# Supplementary material for: Reconstruction of proto-vertebrate, proto-cyclostome and proto-gnathostome genomes provides new insights into early vertebrate evolution
Source: Nat Commun. 2021 Jul 23;12:4489. doi: 10.1038/s41467-021-24573-z (PMC8302630; doi:10.1038/s41467-021-24573-z)
Supplement: Supplementary file 4 — Supplementary Data 1 [file 41467_2021_24573_MOESM4_ESM.zip › SuppData1/orthologs/MELGA-CALMI.txt]

ENSMGAP00000000006	SINCAM000417
ENSMGAP00000000009	SINCAM004028
ENSMGAP00000000015	SINCAM007890
ENSMGAP00000000018	SINCAM014556
ENSMGAP00000000022	SINCAM006945
ENSMGAP00000000023	SINCAM006943
ENSMGAP00000000026	SINCAM014347
ENSMGAP00000000029	SINCAM921224
ENSMGAP00000000032	SINCAM014348
ENSMGAP00000000034	SINCAM001043
ENSMGAP00000000036	SINCAM014349
ENSMGAP00000000037	SINCAM004974
ENSMGAP00000000045	SINCAM013515
ENSMGAP00000000057	SINCAM013539
ENSMGAP00000000058	SINCAM004617
ENSMGAP00000000059	SINCAM014229
ENSMGAP00000000061	SINCAM013567
ENSMGAP00000000062	SINCAM012326
ENSMGAP00000000063	SINCAM009021
ENSMGAP00000000065	SINCAM009019
ENSMGAP00000000066	SINCAM922714
ENSMGAP00000000067	SINCAM900151
ENSMGAP00000000068	SINCAM014321
ENSMGAP00000000071	SINCAM922441
ENSMGAP00000000072	SINCAM013517
ENSMGAP00000000079	SINCAM012195
ENSMGAP00000000080	SINCAM921770
ENSMGAP00000000081	SINCAM013989
ENSMGAP00000000082	SINCAM013518
ENSMGAP00000000083	SINCAM922347
ENSMGAP00000000084	SINCAM013590
ENSMGAP00000000087	SINCAM008995
ENSMGAP00000000089	SINCAM922724
ENSMGAP00000000090	SINCAM922442
ENSMGAP00000000093	SINCAM921837
ENSMGAP00000000094	SINCAM922725
ENSMGAP00000000097	SINCAM013592
ENSMGAP00000000099	SINCAM015923
ENSMGAP00000000101	SINCAM922145
ENSMGAP00000000102	SINCAM000589
ENSMGAP00000000103	SINCAM922705
ENSMGAP00000000106	SINCAM016899
ENSMGAP00000000108	SINCAM015730
ENSMGAP00000000109	SINCAM013593
ENSMGAP00000000110	SINCAM017013
ENSMGAP00000000112	SINCAM922985
ENSMGAP00000000113	SINCAM007774
ENSMGAP00000000114	SINCAM007775
ENSMGAP00000000116	SINCAM013857
ENSMGAP00000000118	SINCAM009436
ENSMGAP00000000120	SINCAM013856
ENSMGAP00000000121	SINCAM922837
ENSMGAP00000000126	SINCAM922706
ENSMGAP00000000128	SINCAM010931
ENSMGAP00000000129	SINCAM005473
ENSMGAP00000000132	SINCAM010930
ENSMGAP00000000135	SINCAM012711
ENSMGAP00000000137	SINCAM922707
ENSMGAP00000000138	SINCAM009880
ENSMGAP00000000140	SINCAM009000
ENSMGAP00000000141	SINCAM007199
ENSMGAP00000000143	SINCAM014323
ENSMGAP00000000146	SINCAM010929
ENSMGAP00000000151	SINCAM009001
ENSMGAP00000000154	SINCAM001233
ENSMGAP00000000155	SINCAM922711
ENSMGAP00000000158	SINCAM013877
ENSMGAP00000000160	SINCAM001339
ENSMGAP00000000161	SINCAM011847
ENSMGAP00000000163	SINCAM007202
ENSMGAP00000000166	SINCAM009002
ENSMGAP00000000167	SINCAM013542
ENSMGAP00000000168	SINCAM921461
ENSMGAP00000000169	SINCAM012217
ENSMGAP00000000170	SINCAM002585
ENSMGAP00000000172	SINCAM900252
ENSMGAP00000000173	SINCAM010673
ENSMGAP00000000175	SINCAM013417
ENSMGAP00000000179	SINCAM010674
ENSMGAP00000000181	SINCAM013416
ENSMGAP00000000182	SINCAM001479
ENSMGAP00000000183	SINCAM900250
ENSMGAP00000000186	SINCAM012728
ENSMGAP00000000188	SINCAM900249
ENSMGAP00000000189	SINCAM012729
ENSMGAP00000000191	SINCAM013881
ENSMGAP00000000195	SINCAM002656
ENSMGAP00000000196	SINCAM009049
ENSMGAP00000000197	SINCAM014320
ENSMGAP00000000198	SINCAM013882
ENSMGAP00000000200	SINCAM900247
ENSMGAP00000000204	SINCAM012037
ENSMGAP00000000205	SINCAM012215
ENSMGAP00000000206	SINCAM011327
ENSMGAP00000000208	SINCAM012730
ENSMGAP00000000209	SINCAM007764
ENSMGAP00000000210	SINCAM922115
ENSMGAP00000000211	SINCAM009051
ENSMGAP00000000214	SINCAM011326
ENSMGAP00000000216	SINCAM922709
ENSMGAP00000000217	SINCAM009383
ENSMGAP00000000219	SINCAM010258
ENSMGAP00000000220	SINCAM007708
ENSMGAP00000000221	SINCAM007854
ENSMGAP00000000222	SINCAM922443
ENSMGAP00000000223	SINCAM922365
ENSMGAP00000000224	SINCAM922116
ENSMGAP00000000226	SINCAM923036
ENSMGAP00000000229	SINCAM017233
ENSMGAP00000000231	SINCAM009384
ENSMGAP00000000232	SINCAM003498
ENSMGAP00000000234	SINCAM007853
ENSMGAP00000000237	SINCAM010611
ENSMGAP00000000240	SINCAM009435
ENSMGAP00000000241	SINCAM014258
ENSMGAP00000000243	SINCAM009050
ENSMGAP00000000244	SINCAM003258
ENSMGAP00000000245	SINCAM013155
ENSMGAP00000000247	SINCAM015661
ENSMGAP00000000249	SINCAM009434
ENSMGAP00000000251	SINCAM003181
ENSMGAP00000000252	SINCAM012214
ENSMGAP00000000253	SINCAM009048
ENSMGAP00000000254	SINCAM004629
ENSMGAP00000000256	SINCAM002123
ENSMGAP00000000258	SINCAM009583
ENSMGAP00000000259	SINCAM009012
ENSMGAP00000000261	SINCAM016064
ENSMGAP00000000262	SINCAM011009
ENSMGAP00000000263	SINCAM010690
ENSMGAP00000000265	SINCAM011859
ENSMGAP00000000268	SINCAM012213
ENSMGAP00000000270	SINCAM013744
ENSMGAP00000000271	SINCAM007852
ENSMGAP00000000273	SINCAM922367
ENSMGAP00000000274	SINCAM013669
ENSMGAP00000000275	SINCAM013893
ENSMGAP00000000276	SINCAM922366
ENSMGAP00000000277	SINCAM009011
ENSMGAP00000000279	SINCAM922369
ENSMGAP00000000280	SINCAM012718
ENSMGAP00000000281	SINCAM016063
ENSMGAP00000000282	SINCAM922100
ENSMGAP00000000283	SINCAM013664
ENSMGAP00000000285	SINCAM922101
ENSMGAP00000000287	SINCAM013663
ENSMGAP00000000288	SINCAM007763
ENSMGAP00000000289	SINCAM009584
ENSMGAP00000000290	SINCAM013258
ENSMGAP00000000291	SINCAM012035
ENSMGAP00000000293	SINCAM010614
ENSMGAP00000000294	SINCAM922102
ENSMGAP00000000295	SINCAM011323
ENSMGAP00000000298	SINCAM013683
ENSMGAP00000000300	SINCAM007761
ENSMGAP00000000302	SINCAM013859
ENSMGAP00000000303	SINCAM006922
ENSMGAP00000000304	SINCAM012751
ENSMGAP00000000305	SINCAM016621
ENSMGAP00000000306	SINCAM008960
ENSMGAP00000000308	SINCAM012748
ENSMGAP00000000309	SINCAM007705
ENSMGAP00000000310	SINCAM013259
ENSMGAP00000000311	SINCAM010617
ENSMGAP00000000313	SINCAM001877
ENSMGAP00000000314	SINCAM013895
ENSMGAP00000000315	SINCAM009585
ENSMGAP00000000317	SINCAM002894
ENSMGAP00000000318	SINCAM013260
ENSMGAP00000000319	SINCAM010616
ENSMGAP00000000321	SINCAM011321
ENSMGAP00000000322	SINCAM008965
ENSMGAP00000000323	SINCAM007760
ENSMGAP00000000326	SINCAM010615
ENSMGAP00000000327	SINCAM011320
ENSMGAP00000000329	SINCAM007953
ENSMGAP00000000330	SINCAM007706
ENSMGAP00000000336	SINCAM011861
ENSMGAP00000000338	SINCAM009361
ENSMGAP00000000339	SINCAM922444
ENSMGAP00000000342	SINCAM007704
ENSMGAP00000000343	SINCAM009713
ENSMGAP00000000346	SINCAM922117
ENSMGAP00000000347	SINCAM013860
ENSMGAP00000000348	SINCAM015735
ENSMGAP00000000349	SINCAM012357
ENSMGAP00000000352	SINCAM005224
ENSMGAP00000000353	SINCAM011317
ENSMGAP00000000355	SINCAM010646
ENSMGAP00000000358	SINCAM013861
ENSMGAP00000000359	SINCAM013262
ENSMGAP00000000360	SINCAM007703
ENSMGAP00000000361	SINCAM922620
ENSMGAP00000000362	SINCAM005222
ENSMGAP00000000363	SINCAM922104
ENSMGAP00000000365	SINCAM922371
ENSMGAP00000000366	SINCAM009362
ENSMGAP00000000368	SINCAM007702
ENSMGAP00000000369	SINCAM921492
ENSMGAP00000000371	SINCAM012034
ENSMGAP00000000374	SINCAM921819
ENSMGAP00000000375	SINCAM010042
ENSMGAP00000000376	SINCAM011157
ENSMGAP00000000377	SINCAM921757
ENSMGAP00000000378	SINCAM013217
ENSMGAP00000000379	SINCAM000834
ENSMGAP00000000380	SINCAM005221
ENSMGAP00000000382	SINCAM922105
ENSMGAP00000000384	SINCAM921760
ENSMGAP00000000385	SINCAM007700
ENSMGAP00000000386	SINCAM013862
ENSMGAP00000000387	SINCAM011316
ENSMGAP00000000389	SINCAM016180
ENSMGAP00000000391	SINCAM011856
ENSMGAP00000000393	SINCAM013396
ENSMGAP00000000395	SINCAM009363
ENSMGAP00000000396	SINCAM000113
ENSMGAP00000000397	SINCAM005217
ENSMGAP00000000398	SINCAM009365
ENSMGAP00000000399	SINCAM000967
ENSMGAP00000000400	SINCAM010645
ENSMGAP00000000401	SINCAM013866
ENSMGAP00000000402	SINCAM013824
ENSMGAP00000000407	SINCAM012831
ENSMGAP00000000408	SINCAM921951
ENSMGAP00000000409	SINCAM013397
ENSMGAP00000000410	SINCAM000120
ENSMGAP00000000412	SINCAM013874
ENSMGAP00000000414	SINCAM011814
ENSMGAP00000000418	SINCAM014257
ENSMGAP00000000422	SINCAM009385
ENSMGAP00000000423	SINCAM013398
ENSMGAP00000000425	SINCAM011857
ENSMGAP00000000430	SINCAM007374
ENSMGAP00000000431	SINCAM012113
ENSMGAP00000000432	SINCAM006510
ENSMGAP00000000434	SINCAM921522
ENSMGAP00000000438	SINCAM009437
ENSMGAP00000000441	SINCAM013825
ENSMGAP00000000442	SINCAM010049
ENSMGAP00000000443	SINCAM007375
ENSMGAP00000000444	SINCAM014337
ENSMGAP00000000447	SINCAM011828
ENSMGAP00000000451	SINCAM920603
ENSMGAP00000000452	SINCAM002776
ENSMGAP00000000453	SINCAM921980
ENSMGAP00000000455	SINCAM010053
ENSMGAP00000000456	SINCAM008974
ENSMGAP00000000460	SINCAM017649
ENSMGAP00000000461	SINCAM011066
ENSMGAP00000000462	SINCAM006511
ENSMGAP00000000463	SINCAM922099
ENSMGAP00000000465	SINCAM921701
ENSMGAP00000000466	SINCAM012209
ENSMGAP00000000469	SINCAM007376
ENSMGAP00000000470	SINCAM921858
ENSMGAP00000000471	SINCAM920657
ENSMGAP00000000473	SINCAM001406
ENSMGAP00000000474	SINCAM009083
ENSMGAP00000000475	SINCAM016278
ENSMGAP00000000476	SINCAM007377
ENSMGAP00000000478	SINCAM007011
ENSMGAP00000000479	SINCAM013213
ENSMGAP00000000481	SINCAM009438
ENSMGAP00000000483	SINCAM012243
ENSMGAP00000000488	SINCAM922496
ENSMGAP00000000489	SINCAM920659
ENSMGAP00000000490	SINCAM013529
ENSMGAP00000000491	SINCAM007955
ENSMGAP00000000493	SINCAM922632
ENSMGAP00000000498	SINCAM018095
ENSMGAP00000000501	SINCAM003576
ENSMGAP00000000502	SINCAM013870
ENSMGAP00000000506	SINCAM002576
ENSMGAP00000000507	SINCAM009586
ENSMGAP00000000508	SINCAM007089
ENSMGAP00000000509	SINCAM011924
ENSMGAP00000000510	SINCAM921791
ENSMGAP00000000511	SINCAM011766
ENSMGAP00000000512	SINCAM921769
ENSMGAP00000000517	SINCAM013216
ENSMGAP00000000518	SINCAM009581
ENSMGAP00000000519	SINCAM013871
ENSMGAP00000000520	SINCAM014443
ENSMGAP00000000522	SINCAM008984
ENSMGAP00000000523	SINCAM007847
ENSMGAP00000000524	SINCAM922750
ENSMGAP00000000525	SINCAM015317
ENSMGAP00000000527	SINCAM005216
ENSMGAP00000000530	SINCAM013252
ENSMGAP00000000532	SINCAM001396
ENSMGAP00000000533	SINCAM922495
ENSMGAP00000000535	SINCAM008982
ENSMGAP00000000537	SINCAM004859
ENSMGAP00000000538	SINCAM009440
ENSMGAP00000000541	SINCAM012826
ENSMGAP00000000542	SINCAM922114
ENSMGAP00000000543	SINCAM013872
ENSMGAP00000000544	SINCAM013253
ENSMGAP00000000545	SINCAM922098
ENSMGAP00000000547	SINCAM012898
ENSMGAP00000000548	SINCAM007772
ENSMGAP00000000549	SINCAM006780
ENSMGAP00000000551	SINCAM008981
ENSMGAP00000000553	SINCAM015315
ENSMGAP00000000554	SINCAM005196
ENSMGAP00000000558	SINCAM010554
ENSMGAP00000000560	SINCAM013277
ENSMGAP00000000563	SINCAM921476
ENSMGAP00000000564	SINCAM012900
ENSMGAP00000000565	SINCAM007087
ENSMGAP00000000567	SINCAM921477
ENSMGAP00000000568	SINCAM010059
ENSMGAP00000000569	SINCAM008980
ENSMGAP00000000570	SINCAM010553
ENSMGAP00000000573	SINCAM007384
ENSMGAP00000000575	SINCAM008842
ENSMGAP00000000576	SINCAM921494
ENSMGAP00000000577	SINCAM010054
ENSMGAP00000000578	SINCAM007387
ENSMGAP00000000579	SINCAM005197
ENSMGAP00000000580	SINCAM011026
ENSMGAP00000000581	SINCAM009587
ENSMGAP00000000582	SINCAM000243
ENSMGAP00000000583	SINCAM017969
ENSMGAP00000000584	SINCAM008860
ENSMGAP00000000586	SINCAM015154
ENSMGAP00000000587	SINCAM013679
ENSMGAP00000000588	SINCAM013275
ENSMGAP00000000593	SINCAM922384
ENSMGAP00000000597	SINCAM011025
ENSMGAP00000000598	SINCAM002006
ENSMGAP00000000600	SINCAM013657
ENSMGAP00000000601	SINCAM012902
ENSMGAP00000000602	SINCAM006131
ENSMGAP00000000607	SINCAM011738
ENSMGAP00000000608	SINCAM011080
ENSMGAP00000000611	SINCAM922710
ENSMGAP00000000614	SINCAM009588
ENSMGAP00000000617	SINCAM012246
ENSMGAP00000000618	SINCAM007390
ENSMGAP00000000620	SINCAM013912
ENSMGAP00000000621	SINCAM006505
ENSMGAP00000000624	SINCAM009601
ENSMGAP00000000627	SINCAM002993
ENSMGAP00000000629	SINCAM000894
ENSMGAP00000000630	SINCAM007838
ENSMGAP00000000633	SINCAM008979
ENSMGAP00000000635	SINCAM011027
ENSMGAP00000000636	SINCAM009406
ENSMGAP00000000638	SINCAM013537
ENSMGAP00000000642	SINCAM008970
ENSMGAP00000000650	SINCAM011006
ENSMGAP00000000653	SINCAM001390
ENSMGAP00000000654	SINCAM014689
ENSMGAP00000000655	SINCAM009407
ENSMGAP00000000657	SINCAM000245
ENSMGAP00000000658	SINCAM018024
ENSMGAP00000000659	SINCAM013827
ENSMGAP00000000660	SINCAM009413
ENSMGAP00000000661	SINCAM000244
ENSMGAP00000000662	SINCAM012904
ENSMGAP00000000664	SINCAM002153
ENSMGAP00000000665	SINCAM008971
ENSMGAP00000000666	SINCAM010226
ENSMGAP00000000667	SINCAM922480
ENSMGAP00000000669	SINCAM922087
ENSMGAP00000000670	SINCAM012245
ENSMGAP00000000671	SINCAM010279
ENSMGAP00000000672	SINCAM922655
ENSMGAP00000000673	SINCAM011081
ENSMGAP00000000674	SINCAM013306
ENSMGAP00000000676	SINCAM922747
ENSMGAP00000000677	SINCAM014412
ENSMGAP00000000678	SINCAM921905
ENSMGAP00000000679	SINCAM921497
ENSMGAP00000000684	SINCAM921176
ENSMGAP00000000686	SINCAM008973
ENSMGAP00000000689	SINCAM013831
ENSMGAP00000000691	SINCAM001426
ENSMGAP00000000692	SINCAM005219
ENSMGAP00000000693	SINCAM001055
ENSMGAP00000000694	SINCAM010603
ENSMGAP00000000695	SINCAM016280
ENSMGAP00000000696	SINCAM013913
ENSMGAP00000000697	SINCAM921499
ENSMGAP00000000699	SINCAM920463
ENSMGAP00000000704	SINCAM001081
ENSMGAP00000000705	SINCAM012126
ENSMGAP00000000706	SINCAM008975
ENSMGAP00000000707	SINCAM002155
ENSMGAP00000000708	SINCAM006827
ENSMGAP00000000709	SINCAM007391
ENSMGAP00000000710	SINCAM002781
ENSMGAP00000000711	SINCAM010989
ENSMGAP00000000713	SINCAM009412
ENSMGAP00000000714	SINCAM013832
ENSMGAP00000000715	SINCAM005198
ENSMGAP00000000717	SINCAM013305
ENSMGAP00000000718	SINCAM002156
ENSMGAP00000000719	SINCAM011737
ENSMGAP00000000720	SINCAM000247
ENSMGAP00000000721	SINCAM006991
ENSMGAP00000000724	SINCAM006989
ENSMGAP00000000725	SINCAM010628
ENSMGAP00000000728	SINCAM013192
ENSMGAP00000000730	SINCAM002157
ENSMGAP00000000737	SINCAM014264
ENSMGAP00000000738	SINCAM013795
ENSMGAP00000000739	SINCAM922654
ENSMGAP00000000740	SINCAM001431
ENSMGAP00000000741	SINCAM010605
ENSMGAP00000000744	SINCAM010040
ENSMGAP00000000745	SINCAM011241
ENSMGAP00000000746	SINCAM001411
ENSMGAP00000000748	SINCAM922907
ENSMGAP00000000749	SINCAM007086
ENSMGAP00000000750	SINCAM010627
ENSMGAP00000000753	SINCAM007518
ENSMGAP00000000754	SINCAM010178
ENSMGAP00000000755	SINCAM922257
ENSMGAP00000000756	SINCAM007856
ENSMGAP00000000757	SINCAM920509
ENSMGAP00000000758	SINCAM002158
ENSMGAP00000000759	SINCAM013654
ENSMGAP00000000762	SINCAM005199
ENSMGAP00000000763	SINCAM009409
ENSMGAP00000000765	SINCAM013270
ENSMGAP00000000767	SINCAM921831
ENSMGAP00000000769	SINCAM015381
ENSMGAP00000000770	SINCAM013914
ENSMGAP00000000771	SINCAM001429
ENSMGAP00000000773	SINCAM013655
ENSMGAP00000000775	SINCAM000249
ENSMGAP00000000776	SINCAM001430
ENSMGAP00000000778	SINCAM012746
ENSMGAP00000000781	SINCAM006832
ENSMGAP00000000782	SINCAM007517
ENSMGAP00000000783	SINCAM922696
ENSMGAP00000000784	SINCAM010121
ENSMGAP00000000786	SINCAM922258
ENSMGAP00000000790	SINCAM012883
ENSMGAP00000000792	SINCAM921420
ENSMGAP00000000793	SINCAM013798
ENSMGAP00000000797	SINCAM922726
ENSMGAP00000000799	SINCAM002160
ENSMGAP00000000800	SINCAM009839
ENSMGAP00000000804	SINCAM005178
ENSMGAP00000000808	SINCAM007516
ENSMGAP00000000809	SINCAM013267
ENSMGAP00000000811	SINCAM001436
ENSMGAP00000000812	SINCAM007515
ENSMGAP00000000813	SINCAM922540
ENSMGAP00000000814	SINCAM922322
ENSMGAP00000000815	SINCAM011718
ENSMGAP00000000817	SINCAM013799
ENSMGAP00000000820	SINCAM922481
ENSMGAP00000000821	SINCAM007711
ENSMGAP00000000824	SINCAM013191
ENSMGAP00000000826	SINCAM014339
ENSMGAP00000000828	SINCAM008955
ENSMGAP00000000831	SINCAM005225
ENSMGAP00000000834	SINCAM922482
ENSMGAP00000000835	SINCAM011238
ENSMGAP00000000837	SINCAM011239
ENSMGAP00000000839	SINCAM000251
ENSMGAP00000000843	SINCAM001452
ENSMGAP00000000844	SINCAM011237
ENSMGAP00000000848	SINCAM003409
ENSMGAP00000000851	SINCAM005226
ENSMGAP00000000852	SINCAM013677
ENSMGAP00000000853	SINCAM001446
ENSMGAP00000000854	SINCAM007048
ENSMGAP00000000855	SINCAM011236
ENSMGAP00000000858	SINCAM922256
ENSMGAP00000000859	SINCAM922874
ENSMGAP00000000861	SINCAM009838
ENSMGAP00000000862	SINCAM010676
ENSMGAP00000000863	SINCAM007124
ENSMGAP00000000864	SINCAM014299
ENSMGAP00000000866	SINCAM009052
ENSMGAP00000000867	SINCAM922622
ENSMGAP00000000870	SINCAM007712
ENSMGAP00000000872	SINCAM006455
ENSMGAP00000000873	SINCAM007125
ENSMGAP00000000874	SINCAM002161
ENSMGAP00000000878	SINCAM007713
ENSMGAP00000000880	SINCAM011719
ENSMGAP00000000881	SINCAM015863
ENSMGAP00000000885	SINCAM922623
ENSMGAP00000000886	SINCAM000252
ENSMGAP00000000887	SINCAM011235
ENSMGAP00000000888	SINCAM922393
ENSMGAP00000000890	SINCAM012362
ENSMGAP00000000891	SINCAM005227
ENSMGAP00000000892	SINCAM009834
ENSMGAP00000000893	SINCAM007858
ENSMGAP00000000896	SINCAM001705
ENSMGAP00000000897	SINCAM011720
ENSMGAP00000000899	SINCAM922392
ENSMGAP00000000900	SINCAM010623
ENSMGAP00000000903	SINCAM009353
ENSMGAP00000000906	SINCAM920858
ENSMGAP00000000907	SINCAM012868
ENSMGAP00000000908	SINCAM007126
ENSMGAP00000000909	SINCAM000186
ENSMGAP00000000910	SINCAM002780
ENSMGAP00000000911	SINCAM005228
ENSMGAP00000000912	SINCAM009865
ENSMGAP00000000915	SINCAM922453
ENSMGAP00000000918	SINCAM011036
ENSMGAP00000000919	SINCAM920464
ENSMGAP00000000920	SINCAM013401
ENSMGAP00000000922	SINCAM010138
ENSMGAP00000000926	SINCAM922719
ENSMGAP00000000927	SINCAM009053
ENSMGAP00000000928	SINCAM007714
ENSMGAP00000000929	SINCAM014065
ENSMGAP00000000932	SINCAM922452
ENSMGAP00000000935	SINCAM011234
ENSMGAP00000000936	SINCAM011824
ENSMGAP00000000939	SINCAM011721
ENSMGAP00000000940	SINCAM010622
ENSMGAP00000000941	SINCAM014303
ENSMGAP00000000943	SINCAM012360
ENSMGAP00000000944	SINCAM013682
ENSMGAP00000000946	SINCAM920455
ENSMGAP00000000947	SINCAM008473
ENSMGAP00000000948	SINCAM013534
ENSMGAP00000000949	SINCAM009575
ENSMGAP00000000950	SINCAM013902
ENSMGAP00000000951	SINCAM922327
ENSMGAP00000000955	SINCAM002715
ENSMGAP00000000956	SINCAM011722
ENSMGAP00000000958	SINCAM014033
ENSMGAP00000000960	SINCAM011762
ENSMGAP00000000962	SINCAM009368
ENSMGAP00000000964	SINCAM005229
ENSMGAP00000000965	SINCAM010169
ENSMGAP00000000966	SINCAM921943
ENSMGAP00000000967	SINCAM009887
ENSMGAP00000000969	SINCAM001211
ENSMGAP00000000970	SINCAM920646
ENSMGAP00000000971	SINCAM007716
ENSMGAP00000000972	SINCAM005200
ENSMGAP00000000973	SINCAM007132
ENSMGAP00000000974	SINCAM003808
ENSMGAP00000000975	SINCAM007417
ENSMGAP00000000979	SINCAM013903
ENSMGAP00000000980	SINCAM001056
ENSMGAP00000000982	SINCAM922657
ENSMGAP00000000983	SINCAM010671
ENSMGAP00000000985	SINCAM005231
ENSMGAP00000000986	SINCAM011724
ENSMGAP00000000988	SINCAM007718
ENSMGAP00000000989	SINCAM009008
ENSMGAP00000000990	SINCAM922929
ENSMGAP00000000991	SINCAM002162
ENSMGAP00000000994	SINCAM006504
ENSMGAP00000000995	SINCAM011232
ENSMGAP00000000996	SINCAM000736
ENSMGAP00000000997	SINCAM922515
ENSMGAP00000000998	SINCAM921559
ENSMGAP00000000999	SINCAM921866
ENSMGAP00000001000	SINCAM920747
ENSMGAP00000001001	SINCAM012717
ENSMGAP00000001002	SINCAM921942
ENSMGAP00000001004	SINCAM002790
ENSMGAP00000001005	SINCAM008951
ENSMGAP00000001006	SINCAM007717
ENSMGAP00000001008	SINCAM921867
ENSMGAP00000001009	SINCAM003371
ENSMGAP00000001011	SINCAM015093
ENSMGAP00000001012	SINCAM011802
ENSMGAP00000001014	SINCAM013618
ENSMGAP00000001015	SINCAM002164
ENSMGAP00000001018	SINCAM005202
ENSMGAP00000001019	SINCAM013617
ENSMGAP00000001020	SINCAM002217
ENSMGAP00000001021	SINCAM014249
ENSMGAP00000001022	SINCAM007719
ENSMGAP00000001023	SINCAM013564
ENSMGAP00000001024	SINCAM011230
ENSMGAP00000001025	SINCAM007134
ENSMGAP00000001027	SINCAM921777
ENSMGAP00000001029	SINCAM002166
ENSMGAP00000001031	SINCAM007863
ENSMGAP00000001032	SINCAM014455
ENSMGAP00000001034	SINCAM010171
ENSMGAP00000001035	SINCAM921556
ENSMGAP00000001037	SINCAM922986
ENSMGAP00000001038	SINCAM001447
ENSMGAP00000001039	SINCAM010670
ENSMGAP00000001041	SINCAM014846
ENSMGAP00000001042	SINCAM011800
ENSMGAP00000001043	SINCAM007136
ENSMGAP00000001044	SINCAM007848
ENSMGAP00000001048	SINCAM000191
ENSMGAP00000001049	SINCAM920829
ENSMGAP00000001050	SINCAM010170
ENSMGAP00000001052	SINCAM014034
ENSMGAP00000001055	SINCAM011726
ENSMGAP00000001056	SINCAM921784
ENSMGAP00000001057	SINCAM010669
ENSMGAP00000001058	SINCAM012254
ENSMGAP00000001059	SINCAM013810
ENSMGAP00000001060	SINCAM010705
ENSMGAP00000001061	SINCAM922328
ENSMGAP00000001062	SINCAM013187
ENSMGAP00000001064	SINCAM011727
ENSMGAP00000001067	SINCAM007940
ENSMGAP00000001068	SINCAM007135
ENSMGAP00000001071	SINCAM921941
ENSMGAP00000001074	SINCAM014343
ENSMGAP00000001075	SINCAM011728
ENSMGAP00000001077	SINCAM921778
ENSMGAP00000001079	SINCAM013904
ENSMGAP00000001080	SINCAM015320
ENSMGAP00000001084	SINCAM010668
ENSMGAP00000001086	SINCAM011732
ENSMGAP00000001087	SINCAM013907
ENSMGAP00000001088	SINCAM001076
ENSMGAP00000001091	SINCAM012723
ENSMGAP00000001095	SINCAM922294
ENSMGAP00000001099	SINCAM007060
ENSMGAP00000001100	SINCAM011734
ENSMGAP00000001101	SINCAM922834
ENSMGAP00000001103	SINCAM013620
ENSMGAP00000001104	SINCAM013908
ENSMGAP00000001105	SINCAM001338
ENSMGAP00000001108	SINCAM006509
ENSMGAP00000001109	SINCAM005920
ENSMGAP00000001111	SINCAM011227
ENSMGAP00000001112	SINCAM005203
ENSMGAP00000001113	SINCAM007137
ENSMGAP00000001115	SINCAM014197
ENSMGAP00000001116	SINCAM921462
ENSMGAP00000001118	SINCAM013868
ENSMGAP00000001119	SINCAM011226
ENSMGAP00000001120	SINCAM012387
ENSMGAP00000001121	SINCAM009357
ENSMGAP00000001122	SINCAM922249
ENSMGAP00000001123	SINCAM005689
ENSMGAP00000001124	SINCAM002787
ENSMGAP00000001126	SINCAM922835
ENSMGAP00000001128	SINCAM011673
ENSMGAP00000001129	SINCAM005204
ENSMGAP00000001131	SINCAM001488
ENSMGAP00000001133	SINCAM008838
ENSMGAP00000001136	SINCAM010665
ENSMGAP00000001137	SINCAM011225
ENSMGAP00000001139	SINCAM003810
ENSMGAP00000001140	SINCAM013621
ENSMGAP00000001141	SINCAM006454
ENSMGAP00000001142	SINCAM012844
ENSMGAP00000001146	SINCAM001371
ENSMGAP00000001147	SINCAM013692
ENSMGAP00000001149	SINCAM921463
ENSMGAP00000001151	SINCAM013481
ENSMGAP00000001152	SINCAM010835
ENSMGAP00000001153	SINCAM007874
ENSMGAP00000001154	SINCAM003812
ENSMGAP00000001156	SINCAM009901
ENSMGAP00000001160	SINCAM922559
ENSMGAP00000001161	SINCAM010172
ENSMGAP00000001163	SINCAM009467
ENSMGAP00000001164	SINCAM008839
ENSMGAP00000001166	SINCAM007780
ENSMGAP00000001167	SINCAM013232
ENSMGAP00000001173	SINCAM010831
ENSMGAP00000001176	SINCAM014850
ENSMGAP00000001181	SINCAM013890
ENSMGAP00000001182	SINCAM008852
ENSMGAP00000001186	SINCAM001489
ENSMGAP00000001187	SINCAM011222
ENSMGAP00000001188	SINCAM010829
ENSMGAP00000001189	SINCAM000193
ENSMGAP00000001193	SINCAM012845
ENSMGAP00000001194	SINCAM921554
ENSMGAP00000001196	SINCAM001808
ENSMGAP00000001199	SINCAM003814
ENSMGAP00000001202	SINCAM900188
ENSMGAP00000001204	SINCAM009033
ENSMGAP00000001205	SINCAM014891
ENSMGAP00000001207	SINCAM008840
ENSMGAP00000001208	SINCAM007722
ENSMGAP00000001209	SINCAM013568
ENSMGAP00000001211	SINCAM922831
ENSMGAP00000001213	SINCAM922833
ENSMGAP00000001216	SINCAM013809
ENSMGAP00000001217	SINCAM010828
ENSMGAP00000001218	SINCAM013892
ENSMGAP00000001221	SINCAM001527
ENSMGAP00000001222	SINCAM921758
ENSMGAP00000001224	SINCAM000194
ENSMGAP00000001225	SINCAM015316
ENSMGAP00000001229	SINCAM006890
ENSMGAP00000001236	SINCAM007873
ENSMGAP00000001237	SINCAM922110
ENSMGAP00000001238	SINCAM000195
ENSMGAP00000001240	SINCAM014972
ENSMGAP00000001241	SINCAM922001
ENSMGAP00000001243	SINCAM922088
ENSMGAP00000001244	SINCAM005669
ENSMGAP00000001245	SINCAM012849
ENSMGAP00000001246	SINCAM009354
ENSMGAP00000001247	SINCAM011669
ENSMGAP00000001248	SINCAM014316
ENSMGAP00000001249	SINCAM013758
ENSMGAP00000001251	SINCAM009444
ENSMGAP00000001252	SINCAM013530
ENSMGAP00000001253	SINCAM013808
ENSMGAP00000001255	SINCAM011668
ENSMGAP00000001256	SINCAM921766
ENSMGAP00000001257	SINCAM010578
ENSMGAP00000001258	SINCAM007875
ENSMGAP00000001259	SINCAM006985
ENSMGAP00000001261	SINCAM921765
ENSMGAP00000001262	SINCAM011782
ENSMGAP00000001263	SINCAM010770
ENSMGAP00000001264	SINCAM009445
ENSMGAP00000001265	SINCAM013521
ENSMGAP00000001268	SINCAM009893
ENSMGAP00000001269	SINCAM011667
ENSMGAP00000001270	SINCAM923123
ENSMGAP00000001271	SINCAM007724
ENSMGAP00000001272	SINCAM001694
ENSMGAP00000001276	SINCAM005736
ENSMGAP00000001278	SINCAM009935
ENSMGAP00000001281	SINCAM007872
ENSMGAP00000001282	SINCAM009714
ENSMGAP00000001283	SINCAM922247
ENSMGAP00000001284	SINCAM922112
ENSMGAP00000001285	SINCAM011540
ENSMGAP00000001286	SINCAM000395
ENSMGAP00000001289	SINCAM013522
ENSMGAP00000001291	SINCAM013231
ENSMGAP00000001294	SINCAM005207
ENSMGAP00000001300	SINCAM017722
ENSMGAP00000001301	SINCAM011219
ENSMGAP00000001303	SINCAM001188
ENSMGAP00000001304	SINCAM002981
ENSMGAP00000001307	SINCAM010679
ENSMGAP00000001308	SINCAM007870
ENSMGAP00000001312	SINCAM013569
ENSMGAP00000001319	SINCAM016268
ENSMGAP00000001320	SINCAM922270
ENSMGAP00000001321	SINCAM007725
ENSMGAP00000001322	SINCAM006458
ENSMGAP00000001323	SINCAM013230
ENSMGAP00000001324	SINCAM003816
ENSMGAP00000001330	SINCAM014167
ENSMGAP00000001331	SINCAM008905
ENSMGAP00000001332	SINCAM011768
ENSMGAP00000001333	SINCAM005601
ENSMGAP00000001334	SINCAM014342
ENSMGAP00000001336	SINCAM010175
ENSMGAP00000001339	SINCAM921839
ENSMGAP00000001340	SINCAM922271
ENSMGAP00000001342	SINCAM921207
ENSMGAP00000001343	SINCAM007867
ENSMGAP00000001344	SINCAM001794
ENSMGAP00000001345	SINCAM922089
ENSMGAP00000001346	SINCAM007866
ENSMGAP00000001348	SINCAM013806
ENSMGAP00000001349	SINCAM010174
ENSMGAP00000001350	SINCAM011674
ENSMGAP00000001351	SINCAM012933
ENSMGAP00000001352	SINCAM014247
ENSMGAP00000001353	SINCAM012852
ENSMGAP00000001354	SINCAM921840
ENSMGAP00000001355	SINCAM007864
ENSMGAP00000001356	SINCAM013523
ENSMGAP00000001359	SINCAM017408
ENSMGAP00000001361	SINCAM013897
ENSMGAP00000001362	SINCAM012250
ENSMGAP00000001365	SINCAM003817
ENSMGAP00000001366	SINCAM009461
ENSMGAP00000001367	SINCAM004476
ENSMGAP00000001368	SINCAM012934
ENSMGAP00000001369	SINCAM922613
ENSMGAP00000001370	SINCAM010800
ENSMGAP00000001371	SINCAM010680
ENSMGAP00000001372	SINCAM003103
ENSMGAP00000001373	SINCAM007878
ENSMGAP00000001374	SINCAM006545
ENSMGAP00000001375	SINCAM009776
ENSMGAP00000001378	SINCAM009462
ENSMGAP00000001380	SINCAM007876
ENSMGAP00000001384	SINCAM009464
ENSMGAP00000001385	SINCAM013898
ENSMGAP00000001386	SINCAM900195
ENSMGAP00000001387	SINCAM000196
ENSMGAP00000001388	SINCAM009777
ENSMGAP00000001389	SINCAM001796
ENSMGAP00000001390	SINCAM922614
ENSMGAP00000001391	SINCAM010681
ENSMGAP00000001393	SINCAM013801
ENSMGAP00000001395	SINCAM007726
ENSMGAP00000001399	SINCAM001798
ENSMGAP00000001400	SINCAM921604
ENSMGAP00000001401	SINCAM009369
ENSMGAP00000001405	SINCAM921842
ENSMGAP00000001408	SINCAM922568
ENSMGAP00000001409	SINCAM000197
ENSMGAP00000001410	SINCAM013197
ENSMGAP00000001415	SINCAM002115
ENSMGAP00000001418	SINCAM012864
ENSMGAP00000001419	SINCAM014382
ENSMGAP00000001420	SINCAM003818
ENSMGAP00000001426	SINCAM014256
ENSMGAP00000001432	SINCAM011793
ENSMGAP00000001434	SINCAM013899
ENSMGAP00000001435	SINCAM007610
ENSMGAP00000001439	SINCAM014381
ENSMGAP00000001442	SINCAM001206
ENSMGAP00000001444	SINCAM009454
ENSMGAP00000001445	SINCAM009778
ENSMGAP00000001448	SINCAM922477
ENSMGAP00000001449	SINCAM001802
ENSMGAP00000001450	SINCAM922728
ENSMGAP00000001451	SINCAM014163
ENSMGAP00000001453	SINCAM012862
ENSMGAP00000001454	SINCAM011032
ENSMGAP00000001455	SINCAM001874
ENSMGAP00000001456	SINCAM921706
ENSMGAP00000001458	SINCAM003820
ENSMGAP00000001459	SINCAM013889
ENSMGAP00000001460	SINCAM010790
ENSMGAP00000001461	SINCAM001367
ENSMGAP00000001463	SINCAM922386
ENSMGAP00000001464	SINCAM010682
ENSMGAP00000001465	SINCAM007609
ENSMGAP00000001467	SINCAM005215
ENSMGAP00000001469	SINCAM014030
ENSMGAP00000001470	SINCAM006499
ENSMGAP00000001471	SINCAM014178
ENSMGAP00000001474	SINCAM007603
ENSMGAP00000001475	SINCAM922385
ENSMGAP00000001476	SINCAM922455
ENSMGAP00000001477	SINCAM013916
ENSMGAP00000001478	SINCAM014281
ENSMGAP00000001480	SINCAM001207
ENSMGAP00000001481	SINCAM921445
ENSMGAP00000001484	SINCAM014527
ENSMGAP00000001486	SINCAM010791
ENSMGAP00000001488	SINCAM007739
ENSMGAP00000001490	SINCAM013800
ENSMGAP00000001491	SINCAM012423
ENSMGAP00000001493	SINCAM008855
ENSMGAP00000001495	SINCAM011675
ENSMGAP00000001496	SINCAM900166
ENSMGAP00000001498	SINCAM005125
ENSMGAP00000001499	SINCAM008856
ENSMGAP00000001501	SINCAM005589
ENSMGAP00000001502	SINCAM017958
ENSMGAP00000001505	SINCAM010586
ENSMGAP00000001507	SINCAM013934
ENSMGAP00000001511	SINCAM010224
ENSMGAP00000001513	SINCAM000688
ENSMGAP00000001514	SINCAM013528
ENSMGAP00000001517	SINCAM002712
ENSMGAP00000001518	SINCAM013675
ENSMGAP00000001521	SINCAM011679
ENSMGAP00000001522	SINCAM014283
ENSMGAP00000001524	SINCAM001245
ENSMGAP00000001526	SINCAM012249
ENSMGAP00000001527	SINCAM921734
ENSMGAP00000001528	SINCAM922283
ENSMGAP00000001531	SINCAM003821
ENSMGAP00000001532	SINCAM007379
ENSMGAP00000001534	SINCAM010161
ENSMGAP00000001535	SINCAM012878
ENSMGAP00000001536	SINCAM013526
ENSMGAP00000001538	SINCAM012253
ENSMGAP00000001540	SINCAM008853
ENSMGAP00000001541	SINCAM921843
ENSMGAP00000001542	SINCAM920849
ENSMGAP00000001544	SINCAM922456
ENSMGAP00000001545	SINCAM004912
ENSMGAP00000001546	SINCAM008908
ENSMGAP00000001548	SINCAM001376
ENSMGAP00000001549	SINCAM012875
ENSMGAP00000001550	SINCAM001804
ENSMGAP00000001551	SINCAM001221
ENSMGAP00000001553	SINCAM008909
ENSMGAP00000001555	SINCAM008846
ENSMGAP00000001556	SINCAM012248
ENSMGAP00000001557	SINCAM013196
ENSMGAP00000001558	SINCAM921444
ENSMGAP00000001561	SINCAM013393
ENSMGAP00000001563	SINCAM001695
ENSMGAP00000001564	SINCAM921056
ENSMGAP00000001565	SINCAM011777
ENSMGAP00000001568	SINCAM922250
ENSMGAP00000001569	SINCAM008851
ENSMGAP00000001571	SINCAM922220
ENSMGAP00000001572	SINCAM011827
ENSMGAP00000001575	SINCAM008910
ENSMGAP00000001576	SINCAM010947
ENSMGAP00000001577	SINCAM013395
ENSMGAP00000001579	SINCAM003822
ENSMGAP00000001580	SINCAM922389
ENSMGAP00000001581	SINCAM012329
ENSMGAP00000001585	SINCAM001696
ENSMGAP00000001587	SINCAM001324
ENSMGAP00000001588	SINCAM014353
ENSMGAP00000001590	SINCAM013937
ENSMGAP00000001592	SINCAM011218
ENSMGAP00000001595	SINCAM012392
ENSMGAP00000001598	SINCAM010290
ENSMGAP00000001599	SINCAM013235
ENSMGAP00000001602	SINCAM001525
ENSMGAP00000001603	SINCAM010156
ENSMGAP00000001604	SINCAM012273
ENSMGAP00000001605	SINCAM007776
ENSMGAP00000001607	SINCAM008845
ENSMGAP00000001609	SINCAM010158
ENSMGAP00000001610	SINCAM005130
ENSMGAP00000001612	SINCAM012874
ENSMGAP00000001615	SINCAM007861
ENSMGAP00000001617	SINCAM010795
ENSMGAP00000001618	SINCAM008911
ENSMGAP00000001619	SINCAM014598
ENSMGAP00000001621	SINCAM012379
ENSMGAP00000001623	SINCAM013404
ENSMGAP00000001625	SINCAM010724
ENSMGAP00000001626	SINCAM009452
ENSMGAP00000001627	SINCAM005602
ENSMGAP00000001628	SINCAM001189
ENSMGAP00000001629	SINCAM009718
ENSMGAP00000001630	SINCAM007778
ENSMGAP00000001631	SINCAM008912
ENSMGAP00000001633	SINCAM003823
ENSMGAP00000001634	SINCAM009451
ENSMGAP00000001636	SINCAM013238
ENSMGAP00000001637	SINCAM922252
ENSMGAP00000001639	SINCAM010685
ENSMGAP00000001640	SINCAM000200
ENSMGAP00000001641	SINCAM013822
ENSMGAP00000001644	SINCAM007850
ENSMGAP00000001645	SINCAM920882
ENSMGAP00000001646	SINCAM007860
ENSMGAP00000001648	SINCAM008993
ENSMGAP00000001649	SINCAM012378
ENSMGAP00000001650	SINCAM003124
ENSMGAP00000001652	SINCAM001698
ENSMGAP00000001653	SINCAM006466
ENSMGAP00000001654	SINCAM001856
ENSMGAP00000001655	SINCAM921885
ENSMGAP00000001656	SINCAM005143
ENSMGAP00000001657	SINCAM008551
ENSMGAP00000001658	SINCAM000201
ENSMGAP00000001659	SINCAM013239
ENSMGAP00000001661	SINCAM016175
ENSMGAP00000001662	SINCAM013405
ENSMGAP00000001664	SINCAM004550
ENSMGAP00000001665	SINCAM013461
ENSMGAP00000001666	SINCAM001853
ENSMGAP00000001667	SINCAM007033
ENSMGAP00000001668	SINCAM009450
ENSMGAP00000001669	SINCAM000202
ENSMGAP00000001670	SINCAM011816
ENSMGAP00000001671	SINCAM010584
ENSMGAP00000001672	SINCAM010722
ENSMGAP00000001674	SINCAM000203
ENSMGAP00000001675	SINCAM001852
ENSMGAP00000001676	SINCAM921827
ENSMGAP00000001677	SINCAM013821
ENSMGAP00000001684	SINCAM007035
ENSMGAP00000001685	SINCAM922418
ENSMGAP00000001686	SINCAM002276
ENSMGAP00000001688	SINCAM010797
ENSMGAP00000001689	SINCAM002783
ENSMGAP00000001690	SINCAM006565
ENSMGAP00000001691	SINCAM922052
ENSMGAP00000001692	SINCAM000204
ENSMGAP00000001693	SINCAM010672
ENSMGAP00000001694	SINCAM011783
ENSMGAP00000001695	SINCAM011217
ENSMGAP00000001698	SINCAM007036
ENSMGAP00000001699	SINCAM010796
ENSMGAP00000001700	SINCAM007037
ENSMGAP00000001701	SINCAM011132
ENSMGAP00000001704	SINCAM012873
ENSMGAP00000001707	SINCAM013240
ENSMGAP00000001708	SINCAM013471
ENSMGAP00000001711	SINCAM000177
ENSMGAP00000001713	SINCAM013820
ENSMGAP00000001714	SINCAM002354
ENSMGAP00000001715	SINCAM014027
ENSMGAP00000001717	SINCAM002353
ENSMGAP00000001718	SINCAM013241
ENSMGAP00000001719	SINCAM007842
ENSMGAP00000001720	SINCAM013938
ENSMGAP00000001721	SINCAM921443
ENSMGAP00000001722	SINCAM012377
ENSMGAP00000001725	SINCAM922253
ENSMGAP00000001726	SINCAM013819
ENSMGAP00000001727	SINCAM007839
ENSMGAP00000001728	SINCAM011216
ENSMGAP00000001734	SINCAM010992
ENSMGAP00000001736	SINCAM013244
ENSMGAP00000001737	SINCAM006564
ENSMGAP00000001738	SINCAM010991
ENSMGAP00000001739	SINCAM013818
ENSMGAP00000001740	SINCAM014296
ENSMGAP00000001742	SINCAM007038
ENSMGAP00000001746	SINCAM014193
ENSMGAP00000001747	SINCAM012271
ENSMGAP00000001749	SINCAM002351
ENSMGAP00000001750	SINCAM011784
ENSMGAP00000001751	SINCAM014297
ENSMGAP00000001752	SINCAM013450
ENSMGAP00000001754	SINCAM008548
ENSMGAP00000001755	SINCAM922171
ENSMGAP00000001756	SINCAM922531
ENSMGAP00000001759	SINCAM014298
ENSMGAP00000001760	SINCAM009955
ENSMGAP00000001761	SINCAM014026
ENSMGAP00000001763	SINCAM900287
ENSMGAP00000001764	SINCAM921567
ENSMGAP00000001765	SINCAM011046
ENSMGAP00000001767	SINCAM011785
ENSMGAP00000001769	SINCAM011129
ENSMGAP00000001770	SINCAM007606
ENSMGAP00000001771	SINCAM016253
ENSMGAP00000001772	SINCAM001929
ENSMGAP00000001773	SINCAM922081
ENSMGAP00000001774	SINCAM922172
ENSMGAP00000001776	SINCAM000174
ENSMGAP00000001778	SINCAM011865
ENSMGAP00000001779	SINCAM014245
ENSMGAP00000001780	SINCAM016127
ENSMGAP00000001781	SINCAM011684
ENSMGAP00000001783	SINCAM000140
ENSMGAP00000001784	SINCAM008547
ENSMGAP00000001786	SINCAM002350
ENSMGAP00000001787	SINCAM013243
ENSMGAP00000001788	SINCAM922821
ENSMGAP00000001789	SINCAM010580
ENSMGAP00000001793	SINCAM922478
ENSMGAP00000001794	SINCAM006459
ENSMGAP00000001795	SINCAM003824
ENSMGAP00000001796	SINCAM009576
ENSMGAP00000001799	SINCAM010137
ENSMGAP00000001801	SINCAM011689
ENSMGAP00000001807	SINCAM009305
ENSMGAP00000001808	SINCAM006484
ENSMGAP00000001813	SINCAM001276
ENSMGAP00000001817	SINCAM013228
ENSMGAP00000001819	SINCAM006021
ENSMGAP00000001823	SINCAM013472
ENSMGAP00000001824	SINCAM003827
ENSMGAP00000001825	SINCAM007605
ENSMGAP00000001826	SINCAM012098
ENSMGAP00000001828	SINCAM014273
ENSMGAP00000001829	SINCAM014407
ENSMGAP00000001831	SINCAM013813
ENSMGAP00000001832	SINCAM001524
ENSMGAP00000001833	SINCAM922080
ENSMGAP00000001834	SINCAM012097
ENSMGAP00000001835	SINCAM922143
ENSMGAP00000001836	SINCAM002349
ENSMGAP00000001837	SINCAM006836
ENSMGAP00000001841	SINCAM014275
ENSMGAP00000001842	SINCAM009466
ENSMGAP00000001843	SINCAM922700
ENSMGAP00000001844	SINCAM011687
ENSMGAP00000001845	SINCAM005131
ENSMGAP00000001846	SINCAM922144
ENSMGAP00000001848	SINCAM007604
ENSMGAP00000001849	SINCAM920564
ENSMGAP00000001850	SINCAM014024
ENSMGAP00000001851	SINCAM007552
ENSMGAP00000001853	SINCAM922745
ENSMGAP00000001854	SINCAM007750
ENSMGAP00000001856	SINCAM922406
ENSMGAP00000001860	SINCAM922646
ENSMGAP00000001861	SINCAM923014
ENSMGAP00000001863	SINCAM010192
ENSMGAP00000001864	SINCAM921722
ENSMGAP00000001869	SINCAM013695
ENSMGAP00000001872	SINCAM011690
ENSMGAP00000001876	SINCAM005761
ENSMGAP00000001877	SINCAM922806
ENSMGAP00000001880	SINCAM923013
ENSMGAP00000001883	SINCAM011039
ENSMGAP00000001884	SINCAM007042
ENSMGAP00000001888	SINCAM013044
ENSMGAP00000001889	SINCAM922744
ENSMGAP00000001893	SINCAM013476
ENSMGAP00000001894	SINCAM008385
ENSMGAP00000001895	SINCAM006496
ENSMGAP00000001896	SINCAM001833
ENSMGAP00000001898	SINCAM005132
ENSMGAP00000001901	SINCAM920691
ENSMGAP00000001902	SINCAM014022
ENSMGAP00000001904	SINCAM001523
ENSMGAP00000001909	SINCAM008560
ENSMGAP00000001910	SINCAM007753
ENSMGAP00000001911	SINCAM922561
ENSMGAP00000001912	SINCAM003829
ENSMGAP00000001913	SINCAM012092
ENSMGAP00000001914	SINCAM004111
ENSMGAP00000001917	SINCAM920697
ENSMGAP00000001919	SINCAM013337
ENSMGAP00000001920	SINCAM922492
ENSMGAP00000001922	SINCAM010193
ENSMGAP00000001925	SINCAM922701
ENSMGAP00000001927	SINCAM005171
ENSMGAP00000001929	SINCAM001521
ENSMGAP00000001933	SINCAM006987
ENSMGAP00000001935	SINCAM921854
ENSMGAP00000001937	SINCAM014019
ENSMGAP00000001940	SINCAM007570
ENSMGAP00000001944	SINCAM003830
ENSMGAP00000001948	SINCAM009391
ENSMGAP00000001952	SINCAM922702
ENSMGAP00000001953	SINCAM010065
ENSMGAP00000001954	SINCAM006740
ENSMGAP00000001955	SINCAM013218
ENSMGAP00000001959	SINCAM010660
ENSMGAP00000001961	SINCAM922633
ENSMGAP00000001962	SINCAM008990
ENSMGAP00000001963	SINCAM009392
ENSMGAP00000001964	SINCAM017653
ENSMGAP00000001967	SINCAM006982
ENSMGAP00000001969	SINCAM922740
ENSMGAP00000001974	SINCAM001518
ENSMGAP00000001975	SINCAM013479
ENSMGAP00000001976	SINCAM006981
ENSMGAP00000001982	SINCAM011696
ENSMGAP00000001985	SINCAM000966
ENSMGAP00000001986	SINCAM012375
ENSMGAP00000001988	SINCAM001517
ENSMGAP00000001989	SINCAM008387
ENSMGAP00000001990	SINCAM005173
ENSMGAP00000001991	SINCAM922390
ENSMGAP00000001996	SINCAM011697
ENSMGAP00000002001	SINCAM013409
ENSMGAP00000002002	SINCAM008989
ENSMGAP00000002003	SINCAM012374
ENSMGAP00000002004	SINCAM921830
ENSMGAP00000002005	SINCAM012373
ENSMGAP00000002006	SINCAM004658
ENSMGAP00000002007	SINCAM010194
ENSMGAP00000002009	SINCAM011037
ENSMGAP00000002010	SINCAM012653
ENSMGAP00000002012	SINCAM014007
ENSMGAP00000002013	SINCAM011789
ENSMGAP00000002014	SINCAM001381
ENSMGAP00000002020	SINCAM010599
ENSMGAP00000002021	SINCAM013410
ENSMGAP00000002023	SINCAM006980
ENSMGAP00000002024	SINCAM000169
ENSMGAP00000002025	SINCAM006243
ENSMGAP00000002027	SINCAM007573
ENSMGAP00000002029	SINCAM013411
ENSMGAP00000002030	SINCAM920692
ENSMGAP00000002031	SINCAM005630
ENSMGAP00000002035	SINCAM006238
ENSMGAP00000002036	SINCAM000652
ENSMGAP00000002037	SINCAM006979
ENSMGAP00000002038	SINCAM008832
ENSMGAP00000002039	SINCAM008987
ENSMGAP00000002043	SINCAM009765
ENSMGAP00000002044	SINCAM012652
ENSMGAP00000002045	SINCAM002970
ENSMGAP00000002047	SINCAM014465
ENSMGAP00000002050	SINCAM005629
ENSMGAP00000002053	SINCAM017782
ENSMGAP00000002054	SINCAM001382
ENSMGAP00000002055	SINCAM001836
ENSMGAP00000002056	SINCAM005162
ENSMGAP00000002057	SINCAM009767
ENSMGAP00000002060	SINCAM003832
ENSMGAP00000002061	SINCAM012266
ENSMGAP00000002062	SINCAM001465
ENSMGAP00000002063	SINCAM003834
ENSMGAP00000002065	SINCAM009565
ENSMGAP00000002066	SINCAM921728
ENSMGAP00000002067	SINCAM922485
ENSMGAP00000002069	SINCAM011764
ENSMGAP00000002071	SINCAM013464
ENSMGAP00000002074	SINCAM000645
ENSMGAP00000002078	SINCAM000646
ENSMGAP00000002081	SINCAM014445
ENSMGAP00000002082	SINCAM007572
ENSMGAP00000002083	SINCAM922527
ENSMGAP00000002084	SINCAM008586
ENSMGAP00000002085	SINCAM016691
ENSMGAP00000002089	SINCAM008585
ENSMGAP00000002090	SINCAM000647
ENSMGAP00000002092	SINCAM001013
ENSMGAP00000002093	SINCAM921572
ENSMGAP00000002094	SINCAM005164
ENSMGAP00000002095	SINCAM006237
ENSMGAP00000002096	SINCAM922528
ENSMGAP00000002098	SINCAM000037
ENSMGAP00000002099	SINCAM921679
ENSMGAP00000002101	SINCAM922484
ENSMGAP00000002102	SINCAM000618
ENSMGAP00000002104	SINCAM006503
ENSMGAP00000002105	SINCAM001839
ENSMGAP00000002107	SINCAM011145
ENSMGAP00000002109	SINCAM001511
ENSMGAP00000002110	SINCAM010839
ENSMGAP00000002111	SINCAM011558
ENSMGAP00000002112	SINCAM013327
ENSMGAP00000002115	SINCAM013699
ENSMGAP00000002119	SINCAM013314
ENSMGAP00000002120	SINCAM006464
ENSMGAP00000002121	SINCAM006258
ENSMGAP00000002122	SINCAM011510
ENSMGAP00000002124	SINCAM001513
ENSMGAP00000002125	SINCAM013317
ENSMGAP00000002130	SINCAM008985
ENSMGAP00000002133	SINCAM014499
ENSMGAP00000002134	SINCAM010837
ENSMGAP00000002135	SINCAM008584
ENSMGAP00000002136	SINCAM922524
ENSMGAP00000002137	SINCAM011509
ENSMGAP00000002139	SINCAM009393
ENSMGAP00000002141	SINCAM000648
ENSMGAP00000002142	SINCAM005156
ENSMGAP00000002149	SINCAM010664
ENSMGAP00000002150	SINCAM006240
ENSMGAP00000002152	SINCAM013013
ENSMGAP00000002157	SINCAM920629
ENSMGAP00000002159	SINCAM005182
ENSMGAP00000002162	SINCAM009041
ENSMGAP00000002163	SINCAM013310
ENSMGAP00000002164	SINCAM012231
ENSMGAP00000002165	SINCAM009394
ENSMGAP00000002168	SINCAM010838
ENSMGAP00000002169	SINCAM011826
ENSMGAP00000002171	SINCAM012230
ENSMGAP00000002172	SINCAM010294
ENSMGAP00000002174	SINCAM003835
ENSMGAP00000002177	SINCAM011488
ENSMGAP00000002179	SINCAM005183
ENSMGAP00000002180	SINCAM921987
ENSMGAP00000002181	SINCAM009433
ENSMGAP00000002183	SINCAM015259
ENSMGAP00000002186	SINCAM001840
ENSMGAP00000002187	SINCAM010655
ENSMGAP00000002189	SINCAM013930
ENSMGAP00000002193	SINCAM922758
ENSMGAP00000002195	SINCAM000075
ENSMGAP00000002197	SINCAM920655
ENSMGAP00000002198	SINCAM011489
ENSMGAP00000002200	SINCAM013702
ENSMGAP00000002204	SINCAM007097
ENSMGAP00000002206	SINCAM001067
ENSMGAP00000002208	SINCAM005012
ENSMGAP00000002209	SINCAM006481
ENSMGAP00000002210	SINCAM011815
ENSMGAP00000002211	SINCAM900159
ENSMGAP00000002213	SINCAM010841
ENSMGAP00000002214	SINCAM007574
ENSMGAP00000002216	SINCAM921786
ENSMGAP00000002217	SINCAM006463
ENSMGAP00000002219	SINCAM006260
ENSMGAP00000002220	SINCAM007575
ENSMGAP00000002222	SINCAM014005
ENSMGAP00000002224	SINCAM900240
ENSMGAP00000002226	SINCAM013703
ENSMGAP00000002227	SINCAM001841
ENSMGAP00000002229	SINCAM006259
ENSMGAP00000002230	SINCAM013222
ENSMGAP00000002231	SINCAM009926
ENSMGAP00000002233	SINCAM008865
ENSMGAP00000002234	SINCAM002408
ENSMGAP00000002235	SINCAM001355
ENSMGAP00000002236	SINCAM006569
ENSMGAP00000002237	SINCAM011148
ENSMGAP00000002238	SINCAM012359
ENSMGAP00000002239	SINCAM013543
ENSMGAP00000002240	SINCAM008583
ENSMGAP00000002242	SINCAM010729
ENSMGAP00000002245	SINCAM000747
ENSMGAP00000002247	SINCAM011149
ENSMGAP00000002250	SINCAM003077
ENSMGAP00000002251	SINCAM921896
ENSMGAP00000002252	SINCAM920854
ENSMGAP00000002253	SINCAM010843
ENSMGAP00000002254	SINCAM013254
ENSMGAP00000002255	SINCAM006568
ENSMGAP00000002256	SINCAM921210
ENSMGAP00000002257	SINCAM001842
ENSMGAP00000002259	SINCAM004240
ENSMGAP00000002262	SINCAM001843
ENSMGAP00000002264	SINCAM003837
ENSMGAP00000002265	SINCAM007300
ENSMGAP00000002266	SINCAM011151
ENSMGAP00000002267	SINCAM012122
ENSMGAP00000002269	SINCAM007576
ENSMGAP00000002271	SINCAM012768
ENSMGAP00000002272	SINCAM011152
ENSMGAP00000002273	SINCAM001483
ENSMGAP00000002277	SINCAM013955
ENSMGAP00000002278	SINCAM012125
ENSMGAP00000002280	SINCAM000650
ENSMGAP00000002282	SINCAM006141
ENSMGAP00000002285	SINCAM921586
ENSMGAP00000002287	SINCAM001845
ENSMGAP00000002289	SINCAM001484
ENSMGAP00000002290	SINCAM011513
ENSMGAP00000002291	SINCAM007095
ENSMGAP00000002293	SINCAM013704
ENSMGAP00000002295	SINCAM011156
ENSMGAP00000002297	SINCAM012314
ENSMGAP00000002303	SINCAM013764
ENSMGAP00000002304	SINCAM001184
ENSMGAP00000002305	SINCAM009930
ENSMGAP00000002306	SINCAM012124
ENSMGAP00000002307	SINCAM001015
ENSMGAP00000002308	SINCAM010573
ENSMGAP00000002309	SINCAM003838
ENSMGAP00000002310	SINCAM004078
ENSMGAP00000002311	SINCAM011158
ENSMGAP00000002312	SINCAM009035
ENSMGAP00000002313	SINCAM009754
ENSMGAP00000002314	SINCAM010845
ENSMGAP00000002315	SINCAM013332
ENSMGAP00000002318	SINCAM007092
ENSMGAP00000002319	SINCAM007756
ENSMGAP00000002322	SINCAM013972
ENSMGAP00000002323	SINCAM011159
ENSMGAP00000002324	SINCAM922887
ENSMGAP00000002325	SINCAM921704
ENSMGAP00000002326	SINCAM007577
ENSMGAP00000002327	SINCAM922085
ENSMGAP00000002328	SINCAM001485
ENSMGAP00000002329	SINCAM012865
ENSMGAP00000002331	SINCAM000289
ENSMGAP00000002332	SINCAM920855
ENSMGAP00000002333	SINCAM017195
ENSMGAP00000002334	SINCAM011536
ENSMGAP00000002335	SINCAM012282
ENSMGAP00000002340	SINCAM006140
ENSMGAP00000002341	SINCAM013761
ENSMGAP00000002344	SINCAM922807
ENSMGAP00000002345	SINCAM013760
ENSMGAP00000002346	SINCAM010571
ENSMGAP00000002348	SINCAM006256
ENSMGAP00000002349	SINCAM921470
ENSMGAP00000002351	SINCAM001401
ENSMGAP00000002352	SINCAM006257
ENSMGAP00000002353	SINCAM005157
ENSMGAP00000002354	SINCAM922030
ENSMGAP00000002356	SINCAM008581
ENSMGAP00000002357	SINCAM922697
ENSMGAP00000002358	SINCAM009931
ENSMGAP00000002359	SINCAM011437
ENSMGAP00000002360	SINCAM012767
ENSMGAP00000002361	SINCAM011408
ENSMGAP00000002363	SINCAM006951
ENSMGAP00000002364	SINCAM012281
ENSMGAP00000002365	SINCAM011407
ENSMGAP00000002368	SINCAM013759
ENSMGAP00000002369	SINCAM010570
ENSMGAP00000002371	SINCAM920856
ENSMGAP00000002372	SINCAM001846
ENSMGAP00000002373	SINCAM009932
ENSMGAP00000002374	SINCAM003016
ENSMGAP00000002378	SINCAM011498
ENSMGAP00000002379	SINCAM012123
ENSMGAP00000002380	SINCAM013329
ENSMGAP00000002381	SINCAM921798
ENSMGAP00000002383	SINCAM013757
ENSMGAP00000002384	SINCAM007122
ENSMGAP00000002385	SINCAM010590
ENSMGAP00000002388	SINCAM001359
ENSMGAP00000002391	SINCAM000290
ENSMGAP00000002393	SINCAM005170
ENSMGAP00000002394	SINCAM922501
ENSMGAP00000002397	SINCAM013753
ENSMGAP00000002398	SINCAM007121
ENSMGAP00000002399	SINCAM011406
ENSMGAP00000002400	SINCAM922093
ENSMGAP00000002403	SINCAM001662
ENSMGAP00000002404	SINCAM000291
ENSMGAP00000002405	SINCAM001327
ENSMGAP00000002406	SINCAM011495
ENSMGAP00000002409	SINCAM005559
ENSMGAP00000002410	SINCAM008580
ENSMGAP00000002412	SINCAM005296
ENSMGAP00000002413	SINCAM922296
ENSMGAP00000002415	SINCAM922521
ENSMGAP00000002416	SINCAM012121
ENSMGAP00000002419	SINCAM013223
ENSMGAP00000002420	SINCAM010568
ENSMGAP00000002421	SINCAM005783
ENSMGAP00000002422	SINCAM009037
ENSMGAP00000002423	SINCAM013706
ENSMGAP00000002424	SINCAM003385
ENSMGAP00000002425	SINCAM008578
ENSMGAP00000002426	SINCAM009756
ENSMGAP00000002427	SINCAM011499
ENSMGAP00000002428	SINCAM005169
ENSMGAP00000002429	SINCAM013524
ENSMGAP00000002430	SINCAM012766
ENSMGAP00000002431	SINCAM009039
ENSMGAP00000002432	SINCAM006478
ENSMGAP00000002433	SINCAM007120
ENSMGAP00000002440	SINCAM013227
ENSMGAP00000002441	SINCAM011500
ENSMGAP00000002444	SINCAM000292
ENSMGAP00000002448	SINCAM013927
ENSMGAP00000002449	SINCAM017410
ENSMGAP00000002450	SINCAM006544
ENSMGAP00000002451	SINCAM900260
ENSMGAP00000002452	SINCAM003386
ENSMGAP00000002454	SINCAM014280
ENSMGAP00000002455	SINCAM921038
ENSMGAP00000002457	SINCAM920666
ENSMGAP00000002459	SINCAM013444
ENSMGAP00000002460	SINCAM009064
ENSMGAP00000002461	SINCAM922552
ENSMGAP00000002467	SINCAM012765
ENSMGAP00000002468	SINCAM014486
ENSMGAP00000002469	SINCAM009276
ENSMGAP00000002472	SINCAM008577
ENSMGAP00000002474	SINCAM013152
ENSMGAP00000002475	SINCAM922094
ENSMGAP00000002476	SINCAM009108
ENSMGAP00000002477	SINCAM002786
ENSMGAP00000002479	SINCAM006477
ENSMGAP00000002480	SINCAM920667
ENSMGAP00000002482	SINCAM013443
ENSMGAP00000002483	SINCAM007334
ENSMGAP00000002484	SINCAM003387
ENSMGAP00000002485	SINCAM013448
ENSMGAP00000002486	SINCAM922029
ENSMGAP00000002489	SINCAM013374
ENSMGAP00000002490	SINCAM000522
ENSMGAP00000002491	SINCAM010592
ENSMGAP00000002494	SINCAM009107
ENSMGAP00000002495	SINCAM006229
ENSMGAP00000002496	SINCAM013929
ENSMGAP00000002497	SINCAM922168
ENSMGAP00000002499	SINCAM922557
ENSMGAP00000002503	SINCAM013954
ENSMGAP00000002504	SINCAM012763
ENSMGAP00000002505	SINCAM012308
ENSMGAP00000002508	SINCAM005137
ENSMGAP00000002509	SINCAM921565
ENSMGAP00000002510	SINCAM009295
ENSMGAP00000002512	SINCAM013194
ENSMGAP00000002513	SINCAM011848
ENSMGAP00000002514	SINCAM014294
ENSMGAP00000002515	SINCAM013361
ENSMGAP00000002517	SINCAM002784
ENSMGAP00000002518	SINCAM012760
ENSMGAP00000002519	SINCAM009861
ENSMGAP00000002521	SINCAM000296
ENSMGAP00000002522	SINCAM000298
ENSMGAP00000002525	SINCAM011160
ENSMGAP00000002527	SINCAM013193
ENSMGAP00000002529	SINCAM012752
ENSMGAP00000002530	SINCAM000300
ENSMGAP00000002531	SINCAM922630
ENSMGAP00000002533	SINCAM013274
ENSMGAP00000002535	SINCAM012143
ENSMGAP00000002537	SINCAM013373
ENSMGAP00000002541	SINCAM013792
ENSMGAP00000002542	SINCAM000301
ENSMGAP00000002546	SINCAM010075
ENSMGAP00000002547	SINCAM001865
ENSMGAP00000002548	SINCAM920475
ENSMGAP00000002549	SINCAM920638
ENSMGAP00000002550	SINCAM002785
ENSMGAP00000002553	SINCAM010074
ENSMGAP00000002554	SINCAM009845
ENSMGAP00000002555	SINCAM012802
ENSMGAP00000002558	SINCAM001343
ENSMGAP00000002561	SINCAM000302
ENSMGAP00000002564	SINCAM006255
ENSMGAP00000002568	SINCAM008422
ENSMGAP00000002573	SINCAM009899
ENSMGAP00000002574	SINCAM007537
ENSMGAP00000002575	SINCAM000303
ENSMGAP00000002576	SINCAM009390
ENSMGAP00000002577	SINCAM010072
ENSMGAP00000002578	SINCAM012800
ENSMGAP00000002579	SINCAM900172
ENSMGAP00000002580	SINCAM008420
ENSMGAP00000002581	SINCAM011410
ENSMGAP00000002582	SINCAM015372
ENSMGAP00000002585	SINCAM011853
ENSMGAP00000002587	SINCAM012557
ENSMGAP00000002588	SINCAM922493
ENSMGAP00000002589	SINCAM003393
ENSMGAP00000002592	SINCAM013945
ENSMGAP00000002593	SINCAM001736
ENSMGAP00000002594	SINCAM002782
ENSMGAP00000002595	SINCAM005181
ENSMGAP00000002596	SINCAM900173
ENSMGAP00000002601	SINCAM007484
ENSMGAP00000002603	SINCAM010760
ENSMGAP00000002606	SINCAM922095
ENSMGAP00000002608	SINCAM011125
ENSMGAP00000002609	SINCAM006142
ENSMGAP00000002612	SINCAM922298
ENSMGAP00000002614	SINCAM007118
ENSMGAP00000002615	SINCAM012797
ENSMGAP00000002618	SINCAM922299
ENSMGAP00000002619	SINCAM013659
ENSMGAP00000002621	SINCAM010069
ENSMGAP00000002622	SINCAM014291
ENSMGAP00000002623	SINCAM921474
ENSMGAP00000002624	SINCAM002980
ENSMGAP00000002625	SINCAM001867
ENSMGAP00000002626	SINCAM007747
ENSMGAP00000002627	SINCAM012107
ENSMGAP00000002628	SINCAM015005
ENSMGAP00000002629	SINCAM008419
ENSMGAP00000002630	SINCAM014123
ENSMGAP00000002631	SINCAM009862
ENSMGAP00000002633	SINCAM010068
ENSMGAP00000002634	SINCAM922199
ENSMGAP00000002635	SINCAM013944
ENSMGAP00000002639	SINCAM012732
ENSMGAP00000002641	SINCAM007748
ENSMGAP00000002642	SINCAM012106
ENSMGAP00000002643	SINCAM007333
ENSMGAP00000002646	SINCAM922861
ENSMGAP00000002648	SINCAM009389
ENSMGAP00000002649	SINCAM008574
ENSMGAP00000002650	SINCAM011264
ENSMGAP00000002653	SINCAM013273
ENSMGAP00000002654	SINCAM003394
ENSMGAP00000002655	SINCAM012058
ENSMGAP00000002657	SINCAM006143
ENSMGAP00000002660	SINCAM922096
ENSMGAP00000002663	SINCAM013901
ENSMGAP00000002664	SINCAM007743
ENSMGAP00000002665	SINCAM001868
ENSMGAP00000002667	SINCAM003397
ENSMGAP00000002669	SINCAM013660
ENSMGAP00000002672	SINCAM013352
ENSMGAP00000002673	SINCAM010155
ENSMGAP00000002674	SINCAM010848
ENSMGAP00000002675	SINCAM922198
ENSMGAP00000002676	SINCAM013793
ENSMGAP00000002680	SINCAM012160
ENSMGAP00000002681	SINCAM013900
ENSMGAP00000002682	SINCAM921468
ENSMGAP00000002683	SINCAM001869
ENSMGAP00000002686	SINCAM006144
ENSMGAP00000002688	SINCAM003094
ENSMGAP00000002690	SINCAM007580
ENSMGAP00000002695	SINCAM014289
ENSMGAP00000002697	SINCAM014974
ENSMGAP00000002698	SINCAM009067
ENSMGAP00000002699	SINCAM010047
ENSMGAP00000002700	SINCAM004303
ENSMGAP00000002702	SINCAM012611
ENSMGAP00000002703	SINCAM012805
ENSMGAP00000002705	SINCAM006146
ENSMGAP00000002706	SINCAM007019
ENSMGAP00000002707	SINCAM922583
ENSMGAP00000002708	SINCAM921683
ENSMGAP00000002709	SINCAM010849
ENSMGAP00000002710	SINCAM013249
ENSMGAP00000002712	SINCAM013917
ENSMGAP00000002713	SINCAM012159
ENSMGAP00000002714	SINCAM012610
ENSMGAP00000002716	SINCAM009388
ENSMGAP00000002719	SINCAM007802
ENSMGAP00000002720	SINCAM922699
ENSMGAP00000002721	SINCAM921743
ENSMGAP00000002723	SINCAM012056
ENSMGAP00000002724	SINCAM007582
ENSMGAP00000002725	SINCAM009386
ENSMGAP00000002728	SINCAM003398
ENSMGAP00000002729	SINCAM012987
ENSMGAP00000002732	SINCAM009066
ENSMGAP00000002733	SINCAM000305
ENSMGAP00000002734	SINCAM922812
ENSMGAP00000002736	SINCAM010018
ENSMGAP00000002737	SINCAM001474
ENSMGAP00000002739	SINCAM005180
ENSMGAP00000002740	SINCAM013250
ENSMGAP00000002742	SINCAM000123
ENSMGAP00000002743	SINCAM007584
ENSMGAP00000002744	SINCAM006147
ENSMGAP00000002746	SINCAM922097
ENSMGAP00000002747	SINCAM003399
ENSMGAP00000002751	SINCAM008437
ENSMGAP00000002753	SINCAM012648
ENSMGAP00000002754	SINCAM014312
ENSMGAP00000002755	SINCAM007800
ENSMGAP00000002758	SINCAM007765
ENSMGAP00000002759	SINCAM007585
ENSMGAP00000002760	SINCAM922860
ENSMGAP00000002761	SINCAM010010
ENSMGAP00000002764	SINCAM009246
ENSMGAP00000002767	SINCAM014508
ENSMGAP00000002768	SINCAM011852
ENSMGAP00000002769	SINCAM920637
ENSMGAP00000002770	SINCAM008561
ENSMGAP00000002771	SINCAM014311
ENSMGAP00000002773	SINCAM010011
ENSMGAP00000002774	SINCAM013790
ENSMGAP00000002775	SINCAM013998
ENSMGAP00000002776	SINCAM001849
ENSMGAP00000002777	SINCAM007116
ENSMGAP00000002778	SINCAM007586
ENSMGAP00000002780	SINCAM921564
ENSMGAP00000002782	SINCAM003559
ENSMGAP00000002783	SINCAM008401
ENSMGAP00000002785	SINCAM002723
ENSMGAP00000002786	SINCAM001848
ENSMGAP00000002791	SINCAM010594
ENSMGAP00000002794	SINCAM013296
ENSMGAP00000002795	SINCAM006149
ENSMGAP00000002799	SINCAM012157
ENSMGAP00000002802	SINCAM013297
ENSMGAP00000002803	SINCAM014517
ENSMGAP00000002804	SINCAM012041
ENSMGAP00000002806	SINCAM006099
ENSMGAP00000002809	SINCAM014000
ENSMGAP00000002810	SINCAM014543
ENSMGAP00000002811	SINCAM007798
ENSMGAP00000002814	SINCAM015275
ENSMGAP00000002816	SINCAM013271
ENSMGAP00000002823	SINCAM007766
ENSMGAP00000002826	SINCAM014292
ENSMGAP00000002830	SINCAM013976
ENSMGAP00000002833	SINCAM013189
ENSMGAP00000002837	SINCAM012656
ENSMGAP00000002840	SINCAM003560
ENSMGAP00000002843	SINCAM013015
ENSMGAP00000002845	SINCAM000307
ENSMGAP00000002846	SINCAM014656
ENSMGAP00000002847	SINCAM007587
ENSMGAP00000002848	SINCAM009892
ENSMGAP00000002850	SINCAM922577
ENSMGAP00000002852	SINCAM900053
ENSMGAP00000002854	SINCAM922842
ENSMGAP00000002856	SINCAM010302
ENSMGAP00000002858	SINCAM010921
ENSMGAP00000002859	SINCAM003661
ENSMGAP00000002860	SINCAM010854
ENSMGAP00000002862	SINCAM000068
ENSMGAP00000002863	SINCAM007796
ENSMGAP00000002865	SINCAM012156
ENSMGAP00000002867	SINCAM016213
ENSMGAP00000002869	SINCAM013754
ENSMGAP00000002870	SINCAM005138
ENSMGAP00000002872	SINCAM922202
ENSMGAP00000002873	SINCAM013150
ENSMGAP00000002874	SINCAM009603
ENSMGAP00000002876	SINCAM006527
ENSMGAP00000002878	SINCAM010855
ENSMGAP00000002883	SINCAM007588
ENSMGAP00000002887	SINCAM007769
ENSMGAP00000002889	SINCAM013298
ENSMGAP00000002890	SINCAM001495
ENSMGAP00000002892	SINCAM009432
ENSMGAP00000002899	SINCAM006151
ENSMGAP00000002900	SINCAM009431
ENSMGAP00000002901	SINCAM920696
ENSMGAP00000002902	SINCAM013977
ENSMGAP00000002903	SINCAM010015
ENSMGAP00000002904	SINCAM922575
ENSMGAP00000002906	SINCAM009843
ENSMGAP00000002907	SINCAM920694
ENSMGAP00000002908	SINCAM009430
ENSMGAP00000002909	SINCAM007590
ENSMGAP00000002910	SINCAM009062
ENSMGAP00000002912	SINCAM921841
ENSMGAP00000002914	SINCAM922300
ENSMGAP00000002915	SINCAM000310
ENSMGAP00000002916	SINCAM922435
ENSMGAP00000002917	SINCAM006456
ENSMGAP00000002919	SINCAM009429
ENSMGAP00000002920	SINCAM012657
ENSMGAP00000002921	SINCAM922326
ENSMGAP00000002923	SINCAM009903
ENSMGAP00000002925	SINCAM922735
ENSMGAP00000002926	SINCAM922576
ENSMGAP00000002929	SINCAM017277
ENSMGAP00000002931	SINCAM013299
ENSMGAP00000002932	SINCAM007770
ENSMGAP00000002933	SINCAM009418
ENSMGAP00000002935	SINCAM005140
ENSMGAP00000002939	SINCAM002362
ENSMGAP00000002940	SINCAM001312
ENSMGAP00000002944	SINCAM013484
ENSMGAP00000002945	SINCAM007591
ENSMGAP00000002946	SINCAM006167
ENSMGAP00000002947	SINCAM007752
ENSMGAP00000002952	SINCAM008570
ENSMGAP00000002953	SINCAM002244
ENSMGAP00000002954	SINCAM007017
ENSMGAP00000002956	SINCAM008563
ENSMGAP00000002957	SINCAM012658
ENSMGAP00000002958	SINCAM922301
ENSMGAP00000002959	SINCAM003663
ENSMGAP00000002960	SINCAM009419
ENSMGAP00000002961	SINCAM000308
ENSMGAP00000002963	SINCAM012660
ENSMGAP00000002964	SINCAM001405
ENSMGAP00000002965	SINCAM013751
ENSMGAP00000002966	SINCAM013421
ENSMGAP00000002968	SINCAM010094
ENSMGAP00000002969	SINCAM009376
ENSMGAP00000002970	SINCAM006324
ENSMGAP00000002972	SINCAM017278
ENSMGAP00000002979	SINCAM922642
ENSMGAP00000002981	SINCAM013017
ENSMGAP00000002982	SINCAM013149
ENSMGAP00000002983	SINCAM008564
ENSMGAP00000002984	SINCAM003664
ENSMGAP00000002985	SINCAM921985
ENSMGAP00000002986	SINCAM922574
ENSMGAP00000002988	SINCAM005253
ENSMGAP00000002993	SINCAM010093
ENSMGAP00000002995	SINCAM012049
ENSMGAP00000002996	SINCAM009421
ENSMGAP00000003000	SINCAM922303
ENSMGAP00000003001	SINCAM009092
ENSMGAP00000003002	SINCAM010636
ENSMGAP00000003003	SINCAM922736
ENSMGAP00000003004	SINCAM006153
ENSMGAP00000003006	SINCAM004463
ENSMGAP00000003007	SINCAM003161
ENSMGAP00000003008	SINCAM013148
ENSMGAP00000003009	SINCAM009422
ENSMGAP00000003010	SINCAM922538
ENSMGAP00000003011	SINCAM922141
ENSMGAP00000003012	SINCAM012046
ENSMGAP00000003014	SINCAM013980
ENSMGAP00000003017	SINCAM007592
ENSMGAP00000003018	SINCAM001652
ENSMGAP00000003019	SINCAM004238
ENSMGAP00000003021	SINCAM007792
ENSMGAP00000003025	SINCAM920852
ENSMGAP00000003027	SINCAM010688
ENSMGAP00000003028	SINCAM007115
ENSMGAP00000003033	SINCAM920650
ENSMGAP00000003035	SINCAM006168
ENSMGAP00000003036	SINCAM013965
ENSMGAP00000003037	SINCAM921516
ENSMGAP00000003038	SINCAM009090
ENSMGAP00000003039	SINCAM010096
ENSMGAP00000003040	SINCAM921442
ENSMGAP00000003044	SINCAM921955
ENSMGAP00000003045	SINCAM013483
ENSMGAP00000003047	SINCAM009758
ENSMGAP00000003048	SINCAM017394
ENSMGAP00000003049	SINCAM010859
ENSMGAP00000003051	SINCAM009089
ENSMGAP00000003054	SINCAM012947
ENSMGAP00000003055	SINCAM922572
ENSMGAP00000003057	SINCAM013147
ENSMGAP00000003058	SINCAM009900
ENSMGAP00000003060	SINCAM013020
ENSMGAP00000003064	SINCAM007938
ENSMGAP00000003065	SINCAM921954
ENSMGAP00000003066	SINCAM922647
ENSMGAP00000003067	SINCAM013021
ENSMGAP00000003068	SINCAM009057
ENSMGAP00000003069	SINCAM001498
ENSMGAP00000003070	SINCAM005264
ENSMGAP00000003071	SINCAM012959
ENSMGAP00000003072	SINCAM013967
ENSMGAP00000003074	SINCAM001653
ENSMGAP00000003079	SINCAM000324
ENSMGAP00000003080	SINCAM009759
ENSMGAP00000003081	SINCAM006169
ENSMGAP00000003087	SINCAM003666
ENSMGAP00000003088	SINCAM013981
ENSMGAP00000003089	SINCAM007740
ENSMGAP00000003090	SINCAM012154
ENSMGAP00000003091	SINCAM007119
ENSMGAP00000003093	SINCAM001655
ENSMGAP00000003096	SINCAM013494
ENSMGAP00000003099	SINCAM012045
ENSMGAP00000003100	SINCAM010097
ENSMGAP00000003102	SINCAM014358
ENSMGAP00000003104	SINCAM009760
ENSMGAP00000003106	SINCAM005158
ENSMGAP00000003109	SINCAM009761
ENSMGAP00000003110	SINCAM007594
ENSMGAP00000003112	SINCAM013145
ENSMGAP00000003113	SINCAM013520
ENSMGAP00000003114	SINCAM013956
ENSMGAP00000003117	SINCAM005159
ENSMGAP00000003121	SINCAM013490
ENSMGAP00000003123	SINCAM014002
ENSMGAP00000003125	SINCAM010860
ENSMGAP00000003126	SINCAM006170
ENSMGAP00000003130	SINCAM001305
ENSMGAP00000003131	SINCAM006566
ENSMGAP00000003132	SINCAM011863
ENSMGAP00000003134	SINCAM009426
ENSMGAP00000003136	SINCAM010098
ENSMGAP00000003137	SINCAM006615
ENSMGAP00000003138	SINCAM001659
ENSMGAP00000003139	SINCAM005717
ENSMGAP00000003140	SINCAM007191
ENSMGAP00000003142	SINCAM009425
ENSMGAP00000003143	SINCAM000311
ENSMGAP00000003144	SINCAM003669
ENSMGAP00000003146	SINCAM900179
ENSMGAP00000003147	SINCAM001468
ENSMGAP00000003148	SINCAM008406
ENSMGAP00000003152	SINCAM922490
ENSMGAP00000003154	SINCAM009424
ENSMGAP00000003155	SINCAM013957
ENSMGAP00000003157	SINCAM007283
ENSMGAP00000003159	SINCAM008566
ENSMGAP00000003162	SINCAM922396
ENSMGAP00000003164	SINCAM012807
ENSMGAP00000003165	SINCAM000930
ENSMGAP00000003166	SINCAM008416
ENSMGAP00000003167	SINCAM008567
ENSMGAP00000003168	SINCAM007990
ENSMGAP00000003170	SINCAM010606
ENSMGAP00000003171	SINCAM922580
ENSMGAP00000003172	SINCAM014333
ENSMGAP00000003173	SINCAM012832
ENSMGAP00000003174	SINCAM011424
ENSMGAP00000003175	SINCAM922743
ENSMGAP00000003176	SINCAM900178
ENSMGAP00000003179	SINCAM000312
ENSMGAP00000003181	SINCAM008823
ENSMGAP00000003184	SINCAM001500
ENSMGAP00000003188	SINCAM003670
ENSMGAP00000003189	SINCAM010861
ENSMGAP00000003190	SINCAM006173
ENSMGAP00000003191	SINCAM900177
ENSMGAP00000003193	SINCAM008827
ENSMGAP00000003194	SINCAM001873
ENSMGAP00000003196	SINCAM001379
ENSMGAP00000003198	SINCAM012736
ENSMGAP00000003199	SINCAM013958
ENSMGAP00000003202	SINCAM007595
ENSMGAP00000003204	SINCAM010005
ENSMGAP00000003205	SINCAM005250
ENSMGAP00000003206	SINCAM006613
ENSMGAP00000003207	SINCAM922489
ENSMGAP00000003208	SINCAM008415
ENSMGAP00000003209	SINCAM001501
ENSMGAP00000003210	SINCAM922581
ENSMGAP00000003211	SINCAM000313
ENSMGAP00000003213	SINCAM011402
ENSMGAP00000003215	SINCAM006174
ENSMGAP00000003216	SINCAM012450
ENSMGAP00000003218	SINCAM007596
ENSMGAP00000003222	SINCAM009715
ENSMGAP00000003224	SINCAM003240
ENSMGAP00000003226	SINCAM007813
ENSMGAP00000003227	SINCAM003673
ENSMGAP00000003229	SINCAM011905
ENSMGAP00000003230	SINCAM920864
ENSMGAP00000003231	SINCAM007597
ENSMGAP00000003232	SINCAM922398
ENSMGAP00000003233	SINCAM008826
ENSMGAP00000003235	SINCAM006325
ENSMGAP00000003237	SINCAM011797
ENSMGAP00000003238	SINCAM008831
ENSMGAP00000003240	SINCAM922803
ENSMGAP00000003241	SINCAM001119
ENSMGAP00000003242	SINCAM007598
ENSMGAP00000003243	SINCAM011121
ENSMGAP00000003244	SINCAM010863
ENSMGAP00000003245	SINCAM013492
ENSMGAP00000003247	SINCAM010006
ENSMGAP00000003249	SINCAM010865
ENSMGAP00000003252	SINCAM003672
ENSMGAP00000003254	SINCAM922989
ENSMGAP00000003255	SINCAM002246
ENSMGAP00000003256	SINCAM921588
ENSMGAP00000003257	SINCAM013772
ENSMGAP00000003258	SINCAM922499
ENSMGAP00000003260	SINCAM920865
ENSMGAP00000003261	SINCAM008925
ENSMGAP00000003263	SINCAM001394
ENSMGAP00000003264	SINCAM010007
ENSMGAP00000003265	SINCAM010637
ENSMGAP00000003266	SINCAM014254
ENSMGAP00000003267	SINCAM014410
ENSMGAP00000003268	SINCAM920703
ENSMGAP00000003271	SINCAM000314
ENSMGAP00000003272	SINCAM005252
ENSMGAP00000003275	SINCAM922945
ENSMGAP00000003277	SINCAM011894
ENSMGAP00000003278	SINCAM922749
ENSMGAP00000003279	SINCAM007815
ENSMGAP00000003280	SINCAM001470
ENSMGAP00000003282	SINCAM000883
ENSMGAP00000003283	SINCAM015743
ENSMGAP00000003284	SINCAM013493
ENSMGAP00000003285	SINCAM001492
ENSMGAP00000003290	SINCAM013773
ENSMGAP00000003291	SINCAM010009
ENSMGAP00000003293	SINCAM009841
ENSMGAP00000003294	SINCAM010089
ENSMGAP00000003295	SINCAM014325
ENSMGAP00000003297	SINCAM010085
ENSMGAP00000003299	SINCAM921578
ENSMGAP00000003301	SINCAM921802
ENSMGAP00000003305	SINCAM005262
ENSMGAP00000003306	SINCAM003641
ENSMGAP00000003307	SINCAM012716
ENSMGAP00000003310	SINCAM010634
ENSMGAP00000003311	SINCAM008435
ENSMGAP00000003312	SINCAM008830
ENSMGAP00000003314	SINCAM921950
ENSMGAP00000003316	SINCAM010870
ENSMGAP00000003317	SINCAM013153
ENSMGAP00000003318	SINCAM010082
ENSMGAP00000003319	SINCAM922946
ENSMGAP00000003320	SINCAM007816
ENSMGAP00000003325	SINCAM008351
ENSMGAP00000003326	SINCAM007989
ENSMGAP00000003327	SINCAM014390
ENSMGAP00000003329	SINCAM001463
ENSMGAP00000003330	SINCAM007817
ENSMGAP00000003332	SINCAM900232
ENSMGAP00000003333	SINCAM010868
ENSMGAP00000003334	SINCAM017663
ENSMGAP00000003335	SINCAM012665
ENSMGAP00000003338	SINCAM000207
ENSMGAP00000003340	SINCAM921040
ENSMGAP00000003341	SINCAM007114
ENSMGAP00000003342	SINCAM900233
ENSMGAP00000003344	SINCAM012666
ENSMGAP00000003345	SINCAM000209
ENSMGAP00000003346	SINCAM008433
ENSMGAP00000003347	SINCAM000435
ENSMGAP00000003348	SINCAM002145
ENSMGAP00000003350	SINCAM002245
ENSMGAP00000003351	SINCAM011799
ENSMGAP00000003352	SINCAM001550
ENSMGAP00000003355	SINCAM000929
ENSMGAP00000003356	SINCAM922506
ENSMGAP00000003358	SINCAM009404
ENSMGAP00000003359	SINCAM003640
ENSMGAP00000003360	SINCAM900283
ENSMGAP00000003361	SINCAM000436
ENSMGAP00000003362	SINCAM008828
ENSMGAP00000003364	SINCAM007113
ENSMGAP00000003366	SINCAM012366
ENSMGAP00000003367	SINCAM921480
ENSMGAP00000003368	SINCAM013962
ENSMGAP00000003369	SINCAM002278
ENSMGAP00000003370	SINCAM010078
ENSMGAP00000003371	SINCAM014203
ENSMGAP00000003378	SINCAM006612
ENSMGAP00000003380	SINCAM002279
ENSMGAP00000003381	SINCAM005148
ENSMGAP00000003385	SINCAM006611
ENSMGAP00000003387	SINCAM001265
ENSMGAP00000003388	SINCAM920910
ENSMGAP00000003390	SINCAM012738
ENSMGAP00000003392	SINCAM014060
ENSMGAP00000003393	SINCAM003728
ENSMGAP00000003394	SINCAM008751
ENSMGAP00000003398	SINCAM013280
ENSMGAP00000003400	SINCAM009403
ENSMGAP00000003402	SINCAM007459
ENSMGAP00000003403	SINCAM010077
ENSMGAP00000003404	SINCAM013284
ENSMGAP00000003405	SINCAM014383
ENSMGAP00000003408	SINCAM000210
ENSMGAP00000003409	SINCAM010640
ENSMGAP00000003411	SINCAM920624
ENSMGAP00000003413	SINCAM002280
ENSMGAP00000003415	SINCAM008393
ENSMGAP00000003416	SINCAM006154
ENSMGAP00000003418	SINCAM012739
ENSMGAP00000003419	SINCAM014315
ENSMGAP00000003422	SINCAM001082
ENSMGAP00000003423	SINCAM010643
ENSMGAP00000003424	SINCAM922817
ENSMGAP00000003425	SINCAM011400
ENSMGAP00000003427	SINCAM900235
ENSMGAP00000003428	SINCAM006155
ENSMGAP00000003429	SINCAM008753
ENSMGAP00000003431	SINCAM922879
ENSMGAP00000003432	SINCAM010088
ENSMGAP00000003435	SINCAM011947
ENSMGAP00000003439	SINCAM012167
ENSMGAP00000003440	SINCAM000268
ENSMGAP00000003441	SINCAM002281
ENSMGAP00000003442	SINCAM921441
ENSMGAP00000003443	SINCAM006354
ENSMGAP00000003445	SINCAM900265
ENSMGAP00000003446	SINCAM011516
ENSMGAP00000003448	SINCAM000211
ENSMGAP00000003449	SINCAM003750
ENSMGAP00000003451	SINCAM013778
ENSMGAP00000003452	SINCAM010108
[truncated: 8,950 more rows]
