# Supplementary material for: Reconstruction of proto-vertebrate, proto-cyclostome and proto-gnathostome genomes provides new insights into early vertebrate evolution
Source: Nat Commun. 2021 Jul 23;12:4489. doi: 10.1038/s41467-021-24573-z (PMC8302630; doi:10.1038/s41467-021-24573-z)
Supplement: Supplementary file 4 — Supplementary Data 1 [file 41467_2021_24573_MOESM4_ESM.zip › SuppData1/orthologs/MELGA-CANFA.txt]

ENSMGAP00000004951	ENSCAFP00000014731
ENSMGAP00000003068	ENSCAFP00000004893
ENSMGAP00000016060	ENSCAFP00000021101
ENSMGAP00000013265	ENSCAFP00000000536
ENSMGAP00000010739	ENSCAFP00000026820
ENSMGAP00000004925	ENSCAFP00000014703
ENSMGAP00000003978	ENSCAFP00000027009
ENSMGAP00000003388	ENSCAFP00000014101
ENSMGAP00000002654	ENSCAFP00000010599
ENSMGAP00000002402	ENSCAFP00000016175
ENSMGAP00000009217	ENSCAFP00000041478
ENSMGAP00000012078	ENSCAFP00000041897
ENSMGAP00000001572	ENSCAFP00000011228
ENSMGAP00000010575	ENSCAFP00000025792
ENSMGAP00000003900	ENSCAFP00000025906
ENSMGAP00000015491	ENSCAFP00000020532
ENSMGAP00000013487	ENSCAFP00000000844
ENSMGAP00000016149	ENSCAFP00000006503
ENSMGAP00000018471	ENSCAFP00000004514
ENSMGAP00000000415	ENSCAFP00000019636
ENSMGAP00000000276	ENSCAFP00000008815
ENSMGAP00000000909	ENSCAFP00000012433
ENSMGAP00000000973	ENSCAFP00000022926
ENSMGAP00000015435	ENSCAFP00000015206
ENSMGAP00000002277	ENSCAFP00000018010
ENSMGAP00000010566	ENSCAFP00000003668
ENSMGAP00000010545	ENSCAFP00000003657
ENSMGAP00000001323	ENSCAFP00000026110
ENSMGAP00000018658	ENSCAFP00000007426
ENSMGAP00000000941	ENSCAFP00000035869
ENSMGAP00000017353	ENSCAFP00000041440
ENSMGAP00000014132	ENSCAFP00000026713
ENSMGAP00000000271	ENSCAFP00000028894
ENSMGAP00000010789	ENSCAFP00000010159
ENSMGAP00000013478	ENSCAFP00000027741
ENSMGAP00000010388	ENSCAFP00000025741
ENSMGAP00000011657	ENSCAFP00000028253
ENSMGAP00000005618	ENSCAFP00000023060
ENSMGAP00000016332	ENSCAFP00000023616
ENSMGAP00000005019	ENSCAFP00000007014
ENSMGAP00000000922	ENSCAFP00000001849
ENSMGAP00000004974	ENSCAFP00000025988
ENSMGAP00000000263	ENSCAFP00000029580
ENSMGAP00000004440	ENSCAFP00000027190
ENSMGAP00000011375	ENSCAFP00000012523
ENSMGAP00000015477	ENSCAFP00000021250
ENSMGAP00000015641	ENSCAFP00000014319
ENSMGAP00000012633	ENSCAFP00000038033
ENSMGAP00000004973	ENSCAFP00000025582
ENSMGAP00000005906	ENSCAFP00000019089
ENSMGAP00000012790	ENSCAFP00000035150
ENSMGAP00000005521	ENSCAFP00000003298
ENSMGAP00000013787	ENSCAFP00000002012
ENSMGAP00000005425	ENSCAFP00000003277
ENSMGAP00000006584	ENSCAFP00000018115
ENSMGAP00000010970	ENSCAFP00000012144
ENSMGAP00000004536	ENSCAFP00000030690
ENSMGAP00000017297	ENSCAFP00000018258
ENSMGAP00000013514	ENSCAFP00000025261
ENSMGAP00000006458	ENSCAFP00000011525
ENSMGAP00000010640	ENSCAFP00000028846
ENSMGAP00000010940	ENSCAFP00000004119
ENSMGAP00000009863	ENSCAFP00000019894
ENSMGAP00000014406	ENSCAFP00000041229
ENSMGAP00000007874	ENSCAFP00000039048
ENSMGAP00000014447	ENSCAFP00000017436
ENSMGAP00000009216	ENSCAFP00000016481
ENSMGAP00000006576	ENSCAFP00000011295
ENSMGAP00000002105	ENSCAFP00000041377
ENSMGAP00000001972	ENSCAFP00000011055
ENSMGAP00000002149	ENSCAFP00000037675
ENSMGAP00000008809	ENSCAFP00000028469
ENSMGAP00000011192	ENSCAFP00000000678
ENSMGAP00000007478	ENSCAFP00000004185
ENSMGAP00000000881	ENSCAFP00000001898
ENSMGAP00000011996	ENSCAFP00000034643
ENSMGAP00000015040	ENSCAFP00000036968
ENSMGAP00000007423	ENSCAFP00000010553
ENSMGAP00000015017	ENSCAFP00000011914
ENSMGAP00000009294	ENSCAFP00000003505
ENSMGAP00000013335	ENSCAFP00000001467
ENSMGAP00000014950	ENSCAFP00000006614
ENSMGAP00000001910	ENSCAFP00000028666
ENSMGAP00000004061	ENSCAFP00000022241
ENSMGAP00000009429	ENSCAFP00000016043
ENSMGAP00000014704	ENSCAFP00000022750
ENSMGAP00000001781	ENSCAFP00000035073
ENSMGAP00000000418	ENSCAFP00000013243
ENSMGAP00000007539	ENSCAFP00000014218
ENSMGAP00000011139	ENSCAFP00000042751
ENSMGAP00000017915	ENSCAFP00000019792
ENSMGAP00000011894	ENSCAFP00000022068
ENSMGAP00000010071	ENSCAFP00000023624
ENSMGAP00000009399	ENSCAFP00000001306
ENSMGAP00000008128	ENSCAFP00000023867
ENSMGAP00000007518	ENSCAFP00000013047
ENSMGAP00000014040	ENSCAFP00000026382
ENSMGAP00000010374	ENSCAFP00000009752
ENSMGAP00000002878	ENSCAFP00000027825
ENSMGAP00000002860	ENSCAFP00000027822
ENSMGAP00000000231	ENSCAFP00000018637
ENSMGAP00000019713	ENSCAFP00000002219
ENSMGAP00000005399	ENSCAFP00000038852
ENSMGAP00000013813	ENSCAFP00000036156
ENSMGAP00000001795	ENSCAFP00000004138
ENSMGAP00000012130	ENSCAFP00000027841
ENSMGAP00000000432	ENSCAFP00000016350
ENSMGAP00000006701	ENSCAFP00000025289
ENSMGAP00000010996	ENSCAFP00000005947
ENSMGAP00000004600	ENSCAFP00000021524
ENSMGAP00000004769	ENSCAFP00000019815
ENSMGAP00000007577	ENSCAFP00000016801
ENSMGAP00000011438	ENSCAFP00000017186
ENSMGAP00000007028	ENSCAFP00000019101
ENSMGAP00000005346	ENSCAFP00000030461
ENSMGAP00000000964	ENSCAFP00000019811
ENSMGAP00000003538	ENSCAFP00000029719
ENSMGAP00000006152	ENSCAFP00000024310
ENSMGAP00000006673	ENSCAFP00000011995
ENSMGAP00000019154	ENSCAFP00000018117
ENSMGAP00000018976	ENSCAFP00000022596
ENSMGAP00000002706	ENSCAFP00000008348
ENSMGAP00000005664	ENSCAFP00000023182
ENSMGAP00000008306	ENSCAFP00000018253
ENSMGAP00000008756	ENSCAFP00000002791
ENSMGAP00000005181	ENSCAFP00000014825
ENSMGAP00000007164	ENSCAFP00000012387
ENSMGAP00000015568	ENSCAFP00000017550
ENSMGAP00000015570	ENSCAFP00000037940
ENSMGAP00000003190	ENSCAFP00000007818
ENSMGAP00000001772	ENSCAFP00000018354
ENSMGAP00000005589	ENSCAFP00000024345
ENSMGAP00000007854	ENSCAFP00000010341
ENSMGAP00000006564	ENSCAFP00000010262
ENSMGAP00000014728	ENSCAFP00000022958
ENSMGAP00000000062	ENSCAFP00000001922
ENSMGAP00000014847	ENSCAFP00000005678
ENSMGAP00000008226	ENSCAFP00000000979
ENSMGAP00000010913	ENSCAFP00000013479
ENSMGAP00000001752	ENSCAFP00000018541
ENSMGAP00000008466	ENSCAFP00000001491
ENSMGAP00000001356	ENSCAFP00000018897
ENSMGAP00000013090	ENSCAFP00000002001
ENSMGAP00000007848	ENSCAFP00000017225
ENSMGAP00000010300	ENSCAFP00000001025
ENSMGAP00000003617	ENSCAFP00000029725
ENSMGAP00000003530	ENSCAFP00000022577
ENSMGAP00000009825	ENSCAFP00000013959
ENSMGAP00000000737	ENSCAFP00000013459
ENSMGAP00000001802	ENSCAFP00000028861
ENSMGAP00000011815	ENSCAFP00000007656
ENSMGAP00000011218	ENSCAFP00000004543
ENSMGAP00000012705	ENSCAFP00000004699
ENSMGAP00000007078	ENSCAFP00000023374
ENSMGAP00000011134	ENSCAFP00000033673
ENSMGAP00000017509	ENSCAFP00000015628
ENSMGAP00000000718	ENSCAFP00000018107
ENSMGAP00000000730	ENSCAFP00000018097
ENSMGAP00000012182	ENSCAFP00000021381
ENSMGAP00000002485	ENSCAFP00000023677
ENSMGAP00000018544	ENSCAFP00000020181
ENSMGAP00000015716	ENSCAFP00000003057
ENSMGAP00000003367	ENSCAFP00000042913
ENSMGAP00000009944	ENSCAFP00000030233
ENSMGAP00000016886	ENSCAFP00000041421
ENSMGAP00000002250	ENSCAFP00000018683
ENSMGAP00000013153	ENSCAFP00000001179
ENSMGAP00000007392	ENSCAFP00000032670
ENSMGAP00000005750	ENSCAFP00000010258
ENSMGAP00000003262	ENSCAFP00000005013
ENSMGAP00000012561	ENSCAFP00000027366
ENSMGAP00000010564	ENSCAFP00000037510
ENSMGAP00000007926	ENSCAFP00000019445
ENSMGAP00000006160	ENSCAFP00000042805
ENSMGAP00000014264	ENSCAFP00000027189
ENSMGAP00000014136	ENSCAFP00000001269
ENSMGAP00000010923	ENSCAFP00000015344
ENSMGAP00000010925	ENSCAFP00000015347
ENSMGAP00000014140	ENSCAFP00000001267
ENSMGAP00000008318	ENSCAFP00000011829
ENSMGAP00000009205	ENSCAFP00000030086
ENSMGAP00000009009	ENSCAFP00000001165
ENSMGAP00000011385	ENSCAFP00000016128
ENSMGAP00000003590	ENSCAFP00000020918
ENSMGAP00000004457	ENSCAFP00000040632
ENSMGAP00000008988	ENSCAFP00000003004
ENSMGAP00000008872	ENSCAFP00000025369
ENSMGAP00000010443	ENSCAFP00000029086
ENSMGAP00000000679	ENSCAFP00000004896
ENSMGAP00000014048	ENSCAFP00000026399
ENSMGAP00000008543	ENSCAFP00000023863
ENSMGAP00000004391	ENSCAFP00000004789
ENSMGAP00000013592	ENSCAFP00000001665
ENSMGAP00000018702	ENSCAFP00000030367
ENSMGAP00000008743	ENSCAFP00000014716
ENSMGAP00000010280	ENSCAFP00000004331
ENSMGAP00000011153	ENSCAFP00000034674
ENSMGAP00000008868	ENSCAFP00000025245
ENSMGAP00000016657	ENSCAFP00000030999
ENSMGAP00000006427	ENSCAFP00000013904
ENSMGAP00000016637	ENSCAFP00000009236
ENSMGAP00000003533	ENSCAFP00000020942
ENSMGAP00000005907	ENSCAFP00000016465
ENSMGAP00000010650	ENSCAFP00000025949
ENSMGAP00000007940	ENSCAFP00000019067
ENSMGAP00000008522	ENSCAFP00000002566
ENSMGAP00000008533	ENSCAFP00000002573
ENSMGAP00000000892	ENSCAFP00000015681
ENSMGAP00000000865	ENSCAFP00000015600
ENSMGAP00000005766	ENSCAFP00000015697
ENSMGAP00000009232	ENSCAFP00000005055
ENSMGAP00000010471	ENSCAFP00000008315
ENSMGAP00000009367	ENSCAFP00000010158
ENSMGAP00000009748	ENSCAFP00000014368
ENSMGAP00000006262	ENSCAFP00000002336
ENSMGAP00000013528	ENSCAFP00000001557
ENSMGAP00000008585	ENSCAFP00000023110
ENSMGAP00000014342	ENSCAFP00000022969
ENSMGAP00000009243	ENSCAFP00000020170
ENSMGAP00000000980	ENSCAFP00000028252
ENSMGAP00000011431	ENSCAFP00000013467
ENSMGAP00000005911	ENSCAFP00000006489
ENSMGAP00000018438	ENSCAFP00000019378
ENSMGAP00000014536	ENSCAFP00000021364
ENSMGAP00000017551	ENSCAFP00000014166
ENSMGAP00000019340	ENSCAFP00000002917
ENSMGAP00000014778	ENSCAFP00000004775
ENSMGAP00000011272	ENSCAFP00000010009
ENSMGAP00000001815	ENSCAFP00000011007
ENSMGAP00000008157	ENSCAFP00000030087
ENSMGAP00000013247	ENSCAFP00000001366
ENSMGAP00000014108	ENSCAFP00000001321
ENSMGAP00000000499	ENSCAFP00000043077
ENSMGAP00000001688	ENSCAFP00000041266
ENSMGAP00000007893	ENSCAFP00000004485
ENSMGAP00000016365	ENSCAFP00000040526
ENSMGAP00000016855	ENSCAFP00000015470
ENSMGAP00000007245	ENSCAFP00000024642
ENSMGAP00000008731	ENSCAFP00000010770
ENSMGAP00000000086	ENSCAFP00000024338
ENSMGAP00000002593	ENSCAFP00000006187
ENSMGAP00000014707	ENSCAFP00000005216
ENSMGAP00000001163	ENSCAFP00000017041
ENSMGAP00000001348	ENSCAFP00000039810
ENSMGAP00000011290	ENSCAFP00000012677
ENSMGAP00000011156	ENSCAFP00000002131
ENSMGAP00000000369	ENSCAFP00000028913
ENSMGAP00000014124	ENSCAFP00000001307
ENSMGAP00000015691	ENSCAFP00000003191
ENSMGAP00000001278	ENSCAFP00000026835
ENSMGAP00000007400	ENSCAFP00000020819
ENSMGAP00000004554	ENSCAFP00000042339
ENSMGAP00000008420	ENSCAFP00000036076
ENSMGAP00000006754	ENSCAFP00000040205
ENSMGAP00000018204	ENSCAFP00000008259
ENSMGAP00000006573	ENSCAFP00000026616
ENSMGAP00000006764	ENSCAFP00000028568
ENSMGAP00000006790	ENSCAFP00000028560
ENSMGAP00000000887	ENSCAFP00000022787
ENSMGAP00000002328	ENSCAFP00000041145
ENSMGAP00000008286	ENSCAFP00000018218
ENSMGAP00000015441	ENSCAFP00000031887
ENSMGAP00000004156	ENSCAFP00000012092
ENSMGAP00000000762	ENSCAFP00000020325
ENSMGAP00000010097	ENSCAFP00000035638
ENSMGAP00000008714	ENSCAFP00000010756
ENSMGAP00000014425	ENSCAFP00000004620
ENSMGAP00000010586	ENSCAFP00000028873
ENSMGAP00000008852	ENSCAFP00000025456
ENSMGAP00000006785	ENSCAFP00000011534
ENSMGAP00000009255	ENSCAFP00000002279
ENSMGAP00000008876	ENSCAFP00000030020
ENSMGAP00000004670	ENSCAFP00000029648
ENSMGAP00000003422	ENSCAFP00000018839
ENSMGAP00000015273	ENSCAFP00000041849
ENSMGAP00000003689	ENSCAFP00000037953
ENSMGAP00000003725	ENSCAFP00000018846
ENSMGAP00000011689	ENSCAFP00000009132
ENSMGAP00000014117	ENSCAFP00000015936
ENSMGAP00000015781	ENSCAFP00000008783
ENSMGAP00000015109	ENSCAFP00000003035
ENSMGAP00000003710	ENSCAFP00000013874
ENSMGAP00000011655	ENSCAFP00000039644
ENSMGAP00000008858	ENSCAFP00000017037
ENSMGAP00000014047	ENSCAFP00000001426
ENSMGAP00000011625	ENSCAFP00000010681
ENSMGAP00000000744	ENSCAFP00000008523
ENSMGAP00000004123	ENSCAFP00000021553
ENSMGAP00000006694	ENSCAFP00000029683
ENSMGAP00000002056	ENSCAFP00000020737
ENSMGAP00000016378	ENSCAFP00000000032
ENSMGAP00000006418	ENSCAFP00000025905
ENSMGAP00000013338	ENSCAFP00000039613
ENSMGAP00000003711	ENSCAFP00000025477
ENSMGAP00000014767	ENSCAFP00000024003
ENSMGAP00000004080	ENSCAFP00000005367
ENSMGAP00000014427	ENSCAFP00000022150
ENSMGAP00000006889	ENSCAFP00000029639
ENSMGAP00000002312	ENSCAFP00000018700
ENSMGAP00000013161	ENSCAFP00000001191
ENSMGAP00000010402	ENSCAFP00000018942
ENSMGAP00000010056	ENSCAFP00000003177
ENSMGAP00000000497	ENSCAFP00000041233
ENSMGAP00000001532	ENSCAFP00000028708
ENSMGAP00000000859	ENSCAFP00000019683
ENSMGAP00000011580	ENSCAFP00000014137
ENSMGAP00000002371	ENSCAFP00000020384
ENSMGAP00000015954	ENSCAFP00000009003
ENSMGAP00000002720	ENSCAFP00000026323
ENSMGAP00000013724	ENSCAFP00000037494
ENSMGAP00000016876	ENSCAFP00000036652
ENSMGAP00000005211	ENSCAFP00000008824
ENSMGAP00000002247	ENSCAFP00000024276
ENSMGAP00000014035	ENSCAFP00000004919
ENSMGAP00000008702	ENSCAFP00000005317
ENSMGAP00000005660	ENSCAFP00000027600
ENSMGAP00000008955	ENSCAFP00000022673
ENSMGAP00000006471	ENSCAFP00000001958
ENSMGAP00000003984	ENSCAFP00000012263
ENSMGAP00000012377	ENSCAFP00000004740
ENSMGAP00000014886	ENSCAFP00000006886
ENSMGAP00000005972	ENSCAFP00000024133
ENSMGAP00000007616	ENSCAFP00000013729
ENSMGAP00000004677	ENSCAFP00000021570
ENSMGAP00000003309	ENSCAFP00000013230
ENSMGAP00000011808	ENSCAFP00000038471
ENSMGAP00000017043	ENSCAFP00000002925
ENSMGAP00000019018	ENSCAFP00000002924
ENSMGAP00000010091	ENSCAFP00000011342
ENSMGAP00000002106	ENSCAFP00000010211
ENSMGAP00000006474	ENSCAFP00000024154
ENSMGAP00000019025	ENSCAFP00000027229
ENSMGAP00000001538	ENSCAFP00000038401
ENSMGAP00000001897	ENSCAFP00000013877
ENSMGAP00000009060	ENSCAFP00000005116
ENSMGAP00000004606	ENSCAFP00000020107
ENSMGAP00000000642	ENSCAFP00000019645
ENSMGAP00000000728	ENSCAFP00000025091
ENSMGAP00000008536	ENSCAFP00000004554
ENSMGAP00000016272	ENSCAFP00000042713
ENSMGAP00000009488	ENSCAFP00000009964
ENSMGAP00000005069	ENSCAFP00000018157
ENSMGAP00000009336	ENSCAFP00000004942
ENSMGAP00000008115	ENSCAFP00000020374
ENSMGAP00000005020	ENSCAFP00000015121
ENSMGAP00000016743	ENSCAFP00000027678
ENSMGAP00000010642	ENSCAFP00000021753
ENSMGAP00000003290	ENSCAFP00000028620
ENSMGAP00000014760	ENSCAFP00000020375
ENSMGAP00000013176	ENSCAFP00000038936
ENSMGAP00000014789	ENSCAFP00000004845
ENSMGAP00000018162	ENSCAFP00000036441
ENSMGAP00000008195	ENSCAFP00000029873
ENSMGAP00000013287	ENSCAFP00000000550
ENSMGAP00000016002	ENSCAFP00000009897
ENSMGAP00000004013	ENSCAFP00000031869
ENSMGAP00000006825	ENSCAFP00000032071
ENSMGAP00000010088	ENSCAFP00000001786
ENSMGAP00000013864	ENSCAFP00000038509
ENSMGAP00000003424	ENSCAFP00000037679
ENSMGAP00000014323	ENSCAFP00000005292
ENSMGAP00000008303	ENSCAFP00000013398
ENSMGAP00000013753	ENSCAFP00000035883
ENSMGAP00000003442	ENSCAFP00000011536
ENSMGAP00000017075	ENSCAFP00000020404
ENSMGAP00000019054	ENSCAFP00000006427
ENSMGAP00000011324	ENSCAFP00000015605
ENSMGAP00000019123	ENSCAFP00000005101
ENSMGAP00000015982	ENSCAFP00000009488
ENSMGAP00000012956	ENSCAFP00000023599
ENSMGAP00000013146	ENSCAFP00000007651
ENSMGAP00000012051	ENSCAFP00000011875
ENSMGAP00000005889	ENSCAFP00000024108
ENSMGAP00000010883	ENSCAFP00000015277
ENSMGAP00000008681	ENSCAFP00000027492
ENSMGAP00000005466	ENSCAFP00000014581
ENSMGAP00000013654	ENSCAFP00000035619
ENSMGAP00000003801	ENSCAFP00000024019
ENSMGAP00000008615	ENSCAFP00000031589
ENSMGAP00000009543	ENSCAFP00000017479
ENSMGAP00000002974	ENSCAFP00000036252
ENSMGAP00000012582	ENSCAFP00000002884
ENSMGAP00000009859	ENSCAFP00000007560
ENSMGAP00000018681	ENSCAFP00000001057
ENSMGAP00000013979	ENSCAFP00000005803
ENSMGAP00000004205	ENSCAFP00000029704
ENSMGAP00000012517	ENSCAFP00000027380
ENSMGAP00000001548	ENSCAFP00000040628
ENSMGAP00000010456	ENSCAFP00000018734
ENSMGAP00000015665	ENSCAFP00000003369
ENSMGAP00000007322	ENSCAFP00000000511
ENSMGAP00000011636	ENSCAFP00000008964
ENSMGAP00000012013	ENSCAFP00000027972
ENSMGAP00000012026	ENSCAFP00000027955
ENSMGAP00000005302	ENSCAFP00000027458
ENSMGAP00000016750	ENSCAFP00000013818
ENSMGAP00000004470	ENSCAFP00000021258
ENSMGAP00000017241	ENSCAFP00000011826
ENSMGAP00000011560	ENSCAFP00000010606
ENSMGAP00000002069	ENSCAFP00000013783
ENSMGAP00000004515	ENSCAFP00000014278
ENSMGAP00000001088	ENSCAFP00000026031
ENSMGAP00000017435	ENSCAFP00000017880
ENSMGAP00000018236	ENSCAFP00000001183
ENSMGAP00000010087	ENSCAFP00000001198
ENSMGAP00000003283	ENSCAFP00000011396
ENSMGAP00000015103	ENSCAFP00000002982
ENSMGAP00000011665	ENSCAFP00000010757
ENSMGAP00000011513	ENSCAFP00000010535
ENSMGAP00000016934	ENSCAFP00000008003
ENSMGAP00000018477	ENSCAFP00000013721
ENSMGAP00000012426	ENSCAFP00000013170
ENSMGAP00000015431	ENSCAFP00000014998
ENSMGAP00000004052	ENSCAFP00000020477
ENSMGAP00000007852	ENSCAFP00000004081
ENSMGAP00000012793	ENSCAFP00000030253
ENSMGAP00000010423	ENSCAFP00000036535
ENSMGAP00000006493	ENSCAFP00000005014
ENSMGAP00000002459	ENSCAFP00000024021
ENSMGAP00000012144	ENSCAFP00000035949
ENSMGAP00000007000	ENSCAFP00000038277
ENSMGAP00000012292	ENSCAFP00000027739
ENSMGAP00000003179	ENSCAFP00000005389
ENSMGAP00000016019	ENSCAFP00000022385
ENSMGAP00000011284	ENSCAFP00000012208
ENSMGAP00000004359	ENSCAFP00000024410
ENSMGAP00000005564	ENSCAFP00000014759
ENSMGAP00000003686	ENSCAFP00000013933
ENSMGAP00000014073	ENSCAFP00000001409
ENSMGAP00000010967	ENSCAFP00000019708
ENSMGAP00000003799	ENSCAFP00000013071
ENSMGAP00000004977	ENSCAFP00000021775
ENSMGAP00000017055	ENSCAFP00000036417
ENSMGAP00000006067	ENSCAFP00000014784
ENSMGAP00000001692	ENSCAFP00000012942
ENSMGAP00000000222	ENSCAFP00000027335
ENSMGAP00000019133	ENSCAFP00000023001
ENSMGAP00000014252	ENSCAFP00000005627
ENSMGAP00000016530	ENSCAFP00000008944
ENSMGAP00000001734	ENSCAFP00000024882
ENSMGAP00000007819	ENSCAFP00000006746
ENSMGAP00000013445	ENSCAFP00000002508
ENSMGAP00000019781	ENSCAFP00000037475
ENSMGAP00000017228	ENSCAFP00000041417
ENSMGAP00000016406	ENSCAFP00000021028
ENSMGAP00000000443	ENSCAFP00000022735
ENSMGAP00000007199	ENSCAFP00000042451
ENSMGAP00000010914	ENSCAFP00000021134
ENSMGAP00000005390	ENSCAFP00000042686
ENSMGAP00000008577	ENSCAFP00000014131
ENSMGAP00000009032	ENSCAFP00000025104
ENSMGAP00000008400	ENSCAFP00000017529
ENSMGAP00000002200	ENSCAFP00000028361
ENSMGAP00000008339	ENSCAFP00000029349
ENSMGAP00000009787	ENSCAFP00000042579
ENSMGAP00000012996	ENSCAFP00000001854
ENSMGAP00000003532	ENSCAFP00000020955
ENSMGAP00000002285	ENSCAFP00000019966
ENSMGAP00000003792	ENSCAFP00000020445
ENSMGAP00000001471	ENSCAFP00000020220
ENSMGAP00000002363	ENSCAFP00000020040
ENSMGAP00000002136	ENSCAFP00000002028
ENSMGAP00000005995	ENSCAFP00000023411
ENSMGAP00000004414	ENSCAFP00000004772
ENSMGAP00000001423	ENSCAFP00000027393
ENSMGAP00000000315	ENSCAFP00000013536
ENSMGAP00000013737	ENSCAFP00000010967
ENSMGAP00000010085	ENSCAFP00000018144
ENSMGAP00000003393	ENSCAFP00000002550
ENSMGAP00000012814	ENSCAFP00000018686
ENSMGAP00000011679	ENSCAFP00000008070
ENSMGAP00000007789	ENSCAFP00000015204
ENSMGAP00000003057	ENSCAFP00000026719
ENSMGAP00000002904	ENSCAFP00000033564
ENSMGAP00000006908	ENSCAFP00000033192
ENSMGAP00000007394	ENSCAFP00000013266
ENSMGAP00000009656	ENSCAFP00000015703
ENSMGAP00000007799	ENSCAFP00000027307
ENSMGAP00000015733	ENSCAFP00000009569
ENSMGAP00000006170	ENSCAFP00000011460
ENSMGAP00000015182	ENSCAFP00000022476
ENSMGAP00000008545	ENSCAFP00000016511
ENSMGAP00000011073	ENSCAFP00000041279
ENSMGAP00000005179	ENSCAFP00000010131
ENSMGAP00000008887	ENSCAFP00000030051
ENSMGAP00000009648	ENSCAFP00000017095
ENSMGAP00000003647	ENSCAFP00000008426
ENSMGAP00000003351	ENSCAFP00000014145
ENSMGAP00000013495	ENSCAFP00000000859
ENSMGAP00000002440	ENSCAFP00000026472
ENSMGAP00000003196	ENSCAFP00000026469
ENSMGAP00000003198	ENSCAFP00000029071
ENSMGAP00000014064	ENSCAFP00000040579
ENSMGAP00000008325	ENSCAFP00000036692
ENSMGAP00000014066	ENSCAFP00000026420
ENSMGAP00000008904	ENSCAFP00000017789
ENSMGAP00000019426	ENSCAFP00000013295
ENSMGAP00000011684	ENSCAFP00000005569
ENSMGAP00000006557	ENSCAFP00000001916
ENSMGAP00000006542	ENSCAFP00000005913
ENSMGAP00000010260	ENSCAFP00000004319
ENSMGAP00000014993	ENSCAFP00000024294
ENSMGAP00000008086	ENSCAFP00000000867
ENSMGAP00000009827	ENSCAFP00000041094
ENSMGAP00000001561	ENSCAFP00000024952
ENSMGAP00000006085	ENSCAFP00000022633
ENSMGAP00000002954	ENSCAFP00000008454
ENSMGAP00000000108	ENSCAFP00000024968
ENSMGAP00000007779	ENSCAFP00000000360
ENSMGAP00000007773	ENSCAFP00000017572
ENSMGAP00000003907	ENSCAFP00000013819
ENSMGAP00000014907	ENSCAFP00000022317
ENSMGAP00000015144	ENSCAFP00000039921
ENSMGAP00000000401	ENSCAFP00000015042
ENSMGAP00000004288	ENSCAFP00000007463
ENSMGAP00000017667	ENSCAFP00000000121
ENSMGAP00000014049	ENSCAFP00000013151
ENSMGAP00000011841	ENSCAFP00000017820
ENSMGAP00000003649	ENSCAFP00000024586
ENSMGAP00000010597	ENSCAFP00000014427
ENSMGAP00000002082	ENSCAFP00000010182
ENSMGAP00000019772	ENSCAFP00000018594
ENSMGAP00000015789	ENSCAFP00000041042
ENSMGAP00000012602	ENSCAFP00000017213
ENSMGAP00000015233	ENSCAFP00000015207
ENSMGAP00000001937	ENSCAFP00000017680
ENSMGAP00000007252	ENSCAFP00000014886
ENSMGAP00000000396	ENSCAFP00000008566
ENSMGAP00000007728	ENSCAFP00000007929
ENSMGAP00000007106	ENSCAFP00000014939
ENSMGAP00000015737	ENSCAFP00000041584
ENSMGAP00000009840	ENSCAFP00000017275
ENSMGAP00000010777	ENSCAFP00000026384
ENSMGAP00000012525	ENSCAFP00000037413
ENSMGAP00000004913	ENSCAFP00000009638
ENSMGAP00000004813	ENSCAFP00000007269
ENSMGAP00000010503	ENSCAFP00000026870
ENSMGAP00000001131	ENSCAFP00000019461
ENSMGAP00000006608	ENSCAFP00000001826
ENSMGAP00000010628	ENSCAFP00000007005
ENSMGAP00000000869	ENSCAFP00000014637
ENSMGAP00000000926	ENSCAFP00000014469
ENSMGAP00000018261	ENSCAFP00000030275
ENSMGAP00000006235	ENSCAFP00000014869
ENSMGAP00000005646	ENSCAFP00000006985
ENSMGAP00000003569	ENSCAFP00000019835
ENSMGAP00000018863	ENSCAFP00000038493
ENSMGAP00000005345	ENSCAFP00000039324
ENSMGAP00000010973	ENSCAFP00000039860
ENSMGAP00000011946	ENSCAFP00000036390
ENSMGAP00000015516	ENSCAFP00000019855
ENSMGAP00000009966	ENSCAFP00000003118
ENSMGAP00000004713	ENSCAFP00000027224
ENSMGAP00000014952	ENSCAFP00000034848
ENSMGAP00000015175	ENSCAFP00000015466
ENSMGAP00000008949	ENSCAFP00000005192
ENSMGAP00000003065	ENSCAFP00000019298
ENSMGAP00000006505	ENSCAFP00000011661
ENSMGAP00000015068	ENSCAFP00000003144
ENSMGAP00000009483	ENSCAFP00000017664
ENSMGAP00000015069	ENSCAFP00000003141
ENSMGAP00000015767	ENSCAFP00000037362
ENSMGAP00000015772	ENSCAFP00000035063
ENSMGAP00000000586	ENSCAFP00000012337
ENSMGAP00000013822	ENSCAFP00000024551
ENSMGAP00000007654	ENSCAFP00000020603
ENSMGAP00000012365	ENSCAFP00000006920
ENSMGAP00000004747	ENSCAFP00000023397
ENSMGAP00000006906	ENSCAFP00000003692
ENSMGAP00000014934	ENSCAFP00000021617
ENSMGAP00000006513	ENSCAFP00000010288
ENSMGAP00000006120	ENSCAFP00000023336
ENSMGAP00000005148	ENSCAFP00000012593
ENSMGAP00000018346	ENSCAFP00000006678
ENSMGAP00000008609	ENSCAFP00000029327
ENSMGAP00000002996	ENSCAFP00000019114
ENSMGAP00000011472	ENSCAFP00000012257
ENSMGAP00000011465	ENSCAFP00000033932
ENSMGAP00000011756	ENSCAFP00000035463
ENSMGAP00000015074	ENSCAFP00000014481
ENSMGAP00000000291	ENSCAFP00000011267
ENSMGAP00000008049	ENSCAFP00000020481
ENSMGAP00000004429	ENSCAFP00000024482
ENSMGAP00000009942	ENSCAFP00000009645
ENSMGAP00000009834	ENSCAFP00000001811
ENSMGAP00000014061	ENSCAFP00000037202
ENSMGAP00000000956	ENSCAFP00000011048
ENSMGAP00000006562	ENSCAFP00000024565
ENSMGAP00000012088	ENSCAFP00000021584
ENSMGAP00000011647	ENSCAFP00000035067
ENSMGAP00000010719	ENSCAFP00000000527
ENSMGAP00000014948	ENSCAFP00000021430
ENSMGAP00000011735	ENSCAFP00000017503
ENSMGAP00000001231	ENSCAFP00000017281
ENSMGAP00000001477	ENSCAFP00000017201
ENSMGAP00000002712	ENSCAFP00000019863
ENSMGAP00000004568	ENSCAFP00000037565
ENSMGAP00000001925	ENSCAFP00000026535
ENSMGAP00000014796	ENSCAFP00000004976
ENSMGAP00000002186	ENSCAFP00000014992
ENSMGAP00000016662	ENSCAFP00000042914
ENSMGAP00000014966	ENSCAFP00000021277
ENSMGAP00000015104	ENSCAFP00000002995
ENSMGAP00000018791	ENSCAFP00000038986
ENSMGAP00000016052	ENSCAFP00000011031
ENSMGAP00000004144	ENSCAFP00000037092
ENSMGAP00000002187	ENSCAFP00000030225
ENSMGAP00000014152	ENSCAFP00000026876
ENSMGAP00000006714	ENSCAFP00000036267
ENSMGAP00000009177	ENSCAFP00000014902
ENSMGAP00000001320	ENSCAFP00000027665
ENSMGAP00000002522	ENSCAFP00000005521
ENSMGAP00000004870	ENSCAFP00000019697
ENSMGAP00000010407	ENSCAFP00000042142
ENSMGAP00000009628	ENSCAFP00000009830
ENSMGAP00000019682	ENSCAFP00000028368
ENSMGAP00000002983	ENSCAFP00000020319
ENSMGAP00000009938	ENSCAFP00000027206
ENSMGAP00000003132	ENSCAFP00000013499
ENSMGAP00000009858	ENSCAFP00000007147
ENSMGAP00000006133	ENSCAFP00000028698
ENSMGAP00000015213	ENSCAFP00000014147
ENSMGAP00000003838	ENSCAFP00000010386
ENSMGAP00000010556	ENSCAFP00000007056
ENSMGAP00000001856	ENSCAFP00000000016
ENSMGAP00000004539	ENSCAFP00000014336
ENSMGAP00000003615	ENSCAFP00000002599
ENSMGAP00000012408	ENSCAFP00000019100
ENSMGAP00000005078	ENSCAFP00000026912
ENSMGAP00000011154	ENSCAFP00000013013
ENSMGAP00000005812	ENSCAFP00000031366
ENSMGAP00000000399	ENSCAFP00000028316
ENSMGAP00000004799	ENSCAFP00000015301
ENSMGAP00000010016	ENSCAFP00000018207
ENSMGAP00000007230	ENSCAFP00000024645
ENSMGAP00000005998	ENSCAFP00000010963
ENSMGAP00000009269	ENSCAFP00000018300
ENSMGAP00000002504	ENSCAFP00000027961
ENSMGAP00000017822	ENSCAFP00000002335
ENSMGAP00000008575	ENSCAFP00000017642
ENSMGAP00000009864	ENSCAFP00000003095
ENSMGAP00000008447	ENSCAFP00000037380
ENSMGAP00000018296	ENSCAFP00000015815
ENSMGAP00000019614	ENSCAFP00000004425
ENSMGAP00000008207	ENSCAFP00000030645
ENSMGAP00000011481	ENSCAFP00000016401
ENSMGAP00000007476	ENSCAFP00000006133
ENSMGAP00000003679	ENSCAFP00000038238
ENSMGAP00000005216	ENSCAFP00000028983
ENSMGAP00000009062	ENSCAFP00000022556
ENSMGAP00000002920	ENSCAFP00000026455
ENSMGAP00000008618	ENSCAFP00000027979
ENSMGAP00000004966	ENSCAFP00000029605
ENSMGAP00000004995	ENSCAFP00000029604
ENSMGAP00000002159	ENSCAFP00000020513
ENSMGAP00000016715	ENSCAFP00000028758
ENSMGAP00000011542	ENSCAFP00000010870
ENSMGAP00000002388	ENSCAFP00000028224
ENSMGAP00000001509	ENSCAFP00000003214
ENSMGAP00000014004	ENSCAFP00000019853
ENSMGAP00000011517	ENSCAFP00000013655
ENSMGAP00000012027	ENSCAFP00000021628
ENSMGAP00000009152	ENSCAFP00000010567
ENSMGAP00000008371	ENSCAFP00000043191
ENSMGAP00000006391	ENSCAFP00000006864
ENSMGAP00000009327	ENSCAFP00000014031
ENSMGAP00000015599	ENSCAFP00000038892
ENSMGAP00000016067	ENSCAFP00000021489
ENSMGAP00000013156	ENSCAFP00000001037
ENSMGAP00000003784	ENSCAFP00000014005
ENSMGAP00000012641	ENSCAFP00000017744
ENSMGAP00000009289	ENSCAFP00000021105
ENSMGAP00000007522	ENSCAFP00000010648
ENSMGAP00000015786	ENSCAFP00000008702
ENSMGAP00000003471	ENSCAFP00000008708
ENSMGAP00000017309	ENSCAFP00000012933
ENSMGAP00000019671	ENSCAFP00000023570
ENSMGAP00000007206	ENSCAFP00000037367
ENSMGAP00000004135	ENSCAFP00000016218
ENSMGAP00000002743	ENSCAFP00000010863
ENSMGAP00000003460	ENSCAFP00000022163
ENSMGAP00000001555	ENSCAFP00000018366
ENSMGAP00000017743	ENSCAFP00000003034
ENSMGAP00000010797	ENSCAFP00000006870
ENSMGAP00000014185	ENSCAFP00000023440
ENSMGAP00000007405	ENSCAFP00000013014
ENSMGAP00000000355	ENSCAFP00000013489
ENSMGAP00000004735	ENSCAFP00000025484
ENSMGAP00000016810	ENSCAFP00000039273
ENSMGAP00000007428	ENSCAFP00000042695
ENSMGAP00000002603	ENSCAFP00000033194
ENSMGAP00000002079	ENSCAFP00000025174
ENSMGAP00000005578	ENSCAFP00000023064
ENSMGAP00000013781	ENSCAFP00000014845
ENSMGAP00000007374	ENSCAFP00000038688
ENSMGAP00000000135	ENSCAFP00000028685
ENSMGAP00000019218	ENSCAFP00000022558
ENSMGAP00000019572	ENSCAFP00000015422
ENSMGAP00000014749	ENSCAFP00000020480
ENSMGAP00000010538	ENSCAFP00000002291
ENSMGAP00000001317	ENSCAFP00000021793
ENSMGAP00000002262	ENSCAFP00000014950
ENSMGAP00000000665	ENSCAFP00000019705
ENSMGAP00000005800	ENSCAFP00000008329
ENSMGAP00000018832	ENSCAFP00000001948
ENSMGAP00000005570	ENSCAFP00000041401
ENSMGAP00000014846	ENSCAFP00000005619
ENSMGAP00000002894	ENSCAFP00000024195
ENSMGAP00000001308	ENSCAFP00000004803
ENSMGAP00000014157	ENSCAFP00000006011
ENSMGAP00000006329	ENSCAFP00000029424
ENSMGAP00000005262	ENSCAFP00000039565
ENSMGAP00000007327	ENSCAFP00000040522
ENSMGAP00000000476	ENSCAFP00000022665
ENSMGAP00000009951	ENSCAFP00000011571
ENSMGAP00000008527	ENSCAFP00000001464
ENSMGAP00000006032	ENSCAFP00000016780
ENSMGAP00000006565	ENSCAFP00000021916
ENSMGAP00000007218	ENSCAFP00000003365
ENSMGAP00000004125	ENSCAFP00000024521
ENSMGAP00000015534	ENSCAFP00000019525
ENSMGAP00000018675	ENSCAFP00000018607
ENSMGAP00000001473	ENSCAFP00000018970
ENSMGAP00000008989	ENSCAFP00000033031
ENSMGAP00000008715	ENSCAFP00000017570
ENSMGAP00000015071	ENSCAFP00000003128
ENSMGAP00000010508	ENSCAFP00000025812
ENSMGAP00000016601	ENSCAFP00000042260
ENSMGAP00000006888	ENSCAFP00000011070
ENSMGAP00000009457	ENSCAFP00000001330
ENSMGAP00000004615	ENSCAFP00000027044
ENSMGAP00000009139	ENSCAFP00000007214
ENSMGAP00000014955	ENSCAFP00000035741
ENSMGAP00000006978	ENSCAFP00000019186
ENSMGAP00000011461	ENSCAFP00000013509
ENSMGAP00000014248	ENSCAFP00000001961
ENSMGAP00000001695	ENSCAFP00000016600
ENSMGAP00000014160	ENSCAFP00000023208
ENSMGAP00000002547	ENSCAFP00000014548
ENSMGAP00000010849	ENSCAFP00000026286
ENSMGAP00000006975	ENSCAFP00000014741
ENSMGAP00000004484	ENSCAFP00000031540
ENSMGAP00000001331	ENSCAFP00000037592
ENSMGAP00000017706	ENSCAFP00000011020
ENSMGAP00000011138	ENSCAFP00000018084
ENSMGAP00000004754	ENSCAFP00000015566
ENSMGAP00000013902	ENSCAFP00000025970
ENSMGAP00000002309	ENSCAFP00000003986
ENSMGAP00000006330	ENSCAFP00000011747
ENSMGAP00000008607	ENSCAFP00000002595
ENSMGAP00000013505	ENSCAFP00000008647
ENSMGAP00000007599	ENSCAFP00000006688
ENSMGAP00000009440	ENSCAFP00000011027
ENSMGAP00000005091	ENSCAFP00000022636
ENSMGAP00000000867	ENSCAFP00000040552
ENSMGAP00000012643	ENSCAFP00000012980
ENSMGAP00000000835	ENSCAFP00000037595
ENSMGAP00000013927	ENSCAFP00000010977
ENSMGAP00000011667	ENSCAFP00000009092
ENSMGAP00000008832	ENSCAFP00000031798
ENSMGAP00000006529	ENSCAFP00000010280
ENSMGAP00000014350	ENSCAFP00000038758
ENSMGAP00000010572	ENSCAFP00000010588
ENSMGAP00000011062	ENSCAFP00000006360
ENSMGAP00000012625	ENSCAFP00000013503
ENSMGAP00000002554	ENSCAFP00000014871
ENSMGAP00000017792	ENSCAFP00000019548
ENSMGAP00000000197	ENSCAFP00000013146
ENSMGAP00000005992	ENSCAFP00000016774
ENSMGAP00000013610	ENSCAFP00000000433
ENSMGAP00000005033	ENSCAFP00000032113
ENSMGAP00000003074	ENSCAFP00000014411
ENSMGAP00000003392	ENSCAFP00000007406
ENSMGAP00000011071	ENSCAFP00000017370
ENSMGAP00000001289	ENSCAFP00000019021
ENSMGAP00000008121	ENSCAFP00000018105
ENSMGAP00000007955	ENSCAFP00000016251
ENSMGAP00000006195	ENSCAFP00000039971
ENSMGAP00000017929	ENSCAFP00000017015
ENSMGAP00000009338	ENSCAFP00000033221
ENSMGAP00000001773	ENSCAFP00000030188
ENSMGAP00000002310	ENSCAFP00000018035
ENSMGAP00000013572	ENSCAFP00000001608
ENSMGAP00000007183	ENSCAFP00000029552
ENSMGAP00000014029	ENSCAFP00000001478
ENSMGAP00000000392	ENSCAFP00000012693
ENSMGAP00000001912	ENSCAFP00000039140
ENSMGAP00000010037	ENSCAFP00000001731
ENSMGAP00000017473	ENSCAFP00000017345
ENSMGAP00000014015	ENSCAFP00000009362
ENSMGAP00000015063	ENSCAFP00000003171
ENSMGAP00000019145	ENSCAFP00000002671
ENSMGAP00000006188	ENSCAFP00000018474
ENSMGAP00000011727	ENSCAFP00000008904
ENSMGAP00000009619	ENSCAFP00000019300
ENSMGAP00000007264	ENSCAFP00000013302
ENSMGAP00000010862	ENSCAFP00000012325
ENSMGAP00000012095	ENSCAFP00000018471
ENSMGAP00000005874	ENSCAFP00000016464
ENSMGAP00000015255	ENSCAFP00000013268
ENSMGAP00000011094	ENSCAFP00000040383
ENSMGAP00000007567	ENSCAFP00000006600
ENSMGAP00000003810	ENSCAFP00000007772
ENSMGAP00000002680	ENSCAFP00000014905
ENSMGAP00000013676	ENSCAFP00000001767
ENSMGAP00000017003	ENSCAFP00000021126
ENSMGAP00000013010	ENSCAFP00000001094
ENSMGAP00000014751	ENSCAFP00000012576
ENSMGAP00000005293	ENSCAFP00000037339
ENSMGAP00000004317	ENSCAFP00000011130
ENSMGAP00000004090	ENSCAFP00000020487
ENSMGAP00000002619	ENSCAFP00000028442
ENSMGAP00000004514	ENSCAFP00000020741
ENSMGAP00000005969	ENSCAFP00000027973
ENSMGAP00000010632	ENSCAFP00000017214
ENSMGAP00000012707	ENSCAFP00000030290
ENSMGAP00000005785	ENSCAFP00000041636
ENSMGAP00000009300	ENSCAFP00000006867
ENSMGAP00000002176	ENSCAFP00000039949
ENSMGAP00000005441	ENSCAFP00000040183
ENSMGAP00000001314	ENSCAFP00000040856
ENSMGAP00000011035	ENSCAFP00000012369
ENSMGAP00000013212	ENSCAFP00000007768
ENSMGAP00000015044	ENSCAFP00000019747
ENSMGAP00000002665	ENSCAFP00000014617
ENSMGAP00000015525	ENSCAFP00000019709
ENSMGAP00000004508	ENSCAFP00000005822
ENSMGAP00000019160	ENSCAFP00000017928
ENSMGAP00000007985	ENSCAFP00000019457
ENSMGAP00000014358	ENSCAFP00000022925
ENSMGAP00000012543	ENSCAFP00000017040
ENSMGAP00000015594	ENSCAFP00000016758
ENSMGAP00000019458	ENSCAFP00000023610
ENSMGAP00000009218	ENSCAFP00000001305
ENSMGAP00000012890	ENSCAFP00000022144
ENSMGAP00000013856	ENSCAFP00000042619
ENSMGAP00000011772	ENSCAFP00000017607
ENSMGAP00000001185	ENSCAFP00000014908
ENSMGAP00000001700	ENSCAFP00000009900
ENSMGAP00000014563	ENSCAFP00000021577
ENSMGAP00000000040	ENSCAFP00000024714
ENSMGAP00000017498	ENSCAFP00000012216
ENSMGAP00000011410	ENSCAFP00000016212
ENSMGAP00000005727	ENSCAFP00000016565
ENSMGAP00000008671	ENSCAFP00000001404
ENSMGAP00000012304	ENSCAFP00000024678
ENSMGAP00000007216	ENSCAFP00000019820
ENSMGAP00000004990	ENSCAFP00000023307
ENSMGAP00000006693	ENSCAFP00000038735
ENSMGAP00000004893	ENSCAFP00000021152
ENSMGAP00000003628	ENSCAFP00000023648
ENSMGAP00000000303	ENSCAFP00000023347
ENSMGAP00000004206	ENSCAFP00000007949
ENSMGAP00000014982	ENSCAFP00000031657
ENSMGAP00000003341	ENSCAFP00000019146
ENSMGAP00000019073	ENSCAFP00000022671
ENSMGAP00000012500	ENSCAFP00000036018
ENSMGAP00000000163	ENSCAFP00000013030
ENSMGAP00000009822	ENSCAFP00000009823
ENSMGAP00000013486	ENSCAFP00000021055
ENSMGAP00000012423	ENSCAFP00000016052
ENSMGAP00000010619	ENSCAFP00000000505
ENSMGAP00000002622	ENSCAFP00000008270
ENSMGAP00000012469	ENSCAFP00000014093
ENSMGAP00000009264	ENSCAFP00000011244
ENSMGAP00000014077	ENSCAFP00000013234
ENSMGAP00000007414	ENSCAFP00000014261
ENSMGAP00000010960	ENSCAFP00000022112
ENSMGAP00000010965	ENSCAFP00000011253
ENSMGAP00000007771	ENSCAFP00000029125
ENSMGAP00000013779	ENSCAFP00000000330
ENSMGAP00000002655	ENSCAFP00000013756
ENSMGAP00000010226	ENSCAFP00000001697
ENSMGAP00000002848	ENSCAFP00000016515
ENSMGAP00000012375	ENSCAFP00000031950
ENSMGAP00000001305	ENSCAFP00000002716
ENSMGAP00000001223	ENSCAFP00000002708
ENSMGAP00000009110	ENSCAFP00000001186
ENSMGAP00000012982	ENSCAFP00000000907
ENSMGAP00000014228	ENSCAFP00000005673
ENSMGAP00000010774	ENSCAFP00000018229
ENSMGAP00000001904	ENSCAFP00000007958
ENSMGAP00000009352	ENSCAFP00000032366
ENSMGAP00000013343	ENSCAFP00000024883
ENSMGAP00000015676	ENSCAFP00000003300
ENSMGAP00000011392	ENSCAFP00000002810
ENSMGAP00000001551	ENSCAFP00000013822
ENSMGAP00000006177	ENSCAFP00000002327
ENSMGAP00000009833	ENSCAFP00000036381
ENSMGAP00000009242	ENSCAFP00000005050
ENSMGAP00000011415	ENSCAFP00000012330
ENSMGAP00000007446	ENSCAFP00000022210
ENSMGAP00000014532	ENSCAFP00000035204
ENSMGAP00000000102	ENSCAFP00000017625
ENSMGAP00000004905	ENSCAFP00000015421
ENSMGAP00000010013	ENSCAFP00000025394
ENSMGAP00000012243	ENSCAFP00000027748
ENSMGAP00000007750	ENSCAFP00000027318
ENSMGAP00000000566	ENSCAFP00000006591
ENSMGAP00000000615	ENSCAFP00000006617
ENSMGAP00000009802	ENSCAFP00000023408
ENSMGAP00000010530	ENSCAFP00000007061
ENSMGAP00000015588	ENSCAFP00000000632
ENSMGAP00000010238	ENSCAFP00000007322
ENSMGAP00000009006	ENSCAFP00000011841
ENSMGAP00000008871	ENSCAFP00000017021
ENSMGAP00000006521	ENSCAFP00000031468
ENSMGAP00000000037	ENSCAFP00000017168
ENSMGAP00000004509	ENSCAFP00000015093
ENSMGAP00000013714	ENSCAFP00000000383
ENSMGAP00000012259	ENSCAFP00000018785
ENSMGAP00000017938	ENSCAFP00000009652
ENSMGAP00000013723	ENSCAFP00000001851
ENSMGAP00000005705	ENSCAFP00000011084
ENSMGAP00000012478	ENSCAFP00000007042
ENSMGAP00000014088	ENSCAFP00000001353
ENSMGAP00000014799	ENSCAFP00000014522
ENSMGAP00000011250	ENSCAFP00000009921
ENSMGAP00000007732	ENSCAFP00000029813
ENSMGAP00000003457	ENSCAFP00000020882
ENSMGAP00000003493	ENSCAFP00000031556
ENSMGAP00000010197	ENSCAFP00000013258
ENSMGAP00000014258	ENSCAFP00000005620
ENSMGAP00000005471	ENSCAFP00000024751
ENSMGAP00000011999	ENSCAFP00000011706
ENSMGAP00000004085	ENSCAFP00000015723
ENSMGAP00000013853	ENSCAFP00000000283
ENSMGAP00000009568	ENSCAFP00000020859
ENSMGAP00000011456	ENSCAFP00000008672
ENSMGAP00000014543	ENSCAFP00000004172
ENSMGAP00000009481	ENSCAFP00000033052
ENSMGAP00000002409	ENSCAFP00000014144
ENSMGAP00000000838	ENSCAFP00000002320
ENSMGAP00000009865	ENSCAFP00000009713
ENSMGAP00000014365	ENSCAFP00000018391
ENSMGAP00000016491	ENSCAFP00000041431
ENSMGAP00000003093	ENSCAFP00000014382
ENSMGAP00000000259	ENSCAFP00000003747
ENSMGAP00000013660	ENSCAFP00000000417
ENSMGAP00000018802	ENSCAFP00000013767
ENSMGAP00000007128	ENSCAFP00000019786
ENSMGAP00000017115	ENSCAFP00000037718
ENSMGAP00000014533	ENSCAFP00000037639
ENSMGAP00000016753	ENSCAFP00000025481
ENSMGAP00000017006	ENSCAFP00000014524
ENSMGAP00000010506	ENSCAFP00000014568
ENSMGAP00000017533	ENSCAFP00000012522
ENSMGAP00000002473	ENSCAFP00000008250
ENSMGAP00000016965	ENSCAFP00000000318
ENSMGAP00000002661	ENSCAFP00000025287
ENSMGAP00000016470	ENSCAFP00000036910
ENSMGAP00000005797	ENSCAFP00000002657
ENSMGAP00000001805	ENSCAFP00000028760
ENSMGAP00000001844	ENSCAFP00000014415
ENSMGAP00000009921	ENSCAFP00000013803
ENSMGAP00000009324	ENSCAFP00000011144
ENSMGAP00000010154	ENSCAFP00000025455
ENSMGAP00000003571	ENSCAFP00000034839
ENSMGAP00000014330	ENSCAFP00000018743
ENSMGAP00000010879	ENSCAFP00000007787
ENSMGAP00000001926	ENSCAFP00000016769
ENSMGAP00000005718	ENSCAFP00000028783
ENSMGAP00000003247	ENSCAFP00000024743
ENSMGAP00000015683	ENSCAFP00000003245
ENSMGAP00000012305	ENSCAFP00000003160
ENSMGAP00000000579	ENSCAFP00000035560
ENSMGAP00000005569	ENSCAFP00000016788
ENSMGAP00000003431	ENSCAFP00000019606
ENSMGAP00000011965	ENSCAFP00000020904
ENSMGAP00000003244	ENSCAFP00000027953
ENSMGAP00000015537	ENSCAFP00000019314
ENSMGAP00000013741	ENSCAFP00000000354
ENSMGAP00000003101	ENSCAFP00000005159
ENSMGAP00000006824	ENSCAFP00000023103
ENSMGAP00000011342	ENSCAFP00000015359
ENSMGAP00000013947	ENSCAFP00000026123
ENSMGAP00000003022	ENSCAFP00000019419
ENSMGAP00000003342	ENSCAFP00000036558
ENSMGAP00000001659	ENSCAFP00000026292
ENSMGAP00000015075	ENSCAFP00000031096
ENSMGAP00000002293	ENSCAFP00000028397
ENSMGAP00000010348	ENSCAFP00000026944
ENSMGAP00000009785	ENSCAFP00000025195
ENSMGAP00000004748	ENSCAFP00000039715
ENSMGAP00000003002	ENSCAFP00000012666
ENSMGAP00000012912	ENSCAFP00000001232
ENSMGAP00000017932	ENSCAFP00000028575
ENSMGAP00000014669	ENSCAFP00000003634
ENSMGAP00000006750	ENSCAFP00000011026
ENSMGAP00000004159	ENSCAFP00000021643
ENSMGAP00000002682	ENSCAFP00000004996
ENSMGAP00000012971	ENSCAFP00000007311
ENSMGAP00000008701	ENSCAFP00000002744
ENSMGAP00000008673	ENSCAFP00000002718
ENSMGAP00000011216	ENSCAFP00000012985
ENSMGAP00000015296	ENSCAFP00000016299
ENSMGAP00000012471	ENSCAFP00000036038
ENSMGAP00000008629	ENSCAFP00000027988
ENSMGAP00000002957	ENSCAFP00000026442
ENSMGAP00000018615	ENSCAFP00000038424
ENSMGAP00000016993	ENSCAFP00000018018
ENSMGAP00000009640	ENSCAFP00000007024
ENSMGAP00000013307	ENSCAFP00000002182
ENSMGAP00000013549	ENSCAFP00000008737
ENSMGAP00000009815	ENSCAFP00000035829
ENSMGAP00000001953	ENSCAFP00000030562
ENSMGAP00000013976	ENSCAFP00000009607
ENSMGAP00000003882	ENSCAFP00000000336
ENSMGAP00000001229	ENSCAFP00000014785
ENSMGAP00000010606	ENSCAFP00000014341
ENSMGAP00000005804	ENSCAFP00000011049
ENSMGAP00000013027	ENSCAFP00000000960
ENSMGAP00000010762	ENSCAFP00000010199
ENSMGAP00000003521	ENSCAFP00000009831
ENSMGAP00000001915	ENSCAFP00000011030
ENSMGAP00000019670	ENSCAFP00000029410
ENSMGAP00000012557	ENSCAFP00000013371
ENSMGAP00000000870	ENSCAFP00000021267
ENSMGAP00000013669	ENSCAFP00000002860
ENSMGAP00000007688	ENSCAFP00000005807
ENSMGAP00000002556	ENSCAFP00000014755
ENSMGAP00000011888	ENSCAFP00000009333
ENSMGAP00000009091	ENSCAFP00000001181
ENSMGAP00000005525	ENSCAFP00000021512
ENSMGAP00000016251	ENSCAFP00000008269
ENSMGAP00000003916	ENSCAFP00000040025
ENSMGAP00000002734	ENSCAFP00000040397
ENSMGAP00000000653	ENSCAFP00000000133
ENSMGAP00000006873	ENSCAFP00000029650
ENSMGAP00000004381	ENSCAFP00000020579
ENSMGAP00000012622	ENSCAFP00000030301
ENSMGAP00000002326	ENSCAFP00000010357
ENSMGAP00000010155	ENSCAFP00000012634
ENSMGAP00000005770	ENSCAFP00000009599
ENSMGAP00000012316	ENSCAFP00000027626
ENSMGAP00000006903	ENSCAFP00000026612
ENSMGAP00000003134	ENSCAFP00000019248
ENSMGAP00000008709	ENSCAFP00000014753
ENSMGAP00000008584	ENSCAFP00000014457
ENSMGAP00000006259	ENSCAFP00000014876
ENSMGAP00000002645	ENSCAFP00000004684
ENSMGAP00000010799	ENSCAFP00000018196
ENSMGAP00000011572	ENSCAFP00000008676
ENSMGAP00000001756	ENSCAFP00000015142
ENSMGAP00000007306	ENSCAFP00000013332
ENSMGAP00000016020	ENSCAFP00000010208
ENSMGAP00000000828	ENSCAFP00000017851
ENSMGAP00000014722	ENSCAFP00000022877
ENSMGAP00000005457	ENSCAFP00000011893
ENSMGAP00000016366	ENSCAFP00000025537
ENSMGAP00000017846	ENSCAFP00000002807
ENSMGAP00000006709	ENSCAFP00000022394
ENSMGAP00000011374	ENSCAFP00000035182
ENSMGAP00000015578	ENSCAFP00000035135
ENSMGAP00000004634	ENSCAFP00000024771
ENSMGAP00000001112	ENSCAFP00000019592
ENSMGAP00000010582	ENSCAFP00000021877
ENSMGAP00000008894	ENSCAFP00000030040
ENSMGAP00000007328	ENSCAFP00000022071
ENSMGAP00000000256	ENSCAFP00000023268
ENSMGAP00000000251	ENSCAFP00000029582
ENSMGAP00000019190	ENSCAFP00000029308
ENSMGAP00000003138	ENSCAFP00000014358
ENSMGAP00000009459	ENSCAFP00000017546
ENSMGAP00000007757	ENSCAFP00000027327
ENSMGAP00000014053	ENSCAFP00000032301
ENSMGAP00000014062	ENSCAFP00000014458
ENSMGAP00000004237	ENSCAFP00000024324
ENSMGAP00000001837	ENSCAFP00000008580
ENSMGAP00000011457	ENSCAFP00000005796
ENSMGAP00000010631	ENSCAFP00000026836
ENSMGAP00000008667	ENSCAFP00000002712
ENSMGAP00000018907	ENSCAFP00000039187
ENSMGAP00000007710	ENSCAFP00000016267
ENSMGAP00000007408	ENSCAFP00000027450
ENSMGAP00000013579	ENSCAFP00000021458
ENSMGAP00000009023	ENSCAFP00000010818
ENSMGAP00000008440	ENSCAFP00000024076
ENSMGAP00000017662	ENSCAFP00000024050
ENSMGAP00000002939	ENSCAFP00000004870
ENSMGAP00000014005	ENSCAFP00000001500
ENSMGAP00000008156	ENSCAFP00000010193
ENSMGAP00000013042	ENSCAFP00000000995
ENSMGAP00000005429	ENSCAFP00000011248
ENSMGAP00000012662	ENSCAFP00000013744
ENSMGAP00000013858	ENSCAFP00000040454
ENSMGAP00000015395	ENSCAFP00000014196
ENSMGAP00000004837	ENSCAFP00000007442
ENSMGAP00000019038	ENSCAFP00000035219
ENSMGAP00000013465	ENSCAFP00000040576
ENSMGAP00000010825	ENSCAFP00000034132
ENSMGAP00000008612	ENSCAFP00000027185
ENSMGAP00000012442	ENSCAFP00000016366
ENSMGAP00000007662	ENSCAFP00000003752
ENSMGAP00000013818	ENSCAFP00000024542
ENSMGAP00000008901	ENSCAFP00000005211
ENSMGAP00000009067	ENSCAFP00000010723
ENSMGAP00000015434	ENSCAFP00000014928
ENSMGAP00000000786	ENSCAFP00000010842
ENSMGAP00000012634	ENSCAFP00000030300
ENSMGAP00000017507	ENSCAFP00000010601
ENSMGAP00000011574	ENSCAFP00000008700
ENSMGAP00000010063	ENSCAFP00000007922
ENSMGAP00000015045	ENSCAFP00000019768
ENSMGAP00000005737	ENSCAFP00000027611
ENSMGAP00000007251	ENSCAFP00000021819
ENSMGAP00000014498	ENSCAFP00000003204
ENSMGAP00000009937	ENSCAFP00000030231
ENSMGAP00000003699	ENSCAFP00000001720
ENSMGAP00000003102	ENSCAFP00000040350
ENSMGAP00000017717	ENSCAFP00000021931
ENSMGAP00000007198	ENSCAFP00000014199
ENSMGAP00000012206	ENSCAFP00000019288
ENSMGAP00000009040	ENSCAFP00000011773
ENSMGAP00000008375	ENSCAFP00000025701
ENSMGAP00000010241	ENSCAFP00000026635
ENSMGAP00000006431	ENSCAFP00000006790
ENSMGAP00000014030	ENSCAFP00000042346
ENSMGAP00000012167	ENSCAFP00000012336
ENSMGAP00000007922	ENSCAFP00000015053
ENSMGAP00000005338	ENSCAFP00000011272
ENSMGAP00000008281	ENSCAFP00000036000
ENSMGAP00000016919	ENSCAFP00000039647
ENSMGAP00000007234	ENSCAFP00000009585
ENSMGAP00000013073	ENSCAFP00000036103
ENSMGAP00000000245	ENSCAFP00000020218
ENSMGAP00000006625	ENSCAFP00000025299
ENSMGAP00000007118	ENSCAFP00000003477
ENSMGAP00000011471	ENSCAFP00000008612
ENSMGAP00000001058	ENSCAFP00000015847
ENSMGAP00000008538	ENSCAFP00000014808
ENSMGAP00000001333	ENSCAFP00000015880
ENSMGAP00000014853	ENSCAFP00000005712
ENSMGAP00000017217	ENSCAFP00000016522
ENSMGAP00000012730	ENSCAFP00000042364
ENSMGAP00000017223	ENSCAFP00000038599
ENSMGAP00000005368	ENSCAFP00000008435
ENSMGAP00000011054	ENSCAFP00000011978
ENSMGAP00000014034	ENSCAFP00000012357
ENSMGAP00000018057	ENSCAFP00000036239
ENSMGAP00000010074	ENSCAFP00000011403
ENSMGAP00000008394	ENSCAFP00000029345
ENSMGAP00000004358	ENSCAFP00000029694
ENSMGAP00000011382	ENSCAFP00000008548
ENSMGAP00000013901	ENSCAFP00000011059
ENSMGAP00000001205	ENSCAFP00000016449
ENSMGAP00000007019	ENSCAFP00000016186
ENSMGAP00000002353	ENSCAFP00000020520
ENSMGAP00000011927	ENSCAFP00000038130
ENSMGAP00000010690	ENSCAFP00000000512
ENSMGAP00000016128	ENSCAFP00000006229
ENSMGAP00000009467	ENSCAFP00000034020
ENSMGAP00000011230	ENSCAFP00000002920
ENSMGAP00000013520	ENSCAFP00000025266
ENSMGAP00000009799	ENSCAFP00000030449
ENSMGAP00000010671	ENSCAFP00000021708
ENSMGAP00000015200	ENSCAFP00000013717
ENSMGAP00000005237	ENSCAFP00000014462
ENSMGAP00000019223	ENSCAFP00000023996
ENSMGAP00000013242	ENSCAFP00000002162
ENSMGAP00000004393	ENSCAFP00000011346
ENSMGAP00000003639	ENSCAFP00000029203
ENSMGAP00000002919	ENSCAFP00000019182
ENSMGAP00000010334	ENSCAFP00000002487
ENSMGAP00000012185	ENSCAFP00000017269
ENSMGAP00000014640	ENSCAFP00000023340
ENSMGAP00000006766	ENSCAFP00000012324
ENSMGAP00000005055	ENSCAFP00000024041
ENSMGAP00000012137	ENSCAFP00000034722
ENSMGAP00000010180	ENSCAFP00000035064
ENSMGAP00000013213	ENSCAFP00000007775
ENSMGAP00000016584	ENSCAFP00000039836
ENSMGAP00000010111	ENSCAFP00000011653
ENSMGAP00000005619	ENSCAFP00000025994
ENSMGAP00000009529	ENSCAFP00000032124
ENSMGAP00000018704	ENSCAFP00000026490
ENSMGAP00000014540	ENSCAFP00000004205
ENSMGAP00000000739	ENSCAFP00000019369
ENSMGAP00000006742	ENSCAFP00000019316
ENSMGAP00000003205	ENSCAFP00000019858
ENSMGAP00000005779	ENSCAFP00000029480
ENSMGAP00000015257	ENSCAFP00000013382
ENSMGAP00000014295	ENSCAFP00000004723
ENSMGAP00000000140	ENSCAFP00000016446
ENSMGAP00000006172	ENSCAFP00000018827
ENSMGAP00000016548	ENSCAFP00000011000
ENSMGAP00000011824	ENSCAFP00000009205
ENSMGAP00000005450	ENSCAFP00000028822
ENSMGAP00000012070	ENSCAFP00000021571
ENSMGAP00000013253	ENSCAFP00000039837
ENSMGAP00000016807	ENSCAFP00000001373
ENSMGAP00000009066	ENSCAFP00000018916
ENSMGAP00000002071	ENSCAFP00000024878
ENSMGAP00000002737	ENSCAFP00000027709
ENSMGAP00000015526	ENSCAFP00000019682
ENSMGAP00000015565	ENSCAFP00000017867
ENSMGAP00000015564	ENSCAFP00000017872
ENSMGAP00000000643	ENSCAFP00000043151
ENSMGAP00000015351	ENSCAFP00000006304
ENSMGAP00000007008	ENSCAFP00000029657
ENSMGAP00000003081	ENSCAFP00000007805
ENSMGAP00000007508	ENSCAFP00000013031
ENSMGAP00000006897	ENSCAFP00000019330
ENSMGAP00000010581	ENSCAFP00000007680
ENSMGAP00000009823	ENSCAFP00000014260
ENSMGAP00000019178	ENSCAFP00000022443
ENSMGAP00000001470	ENSCAFP00000017520
ENSMGAP00000003698	ENSCAFP00000036839
ENSMGAP00000006487	ENSCAFP00000025858
ENSMGAP00000010945	ENSCAFP00000043003
ENSMGAP00000013083	ENSCAFP00000007457
ENSMGAP00000007812	ENSCAFP00000029145
ENSMGAP00000002054	ENSCAFP00000002871
ENSMGAP00000002014	ENSCAFP00000002838
ENSMGAP00000009796	ENSCAFP00000038335
ENSMGAP00000015802	ENSCAFP00000013953
ENSMGAP00000003889	ENSCAFP00000034708
ENSMGAP00000012100	ENSCAFP00000012024
ENSMGAP00000007532	ENSCAFP00000029486
ENSMGAP00000005822	ENSCAFP00000016477
ENSMGAP00000006040	ENSCAFP00000022651
ENSMGAP00000000866	ENSCAFP00000017974
ENSMGAP00000016150	ENSCAFP00000006504
ENSMGAP00000005467	ENSCAFP00000002121
ENSMGAP00000002017	ENSCAFP00000020857
ENSMGAP00000018956	ENSCAFP00000022761
ENSMGAP00000010065	ENSCAFP00000025306
ENSMGAP00000017700	ENSCAFP00000013033
ENSMGAP00000002364	ENSCAFP00000001753
ENSMGAP00000010602	ENSCAFP00000003601
ENSMGAP00000014488	ENSCAFP00000004486
ENSMGAP00000000387	ENSCAFP00000027765
ENSMGAP00000001649	ENSCAFP00000026362
ENSMGAP00000013186	ENSCAFP00000002059
ENSMGAP00000016301	ENSCAFP00000014984
ENSMGAP00000016980	ENSCAFP00000022527
ENSMGAP00000016615	ENSCAFP00000014297
ENSMGAP00000013589	ENSCAFP00000002751
ENSMGAP00000000755	ENSCAFP00000010831
ENSMGAP00000006819	ENSCAFP00000013825
ENSMGAP00000011638	ENSCAFP00000017303
ENSMGAP00000002169	ENSCAFP00000011750
ENSMGAP00000000891	ENSCAFP00000019848
ENSMGAP00000011022	ENSCAFP00000006438
ENSMGAP00000018590	ENSCAFP00000011322
ENSMGAP00000004955	ENSCAFP00000022072
ENSMGAP00000001218	ENSCAFP00000014225
ENSMGAP00000012832	ENSCAFP00000006048
ENSMGAP00000011121	ENSCAFP00000006436
ENSMGAP00000013825	ENSCAFP00000030795
ENSMGAP00000005129	ENSCAFP00000029257
ENSMGAP00000016158	ENSCAFP00000006911
ENSMGAP00000000288	ENSCAFP00000028851
ENSMGAP00000012226	ENSCAFP00000003242
ENSMGAP00000015107	ENSCAFP00000016447
ENSMGAP00000015574	ENSCAFP00000017369
ENSMGAP00000009870	ENSCAFP00000026279
ENSMGAP00000002992	ENSCAFP00000024219
ENSMGAP00000015557	ENSCAFP00000018764
ENSMGAP00000001898	ENSCAFP00000021058
ENSMGAP00000019694	ENSCAFP00000024942
ENSMGAP00000011052	ENSCAFP00000041213
ENSMGAP00000004976	ENSCAFP00000016777
ENSMGAP00000012968	ENSCAFP00000012323
ENSMGAP00000018182	ENSCAFP00000021750
ENSMGAP00000006999	ENSCAFP00000041567
ENSMGAP00000009699	ENSCAFP00000014051
ENSMGAP00000007221	ENSCAFP00000016016
ENSMGAP00000003291	ENSCAFP00000024728
ENSMGAP00000011162	ENSCAFP00000004477
ENSMGAP00000019437	ENSCAFP00000019690
ENSMGAP00000004312	ENSCAFP00000015958
ENSMGAP00000014971	ENSCAFP00000006049
ENSMGAP00000011468	ENSCAFP00000010477
ENSMGAP00000005842	ENSCAFP00000029346
ENSMGAP00000014504	ENSCAFP00000014011
ENSMGAP00000006021	ENSCAFP00000011233
ENSMGAP00000002799	ENSCAFP00000014952
ENSMGAP00000013655	ENSCAFP00000002835
ENSMGAP00000016007	ENSCAFP00000009982
ENSMGAP00000008567	ENSCAFP00000004557
ENSMGAP00000005610	ENSCAFP00000027559
ENSMGAP00000005614	ENSCAFP00000008228
ENSMGAP00000002450	ENSCAFP00000016108
ENSMGAP00000004624	ENSCAFP00000000102
ENSMGAP00000008591	ENSCAFP00000019912
ENSMGAP00000005811	ENSCAFP00000005495
ENSMGAP00000004407	ENSCAFP00000021383
ENSMGAP00000000282	ENSCAFP00000030227
ENSMGAP00000001819	ENSCAFP00000019481
ENSMGAP00000014909	ENSCAFP00000006377
ENSMGAP00000005758	ENSCAFP00000016506
ENSMGAP00000007951	ENSCAFP00000004100
ENSMGAP00000011975	ENSCAFP00000021906
ENSMGAP00000014889	ENSCAFP00000007318
ENSMGAP00000009769	ENSCAFP00000016885
ENSMGAP00000007973	ENSCAFP00000029445
ENSMGAP00000017322	ENSCAFP00000029334
ENSMGAP00000006305	ENSCAFP00000029565
ENSMGAP00000003038	ENSCAFP00000004890
ENSMGAP00000000512	ENSCAFP00000017679
ENSMGAP00000011609	ENSCAFP00000013777
ENSMGAP00000004944	ENSCAFP00000007389
ENSMGAP00000005900	ENSCAFP00000028740
ENSMGAP00000016033	ENSCAFP00000010660
ENSMGAP00000015583	ENSCAFP00000017097
ENSMGAP00000009359	ENSCAFP00000003459
ENSMGAP00000018826	ENSCAFP00000018272
ENSMGAP00000004557	ENSCAFP00000007211
ENSMGAP00000015488	ENSCAFP00000020602
ENSMGAP00000004036	ENSCAFP00000025819
ENSMGAP00000015173	ENSCAFP00000015487
ENSMGAP00000018474	ENSCAFP00000021832
ENSMGAP00000011165	ENSCAFP00000015741
ENSMGAP00000002754	ENSCAFP00000005087
ENSMGAP00000004483	ENSCAFP00000007340
ENSMGAP00000011939	ENSCAFP00000007343
ENSMGAP00000016047	ENSCAFP00000010930
ENSMGAP00000008993	ENSCAFP00000041344
ENSMGAP00000011903	ENSCAFP00000017967
ENSMGAP00000011566	ENSCAFP00000016703
ENSMGAP00000003039	ENSCAFP00000027037
ENSMGAP00000018193	ENSCAFP00000021336
ENSMGAP00000018530	ENSCAFP00000005395
ENSMGAP00000009932	ENSCAFP00000027242
ENSMGAP00000003118	ENSCAFP00000013472
ENSMGAP00000007277	ENSCAFP00000029709
ENSMGAP00000003164	ENSCAFP00000029152
ENSMGAP00000009267	ENSCAFP00000030101
ENSMGAP00000014360	ENSCAFP00000042740
ENSMGAP00000017325	ENSCAFP00000028058
ENSMGAP00000017064	ENSCAFP00000022584
ENSMGAP00000003721	ENSCAFP00000029221
ENSMGAP00000014980	ENSCAFP00000037874
ENSMGAP00000008096	ENSCAFP00000012989
ENSMGAP00000019648	ENSCAFP00000026368
ENSMGAP00000012216	ENSCAFP00000021329
ENSMGAP00000013120	ENSCAFP00000007541
ENSMGAP00000000880	ENSCAFP00000010866
ENSMGAP00000005114	ENSCAFP00000028248
ENSMGAP00000015495	ENSCAFP00000020417
ENSMGAP00000005993	ENSCAFP00000016342
ENSMGAP00000012811	ENSCAFP00000005394
ENSMGAP00000011146	ENSCAFP00000004461
ENSMGAP00000014781	ENSCAFP00000042874
ENSMGAP00000006634	ENSCAFP00000019510
ENSMGAP00000011306	ENSCAFP00000010096
ENSMGAP00000006228	ENSCAFP00000016040
ENSMGAP00000008782	ENSCAFP00000027535
ENSMGAP00000002764	ENSCAFP00000027803
ENSMGAP00000019156	ENSCAFP00000008257
ENSMGAP00000018310	ENSCAFP00000012631
ENSMGAP00000006429	ENSCAFP00000030286
ENSMGAP00000004693	ENSCAFP00000012865
ENSMGAP00000010327	ENSCAFP00000004338
ENSMGAP00000014601	ENSCAFP00000021920
ENSMGAP00000002252	ENSCAFP00000020479
ENSMGAP00000012608	ENSCAFP00000006042
ENSMGAP00000005580	ENSCAFP00000003937
ENSMGAP00000017324	ENSCAFP00000025498
ENSMGAP00000011333	ENSCAFP00000016027
ENSMGAP00000012788	ENSCAFP00000017416
ENSMGAP00000001676	ENSCAFP00000009217
ENSMGAP00000008770	ENSCAFP00000024111
ENSMGAP00000012548	ENSCAFP00000005431
ENSMGAP00000010561	ENSCAFP00000004489
ENSMGAP00000001526	ENSCAFP00000041330
ENSMGAP00000001553	ENSCAFP00000019008
ENSMGAP00000008406	ENSCAFP00000019130
ENSMGAP00000004068	ENSCAFP00000020248
ENSMGAP00000001295	ENSCAFP00000020147
ENSMGAP00000017467	ENSCAFP00000035860
ENSMGAP00000011518	ENSCAFP00000016927
ENSMGAP00000001684	ENSCAFP00000023419
ENSMGAP00000010106	ENSCAFP00000007875
ENSMGAP00000003605	ENSCAFP00000010071
ENSMGAP00000007224	ENSCAFP00000013248
ENSMGAP00000005301	ENSCAFP00000029540
ENSMGAP00000006949	ENSCAFP00000019203
ENSMGAP00000007741	ENSCAFP00000026175
ENSMGAP00000005613	ENSCAFP00000023912
ENSMGAP00000002067	ENSCAFP00000028831
ENSMGAP00000007906	ENSCAFP00000019544
ENSMGAP00000000493	ENSCAFP00000007169
ENSMGAP00000002432	ENSCAFP00000017909
ENSMGAP00000009911	ENSCAFP00000003112
ENSMGAP00000006555	ENSCAFP00000029255
ENSMGAP00000014977	ENSCAFP00000024628
ENSMGAP00000008981	ENSCAFP00000016934
ENSMGAP00000015241	ENSCAFP00000015282
ENSMGAP00000014150	ENSCAFP00000000403
ENSMGAP00000004687	ENSCAFP00000015779
ENSMGAP00000014521	ENSCAFP00000030483
ENSMGAP00000003789	ENSCAFP00000019617
ENSMGAP00000009092	ENSCAFP00000015057
ENSMGAP00000007158	ENSCAFP00000024843
ENSMGAP00000004040	ENSCAFP00000007577
ENSMGAP00000013997	ENSCAFP00000001504
ENSMGAP00000000161	ENSCAFP00000012674
ENSMGAP00000000268	ENSCAFP00000002112
ENSMGAP00000005942	ENSCAFP00000016211
ENSMGAP00000011792	ENSCAFP00000017650
ENSMGAP00000001478	ENSCAFP00000008798
ENSMGAP00000012802	ENSCAFP00000006103
ENSMGAP00000000348	ENSCAFP00000019018
ENSMGAP00000008489	ENSCAFP00000018579
ENSMGAP00000014463	ENSCAFP00000004540
ENSMGAP00000000706	ENSCAFP00000004467
ENSMGAP00000014247	ENSCAFP00000030785
ENSMGAP00000016118	ENSCAFP00000006120
ENSMGAP00000009850	ENSCAFP00000013922
ENSMGAP00000006229	ENSCAFP00000041321
ENSMGAP00000012089	ENSCAFP00000010402
ENSMGAP00000007409	ENSCAFP00000009979
ENSMGAP00000006043	ENSCAFP00000029454
ENSMGAP00000002788	ENSCAFP00000027717
ENSMGAP00000005679	ENSCAFP00000016665
ENSMGAP00000007921	ENSCAFP00000000346
ENSMGAP00000011074	ENSCAFP00000006144
ENSMGAP00000012215	ENSCAFP00000020720
ENSMGAP00000015964	ENSCAFP00000009188
ENSMGAP00000000945	ENSCAFP00000022743
ENSMGAP00000013352	ENSCAFP00000030624
ENSMGAP00000007480	ENSCAFP00000021891
ENSMGAP00000002213	ENSCAFP00000031764
ENSMGAP00000015905	ENSCAFP00000035137
ENSMGAP00000012894	ENSCAFP00000001535
ENSMGAP00000004432	ENSCAFP00000029678
ENSMGAP00000009258	ENSCAFP00000037136
ENSMGAP00000003211	ENSCAFP00000005384
ENSMGAP00000007120	ENSCAFP00000029008
ENSMGAP00000010278	ENSCAFP00000017800
ENSMGAP00000005459	ENSCAFP00000013620
ENSMGAP00000007194	ENSCAFP00000040405
ENSMGAP00000012839	ENSCAFP00000031402
ENSMGAP00000011908	ENSCAFP00000028110
ENSMGAP00000014222	ENSCAFP00000027161
ENSMGAP00000012053	ENSCAFP00000023187
ENSMGAP00000006755	ENSCAFP00000029306
ENSMGAP00000009600	ENSCAFP00000013457
ENSMGAP00000000979	ENSCAFP00000014414
ENSMGAP00000000551	ENSCAFP00000017615
ENSMGAP00000014052	ENSCAFP00000038422
ENSMGAP00000002420	ENSCAFP00000030150
ENSMGAP00000002457	ENSCAFP00000030151
ENSMGAP00000002412	ENSCAFP00000029837
ENSMGAP00000011221	ENSCAFP00000018247
ENSMGAP00000002112	ENSCAFP00000024866
ENSMGAP00000010915	ENSCAFP00000004102
ENSMGAP00000015935	ENSCAFP00000027907
ENSMGAP00000007312	ENSCAFP00000014687
ENSMGAP00000003982	ENSCAFP00000015678
ENSMGAP00000013845	ENSCAFP00000000305
ENSMGAP00000001888	ENSCAFP00000032037
ENSMGAP00000016504	ENSCAFP00000020283
ENSMGAP00000005567	ENSCAFP00000008287
ENSMGAP00000008834	ENSCAFP00000028152
ENSMGAP00000004818	ENSCAFP00000007434
ENSMGAP00000009220	ENSCAFP00000005060
ENSMGAP00000010480	ENSCAFP00000008308
ENSMGAP00000007055	ENSCAFP00000039695
ENSMGAP00000009349	ENSCAFP00000016162
ENSMGAP00000006497	ENSCAFP00000037526
ENSMGAP00000011210	ENSCAFP00000018306
ENSMGAP00000006603	ENSCAFP00000021870
ENSMGAP00000006926	ENSCAFP00000029644
ENSMGAP00000001402	ENSCAFP00000001713
ENSMGAP00000013551	ENSCAFP00000002620
ENSMGAP00000011577	ENSCAFP00000013814
ENSMGAP00000007582	ENSCAFP00000022420
ENSMGAP00000004843	ENSCAFP00000012039
ENSMGAP00000001623	ENSCAFP00000024921
ENSMGAP00000003413	ENSCAFP00000014125
ENSMGAP00000011238	ENSCAFP00000038197
ENSMGAP00000009391	ENSCAFP00000010221
ENSMGAP00000013319	ENSCAFP00000008225
ENSMGAP00000006401	ENSCAFP00000005968
ENSMGAP00000010125	ENSCAFP00000007064
ENSMGAP00000013261	ENSCAFP00000002156
ENSMGAP00000017387	ENSCAFP00000031044
ENSMGAP00000013600	ENSCAFP00000000946
ENSMGAP00000001342	ENSCAFP00000004380
ENSMGAP00000002152	ENSCAFP00000029202
ENSMGAP00000007270	ENSCAFP00000015442
ENSMGAP00000000153	ENSCAFP00000016164
ENSMGAP00000015442	ENSCAFP00000015379
ENSMGAP00000008706	ENSCAFP00000017194
ENSMGAP00000009711	ENSCAFP00000036795
ENSMGAP00000010028	ENSCAFP00000038623
ENSMGAP00000005094	ENSCAFP00000029584
ENSMGAP00000008117	ENSCAFP00000036321
ENSMGAP00000002629	ENSCAFP00000013678
ENSMGAP00000011659	ENSCAFP00000009247
ENSMGAP00000016358	ENSCAFP00000008859
ENSMGAP00000014449	ENSCAFP00000022404
ENSMGAP00000004587	ENSCAFP00000004720
ENSMGAP00000017419	ENSCAFP00000007086
ENSMGAP00000015681	ENSCAFP00000027128
ENSMGAP00000012213	ENSCAFP00000040146
ENSMGAP00000003265	ENSCAFP00000012718
ENSMGAP00000000775	ENSCAFP00000012356
ENSMGAP00000003011	ENSCAFP00000016471
ENSMGAP00000010765	ENSCAFP00000004107
ENSMGAP00000007785	ENSCAFP00000019444
ENSMGAP00000012574	ENSCAFP00000004864
ENSMGAP00000008918	ENSCAFP00000015214
ENSMGAP00000002093	ENSCAFP00000030219
ENSMGAP00000000511	ENSCAFP00000012808
ENSMGAP00000004442	ENSCAFP00000014197
ENSMGAP00000015916	ENSCAFP00000006618
ENSMGAP00000019530	ENSCAFP00000023715
ENSMGAP00000012539	ENSCAFP00000024185
ENSMGAP00000005435	ENSCAFP00000023918
ENSMGAP00000006945	ENSCAFP00000029643
ENSMGAP00000002197	ENSCAFP00000001672
ENSMGAP00000019699	ENSCAFP00000017804
ENSMGAP00000004549	ENSCAFP00000011771
ENSMGAP00000017863	ENSCAFP00000041079
ENSMGAP00000003563	ENSCAFP00000022440
ENSMGAP00000005606	ENSCAFP00000019424
ENSMGAP00000015805	ENSCAFP00000007947
ENSMGAP00000013543	ENSCAFP00000025284
ENSMGAP00000008204	ENSCAFP00000023813
ENSMGAP00000011335	ENSCAFP00000002849
ENSMGAP00000001129	ENSCAFP00000038683
ENSMGAP00000003716	ENSCAFP00000011500
ENSMGAP00000013198	ENSCAFP00000002039
ENSMGAP00000002266	ENSCAFP00000024250
ENSMGAP00000011390	ENSCAFP00000010363
ENSMGAP00000009573	ENSCAFP00000015946
ENSMGAP00000013680	ENSCAFP00000025521
ENSMGAP00000001625	ENSCAFP00000032890
ENSMGAP00000015554	ENSCAFP00000018805
ENSMGAP00000015156	ENSCAFP00000017270
ENSMGAP00000003648	ENSCAFP00000028888
ENSMGAP00000002649	ENSCAFP00000028628
ENSMGAP00000003990	ENSCAFP00000012271
ENSMGAP00000011725	ENSCAFP00000014052
ENSMGAP00000015633	ENSCAFP00000016094
ENSMGAP00000015235	ENSCAFP00000015248
ENSMGAP00000003294	ENSCAFP00000027436
ENSMGAP00000014296	ENSCAFP00000005506
ENSMGAP00000003528	ENSCAFP00000011429
ENSMGAP00000012584	ENSCAFP00000036046
ENSMGAP00000010532	ENSCAFP00000018620
ENSMGAP00000000672	ENSCAFP00000019703
ENSMGAP00000008310	ENSCAFP00000018360
ENSMGAP00000010161	ENSCAFP00000040776
ENSMGAP00000013133	ENSCAFP00000002114
ENSMGAP00000002279	ENSCAFP00000022465
ENSMGAP00000015037	ENSCAFP00000011755
ENSMGAP00000004002	ENSCAFP00000030943
ENSMGAP00000014720	ENSCAFP00000003367
ENSMGAP00000013230	ENSCAFP00000002164
ENSMGAP00000005107	ENSCAFP00000008897
ENSMGAP00000008323	ENSCAFP00000009895
ENSMGAP00000001619	ENSCAFP00000040084
ENSMGAP00000015593	ENSCAFP00000001757
ENSMGAP00000008039	ENSCAFP00000029839
ENSMGAP00000006878	ENSCAFP00000029636
ENSMGAP00000011855	ENSCAFP00000008605
ENSMGAP00000016063	ENSCAFP00000021166
ENSMGAP00000015292	ENSCAFP00000016160
ENSMGAP00000001036	ENSCAFP00000020585
ENSMGAP00000002527	ENSCAFP00000026656
ENSMGAP00000013031	ENSCAFP00000018565
ENSMGAP00000007590	ENSCAFP00000010821
ENSMGAP00000011708	ENSCAFP00000015483
ENSMGAP00000015210	ENSCAFP00000038890
ENSMGAP00000016936	ENSCAFP00000015285
ENSMGAP00000015750	ENSCAFP00000009098
ENSMGAP00000006631	ENSCAFP00000026634
ENSMGAP00000013867	ENSCAFP00000000263
ENSMGAP00000006700	ENSCAFP00000029281
ENSMGAP00000009153	ENSCAFP00000039968
ENSMGAP00000009971	ENSCAFP00000019775
ENSMGAP00000015345	ENSCAFP00000012583
ENSMGAP00000012125	ENSCAFP00000033862
ENSMGAP00000011827	ENSCAFP00000009251
ENSMGAP00000010593	ENSCAFP00000003697
ENSMGAP00000014351	ENSCAFP00000022940
ENSMGAP00000009112	ENSCAFP00000016718
ENSMGAP00000013437	ENSCAFP00000027819
ENSMGAP00000000409	ENSCAFP00000018718
ENSMGAP00000010988	ENSCAFP00000039272
ENSMGAP00000000904	ENSCAFP00000015650
ENSMGAP00000003356	ENSCAFP00000037417
ENSMGAP00000010665	ENSCAFP00000036581
ENSMGAP00000001935	ENSCAFP00000013148
ENSMGAP00000004733	ENSCAFP00000015268
ENSMGAP00000000345	ENSCAFP00000028310
ENSMGAP00000008113	ENSCAFP00000015388
ENSMGAP00000001833	ENSCAFP00000038578
ENSMGAP00000019484	ENSCAFP00000023416
ENSMGAP00000008083	ENSCAFP00000018072
ENSMGAP00000012291	ENSCAFP00000007828
ENSMGAP00000013157	ENSCAFP00000019700
ENSMGAP00000004114	ENSCAFP00000017575
ENSMGAP00000004499	ENSCAFP00000020134
ENSMGAP00000010002	ENSCAFP00000009924
ENSMGAP00000007071	ENSCAFP00000029045
ENSMGAP00000014518	ENSCAFP00000004375
ENSMGAP00000011278	ENSCAFP00000008880
ENSMGAP00000019266	ENSCAFP00000015065
ENSMGAP00000005072	ENSCAFP00000023775
ENSMGAP00000015132	ENSCAFP00000016192
ENSMGAP00000003271	ENSCAFP00000011181
ENSMGAP00000007168	ENSCAFP00000027555
ENSMGAP00000006994	ENSCAFP00000026814
ENSMGAP00000016490	ENSCAFP00000007862
ENSMGAP00000016666	ENSCAFP00000005905
ENSMGAP00000002843	ENSCAFP00000029180
ENSMGAP00000001636	ENSCAFP00000026276
ENSMGAP00000012493	ENSCAFP00000013256
ENSMGAP00000001307	ENSCAFP00000032856
ENSMGAP00000008022	ENSCAFP00000015524
ENSMGAP00000001122	ENSCAFP00000015157
ENSMGAP00000005806	ENSCAFP00000014272
ENSMGAP00000019273	ENSCAFP00000030200
ENSMGAP00000004318	ENSCAFP00000008175
ENSMGAP00000001399	ENSCAFP00000016005
ENSMGAP00000006260	ENSCAFP00000026921
ENSMGAP00000011660	ENSCAFP00000039259
ENSMGAP00000006137	ENSCAFP00000018790
ENSMGAP00000001172	ENSCAFP00000030532
ENSMGAP00000009622	ENSCAFP00000020190
ENSMGAP00000005153	ENSCAFP00000037173
ENSMGAP00000006602	ENSCAFP00000008898
ENSMGAP00000004653	ENSCAFP00000023495
ENSMGAP00000005637	ENSCAFP00000008677
ENSMGAP00000018229	ENSCAFP00000006361
ENSMGAP00000004778	ENSCAFP00000023878
ENSMGAP00000008512	ENSCAFP00000028164
ENSMGAP00000002472	ENSCAFP00000022430
ENSMGAP00000003338	ENSCAFP00000011227
ENSMGAP00000017600	ENSCAFP00000007702
ENSMGAP00000003901	ENSCAFP00000022037
ENSMGAP00000004412	ENSCAFP00000007381
ENSMGAP00000004420	ENSCAFP00000011793
ENSMGAP00000003634	ENSCAFP00000022009
ENSMGAP00000008741	ENSCAFP00000003370
ENSMGAP00000007191	ENSCAFP00000010651
ENSMGAP00000018965	ENSCAFP00000038199
ENSMGAP00000001504	ENSCAFP00000027597
ENSMGAP00000013258	ENSCAFP00000000523
ENSMGAP00000007288	ENSCAFP00000010473
ENSMGAP00000013178	ENSCAFP00000001204
ENSMGAP00000019100	ENSCAFP00000009014
ENSMGAP00000000635	ENSCAFP00000024607
ENSMGAP00000004610	ENSCAFP00000015809
ENSMGAP00000012653	ENSCAFP00000017765
ENSMGAP00000001832	ENSCAFP00000007888
ENSMGAP00000016476	ENSCAFP00000035502
ENSMGAP00000016918	ENSCAFP00000015819
ENSMGAP00000003350	ENSCAFP00000014313
ENSMGAP00000014739	ENSCAFP00000003279
ENSMGAP00000001001	ENSCAFP00000030865
ENSMGAP00000003033	ENSCAFP00000042228
ENSMGAP00000005794	ENSCAFP00000005478
ENSMGAP00000006074	ENSCAFP00000018742
ENSMGAP00000014674	ENSCAFP00000003632
ENSMGAP00000013101	ENSCAFP00000001990
ENSMGAP00000012489	ENSCAFP00000024255
ENSMGAP00000016613	ENSCAFP00000013629
ENSMGAP00000017446	ENSCAFP00000006994
ENSMGAP00000011508	ENSCAFP00000016459
ENSMGAP00000008285	ENSCAFP00000031768
ENSMGAP00000016540	ENSCAFP00000011262
ENSMGAP00000016502	ENSCAFP00000017362
ENSMGAP00000000765	ENSCAFP00000018780
ENSMGAP00000014890	ENSCAFP00000007312
ENSMGAP00000002153	ENSCAFP00000018618
ENSMGAP00000016778	ENSCAFP00000034902
ENSMGAP00000013750	ENSCAFP00000000345
ENSMGAP00000001256	ENSCAFP00000018766
ENSMGAP00000003167	ENSCAFP00000042944
ENSMGAP00000005164	ENSCAFP00000012613
ENSMGAP00000016931	ENSCAFP00000018414
ENSMGAP00000009162	ENSCAFP00000005070
ENSMGAP00000003427	ENSCAFP00000005033
ENSMGAP00000013749	ENSCAFP00000030955
ENSMGAP00000015539	ENSCAFP00000019287
ENSMGAP00000010191	ENSCAFP00000012487
ENSMGAP00000015545	ENSCAFP00000018934
ENSMGAP00000011972	ENSCAFP00000023283
ENSMGAP00000016564	ENSCAFP00000006305
ENSMGAP00000005117	ENSCAFP00000042127
ENSMGAP00000003808	ENSCAFP00000016020
ENSMGAP00000002286	ENSCAFP00000016079
ENSMGAP00000002012	ENSCAFP00000017824
ENSMGAP00000000216	ENSCAFP00000016524
ENSMGAP00000016127	ENSCAFP00000006202
ENSMGAP00000008139	ENSCAFP00000030405
ENSMGAP00000006508	ENSCAFP00000011669
ENSMGAP00000007929	ENSCAFP00000027192
ENSMGAP00000006078	ENSCAFP00000015986
ENSMGAP00000018575	ENSCAFP00000006121
ENSMGAP00000005641	ENSCAFP00000028176
ENSMGAP00000012850	ENSCAFP00000022237
ENSMGAP00000001442	ENSCAFP00000031216
ENSMGAP00000004252	ENSCAFP00000021154
ENSMGAP00000006327	ENSCAFP00000008466
ENSMGAP00000012510	ENSCAFP00000007104
ENSMGAP00000010204	ENSCAFP00000017840
ENSMGAP00000000093	ENSCAFP00000009096
ENSMGAP00000010590	ENSCAFP00000004511
ENSMGAP00000018685	ENSCAFP00000011487
ENSMGAP00000002415	ENSCAFP00000001726
ENSMGAP00000011255	ENSCAFP00000018286
ENSMGAP00000006510	ENSCAFP00000041711
ENSMGAP00000006578	ENSCAFP00000021872
ENSMGAP00000001982	ENSCAFP00000015326
ENSMGAP00000008387	ENSCAFP00000023948
ENSMGAP00000012220	ENSCAFP00000021261
ENSMGAP00000005685	ENSCAFP00000028190
ENSMGAP00000006184	ENSCAFP00000011018
ENSMGAP00000013994	ENSCAFP00000005790
ENSMGAP00000013824	ENSCAFP00000024552
ENSMGAP00000010385	ENSCAFP00000014772
ENSMGAP00000002868	ENSCAFP00000027002
ENSMGAP00000013155	ENSCAFP00000031277
ENSMGAP00000009678	ENSCAFP00000011620
ENSMGAP00000011197	ENSCAFP00000038496
ENSMGAP00000009660	ENSCAFP00000015967
ENSMGAP00000004253	ENSCAFP00000000882
ENSMGAP00000010772	ENSCAFP00000026476
ENSMGAP00000015389	ENSCAFP00000014048
ENSMGAP00000005912	ENSCAFP00000019069
ENSMGAP00000016463	ENSCAFP00000027790
ENSMGAP00000009389	ENSCAFP00000009967
ENSMGAP00000010408	ENSCAFP00000007177
ENSMGAP00000002490	ENSCAFP00000025430
ENSMGAP00000012661	ENSCAFP00000002797
ENSMGAP00000015652	ENSCAFP00000014827
ENSMGAP00000014301	ENSCAFP00000036666
ENSMGAP00000019398	ENSCAFP00000038621
ENSMGAP00000005234	ENSCAFP00000015455
ENSMGAP00000013415	ENSCAFP00000025013
ENSMGAP00000002486	ENSCAFP00000040257
ENSMGAP00000006476	ENSCAFP00000006750
ENSMGAP00000018764	ENSCAFP00000008171
ENSMGAP00000012465	ENSCAFP00000019442
ENSMGAP00000008856	ENSCAFP00000035859
ENSMGAP00000013100	ENSCAFP00000024164
ENSMGAP00000004094	ENSCAFP00000024163
ENSMGAP00000000982	ENSCAFP00000019177
ENSMGAP00000010472	ENSCAFP00000042254
ENSMGAP00000004784	ENSCAFP00000023842
ENSMGAP00000013355	ENSCAFP00000000611
ENSMGAP00000014269	ENSCAFP00000023609
ENSMGAP00000003114	ENSCAFP00000019332
ENSMGAP00000018957	ENSCAFP00000014371
ENSMGAP00000004127	ENSCAFP00000037303
ENSMGAP00000015493	ENSCAFP00000020460
ENSMGAP00000012977	ENSCAFP00000005173
ENSMGAP00000003886	ENSCAFP00000020684
ENSMGAP00000013259	ENSCAFP00000001384
ENSMGAP00000002770	ENSCAFP00000041590
ENSMGAP00000018043	ENSCAFP00000021710
ENSMGAP00000014695	ENSCAFP00000002395
ENSMGAP00000012211	ENSCAFP00000024807
ENSMGAP00000015592	ENSCAFP00000016916
ENSMGAP00000006581	ENSCAFP00000011757
ENSMGAP00000004463	ENSCAFP00000025633
ENSMGAP00000012779	ENSCAFP00000018539
ENSMGAP00000013113	ENSCAFP00000042074
ENSMGAP00000004473	ENSCAFP00000029690
ENSMGAP00000013791	ENSCAFP00000040466
ENSMGAP00000015915	ENSCAFP00000006631
ENSMGAP00000003920	ENSCAFP00000037880
ENSMGAP00000004730	ENSCAFP00000013335
ENSMGAP00000009686	ENSCAFP00000016994
ENSMGAP00000016376	ENSCAFP00000000006
ENSMGAP00000002797	ENSCAFP00000040187
ENSMGAP00000016276	ENSCAFP00000014598
ENSMGAP00000001050	ENSCAFP00000024864
ENSMGAP00000007747	ENSCAFP00000010728
ENSMGAP00000011051	ENSCAFP00000026563
ENSMGAP00000014901	ENSCAFP00000006300
ENSMGAP00000014588	ENSCAFP00000001248
ENSMGAP00000016935	ENSCAFP00000033578
ENSMGAP00000019724	ENSCAFP00000008470
ENSMGAP00000016396	ENSCAFP00000034146
ENSMGAP00000016112	ENSCAFP00000006055
ENSMGAP00000019290	ENSCAFP00000000573
ENSMGAP00000011616	ENSCAFP00000013796
ENSMGAP00000006399	ENSCAFP00000041357
ENSMGAP00000013078	ENSCAFP00000002013
ENSMGAP00000012813	ENSCAFP00000006093
ENSMGAP00000002909	ENSCAFP00000011107
ENSMGAP00000005035	ENSCAFP00000028323
ENSMGAP00000002697	ENSCAFP00000011120
ENSMGAP00000003461	ENSCAFP00000040389
ENSMGAP00000013865	ENSCAFP00000000264
ENSMGAP00000003080	ENSCAFP00000014491
ENSMGAP00000013836	ENSCAFP00000000296
ENSMGAP00000011907	ENSCAFP00000017970
ENSMGAP00000015186	ENSCAFP00000022573
ENSMGAP00000012646	ENSCAFP00000012860
ENSMGAP00000019725	ENSCAFP00000012415
ENSMGAP00000009555	ENSCAFP00000006957
ENSMGAP00000013382	ENSCAFP00000023021
ENSMGAP00000004401	ENSCAFP00000042521
ENSMGAP00000008088	ENSCAFP00000006969
ENSMGAP00000009424	ENSCAFP00000009790
ENSMGAP00000015369	ENSCAFP00000013012
ENSMGAP00000013135	ENSCAFP00000024271
ENSMGAP00000002489	ENSCAFP00000039760
ENSMGAP00000012357	ENSCAFP00000019352
ENSMGAP00000013257	ENSCAFP00000022263
ENSMGAP00000011780	ENSCAFP00000009203
ENSMGAP00000004285	ENSCAFP00000003355
ENSMGAP00000009661	ENSCAFP00000013921
ENSMGAP00000019716	ENSCAFP00000039403
ENSMGAP00000008184	ENSCAFP00000013187
ENSMGAP00000016877	ENSCAFP00000024132
ENSMGAP00000007108	ENSCAFP00000010130
ENSMGAP00000011506	ENSCAFP00000010519
ENSMGAP00000008611	ENSCAFP00000021204
ENSMGAP00000004012	ENSCAFP00000021606
ENSMGAP00000011037	ENSCAFP00000017476
ENSMGAP00000015731	ENSCAFP00000009630
ENSMGAP00000010146	ENSCAFP00000019512
ENSMGAP00000002384	ENSCAFP00000018180
ENSMGAP00000006388	ENSCAFP00000033251
ENSMGAP00000013507	ENSCAFP00000036165
ENSMGAP00000001221	ENSCAFP00000004612
ENSMGAP00000008028	ENSCAFP00000006878
ENSMGAP00000004758	ENSCAFP00000015271
ENSMGAP00000012193	ENSCAFP00000012381
ENSMGAP00000014974	ENSCAFP00000012191
ENSMGAP00000009078	ENSCAFP00000031933
ENSMGAP00000003297	ENSCAFP00000036648
ENSMGAP00000002898	ENSCAFP00000032174
ENSMGAP00000001000	ENSCAFP00000004688
ENSMGAP00000013828	ENSCAFP00000010400
ENSMGAP00000019559	ENSCAFP00000012822
ENSMGAP00000011411	ENSCAFP00000040571
ENSMGAP00000004636	ENSCAFP00000025547
ENSMGAP00000013793	ENSCAFP00000000327
ENSMGAP00000002635	ENSCAFP00000019943
ENSMGAP00000001945	ENSCAFP00000011032
ENSMGAP00000000851	ENSCAFP00000019862
ENSMGAP00000002626	ENSCAFP00000029838
ENSMGAP00000006953	ENSCAFP00000029279
ENSMGAP00000009083	ENSCAFP00000029122
ENSMGAP00000001249	ENSCAFP00000041570
ENSMGAP00000016238	ENSCAFP00000008141
ENSMGAP00000001474	ENSCAFP00000010020
ENSMGAP00000009890	ENSCAFP00000020830
ENSMGAP00000008691	ENSCAFP00000002731
ENSMGAP00000004228	ENSCAFP00000021323
ENSMGAP00000002087	ENSCAFP00000015048
ENSMGAP00000011635	ENSCAFP00000035754
ENSMGAP00000007027	ENSCAFP00000017245
ENSMGAP00000005405	ENSCAFP00000014518
ENSMGAP00000004435	ENSCAFP00000024492
ENSMGAP00000002004	ENSCAFP00000023707
ENSMGAP00000009512	ENSCAFP00000018711
ENSMGAP00000003264	ENSCAFP00000024740
ENSMGAP00000013127	ENSCAFP00000002123
ENSMGAP00000004133	ENSCAFP00000027324
ENSMGAP00000015215	ENSCAFP00000014212
ENSMGAP00000011344	ENSCAFP00000016036
ENSMGAP00000015043	ENSCAFP00000003227
ENSMGAP00000016256	ENSCAFP00000008187
ENSMGAP00000006532	ENSCAFP00000026779
ENSMGAP00000012242	ENSCAFP00000012493
ENSMGAP00000001847	ENSCAFP00000016549
ENSMGAP00000001321	ENSCAFP00000038426
ENSMGAP00000013417	ENSCAFP00000025015
ENSMGAP00000005790	ENSCAFP00000016671
ENSMGAP00000000277	ENSCAFP00000038061
ENSMGAP00000005859	ENSCAFP00000016333
ENSMGAP00000007809	ENSCAFP00000010902
ENSMGAP00000007801	ENSCAFP00000010887
ENSMGAP00000007857	ENSCAFP00000010910
ENSMGAP00000014583	ENSCAFP00000040725
ENSMGAP00000008656	ENSCAFP00000019277
ENSMGAP00000008395	ENSCAFP00000041955
ENSMGAP00000007524	ENSCAFP00000033984
ENSMGAP00000011959	ENSCAFP00000009533
ENSMGAP00000001408	ENSCAFP00000011896
ENSMGAP00000012578	ENSCAFP00000002915
ENSMGAP00000000544	ENSCAFP00000025177
ENSMGAP00000001535	ENSCAFP00000028695
ENSMGAP00000006491	ENSCAFP00000008588
ENSMGAP00000003657	ENSCAFP00000023586
ENSMGAP00000000773	ENSCAFP00000028990
ENSMGAP00000000784	ENSCAFP00000001941
ENSMGAP00000014805	ENSCAFP00000017483
ENSMGAP00000012979	ENSCAFP00000007326
ENSMGAP00000009715	ENSCAFP00000036530
ENSMGAP00000006722	ENSCAFP00000028339
ENSMGAP00000002548	ENSCAFP00000005514
ENSMGAP00000015999	ENSCAFP00000009849
ENSMGAP00000007341	ENSCAFP00000000503
ENSMGAP00000016529	ENSCAFP00000014740
ENSMGAP00000018087	ENSCAFP00000038271
ENSMGAP00000014581	ENSCAFP00000003965
ENSMGAP00000015192	ENSCAFP00000013591
ENSMGAP00000006902	ENSCAFP00000026906
ENSMGAP00000015128	ENSCAFP00000014374
ENSMGAP00000015976	ENSCAFP00000009391
ENSMGAP00000005656	ENSCAFP00000012705
ENSMGAP00000011304	ENSCAFP00000004913
ENSMGAP00000000995	ENSCAFP00000022728
ENSMGAP00000006295	ENSCAFP00000008530
ENSMGAP00000008990	ENSCAFP00000029861
ENSMGAP00000006651	ENSCAFP00000029276
ENSMGAP00000019034	ENSCAFP00000005546
ENSMGAP00000014090	ENSCAFP00000015632
ENSMGAP00000005605	ENSCAFP00000003325
ENSMGAP00000003181	ENSCAFP00000020205
ENSMGAP00000004139	ENSCAFP00000012095
ENSMGAP00000012207	ENSCAFP00000020709
ENSMGAP00000006713	ENSCAFP00000029682
ENSMGAP00000011591	ENSCAFP00000008477
ENSMGAP00000005011	ENSCAFP00000009039
ENSMGAP00000000575	ENSCAFP00000019299
ENSMGAP00000005830	ENSCAFP00000042783
ENSMGAP00000013718	ENSCAFP00000000373
ENSMGAP00000013719	ENSCAFP00000000368
ENSMGAP00000012080	ENSCAFP00000016365
ENSMGAP00000000410	ENSCAFP00000023298
ENSMGAP00000008763	ENSCAFP00000029939
ENSMGAP00000012535	ENSCAFP00000007108
ENSMGAP00000009108	ENSCAFP00000022628
ENSMGAP00000012386	ENSCAFP00000018985
ENSMGAP00000001567	ENSCAFP00000009284
ENSMGAP00000017383	ENSCAFP00000008375
ENSMGAP00000013039	ENSCAFP00000023960
ENSMGAP00000006635	ENSCAFP00000042838
ENSMGAP00000006620	ENSCAFP00000005143
ENSMGAP00000008996	ENSCAFP00000035847
ENSMGAP00000008227	ENSCAFP00000020342
ENSMGAP00000002618	ENSCAFP00000030717
ENSMGAP00000002168	ENSCAFP00000026935
ENSMGAP00000010352	ENSCAFP00000008981
ENSMGAP00000008686	ENSCAFP00000003380
ENSMGAP00000010578	ENSCAFP00000039731
ENSMGAP00000013108	ENSCAFP00000002050
ENSMGAP00000009396	ENSCAFP00000020984
ENSMGAP00000019583	ENSCAFP00000009511
ENSMGAP00000013830	ENSCAFP00000025596
ENSMGAP00000005176	ENSCAFP00000018423
ENSMGAP00000009111	ENSCAFP00000017898
ENSMGAP00000014186	ENSCAFP00000005836
ENSMGAP00000005922	ENSCAFP00000025324
ENSMGAP00000007157	ENSCAFP00000029676
ENSMGAP00000009365	ENSCAFP00000023700
ENSMGAP00000008713	ENSCAFP00000029952
ENSMGAP00000001626	ENSCAFP00000010760
ENSMGAP00000002577	ENSCAFP00000031910
ENSMGAP00000015798	ENSCAFP00000008195
ENSMGAP00000003045	ENSCAFP00000023160
ENSMGAP00000016259	ENSCAFP00000007837
ENSMGAP00000002908	ENSCAFP00000040289
ENSMGAP00000005579	ENSCAFP00000023995
ENSMGAP00000018853	ENSCAFP00000042559
ENSMGAP00000002889	ENSCAFP00000023291
ENSMGAP00000008524	ENSCAFP00000014432
ENSMGAP00000004646	ENSCAFP00000024527
ENSMGAP00000004009	ENSCAFP00000022180
ENSMGAP00000013727	ENSCAFP00000001858
ENSMGAP00000006425	ENSCAFP00000030283
ENSMGAP00000014660	ENSCAFP00000019502
ENSMGAP00000012201	ENSCAFP00000024814
ENSMGAP00000014172	ENSCAFP00000023361
ENSMGAP00000002495	ENSCAFP00000002231
ENSMGAP00000013819	ENSCAFP00000025919
ENSMGAP00000010963	ENSCAFP00000012187
ENSMGAP00000010250	ENSCAFP00000015788
ENSMGAP00000012153	ENSCAFP00000012288
ENSMGAP00000013431	ENSCAFP00000025063
ENSMGAP00000010265	ENSCAFP00000015731
ENSMGAP00000014682	ENSCAFP00000022622
ENSMGAP00000007764	ENSCAFP00000029108
ENSMGAP00000001370	ENSCAFP00000027660
ENSMGAP00000011673	ENSCAFP00000028268
ENSMGAP00000010466	ENSCAFP00000020765
ENSMGAP00000010346	ENSCAFP00000002506
ENSMGAP00000001440	ENSCAFP00000004330
ENSMGAP00000008734	ENSCAFP00000005288
ENSMGAP00000015262	ENSCAFP00000018873
ENSMGAP00000003005	ENSCAFP00000015184
ENSMGAP00000008176	ENSCAFP00000041914
ENSMGAP00000007591	ENSCAFP00000014205
ENSMGAP00000016277	ENSCAFP00000034237
ENSMGAP00000002627	ENSCAFP00000014887
ENSMGAP00000014184	ENSCAFP00000005847
ENSMGAP00000008267	ENSCAFP00000029357
ENSMGAP00000007166	ENSCAFP00000006330
ENSMGAP00000009962	ENSCAFP00000041314
ENSMGAP00000005832	ENSCAFP00000002637
ENSMGAP00000008025	ENSCAFP00000029450
ENSMGAP00000009632	ENSCAFP00000019983
ENSMGAP00000003035	ENSCAFP00000007804
ENSMGAP00000010610	ENSCAFP00000010389
ENSMGAP00000012272	ENSCAFP00000007783
[truncated: 5,935 more rows]
