# Supplementary material for: Reconstruction of proto-vertebrate, proto-cyclostome and proto-gnathostome genomes provides new insights into early vertebrate evolution
Source: Nat Commun. 2021 Jul 23;12:4489. doi: 10.1038/s41467-021-24573-z (PMC8302630; doi:10.1038/s41467-021-24573-z)
Supplement: Supplementary file 4 — Supplementary Data 1 [file 41467_2021_24573_MOESM4_ESM.zip › SuppData1/orthologs/MELGA-CHICK.txt]

ENSMGAP00000004951	ENSGALP00000006197
ENSMGAP00000003068	ENSGALP00000003140
ENSMGAP00000016060	ENSGALP00000027652
ENSMGAP00000000132	ENSGALP00000007499
ENSMGAP00000013498	ENSGALP00000006308
ENSMGAP00000010739	ENSGALP00000024336
ENSMGAP00000004925	ENSGALP00000006178
ENSMGAP00000002621	ENSGALP00000002175
ENSMGAP00000011180	ENSGALP00000013518
ENSMGAP00000003978	ENSGALP00000003417
ENSMGAP00000015197	ENSGALP00000024624
ENSMGAP00000003388	ENSGALP00000006527
ENSMGAP00000012833	ENSGALP00000025791
ENSMGAP00000002654	ENSGALP00000013423
ENSMGAP00000019425	ENSGALP00000014051
ENSMGAP00000002402	ENSGALP00000035505
ENSMGAP00000009217	ENSGALP00000042226
ENSMGAP00000002648	ENSGALP00000010474
ENSMGAP00000009326	ENSGALP00000005074
ENSMGAP00000012078	ENSGALP00000017457
ENSMGAP00000007525	ENSGALP00000041254
ENSMGAP00000001572	ENSGALP00000002938
ENSMGAP00000010575	ENSGALP00000013077
ENSMGAP00000000479	ENSGALP00000003834
ENSMGAP00000003900	ENSGALP00000010835
ENSMGAP00000015491	ENSGALP00000026172
ENSMGAP00000013487	ENSGALP00000022178
ENSMGAP00000016149	ENSGALP00000027810
ENSMGAP00000018471	ENSGALP00000025475
ENSMGAP00000000415	ENSGALP00000025476
ENSMGAP00000000276	ENSGALP00000009477
ENSMGAP00000000909	ENSGALP00000015078
ENSMGAP00000012849	ENSGALP00000023036
ENSMGAP00000000973	ENSGALP00000005964
ENSMGAP00000015435	ENSGALP00000025999
ENSMGAP00000002277	ENSGALP00000010976
ENSMGAP00000010566	ENSGALP00000016167
ENSMGAP00000010545	ENSGALP00000016163
ENSMGAP00000007706	ENSGALP00000009290
ENSMGAP00000001323	ENSGALP00000039322
ENSMGAP00000007436	ENSGALP00000042521
ENSMGAP00000018658	ENSGALP00000010845
ENSMGAP00000011060	ENSGALP00000013128
ENSMGAP00000006437	ENSGALP00000041979
ENSMGAP00000007584	ENSGALP00000017721
ENSMGAP00000000941	ENSGALP00000006027
ENSMGAP00000015853	ENSGALP00000041168
ENSMGAP00000015605	ENSGALP00000029643
ENSMGAP00000017353	ENSGALP00000016021
ENSMGAP00000014132	ENSGALP00000018553
ENSMGAP00000003168	ENSGALP00000002401
ENSMGAP00000000271	ENSGALP00000014649
ENSMGAP00000010789	ENSGALP00000012873
ENSMGAP00000013478	ENSGALP00000006340
ENSMGAP00000010388	ENSGALP00000012927
ENSMGAP00000011657	ENSGALP00000002836
ENSMGAP00000005618	ENSGALP00000007730
ENSMGAP00000016332	ENSGALP00000019120
ENSMGAP00000001450	ENSGALP00000010510
ENSMGAP00000005019	ENSGALP00000010718
ENSMGAP00000000922	ENSGALP00000003717
ENSMGAP00000014622	ENSGALP00000025606
ENSMGAP00000017433	ENSGALP00000036285
ENSMGAP00000003400	ENSGALP00000009351
ENSMGAP00000018942	ENSGALP00000019566
ENSMGAP00000004974	ENSGALP00000006447
ENSMGAP00000000263	ENSGALP00000005150
ENSMGAP00000004440	ENSGALP00000007847
ENSMGAP00000011375	ENSGALP00000016886
ENSMGAP00000018280	ENSGALP00000008089
ENSMGAP00000015477	ENSGALP00000026119
ENSMGAP00000009720	ENSGALP00000007963
ENSMGAP00000015641	ENSGALP00000026960
ENSMGAP00000012633	ENSGALP00000041360
ENSMGAP00000004973	ENSGALP00000005960
ENSMGAP00000015643	ENSGALP00000035809
ENSMGAP00000005906	ENSGALP00000006776
ENSMGAP00000012790	ENSGALP00000035831
ENSMGAP00000014176	ENSGALP00000021178
ENSMGAP00000003923	ENSGALP00000004717
ENSMGAP00000005521	ENSGALP00000008354
ENSMGAP00000014885	ENSGALP00000042174
ENSMGAP00000013787	ENSGALP00000000103
ENSMGAP00000004134	ENSGALP00000006714
ENSMGAP00000010708	ENSGALP00000021661
ENSMGAP00000005425	ENSGALP00000008273
ENSMGAP00000013930	ENSGALP00000020923
ENSMGAP00000015553	ENSGALP00000000406
ENSMGAP00000000115	ENSGALP00000000552
ENSMGAP00000010970	ENSGALP00000009966
ENSMGAP00000004536	ENSGALP00000004991
ENSMGAP00000017297	ENSGALP00000015926
ENSMGAP00000013514	ENSGALP00000016880
ENSMGAP00000002404	ENSGALP00000015871
ENSMGAP00000006458	ENSGALP00000009004
ENSMGAP00000005038	ENSGALP00000016801
ENSMGAP00000002526	ENSGALP00000010541
ENSMGAP00000010640	ENSGALP00000042528
ENSMGAP00000003316	ENSGALP00000010414
ENSMGAP00000010940	ENSGALP00000017856
ENSMGAP00000000717	ENSGALP00000035379
ENSMGAP00000009863	ENSGALP00000032649
ENSMGAP00000015359	ENSGALP00000025472
ENSMGAP00000014406	ENSGALP00000025114
ENSMGAP00000007874	ENSGALP00000014101
ENSMGAP00000014447	ENSGALP00000021550
ENSMGAP00000002964	ENSGALP00000004810
ENSMGAP00000019775	ENSGALP00000043459
ENSMGAP00000009216	ENSGALP00000011134
ENSMGAP00000006576	ENSGALP00000041611
ENSMGAP00000002105	ENSGALP00000036527
ENSMGAP00000000989	ENSGALP00000042712
ENSMGAP00000001972	ENSGALP00000042464
ENSMGAP00000014828	ENSGALP00000030960
ENSMGAP00000012273	ENSGALP00000030213
ENSMGAP00000002149	ENSGALP00000002638
ENSMGAP00000006010	ENSGALP00000011413
ENSMGAP00000008809	ENSGALP00000009200
ENSMGAP00000011192	ENSGALP00000016547
ENSMGAP00000007478	ENSGALP00000021543
ENSMGAP00000000881	ENSGALP00000003847
ENSMGAP00000017442	ENSGALP00000008131
ENSMGAP00000000569	ENSGALP00000001054
ENSMGAP00000011996	ENSGALP00000035892
ENSMGAP00000015040	ENSGALP00000026853
ENSMGAP00000007423	ENSGALP00000010428
ENSMGAP00000015017	ENSGALP00000026821
ENSMGAP00000009294	ENSGALP00000000107
ENSMGAP00000009228	ENSGALP00000038965
ENSMGAP00000001262	ENSGALP00000002593
ENSMGAP00000013335	ENSGALP00000026322
ENSMGAP00000014950	ENSGALP00000026707
ENSMGAP00000001910	ENSGALP00000013796
ENSMGAP00000004502	ENSGALP00000043032
ENSMGAP00000004061	ENSGALP00000005571
ENSMGAP00000009429	ENSGALP00000011333
ENSMGAP00000014704	ENSGALP00000021646
ENSMGAP00000001781	ENSGALP00000006299
ENSMGAP00000001755	ENSGALP00000003671
ENSMGAP00000000418	ENSGALP00000000412
ENSMGAP00000009743	ENSGALP00000042330
ENSMGAP00000000202	ENSGALP00000041808
ENSMGAP00000001603	ENSGALP00000003234
ENSMGAP00000007539	ENSGALP00000039341
ENSMGAP00000007950	ENSGALP00000009803
ENSMGAP00000011139	ENSGALP00000008661
ENSMGAP00000017915	ENSGALP00000040060
ENSMGAP00000011894	ENSGALP00000018503
ENSMGAP00000004635	ENSGALP00000042768
ENSMGAP00000003014	ENSGALP00000019399
ENSMGAP00000015236	ENSGALP00000024768
ENSMGAP00000003757	ENSGALP00000041815
ENSMGAP00000007537	ENSGALP00000038287
ENSMGAP00000010071	ENSGALP00000007547
ENSMGAP00000001751	ENSGALP00000039976
ENSMGAP00000008128	ENSGALP00000009611
ENSMGAP00000007518	ENSGALP00000017701
ENSMGAP00000014040	ENSGALP00000018224
ENSMGAP00000010374	ENSGALP00000016105
ENSMGAP00000001944	ENSGALP00000013191
ENSMGAP00000013734	ENSGALP00000017290
ENSMGAP00000016788	ENSGALP00000018964
ENSMGAP00000000217	ENSGALP00000010863
ENSMGAP00000002878	ENSGALP00000009806
ENSMGAP00000002860	ENSGALP00000009798
ENSMGAP00000000231	ENSGALP00000003684
ENSMGAP00000004553	ENSGALP00000008702
ENSMGAP00000005399	ENSGALP00000037588
ENSMGAP00000002512	ENSGALP00000004211
ENSMGAP00000013813	ENSGALP00000017417
ENSMGAP00000001795	ENSGALP00000013142
ENSMGAP00000012130	ENSGALP00000017678
ENSMGAP00000007701	ENSGALP00000024782
ENSMGAP00000005494	ENSGALP00000010979
ENSMGAP00000000432	ENSGALP00000038745
ENSMGAP00000006701	ENSGALP00000039924
ENSMGAP00000010996	ENSGALP00000019325
ENSMGAP00000004600	ENSGALP00000005090
ENSMGAP00000004769	ENSGALP00000002366
ENSMGAP00000008135	ENSGALP00000038404
ENSMGAP00000011438	ENSGALP00000019689
ENSMGAP00000007028	ENSGALP00000009892
ENSMGAP00000010974	ENSGALP00000013052
ENSMGAP00000013515	ENSGALP00000020571
ENSMGAP00000005346	ENSGALP00000006182
ENSMGAP00000011943	ENSGALP00000035907
ENSMGAP00000003870	ENSGALP00000017281
ENSMGAP00000000964	ENSGALP00000038563
ENSMGAP00000003538	ENSGALP00000007976
ENSMGAP00000006152	ENSGALP00000007204
ENSMGAP00000006673	ENSGALP00000010958
ENSMGAP00000019154	ENSGALP00000013724
ENSMGAP00000018976	ENSGALP00000008112
ENSMGAP00000002706	ENSGALP00000005789
ENSMGAP00000005664	ENSGALP00000006300
ENSMGAP00000008306	ENSGALP00000013714
ENSMGAP00000008756	ENSGALP00000014734
ENSMGAP00000005181	ENSGALP00000000973
ENSMGAP00000012044	ENSGALP00000018656
ENSMGAP00000007164	ENSGALP00000017596
ENSMGAP00000015568	ENSGALP00000026677
ENSMGAP00000015570	ENSGALP00000026679
ENSMGAP00000003190	ENSGALP00000013670
ENSMGAP00000001772	ENSGALP00000006782
ENSMGAP00000005589	ENSGALP00000012265
ENSMGAP00000007854	ENSGALP00000009402
ENSMGAP00000006564	ENSGALP00000009612
ENSMGAP00000014728	ENSGALP00000021856
ENSMGAP00000000062	ENSGALP00000010281
ENSMGAP00000013566	ENSGALP00000022282
ENSMGAP00000014847	ENSGALP00000036082
ENSMGAP00000008226	ENSGALP00000014065
ENSMGAP00000010913	ENSGALP00000041045
ENSMGAP00000019750	ENSGALP00000017619
ENSMGAP00000001752	ENSGALP00000033098
ENSMGAP00000008466	ENSGALP00000010325
ENSMGAP00000001356	ENSGALP00000000810
ENSMGAP00000014625	ENSGALP00000025626
ENSMGAP00000013090	ENSGALP00000019975
ENSMGAP00000007848	ENSGALP00000005576
ENSMGAP00000006346	ENSGALP00000042896
ENSMGAP00000010300	ENSGALP00000000239
ENSMGAP00000003617	ENSGALP00000007948
ENSMGAP00000003530	ENSGALP00000021686
ENSMGAP00000009825	ENSGALP00000038787
ENSMGAP00000000737	ENSGALP00000000530
ENSMGAP00000009657	ENSGALP00000011453
ENSMGAP00000001802	ENSGALP00000039421
ENSMGAP00000000491	ENSGALP00000014728
ENSMGAP00000001010	ENSGALP00000014501
ENSMGAP00000000893	ENSGALP00000014500
ENSMGAP00000017672	ENSGALP00000014506
ENSMGAP00000011815	ENSGALP00000018774
ENSMGAP00000011218	ENSGALP00000018209
ENSMGAP00000012705	ENSGALP00000019882
ENSMGAP00000007078	ENSGALP00000041356
ENSMGAP00000011134	ENSGALP00000013781
ENSMGAP00000017509	ENSGALP00000013726
ENSMGAP00000001590	ENSGALP00000010625
ENSMGAP00000000718	ENSGALP00000020311
ENSMGAP00000000730	ENSGALP00000020307
ENSMGAP00000012182	ENSGALP00000018675
ENSMGAP00000002485	ENSGALP00000040685
ENSMGAP00000018544	ENSGALP00000008889
ENSMGAP00000015716	ENSGALP00000027075
ENSMGAP00000003367	ENSGALP00000008481
ENSMGAP00000009944	ENSGALP00000014663
ENSMGAP00000003349	ENSGALP00000008104
ENSMGAP00000009979	ENSGALP00000014672
ENSMGAP00000015126	ENSGALP00000024150
ENSMGAP00000001319	ENSGALP00000010431
ENSMGAP00000016886	ENSGALP00000016015
ENSMGAP00000009563	ENSGALP00000041013
ENSMGAP00000002250	ENSGALP00000016884
ENSMGAP00000013153	ENSGALP00000025920
ENSMGAP00000007392	ENSGALP00000009133
ENSMGAP00000006485	ENSGALP00000023682
ENSMGAP00000003262	ENSGALP00000003295
ENSMGAP00000012561	ENSGALP00000018278
ENSMGAP00000003178	ENSGALP00000005933
ENSMGAP00000010564	ENSGALP00000043195
ENSMGAP00000011128	ENSGALP00000037396
ENSMGAP00000007926	ENSGALP00000009678
ENSMGAP00000006160	ENSGALP00000014673
ENSMGAP00000014264	ENSGALP00000019114
ENSMGAP00000014136	ENSGALP00000024076
ENSMGAP00000010923	ENSGALP00000013447
ENSMGAP00000010925	ENSGALP00000013448
ENSMGAP00000010926	ENSGALP00000013450
ENSMGAP00000014141	ENSGALP00000024083
ENSMGAP00000014140	ENSGALP00000024082
ENSMGAP00000012934	ENSGALP00000019723
ENSMGAP00000019333	ENSGALP00000010556
ENSMGAP00000009394	ENSGALP00000011296
ENSMGAP00000008318	ENSGALP00000023592
ENSMGAP00000009205	ENSGALP00000014112
ENSMGAP00000010936	ENSGALP00000010121
ENSMGAP00000011774	ENSGALP00000018337
ENSMGAP00000006503	ENSGALP00000006947
ENSMGAP00000008212	ENSGALP00000010805
ENSMGAP00000006256	ENSGALP00000017274
ENSMGAP00000009009	ENSGALP00000010722
ENSMGAP00000011385	ENSGALP00000041770
ENSMGAP00000001142	ENSGALP00000040940
ENSMGAP00000003590	ENSGALP00000005190
ENSMGAP00000004457	ENSGALP00000033380
ENSMGAP00000008988	ENSGALP00000015469
ENSMGAP00000008872	ENSGALP00000011904
ENSMGAP00000010443	ENSGALP00000000058
ENSMGAP00000000679	ENSGALP00000014581
ENSMGAP00000014048	ENSGALP00000018258
ENSMGAP00000008543	ENSGALP00000015125
ENSMGAP00000012880	ENSGALP00000042267
ENSMGAP00000004391	ENSGALP00000014259
ENSMGAP00000014779	ENSGALP00000026355
ENSMGAP00000001404	ENSGALP00000001480
ENSMGAP00000001360	ENSGALP00000001445
ENSMGAP00000006544	ENSGALP00000009449
ENSMGAP00000014780	ENSGALP00000026363
ENSMGAP00000004289	ENSGALP00000005166
ENSMGAP00000013592	ENSGALP00000026072
ENSMGAP00000018702	ENSGALP00000018821
ENSMGAP00000008743	ENSGALP00000010760
ENSMGAP00000009271	ENSGALP00000041626
ENSMGAP00000010280	ENSGALP00000018856
ENSMGAP00000008915	ENSGALP00000033993
ENSMGAP00000011153	ENSGALP00000041658
ENSMGAP00000008868	ENSGALP00000011895
ENSMGAP00000016657	ENSGALP00000037169
ENSMGAP00000006427	ENSGALP00000042394
ENSMGAP00000016637	ENSGALP00000018378
ENSMGAP00000003533	ENSGALP00000012308
ENSMGAP00000010985	ENSGALP00000016177
ENSMGAP00000009178	ENSGALP00000032209
ENSMGAP00000009175	ENSGALP00000011089
ENSMGAP00000005907	ENSGALP00000007956
ENSMGAP00000013873	ENSGALP00000020873
ENSMGAP00000010650	ENSGALP00000013164
ENSMGAP00000010259	ENSGALP00000038688
ENSMGAP00000007940	ENSGALP00000012087
ENSMGAP00000008522	ENSGALP00000014237
ENSMGAP00000008533	ENSGALP00000030077
ENSMGAP00000000892	ENSGALP00000003336
ENSMGAP00000000865	ENSGALP00000001136
ENSMGAP00000005766	ENSGALP00000040977
ENSMGAP00000009232	ENSGALP00000015293
ENSMGAP00000010471	ENSGALP00000013575
ENSMGAP00000009367	ENSGALP00000011851
ENSMGAP00000009748	ENSGALP00000015542
ENSMGAP00000006262	ENSGALP00000042747
ENSMGAP00000014629	ENSGALP00000025631
ENSMGAP00000013528	ENSGALP00000026153
ENSMGAP00000006394	ENSGALP00000009339
ENSMGAP00000006461	ENSGALP00000039974
ENSMGAP00000007961	ENSGALP00000038530
ENSMGAP00000001311	ENSGALP00000005663
ENSMGAP00000002246	ENSGALP00000005693
ENSMGAP00000008436	ENSGALP00000010175
ENSMGAP00000008451	ENSGALP00000010172
ENSMGAP00000008585	ENSGALP00000010290
ENSMGAP00000014342	ENSGALP00000028023
ENSMGAP00000014345	ENSGALP00000036574
ENSMGAP00000009243	ENSGALP00000014354
ENSMGAP00000011687	ENSGALP00000017249
ENSMGAP00000013739	ENSGALP00000025254
ENSMGAP00000003888	ENSGALP00000043236
ENSMGAP00000000980	ENSGALP00000040460
ENSMGAP00000004449	ENSGALP00000006001
ENSMGAP00000014595	ENSGALP00000022941
ENSMGAP00000005911	ENSGALP00000038910
ENSMGAP00000018438	ENSGALP00000002804
ENSMGAP00000009521	ENSGALP00000012015
ENSMGAP00000014536	ENSGALP00000020137
ENSMGAP00000017551	ENSGALP00000024720
ENSMGAP00000003873	ENSGALP00000041141
ENSMGAP00000002322	ENSGALP00000033738
ENSMGAP00000013170	ENSGALP00000041417
ENSMGAP00000019340	ENSGALP00000016518
ENSMGAP00000014778	ENSGALP00000026350
ENSMGAP00000011272	ENSGALP00000024556
ENSMGAP00000001815	ENSGALP00000040830
ENSMGAP00000008157	ENSGALP00000043176
ENSMGAP00000013247	ENSGALP00000026399
ENSMGAP00000014108	ENSGALP00000023990
ENSMGAP00000001358	ENSGALP00000042552
ENSMGAP00000000448	ENSGALP00000001014
ENSMGAP00000005918	ENSGALP00000035062
ENSMGAP00000000499	ENSGALP00000040961
ENSMGAP00000001575	ENSGALP00000001914
ENSMGAP00000015092	ENSGALP00000030892
ENSMGAP00000015391	ENSGALP00000025760
ENSMGAP00000001688	ENSGALP00000007523
ENSMGAP00000007468	ENSGALP00000013837
ENSMGAP00000003683	ENSGALP00000041533
ENSMGAP00000007440	ENSGALP00000008892
ENSMGAP00000007893	ENSGALP00000025221
ENSMGAP00000003355	ENSGALP00000003035
ENSMGAP00000016365	ENSGALP00000043302
ENSMGAP00000016855	ENSGALP00000037618
ENSMGAP00000011869	ENSGALP00000017259
ENSMGAP00000002479	ENSGALP00000006331
ENSMGAP00000000518	ENSGALP00000002604
ENSMGAP00000004109	ENSGALP00000011148
ENSMGAP00000004197	ENSGALP00000011044
ENSMGAP00000007245	ENSGALP00000024701
ENSMGAP00000008731	ENSGALP00000010493
ENSMGAP00000000086	ENSGALP00000039384
ENSMGAP00000002593	ENSGALP00000041259
ENSMGAP00000014707	ENSGALP00000027876
ENSMGAP00000001163	ENSGALP00000002287
ENSMGAP00000001348	ENSGALP00000001583
ENSMGAP00000011290	ENSGALP00000016838
ENSMGAP00000005748	ENSGALP00000024341
ENSMGAP00000007519	ENSGALP00000013830
ENSMGAP00000014476	ENSGALP00000019943
ENSMGAP00000011156	ENSGALP00000016475
ENSMGAP00000000369	ENSGALP00000039646
ENSMGAP00000001091	ENSGALP00000002721
ENSMGAP00000013568	ENSGALP00000020611
ENSMGAP00000014124	ENSGALP00000024015
ENSMGAP00000015691	ENSGALP00000029600
ENSMGAP00000001278	ENSGALP00000039846
ENSMGAP00000007400	ENSGALP00000033374
ENSMGAP00000004554	ENSGALP00000007049
ENSMGAP00000008420	ENSGALP00000041378
ENSMGAP00000000085	ENSGALP00000001317
ENSMGAP00000004074	ENSGALP00000007603
ENSMGAP00000018204	ENSGALP00000042939
ENSMGAP00000015021	ENSGALP00000023733
ENSMGAP00000006573	ENSGALP00000007183
ENSMGAP00000006764	ENSGALP00000007393
ENSMGAP00000006790	ENSGALP00000007413
ENSMGAP00000006390	ENSGALP00000008256
ENSMGAP00000000887	ENSGALP00000005438
ENSMGAP00000002328	ENSGALP00000008707
ENSMGAP00000008286	ENSGALP00000013692
ENSMGAP00000015441	ENSGALP00000026019
ENSMGAP00000004156	ENSGALP00000006744
ENSMGAP00000011837	ENSGALP00000014186
ENSMGAP00000011911	ENSGALP00000014563
ENSMGAP00000000762	ENSGALP00000008107
ENSMGAP00000010097	ENSGALP00000012178
ENSMGAP00000008714	ENSGALP00000010477
ENSMGAP00000014425	ENSGALP00000025385
ENSMGAP00000007650	ENSGALP00000037959
ENSMGAP00000005028	ENSGALP00000027946
ENSMGAP00000000097	ENSGALP00000039879
ENSMGAP00000010586	ENSGALP00000002718
ENSMGAP00000008852	ENSGALP00000011876
ENSMGAP00000001395	ENSGALP00000003502
ENSMGAP00000005769	ENSGALP00000043188
ENSMGAP00000002271	ENSGALP00000001688
ENSMGAP00000009255	ENSGALP00000024312
ENSMGAP00000008040	ENSGALP00000009724
ENSMGAP00000008876	ENSGALP00000007174
ENSMGAP00000003422	ENSGALP00000011976
ENSMGAP00000015273	ENSGALP00000024855
ENSMGAP00000003689	ENSGALP00000011971
ENSMGAP00000003725	ENSGALP00000033649
ENSMGAP00000011606	ENSGALP00000017858
ENSMGAP00000011689	ENSGALP00000018235
ENSMGAP00000014117	ENSGALP00000021103
ENSMGAP00000015781	ENSGALP00000027206
ENSMGAP00000009299	ENSGALP00000008699
ENSMGAP00000015109	ENSGALP00000026929
ENSMGAP00000015118	ENSGALP00000026936
ENSMGAP00000015201	ENSGALP00000036123
ENSMGAP00000003710	ENSGALP00000006738
ENSMGAP00000011655	ENSGALP00000024953
ENSMGAP00000008858	ENSGALP00000041666
ENSMGAP00000014047	ENSGALP00000023925
ENSMGAP00000011625	ENSGALP00000024913
ENSMGAP00000011759	ENSGALP00000022679
ENSMGAP00000000744	ENSGALP00000003973
ENSMGAP00000005385	ENSGALP00000039901
ENSMGAP00000005473	ENSGALP00000022198
ENSMGAP00000014873	ENSGALP00000026568
ENSMGAP00000004123	ENSGALP00000004444
ENSMGAP00000006694	ENSGALP00000021570
ENSMGAP00000012758	ENSGALP00000018510
ENSMGAP00000002056	ENSGALP00000006916
ENSMGAP00000016378	ENSGALP00000036151
ENSMGAP00000006418	ENSGALP00000040814
ENSMGAP00000013338	ENSGALP00000040622
ENSMGAP00000011954	ENSGALP00000018880
ENSMGAP00000007180	ENSGALP00000008931
ENSMGAP00000002574	ENSGALP00000002373
ENSMGAP00000003711	ENSGALP00000038523
ENSMGAP00000014767	ENSGALP00000026331
ENSMGAP00000004080	ENSGALP00000003970
ENSMGAP00000009801	ENSGALP00000041434
ENSMGAP00000000265	ENSGALP00000001565
ENSMGAP00000014427	ENSGALP00000019842
ENSMGAP00000006889	ENSGALP00000043429
ENSMGAP00000010920	ENSGALP00000012996
ENSMGAP00000002312	ENSGALP00000040906
ENSMGAP00000015001	ENSGALP00000026794
ENSMGAP00000010402	ENSGALP00000015519
ENSMGAP00000010056	ENSGALP00000015517
ENSMGAP00000009371	ENSGALP00000000410
ENSMGAP00000000497	ENSGALP00000021743
ENSMGAP00000001532	ENSGALP00000001713
ENSMGAP00000001518	ENSGALP00000041507
ENSMGAP00000001508	ENSGALP00000034554
ENSMGAP00000003946	ENSGALP00000042261
ENSMGAP00000007704	ENSGALP00000003190
ENSMGAP00000007770	ENSGALP00000014047
ENSMGAP00000007698	ENSGALP00000042876
ENSMGAP00000000859	ENSGALP00000000626
ENSMGAP00000011580	ENSGALP00000032471
ENSMGAP00000019406	ENSGALP00000018165
ENSMGAP00000002371	ENSGALP00000006610
ENSMGAP00000015954	ENSGALP00000027477
ENSMGAP00000008030	ENSGALP00000034251
ENSMGAP00000002720	ENSGALP00000002224
ENSMGAP00000013724	ENSGALP00000042973
ENSMGAP00000016876	ENSGALP00000020036
ENSMGAP00000005211	ENSGALP00000011799
ENSMGAP00000002247	ENSGALP00000006645
ENSMGAP00000014035	ENSGALP00000021021
ENSMGAP00000008702	ENSGALP00000014400
ENSMGAP00000005660	ENSGALP00000034297
ENSMGAP00000008955	ENSGALP00000009628
ENSMGAP00000006415	ENSGALP00000005554
ENSMGAP00000006471	ENSGALP00000020540
ENSMGAP00000009069	ENSGALP00000011010
ENSMGAP00000003984	ENSGALP00000039900
ENSMGAP00000012377	ENSGALP00000019136
ENSMGAP00000014886	ENSGALP00000026608
ENSMGAP00000004230	ENSGALP00000007476
ENSMGAP00000005972	ENSGALP00000006816
ENSMGAP00000007542	ENSGALP00000038626
ENSMGAP00000007616	ENSGALP00000010237
ENSMGAP00000014484	ENSGALP00000041792
ENSMGAP00000012667	ENSGALP00000015662
ENSMGAP00000012872	ENSGALP00000018239
ENSMGAP00000004677	ENSGALP00000005183
ENSMGAP00000003309	ENSGALP00000023854
ENSMGAP00000005030	ENSGALP00000037648
ENSMGAP00000011808	ENSGALP00000042279
ENSMGAP00000017043	ENSGALP00000043296
ENSMGAP00000019018	ENSGALP00000016504
ENSMGAP00000003362	ENSGALP00000002940
ENSMGAP00000010091	ENSGALP00000017594
ENSMGAP00000005287	ENSGALP00000042395
ENSMGAP00000012887	ENSGALP00000019701
ENSMGAP00000004102	ENSGALP00000004449
ENSMGAP00000002106	ENSGALP00000004272
ENSMGAP00000002027	ENSGALP00000004197
ENSMGAP00000004874	ENSGALP00000004365
ENSMGAP00000019025	ENSGALP00000004366
ENSMGAP00000001538	ENSGALP00000000423
ENSMGAP00000011398	ENSGALP00000043387
ENSMGAP00000001897	ENSGALP00000006426
ENSMGAP00000009060	ENSGALP00000014860
ENSMGAP00000004606	ENSGALP00000041570
ENSMGAP00000000642	ENSGALP00000041590
ENSMGAP00000012789	ENSGALP00000019663
ENSMGAP00000000728	ENSGALP00000034083
ENSMGAP00000009313	ENSGALP00000008547
ENSMGAP00000008536	ENSGALP00000025200
ENSMGAP00000007353	ENSGALP00000008787
ENSMGAP00000003187	ENSGALP00000005517
ENSMGAP00000016272	ENSGALP00000010774
ENSMGAP00000009488	ENSGALP00000041595
ENSMGAP00000005069	ENSGALP00000033543
ENSMGAP00000009336	ENSGALP00000038111
ENSMGAP00000006249	ENSGALP00000027991
ENSMGAP00000008115	ENSGALP00000033249
ENSMGAP00000004377	ENSGALP00000041936
ENSMGAP00000005020	ENSGALP00000000223
ENSMGAP00000016743	ENSGALP00000006462
ENSMGAP00000011387	ENSGALP00000032309
ENSMGAP00000010642	ENSGALP00000015273
ENSMGAP00000003290	ENSGALP00000003483
ENSMGAP00000010616	ENSGALP00000015251
ENSMGAP00000014760	ENSGALP00000023027
ENSMGAP00000000456	ENSGALP00000040351
ENSMGAP00000000424	ENSGALP00000003921
ENSMGAP00000000429	ENSGALP00000042366
ENSMGAP00000013176	ENSGALP00000043336
ENSMGAP00000014789	ENSGALP00000042407
ENSMGAP00000018162	ENSGALP00000005231
ENSMGAP00000010924	ENSGALP00000013449
ENSMGAP00000009145	ENSGALP00000041195
ENSMGAP00000008195	ENSGALP00000009483
ENSMGAP00000008829	ENSGALP00000037994
ENSMGAP00000004589	ENSGALP00000020977
ENSMGAP00000013287	ENSGALP00000041928
ENSMGAP00000016002	ENSGALP00000027543
ENSMGAP00000004273	ENSGALP00000002864
ENSMGAP00000004013	ENSGALP00000024461
ENSMGAP00000006825	ENSGALP00000037103
ENSMGAP00000010088	ENSGALP00000027996
ENSMGAP00000013864	ENSGALP00000025409
ENSMGAP00000003424	ENSGALP00000004574
ENSMGAP00000014323	ENSGALP00000024889
ENSMGAP00000008303	ENSGALP00000018252
ENSMGAP00000015102	ENSGALP00000034775
ENSMGAP00000013753	ENSGALP00000025261
ENSMGAP00000015086	ENSGALP00000024026
ENSMGAP00000003442	ENSGALP00000038592
ENSMGAP00000001207	ENSGALP00000001365
ENSMGAP00000017075	ENSGALP00000010316
ENSMGAP00000017633	ENSGALP00000004013
ENSMGAP00000004136	ENSGALP00000038766
ENSMGAP00000019054	ENSGALP00000012240
ENSMGAP00000009053	ENSGALP00000014104
ENSMGAP00000011324	ENSGALP00000032500
ENSMGAP00000019123	ENSGALP00000021356
ENSMGAP00000015982	ENSGALP00000027517
ENSMGAP00000012956	ENSGALP00000023080
ENSMGAP00000013146	ENSGALP00000020127
ENSMGAP00000012051	ENSGALP00000043303
ENSMGAP00000005889	ENSGALP00000006759
ENSMGAP00000011490	ENSGALP00000024821
ENSMGAP00000010883	ENSGALP00000013398
ENSMGAP00000008681	ENSGALP00000009076
ENSMGAP00000005466	ENSGALP00000013225
ENSMGAP00000013654	ENSGALP00000020504
ENSMGAP00000012674	ENSGALP00000018059
ENSMGAP00000012433	ENSGALP00000019163
ENSMGAP00000016592	ENSGALP00000026664
ENSMGAP00000010880	ENSGALP00000040665
ENSMGAP00000003801	ENSGALP00000041481
ENSMGAP00000008615	ENSGALP00000022304
ENSMGAP00000009543	ENSGALP00000012613
ENSMGAP00000002974	ENSGALP00000001743
ENSMGAP00000012582	ENSGALP00000022799
ENSMGAP00000009859	ENSGALP00000038332
ENSMGAP00000018681	ENSGALP00000030103
ENSMGAP00000009417	ENSGALP00000014475
ENSMGAP00000013979	ENSGALP00000020966
ENSMGAP00000008333	ENSGALP00000001800
ENSMGAP00000002529	ENSGALP00000005112
ENSMGAP00000004205	ENSGALP00000007477
ENSMGAP00000012517	ENSGALP00000018083
ENSMGAP00000001548	ENSGALP00000009349
ENSMGAP00000010456	ENSGALP00000015531
ENSMGAP00000015665	ENSGALP00000027001
ENSMGAP00000007322	ENSGALP00000009513
ENSMGAP00000002696	ENSGALP00000015965
ENSMGAP00000001583	ENSGALP00000000302
ENSMGAP00000011636	ENSGALP00000042648
ENSMGAP00000012013	ENSGALP00000017612
ENSMGAP00000012026	ENSGALP00000017617
ENSMGAP00000005302	ENSGALP00000023901
ENSMGAP00000010401	ENSGALP00000023910
ENSMGAP00000016750	ENSGALP00000013735
ENSMGAP00000004470	ENSGALP00000039792
ENSMGAP00000016579	ENSGALP00000001340
ENSMGAP00000016575	ENSGALP00000001321
ENSMGAP00000017241	ENSGALP00000042131
ENSMGAP00000010142	ENSGALP00000012145
ENSMGAP00000011560	ENSGALP00000024866
ENSMGAP00000002069	ENSGALP00000033981
ENSMGAP00000004515	ENSGALP00000005919
ENSMGAP00000015154	ENSGALP00000024366
ENSMGAP00000001088	ENSGALP00000003108
ENSMGAP00000017435	ENSGALP00000018057
ENSMGAP00000018236	ENSGALP00000000236
ENSMGAP00000010087	ENSGALP00000041758
ENSMGAP00000003283	ENSGALP00000005918
ENSMGAP00000015103	ENSGALP00000026916
ENSMGAP00000011665	ENSGALP00000024965
ENSMGAP00000011513	ENSGALP00000024844
ENSMGAP00000018477	ENSGALP00000036419
ENSMGAP00000012426	ENSGALP00000040927
ENSMGAP00000015431	ENSGALP00000025962
ENSMGAP00000004052	ENSGALP00000012668
ENSMGAP00000007852	ENSGALP00000024856
ENSMGAP00000007586	ENSGALP00000008990
ENSMGAP00000012793	ENSGALP00000018540
ENSMGAP00000006493	ENSGALP00000021333
ENSMGAP00000002459	ENSGALP00000021927
ENSMGAP00000012144	ENSGALP00000042828
ENSMGAP00000007000	ENSGALP00000008742
ENSMGAP00000018506	ENSGALP00000011268
ENSMGAP00000003019	ENSGALP00000002749
ENSMGAP00000005320	ENSGALP00000031700
ENSMGAP00000012292	ENSGALP00000017812
ENSMGAP00000003179	ENSGALP00000016052
ENSMGAP00000005890	ENSGALP00000012513
ENSMGAP00000016019	ENSGALP00000027572
ENSMGAP00000012498	ENSGALP00000031452
ENSMGAP00000011284	ENSGALP00000015855
ENSMGAP00000004241	ENSGALP00000006708
ENSMGAP00000004359	ENSGALP00000041197
ENSMGAP00000017211	ENSGALP00000026285
ENSMGAP00000014745	ENSGALP00000026289
ENSMGAP00000014741	ENSGALP00000026283
ENSMGAP00000005564	ENSGALP00000016919
ENSMGAP00000005869	ENSGALP00000006545
ENSMGAP00000010368	ENSGALP00000014921
ENSMGAP00000011345	ENSGALP00000016865
ENSMGAP00000019777	ENSGALP00000022004
ENSMGAP00000005791	ENSGALP00000038490
ENSMGAP00000000187	ENSGALP00000034548
ENSMGAP00000003686	ENSGALP00000006699
ENSMGAP00000014073	ENSGALP00000023943
ENSMGAP00000010967	ENSGALP00000022517
ENSMGAP00000003799	ENSGALP00000023842
ENSMGAP00000004977	ENSGALP00000005320
ENSMGAP00000003925	ENSGALP00000023605
ENSMGAP00000006067	ENSGALP00000021227
ENSMGAP00000001692	ENSGALP00000031642
ENSMGAP00000000222	ENSGALP00000000835
ENSMGAP00000006182	ENSGALP00000013472
ENSMGAP00000019133	ENSGALP00000021851
ENSMGAP00000014252	ENSGALP00000024641
ENSMGAP00000016530	ENSGALP00000027470
ENSMGAP00000001734	ENSGALP00000009065
ENSMGAP00000013517	ENSGALP00000036962
ENSMGAP00000007819	ENSGALP00000014081
ENSMGAP00000008651	ENSGALP00000034070
ENSMGAP00000004409	ENSGALP00000007825
ENSMGAP00000013445	ENSGALP00000020470
ENSMGAP00000019781	ENSGALP00000034313
ENSMGAP00000016437	ENSGALP00000012522
ENSMGAP00000017228	ENSGALP00000037969
ENSMGAP00000016406	ENSGALP00000029689
ENSMGAP00000000443	ENSGALP00000002266
ENSMGAP00000007199	ENSGALP00000008101
ENSMGAP00000010914	ENSGALP00000015507
ENSMGAP00000005390	ENSGALP00000010092
ENSMGAP00000008577	ENSGALP00000018364
ENSMGAP00000009032	ENSGALP00000008859
ENSMGAP00000003987	ENSGALP00000003933
ENSMGAP00000008400	ENSGALP00000011107
ENSMGAP00000012893	ENSGALP00000020098
ENSMGAP00000005258	ENSGALP00000002654
ENSMGAP00000018005	ENSGALP00000008078
ENSMGAP00000002200	ENSGALP00000002102
ENSMGAP00000008339	ENSGALP00000009912
ENSMGAP00000009787	ENSGALP00000012993
ENSMGAP00000012996	ENSGALP00000019667
ENSMGAP00000015712	ENSGALP00000027070
ENSMGAP00000005690	ENSGALP00000036774
ENSMGAP00000004158	ENSGALP00000028232
ENSMGAP00000003532	ENSGALP00000005132
ENSMGAP00000005084	ENSGALP00000006532
ENSMGAP00000002285	ENSGALP00000010583
ENSMGAP00000003792	ENSGALP00000004578
ENSMGAP00000001471	ENSGALP00000000815
ENSMGAP00000002363	ENSGALP00000043277
ENSMGAP00000002136	ENSGALP00000034605
ENSMGAP00000009274	ENSGALP00000011094
ENSMGAP00000005995	ENSGALP00000007047
ENSMGAP00000004414	ENSGALP00000014260
ENSMGAP00000001423	ENSGALP00000002190
ENSMGAP00000010866	ENSGALP00000013294
ENSMGAP00000000315	ENSGALP00000002380
ENSMGAP00000013737	ENSGALP00000020754
ENSMGAP00000014138	ENSGALP00000024086
ENSMGAP00000016817	ENSGALP00000030763
ENSMGAP00000016514	ENSGALP00000043149
ENSMGAP00000017329	ENSGALP00000028867
ENSMGAP00000017098	ENSGALP00000005058
ENSMGAP00000017065	ENSGALP00000009882
ENSMGAP00000000043	ENSGALP00000014947
ENSMGAP00000010085	ENSGALP00000015963
ENSMGAP00000014303	ENSGALP00000019298
ENSMGAP00000014086	ENSGALP00000018352
ENSMGAP00000003393	ENSGALP00000013883
ENSMGAP00000011526	ENSGALP00000017157
ENSMGAP00000012814	ENSGALP00000019672
ENSMGAP00000011679	ENSGALP00000018684
ENSMGAP00000007789	ENSGALP00000010319
ENSMGAP00000003057	ENSGALP00000004476
ENSMGAP00000000986	ENSGALP00000039313
ENSMGAP00000002904	ENSGALP00000002903
ENSMGAP00000006908	ENSGALP00000013470
ENSMGAP00000013141	ENSGALP00000020073
ENSMGAP00000007394	ENSGALP00000021645
ENSMGAP00000016162	ENSGALP00000027832
ENSMGAP00000009656	ENSGALP00000011511
ENSMGAP00000007799	ENSGALP00000038293
ENSMGAP00000015733	ENSGALP00000027108
ENSMGAP00000006170	ENSGALP00000004355
ENSMGAP00000015182	ENSGALP00000024537
ENSMGAP00000008545	ENSGALP00000007090
ENSMGAP00000011073	ENSGALP00000009799
ENSMGAP00000010702	ENSGALP00000039638
ENSMGAP00000005179	ENSGALP00000008508
ENSMGAP00000008887	ENSGALP00000000945
ENSMGAP00000001786	ENSGALP00000020619
ENSMGAP00000009648	ENSGALP00000012917
ENSMGAP00000003766	ENSGALP00000005357
ENSMGAP00000015790	ENSGALP00000027233
ENSMGAP00000002674	ENSGALP00000009728
ENSMGAP00000003647	ENSGALP00000009265
ENSMGAP00000003351	ENSGALP00000006511
ENSMGAP00000018911	ENSGALP00000025754
ENSMGAP00000013495	ENSGALP00000022208
ENSMGAP00000009871	ENSGALP00000000485
ENSMGAP00000007928	ENSGALP00000041935
ENSMGAP00000002440	ENSGALP00000002095
ENSMGAP00000003196	ENSGALP00000009365
ENSMGAP00000003198	ENSGALP00000041111
ENSMGAP00000013062	ENSGALP00000016137
ENSMGAP00000019578	ENSGALP00000026659
ENSMGAP00000004723	ENSGALP00000008288
ENSMGAP00000014064	ENSGALP00000018274
ENSMGAP00000008325	ENSGALP00000010236
ENSMGAP00000014066	ENSGALP00000031875
ENSMGAP00000008904	ENSGALP00000043043
ENSMGAP00000019426	ENSGALP00000023865
ENSMGAP00000011684	ENSGALP00000017275
ENSMGAP00000006557	ENSGALP00000033266
ENSMGAP00000006542	ENSGALP00000011874
ENSMGAP00000003855	ENSGALP00000006348
ENSMGAP00000010260	ENSGALP00000018837
ENSMGAP00000008483	ENSGALP00000014547
ENSMGAP00000014993	ENSGALP00000041263
ENSMGAP00000010127	ENSGALP00000012335
ENSMGAP00000008086	ENSGALP00000023648
ENSMGAP00000005024	ENSGALP00000004458
ENSMGAP00000009827	ENSGALP00000033003
ENSMGAP00000001561	ENSGALP00000016147
ENSMGAP00000006085	ENSGALP00000008060
ENSMGAP00000002954	ENSGALP00000005756
ENSMGAP00000002419	ENSGALP00000002077
ENSMGAP00000000108	ENSGALP00000023538
ENSMGAP00000007779	ENSGALP00000009752
ENSMGAP00000007773	ENSGALP00000041260
ENSMGAP00000003907	ENSGALP00000020874
ENSMGAP00000003944	ENSGALP00000005156
ENSMGAP00000014907	ENSGALP00000023265
ENSMGAP00000004065	ENSGALP00000008830
ENSMGAP00000000402	ENSGALP00000034600
ENSMGAP00000015144	ENSGALP00000024275
ENSMGAP00000000401	ENSGALP00000001806
ENSMGAP00000009393	ENSGALP00000036114
ENSMGAP00000009074	ENSGALP00000015412
ENSMGAP00000002614	ENSGALP00000042598
ENSMGAP00000004288	ENSGALP00000028780
ENSMGAP00000017667	ENSGALP00000041027
ENSMGAP00000012381	ENSGALP00000015296
ENSMGAP00000012395	ENSGALP00000013904
ENSMGAP00000014049	ENSGALP00000025887
ENSMGAP00000011841	ENSGALP00000015211
ENSMGAP00000003649	ENSGALP00000005157
ENSMGAP00000010597	ENSGALP00000038512
ENSMGAP00000010745	ENSGALP00000013156
ENSMGAP00000002082	ENSGALP00000004240
ENSMGAP00000019772	ENSGALP00000021351
ENSMGAP00000015789	ENSGALP00000027228
ENSMGAP00000012602	ENSGALP00000019052
ENSMGAP00000015233	ENSGALP00000024751
ENSMGAP00000001937	ENSGALP00000010887
ENSMGAP00000007252	ENSGALP00000009030
ENSMGAP00000000396	ENSGALP00000001319
ENSMGAP00000007106	ENSGALP00000009095
ENSMGAP00000015737	ENSGALP00000041662
ENSMGAP00000009840	ENSGALP00000014300
ENSMGAP00000010777	ENSGALP00000003552
ENSMGAP00000016088	ENSGALP00000027704
ENSMGAP00000012525	ENSGALP00000022752
ENSMGAP00000014409	ENSGALP00000021484
ENSMGAP00000010882	ENSGALP00000013422
ENSMGAP00000004913	ENSGALP00000016701
ENSMGAP00000004813	ENSGALP00000003806
ENSMGAP00000011846	ENSGALP00000014225
ENSMGAP00000012223	ENSGALP00000015101
ENSMGAP00000002967	ENSGALP00000032098
ENSMGAP00000010503	ENSGALP00000024194
ENSMGAP00000001131	ENSGALP00000008116
ENSMGAP00000006608	ENSGALP00000020572
ENSMGAP00000010628	ENSGALP00000016460
ENSMGAP00000000869	ENSGALP00000002185
ENSMGAP00000000926	ENSGALP00000033890
ENSMGAP00000015148	ENSGALP00000024292
ENSMGAP00000018261	ENSGALP00000018497
ENSMGAP00000006235	ENSGALP00000021275
ENSMGAP00000018966	ENSGALP00000034026
ENSMGAP00000003569	ENSGALP00000003187
ENSMGAP00000018863	ENSGALP00000023563
ENSMGAP00000005345	ENSGALP00000012127
ENSMGAP00000010973	ENSGALP00000042990
ENSMGAP00000011946	ENSGALP00000041233
ENSMGAP00000015516	ENSGALP00000026284
ENSMGAP00000017832	ENSGALP00000021580
ENSMGAP00000009966	ENSGALP00000015774
ENSMGAP00000004713	ENSGALP00000004425
ENSMGAP00000010420	ENSGALP00000016118
ENSMGAP00000003360	ENSGALP00000003489
ENSMGAP00000014952	ENSGALP00000023430
ENSMGAP00000015175	ENSGALP00000024472
ENSMGAP00000007186	ENSGALP00000008551
ENSMGAP00000014453	ENSGALP00000025442
ENSMGAP00000008949	ENSGALP00000014665
ENSMGAP00000003065	ENSGALP00000032950
ENSMGAP00000014916	ENSGALP00000023298
ENSMGAP00000016461	ENSGALP00000027168
ENSMGAP00000006505	ENSGALP00000017323
ENSMGAP00000015068	ENSGALP00000026865
ENSMGAP00000003778	ENSGALP00000003759
ENSMGAP00000003261	ENSGALP00000043082
ENSMGAP00000009483	ENSGALP00000012451
ENSMGAP00000015069	ENSGALP00000030899
ENSMGAP00000015767	ENSGALP00000027185
ENSMGAP00000015772	ENSGALP00000027192
ENSMGAP00000008552	ENSGALP00000032767
ENSMGAP00000014508	ENSGALP00000020014
ENSMGAP00000000586	ENSGALP00000039229
ENSMGAP00000018368	ENSGALP00000017421
ENSMGAP00000013822	ENSGALP00000043075
ENSMGAP00000007654	ENSGALP00000011808
ENSMGAP00000012365	ENSGALP00000036750
ENSMGAP00000004747	ENSGALP00000041385
ENSMGAP00000006906	ENSGALP00000007707
ENSMGAP00000014934	ENSGALP00000023347
ENSMGAP00000009454	ENSGALP00000012495
ENSMGAP00000001401	ENSGALP00000040523
ENSMGAP00000007678	ENSGALP00000040633
ENSMGAP00000007107	ENSGALP00000042013
ENSMGAP00000013880	ENSGALP00000020886
ENSMGAP00000006513	ENSGALP00000009567
ENSMGAP00000006157	ENSGALP00000009239
ENSMGAP00000016097	ENSGALP00000035646
ENSMGAP00000007451	ENSGALP00000038337
ENSMGAP00000005148	ENSGALP00000007307
ENSMGAP00000003159	ENSGALP00000002789
ENSMGAP00000018346	ENSGALP00000027394
ENSMGAP00000008084	ENSGALP00000012206
ENSMGAP00000008515	ENSGALP00000013802
ENSMGAP00000008609	ENSGALP00000042085
ENSMGAP00000016129	ENSGALP00000043074
ENSMGAP00000002996	ENSGALP00000010287
ENSMGAP00000011472	ENSGALP00000032293
ENSMGAP00000011478	ENSGALP00000016966
ENSMGAP00000011465	ENSGALP00000016960
ENSMGAP00000016018	ENSGALP00000041993
ENSMGAP00000000582	ENSGALP00000014974
ENSMGAP00000011756	ENSGALP00000030515
ENSMGAP00000015074	ENSGALP00000023879
ENSMGAP00000000291	ENSGALP00000001587
ENSMGAP00000008049	ENSGALP00000010584
ENSMGAP00000007996	ENSGALP00000010490
ENSMGAP00000008352	ENSGALP00000037427
ENSMGAP00000008280	ENSGALP00000014451
ENSMGAP00000010751	ENSGALP00000017711
ENSMGAP00000011031	ENSGALP00000017690
ENSMGAP00000011668	ENSGALP00000041184
ENSMGAP00000004429	ENSGALP00000042248
ENSMGAP00000008708	ENSGALP00000012845
ENSMGAP00000009942	ENSGALP00000012607
ENSMGAP00000009834	ENSGALP00000012417
ENSMGAP00000014061	ENSGALP00000025873
ENSMGAP00000000956	ENSGALP00000019761
ENSMGAP00000011602	ENSGALP00000041400
ENSMGAP00000011798	ENSGALP00000014078
ENSMGAP00000012088	ENSGALP00000018627
ENSMGAP00000010719	ENSGALP00000016042
ENSMGAP00000003451	ENSGALP00000003737
ENSMGAP00000014948	ENSGALP00000023398
ENSMGAP00000011735	ENSGALP00000015047
ENSMGAP00000018950	ENSGALP00000018742
ENSMGAP00000010964	ENSGALP00000013585
ENSMGAP00000007958	ENSGALP00000032149
ENSMGAP00000001231	ENSGALP00000042206
ENSMGAP00000015306	ENSGALP00000024947
ENSMGAP00000001477	ENSGALP00000010537
ENSMGAP00000002712	ENSGALP00000023468
ENSMGAP00000004568	ENSGALP00000007035
ENSMGAP00000001925	ENSGALP00000002580
ENSMGAP00000005509	ENSGALP00000013815
ENSMGAP00000001093	ENSGALP00000041968
ENSMGAP00000014796	ENSGALP00000026423
ENSMGAP00000002186	ENSGALP00000020661
ENSMGAP00000016662	ENSGALP00000018654
ENSMGAP00000014966	ENSGALP00000023450
ENSMGAP00000011695	ENSGALP00000019967
ENSMGAP00000011698	ENSGALP00000019979
ENSMGAP00000017895	ENSGALP00000014576
ENSMGAP00000015104	ENSGALP00000043110
ENSMGAP00000018791	ENSGALP00000026552
ENSMGAP00000016052	ENSGALP00000027645
ENSMGAP00000009912	ENSGALP00000007837
ENSMGAP00000015581	ENSGALP00000026729
ENSMGAP00000004897	ENSGALP00000008105
ENSMGAP00000004144	ENSGALP00000002881
ENSMGAP00000007691	ENSGALP00000021811
ENSMGAP00000002187	ENSGALP00000002611
ENSMGAP00000014152	ENSGALP00000018643
ENSMGAP00000014149	ENSGALP00000018636
ENSMGAP00000008484	ENSGALP00000008916
ENSMGAP00000004460	ENSGALP00000042272
ENSMGAP00000001855	ENSGALP00000007510
ENSMGAP00000006714	ENSGALP00000012019
ENSMGAP00000009177	ENSGALP00000011814
ENSMGAP00000001320	ENSGALP00000039779
ENSMGAP00000002522	ENSGALP00000015909
ENSMGAP00000004870	ENSGALP00000040646
ENSMGAP00000010407	ENSGALP00000030045
ENSMGAP00000009628	ENSGALP00000041219
ENSMGAP00000009625	ENSGALP00000042380
ENSMGAP00000011771	ENSGALP00000018350
ENSMGAP00000009644	ENSGALP00000005686
ENSMGAP00000009938	ENSGALP00000023875
ENSMGAP00000003132	ENSGALP00000041478
ENSMGAP00000009858	ENSGALP00000013016
ENSMGAP00000006133	ENSGALP00000009374
ENSMGAP00000012152	ENSGALP00000018791
ENSMGAP00000005945	ENSGALP00000004286
ENSMGAP00000015213	ENSGALP00000024716
ENSMGAP00000003838	ENSGALP00000023702
ENSMGAP00000010556	ENSGALP00000016453
ENSMGAP00000006531	ENSGALP00000009850
ENSMGAP00000004562	ENSGALP00000016553
ENSMGAP00000008270	ENSGALP00000022167
ENSMGAP00000001856	ENSGALP00000030451
ENSMGAP00000004539	ENSGALP00000005923
ENSMGAP00000009638	ENSGALP00000012696
ENSMGAP00000003615	ENSGALP00000031347
ENSMGAP00000012062	ENSGALP00000019105
ENSMGAP00000019535	ENSGALP00000041306
ENSMGAP00000016206	ENSGALP00000030718
ENSMGAP00000018174	ENSGALP00000028993
ENSMGAP00000012408	ENSGALP00000019151
ENSMGAP00000009287	ENSGALP00000037486
ENSMGAP00000004814	ENSGALP00000042930
ENSMGAP00000011154	ENSGALP00000032335
ENSMGAP00000005290	ENSGALP00000006372
ENSMGAP00000007148	ENSGALP00000024674
ENSMGAP00000000918	ENSGALP00000042154
ENSMGAP00000016237	ENSGALP00000030639
ENSMGAP00000008229	ENSGALP00000010839
ENSMGAP00000005812	ENSGALP00000042693
ENSMGAP00000000399	ENSGALP00000001085
ENSMGAP00000004799	ENSGALP00000033875
ENSMGAP00000010016	ENSGALP00000015935
ENSMGAP00000013452	ENSGALP00000016790
ENSMGAP00000007230	ENSGALP00000037040
ENSMGAP00000012616	ENSGALP00000019067
ENSMGAP00000014539	ENSGALP00000022816
ENSMGAP00000011874	ENSGALP00000017475
ENSMGAP00000014503	ENSGALP00000025497
ENSMGAP00000000028	ENSGALP00000000252
ENSMGAP00000004632	ENSGALP00000041466
ENSMGAP00000005761	ENSGALP00000016627
ENSMGAP00000009269	ENSGALP00000041217
ENSMGAP00000002504	ENSGALP00000034742
ENSMGAP00000002064	ENSGALP00000003243
ENSMGAP00000006166	ENSGALP00000034306
ENSMGAP00000017822	ENSGALP00000024295
ENSMGAP00000008575	ENSGALP00000037830
ENSMGAP00000009674	ENSGALP00000031533
ENSMGAP00000012924	ENSGALP00000018461
ENSMGAP00000010258	ENSGALP00000021578
ENSMGAP00000009864	ENSGALP00000015748
ENSMGAP00000008447	ENSGALP00000042533
ENSMGAP00000018296	ENSGALP00000036814
ENSMGAP00000019614	ENSGALP00000039504
ENSMGAP00000003653	ENSGALP00000039979
ENSMGAP00000013211	ENSGALP00000020270
ENSMGAP00000008207	ENSGALP00000005249
ENSMGAP00000001765	ENSGALP00000033602
ENSMGAP00000014644	ENSGALP00000025669
ENSMGAP00000005090	ENSGALP00000002513
ENSMGAP00000011481	ENSGALP00000014482
ENSMGAP00000012919	ENSGALP00000012888
ENSMGAP00000003679	ENSGALP00000009075
ENSMGAP00000002356	ENSGALP00000039649
ENSMGAP00000002769	ENSGALP00000040341
ENSMGAP00000005216	ENSGALP00000008415
ENSMGAP00000009062	ENSGALP00000009768
ENSMGAP00000003497	ENSGALP00000003644
ENSMGAP00000002920	ENSGALP00000002056
ENSMGAP00000008618	ENSGALP00000011735
ENSMGAP00000004966	ENSGALP00000034040
ENSMGAP00000004995	ENSGALP00000006612
ENSMGAP00000002159	ENSGALP00000006692
ENSMGAP00000003507	ENSGALP00000042082
ENSMGAP00000016715	ENSGALP00000014035
ENSMGAP00000011542	ENSGALP00000040464
ENSMGAP00000002388	ENSGALP00000001898
ENSMGAP00000001509	ENSGALP00000003967
ENSMGAP00000014004	ENSGALP00000020974
ENSMGAP00000011517	ENSGALP00000013658
ENSMGAP00000012027	ENSGALP00000040660
ENSMGAP00000017536	ENSGALP00000041927
ENSMGAP00000010687	ENSGALP00000013337
ENSMGAP00000008745	ENSGALP00000014521
ENSMGAP00000009152	ENSGALP00000011620
ENSMGAP00000006117	ENSGALP00000005496
ENSMGAP00000008371	ENSGALP00000009544
ENSMGAP00000006372	ENSGALP00000007389
ENSMGAP00000006391	ENSGALP00000007409
ENSMGAP00000014576	ENSGALP00000022904
ENSMGAP00000009327	ENSGALP00000023449
ENSMGAP00000001987	ENSGALP00000000662
ENSMGAP00000001977	ENSGALP00000000646
ENSMGAP00000015599	ENSGALP00000026775
ENSMGAP00000016067	ENSGALP00000027665
ENSMGAP00000013156	ENSGALP00000019037
ENSMGAP00000000691	ENSGALP00000004375
ENSMGAP00000014914	ENSGALP00000026663
ENSMGAP00000012337	ENSGALP00000019469
ENSMGAP00000009500	ENSGALP00000032883
ENSMGAP00000011878	ENSGALP00000018527
ENSMGAP00000003784	ENSGALP00000006585
ENSMGAP00000012641	ENSGALP00000019087
ENSMGAP00000009289	ENSGALP00000014379
ENSMGAP00000003484	ENSGALP00000020830
ENSMGAP00000014824	ENSGALP00000026487
ENSMGAP00000007522	ENSGALP00000010593
ENSMGAP00000015786	ENSGALP00000027216
ENSMGAP00000003471	ENSGALP00000010473
ENSMGAP00000017309	ENSGALP00000008863
ENSMGAP00000013349	ENSGALP00000020258
ENSMGAP00000019671	ENSGALP00000019224
ENSMGAP00000010815	ENSGALP00000022034
ENSMGAP00000007206	ENSGALP00000017621
ENSMGAP00000004135	ENSGALP00000005548
ENSMGAP00000002743	ENSGALP00000005054
ENSMGAP00000003460	ENSGALP00000005145
ENSMGAP00000001555	ENSGALP00000039786
ENSMGAP00000017807	ENSGALP00000011249
ENSMGAP00000017743	ENSGALP00000042230
ENSMGAP00000010797	ENSGALP00000016611
ENSMGAP00000000209	ENSGALP00000014836
ENSMGAP00000005277	ENSGALP00000000131
ENSMGAP00000014185	ENSGALP00000036715
ENSMGAP00000007405	ENSGALP00000017674
ENSMGAP00000000355	ENSGALP00000004897
ENSMGAP00000002145	ENSGALP00000043416
ENSMGAP00000004735	ENSGALP00000005837
ENSMGAP00000016810	ENSGALP00000026304
ENSMGAP00000006468	ENSGALP00000043178
ENSMGAP00000007428	ENSGALP00000009549
ENSMGAP00000002603	ENSGALP00000015961
ENSMGAP00000002079	ENSGALP00000041510
ENSMGAP00000005578	ENSGALP00000006222
ENSMGAP00000019035	ENSGALP00000010070
ENSMGAP00000019680	ENSGALP00000037703
ENSMGAP00000018102	ENSGALP00000020786
ENSMGAP00000013781	ENSGALP00000010566
ENSMGAP00000007374	ENSGALP00000011632
ENSMGAP00000000135	ENSGALP00000000586
ENSMGAP00000019218	ENSGALP00000009230
ENSMGAP00000019572	ENSGALP00000011293
ENSMGAP00000007202	ENSGALP00000010006
ENSMGAP00000014749	ENSGALP00000023051
ENSMGAP00000010538	ENSGALP00000005099
ENSMGAP00000013957	ENSGALP00000025700
ENSMGAP00000001317	ENSGALP00000005619
ENSMGAP00000002262	ENSGALP00000020669
ENSMGAP00000000665	ENSGALP00000001231
ENSMGAP00000005800	ENSGALP00000011426
ENSMGAP00000018832	ENSGALP00000037077
ENSMGAP00000005570	ENSGALP00000042276
ENSMGAP00000014846	ENSGALP00000026526
ENSMGAP00000009473	ENSGALP00000012563
ENSMGAP00000002894	ENSGALP00000022525
ENSMGAP00000001308	ENSGALP00000014372
ENSMGAP00000004521	ENSGALP00000005212
ENSMGAP00000014157	ENSGALP00000024133
ENSMGAP00000010017	ENSGALP00000007696
ENSMGAP00000001598	ENSGALP00000004141
ENSMGAP00000001161	ENSGALP00000003431
ENSMGAP00000006329	ENSGALP00000005275
ENSMGAP00000005262	ENSGALP00000014710
ENSMGAP00000007327	ENSGALP00000043272
ENSMGAP00000009951	ENSGALP00000011912
ENSMGAP00000008527	ENSGALP00000010342
ENSMGAP00000006032	ENSGALP00000016935
ENSMGAP00000006565	ENSGALP00000008311
ENSMGAP00000011234	ENSGALP00000019555
ENSMGAP00000007218	ENSGALP00000024668
ENSMGAP00000004125	ENSGALP00000042045
ENSMGAP00000005938	ENSGALP00000012555
ENSMGAP00000016022	ENSGALP00000027579
ENSMGAP00000004548	ENSGALP00000011357
ENSMGAP00000015534	ENSGALP00000026391
ENSMGAP00000018675	ENSGALP00000000759
ENSMGAP00000016485	ENSGALP00000042958
ENSMGAP00000001473	ENSGALP00000001868
ENSMGAP00000008989	ENSGALP00000021577
ENSMGAP00000008715	ENSGALP00000010706
ENSMGAP00000015071	ENSGALP00000026871
ENSMGAP00000015268	ENSGALP00000012712
ENSMGAP00000003747	ENSGALP00000002573
ENSMGAP00000010508	ENSGALP00000013096
ENSMGAP00000016601	ENSGALP00000026856
ENSMGAP00000002431	ENSGALP00000015740
ENSMGAP00000006888	ENSGALP00000000368
ENSMGAP00000007784	ENSGALP00000017970
ENSMGAP00000009457	ENSGALP00000011529
ENSMGAP00000004615	ENSGALP00000023237
ENSMGAP00000009139	ENSGALP00000013059
ENSMGAP00000018264	ENSGALP00000024055
ENSMGAP00000013241	ENSGALP00000020132
ENSMGAP00000008942	ENSGALP00000011344
ENSMGAP00000006928	ENSGALP00000013072
ENSMGAP00000001301	ENSGALP00000005814
ENSMGAP00000018632	ENSGALP00000028603
ENSMGAP00000018230	ENSGALP00000042318
ENSMGAP00000014955	ENSGALP00000026738
ENSMGAP00000012164	ENSGALP00000025330
ENSMGAP00000006978	ENSGALP00000009879
ENSMGAP00000002422	ENSGALP00000002235
ENSMGAP00000011461	ENSGALP00000013590
ENSMGAP00000014248	ENSGALP00000040890
ENSMGAP00000001695	ENSGALP00000005991
ENSMGAP00000014160	ENSGALP00000021168
ENSMGAP00000000890	ENSGALP00000000581
ENSMGAP00000002547	ENSGALP00000020711
ENSMGAP00000014851	ENSGALP00000026528
ENSMGAP00000014843	ENSGALP00000026515
ENSMGAP00000010849	ENSGALP00000038302
ENSMGAP00000006975	ENSGALP00000032884
ENSMGAP00000002948	ENSGALP00000022528
ENSMGAP00000004484	ENSGALP00000004064
ENSMGAP00000001331	ENSGALP00000001572
ENSMGAP00000014880	ENSGALP00000026582
ENSMGAP00000012237	ENSGALP00000015121
ENSMGAP00000013499	ENSGALP00000024999
ENSMGAP00000017706	ENSGALP00000000333
ENSMGAP00000011138	ENSGALP00000013553
ENSMGAP00000001767	ENSGALP00000039622
ENSMGAP00000012043	ENSGALP00000025165
ENSMGAP00000011147	ENSGALP00000019507
ENSMGAP00000004754	ENSGALP00000005346
ENSMGAP00000017087	ENSGALP00000038639
ENSMGAP00000016336	ENSGALP00000014122
ENSMGAP00000013902	ENSGALP00000017666
ENSMGAP00000002309	ENSGALP00000040770
ENSMGAP00000006330	ENSGALP00000008868
ENSMGAP00000008607	ENSGALP00000014312
ENSMGAP00000013505	ENSGALP00000020410
ENSMGAP00000007599	ENSGALP00000013972
ENSMGAP00000009440	ENSGALP00000011187
ENSMGAP00000003403	ENSGALP00000022748
ENSMGAP00000005091	ENSGALP00000023384
ENSMGAP00000000867	ENSGALP00000003366
ENSMGAP00000012643	ENSGALP00000015647
ENSMGAP00000000835	ENSGALP00000005347
ENSMGAP00000013927	ENSGALP00000025668
ENSMGAP00000011667	ENSGALP00000017163
ENSMGAP00000008832	ENSGALP00000042146
ENSMGAP00000006529	ENSGALP00000009581
ENSMGAP00000014350	ENSGALP00000009582
ENSMGAP00000010572	ENSGALP00000042980
ENSMGAP00000011062	ENSGALP00000037559
ENSMGAP00000012625	ENSGALP00000025665
ENSMGAP00000002554	ENSGALP00000005120
ENSMGAP00000006090	ENSGALP00000012723
ENSMGAP00000016425	ENSGALP00000041479
ENSMGAP00000017792	ENSGALP00000017011
ENSMGAP00000004755	ENSGALP00000028428
ENSMGAP00000000197	ENSGALP00000000320
ENSMGAP00000005992	ENSGALP00000010103
ENSMGAP00000013610	ENSGALP00000022322
ENSMGAP00000005033	ENSGALP00000007767
ENSMGAP00000003074	ENSGALP00000036468
ENSMGAP00000003392	ENSGALP00000009602
ENSMGAP00000011071	ENSGALP00000017758
ENSMGAP00000001289	ENSGALP00000000765
ENSMGAP00000008121	ENSGALP00000013627
ENSMGAP00000015622	ENSGALP00000035815
ENSMGAP00000006195	ENSGALP00000017250
ENSMGAP00000006870	ENSGALP00000042672
ENSMGAP00000017468	ENSGALP00000011785
ENSMGAP00000003060	ENSGALP00000002124
ENSMGAP00000003452	ENSGALP00000042083
ENSMGAP00000017929	ENSGALP00000015886
ENSMGAP00000010451	ENSGALP00000012463
ENSMGAP00000009595	ENSGALP00000012699
ENSMGAP00000001773	ENSGALP00000002808
ENSMGAP00000002310	ENSGALP00000010995
ENSMGAP00000000888	ENSGALP00000002263
ENSMGAP00000013572	ENSGALP00000026092
ENSMGAP00000003488	ENSGALP00000001286
ENSMGAP00000007183	ENSGALP00000028898
ENSMGAP00000014029	ENSGALP00000031109
ENSMGAP00000013032	ENSGALP00000025863
ENSMGAP00000000392	ENSGALP00000042408
ENSMGAP00000014364	ENSGALP00000019567
ENSMGAP00000001912	ENSGALP00000039434
ENSMGAP00000010037	ENSGALP00000012311
ENSMGAP00000017473	ENSGALP00000014927
ENSMGAP00000001260	ENSGALP00000002763
ENSMGAP00000014015	ENSGALP00000025786
ENSMGAP00000015063	ENSGALP00000026863
ENSMGAP00000019145	ENSGALP00000024381
ENSMGAP00000008344	ENSGALP00000033447
ENSMGAP00000008304	ENSGALP00000010338
ENSMGAP00000006188	ENSGALP00000039965
ENSMGAP00000011727	ENSGALP00000017198
ENSMGAP00000009619	ENSGALP00000013905
ENSMGAP00000007264	ENSGALP00000022054
ENSMGAP00000010862	ENSGALP00000042257
ENSMGAP00000012095	ENSGALP00000025070
ENSMGAP00000013585	ENSGALP00000025068
ENSMGAP00000008529	ENSGALP00000001614
ENSMGAP00000005874	ENSGALP00000003413
ENSMGAP00000014899	ENSGALP00000023281
ENSMGAP00000015255	ENSGALP00000024818
ENSMGAP00000011094	ENSGALP00000016849
ENSMGAP00000007567	ENSGALP00000013934
ENSMGAP00000000861	ENSGALP00000003271
ENSMGAP00000003810	ENSGALP00000010211
ENSMGAP00000003626	ENSGALP00000001684
ENSMGAP00000002680	ENSGALP00000000995
ENSMGAP00000019519	ENSGALP00000005236
ENSMGAP00000013676	ENSGALP00000026006
ENSMGAP00000000674	ENSGALP00000040955
ENSMGAP00000011085	ENSGALP00000017958
ENSMGAP00000017003	ENSGALP00000015514
ENSMGAP00000016516	ENSGALP00000035695
ENSMGAP00000017069	ENSGALP00000039006
ENSMGAP00000015459	ENSGALP00000026077
ENSMGAP00000013010	ENSGALP00000018851
ENSMGAP00000014751	ENSGALP00000026290
ENSMGAP00000005293	ENSGALP00000014726
ENSMGAP00000004116	ENSGALP00000022734
ENSMGAP00000004317	ENSGALP00000023773
ENSMGAP00000004090	ENSGALP00000012695
ENSMGAP00000010355	ENSGALP00000041777
ENSMGAP00000015685	ENSGALP00000027030
ENSMGAP00000009202	ENSGALP00000013689
ENSMGAP00000002619	ENSGALP00000002423
ENSMGAP00000004514	ENSGALP00000012864
ENSMGAP00000005969	ENSGALP00000041317
ENSMGAP00000010632	ENSGALP00000043171
ENSMGAP00000006547	ENSGALP00000008323
ENSMGAP00000012707	ENSGALP00000018433
ENSMGAP00000005785	ENSGALP00000008988
ENSMGAP00000009300	ENSGALP00000012367
ENSMGAP00000015299	ENSGALP00000024939
ENSMGAP00000002176	ENSGALP00000040004
ENSMGAP00000003021	ENSGALP00000038129
ENSMGAP00000005441	ENSGALP00000003855
ENSMGAP00000001314	ENSGALP00000002369
ENSMGAP00000018918	ENSGALP00000039705
ENSMGAP00000011035	ENSGALP00000013113
ENSMGAP00000001662	ENSGALP00000016140
ENSMGAP00000013212	ENSGALP00000020186
ENSMGAP00000015044	ENSGALP00000028616
ENSMGAP00000017429	ENSGALP00000038408
ENSMGAP00000002665	ENSGALP00000020714
ENSMGAP00000011845	ENSGALP00000015246
ENSMGAP00000010828	ENSGALP00000016629
ENSMGAP00000015525	ENSGALP00000026337
ENSMGAP00000004508	ENSGALP00000016536
ENSMGAP00000009525	ENSGALP00000011770
ENSMGAP00000015997	ENSGALP00000027534
ENSMGAP00000019160	ENSGALP00000039757
ENSMGAP00000007985	ENSGALP00000009708
ENSMGAP00000005511	ENSGALP00000024326
ENSMGAP00000012338	ENSGALP00000000387
ENSMGAP00000014358	ENSGALP00000019425
ENSMGAP00000012543	ENSGALP00000017921
ENSMGAP00000015594	ENSGALP00000026764
ENSMGAP00000009855	ENSGALP00000018701
ENSMGAP00000019458	ENSGALP00000041663
ENSMGAP00000000729	ENSGALP00000003953
ENSMGAP00000000083	ENSGALP00000000260
ENSMGAP00000012341	ENSGALP00000019122
ENSMGAP00000012890	ENSGALP00000018487
ENSMGAP00000013856	ENSGALP00000031127
ENSMGAP00000011772	ENSGALP00000015096
ENSMGAP00000001185	ENSGALP00000002591
ENSMGAP00000014563	ENSGALP00000020178
ENSMGAP00000012904	ENSGALP00000018405
ENSMGAP00000008183	ENSGALP00000009820
ENSMGAP00000004140	ENSGALP00000040245
ENSMGAP00000009610	ENSGALP00000011486
ENSMGAP00000000040	ENSGALP00000042867
ENSMGAP00000017498	ENSGALP00000023559
ENSMGAP00000011410	ENSGALP00000014420
ENSMGAP00000005727	ENSGALP00000017123
ENSMGAP00000008671	ENSGALP00000010462
ENSMGAP00000010592	ENSGALP00000019049
ENSMGAP00000010601	ENSGALP00000041738
ENSMGAP00000012304	ENSGALP00000015213
ENSMGAP00000010283	ENSGALP00000017805
ENSMGAP00000012838	ENSGALP00000018228
ENSMGAP00000007216	ENSGALP00000011446
ENSMGAP00000007364	ENSGALP00000011608
ENSMGAP00000004990	ENSGALP00000005977
ENSMGAP00000006692	ENSGALP00000010994
ENSMGAP00000006693	ENSGALP00000010996
ENSMGAP00000011253	ENSGALP00000016532
ENSMGAP00000004893	ENSGALP00000007283
ENSMGAP00000003628	ENSGALP00000017075
ENSMGAP00000000303	ENSGALP00000003727
ENSMGAP00000004206	ENSGALP00000016445
ENSMGAP00000014982	ENSGALP00000029357
ENSMGAP00000003341	ENSGALP00000004725
ENSMGAP00000019073	ENSGALP00000000021
ENSMGAP00000012500	ENSGALP00000000384
ENSMGAP00000000163	ENSGALP00000030863
ENSMGAP00000009822	ENSGALP00000012219
ENSMGAP00000013486	ENSGALP00000024993
ENSMGAP00000012423	ENSGALP00000017035
ENSMGAP00000010619	ENSGALP00000015982
ENSMGAP00000002622	ENSGALP00000039780
ENSMGAP00000012469	ENSGALP00000005196
ENSMGAP00000009264	ENSGALP00000010871
ENSMGAP00000014077	ENSGALP00000025896
ENSMGAP00000017036	ENSGALP00000041065
ENSMGAP00000007297	ENSGALP00000013215
ENSMGAP00000007414	ENSGALP00000009127
ENSMGAP00000012606	ENSGALP00000019062
ENSMGAP00000010978	ENSGALP00000016769
ENSMGAP00000010960	ENSGALP00000005525
ENSMGAP00000010965	ENSGALP00000023805
ENSMGAP00000007771	ENSGALP00000002947
ENSMGAP00000013779	ENSGALP00000022584
ENSMGAP00000002655	ENSGALP00000005531
ENSMGAP00000010226	ENSGALP00000043211
ENSMGAP00000002848	ENSGALP00000003950
ENSMGAP00000006774	ENSGALP00000009131
ENSMGAP00000000873	ENSGALP00000004267
ENSMGAP00000001181	ENSGALP00000002436
ENSMGAP00000012375	ENSGALP00000018459
ENSMGAP00000012358	ENSGALP00000019498
ENSMGAP00000001305	ENSGALP00000003859
ENSMGAP00000013807	ENSGALP00000043445
ENSMGAP00000001223	ENSGALP00000003857
ENSMGAP00000005421	ENSGALP00000006765
ENSMGAP00000011934	ENSGALP00000021842
ENSMGAP00000006861	ENSGALP00000008695
ENSMGAP00000009110	ENSGALP00000042746
ENSMGAP00000004865	ENSGALP00000005708
ENSMGAP00000014821	ENSGALP00000026476
ENSMGAP00000012982	ENSGALP00000035817
ENSMGAP00000019009	ENSGALP00000015366
ENSMGAP00000014228	ENSGALP00000024541
ENSMGAP00000010774	ENSGALP00000015979
ENSMGAP00000001904	ENSGALP00000015981
ENSMGAP00000005077	ENSGALP00000016827
ENSMGAP00000002231	ENSGALP00000002633
ENSMGAP00000009641	ENSGALP00000018658
ENSMGAP00000009352	ENSGALP00000039111
ENSMGAP00000007365	ENSGALP00000019513
ENSMGAP00000007675	ENSGALP00000009045
ENSMGAP00000013343	ENSGALP00000016610
ENSMGAP00000015676	ENSGALP00000027018
ENSMGAP00000011392	ENSGALP00000037252
ENSMGAP00000001551	ENSGALP00000032210
ENSMGAP00000006177	ENSGALP00000005375
ENSMGAP00000009833	ENSGALP00000042425
ENSMGAP00000009242	ENSGALP00000042575
ENSMGAP00000017205	ENSGALP00000043414
ENSMGAP00000011415	ENSGALP00000042043
ENSMGAP00000007446	ENSGALP00000013852
ENSMGAP00000014532	ENSGALP00000020135
ENSMGAP00000002658	ENSGALP00000005194
ENSMGAP00000000102	ENSGALP00000041061
ENSMGAP00000004905	ENSGALP00000006337
ENSMGAP00000015341	ENSGALP00000025340
ENSMGAP00000012682	ENSGALP00000019107
ENSMGAP00000007837	ENSGALP00000014088
ENSMGAP00000010013	ENSGALP00000012079
ENSMGAP00000012243	ENSGALP00000017807
ENSMGAP00000007750	ENSGALP00000040485
ENSMGAP00000008232	ENSGALP00000018223
ENSMGAP00000000566	ENSGALP00000043431
ENSMGAP00000000464	ENSGALP00000038571
ENSMGAP00000000552	ENSGALP00000007805
ENSMGAP00000009802	ENSGALP00000011669
ENSMGAP00000010530	ENSGALP00000016449
ENSMGAP00000015588	ENSGALP00000016269
ENSMGAP00000010238	ENSGALP00000016357
ENSMGAP00000006048	ENSGALP00000006501
ENSMGAP00000009006	ENSGALP00000043291
ENSMGAP00000013736	ENSGALP00000025951
ENSMGAP00000003099	ENSGALP00000005944
ENSMGAP00000006995	ENSGALP00000008738
ENSMGAP00000008871	ENSGALP00000010798
ENSMGAP00000000037	ENSGALP00000021745
ENSMGAP00000004509	ENSGALP00000006022
ENSMGAP00000013714	ENSGALP00000022443
ENSMGAP00000012259	ENSGALP00000037851
ENSMGAP00000017938	ENSGALP00000018616
ENSMGAP00000000997	ENSGALP00000000506
ENSMGAP00000009055	ENSGALP00000013530
ENSMGAP00000006472	ENSGALP00000020566
ENSMGAP00000010814	ENSGALP00000013247
ENSMGAP00000009867	ENSGALP00000012092
ENSMGAP00000010822	ENSGALP00000041642
ENSMGAP00000001186	ENSGALP00000041223
ENSMGAP00000013723	ENSGALP00000025954
ENSMGAP00000005705	ENSGALP00000007674
ENSMGAP00000012478	ENSGALP00000019634
ENSMGAP00000000323	ENSGALP00000014758
ENSMGAP00000014088	ENSGALP00000023961
ENSMGAP00000001315	ENSGALP00000001537
ENSMGAP00000014799	ENSGALP00000023152
ENSMGAP00000009757	ENSGALP00000012995
ENSMGAP00000011250	ENSGALP00000024548
ENSMGAP00000017821	ENSGALP00000042878
ENSMGAP00000007732	ENSGALP00000042256
ENSMGAP00000003457	ENSGALP00000041554
ENSMGAP00000003493	ENSGALP00000023099
ENSMGAP00000010197	ENSGALP00000032595
ENSMGAP00000001738	ENSGALP00000009066
ENSMGAP00000014258	ENSGALP00000024654
ENSMGAP00000011093	ENSGALP00000017972
ENSMGAP00000000903	ENSGALP00000006752
ENSMGAP00000001232	ENSGALP00000002602
ENSMGAP00000000633	ENSGALP00000001125
ENSMGAP00000011999	ENSGALP00000025135
ENSMGAP00000004085	ENSGALP00000007168
ENSMGAP00000013853	ENSGALP00000022622
ENSMGAP00000019461	ENSGALP00000005371
ENSMGAP00000009568	ENSGALP00000038010
ENSMGAP00000011456	ENSGALP00000018385
ENSMGAP00000018450	ENSGALP00000017752
ENSMGAP00000002329	ENSGALP00000017751
ENSMGAP00000015420	ENSGALP00000003007
ENSMGAP00000017659	ENSGALP00000031725
ENSMGAP00000014543	ENSGALP00000031029
ENSMGAP00000008321	ENSGALP00000013729
ENSMGAP00000009481	ENSGALP00000011197
ENSMGAP00000019061	ENSGALP00000021538
ENSMGAP00000002409	ENSGALP00000000772
ENSMGAP00000000017	ENSGALP00000000182
ENSMGAP00000000838	ENSGALP00000005325
ENSMGAP00000009320	ENSGALP00000015329
ENSMGAP00000009865	ENSGALP00000012592
ENSMGAP00000014365	ENSGALP00000021407
ENSMGAP00000002267	ENSGALP00000000818
ENSMGAP00000003093	ENSGALP00000020761
ENSMGAP00000000259	ENSGALP00000041421
ENSMGAP00000013660	ENSGALP00000022359
ENSMGAP00000018802	ENSGALP00000037568
ENSMGAP00000013462	ENSGALP00000020480
ENSMGAP00000003170	ENSGALP00000039641
ENSMGAP00000005454	ENSGALP00000006921
ENSMGAP00000017115	ENSGALP00000040360
ENSMGAP00000014533	ENSGALP00000025530
ENSMGAP00000016753	ENSGALP00000011580
ENSMGAP00000017006	ENSGALP00000023291
ENSMGAP00000017533	ENSGALP00000032645
ENSMGAP00000002473	ENSGALP00000005963
ENSMGAP00000016965	ENSGALP00000003995
ENSMGAP00000002661	ENSGALP00000041436
ENSMGAP00000016470	ENSGALP00000027178
ENSMGAP00000005797	ENSGALP00000042466
ENSMGAP00000001805	ENSGALP00000029046
ENSMGAP00000008356	ENSGALP00000010347
ENSMGAP00000001844	ENSGALP00000006307
ENSMGAP00000009921	ENSGALP00000037987
ENSMGAP00000009324	ENSGALP00000041279
ENSMGAP00000015849	ENSGALP00000027317
ENSMGAP00000010154	ENSGALP00000012350
ENSMGAP00000008398	ENSGALP00000012585
ENSMGAP00000014330	ENSGALP00000021338
ENSMGAP00000010879	ENSGALP00000016284
ENSMGAP00000001926	ENSGALP00000034504
ENSMGAP00000005718	ENSGALP00000008924
ENSMGAP00000010951	ENSGALP00000013488
ENSMGAP00000003247	ENSGALP00000004460
ENSMGAP00000015683	ENSGALP00000027027
ENSMGAP00000012305	ENSGALP00000022343
ENSMGAP00000008138	ENSGALP00000001944
ENSMGAP00000000579	ENSGALP00000008117
ENSMGAP00000005569	ENSGALP00000003726
ENSMGAP00000005534	ENSGALP00000003823
ENSMGAP00000003431	ENSGALP00000005415
ENSMGAP00000011965	ENSGALP00000021848
ENSMGAP00000003436	ENSGALP00000001434
ENSMGAP00000003244	ENSGALP00000010097
ENSMGAP00000015537	ENSGALP00000026428
ENSMGAP00000013741	ENSGALP00000022497
ENSMGAP00000003101	ENSGALP00000034427
ENSMGAP00000004408	ENSGALP00000004618
ENSMGAP00000006824	ENSGALP00000005315
ENSMGAP00000011342	ENSGALP00000018045
ENSMGAP00000013947	ENSGALP00000036777
ENSMGAP00000002814	ENSGALP00000010379
ENSMGAP00000003022	ENSGALP00000010257
ENSMGAP00000015265	ENSGALP00000012608
ENSMGAP00000001699	ENSGALP00000007527
ENSMGAP00000003342	ENSGALP00000035245
ENSMGAP00000015223	ENSGALP00000036110
ENSMGAP00000001659	ENSGALP00000002650
ENSMGAP00000015075	ENSGALP00000023881
ENSMGAP00000002293	ENSGALP00000002233
ENSMGAP00000010348	ENSGALP00000024106
ENSMGAP00000009785	ENSGALP00000011722
ENSMGAP00000004748	ENSGALP00000024079
ENSMGAP00000003002	ENSGALP00000001501
ENSMGAP00000012912	ENSGALP00000018409
ENSMGAP00000017932	ENSGALP00000039379
ENSMGAP00000014669	ENSGALP00000026174
ENSMGAP00000006031	ENSGALP00000007997
ENSMGAP00000008719	ENSGALP00000010494
ENSMGAP00000002544	ENSGALP00000028961
ENSMGAP00000006750	ENSGALP00000035475
ENSMGAP00000017341	ENSGALP00000029321
ENSMGAP00000004159	ENSGALP00000004854
ENSMGAP00000002682	ENSGALP00000039261
ENSMGAP00000012971	ENSGALP00000019763
ENSMGAP00000008701	ENSGALP00000014653
ENSMGAP00000008673	ENSGALP00000014618
ENSMGAP00000012004	ENSGALP00000019020
ENSMGAP00000011216	ENSGALP00000013353
ENSMGAP00000015296	ENSGALP00000024926
ENSMGAP00000012471	ENSGALP00000029983
ENSMGAP00000008629	ENSGALP00000042221
ENSMGAP00000002957	ENSGALP00000040670
ENSMGAP00000001521	ENSGALP00000005781
ENSMGAP00000018615	ENSGALP00000041085
ENSMGAP00000003763	ENSGALP00000032903
ENSMGAP00000016993	ENSGALP00000041942
ENSMGAP00000019760	ENSGALP00000000361
ENSMGAP00000006922	ENSGALP00000010352
ENSMGAP00000009640	ENSGALP00000012875
ENSMGAP00000013307	ENSGALP00000020372
ENSMGAP00000013549	ENSGALP00000036952
ENSMGAP00000009815	ENSGALP00000012163
ENSMGAP00000012417	ENSGALP00000017032
ENSMGAP00000000034	ENSGALP00000022674
ENSMGAP00000006353	ENSGALP00000020520
ENSMGAP00000001245	ENSGALP00000002398
ENSMGAP00000010549	ENSGALP00000013053
ENSMGAP00000000020	ENSGALP00000021907
ENSMGAP00000001641	ENSGALP00000001762
ENSMGAP00000013964	ENSGALP00000025703
ENSMGAP00000001953	ENSGALP00000002927
ENSMGAP00000008643	ENSGALP00000010368
ENSMGAP00000013976	ENSGALP00000025734
ENSMGAP00000003882	ENSGALP00000022701
ENSMGAP00000001229	ENSGALP00000002647
ENSMGAP00000010606	ENSGALP00000038507
ENSMGAP00000014768	ENSGALP00000043030
ENSMGAP00000010293	ENSGALP00000000465
ENSMGAP00000005804	ENSGALP00000007738
ENSMGAP00000013027	ENSGALP00000025859
ENSMGAP00000010762	ENSGALP00000012805
ENSMGAP00000003521	ENSGALP00000008146
ENSMGAP00000001915	ENSGALP00000004884
ENSMGAP00000019670	ENSGALP00000038113
ENSMGAP00000012557	ENSGALP00000035841
ENSMGAP00000004776	ENSGALP00000042929
ENSMGAP00000000870	ENSGALP00000003091
ENSMGAP00000013669	ENSGALP00000020730
ENSMGAP00000007688	ENSGALP00000009979
ENSMGAP00000002556	ENSGALP00000000948
ENSMGAP00000011888	ENSGALP00000018449
ENSMGAP00000010755	ENSGALP00000013816
ENSMGAP00000009091	ENSGALP00000010783
ENSMGAP00000005525	ENSGALP00000006885
ENSMGAP00000016251	ENSGALP00000027922
ENSMGAP00000003916	ENSGALP00000041057
ENSMGAP00000002734	ENSGALP00000042373
ENSMGAP00000000653	ENSGALP00000038925
ENSMGAP00000006873	ENSGALP00000008671
ENSMGAP00000004381	ENSGALP00000042957
ENSMGAP00000012622	ENSGALP00000018351
ENSMGAP00000002326	ENSGALP00000004761
ENSMGAP00000010155	ENSGALP00000018715
ENSMGAP00000005770	ENSGALP00000038958
ENSMGAP00000012316	ENSGALP00000017873
ENSMGAP00000006903	ENSGALP00000013462
ENSMGAP00000003134	ENSGALP00000010165
ENSMGAP00000002137	ENSGALP00000042451
ENSMGAP00000002128	ENSGALP00000006737
ENSMGAP00000008709	ENSGALP00000032064
ENSMGAP00000002122	ENSGALP00000006733
ENSMGAP00000010750	ENSGALP00000016598
ENSMGAP00000001813	ENSGALP00000042550
ENSMGAP00000016379	ENSGALP00000040621
ENSMGAP00000006511	ENSGALP00000008229
ENSMGAP00000007994	ENSGALP00000010903
ENSMGAP00000008584	ENSGALP00000011153
ENSMGAP00000007275	ENSGALP00000033155
ENSMGAP00000006259	ENSGALP00000021276
ENSMGAP00000001004	ENSGALP00000042570
ENSMGAP00000002645	ENSGALP00000008969
ENSMGAP00000010799	ENSGALP00000015983
ENSMGAP00000011572	ENSGALP00000030023
ENSMGAP00000001756	ENSGALP00000039912
ENSMGAP00000007306	ENSGALP00000038684
ENSMGAP00000016020	ENSGALP00000027574
ENSMGAP00000005902	ENSGALP00000012535
ENSMGAP00000000828	ENSGALP00000022658
ENSMGAP00000014208	ENSGALP00000024262
ENSMGAP00000000053	ENSGALP00000001405
ENSMGAP00000014722	ENSGALP00000029867
ENSMGAP00000005457	ENSGALP00000008684
ENSMGAP00000016366	ENSGALP00000004742
ENSMGAP00000004081	ENSGALP00000023720
ENSMGAP00000010500	ENSGALP00000016443
ENSMGAP00000017846	ENSGALP00000009309
ENSMGAP00000006709	ENSGALP00000009594
ENSMGAP00000011374	ENSGALP00000024609
ENSMGAP00000001027	ENSGALP00000041329
ENSMGAP00000015578	ENSGALP00000026714
ENSMGAP00000004634	ENSGALP00000014645
ENSMGAP00000001112	ENSGALP00000007425
ENSMGAP00000007651	ENSGALP00000009468
ENSMGAP00000005616	ENSGALP00000008802
ENSMGAP00000010582	ENSGALP00000015220
ENSMGAP00000019023	ENSGALP00000001862
ENSMGAP00000008939	ENSGALP00000010208
ENSMGAP00000008894	ENSGALP00000010207
ENSMGAP00000009603	ENSGALP00000013862
ENSMGAP00000007328	ENSGALP00000016375
ENSMGAP00000005846	ENSGALP00000039068
ENSMGAP00000000256	ENSGALP00000000686
ENSMGAP00000019785	ENSGALP00000000654
ENSMGAP00000010877	ENSGALP00000041628
ENSMGAP00000000251	ENSGALP00000040737
ENSMGAP00000001694	ENSGALP00000003152
ENSMGAP00000002394	ENSGALP00000012914
ENSMGAP00000019190	ENSGALP00000000438
ENSMGAP00000003138	ENSGALP00000020772
ENSMGAP00000009459	ENSGALP00000012540
ENSMGAP00000009794	ENSGALP00000014232
ENSMGAP00000015740	ENSGALP00000027119
ENSMGAP00000007757	ENSGALP00000013946
ENSMGAP00000014053	ENSGALP00000024885
ENSMGAP00000015288	ENSGALP00000024898
ENSMGAP00000014062	ENSGALP00000024894
ENSMGAP00000004237	ENSGALP00000001718
ENSMGAP00000019350	ENSGALP00000040596
ENSMGAP00000001837	ENSGALP00000005486
ENSMGAP00000011457	ENSGALP00000017136
ENSMGAP00000010631	ENSGALP00000024258
ENSMGAP00000008667	ENSGALP00000014599
ENSMGAP00000018907	ENSGALP00000005084
ENSMGAP00000007710	ENSGALP00000021816
ENSMGAP00000007408	ENSGALP00000013808
ENSMGAP00000015630	ENSGALP00000026923
ENSMGAP00000001576	ENSGALP00000001947
ENSMGAP00000013579	ENSGALP00000025093
ENSMGAP00000004320	ENSGALP00000003376
ENSMGAP00000009023	ENSGALP00000011541
ENSMGAP00000014471	ENSGALP00000019918
ENSMGAP00000017662	ENSGALP00000015132
ENSMGAP00000002939	ENSGALP00000003008
ENSMGAP00000014005	ENSGALP00000036605
ENSMGAP00000008156	ENSGALP00000038599
ENSMGAP00000013042	ENSGALP00000042187
ENSMGAP00000005429	ENSGALP00000007244
ENSMGAP00000012662	ENSGALP00000025695
ENSMGAP00000012660	ENSGALP00000019831
ENSMGAP00000007058	ENSGALP00000009948
ENSMGAP00000013858	ENSGALP00000036803
ENSMGAP00000003252	ENSGALP00000013766
ENSMGAP00000009577	ENSGALP00000037440
ENSMGAP00000015395	ENSGALP00000025794
ENSMGAP00000004837	ENSGALP00000007955
ENSMGAP00000019038	ENSGALP00000041954
ENSMGAP00000016995	ENSGALP00000023619
ENSMGAP00000010825	ENSGALP00000013212
ENSMGAP00000002555	ENSGALP00000001872
ENSMGAP00000019015	ENSGALP00000005295
ENSMGAP00000008614	ENSGALP00000033423
ENSMGAP00000008612	ENSGALP00000014072
ENSMGAP00000013408	ENSGALP00000024183
ENSMGAP00000009862	ENSGALP00000012232
ENSMGAP00000012442	ENSGALP00000032327
ENSMGAP00000003096	ENSGALP00000005154
ENSMGAP00000007662	ENSGALP00000042730
ENSMGAP00000013818	ENSGALP00000025299
ENSMGAP00000010057	ENSGALP00000012349
ENSMGAP00000012270	ENSGALP00000015832
ENSMGAP00000004369	ENSGALP00000004720
ENSMGAP00000008901	ENSGALP00000040907
ENSMGAP00000009067	ENSGALP00000011573
ENSMGAP00000015434	ENSGALP00000025949
ENSMGAP00000000786	ENSGALP00000019072
ENSMGAP00000012634	ENSGALP00000018376
ENSMGAP00000017507	ENSGALP00000023706
ENSMGAP00000018809	ENSGALP00000026187
ENSMGAP00000004360	ENSGALP00000005159
ENSMGAP00000013682	ENSGALP00000025996
ENSMGAP00000013502	ENSGALP00000039371
ENSMGAP00000011574	ENSGALP00000017782
ENSMGAP00000000951	ENSGALP00000039853
ENSMGAP00000010063	ENSGALP00000016165
ENSMGAP00000008930	ENSGALP00000002841
ENSMGAP00000015045	ENSGALP00000023762
ENSMGAP00000018912	ENSGALP00000025280
ENSMGAP00000000555	ENSGALP00000004651
ENSMGAP00000005737	ENSGALP00000043256
ENSMGAP00000006786	ENSGALP00000036836
ENSMGAP00000016271	ENSGALP00000010297
ENSMGAP00000007251	ENSGALP00000008011
ENSMGAP00000002729	ENSGALP00000001966
ENSMGAP00000014498	ENSGALP00000017365
ENSMGAP00000002852	ENSGALP00000011095
ENSMGAP00000003742	ENSGALP00000007779
ENSMGAP00000009937	ENSGALP00000014638
ENSMGAP00000011254	ENSGALP00000041616
ENSMGAP00000011462	ENSGALP00000035964
ENSMGAP00000003699	ENSGALP00000005105
ENSMGAP00000008648	ENSGALP00000010434
ENSMGAP00000010614	ENSGALP00000013126
ENSMGAP00000011202	ENSGALP00000038289
ENSMGAP00000003102	ENSGALP00000022471
ENSMGAP00000017717	ENSGALP00000025256
ENSMGAP00000013271	ENSGALP00000016543
ENSMGAP00000009204	ENSGALP00000015343
ENSMGAP00000010078	ENSGALP00000012399
ENSMGAP00000017965	ENSGALP00000036346
ENSMGAP00000012206	ENSGALP00000004639
ENSMGAP00000009040	ENSGALP00000041795
ENSMGAP00000013128	ENSGALP00000042010
ENSMGAP00000014254	ENSGALP00000019896
ENSMGAP00000008936	ENSGALP00000011562
ENSMGAP00000008375	ENSGALP00000008845
ENSMGAP00000010241	ENSGALP00000003147
ENSMGAP00000012447	ENSGALP00000019223
ENSMGAP00000006431	ENSGALP00000033823
ENSMGAP00000012167	ENSGALP00000041743
ENSMGAP00000007922	ENSGALP00000010387
ENSMGAP00000011334	ENSGALP00000016623
ENSMGAP00000005338	ENSGALP00000033461
ENSMGAP00000008281	ENSGALP00000022179
ENSMGAP00000009584	ENSGALP00000012634
ENSMGAP00000016919	ENSGALP00000041946
ENSMGAP00000002361	ENSGALP00000040167
ENSMGAP00000007234	ENSGALP00000043083
ENSMGAP00000013073	ENSGALP00000023158
ENSMGAP00000000245	ENSGALP00000003993
ENSMGAP00000006625	ENSGALP00000041998
ENSMGAP00000007118	ENSGALP00000041190
ENSMGAP00000007389	ENSGALP00000038179
ENSMGAP00000009709	ENSGALP00000014119
ENSMGAP00000011471	ENSGALP00000016759
ENSMGAP00000001058	ENSGALP00000000490
ENSMGAP00000008538	ENSGALP00000010627
ENSMGAP00000001333	ENSGALP00000000418
ENSMGAP00000014853	ENSGALP00000026538
ENSMGAP00000017217	ENSGALP00000000792
ENSMGAP00000017223	ENSGALP00000006255
ENSMGAP00000005368	ENSGALP00000010746
ENSMGAP00000011054	ENSGALP00000009895
ENSMGAP00000014034	ENSGALP00000023914
ENSMGAP00000012181	ENSGALP00000025345
ENSMGAP00000006854	ENSGALP00000029249
ENSMGAP00000018057	ENSGALP00000030879
ENSMGAP00000010074	ENSGALP00000038018
ENSMGAP00000008394	ENSGALP00000000701
ENSMGAP00000004358	ENSGALP00000007419
ENSMGAP00000011382	ENSGALP00000016655
ENSMGAP00000011929	ENSGALP00000031243
ENSMGAP00000009941	ENSGALP00000015907
ENSMGAP00000013901	ENSGALP00000025637
ENSMGAP00000014249	ENSGALP00000019900
ENSMGAP00000001205	ENSGALP00000005755
ENSMGAP00000007019	ENSGALP00000006638
ENSMGAP00000002353	ENSGALP00000006719
ENSMGAP00000011927	ENSGALP00000018361
ENSMGAP00000010690	ENSGALP00000016008
ENSMGAP00000016128	ENSGALP00000027770
ENSMGAP00000000239	ENSGALP00000039908
ENSMGAP00000011507	ENSGALP00000016972
ENSMGAP00000009467	ENSGALP00000011167
ENSMGAP00000011230	ENSGALP00000016511
ENSMGAP00000013520	ENSGALP00000036900
ENSMGAP00000009799	ENSGALP00000043460
ENSMGAP00000010671	ENSGALP00000015298
ENSMGAP00000000435	ENSGALP00000001820
ENSMGAP00000000439	ENSGALP00000001861
ENSMGAP00000015200	ENSGALP00000024636
ENSMGAP00000006747	ENSGALP00000013230
ENSMGAP00000000104	ENSGALP00000001306
ENSMGAP00000008164	ENSGALP00000010558
ENSMGAP00000005237	ENSGALP00000016878
ENSMGAP00000007989	ENSGALP00000039433
ENSMGAP00000002438	ENSGALP00000005028
ENSMGAP00000002433	ENSGALP00000002817
ENSMGAP00000007700	ENSGALP00000002921
ENSMGAP00000019223	ENSGALP00000007002
ENSMGAP00000013242	ENSGALP00000020304
ENSMGAP00000004393	ENSGALP00000028002
ENSMGAP00000003639	ENSGALP00000003942
ENSMGAP00000002919	ENSGALP00000010315
ENSMGAP00000015478	ENSGALP00000026123
ENSMGAP00000014835	ENSGALP00000026509
ENSMGAP00000010334	ENSGALP00000016092
ENSMGAP00000012185	ENSGALP00000015034
ENSMGAP00000004059	ENSGALP00000014144
ENSMGAP00000019066	ENSGALP00000013312
ENSMGAP00000014640	ENSGALP00000025658
ENSMGAP00000006766	ENSGALP00000017419
ENSMGAP00000006045	ENSGALP00000014727
ENSMGAP00000005055	ENSGALP00000008333
ENSMGAP00000012137	ENSGALP00000022155
ENSMGAP00000010180	ENSGALP00000017404
ENSMGAP00000013213	ENSGALP00000040980
ENSMGAP00000004676	ENSGALP00000024116
ENSMGAP00000010111	ENSGALP00000032036
ENSMGAP00000005081	ENSGALP00000004439
ENSMGAP00000005619	ENSGALP00000006317
ENSMGAP00000016270	ENSGALP00000010254
ENSMGAP00000001760	ENSGALP00000015550
ENSMGAP00000009529	ENSGALP00000015440
ENSMGAP00000018704	ENSGALP00000035995
ENSMGAP00000019093	ENSGALP00000010754
ENSMGAP00000014540	ENSGALP00000025542
ENSMGAP00000000739	ENSGALP00000000558
ENSMGAP00000010625	ENSGALP00000015569
ENSMGAP00000006742	ENSGALP00000009715
ENSMGAP00000017986	ENSGALP00000041643
ENSMGAP00000003205	ENSGALP00000005542
ENSMGAP00000005779	ENSGALP00000005911
ENSMGAP00000014295	ENSGALP00000021309
ENSMGAP00000010162	ENSGALP00000038677
ENSMGAP00000018188	ENSGALP00000031103
ENSMGAP00000000140	ENSGALP00000000843
ENSMGAP00000006172	ENSGALP00000033347
ENSMGAP00000011644	ENSGALP00000042863
ENSMGAP00000016548	ENSGALP00000007758
ENSMGAP00000003812	ENSGALP00000043335
ENSMGAP00000006962	ENSGALP00000007586
ENSMGAP00000006732	ENSGALP00000035478
ENSMGAP00000011824	ENSGALP00000017248
ENSMGAP00000012195	ENSGALP00000016081
ENSMGAP00000005450	ENSGALP00000008657
ENSMGAP00000012070	ENSGALP00000034943
ENSMGAP00000006462	ENSGALP00000038463
ENSMGAP00000013253	ENSGALP00000026367
ENSMGAP00000016807	ENSGALP00000026389
ENSMGAP00000009066	ENSGALP00000014166
ENSMGAP00000006876	ENSGALP00000014164
ENSMGAP00000002071	ENSGALP00000001964
ENSMGAP00000002737	ENSGALP00000038374
ENSMGAP00000008642	ENSGALP00000041435
ENSMGAP00000015526	ENSGALP00000026339
ENSMGAP00000015121	ENSGALP00000026940
ENSMGAP00000009081	ENSGALP00000012126
ENSMGAP00000009167	ENSGALP00000022345
ENSMGAP00000001023	ENSGALP00000039731
ENSMGAP00000015565	ENSGALP00000026662
ENSMGAP00000015564	ENSGALP00000042770
ENSMGAP00000000643	ENSGALP00000040597
ENSMGAP00000005672	ENSGALP00000023180
ENSMGAP00000005734	ENSGALP00000008955
ENSMGAP00000006178	ENSGALP00000006931
ENSMGAP00000015351	ENSGALP00000027789
ENSMGAP00000013413	ENSGALP00000036948
ENSMGAP00000004467	ENSGALP00000012815
ENSMGAP00000007008	ENSGALP00000008453
ENSMGAP00000003081	ENSGALP00000013267
ENSMGAP00000019634	ENSGALP00000011170
ENSMGAP00000008085	ENSGALP00000009584
ENSMGAP00000000032	ENSGALP00000000135
ENSMGAP00000007508	ENSGALP00000017682
ENSMGAP00000006897	ENSGALP00000032783
ENSMGAP00000002725	ENSGALP00000010405
ENSMGAP00000008477	ENSGALP00000011051
ENSMGAP00000010581	ENSGALP00000035437
ENSMGAP00000009823	ENSGALP00000015600
ENSMGAP00000019178	ENSGALP00000024514
ENSMGAP00000001470	ENSGALP00000006980
ENSMGAP00000003698	ENSGALP00000002643
ENSMGAP00000012991	ENSGALP00000019656
ENSMGAP00000006487	ENSGALP00000009774
ENSMGAP00000010945	ENSGALP00000017861
ENSMGAP00000003797	ENSGALP00000002668
ENSMGAP00000013083	ENSGALP00000019871
ENSMGAP00000007812	ENSGALP00000002767
ENSMGAP00000006088	ENSGALP00000003253
ENSMGAP00000002054	ENSGALP00000009383
ENSMGAP00000002014	ENSGALP00000040651
ENSMGAP00000011231	ENSGALP00000018216
ENSMGAP00000009796	ENSGALP00000032659
ENSMGAP00000015802	ENSGALP00000024072
ENSMGAP00000003889	ENSGALP00000039162
ENSMGAP00000012100	ENSGALP00000025193
ENSMGAP00000007532	ENSGALP00000009289
ENSMGAP00000005822	ENSGALP00000017129
ENSMGAP00000001008	ENSGALP00000005856
ENSMGAP00000006040	ENSGALP00000007999
ENSMGAP00000010045	ENSGALP00000015090
ENSMGAP00000018181	ENSGALP00000042654
ENSMGAP00000000866	ENSGALP00000001390
ENSMGAP00000015271	ENSGALP00000024849
ENSMGAP00000006269	ENSGALP00000040785
ENSMGAP00000016150	ENSGALP00000027812
ENSMGAP00000015806	ENSGALP00000035733
ENSMGAP00000005467	ENSGALP00000037537
ENSMGAP00000002017	ENSGALP00000007067
ENSMGAP00000000804	ENSGALP00000007744
ENSMGAP00000002932	ENSGALP00000011314
ENSMGAP00000018663	ENSGALP00000003296
ENSMGAP00000009570	ENSGALP00000038883
ENSMGAP00000005050	ENSGALP00000041545
ENSMGAP00000010065	ENSGALP00000007651
ENSMGAP00000017700	ENSGALP00000013381
ENSMGAP00000014526	ENSGALP00000022861
ENSMGAP00000002364	ENSGALP00000004423
ENSMGAP00000010602	ENSGALP00000017600
ENSMGAP00000006180	ENSGALP00000017243
ENSMGAP00000014488	ENSGALP00000025477
ENSMGAP00000000387	ENSGALP00000004775
ENSMGAP00000012958	ENSGALP00000019596
ENSMGAP00000001649	ENSGALP00000040936
ENSMGAP00000006276	ENSGALP00000011192
ENSMGAP00000001111	ENSGALP00000005601
ENSMGAP00000013186	ENSGALP00000020051
ENSMGAP00000016301	ENSGALP00000019837
ENSMGAP00000016980	ENSGALP00000043385
ENSMGAP00000016615	ENSGALP00000004030
ENSMGAP00000005875	ENSGALP00000004234
ENSMGAP00000013589	ENSGALP00000036889
ENSMGAP00000000755	ENSGALP00000019086
ENSMGAP00000011783	ENSGALP00000020041
ENSMGAP00000006685	ENSGALP00000039533
ENSMGAP00000007002	ENSGALP00000043172
ENSMGAP00000017692	ENSGALP00000025782
ENSMGAP00000011638	ENSGALP00000014887
ENSMGAP00000010447	ENSGALP00000013528
ENSMGAP00000002169	ENSGALP00000004936
ENSMGAP00000000891	ENSGALP00000007663
ENSMGAP00000011022	ENSGALP00000023820
ENSMGAP00000018590	ENSGALP00000023822
ENSMGAP00000004955	ENSGALP00000005414
ENSMGAP00000001218	ENSGALP00000033857
ENSMGAP00000015140	ENSGALP00000024272
[truncated: 10,004 more rows]
