# Supplementary material for: Reconstruction of proto-vertebrate, proto-cyclostome and proto-gnathostome genomes provides new insights into early vertebrate evolution
Source: Nat Commun. 2021 Jul 23;12:4489. doi: 10.1038/s41467-021-24573-z (PMC8302630; doi:10.1038/s41467-021-24573-z)
Supplement: Supplementary file 4 — Supplementary Data 1 [file 41467_2021_24573_MOESM4_ESM.zip › SuppData1/orthologs/MELGA-GASAC.txt]

ENSMGAP00000004951	ENSGACP00000003450
ENSMGAP00000003068	ENSGACP00000018304
ENSMGAP00000003068	ENSGACP00000003045
ENSMGAP00000000132	ENSGACP00000026872
ENSMGAP00000013265	ENSGACP00000008784
ENSMGAP00000013498	ENSGACP00000027282
ENSMGAP00000010739	ENSGACP00000017512
ENSMGAP00000004925	ENSGACP00000003444
ENSMGAP00000002621	ENSGACP00000027655
ENSMGAP00000011180	ENSGACP00000015229
ENSMGAP00000003978	ENSGACP00000013204
ENSMGAP00000015197	ENSGACP00000018412
ENSMGAP00000003388	ENSGACP00000004939
ENSMGAP00000002654	ENSGACP00000007033
ENSMGAP00000009217	ENSGACP00000012136
ENSMGAP00000002648	ENSGACP00000004873
ENSMGAP00000009326	ENSGACP00000002806
ENSMGAP00000009326	ENSGACP00000023126
ENSMGAP00000007525	ENSGACP00000004170
ENSMGAP00000001572	ENSGACP00000000014
ENSMGAP00000010575	ENSGACP00000010389
ENSMGAP00000000479	ENSGACP00000008196
ENSMGAP00000003900	ENSGACP00000022876
ENSMGAP00000015491	ENSGACP00000020510
ENSMGAP00000000415	ENSGACP00000004209
ENSMGAP00000000276	ENSGACP00000025947
ENSMGAP00000000909	ENSGACP00000000488
ENSMGAP00000012849	ENSGACP00000021405
ENSMGAP00000000973	ENSGACP00000013531
ENSMGAP00000010566	ENSGACP00000014122
ENSMGAP00000010545	ENSGACP00000014108
ENSMGAP00000007436	ENSGACP00000015493
ENSMGAP00000007436	ENSGACP00000004288
ENSMGAP00000011060	ENSGACP00000018787
ENSMGAP00000007584	ENSGACP00000002402
ENSMGAP00000000941	ENSGACP00000013540
ENSMGAP00000000941	ENSGACP00000012095
ENSMGAP00000015853	ENSGACP00000013490
ENSMGAP00000015605	ENSGACP00000020058
ENSMGAP00000017353	ENSGACP00000025883
ENSMGAP00000014132	ENSGACP00000005703
ENSMGAP00000000271	ENSGACP00000020860
ENSMGAP00000000271	ENSGACP00000006974
ENSMGAP00000010789	ENSGACP00000022648
ENSMGAP00000013478	ENSGACP00000014759
ENSMGAP00000010388	ENSGACP00000006839
ENSMGAP00000010388	ENSGACP00000022315
ENSMGAP00000005618	ENSGACP00000011561
ENSMGAP00000005618	ENSGACP00000002990
ENSMGAP00000001450	ENSGACP00000026579
ENSMGAP00000001450	ENSGACP00000013930
ENSMGAP00000005019	ENSGACP00000025513
ENSMGAP00000000922	ENSGACP00000025845
ENSMGAP00000003400	ENSGACP00000017996
ENSMGAP00000018942	ENSGACP00000011089
ENSMGAP00000004974	ENSGACP00000019294
ENSMGAP00000000263	ENSGACP00000009755
ENSMGAP00000004440	ENSGACP00000015915
ENSMGAP00000009720	ENSGACP00000023103
ENSMGAP00000004973	ENSGACP00000002295
ENSMGAP00000015643	ENSGACP00000018209
ENSMGAP00000005906	ENSGACP00000012521
ENSMGAP00000012790	ENSGACP00000004603
ENSMGAP00000003923	ENSGACP00000019518
ENSMGAP00000003923	ENSGACP00000004546
ENSMGAP00000013787	ENSGACP00000006206
ENSMGAP00000013930	ENSGACP00000026389
ENSMGAP00000006584	ENSGACP00000004274
ENSMGAP00000006584	ENSGACP00000015475
ENSMGAP00000004536	ENSGACP00000013968
ENSMGAP00000017297	ENSGACP00000015931
ENSMGAP00000013514	ENSGACP00000009933
ENSMGAP00000006458	ENSGACP00000005141
ENSMGAP00000002526	ENSGACP00000007915
ENSMGAP00000002526	ENSGACP00000013351
ENSMGAP00000010940	ENSGACP00000009128
ENSMGAP00000009863	ENSGACP00000005885
ENSMGAP00000014406	ENSGACP00000008256
ENSMGAP00000014447	ENSGACP00000026085
ENSMGAP00000009216	ENSGACP00000014218
ENSMGAP00000002105	ENSGACP00000008788
ENSMGAP00000000989	ENSGACP00000012624
ENSMGAP00000001972	ENSGACP00000006233
ENSMGAP00000012273	ENSGACP00000022472
ENSMGAP00000002149	ENSGACP00000018261
ENSMGAP00000006655	ENSGACP00000022347
ENSMGAP00000008809	ENSGACP00000007046
ENSMGAP00000011192	ENSGACP00000010215
ENSMGAP00000007478	ENSGACP00000007839
ENSMGAP00000000881	ENSGACP00000024328
ENSMGAP00000017442	ENSGACP00000002797
ENSMGAP00000017442	ENSGACP00000008850
ENSMGAP00000011996	ENSGACP00000003687
ENSMGAP00000007423	ENSGACP00000013891
ENSMGAP00000007423	ENSGACP00000015752
ENSMGAP00000013335	ENSGACP00000011056
ENSMGAP00000001910	ENSGACP00000023914
ENSMGAP00000001910	ENSGACP00000004412
ENSMGAP00000004502	ENSGACP00000013838
ENSMGAP00000004061	ENSGACP00000010614
ENSMGAP00000001781	ENSGACP00000022578
ENSMGAP00000000418	ENSGACP00000016521
ENSMGAP00000007539	ENSGACP00000011213
ENSMGAP00000011139	ENSGACP00000023031
ENSMGAP00000017915	ENSGACP00000018735
ENSMGAP00000011894	ENSGACP00000010089
ENSMGAP00000015236	ENSGACP00000003980
ENSMGAP00000003757	ENSGACP00000020505
ENSMGAP00000010071	ENSGACP00000024791
ENSMGAP00000009399	ENSGACP00000024033
ENSMGAP00000001751	ENSGACP00000011235
ENSMGAP00000001751	ENSGACP00000023409
ENSMGAP00000007518	ENSGACP00000002405
ENSMGAP00000014040	ENSGACP00000011399
ENSMGAP00000010374	ENSGACP00000016404
ENSMGAP00000001944	ENSGACP00000026319
ENSMGAP00000001944	ENSGACP00000015343
ENSMGAP00000013734	ENSGACP00000010214
ENSMGAP00000000217	ENSGACP00000018406
ENSMGAP00000002878	ENSGACP00000024658
ENSMGAP00000000231	ENSGACP00000018417
ENSMGAP00000000231	ENSGACP00000008623
ENSMGAP00000001795	ENSGACP00000014394
ENSMGAP00000012130	ENSGACP00000019210
ENSMGAP00000005494	ENSGACP00000002348
ENSMGAP00000005494	ENSGACP00000023091
ENSMGAP00000006701	ENSGACP00000015815
ENSMGAP00000010996	ENSGACP00000022066
ENSMGAP00000004600	ENSGACP00000010750
ENSMGAP00000004769	ENSGACP00000012695
ENSMGAP00000004769	ENSGACP00000007203
ENSMGAP00000008135	ENSGACP00000005237
ENSMGAP00000007577	ENSGACP00000024500
ENSMGAP00000013515	ENSGACP00000025056
ENSMGAP00000011943	ENSGACP00000003704
ENSMGAP00000000964	ENSGACP00000016370
ENSMGAP00000003538	ENSGACP00000022984
ENSMGAP00000006673	ENSGACP00000004888
ENSMGAP00000018976	ENSGACP00000008807
ENSMGAP00000005664	ENSGACP00000022304
ENSMGAP00000008306	ENSGACP00000020352
ENSMGAP00000008756	ENSGACP00000018750
ENSMGAP00000005181	ENSGACP00000014494
ENSMGAP00000015568	ENSGACP00000004440
ENSMGAP00000015570	ENSGACP00000005070
ENSMGAP00000001772	ENSGACP00000002886
ENSMGAP00000005589	ENSGACP00000007201
ENSMGAP00000005589	ENSGACP00000024497
ENSMGAP00000007854	ENSGACP00000010311
ENSMGAP00000006564	ENSGACP00000020639
ENSMGAP00000000062	ENSGACP00000006806
ENSMGAP00000013566	ENSGACP00000011680
ENSMGAP00000013566	ENSGACP00000015215
ENSMGAP00000014847	ENSGACP00000017136
ENSMGAP00000008226	ENSGACP00000005071
ENSMGAP00000019750	ENSGACP00000010693
ENSMGAP00000008466	ENSGACP00000000220
ENSMGAP00000001356	ENSGACP00000012914
ENSMGAP00000014625	ENSGACP00000015985
ENSMGAP00000007848	ENSGACP00000009347
ENSMGAP00000007848	ENSGACP00000025450
ENSMGAP00000010300	ENSGACP00000024263
ENSMGAP00000003617	ENSGACP00000023016
ENSMGAP00000009825	ENSGACP00000019572
ENSMGAP00000000737	ENSGACP00000014238
ENSMGAP00000009657	ENSGACP00000003505
ENSMGAP00000011815	ENSGACP00000008454
ENSMGAP00000011218	ENSGACP00000010767
ENSMGAP00000011218	ENSGACP00000009332
ENSMGAP00000012705	ENSGACP00000006347
ENSMGAP00000007078	ENSGACP00000008366
ENSMGAP00000007078	ENSGACP00000011689
ENSMGAP00000011134	ENSGACP00000021542
ENSMGAP00000011134	ENSGACP00000012439
ENSMGAP00000017509	ENSGACP00000012414
ENSMGAP00000000730	ENSGACP00000006410
ENSMGAP00000000730	ENSGACP00000017305
ENSMGAP00000012182	ENSGACP00000018854
ENSMGAP00000012182	ENSGACP00000003269
ENSMGAP00000015716	ENSGACP00000004022
ENSMGAP00000003367	ENSGACP00000021129
ENSMGAP00000009944	ENSGACP00000021829
ENSMGAP00000009944	ENSGACP00000015846
ENSMGAP00000003349	ENSGACP00000021132
ENSMGAP00000009979	ENSGACP00000021827
ENSMGAP00000016886	ENSGACP00000013084
ENSMGAP00000013153	ENSGACP00000003931
ENSMGAP00000007392	ENSGACP00000022235
ENSMGAP00000006485	ENSGACP00000024618
ENSMGAP00000003262	ENSGACP00000018219
ENSMGAP00000012561	ENSGACP00000019166
ENSMGAP00000003178	ENSGACP00000005801
ENSMGAP00000011128	ENSGACP00000002055
ENSMGAP00000007926	ENSGACP00000019859
ENSMGAP00000006160	ENSGACP00000005941
ENSMGAP00000010923	ENSGACP00000005138
ENSMGAP00000010925	ENSGACP00000025436
ENSMGAP00000014141	ENSGACP00000005832
ENSMGAP00000014140	ENSGACP00000005837
ENSMGAP00000009394	ENSGACP00000019610
ENSMGAP00000009394	ENSGACP00000017490
ENSMGAP00000008318	ENSGACP00000013771
ENSMGAP00000008318	ENSGACP00000020523
ENSMGAP00000009205	ENSGACP00000008747
ENSMGAP00000006256	ENSGACP00000023395
ENSMGAP00000006256	ENSGACP00000024826
ENSMGAP00000009009	ENSGACP00000027605
ENSMGAP00000011385	ENSGACP00000004758
ENSMGAP00000001142	ENSGACP00000010091
ENSMGAP00000004457	ENSGACP00000003129
ENSMGAP00000008988	ENSGACP00000008282
ENSMGAP00000008872	ENSGACP00000007790
ENSMGAP00000008872	ENSGACP00000016640
ENSMGAP00000010443	ENSGACP00000025425
ENSMGAP00000000679	ENSGACP00000023045
ENSMGAP00000014048	ENSGACP00000011374
ENSMGAP00000014048	ENSGACP00000016639
ENSMGAP00000012880	ENSGACP00000013919
ENSMGAP00000014779	ENSGACP00000007495
ENSMGAP00000014780	ENSGACP00000017514
ENSMGAP00000004289	ENSGACP00000012167
ENSMGAP00000004289	ENSGACP00000008702
ENSMGAP00000008743	ENSGACP00000014609
ENSMGAP00000011153	ENSGACP00000015729
ENSMGAP00000016657	ENSGACP00000010104
ENSMGAP00000016637	ENSGACP00000026169
ENSMGAP00000003533	ENSGACP00000027541
ENSMGAP00000009178	ENSGACP00000020789
ENSMGAP00000009178	ENSGACP00000013293
ENSMGAP00000009175	ENSGACP00000019511
ENSMGAP00000005907	ENSGACP00000011768
ENSMGAP00000013873	ENSGACP00000000857
ENSMGAP00000010650	ENSGACP00000006905
ENSMGAP00000010650	ENSGACP00000022342
ENSMGAP00000007940	ENSGACP00000007159
ENSMGAP00000007940	ENSGACP00000021629
ENSMGAP00000008533	ENSGACP00000011514
ENSMGAP00000005766	ENSGACP00000007653
ENSMGAP00000010471	ENSGACP00000005156
ENSMGAP00000009748	ENSGACP00000005372
ENSMGAP00000014629	ENSGACP00000015965
ENSMGAP00000014629	ENSGACP00000023911
ENSMGAP00000013528	ENSGACP00000020863
ENSMGAP00000007961	ENSGACP00000022656
ENSMGAP00000008585	ENSGACP00000013194
ENSMGAP00000014342	ENSGACP00000011152
ENSMGAP00000014345	ENSGACP00000011138
ENSMGAP00000013739	ENSGACP00000010944
ENSMGAP00000000980	ENSGACP00000022338
ENSMGAP00000000980	ENSGACP00000014096
ENSMGAP00000011431	ENSGACP00000020152
ENSMGAP00000005911	ENSGACP00000026379
ENSMGAP00000005911	ENSGACP00000015814
ENSMGAP00000014536	ENSGACP00000015693
ENSMGAP00000017551	ENSGACP00000018115
ENSMGAP00000013170	ENSGACP00000016549
ENSMGAP00000013170	ENSGACP00000006709
ENSMGAP00000019340	ENSGACP00000017867
ENSMGAP00000014778	ENSGACP00000007480
ENSMGAP00000011272	ENSGACP00000023702
ENSMGAP00000001815	ENSGACP00000008047
ENSMGAP00000008157	ENSGACP00000002773
ENSMGAP00000013247	ENSGACP00000009197
ENSMGAP00000014108	ENSGACP00000007682
ENSMGAP00000000499	ENSGACP00000023139
ENSMGAP00000001575	ENSGACP00000009670
ENSMGAP00000015092	ENSGACP00000016283
ENSMGAP00000015092	ENSGACP00000019711
ENSMGAP00000015391	ENSGACP00000020139
ENSMGAP00000001688	ENSGACP00000022997
ENSMGAP00000003355	ENSGACP00000017963
ENSMGAP00000003355	ENSGACP00000014611
ENSMGAP00000016365	ENSGACP00000003972
ENSMGAP00000016855	ENSGACP00000007261
ENSMGAP00000011869	ENSGACP00000005865
ENSMGAP00000004109	ENSGACP00000026557
ENSMGAP00000007245	ENSGACP00000022171
ENSMGAP00000008731	ENSGACP00000014617
ENSMGAP00000000086	ENSGACP00000023960
ENSMGAP00000002593	ENSGACP00000003253
ENSMGAP00000014707	ENSGACP00000013823
ENSMGAP00000001163	ENSGACP00000000546
ENSMGAP00000001348	ENSGACP00000008541
ENSMGAP00000007519	ENSGACP00000005245
ENSMGAP00000011156	ENSGACP00000021564
ENSMGAP00000000369	ENSGACP00000023933
ENSMGAP00000001091	ENSGACP00000010018
ENSMGAP00000013568	ENSGACP00000015645
ENSMGAP00000000085	ENSGACP00000010158
ENSMGAP00000000085	ENSGACP00000010766
ENSMGAP00000018204	ENSGACP00000014594
ENSMGAP00000006390	ENSGACP00000012065
ENSMGAP00000015441	ENSGACP00000002976
ENSMGAP00000000762	ENSGACP00000009782
ENSMGAP00000008714	ENSGACP00000014610
ENSMGAP00000010586	ENSGACP00000017221
ENSMGAP00000008852	ENSGACP00000006610
ENSMGAP00000009255	ENSGACP00000024519
ENSMGAP00000009255	ENSGACP00000022977
ENSMGAP00000008876	ENSGACP00000002710
ENSMGAP00000004670	ENSGACP00000004756
ENSMGAP00000004670	ENSGACP00000024428
ENSMGAP00000003422	ENSGACP00000008120
ENSMGAP00000003422	ENSGACP00000026911
ENSMGAP00000003689	ENSGACP00000009627
ENSMGAP00000003689	ENSGACP00000026912
ENSMGAP00000003725	ENSGACP00000008126
ENSMGAP00000011606	ENSGACP00000018009
ENSMGAP00000011606	ENSGACP00000026115
ENSMGAP00000011689	ENSGACP00000012368
ENSMGAP00000015781	ENSGACP00000002501
ENSMGAP00000009299	ENSGACP00000024161
ENSMGAP00000003710	ENSGACP00000015186
ENSMGAP00000011655	ENSGACP00000019007
ENSMGAP00000008858	ENSGACP00000009364
ENSMGAP00000008858	ENSGACP00000022283
ENSMGAP00000014047	ENSGACP00000016040
ENSMGAP00000011759	ENSGACP00000023040
ENSMGAP00000000744	ENSGACP00000027323
ENSMGAP00000005385	ENSGACP00000011344
ENSMGAP00000005473	ENSGACP00000007394
ENSMGAP00000005473	ENSGACP00000010244
ENSMGAP00000014873	ENSGACP00000015467
ENSMGAP00000004123	ENSGACP00000012004
ENSMGAP00000004123	ENSGACP00000008427
ENSMGAP00000006694	ENSGACP00000020774
ENSMGAP00000012758	ENSGACP00000019686
ENSMGAP00000016378	ENSGACP00000007393
ENSMGAP00000006418	ENSGACP00000018930
ENSMGAP00000006418	ENSGACP00000022151
ENSMGAP00000007499	ENSGACP00000024490
ENSMGAP00000007499	ENSGACP00000016156
ENSMGAP00000002574	ENSGACP00000026723
ENSMGAP00000014767	ENSGACP00000008971
ENSMGAP00000014767	ENSGACP00000010715
ENSMGAP00000004080	ENSGACP00000009867
ENSMGAP00000014427	ENSGACP00000012507
ENSMGAP00000006889	ENSGACP00000018335
ENSMGAP00000002312	ENSGACP00000003601
ENSMGAP00000013161	ENSGACP00000008287
ENSMGAP00000013161	ENSGACP00000003954
ENSMGAP00000010056	ENSGACP00000008952
ENSMGAP00000009371	ENSGACP00000007269
ENSMGAP00000000497	ENSGACP00000023726
ENSMGAP00000007704	ENSGACP00000009734
ENSMGAP00000000859	ENSGACP00000011957
ENSMGAP00000011580	ENSGACP00000020024
ENSMGAP00000019406	ENSGACP00000020028
ENSMGAP00000002371	ENSGACP00000010507
ENSMGAP00000015954	ENSGACP00000015759
ENSMGAP00000015954	ENSGACP00000027242
ENSMGAP00000002720	ENSGACP00000006238
ENSMGAP00000002995	ENSGACP00000013450
ENSMGAP00000013724	ENSGACP00000007062
ENSMGAP00000016876	ENSGACP00000006011
ENSMGAP00000002247	ENSGACP00000018621
ENSMGAP00000014035	ENSGACP00000025390
ENSMGAP00000005660	ENSGACP00000027075
ENSMGAP00000005660	ENSGACP00000011371
ENSMGAP00000008955	ENSGACP00000014438
ENSMGAP00000008955	ENSGACP00000002482
ENSMGAP00000006471	ENSGACP00000010138
ENSMGAP00000009069	ENSGACP00000002636
ENSMGAP00000003984	ENSGACP00000014484
ENSMGAP00000014886	ENSGACP00000007335
ENSMGAP00000011317	ENSGACP00000014770
ENSMGAP00000007542	ENSGACP00000014945
ENSMGAP00000007616	ENSGACP00000014826
ENSMGAP00000014484	ENSGACP00000001426
ENSMGAP00000014484	ENSGACP00000005705
ENSMGAP00000012667	ENSGACP00000010458
ENSMGAP00000012667	ENSGACP00000007957
ENSMGAP00000012872	ENSGACP00000007626
ENSMGAP00000004677	ENSGACP00000011322
ENSMGAP00000003309	ENSGACP00000021331
ENSMGAP00000003309	ENSGACP00000013049
ENSMGAP00000005030	ENSGACP00000019148
ENSMGAP00000017043	ENSGACP00000019139
ENSMGAP00000010091	ENSGACP00000021558
ENSMGAP00000010091	ENSGACP00000025677
ENSMGAP00000005287	ENSGACP00000015799
ENSMGAP00000012887	ENSGACP00000000812
ENSMGAP00000006474	ENSGACP00000021467
ENSMGAP00000001538	ENSGACP00000006721
ENSMGAP00000001538	ENSGACP00000012822
ENSMGAP00000011398	ENSGACP00000025732
ENSMGAP00000001897	ENSGACP00000022562
ENSMGAP00000009060	ENSGACP00000011924
ENSMGAP00000004606	ENSGACP00000008097
ENSMGAP00000004606	ENSGACP00000013458
ENSMGAP00000000642	ENSGACP00000012763
ENSMGAP00000009313	ENSGACP00000002436
ENSMGAP00000008536	ENSGACP00000023501
ENSMGAP00000007353	ENSGACP00000001210
ENSMGAP00000016272	ENSGACP00000014637
ENSMGAP00000009488	ENSGACP00000017766
ENSMGAP00000006249	ENSGACP00000026775
ENSMGAP00000008115	ENSGACP00000017720
ENSMGAP00000008115	ENSGACP00000023168
ENSMGAP00000005020	ENSGACP00000000388
ENSMGAP00000005020	ENSGACP00000010687
ENSMGAP00000016743	ENSGACP00000027546
ENSMGAP00000010642	ENSGACP00000022436
ENSMGAP00000003290	ENSGACP00000009783
ENSMGAP00000010616	ENSGACP00000022395
ENSMGAP00000010616	ENSGACP00000016553
ENSMGAP00000014760	ENSGACP00000013794
ENSMGAP00000014760	ENSGACP00000002583
ENSMGAP00000013176	ENSGACP00000008851
ENSMGAP00000014789	ENSGACP00000011962
ENSMGAP00000010924	ENSGACP00000021742
ENSMGAP00000008195	ENSGACP00000007476
ENSMGAP00000008829	ENSGACP00000002768
ENSMGAP00000013287	ENSGACP00000008862
ENSMGAP00000016002	ENSGACP00000002243
ENSMGAP00000004273	ENSGACP00000023563
ENSMGAP00000004013	ENSGACP00000004347
ENSMGAP00000006825	ENSGACP00000024642
ENSMGAP00000010088	ENSGACP00000023961
ENSMGAP00000013864	ENSGACP00000010920
ENSMGAP00000003424	ENSGACP00000020256
ENSMGAP00000014323	ENSGACP00000018674
ENSMGAP00000008303	ENSGACP00000001541
ENSMGAP00000013753	ENSGACP00000025293
ENSMGAP00000015086	ENSGACP00000021244
ENSMGAP00000001419	ENSGACP00000015197
ENSMGAP00000003442	ENSGACP00000010883
ENSMGAP00000001207	ENSGACP00000010157
ENSMGAP00000017075	ENSGACP00000016455
ENSMGAP00000009053	ENSGACP00000011325
ENSMGAP00000009053	ENSGACP00000019984
ENSMGAP00000011324	ENSGACP00000007247
ENSMGAP00000019123	ENSGACP00000008515
ENSMGAP00000019123	ENSGACP00000010891
ENSMGAP00000015982	ENSGACP00000027174
ENSMGAP00000012956	ENSGACP00000023717
ENSMGAP00000012051	ENSGACP00000003615
ENSMGAP00000005889	ENSGACP00000005917
ENSMGAP00000010883	ENSGACP00000024117
ENSMGAP00000008681	ENSGACP00000018050
ENSMGAP00000005466	ENSGACP00000018757
ENSMGAP00000013654	ENSGACP00000020047
ENSMGAP00000013654	ENSGACP00000007585
ENSMGAP00000012674	ENSGACP00000026129
ENSMGAP00000008615	ENSGACP00000003547
ENSMGAP00000002974	ENSGACP00000019183
ENSMGAP00000012582	ENSGACP00000018705
ENSMGAP00000009859	ENSGACP00000025486
ENSMGAP00000009859	ENSGACP00000016795
ENSMGAP00000018681	ENSGACP00000025138
ENSMGAP00000018681	ENSGACP00000011755
ENSMGAP00000009417	ENSGACP00000002674
ENSMGAP00000013979	ENSGACP00000018076
ENSMGAP00000008333	ENSGACP00000022972
ENSMGAP00000004205	ENSGACP00000024356
ENSMGAP00000001548	ENSGACP00000011466
ENSMGAP00000015665	ENSGACP00000003847
ENSMGAP00000007322	ENSGACP00000022310
ENSMGAP00000012013	ENSGACP00000021571
ENSMGAP00000012026	ENSGACP00000021553
ENSMGAP00000005302	ENSGACP00000023675
ENSMGAP00000005302	ENSGACP00000009161
ENSMGAP00000016750	ENSGACP00000022606
ENSMGAP00000004470	ENSGACP00000003183
ENSMGAP00000004470	ENSGACP00000011082
ENSMGAP00000010142	ENSGACP00000023531
ENSMGAP00000002069	ENSGACP00000008056
ENSMGAP00000002069	ENSGACP00000009168
ENSMGAP00000004515	ENSGACP00000022048
ENSMGAP00000000834	ENSGACP00000011656
ENSMGAP00000017435	ENSGACP00000021346
ENSMGAP00000018236	ENSGACP00000005446
ENSMGAP00000010087	ENSGACP00000017279
ENSMGAP00000003283	ENSGACP00000006884
ENSMGAP00000011665	ENSGACP00000002114
ENSMGAP00000011513	ENSGACP00000019214
ENSMGAP00000016934	ENSGACP00000023011
ENSMGAP00000018477	ENSGACP00000017178
ENSMGAP00000012426	ENSGACP00000021150
ENSMGAP00000015431	ENSGACP00000026689
ENSMGAP00000004052	ENSGACP00000012092
ENSMGAP00000007852	ENSGACP00000023826
ENSMGAP00000007852	ENSGACP00000021508
ENSMGAP00000012793	ENSGACP00000015893
ENSMGAP00000012793	ENSGACP00000019478
ENSMGAP00000010423	ENSGACP00000012018
ENSMGAP00000010423	ENSGACP00000000954
ENSMGAP00000006493	ENSGACP00000003981
ENSMGAP00000002459	ENSGACP00000023947
ENSMGAP00000007000	ENSGACP00000019749
ENSMGAP00000005320	ENSGACP00000024168
ENSMGAP00000012292	ENSGACP00000009082
ENSMGAP00000003179	ENSGACP00000022777
ENSMGAP00000012498	ENSGACP00000018775
ENSMGAP00000011284	ENSGACP00000017417
ENSMGAP00000004359	ENSGACP00000027504
ENSMGAP00000010368	ENSGACP00000002229
ENSMGAP00000010368	ENSGACP00000014456
ENSMGAP00000011345	ENSGACP00000013539
ENSMGAP00000017489	ENSGACP00000014073
ENSMGAP00000005791	ENSGACP00000022298
ENSMGAP00000000187	ENSGACP00000010265
ENSMGAP00000000187	ENSGACP00000009778
ENSMGAP00000003686	ENSGACP00000015141
ENSMGAP00000014073	ENSGACP00000005329
ENSMGAP00000010967	ENSGACP00000023030
ENSMGAP00000003799	ENSGACP00000013038
ENSMGAP00000019424	ENSGACP00000020549
ENSMGAP00000006182	ENSGACP00000015912
ENSMGAP00000019133	ENSGACP00000026330
ENSMGAP00000016530	ENSGACP00000015764
ENSMGAP00000016530	ENSGACP00000027003
ENSMGAP00000001734	ENSGACP00000022490
ENSMGAP00000007819	ENSGACP00000022529
ENSMGAP00000013445	ENSGACP00000025239
ENSMGAP00000013445	ENSGACP00000009059
ENSMGAP00000019781	ENSGACP00000014363
ENSMGAP00000019781	ENSGACP00000027136
ENSMGAP00000016437	ENSGACP00000018567
ENSMGAP00000017228	ENSGACP00000023567
ENSMGAP00000017228	ENSGACP00000024371
ENSMGAP00000016406	ENSGACP00000010873
ENSMGAP00000000443	ENSGACP00000005024
ENSMGAP00000007199	ENSGACP00000027593
ENSMGAP00000010914	ENSGACP00000013327
ENSMGAP00000010914	ENSGACP00000018279
ENSMGAP00000005390	ENSGACP00000006461
ENSMGAP00000008577	ENSGACP00000022880
ENSMGAP00000008577	ENSGACP00000024592
ENSMGAP00000008400	ENSGACP00000003771
ENSMGAP00000008400	ENSGACP00000002157
ENSMGAP00000002200	ENSGACP00000006853
ENSMGAP00000008339	ENSGACP00000002749
ENSMGAP00000009787	ENSGACP00000009150
ENSMGAP00000005690	ENSGACP00000023632
ENSMGAP00000003532	ENSGACP00000013757
ENSMGAP00000002285	ENSGACP00000011965
ENSMGAP00000003792	ENSGACP00000008707
ENSMGAP00000002136	ENSGACP00000001910
ENSMGAP00000009274	ENSGACP00000007127
ENSMGAP00000005995	ENSGACP00000020929
ENSMGAP00000019673	ENSGACP00000000447
ENSMGAP00000018341	ENSGACP00000022776
ENSMGAP00000013737	ENSGACP00000013315
ENSMGAP00000014138	ENSGACP00000008151
ENSMGAP00000010085	ENSGACP00000013188
ENSMGAP00000014303	ENSGACP00000014372
ENSMGAP00000003393	ENSGACP00000016187
ENSMGAP00000011526	ENSGACP00000014581
ENSMGAP00000012814	ENSGACP00000019677
ENSMGAP00000011679	ENSGACP00000004083
ENSMGAP00000011679	ENSGACP00000005781
ENSMGAP00000007789	ENSGACP00000014663
ENSMGAP00000003057	ENSGACP00000013881
ENSMGAP00000000986	ENSGACP00000021151
ENSMGAP00000002904	ENSGACP00000014852
ENSMGAP00000006908	ENSGACP00000024470
ENSMGAP00000013141	ENSGACP00000008949
ENSMGAP00000009656	ENSGACP00000018462
ENSMGAP00000007799	ENSGACP00000023022
ENSMGAP00000015733	ENSGACP00000020220
ENSMGAP00000006170	ENSGACP00000020796
ENSMGAP00000015182	ENSGACP00000018045
ENSMGAP00000015182	ENSGACP00000020202
ENSMGAP00000008545	ENSGACP00000019892
ENSMGAP00000008887	ENSGACP00000020784
ENSMGAP00000008887	ENSGACP00000016165
ENSMGAP00000001786	ENSGACP00000007257
ENSMGAP00000001786	ENSGACP00000003332
ENSMGAP00000009648	ENSGACP00000014657
ENSMGAP00000003766	ENSGACP00000021601
ENSMGAP00000015790	ENSGACP00000005673
ENSMGAP00000015790	ENSGACP00000018309
ENSMGAP00000003647	ENSGACP00000020761
ENSMGAP00000003351	ENSGACP00000000023
ENSMGAP00000003198	ENSGACP00000011075
ENSMGAP00000013062	ENSGACP00000017025
ENSMGAP00000008325	ENSGACP00000022262
ENSMGAP00000014066	ENSGACP00000017069
ENSMGAP00000008904	ENSGACP00000001537
ENSMGAP00000019426	ENSGACP00000013067
ENSMGAP00000011684	ENSGACP00000007024
ENSMGAP00000006542	ENSGACP00000002168
ENSMGAP00000010260	ENSGACP00000019076
ENSMGAP00000014993	ENSGACP00000017596
ENSMGAP00000008086	ENSGACP00000024684
ENSMGAP00000005024	ENSGACP00000011332
ENSMGAP00000009827	ENSGACP00000018570
ENSMGAP00000001561	ENSGACP00000007863
ENSMGAP00000002954	ENSGACP00000017301
ENSMGAP00000000108	ENSGACP00000004232
ENSMGAP00000003907	ENSGACP00000006403
ENSMGAP00000000402	ENSGACP00000000415
ENSMGAP00000015144	ENSGACP00000027353
ENSMGAP00000009393	ENSGACP00000021996
ENSMGAP00000009074	ENSGACP00000008387
ENSMGAP00000002614	ENSGACP00000003296
ENSMGAP00000017667	ENSGACP00000000699
ENSMGAP00000012381	ENSGACP00000016034
ENSMGAP00000011841	ENSGACP00000004151
ENSMGAP00000003649	ENSGACP00000023997
ENSMGAP00000010597	ENSGACP00000010622
ENSMGAP00000002082	ENSGACP00000016125
ENSMGAP00000019772	ENSGACP00000014496
ENSMGAP00000015789	ENSGACP00000018285
ENSMGAP00000015789	ENSGACP00000005651
ENSMGAP00000012602	ENSGACP00000019208
ENSMGAP00000015233	ENSGACP00000014984
ENSMGAP00000015233	ENSGACP00000026896
ENSMGAP00000001937	ENSGACP00000016192
ENSMGAP00000001937	ENSGACP00000027292
ENSMGAP00000007252	ENSGACP00000019290
ENSMGAP00000000396	ENSGACP00000024689
ENSMGAP00000007106	ENSGACP00000001742
ENSMGAP00000007106	ENSGACP00000005540
ENSMGAP00000009840	ENSGACP00000021178
ENSMGAP00000010777	ENSGACP00000011308
ENSMGAP00000016088	ENSGACP00000017588
ENSMGAP00000012525	ENSGACP00000018744
ENSMGAP00000014409	ENSGACP00000001313
ENSMGAP00000010882	ENSGACP00000014383
ENSMGAP00000004813	ENSGACP00000017560
ENSMGAP00000010503	ENSGACP00000022840
ENSMGAP00000001131	ENSGACP00000016689
ENSMGAP00000010628	ENSGACP00000018236
ENSMGAP00000018261	ENSGACP00000012510
ENSMGAP00000006235	ENSGACP00000003484
ENSMGAP00000003569	ENSGACP00000010198
ENSMGAP00000018863	ENSGACP00000020504
ENSMGAP00000010973	ENSGACP00000022073
ENSMGAP00000011946	ENSGACP00000019135
ENSMGAP00000017832	ENSGACP00000006442
ENSMGAP00000009966	ENSGACP00000008923
ENSMGAP00000004713	ENSGACP00000014890
ENSMGAP00000014952	ENSGACP00000013221
ENSMGAP00000015175	ENSGACP00000012239
ENSMGAP00000016373	ENSGACP00000023801
ENSMGAP00000014453	ENSGACP00000010872
ENSMGAP00000008949	ENSGACP00000000841
ENSMGAP00000003065	ENSGACP00000014629
ENSMGAP00000016461	ENSGACP00000004599
ENSMGAP00000006505	ENSGACP00000001097
ENSMGAP00000003778	ENSGACP00000003493
ENSMGAP00000009483	ENSGACP00000007881
ENSMGAP00000015069	ENSGACP00000009707
ENSMGAP00000015767	ENSGACP00000020169
ENSMGAP00000015772	ENSGACP00000004030
ENSMGAP00000008552	ENSGACP00000019422
ENSMGAP00000014508	ENSGACP00000010552
ENSMGAP00000018368	ENSGACP00000017015
ENSMGAP00000018368	ENSGACP00000000088
ENSMGAP00000013822	ENSGACP00000021696
ENSMGAP00000007654	ENSGACP00000013298
ENSMGAP00000012365	ENSGACP00000006321
ENSMGAP00000006906	ENSGACP00000014620
ENSMGAP00000014934	ENSGACP00000013026
ENSMGAP00000006513	ENSGACP00000020648
ENSMGAP00000006157	ENSGACP00000003419
ENSMGAP00000016097	ENSGACP00000027283
ENSMGAP00000007451	ENSGACP00000024474
ENSMGAP00000006120	ENSGACP00000021822
ENSMGAP00000005148	ENSGACP00000017880
ENSMGAP00000003159	ENSGACP00000013112
ENSMGAP00000008084	ENSGACP00000012036
ENSMGAP00000008515	ENSGACP00000002740
ENSMGAP00000011465	ENSGACP00000008433
ENSMGAP00000016018	ENSGACP00000004068
ENSMGAP00000000582	ENSGACP00000022209
ENSMGAP00000000582	ENSGACP00000024664
ENSMGAP00000011756	ENSGACP00000010991
ENSMGAP00000015074	ENSGACP00000010960
ENSMGAP00000007996	ENSGACP00000022519
ENSMGAP00000007996	ENSGACP00000016643
ENSMGAP00000011031	ENSGACP00000018402
ENSMGAP00000008708	ENSGACP00000019917
ENSMGAP00000009942	ENSGACP00000004443
ENSMGAP00000009942	ENSGACP00000015655
ENSMGAP00000009834	ENSGACP00000023964
ENSMGAP00000011602	ENSGACP00000008399
ENSMGAP00000011602	ENSGACP00000004154
ENSMGAP00000006562	ENSGACP00000005023
ENSMGAP00000011647	ENSGACP00000012323
ENSMGAP00000011647	ENSGACP00000000795
ENSMGAP00000010719	ENSGACP00000025485
ENSMGAP00000003451	ENSGACP00000009896
ENSMGAP00000014948	ENSGACP00000012418
ENSMGAP00000014948	ENSGACP00000013256
ENSMGAP00000011735	ENSGACP00000019319
ENSMGAP00000010964	ENSGACP00000009299
ENSMGAP00000001477	ENSGACP00000026577
ENSMGAP00000005509	ENSGACP00000016755
ENSMGAP00000005509	ENSGACP00000026150
ENSMGAP00000014796	ENSGACP00000018252
ENSMGAP00000016662	ENSGACP00000018145
ENSMGAP00000014966	ENSGACP00000013136
ENSMGAP00000017895	ENSGACP00000008717
ENSMGAP00000016052	ENSGACP00000001739
ENSMGAP00000009912	ENSGACP00000024137
ENSMGAP00000015581	ENSGACP00000019231
ENSMGAP00000004144	ENSGACP00000017767
ENSMGAP00000004144	ENSGACP00000025597
ENSMGAP00000007691	ENSGACP00000019584
ENSMGAP00000002187	ENSGACP00000002920
ENSMGAP00000014149	ENSGACP00000006170
ENSMGAP00000004460	ENSGACP00000016108
ENSMGAP00000004460	ENSGACP00000009475
ENSMGAP00000001855	ENSGACP00000021646
ENSMGAP00000001320	ENSGACP00000024788
ENSMGAP00000004870	ENSGACP00000012622
ENSMGAP00000010407	ENSGACP00000025282
ENSMGAP00000007914	ENSGACP00000006481
ENSMGAP00000011771	ENSGACP00000026079
ENSMGAP00000011771	ENSGACP00000011854
ENSMGAP00000006133	ENSGACP00000007695
ENSMGAP00000006133	ENSGACP00000022143
ENSMGAP00000005945	ENSGACP00000004282
ENSMGAP00000005945	ENSGACP00000006460
ENSMGAP00000010556	ENSGACP00000018222
ENSMGAP00000006531	ENSGACP00000021825
ENSMGAP00000004562	ENSGACP00000010854
ENSMGAP00000008270	ENSGACP00000007366
ENSMGAP00000001856	ENSGACP00000007268
ENSMGAP00000001856	ENSGACP00000003320
ENSMGAP00000004539	ENSGACP00000022052
ENSMGAP00000009638	ENSGACP00000014709
ENSMGAP00000012062	ENSGACP00000005027
ENSMGAP00000005078	ENSGACP00000016788
ENSMGAP00000009287	ENSGACP00000024977
ENSMGAP00000009287	ENSGACP00000014061
ENSMGAP00000011154	ENSGACP00000009357
ENSMGAP00000011154	ENSGACP00000019831
ENSMGAP00000005290	ENSGACP00000002190
ENSMGAP00000000918	ENSGACP00000022669
ENSMGAP00000008229	ENSGACP00000019397
ENSMGAP00000005812	ENSGACP00000014833
ENSMGAP00000000399	ENSGACP00000017486
ENSMGAP00000004799	ENSGACP00000020545
ENSMGAP00000004799	ENSGACP00000008214
ENSMGAP00000010016	ENSGACP00000015883
ENSMGAP00000013452	ENSGACP00000010088
ENSMGAP00000013452	ENSGACP00000014002
ENSMGAP00000007230	ENSGACP00000022168
ENSMGAP00000012616	ENSGACP00000019194
ENSMGAP00000014503	ENSGACP00000018711
ENSMGAP00000005998	ENSGACP00000011271
ENSMGAP00000009269	ENSGACP00000019889
ENSMGAP00000012924	ENSGACP00000008882
ENSMGAP00000010258	ENSGACP00000006387
ENSMGAP00000009864	ENSGACP00000008823
ENSMGAP00000008447	ENSGACP00000019530
ENSMGAP00000018296	ENSGACP00000022290
ENSMGAP00000003653	ENSGACP00000009573
ENSMGAP00000008207	ENSGACP00000016398
ENSMGAP00000008207	ENSGACP00000025666
ENSMGAP00000001765	ENSGACP00000014879
ENSMGAP00000001765	ENSGACP00000007436
ENSMGAP00000014644	ENSGACP00000005210
ENSMGAP00000014644	ENSGACP00000024184
ENSMGAP00000011481	ENSGACP00000008646
ENSMGAP00000003679	ENSGACP00000000374
ENSMGAP00000002356	ENSGACP00000026719
ENSMGAP00000002769	ENSGACP00000015159
ENSMGAP00000005216	ENSGACP00000024992
ENSMGAP00000009062	ENSGACP00000002945
ENSMGAP00000003497	ENSGACP00000003232
ENSMGAP00000002920	ENSGACP00000004357
ENSMGAP00000002159	ENSGACP00000014598
ENSMGAP00000003507	ENSGACP00000019384
ENSMGAP00000016715	ENSGACP00000000429
ENSMGAP00000011542	ENSGACP00000003603
ENSMGAP00000002388	ENSGACP00000016997
ENSMGAP00000001509	ENSGACP00000009028
ENSMGAP00000017536	ENSGACP00000016895
ENSMGAP00000017536	ENSGACP00000004524
ENSMGAP00000008745	ENSGACP00000011420
ENSMGAP00000009152	ENSGACP00000015381
ENSMGAP00000006117	ENSGACP00000023962
ENSMGAP00000014576	ENSGACP00000025533
ENSMGAP00000009327	ENSGACP00000007315
ENSMGAP00000015599	ENSGACP00000020044
ENSMGAP00000016067	ENSGACP00000026664
ENSMGAP00000013156	ENSGACP00000011955
ENSMGAP00000000691	ENSGACP00000005308
ENSMGAP00000014914	ENSGACP00000009877
ENSMGAP00000012337	ENSGACP00000007967
ENSMGAP00000009500	ENSGACP00000008424
ENSMGAP00000011878	ENSGACP00000026991
ENSMGAP00000003784	ENSGACP00000004606
ENSMGAP00000012641	ENSGACP00000001625
ENSMGAP00000009289	ENSGACP00000010844
ENSMGAP00000003484	ENSGACP00000003016
ENSMGAP00000007522	ENSGACP00000004840
ENSMGAP00000015786	ENSGACP00000003120
ENSMGAP00000003471	ENSGACP00000022763
ENSMGAP00000017309	ENSGACP00000004093
ENSMGAP00000013349	ENSGACP00000011452
ENSMGAP00000019671	ENSGACP00000018197
ENSMGAP00000019671	ENSGACP00000008589
ENSMGAP00000010815	ENSGACP00000010978
ENSMGAP00000007206	ENSGACP00000006210
ENSMGAP00000004135	ENSGACP00000023740
ENSMGAP00000002743	ENSGACP00000011462
ENSMGAP00000002743	ENSGACP00000022643
ENSMGAP00000003460	ENSGACP00000020308
ENSMGAP00000003460	ENSGACP00000011353
ENSMGAP00000001555	ENSGACP00000011634
ENSMGAP00000001555	ENSGACP00000027095
ENSMGAP00000017807	ENSGACP00000011550
ENSMGAP00000017743	ENSGACP00000025278
ENSMGAP00000017743	ENSGACP00000021615
ENSMGAP00000010797	ENSGACP00000023419
ENSMGAP00000000209	ENSGACP00000007018
ENSMGAP00000014185	ENSGACP00000025981
ENSMGAP00000007405	ENSGACP00000023459
ENSMGAP00000019582	ENSGACP00000026494
ENSMGAP00000002145	ENSGACP00000006705
ENSMGAP00000004735	ENSGACP00000027051
ENSMGAP00000016810	ENSGACP00000012605
ENSMGAP00000002603	ENSGACP00000024433
ENSMGAP00000019035	ENSGACP00000016683
ENSMGAP00000019035	ENSGACP00000007603
ENSMGAP00000007374	ENSGACP00000013009
ENSMGAP00000000135	ENSGACP00000022379
ENSMGAP00000019218	ENSGACP00000021782
ENSMGAP00000019572	ENSGACP00000022778
ENSMGAP00000007202	ENSGACP00000000668
ENSMGAP00000014749	ENSGACP00000013915
ENSMGAP00000010538	ENSGACP00000015432
ENSMGAP00000010538	ENSGACP00000012755
ENSMGAP00000002262	ENSGACP00000002942
ENSMGAP00000018832	ENSGACP00000006413
ENSMGAP00000018832	ENSGACP00000010251
ENSMGAP00000014846	ENSGACP00000026616
ENSMGAP00000009473	ENSGACP00000014867
ENSMGAP00000002894	ENSGACP00000023748
ENSMGAP00000001308	ENSGACP00000020419
ENSMGAP00000010017	ENSGACP00000024783
ENSMGAP00000001598	ENSGACP00000024795
ENSMGAP00000006329	ENSGACP00000019565
ENSMGAP00000008527	ENSGACP00000001904
ENSMGAP00000006032	ENSGACP00000022127
ENSMGAP00000006565	ENSGACP00000003772
ENSMGAP00000011234	ENSGACP00000025824
ENSMGAP00000007218	ENSGACP00000024300
ENSMGAP00000007218	ENSGACP00000023427
ENSMGAP00000004125	ENSGACP00000024339
ENSMGAP00000005938	ENSGACP00000024118
ENSMGAP00000016022	ENSGACP00000004150
ENSMGAP00000004548	ENSGACP00000024509
ENSMGAP00000015534	ENSGACP00000007216
ENSMGAP00000015534	ENSGACP00000026945
ENSMGAP00000018675	ENSGACP00000012547
ENSMGAP00000016485	ENSGACP00000003673
ENSMGAP00000016485	ENSGACP00000000544
ENSMGAP00000001473	ENSGACP00000009785
ENSMGAP00000008989	ENSGACP00000023502
ENSMGAP00000015071	ENSGACP00000013074
ENSMGAP00000015268	ENSGACP00000018990
ENSMGAP00000003747	ENSGACP00000024066
ENSMGAP00000003747	ENSGACP00000017728
ENSMGAP00000010508	ENSGACP00000022362
ENSMGAP00000002431	ENSGACP00000009795
ENSMGAP00000006888	ENSGACP00000008992
ENSMGAP00000006888	ENSGACP00000023708
ENSMGAP00000007784	ENSGACP00000021566
ENSMGAP00000009457	ENSGACP00000027413
ENSMGAP00000004615	ENSGACP00000018796
ENSMGAP00000009139	ENSGACP00000020153
ENSMGAP00000008942	ENSGACP00000007645
ENSMGAP00000008942	ENSGACP00000001531
ENSMGAP00000006928	ENSGACP00000013289
ENSMGAP00000001301	ENSGACP00000015074
ENSMGAP00000000915	ENSGACP00000013008
ENSMGAP00000011461	ENSGACP00000019566
ENSMGAP00000000890	ENSGACP00000015717
ENSMGAP00000000890	ENSGACP00000000654
ENSMGAP00000002547	ENSGACP00000004645
ENSMGAP00000014843	ENSGACP00000012920
ENSMGAP00000001331	ENSGACP00000009814
ENSMGAP00000001331	ENSGACP00000011993
ENSMGAP00000014880	ENSGACP00000014277
ENSMGAP00000013499	ENSGACP00000025502
ENSMGAP00000011138	ENSGACP00000015208
ENSMGAP00000012253	ENSGACP00000006591
ENSMGAP00000001767	ENSGACP00000004769
ENSMGAP00000012043	ENSGACP00000003634
ENSMGAP00000011147	ENSGACP00000005570
ENSMGAP00000013902	ENSGACP00000018017
ENSMGAP00000002309	ENSGACP00000018922
ENSMGAP00000006330	ENSGACP00000005104
ENSMGAP00000006330	ENSGACP00000003471
ENSMGAP00000013505	ENSGACP00000001586
ENSMGAP00000013505	ENSGACP00000019536
ENSMGAP00000007599	ENSGACP00000005344
ENSMGAP00000009440	ENSGACP00000003851
ENSMGAP00000005091	ENSGACP00000018443
ENSMGAP00000012643	ENSGACP00000008154
ENSMGAP00000000835	ENSGACP00000012546
ENSMGAP00000013927	ENSGACP00000005836
ENSMGAP00000008832	ENSGACP00000005799
ENSMGAP00000006529	ENSGACP00000008689
ENSMGAP00000014350	ENSGACP00000025467
ENSMGAP00000010572	ENSGACP00000013047
ENSMGAP00000012625	ENSGACP00000012044
ENSMGAP00000002554	ENSGACP00000007457
ENSMGAP00000002554	ENSGACP00000002040
ENSMGAP00000000197	ENSGACP00000011182
ENSMGAP00000013610	ENSGACP00000013685
ENSMGAP00000003074	ENSGACP00000017217
ENSMGAP00000003074	ENSGACP00000006457
ENSMGAP00000003392	ENSGACP00000016787
ENSMGAP00000001289	ENSGACP00000012903
ENSMGAP00000008121	ENSGACP00000018709
ENSMGAP00000006195	ENSGACP00000023430
ENSMGAP00000017468	ENSGACP00000012123
ENSMGAP00000017468	ENSGACP00000001808
ENSMGAP00000003452	ENSGACP00000027506
ENSMGAP00000017929	ENSGACP00000026410
ENSMGAP00000009595	ENSGACP00000014718
ENSMGAP00000002310	ENSGACP00000026983
ENSMGAP00000000888	ENSGACP00000000637
ENSMGAP00000000888	ENSGACP00000013355
ENSMGAP00000013572	ENSGACP00000007903
ENSMGAP00000013572	ENSGACP00000009270
ENSMGAP00000003488	ENSGACP00000002982
ENSMGAP00000007183	ENSGACP00000000613
ENSMGAP00000014029	ENSGACP00000008010
ENSMGAP00000014029	ENSGACP00000013580
ENSMGAP00000000392	ENSGACP00000012210
ENSMGAP00000001912	ENSGACP00000015315
ENSMGAP00000010037	ENSGACP00000027359
ENSMGAP00000001260	ENSGACP00000014022
ENSMGAP00000001260	ENSGACP00000002464
ENSMGAP00000014015	ENSGACP00000023147
ENSMGAP00000019145	ENSGACP00000014149
ENSMGAP00000006188	ENSGACP00000023466
ENSMGAP00000011727	ENSGACP00000005819
ENSMGAP00000011727	ENSGACP00000026045
ENSMGAP00000010862	ENSGACP00000011279
ENSMGAP00000012095	ENSGACP00000018915
ENSMGAP00000012095	ENSGACP00000013658
ENSMGAP00000015255	ENSGACP00000020289
ENSMGAP00000011094	ENSGACP00000020594
ENSMGAP00000007567	ENSGACP00000005330
ENSMGAP00000000861	ENSGACP00000001060
ENSMGAP00000000861	ENSGACP00000012992
ENSMGAP00000003810	ENSGACP00000025361
ENSMGAP00000019519	ENSGACP00000021506
ENSMGAP00000013676	ENSGACP00000005289
ENSMGAP00000013676	ENSGACP00000011803
ENSMGAP00000000283	ENSGACP00000009986
ENSMGAP00000000674	ENSGACP00000005142
ENSMGAP00000000674	ENSGACP00000007447
ENSMGAP00000017003	ENSGACP00000013332
ENSMGAP00000017003	ENSGACP00000018278
ENSMGAP00000016516	ENSGACP00000020304
ENSMGAP00000017069	ENSGACP00000010768
ENSMGAP00000015459	ENSGACP00000009282
ENSMGAP00000013010	ENSGACP00000007669
ENSMGAP00000014751	ENSGACP00000008638
ENSMGAP00000005293	ENSGACP00000013678
ENSMGAP00000004116	ENSGACP00000004276
ENSMGAP00000004317	ENSGACP00000020956
ENSMGAP00000004090	ENSGACP00000012102
ENSMGAP00000015685	ENSGACP00000020009
ENSMGAP00000009202	ENSGACP00000006226
ENSMGAP00000009202	ENSGACP00000020381
ENSMGAP00000004514	ENSGACP00000014239
ENSMGAP00000005969	ENSGACP00000008184
ENSMGAP00000010632	ENSGACP00000023437
ENSMGAP00000012707	ENSGACP00000012363
ENSMGAP00000005785	ENSGACP00000016562
ENSMGAP00000005785	ENSGACP00000025075
ENSMGAP00000015299	ENSGACP00000004707
ENSMGAP00000018918	ENSGACP00000011723
ENSMGAP00000018918	ENSGACP00000002924
ENSMGAP00000011035	ENSGACP00000006961
ENSMGAP00000013212	ENSGACP00000009716
ENSMGAP00000017429	ENSGACP00000008523
ENSMGAP00000008753	ENSGACP00000007569
ENSMGAP00000002665	ENSGACP00000004602
ENSMGAP00000011845	ENSGACP00000004136
ENSMGAP00000010828	ENSGACP00000021342
ENSMGAP00000015525	ENSGACP00000027345
ENSMGAP00000004508	ENSGACP00000010866
ENSMGAP00000009525	ENSGACP00000024055
ENSMGAP00000019160	ENSGACP00000026575
ENSMGAP00000007985	ENSGACP00000019225
ENSMGAP00000012338	ENSGACP00000016089
ENSMGAP00000014358	ENSGACP00000011106
ENSMGAP00000015594	ENSGACP00000018513
ENSMGAP00000015594	ENSGACP00000020555
ENSMGAP00000009855	ENSGACP00000024156
ENSMGAP00000009218	ENSGACP00000027415
ENSMGAP00000000083	ENSGACP00000007508
ENSMGAP00000013856	ENSGACP00000015201
ENSMGAP00000011772	ENSGACP00000002813
ENSMGAP00000014563	ENSGACP00000015886
ENSMGAP00000012904	ENSGACP00000007781
ENSMGAP00000012904	ENSGACP00000008111
ENSMGAP00000008183	ENSGACP00000009428
ENSMGAP00000004140	ENSGACP00000017313
ENSMGAP00000009610	ENSGACP00000017465
ENSMGAP00000009610	ENSGACP00000019617
ENSMGAP00000017498	ENSGACP00000013569
ENSMGAP00000017498	ENSGACP00000020509
ENSMGAP00000005727	ENSGACP00000023070
ENSMGAP00000012304	ENSGACP00000017218
ENSMGAP00000012304	ENSGACP00000007854
ENSMGAP00000012838	ENSGACP00000021322
ENSMGAP00000004990	ENSGACP00000006796
ENSMGAP00000004893	ENSGACP00000006741
ENSMGAP00000003628	ENSGACP00000010343
ENSMGAP00000003341	ENSGACP00000014020
ENSMGAP00000019073	ENSGACP00000005290
ENSMGAP00000012500	ENSGACP00000005684
ENSMGAP00000009822	ENSGACP00000024380
ENSMGAP00000010619	ENSGACP00000000783
ENSMGAP00000002622	ENSGACP00000005440
ENSMGAP00000012469	ENSGACP00000005520
ENSMGAP00000012469	ENSGACP00000008884
ENSMGAP00000008837	ENSGACP00000005472
ENSMGAP00000009264	ENSGACP00000020277
ENSMGAP00000014077	ENSGACP00000024870
ENSMGAP00000007297	ENSGACP00000002167
ENSMGAP00000007414	ENSGACP00000011201
ENSMGAP00000012606	ENSGACP00000019200
ENSMGAP00000010978	ENSGACP00000006831
ENSMGAP00000010960	ENSGACP00000011389
ENSMGAP00000010960	ENSGACP00000020478
ENSMGAP00000010965	ENSGACP00000020888
ENSMGAP00000013779	ENSGACP00000014622
ENSMGAP00000002655	ENSGACP00000014242
ENSMGAP00000002848	ENSGACP00000005097
ENSMGAP00000000873	ENSGACP00000020324
ENSMGAP00000012375	ENSGACP00000007882
ENSMGAP00000012358	ENSGACP00000023299
ENSMGAP00000001223	ENSGACP00000011600
ENSMGAP00000005421	ENSGACP00000020884
ENSMGAP00000005421	ENSGACP00000008112
ENSMGAP00000011934	ENSGACP00000022280
ENSMGAP00000006861	ENSGACP00000004250
ENSMGAP00000009110	ENSGACP00000027587
ENSMGAP00000014821	ENSGACP00000017183
ENSMGAP00000012982	ENSGACP00000006108
ENSMGAP00000012982	ENSGACP00000006862
ENSMGAP00000019009	ENSGACP00000021943
ENSMGAP00000010774	ENSGACP00000006821
ENSMGAP00000001904	ENSGACP00000004406
ENSMGAP00000002231	ENSGACP00000024020
ENSMGAP00000009641	ENSGACP00000024147
ENSMGAP00000009352	ENSGACP00000027418
ENSMGAP00000007365	ENSGACP00000025161
ENSMGAP00000007675	ENSGACP00000000106
ENSMGAP00000013343	ENSGACP00000013692
ENSMGAP00000015676	ENSGACP00000003807
ENSMGAP00000011392	ENSGACP00000011883
ENSMGAP00000001551	ENSGACP00000013233
ENSMGAP00000006177	ENSGACP00000000468
ENSMGAP00000009833	ENSGACP00000004476
ENSMGAP00000009833	ENSGACP00000015723
ENSMGAP00000009242	ENSGACP00000025000
ENSMGAP00000007446	ENSGACP00000013789
ENSMGAP00000007446	ENSGACP00000025896
ENSMGAP00000014532	ENSGACP00000015687
ENSMGAP00000002658	ENSGACP00000006622
ENSMGAP00000000102	ENSGACP00000015580
ENSMGAP00000015341	ENSGACP00000019919
ENSMGAP00000012682	ENSGACP00000001598
ENSMGAP00000007837	ENSGACP00000005375
ENSMGAP00000010013	ENSGACP00000006366
ENSMGAP00000010013	ENSGACP00000022518
ENSMGAP00000012243	ENSGACP00000009074
ENSMGAP00000012243	ENSGACP00000021387
ENSMGAP00000007750	ENSGACP00000010863
ENSMGAP00000015588	ENSGACP00000019354
ENSMGAP00000010238	ENSGACP00000020574
ENSMGAP00000010238	ENSGACP00000003950
ENSMGAP00000006048	ENSGACP00000011572
ENSMGAP00000018429	ENSGACP00000001591
ENSMGAP00000009006	ENSGACP00000009014
ENSMGAP00000013736	ENSGACP00000006201
ENSMGAP00000006995	ENSGACP00000000627
ENSMGAP00000008871	ENSGACP00000022282
ENSMGAP00000008871	ENSGACP00000009385
ENSMGAP00000004509	ENSGACP00000014205
ENSMGAP00000013714	ENSGACP00000013966
ENSMGAP00000017938	ENSGACP00000000877
ENSMGAP00000009055	ENSGACP00000006212
ENSMGAP00000001186	ENSGACP00000017946
ENSMGAP00000013723	ENSGACP00000007039
ENSMGAP00000005705	ENSGACP00000019633
ENSMGAP00000012478	ENSGACP00000007368
ENSMGAP00000014088	ENSGACP00000008982
ENSMGAP00000001315	ENSGACP00000017993
ENSMGAP00000014799	ENSGACP00000010947
ENSMGAP00000009757	ENSGACP00000002115
ENSMGAP00000009757	ENSGACP00000013400
ENSMGAP00000011250	ENSGACP00000023693
ENSMGAP00000007732	ENSGACP00000022054
ENSMGAP00000007732	ENSGACP00000002594
ENSMGAP00000003457	ENSGACP00000013415
ENSMGAP00000003493	ENSGACP00000017500
ENSMGAP00000010197	ENSGACP00000000325
ENSMGAP00000010197	ENSGACP00000009862
ENSMGAP00000001738	ENSGACP00000027023
ENSMGAP00000014258	ENSGACP00000011786
ENSMGAP00000011093	ENSGACP00000009377
ENSMGAP00000011093	ENSGACP00000011012
ENSMGAP00000005471	ENSGACP00000005151
ENSMGAP00000000903	ENSGACP00000022676
ENSMGAP00000000903	ENSGACP00000027037
ENSMGAP00000000633	ENSGACP00000003095
ENSMGAP00000004085	ENSGACP00000007825
ENSMGAP00000013853	ENSGACP00000014481
ENSMGAP00000009568	ENSGACP00000002697
ENSMGAP00000011456	ENSGACP00000017167
ENSMGAP00000011456	ENSGACP00000006575
ENSMGAP00000015420	ENSGACP00000009143
ENSMGAP00000017659	ENSGACP00000024523
ENSMGAP00000014543	ENSGACP00000014423
ENSMGAP00000009481	ENSGACP00000003094
ENSMGAP00000019061	ENSGACP00000025223
ENSMGAP00000002409	ENSGACP00000014464
ENSMGAP00000000838	ENSGACP00000000471
ENSMGAP00000009320	ENSGACP00000025005
ENSMGAP00000009865	ENSGACP00000015660
ENSMGAP00000016491	ENSGACP00000014873
ENSMGAP00000003093	ENSGACP00000003060
ENSMGAP00000000259	ENSGACP00000009739
ENSMGAP00000018802	ENSGACP00000023304
ENSMGAP00000013462	ENSGACP00000025408
ENSMGAP00000007128	ENSGACP00000012314
ENSMGAP00000003170	ENSGACP00000018302
ENSMGAP00000005454	ENSGACP00000006886
ENSMGAP00000014533	ENSGACP00000006855
ENSMGAP00000014533	ENSGACP00000017577
ENSMGAP00000017006	ENSGACP00000010936
ENSMGAP00000017533	ENSGACP00000003793
ENSMGAP00000002473	ENSGACP00000005399
ENSMGAP00000002661	ENSGACP00000015807
ENSMGAP00000016470	ENSGACP00000004692
ENSMGAP00000005797	ENSGACP00000014168
ENSMGAP00000008356	ENSGACP00000018409
ENSMGAP00000009921	ENSGACP00000005249
ENSMGAP00000009324	ENSGACP00000020286
ENSMGAP00000010154	ENSGACP00000022867
ENSMGAP00000008398	ENSGACP00000021702
ENSMGAP00000014330	ENSGACP00000000803
ENSMGAP00000010879	ENSGACP00000017126
ENSMGAP00000001926	ENSGACP00000027536
ENSMGAP00000003247	ENSGACP00000027426
ENSMGAP00000015683	ENSGACP00000001069
ENSMGAP00000008138	ENSGACP00000021234
ENSMGAP00000003431	ENSGACP00000017727
ENSMGAP00000003431	ENSGACP00000005203
ENSMGAP00000011965	ENSGACP00000013382
ENSMGAP00000011965	ENSGACP00000024818
ENSMGAP00000003244	ENSGACP00000022797
ENSMGAP00000015537	ENSGACP00000027343
ENSMGAP00000013741	ENSGACP00000014685
ENSMGAP00000013741	ENSGACP00000015178
ENSMGAP00000003101	ENSGACP00000018151
ENSMGAP00000003101	ENSGACP00000003415
ENSMGAP00000006824	ENSGACP00000011552
ENSMGAP00000011342	ENSGACP00000007327
ENSMGAP00000015265	ENSGACP00000012298
ENSMGAP00000015265	ENSGACP00000022376
ENSMGAP00000001699	ENSGACP00000022960
ENSMGAP00000003342	ENSGACP00000003027
ENSMGAP00000001659	ENSGACP00000021850
ENSMGAP00000015075	ENSGACP00000010964
ENSMGAP00000009785	ENSGACP00000019111
ENSMGAP00000004748	ENSGACP00000013243
ENSMGAP00000003002	ENSGACP00000023232
ENSMGAP00000012912	ENSGACP00000015242
ENSMGAP00000017932	ENSGACP00000006409
ENSMGAP00000014669	ENSGACP00000008014
ENSMGAP00000008719	ENSGACP00000027612
ENSMGAP00000002544	ENSGACP00000000444
ENSMGAP00000002544	ENSGACP00000005428
ENSMGAP00000012971	ENSGACP00000019737
ENSMGAP00000008701	ENSGACP00000000127
ENSMGAP00000011216	ENSGACP00000018650
ENSMGAP00000015296	ENSGACP00000004819
ENSMGAP00000008629	ENSGACP00000018977
ENSMGAP00000002957	ENSGACP00000014316
ENSMGAP00000001521	ENSGACP00000007813
ENSMGAP00000016993	ENSGACP00000011352
ENSMGAP00000006922	ENSGACP00000011788
ENSMGAP00000009640	ENSGACP00000005480
ENSMGAP00000013307	ENSGACP00000006126
ENSMGAP00000013549	ENSGACP00000007811
ENSMGAP00000001641	ENSGACP00000005715
ENSMGAP00000013976	ENSGACP00000008814
ENSMGAP00000003882	ENSGACP00000024276
ENSMGAP00000001229	ENSGACP00000014013
ENSMGAP00000010606	ENSGACP00000010628
ENSMGAP00000010606	ENSGACP00000004594
ENSMGAP00000005804	ENSGACP00000019651
ENSMGAP00000013027	ENSGACP00000013754
ENSMGAP00000010762	ENSGACP00000015038
ENSMGAP00000003521	ENSGACP00000011811
ENSMGAP00000012557	ENSGACP00000006703
ENSMGAP00000004776	ENSGACP00000023203
ENSMGAP00000000870	ENSGACP00000017237
ENSMGAP00000007688	ENSGACP00000014371
ENSMGAP00000002556	ENSGACP00000001362
ENSMGAP00000011888	ENSGACP00000026511
ENSMGAP00000011888	ENSGACP00000013426
ENSMGAP00000010755	ENSGACP00000002148
ENSMGAP00000010755	ENSGACP00000003901
ENSMGAP00000009091	ENSGACP00000027588
ENSMGAP00000016251	ENSGACP00000014943
ENSMGAP00000003916	ENSGACP00000022210
ENSMGAP00000002734	ENSGACP00000007115
ENSMGAP00000002734	ENSGACP00000022138
ENSMGAP00000006873	ENSGACP00000003099
ENSMGAP00000012622	ENSGACP00000007844
ENSMGAP00000012622	ENSGACP00000023634
ENSMGAP00000010155	ENSGACP00000022821
ENSMGAP00000012316	ENSGACP00000009183
ENSMGAP00000003134	ENSGACP00000006045
ENSMGAP00000002122	ENSGACP00000004590
ENSMGAP00000008584	ENSGACP00000004142
ENSMGAP00000006259	ENSGACP00000005621
ENSMGAP00000001004	ENSGACP00000001952
ENSMGAP00000002645	ENSGACP00000011760
ENSMGAP00000010799	ENSGACP00000006835
ENSMGAP00000011572	ENSGACP00000026432
ENSMGAP00000001756	ENSGACP00000000443
ENSMGAP00000007306	ENSGACP00000011166
ENSMGAP00000007306	ENSGACP00000022921
ENSMGAP00000016020	ENSGACP00000004120
ENSMGAP00000000828	ENSGACP00000007637
ENSMGAP00000014208	ENSGACP00000015250
ENSMGAP00000014722	ENSGACP00000004972
ENSMGAP00000010500	ENSGACP00000018246
ENSMGAP00000017846	ENSGACP00000010688
ENSMGAP00000006709	ENSGACP00000013878
ENSMGAP00000011374	ENSGACP00000022649
ENSMGAP00000001027	ENSGACP00000009663
ENSMGAP00000006728	ENSGACP00000017381
ENSMGAP00000001112	ENSGACP00000002147
ENSMGAP00000005616	ENSGACP00000015774
ENSMGAP00000010582	ENSGACP00000022417
ENSMGAP00000007328	ENSGACP00000006090
ENSMGAP00000010877	ENSGACP00000009205
ENSMGAP00000010877	ENSGACP00000022633
ENSMGAP00000000251	ENSGACP00000009038
ENSMGAP00000001694	ENSGACP00000004807
ENSMGAP00000009459	ENSGACP00000014864
ENSMGAP00000007757	ENSGACP00000023013
ENSMGAP00000014053	ENSGACP00000019016
ENSMGAP00000015288	ENSGACP00000005004
ENSMGAP00000004237	ENSGACP00000027501
ENSMGAP00000001837	ENSGACP00000007297
ENSMGAP00000011457	ENSGACP00000014693
ENSMGAP00000010631	ENSGACP00000017566
ENSMGAP00000010631	ENSGACP00000005870
ENSMGAP00000018907	ENSGACP00000009849
ENSMGAP00000007710	ENSGACP00000002988
ENSMGAP00000007408	ENSGACP00000024484
ENSMGAP00000007408	ENSGACP00000026918
ENSMGAP00000013579	ENSGACP00000000988
ENSMGAP00000004320	ENSGACP00000025473
ENSMGAP00000008440	ENSGACP00000018525
ENSMGAP00000014471	ENSGACP00000015581
ENSMGAP00000017662	ENSGACP00000005586
ENSMGAP00000002939	ENSGACP00000018089
ENSMGAP00000014005	ENSGACP00000008044
ENSMGAP00000013042	ENSGACP00000007152
ENSMGAP00000005429	ENSGACP00000018808
ENSMGAP00000012662	ENSGACP00000002960
ENSMGAP00000012660	ENSGACP00000016785
ENSMGAP00000013858	ENSGACP00000017476
ENSMGAP00000003252	ENSGACP00000017803
ENSMGAP00000003252	ENSGACP00000021471
ENSMGAP00000009577	ENSGACP00000012553
ENSMGAP00000015395	ENSGACP00000004852
ENSMGAP00000004837	ENSGACP00000009784
ENSMGAP00000013465	ENSGACP00000025297
ENSMGAP00000010825	ENSGACP00000022337
ENSMGAP00000002555	ENSGACP00000015264
ENSMGAP00000019015	ENSGACP00000022831
ENSMGAP00000008612	ENSGACP00000023071
ENSMGAP00000012442	ENSGACP00000003674
ENSMGAP00000003096	ENSGACP00000020310
ENSMGAP00000003096	ENSGACP00000011359
ENSMGAP00000007662	ENSGACP00000020843
ENSMGAP00000013818	ENSGACP00000021706
ENSMGAP00000010057	ENSGACP00000023954
ENSMGAP00000008901	ENSGACP00000026168
ENSMGAP00000000786	ENSGACP00000004328
ENSMGAP00000000786	ENSGACP00000021115
ENSMGAP00000012634	ENSGACP00000007831
ENSMGAP00000017507	ENSGACP00000007310
ENSMGAP00000013502	ENSGACP00000020449
ENSMGAP00000011574	ENSGACP00000026431
ENSMGAP00000000951	ENSGACP00000022645
ENSMGAP00000010063	ENSGACP00000008929
ENSMGAP00000015045	ENSGACP00000002580
ENSMGAP00000015045	ENSGACP00000013787
ENSMGAP00000005737	ENSGACP00000014660
ENSMGAP00000006786	ENSGACP00000023761
ENSMGAP00000007251	ENSGACP00000022158
ENSMGAP00000002729	ENSGACP00000015271
ENSMGAP00000014498	ENSGACP00000021815
ENSMGAP00000002852	ENSGACP00000015982
ENSMGAP00000003742	ENSGACP00000021976
ENSMGAP00000009937	ENSGACP00000021841
ENSMGAP00000011254	ENSGACP00000021101
ENSMGAP00000011462	ENSGACP00000002538
ENSMGAP00000003699	ENSGACP00000027357
ENSMGAP00000003102	ENSGACP00000017485
ENSMGAP00000017717	ENSGACP00000023250
ENSMGAP00000013271	ENSGACP00000016483
ENSMGAP00000009204	ENSGACP00000013307
ENSMGAP00000010078	ENSGACP00000023958
ENSMGAP00000012206	ENSGACP00000020266
ENSMGAP00000009040	ENSGACP00000008993
ENSMGAP00000009040	ENSGACP00000010738
ENSMGAP00000013128	ENSGACP00000025890
ENSMGAP00000013128	ENSGACP00000023581
ENSMGAP00000014254	ENSGACP00000026228
ENSMGAP00000008936	ENSGACP00000027277
ENSMGAP00000010241	ENSGACP00000015129
ENSMGAP00000010241	ENSGACP00000025040
ENSMGAP00000006431	ENSGACP00000019048
ENSMGAP00000006431	ENSGACP00000014443
ENSMGAP00000014030	ENSGACP00000017956
ENSMGAP00000007922	ENSGACP00000014675
ENSMGAP00000011334	ENSGACP00000025723
ENSMGAP00000005338	ENSGACP00000018792
ENSMGAP00000008281	ENSGACP00000007382
ENSMGAP00000016919	ENSGACP00000000788
ENSMGAP00000013073	ENSGACP00000025503
ENSMGAP00000000245	ENSGACP00000021857
ENSMGAP00000006625	ENSGACP00000005924
ENSMGAP00000006625	ENSGACP00000016031
ENSMGAP00000007389	ENSGACP00000026427
ENSMGAP00000009709	ENSGACP00000021192
ENSMGAP00000011471	ENSGACP00000025746
ENSMGAP00000001058	ENSGACP00000012795
ENSMGAP00000001058	ENSGACP00000006663
ENSMGAP00000001333	ENSGACP00000006730
ENSMGAP00000001333	ENSGACP00000012841
ENSMGAP00000017217	ENSGACP00000007568
ENSMGAP00000012730	ENSGACP00000003998
ENSMGAP00000000994	ENSGACP00000008280
ENSMGAP00000014034	ENSGACP00000017521
ENSMGAP00000010074	ENSGACP00000025691
ENSMGAP00000010074	ENSGACP00000021409
ENSMGAP00000004358	ENSGACP00000019531
ENSMGAP00000004358	ENSGACP00000024377
ENSMGAP00000009941	ENSGACP00000021360
ENSMGAP00000013901	ENSGACP00000008773
ENSMGAP00000007019	ENSGACP00000012870
ENSMGAP00000002353	ENSGACP00000019276
ENSMGAP00000011927	ENSGACP00000003716
ENSMGAP00000010690	ENSGACP00000026543
ENSMGAP00000016128	ENSGACP00000027254
ENSMGAP00000011507	ENSGACP00000008332
ENSMGAP00000011230	ENSGACP00000017842
ENSMGAP00000013520	ENSGACP00000009943
ENSMGAP00000009799	ENSGACP00000018696
ENSMGAP00000010671	ENSGACP00000016745
ENSMGAP00000015200	ENSGACP00000018419
ENSMGAP00000006747	ENSGACP00000005029
ENSMGAP00000000104	ENSGACP00000010169
ENSMGAP00000000104	ENSGACP00000010780
ENSMGAP00000008164	ENSGACP00000004922
ENSMGAP00000005237	ENSGACP00000022865
ENSMGAP00000007700	ENSGACP00000020783
ENSMGAP00000019223	ENSGACP00000010574
ENSMGAP00000013242	ENSGACP00000009861
ENSMGAP00000004393	ENSGACP00000020412
ENSMGAP00000003639	ENSGACP00000009980
ENSMGAP00000002919	ENSGACP00000002724
ENSMGAP00000014835	ENSGACP00000014871
ENSMGAP00000010334	ENSGACP00000016332
ENSMGAP00000014640	ENSGACP00000005262
ENSMGAP00000006766	ENSGACP00000021845
ENSMGAP00000005055	ENSGACP00000021463
ENSMGAP00000012137	ENSGACP00000024671
ENSMGAP00000010180	ENSGACP00000000089
ENSMGAP00000010180	ENSGACP00000017018
ENSMGAP00000013213	ENSGACP00000009719
ENSMGAP00000010111	ENSGACP00000024408
ENSMGAP00000010111	ENSGACP00000023575
ENSMGAP00000016270	ENSGACP00000013689
ENSMGAP00000001760	ENSGACP00000022432
ENSMGAP00000009529	ENSGACP00000024970
ENSMGAP00000018704	ENSGACP00000023670
ENSMGAP00000017986	ENSGACP00000016094
ENSMGAP00000005779	ENSGACP00000021158
ENSMGAP00000014295	ENSGACP00000005556
ENSMGAP00000010162	ENSGACP00000010204
ENSMGAP00000010162	ENSGACP00000025028
ENSMGAP00000018188	ENSGACP00000017511
ENSMGAP00000000140	ENSGACP00000007534
ENSMGAP00000006172	ENSGACP00000003416
ENSMGAP00000016548	ENSGACP00000023175
ENSMGAP00000011824	ENSGACP00000009247
ENSMGAP00000005450	ENSGACP00000015711
ENSMGAP00000012070	ENSGACP00000009444
ENSMGAP00000013253	ENSGACP00000007497
ENSMGAP00000013253	ENSGACP00000002653
ENSMGAP00000016807	ENSGACP00000007409
ENSMGAP00000016807	ENSGACP00000026584
ENSMGAP00000002737	ENSGACP00000021749
ENSMGAP00000002737	ENSGACP00000018184
ENSMGAP00000008642	ENSGACP00000013167
ENSMGAP00000008642	ENSGACP00000016520
ENSMGAP00000015526	ENSGACP00000007264
ENSMGAP00000015121	ENSGACP00000005589
ENSMGAP00000009167	ENSGACP00000021927
ENSMGAP00000001023	ENSGACP00000013098
ENSMGAP00000005734	ENSGACP00000022170
ENSMGAP00000005734	ENSGACP00000018835
ENSMGAP00000006178	ENSGACP00000022238
ENSMGAP00000004467	ENSGACP00000027309
ENSMGAP00000007008	ENSGACP00000017827
ENSMGAP00000003081	ENSGACP00000025588
ENSMGAP00000019634	ENSGACP00000027647
ENSMGAP00000000032	ENSGACP00000014468
ENSMGAP00000000032	ENSGACP00000022568
ENSMGAP00000007508	ENSGACP00000000277
ENSMGAP00000007508	ENSGACP00000023485
ENSMGAP00000006897	ENSGACP00000008232
ENSMGAP00000002725	ENSGACP00000017954
ENSMGAP00000008477	ENSGACP00000001940
ENSMGAP00000009823	ENSGACP00000005326
ENSMGAP00000019178	ENSGACP00000020155
ENSMGAP00000001470	ENSGACP00000019127
ENSMGAP00000006487	ENSGACP00000018912
ENSMGAP00000006088	ENSGACP00000019972
ENSMGAP00000006088	ENSGACP00000008668
ENSMGAP00000002054	ENSGACP00000024114
ENSMGAP00000002014	ENSGACP00000023601
ENSMGAP00000011231	ENSGACP00000010753
ENSMGAP00000009796	ENSGACP00000015363
ENSMGAP00000015802	ENSGACP00000013224
ENSMGAP00000015802	ENSGACP00000020786
ENSMGAP00000003889	ENSGACP00000015231
ENSMGAP00000012100	ENSGACP00000019451
ENSMGAP00000012100	ENSGACP00000003594
ENSMGAP00000007532	ENSGACP00000004183
ENSMGAP00000007532	ENSGACP00000020759
ENSMGAP00000005822	ENSGACP00000023110
ENSMGAP00000005822	ENSGACP00000000456
ENSMGAP00000001008	ENSGACP00000012110
ENSMGAP00000018565	ENSGACP00000007411
ENSMGAP00000000866	ENSGACP00000009491
ENSMGAP00000015271	ENSGACP00000004300
ENSMGAP00000006269	ENSGACP00000022162
ENSMGAP00000016150	ENSGACP00000010548
ENSMGAP00000016150	ENSGACP00000027226
ENSMGAP00000015806	ENSGACP00000005410
ENSMGAP00000005467	ENSGACP00000025795
ENSMGAP00000005467	ENSGACP00000021010
ENSMGAP00000018956	ENSGACP00000023208
ENSMGAP00000009570	ENSGACP00000003830
ENSMGAP00000017700	ENSGACP00000022896
ENSMGAP00000014526	ENSGACP00000026236
ENSMGAP00000002364	ENSGACP00000006501
ENSMGAP00000002364	ENSGACP00000004337
ENSMGAP00000010602	ENSGACP00000008486
ENSMGAP00000006180	ENSGACP00000025969
ENSMGAP00000014488	ENSGACP00000012032
ENSMGAP00000000387	ENSGACP00000018469
ENSMGAP00000000387	ENSGACP00000005860
ENSMGAP00000012958	ENSGACP00000011104
ENSMGAP00000012958	ENSGACP00000006631
ENSMGAP00000001649	ENSGACP00000002984
ENSMGAP00000006276	ENSGACP00000018973
ENSMGAP00000006276	ENSGACP00000014393
ENSMGAP00000001111	ENSGACP00000012351
ENSMGAP00000001111	ENSGACP00000016009
ENSMGAP00000013186	ENSGACP00000011041
ENSMGAP00000013186	ENSGACP00000026223
ENSMGAP00000016301	ENSGACP00000020452
ENSMGAP00000016980	ENSGACP00000025364
ENSMGAP00000016615	ENSGACP00000012989
ENSMGAP00000016615	ENSGACP00000006918
ENSMGAP00000005875	ENSGACP00000006449
ENSMGAP00000013589	ENSGACP00000026210
ENSMGAP00000000755	ENSGACP00000004346
ENSMGAP00000006819	ENSGACP00000001534
ENSMGAP00000006819	ENSGACP00000006856
ENSMGAP00000010447	ENSGACP00000016258
ENSMGAP00000000891	ENSGACP00000016387
ENSMGAP00000001218	ENSGACP00000008570
ENSMGAP00000014643	ENSGACP00000005216
ENSMGAP00000013825	ENSGACP00000026258
ENSMGAP00000016158	ENSGACP00000015943
ENSMGAP00000000288	ENSGACP00000004350
ENSMGAP00000008771	ENSGACP00000027608
ENSMGAP00000015574	ENSGACP00000005191
ENSMGAP00000007086	ENSGACP00000021451
ENSMGAP00000007086	ENSGACP00000021788
ENSMGAP00000001898	ENSGACP00000018902
ENSMGAP00000004976	ENSGACP00000007994
ENSMGAP00000012968	ENSGACP00000013858
ENSMGAP00000018182	ENSGACP00000002435
ENSMGAP00000018182	ENSGACP00000012902
ENSMGAP00000006999	ENSGACP00000009888
ENSMGAP00000002903	ENSGACP00000022188
ENSMGAP00000009699	ENSGACP00000008602
ENSMGAP00000001332	ENSGACP00000004712
ENSMGAP00000003291	ENSGACP00000024217
ENSMGAP00000011162	ENSGACP00000010864
ENSMGAP00000019437	ENSGACP00000006083
ENSMGAP00000004312	ENSGACP00000020073
ENSMGAP00000004312	ENSGACP00000013262
ENSMGAP00000011971	ENSGACP00000003702
ENSMGAP00000011971	ENSGACP00000023212
ENSMGAP00000014971	ENSGACP00000008920
ENSMGAP00000007592	ENSGACP00000016949
ENSMGAP00000014504	ENSGACP00000005950
ENSMGAP00000006021	ENSGACP00000012855
ENSMGAP00000006021	ENSGACP00000020715
ENSMGAP00000002799	ENSGACP00000014479
ENSMGAP00000013655	ENSGACP00000025558
ENSMGAP00000013655	ENSGACP00000017841
ENSMGAP00000007739	ENSGACP00000004872
ENSMGAP00000008567	ENSGACP00000023507
ENSMGAP00000005610	ENSGACP00000011362
ENSMGAP00000005614	ENSGACP00000023220
ENSMGAP00000005614	ENSGACP00000002330
ENSMGAP00000011069	ENSGACP00000000863
ENSMGAP00000015597	ENSGACP00000005048
ENSMGAP00000007875	ENSGACP00000019852
ENSMGAP00000000282	ENSGACP00000018474
ENSMGAP00000014075	ENSGACP00000005354
ENSMGAP00000001819	ENSGACP00000008013
ENSMGAP00000011975	ENSGACP00000003321
ENSMGAP00000004779	ENSGACP00000026878
ENSMGAP00000007973	ENSGACP00000003334
ENSMGAP00000017322	ENSGACP00000024019
ENSMGAP00000003038	ENSGACP00000018126
ENSMGAP00000013314	ENSGACP00000014692
ENSMGAP00000005853	ENSGACP00000010952
ENSMGAP00000004944	ENSGACP00000004454
ENSMGAP00000003087	ENSGACP00000009285
ENSMGAP00000016033	ENSGACP00000026637
ENSMGAP00000012156	ENSGACP00000024601
ENSMGAP00000012156	ENSGACP00000024657
ENSMGAP00000015583	ENSGACP00000019854
ENSMGAP00000009359	ENSGACP00000024454
ENSMGAP00000001829	ENSGACP00000010888
ENSMGAP00000004557	ENSGACP00000005898
ENSMGAP00000015488	ENSGACP00000004369
ENSMGAP00000004036	ENSGACP00000022914
ENSMGAP00000015173	ENSGACP00000012261
ENSMGAP00000011165	ENSGACP00000024745
ENSMGAP00000011165	ENSGACP00000012472
ENSMGAP00000002754	ENSGACP00000017442
ENSMGAP00000004483	ENSGACP00000007439
ENSMGAP00000004483	ENSGACP00000017670
ENSMGAP00000011939	ENSGACP00000011081
ENSMGAP00000011939	ENSGACP00000019964
ENSMGAP00000004030	ENSGACP00000015633
ENSMGAP00000016047	ENSGACP00000019668
ENSMGAP00000004032	ENSGACP00000002654
ENSMGAP00000006749	ENSGACP00000023349
ENSMGAP00000011903	ENSGACP00000004414
ENSMGAP00000011566	ENSGACP00000008735
ENSMGAP00000018193	ENSGACP00000001247
ENSMGAP00000018530	ENSGACP00000021495
ENSMGAP00000018530	ENSGACP00000017769
ENSMGAP00000009932	ENSGACP00000005533
ENSMGAP00000007277	ENSGACP00000000139
ENSMGAP00000009267	ENSGACP00000022788
ENSMGAP00000009267	ENSGACP00000008723
ENSMGAP00000014360	ENSGACP00000025535
ENSMGAP00000014360	ENSGACP00000008253
ENSMGAP00000009285	ENSGACP00000012968
ENSMGAP00000017325	ENSGACP00000014025
ENSMGAP00000017064	ENSGACP00000022100
ENSMGAP00000014980	ENSGACP00000013085
ENSMGAP00000008096	ENSGACP00000008353
ENSMGAP00000019648	ENSGACP00000006370
ENSMGAP00000013120	ENSGACP00000019698
ENSMGAP00000000880	ENSGACP00000021124
ENSMGAP00000015495	ENSGACP00000013336
ENSMGAP00000005993	ENSGACP00000011690
ENSMGAP00000005993	ENSGACP00000019948
ENSMGAP00000002863	ENSGACP00000018470
ENSMGAP00000002863	ENSGACP00000021215
ENSMGAP00000012309	ENSGACP00000008419
ENSMGAP00000012309	ENSGACP00000020532
ENSMGAP00000011146	ENSGACP00000010876
ENSMGAP00000011146	ENSGACP00000009505
ENSMGAP00000007150	ENSGACP00000005188
ENSMGAP00000014781	ENSGACP00000017522
ENSMGAP00000014781	ENSGACP00000015823
ENSMGAP00000006634	ENSGACP00000017495
ENSMGAP00000006634	ENSGACP00000016935
ENSMGAP00000011306	ENSGACP00000023711
ENSMGAP00000006228	ENSGACP00000012145
ENSMGAP00000008782	ENSGACP00000007036
ENSMGAP00000002764	ENSGACP00000022469
ENSMGAP00000019156	ENSGACP00000005555
ENSMGAP00000019156	ENSGACP00000019923
ENSMGAP00000006429	ENSGACP00000003155
ENSMGAP00000004693	ENSGACP00000011268
ENSMGAP00000010327	ENSGACP00000020940
ENSMGAP00000011955	ENSGACP00000004358
ENSMGAP00000001645	ENSGACP00000012626
ENSMGAP00000014601	ENSGACP00000013711
ENSMGAP00000014601	ENSGACP00000007491
ENSMGAP00000002252	ENSGACP00000014495
ENSMGAP00000011247	ENSGACP00000017886
ENSMGAP00000012608	ENSGACP00000021125
ENSMGAP00000009244	ENSGACP00000011400
ENSMGAP00000008916	ENSGACP00000016655
ENSMGAP00000019006	ENSGACP00000006915
ENSMGAP00000005580	ENSGACP00000007323
ENSMGAP00000011333	ENSGACP00000008105
ENSMGAP00000009109	ENSGACP00000007788
ENSMGAP00000012788	ENSGACP00000009163
ENSMGAP00000001676	ENSGACP00000015592
ENSMGAP00000005133	ENSGACP00000003019
ENSMGAP00000008770	ENSGACP00000011794
ENSMGAP00000001526	ENSGACP00000012861
ENSMGAP00000001526	ENSGACP00000006759
ENSMGAP00000017432	ENSGACP00000022923
ENSMGAP00000017432	ENSGACP00000011145
ENSMGAP00000015110	ENSGACP00000004759
ENSMGAP00000017467	ENSGACP00000003213
ENSMGAP00000017467	ENSGACP00000011031
ENSMGAP00000011518	ENSGACP00000021779
ENSMGAP00000001684	ENSGACP00000011017
ENSMGAP00000001684	ENSGACP00000003214
ENSMGAP00000013118	ENSGACP00000005461
ENSMGAP00000010106	ENSGACP00000018020
ENSMGAP00000007224	ENSGACP00000014576
ENSMGAP00000002349	ENSGACP00000004324
ENSMGAP00000014126	ENSGACP00000017250
ENSMGAP00000006949	ENSGACP00000017614
ENSMGAP00000007741	ENSGACP00000017925
ENSMGAP00000000493	ENSGACP00000023724
ENSMGAP00000009911	ENSGACP00000008841
ENSMGAP00000006555	ENSGACP00000010680
ENSMGAP00000014977	ENSGACP00000023472
ENSMGAP00000008981	ENSGACP00000023472
ENSMGAP00000005506	ENSGACP00000011239
ENSMGAP00000005506	ENSGACP00000008847
ENSMGAP00000016907	ENSGACP00000012195
ENSMGAP00000014150	ENSGACP00000017930
ENSMGAP00000014150	ENSGACP00000015542
ENSMGAP00000004687	ENSGACP00000012067
ENSMGAP00000015558	ENSGACP00000019196
ENSMGAP00000014521	ENSGACP00000006756
ENSMGAP00000002403	ENSGACP00000006443
ENSMGAP00000002403	ENSGACP00000017260
ENSMGAP00000009092	ENSGACP00000001945
ENSMGAP00000007158	ENSGACP00000007399
ENSMGAP00000004040	ENSGACP00000025484
ENSMGAP00000013997	ENSGACP00000008103
ENSMGAP00000013997	ENSGACP00000017540
ENSMGAP00000000161	ENSGACP00000007413
ENSMGAP00000000268	ENSGACP00000017473
ENSMGAP00000005942	ENSGACP00000023140
ENSMGAP00000014046	ENSGACP00000006450
ENSMGAP00000014046	ENSGACP00000023158
ENSMGAP00000001478	ENSGACP00000011117
ENSMGAP00000001478	ENSGACP00000012616
ENSMGAP00000017942	ENSGACP00000014505
ENSMGAP00000000348	ENSGACP00000014474
ENSMGAP00000014463	ENSGACP00000016233
ENSMGAP00000014463	ENSGACP00000012111
ENSMGAP00000000706	ENSGACP00000012253
ENSMGAP00000014247	ENSGACP00000011747
ENSMGAP00000007806	ENSGACP00000022484
ENSMGAP00000001371	ENSGACP00000020975
ENSMGAP00000012089	ENSGACP00000024583
ENSMGAP00000012089	ENSGACP00000021734
ENSMGAP00000007409	ENSGACP00000027244
ENSMGAP00000007409	ENSGACP00000015749
ENSMGAP00000005193	ENSGACP00000023085
ENSMGAP00000012418	ENSGACP00000009498
ENSMGAP00000005679	ENSGACP00000025927
ENSMGAP00000007921	ENSGACP00000023942
ENSMGAP00000011074	ENSGACP00000024443
ENSMGAP00000012215	ENSGACP00000004061
ENSMGAP00000015964	ENSGACP00000027187
ENSMGAP00000000945	ENSGACP00000016121
ENSMGAP00000000945	ENSGACP00000012475
ENSMGAP00000013352	ENSGACP00000011028
ENSMGAP00000007480	ENSGACP00000006043
ENSMGAP00000015905	ENSGACP00000010550
ENSMGAP00000008744	ENSGACP00000005779
ENSMGAP00000004432	ENSGACP00000021110
ENSMGAP00000009258	ENSGACP00000000596
ENSMGAP00000003211	ENSGACP00000022782
ENSMGAP00000016180	ENSGACP00000016041
ENSMGAP00000007120	ENSGACP00000026874
ENSMGAP00000010278	ENSGACP00000011345
ENSMGAP00000003814	ENSGACP00000027448
ENSMGAP00000005459	ENSGACP00000017403
ENSMGAP00000007194	ENSGACP00000027640
ENSMGAP00000014222	ENSGACP00000008375
ENSMGAP00000006755	ENSGACP00000022996
ENSMGAP00000009600	ENSGACP00000020821
ENSMGAP00000015342	ENSGACP00000019899
ENSMGAP00000015342	ENSGACP00000004026
ENSMGAP00000000979	ENSGACP00000026659
ENSMGAP00000000979	ENSGACP00000014114
ENSMGAP00000000551	ENSGACP00000018365
ENSMGAP00000014052	ENSGACP00000016016
ENSMGAP00000002420	ENSGACP00000004122
ENSMGAP00000002457	ENSGACP00000023771
ENSMGAP00000002412	ENSGACP00000023898
ENSMGAP00000002412	ENSGACP00000004306
ENSMGAP00000003850	ENSGACP00000004058
ENSMGAP00000003850	ENSGACP00000019647
ENSMGAP00000005722	ENSGACP00000002897
ENSMGAP00000005722	ENSGACP00000018038
ENSMGAP00000018362	ENSGACP00000005550
ENSMGAP00000018362	ENSGACP00000018451
ENSMGAP00000002112	ENSGACP00000007037
ENSMGAP00000010915	ENSGACP00000009196
ENSMGAP00000016228	ENSGACP00000008422
ENSMGAP00000016228	ENSGACP00000026623
ENSMGAP00000016196	ENSGACP00000027583
ENSMGAP00000016196	ENSGACP00000017530
ENSMGAP00000015935	ENSGACP00000000322
ENSMGAP00000003982	ENSGACP00000015087
ENSMGAP00000013845	ENSGACP00000014513
ENSMGAP00000001888	ENSGACP00000020174
ENSMGAP00000016504	ENSGACP00000017552
ENSMGAP00000005567	ENSGACP00000002784
ENSMGAP00000013477	ENSGACP00000025291
ENSMGAP00000009220	ENSGACP00000012139
ENSMGAP00000000475	ENSGACP00000003913
ENSMGAP00000007055	ENSGACP00000012891
ENSMGAP00000009349	ENSGACP00000017505
ENSMGAP00000006497	ENSGACP00000023819
ENSMGAP00000011210	ENSGACP00000023528
ENSMGAP00000011210	ENSGACP00000025820
ENSMGAP00000006603	ENSGACP00000014446
ENSMGAP00000006603	ENSGACP00000003763
ENSMGAP00000006926	ENSGACP00000017855
ENSMGAP00000006926	ENSGACP00000019205
ENSMGAP00000005400	ENSGACP00000015548
ENSMGAP00000001402	ENSGACP00000008937
ENSMGAP00000011577	ENSGACP00000003142
ENSMGAP00000007582	ENSGACP00000009984
ENSMGAP00000012496	ENSGACP00000009610
ENSMGAP00000008658	ENSGACP00000023990
ENSMGAP00000001623	ENSGACP00000012810
ENSMGAP00000003413	ENSGACP00000003031
ENSMGAP00000011238	ENSGACP00000017879
ENSMGAP00000013319	ENSGACP00000020655
ENSMGAP00000013319	ENSGACP00000000392
ENSMGAP00000010125	ENSGACP00000025624
ENSMGAP00000010125	ENSGACP00000016227
ENSMGAP00000013261	ENSGACP00000025318
ENSMGAP00000013261	ENSGACP00000009733
ENSMGAP00000017387	ENSGACP00000025814
ENSMGAP00000013600	ENSGACP00000013206
ENSMGAP00000016032	ENSGACP00000009084
ENSMGAP00000001342	ENSGACP00000017735
ENSMGAP00000004099	ENSGACP00000022008
ENSMGAP00000007270	ENSGACP00000011923
ENSMGAP00000007270	ENSGACP00000008743
ENSMGAP00000015442	ENSGACP00000001874
ENSMGAP00000013941	ENSGACP00000025061
ENSMGAP00000018453	ENSGACP00000003276
ENSMGAP00000008706	ENSGACP00000018937
ENSMGAP00000008706	ENSGACP00000018824
ENSMGAP00000009711	ENSGACP00000005417
ENSMGAP00000009711	ENSGACP00000024940
ENSMGAP00000010028	ENSGACP00000015565
ENSMGAP00000005094	ENSGACP00000020989
ENSMGAP00000002629	ENSGACP00000016189
ENSMGAP00000011659	ENSGACP00000003926
ENSMGAP00000012353	ENSGACP00000002413
ENSMGAP00000016358	ENSGACP00000014699
ENSMGAP00000016358	ENSGACP00000025172
ENSMGAP00000004587	ENSGACP00000025941
ENSMGAP00000013142	ENSGACP00000019692
ENSMGAP00000015682	ENSGACP00000001074
ENSMGAP00000015681	ENSGACP00000024768
ENSMGAP00000012213	ENSGACP00000023839
ENSMGAP00000005786	ENSGACP00000024438
ENSMGAP00000013416	ENSGACP00000011387
ENSMGAP00000003265	ENSGACP00000023219
ENSMGAP00000000775	ENSGACP00000022260
ENSMGAP00000015116	ENSGACP00000005611
ENSMGAP00000010765	ENSGACP00000021237
ENSMGAP00000008918	ENSGACP00000000535
ENSMGAP00000002093	ENSGACP00000018282
ENSMGAP00000000511	ENSGACP00000000033
ENSMGAP00000004442	ENSGACP00000010370
ENSMGAP00000003712	ENSGACP00000001175
ENSMGAP00000012539	ENSGACP00000016382
ENSMGAP00000005435	ENSGACP00000014652
ENSMGAP00000003936	ENSGACP00000022886
ENSMGAP00000009215	ENSGACP00000001934
ENSMGAP00000007916	ENSGACP00000003137
ENSMGAP00000006945	ENSGACP00000017877
ENSMGAP00000003455	ENSGACP00000026059
ENSMGAP00000010629	ENSGACP00000003538
ENSMGAP00000019699	ENSGACP00000011949
ENSMGAP00000019699	ENSGACP00000027451
ENSMGAP00000004549	ENSGACP00000021029
ENSMGAP00000003563	ENSGACP00000017743
ENSMGAP00000003563	ENSGACP00000012899
ENSMGAP00000005606	ENSGACP00000009382
ENSMGAP00000015805	ENSGACP00000018995
ENSMGAP00000013543	ENSGACP00000010396
ENSMGAP00000008204	ENSGACP00000017653
ENSMGAP00000004282	ENSGACP00000020405
ENSMGAP00000001129	ENSGACP00000002181
ENSMGAP00000003619	ENSGACP00000026437
ENSMGAP00000002266	ENSGACP00000018640
ENSMGAP00000011390	ENSGACP00000005708
ENSMGAP00000005599	ENSGACP00000002689
ENSMGAP00000013680	ENSGACP00000017307
ENSMGAP00000015554	ENSGACP00000018450
ENSMGAP00000015554	ENSGACP00000019915
ENSMGAP00000013685	ENSGACP00000015007
ENSMGAP00000015156	ENSGACP00000019957
ENSMGAP00000015156	ENSGACP00000004165
ENSMGAP00000003648	ENSGACP00000020071
ENSMGAP00000003990	ENSGACP00000023162
ENSMGAP00000011725	ENSGACP00000011608
ENSMGAP00000005957	ENSGACP00000017378
ENSMGAP00000009507	ENSGACP00000024186
ENSMGAP00000015633	ENSGACP00000018284
ENSMGAP00000015235	ENSGACP00000003070
ENSMGAP00000003294	ENSGACP00000009145
ENSMGAP00000003528	ENSGACP00000022748
ENSMGAP00000012584	ENSGACP00000005355
ENSMGAP00000012584	ENSGACP00000020604
ENSMGAP00000010532	ENSGACP00000006633
ENSMGAP00000011839	ENSGACP00000002217
ENSMGAP00000008310	ENSGACP00000018240
ENSMGAP00000001577	ENSGACP00000012817
ENSMGAP00000001577	ENSGACP00000009381
ENSMGAP00000010161	ENSGACP00000017039
ENSMGAP00000010161	ENSGACP00000000100
ENSMGAP00000002279	ENSGACP00000026716
ENSMGAP00000002325	ENSGACP00000026715
ENSMGAP00000015037	ENSGACP00000021380
ENSMGAP00000015037	ENSGACP00000013558
ENSMGAP00000004002	ENSGACP00000006525
ENSMGAP00000002399	ENSGACP00000018681
ENSMGAP00000013230	ENSGACP00000000297
ENSMGAP00000005107	ENSGACP00000020302
ENSMGAP00000008323	ENSGACP00000009209
ENSMGAP00000001619	ENSGACP00000001414
ENSMGAP00000015593	ENSGACP00000009280
ENSMGAP00000008039	ENSGACP00000007942
ENSMGAP00000004480	ENSGACP00000023759
ENSMGAP00000006878	ENSGACP00000017885
ENSMGAP00000011855	ENSGACP00000014804
ENSMGAP00000015770	ENSGACP00000009902
ENSMGAP00000016063	ENSGACP00000003202
ENSMGAP00000015292	ENSGACP00000018518
ENSMGAP00000001059	ENSGACP00000008676
ENSMGAP00000002527	ENSGACP00000009919
ENSMGAP00000014894	ENSGACP00000015064
ENSMGAP00000014894	ENSGACP00000009407
ENSMGAP00000011708	ENSGACP00000001155
ENSMGAP00000015210	ENSGACP00000020150
ENSMGAP00000006631	ENSGACP00000024720
ENSMGAP00000006700	ENSGACP00000022999
ENSMGAP00000009153	ENSGACP00000013057
ENSMGAP00000009971	ENSGACP00000015763
ENSMGAP00000015345	ENSGACP00000019895
ENSMGAP00000015345	ENSGACP00000004478
ENSMGAP00000011827	ENSGACP00000015502
ENSMGAP00000014351	ENSGACP00000011134
ENSMGAP00000009112	ENSGACP00000005789
ENSMGAP00000003197	ENSGACP00000011419
ENSMGAP00000006417	ENSGACP00000014414
ENSMGAP00000000058	ENSGACP00000003566
ENSMGAP00000014287	ENSGACP00000017498
ENSMGAP00000014287	ENSGACP00000012562
ENSMGAP00000013437	ENSGACP00000018101
ENSMGAP00000013437	ENSGACP00000026829
ENSMGAP00000015254	ENSGACP00000018784
ENSMGAP00000003962	ENSGACP00000022869
ENSMGAP00000000409	ENSGACP00000009265
ENSMGAP00000010988	ENSGACP00000007600
ENSMGAP00000000904	ENSGACP00000001677
ENSMGAP00000000904	ENSGACP00000002037
ENSMGAP00000003356	ENSGACP00000000491
ENSMGAP00000010665	ENSGACP00000026541
ENSMGAP00000001935	ENSGACP00000023820
ENSMGAP00000000345	ENSGACP00000011142
ENSMGAP00000008113	ENSGACP00000006208
ENSMGAP00000009718	ENSGACP00000000048
ENSMGAP00000019484	ENSGACP00000024229
ENSMGAP00000008083	ENSGACP00000018699
ENSMGAP00000013157	ENSGACP00000016629
ENSMGAP00000015629	ENSGACP00000002600
ENSMGAP00000001668	ENSGACP00000014463
ENSMGAP00000013185	ENSGACP00000006737
ENSMGAP00000019410	ENSGACP00000018823
ENSMGAP00000006596	ENSGACP00000004993
ENSMGAP00000012448	ENSGACP00000013323
ENSMGAP00000010002	ENSGACP00000027432
ENSMGAP00000007071	ENSGACP00000027029
ENSMGAP00000014518	ENSGACP00000006776
ENSMGAP00000014518	ENSGACP00000017590
ENSMGAP00000011278	ENSGACP00000008457
ENSMGAP00000019266	ENSGACP00000002059
ENSMGAP00000005072	ENSGACP00000007070
ENSMGAP00000005072	ENSGACP00000001524
ENSMGAP00000015132	ENSGACP00000018536
ENSMGAP00000003271	ENSGACP00000022775
ENSMGAP00000001307	ENSGACP00000004018
ENSMGAP00000001307	ENSGACP00000020962
ENSMGAP00000008022	ENSGACP00000012709
ENSMGAP00000005806	ENSGACP00000006988
ENSMGAP00000005806	ENSGACP00000013064
ENSMGAP00000019273	ENSGACP00000023134
ENSMGAP00000001399	ENSGACP00000011358
ENSMGAP00000002576	ENSGACP00000004926
ENSMGAP00000002576	ENSGACP00000018147
ENSMGAP00000006260	ENSGACP00000026552
ENSMGAP00000016016	ENSGACP00000026190
ENSMGAP00000016016	ENSGACP00000004062
ENSMGAP00000011660	ENSGACP00000003924
ENSMGAP00000006137	ENSGACP00000015892
ENSMGAP00000006137	ENSGACP00000003433
ENSMGAP00000001172	ENSGACP00000012672
ENSMGAP00000009622	ENSGACP00000003731
ENSMGAP00000009622	ENSGACP00000020189
ENSMGAP00000013167	ENSGACP00000025831
ENSMGAP00000001400	ENSGACP00000014614
ENSMGAP00000006602	ENSGACP00000016502
ENSMGAP00000019564	ENSGACP00000023004
ENSMGAP00000005637	ENSGACP00000013976
ENSMGAP00000018229	ENSGACP00000000323
ENSMGAP00000004778	ENSGACP00000000293
ENSMGAP00000009956	ENSGACP00000008025
ENSMGAP00000008512	ENSGACP00000024785
ENSMGAP00000003338	ENSGACP00000022756
ENSMGAP00000017600	ENSGACP00000005778
ENSMGAP00000005669	ENSGACP00000021879
ENSMGAP00000004412	ENSGACP00000006808
ENSMGAP00000004420	ENSGACP00000010749
ENSMGAP00000019532	ENSGACP00000026730
ENSMGAP00000003634	ENSGACP00000018778
ENSMGAP00000008741	ENSGACP00000021461
ENSMGAP00000007191	ENSGACP00000003952
ENSMGAP00000001504	ENSGACP00000022936
ENSMGAP00000013258	ENSGACP00000015344
ENSMGAP00000013178	ENSGACP00000008840
ENSMGAP00000019100	ENSGACP00000002008
ENSMGAP00000019100	ENSGACP00000020264
ENSMGAP00000000635	ENSGACP00000024487
ENSMGAP00000004610	ENSGACP00000016443
ENSMGAP00000012653	ENSGACP00000001603
ENSMGAP00000001832	ENSGACP00000004400
ENSMGAP00000016476	ENSGACP00000002449
ENSMGAP00000016918	ENSGACP00000017795
ENSMGAP00000014739	ENSGACP00000008577
ENSMGAP00000014119	ENSGACP00000014042
ENSMGAP00000001001	ENSGACP00000022211
ENSMGAP00000003033	ENSGACP00000022306
ENSMGAP00000003033	ENSGACP00000010264
ENSMGAP00000008541	ENSGACP00000002753
ENSMGAP00000008541	ENSGACP00000018974
ENSMGAP00000013101	ENSGACP00000005959
ENSMGAP00000007189	ENSGACP00000000375
ENSMGAP00000012489	ENSGACP00000006597
ENSMGAP00000016613	ENSGACP00000010692
ENSMGAP00000017446	ENSGACP00000026519
ENSMGAP00000011508	ENSGACP00000008682
ENSMGAP00000008285	ENSGACP00000005161
ENSMGAP00000008285	ENSGACP00000007388
ENSMGAP00000016540	ENSGACP00000018795
ENSMGAP00000016540	ENSGACP00000017675
ENSMGAP00000016502	ENSGACP00000014721
ENSMGAP00000014890	ENSGACP00000014244
ENSMGAP00000002153	ENSGACP00000017970
ENSMGAP00000016778	ENSGACP00000019484
ENSMGAP00000011675	ENSGACP00000003903
ENSMGAP00000001256	ENSGACP00000012200
ENSMGAP00000003167	ENSGACP00000013135
ENSMGAP00000005164	ENSGACP00000008314
ENSMGAP00000009162	ENSGACP00000012097
ENSMGAP00000013545	ENSGACP00000001169
ENSMGAP00000010191	ENSGACP00000021543
ENSMGAP00000010191	ENSGACP00000018244
ENSMGAP00000015545	ENSGACP00000019901
ENSMGAP00000011972	ENSGACP00000006180
ENSMGAP00000011984	ENSGACP00000022296
ENSMGAP00000016564	ENSGACP00000027231
ENSMGAP00000008217	ENSGACP00000024211
ENSMGAP00000005117	ENSGACP00000017006
ENSMGAP00000002012	ENSGACP00000027452
ENSMGAP00000002012	ENSGACP00000011960
[truncated: 6,948 more rows]
