# Supplementary material for: Reconstruction of proto-vertebrate, proto-cyclostome and proto-gnathostome genomes provides new insights into early vertebrate evolution
Source: Nat Commun. 2021 Jul 23;12:4489. doi: 10.1038/s41467-021-24573-z (PMC8302630; doi:10.1038/s41467-021-24573-z)
Supplement: Supplementary file 4 — Supplementary Data 1 [file 41467_2021_24573_MOESM4_ESM.zip › SuppData1/orthologs/MELGA-HUMAN.txt]

ENSMGAP00000004951	ENSP00000262384
ENSMGAP00000003068	ENSP00000362179
ENSMGAP00000016060	ENSP00000278590
ENSMGAP00000013265	ENSP00000386616
ENSMGAP00000010739	ENSP00000354794
ENSMGAP00000004925	ENSP00000455426
ENSMGAP00000003978	ENSP00000268876
ENSMGAP00000003388	ENSP00000361900
ENSMGAP00000002654	ENSP00000295408
ENSMGAP00000002402	ENSP00000296474
ENSMGAP00000009217	ENSP00000317272
ENSMGAP00000001572	ENSP00000363970
ENSMGAP00000010575	ENSP00000373518
ENSMGAP00000003900	ENSP00000362057
ENSMGAP00000015491	ENSP00000367851
ENSMGAP00000013487	ENSP00000159060
ENSMGAP00000016149	ENSP00000263317
ENSMGAP00000018471	ENSP00000358635
ENSMGAP00000000276	ENSP00000445366
ENSMGAP00000000909	ENSP00000281722
ENSMGAP00000000973	ENSP00000363107
ENSMGAP00000015435	ENSP00000354995
ENSMGAP00000002277	ENSP00000304111
ENSMGAP00000010566	ENSP00000272286
ENSMGAP00000010545	ENSP00000260645
ENSMGAP00000017561	ENSP00000410584
ENSMGAP00000018658	ENSP00000389951
ENSMGAP00000000941	ENSP00000363092
ENSMGAP00000017353	ENSP00000261464
ENSMGAP00000014132	ENSP00000454207
ENSMGAP00000003168	ENSP00000362994
ENSMGAP00000000271	ENSP00000247668
ENSMGAP00000010789	ENSP00000433623
ENSMGAP00000010388	ENSP00000249636
ENSMGAP00000011657	ENSP00000262971
ENSMGAP00000005618	ENSP00000334474
ENSMGAP00000016332	ENSP00000247207
ENSMGAP00000005019	ENSP00000367623
ENSMGAP00000000922	ENSP00000297185
ENSMGAP00000003400	ENSP00000234038
ENSMGAP00000004974	ENSP00000453273
ENSMGAP00000000263	ENSP00000367815
ENSMGAP00000004440	ENSP00000326870
ENSMGAP00000011375	ENSP00000260843
ENSMGAP00000015477	ENSP00000367384
ENSMGAP00000015641	ENSP00000337618
ENSMGAP00000012633	ENSP00000295461
ENSMGAP00000004973	ENSP00000311687
ENSMGAP00000005906	ENSP00000363520
ENSMGAP00000012790	ENSP00000339256
ENSMGAP00000005521	ENSP00000297954
ENSMGAP00000013787	ENSP00000414055
ENSMGAP00000005425	ENSP00000352185
ENSMGAP00000006584	ENSP00000271688
ENSMGAP00000010970	ENSP00000325485
ENSMGAP00000004536	ENSP00000402697
ENSMGAP00000017297	ENSP00000355929
ENSMGAP00000013514	ENSP00000251089
ENSMGAP00000006458	ENSP00000309142
ENSMGAP00000010640	ENSP00000468788
ENSMGAP00000010940	ENSP00000297071
ENSMGAP00000009863	ENSP00000380252
ENSMGAP00000014406	ENSP00000257749
ENSMGAP00000007874	ENSP00000366827
ENSMGAP00000014447	ENSP00000379353
ENSMGAP00000009216	ENSP00000268164
ENSMGAP00000006576	ENSP00000231461
ENSMGAP00000002105	ENSP00000262904
ENSMGAP00000001972	ENSP00000345571
ENSMGAP00000002149	ENSP00000368686
ENSMGAP00000008809	ENSP00000268989
ENSMGAP00000011192	ENSP00000448182
ENSMGAP00000007478	ENSP00000320434
ENSMGAP00000000881	ENSP00000304669
ENSMGAP00000011996	ENSP00000386141
ENSMGAP00000007423	ENSP00000477059
ENSMGAP00000015017	ENSP00000416707
ENSMGAP00000013335	ENSP00000428280
ENSMGAP00000014950	ENSP00000272371
ENSMGAP00000001910	ENSP00000360475
ENSMGAP00000004061	ENSP00000222250
ENSMGAP00000009429	ENSP00000268042
ENSMGAP00000014704	ENSP00000372067
ENSMGAP00000001781	ENSP00000331879
ENSMGAP00000000418	ENSP00000276440
ENSMGAP00000007539	ENSP00000340677
ENSMGAP00000011139	ENSP00000272164
ENSMGAP00000017915	ENSP00000290015
ENSMGAP00000011894	ENSP00000258411
ENSMGAP00000010071	ENSP00000252677
ENSMGAP00000009399	ENSP00000367942
ENSMGAP00000008128	ENSP00000224605
ENSMGAP00000007518	ENSP00000282701
ENSMGAP00000014040	ENSP00000334314
ENSMGAP00000010374	ENSP00000320663
ENSMGAP00000016788	ENSP00000252660
ENSMGAP00000002878	ENSP00000377836
ENSMGAP00000002860	ENSP00000359864
ENSMGAP00000000231	ENSP00000264039
ENSMGAP00000019713	ENSP00000412940
ENSMGAP00000005399	ENSP00000264895
ENSMGAP00000013813	ENSP00000374507
ENSMGAP00000001795	ENSP00000338728
ENSMGAP00000012130	ENSP00000360252
ENSMGAP00000005494	ENSP00000370713
ENSMGAP00000000432	ENSP00000441897
ENSMGAP00000006701	ENSP00000357459
ENSMGAP00000010996	ENSP00000296513
ENSMGAP00000004600	ENSP00000262803
ENSMGAP00000004769	ENSP00000399797
ENSMGAP00000007577	ENSP00000351524
ENSMGAP00000011438	ENSP00000424737
ENSMGAP00000007028	ENSP00000417401
ENSMGAP00000010974	ENSP00000394314
ENSMGAP00000005346	ENSP00000253008
ENSMGAP00000000964	ENSP00000354960
ENSMGAP00000003538	ENSP00000361929
ENSMGAP00000006152	ENSP00000196061
ENSMGAP00000006673	ENSP00000282903
ENSMGAP00000019154	ENSP00000292807
ENSMGAP00000018976	ENSP00000347408
ENSMGAP00000002706	ENSP00000428787
ENSMGAP00000005664	ENSP00000388996
ENSMGAP00000008306	ENSP00000406472
ENSMGAP00000008756	ENSP00000265741
ENSMGAP00000005181	ENSP00000423665
ENSMGAP00000007164	ENSP00000296525
ENSMGAP00000015568	ENSP00000417914
ENSMGAP00000003190	ENSP00000350331
ENSMGAP00000001772	ENSP00000264607
ENSMGAP00000005589	ENSP00000355195
ENSMGAP00000007854	ENSP00000363512
ENSMGAP00000006564	ENSP00000305426
ENSMGAP00000014728	ENSP00000380321
ENSMGAP00000000062	ENSP00000229771
ENSMGAP00000014847	ENSP00000314444
ENSMGAP00000008226	ENSP00000216271
ENSMGAP00000010913	ENSP00000080059
ENSMGAP00000008466	ENSP00000346236
ENSMGAP00000001356	ENSP00000464050
ENSMGAP00000013090	ENSP00000380033
ENSMGAP00000007848	ENSP00000225792
ENSMGAP00000006346	ENSP00000263093
ENSMGAP00000010300	ENSP00000262462
ENSMGAP00000003617	ENSP00000300456
ENSMGAP00000003530	ENSP00000252595
ENSMGAP00000009825	ENSP00000359520
ENSMGAP00000000737	ENSP00000351520
ENSMGAP00000001802	ENSP00000347213
ENSMGAP00000011815	ENSP00000301825
ENSMGAP00000011218	ENSP00000222803
ENSMGAP00000012705	ENSP00000242209
ENSMGAP00000007078	ENSP00000317232
ENSMGAP00000011134	ENSP00000345964
ENSMGAP00000017509	ENSP00000358715
ENSMGAP00000000718	ENSP00000370473
ENSMGAP00000000730	ENSP00000275525
ENSMGAP00000012182	ENSP00000233809
ENSMGAP00000002485	ENSP00000269593
ENSMGAP00000018544	ENSP00000169298
ENSMGAP00000015716	ENSP00000386942
ENSMGAP00000003367	ENSP00000362239
ENSMGAP00000009944	ENSP00000417583
ENSMGAP00000016886	ENSP00000355968
ENSMGAP00000002250	ENSP00000363394
ENSMGAP00000013153	ENSP00000415011
ENSMGAP00000007392	ENSP00000261867
ENSMGAP00000005750	ENSP00000415900
ENSMGAP00000003262	ENSP00000362195
ENSMGAP00000012561	ENSP00000262345
ENSMGAP00000010564	ENSP00000395461
ENSMGAP00000007926	ENSP00000261721
ENSMGAP00000006160	ENSP00000384545
ENSMGAP00000014264	ENSP00000376337
ENSMGAP00000014136	ENSP00000385836
ENSMGAP00000010923	ENSP00000260743
ENSMGAP00000010925	ENSP00000329926
ENSMGAP00000014140	ENSP00000357588
ENSMGAP00000008318	ENSP00000424126
ENSMGAP00000009205	ENSP00000340594
ENSMGAP00000009009	ENSP00000368566
ENSMGAP00000011385	ENSP00000348429
ENSMGAP00000003590	ENSP00000258873
ENSMGAP00000004457	ENSP00000233156
ENSMGAP00000008988	ENSP00000222543
ENSMGAP00000008872	ENSP00000311184
ENSMGAP00000010443	ENSP00000324763
ENSMGAP00000000679	ENSP00000265132
ENSMGAP00000014048	ENSP00000376652
ENSMGAP00000008543	ENSP00000355809
ENSMGAP00000004391	ENSP00000348753
ENSMGAP00000013592	ENSP00000348108
ENSMGAP00000018702	ENSP00000355094
ENSMGAP00000008743	ENSP00000328694
ENSMGAP00000010280	ENSP00000379366
ENSMGAP00000011153	ENSP00000271139
ENSMGAP00000008868	ENSP00000427695
ENSMGAP00000016657	ENSP00000331305
ENSMGAP00000006427	ENSP00000290551
ENSMGAP00000003533	ENSP00000348300
ENSMGAP00000009178	ENSP00000423541
ENSMGAP00000005907	ENSP00000299134
ENSMGAP00000010650	ENSP00000452871
ENSMGAP00000007940	ENSP00000353224
ENSMGAP00000008522	ENSP00000345849
ENSMGAP00000000892	ENSP00000401853
ENSMGAP00000000865	ENSP00000266031
ENSMGAP00000005766	ENSP00000337425
ENSMGAP00000009232	ENSP00000350937
ENSMGAP00000010471	ENSP00000157600
ENSMGAP00000009367	ENSP00000295902
ENSMGAP00000009748	ENSP00000401060
ENSMGAP00000006262	ENSP00000404911
ENSMGAP00000013528	ENSP00000373648
ENSMGAP00000008585	ENSP00000337354
ENSMGAP00000014342	ENSP00000216513
ENSMGAP00000009243	ENSP00000264380
ENSMGAP00000000980	ENSP00000390941
ENSMGAP00000011431	ENSP00000310491
ENSMGAP00000005911	ENSP00000346151
ENSMGAP00000018438	ENSP00000304604
ENSMGAP00000014536	ENSP00000324729
ENSMGAP00000017551	ENSP00000325663
ENSMGAP00000019340	ENSP00000275015
ENSMGAP00000014778	ENSP00000311837
ENSMGAP00000011272	ENSP00000429842
ENSMGAP00000001815	ENSP00000217381
ENSMGAP00000008157	ENSP00000338191
ENSMGAP00000013247	ENSP00000378965
ENSMGAP00000014108	ENSP00000357484
ENSMGAP00000000499	ENSP00000419378
ENSMGAP00000001688	ENSP00000358460
ENSMGAP00000007893	ENSP00000414921
ENSMGAP00000016365	ENSP00000410811
ENSMGAP00000016855	ENSP00000333836
ENSMGAP00000007245	ENSP00000354724
ENSMGAP00000008731	ENSP00000337500
ENSMGAP00000000086	ENSP00000461961
ENSMGAP00000014707	ENSP00000056217
ENSMGAP00000001163	ENSP00000264051
ENSMGAP00000001348	ENSP00000367629
ENSMGAP00000011290	ENSP00000348828
ENSMGAP00000007519	ENSP00000366477
ENSMGAP00000011156	ENSP00000402584
ENSMGAP00000000369	ENSP00000319388
ENSMGAP00000014124	ENSP00000332208
ENSMGAP00000015691	ENSP00000401536
ENSMGAP00000001278	ENSP00000293272
ENSMGAP00000007400	ENSP00000248948
ENSMGAP00000004554	ENSP00000369702
ENSMGAP00000008420	ENSP00000287585
ENSMGAP00000018204	ENSP00000441214
ENSMGAP00000006573	ENSP00000342222
ENSMGAP00000006790	ENSP00000301365
ENSMGAP00000006390	ENSP00000406191
ENSMGAP00000002328	ENSP00000313670
ENSMGAP00000008286	ENSP00000264276
ENSMGAP00000015441	ENSP00000291536
ENSMGAP00000004156	ENSP00000347486
ENSMGAP00000000762	ENSP00000356436
ENSMGAP00000010097	ENSP00000306163
ENSMGAP00000008714	ENSP00000360762
ENSMGAP00000014425	ENSP00000430985
ENSMGAP00000010586	ENSP00000250894
ENSMGAP00000008852	ENSP00000262013
ENSMGAP00000009255	ENSP00000369981
ENSMGAP00000008876	ENSP00000418744
ENSMGAP00000004670	ENSP00000361645
ENSMGAP00000003422	ENSP00000278937
ENSMGAP00000015273	ENSP00000352513
ENSMGAP00000003689	ENSP00000322460
ENSMGAP00000003725	ENSP00000278949
ENSMGAP00000011689	ENSP00000266712
ENSMGAP00000014117	ENSP00000442046
ENSMGAP00000015781	ENSP00000343871
ENSMGAP00000009299	ENSP00000362824
ENSMGAP00000015109	ENSP00000283296
ENSMGAP00000015201	ENSP00000273352
ENSMGAP00000003710	ENSP00000361995
ENSMGAP00000008858	ENSP00000268125
ENSMGAP00000014047	ENSP00000275162
ENSMGAP00000011625	ENSP00000428402
ENSMGAP00000000744	ENSP00000302843
ENSMGAP00000004123	ENSP00000347872
ENSMGAP00000006694	ENSP00000303129
ENSMGAP00000012758	ENSP00000399805
ENSMGAP00000016378	ENSP00000323678
ENSMGAP00000006418	ENSP00000005284
ENSMGAP00000013338	ENSP00000300105
ENSMGAP00000007499	ENSP00000262138
ENSMGAP00000003711	ENSP00000440045
ENSMGAP00000014767	ENSP00000400258
ENSMGAP00000004080	ENSP00000362444
ENSMGAP00000014427	ENSP00000247191
ENSMGAP00000006889	ENSP00000359132
ENSMGAP00000002312	ENSP00000363398
ENSMGAP00000013161	ENSP00000367446
ENSMGAP00000010402	ENSP00000388658
ENSMGAP00000010056	ENSP00000400101
ENSMGAP00000009371	ENSP00000322020
ENSMGAP00000001532	ENSP00000367714
ENSMGAP00000000859	ENSP00000307513
ENSMGAP00000011580	ENSP00000283243
ENSMGAP00000002371	ENSP00000356587
ENSMGAP00000015954	ENSP00000368952
ENSMGAP00000002720	ENSP00000319323
ENSMGAP00000013724	ENSP00000328364
ENSMGAP00000016876	ENSP00000345393
ENSMGAP00000005211	ENSP00000350369
ENSMGAP00000002247	ENSP00000344903
ENSMGAP00000014035	ENSP00000297282
ENSMGAP00000008702	ENSP00000194130
ENSMGAP00000005660	ENSP00000392411
ENSMGAP00000008955	ENSP00000406220
ENSMGAP00000006471	ENSP00000365251
ENSMGAP00000003984	ENSP00000435582
ENSMGAP00000012377	ENSP00000388275
ENSMGAP00000014886	ENSP00000353249
ENSMGAP00000011317	ENSP00000360905
ENSMGAP00000005972	ENSP00000350854
ENSMGAP00000007616	ENSP00000379500
ENSMGAP00000012872	ENSP00000355751
ENSMGAP00000004677	ENSP00000222271
ENSMGAP00000003309	ENSP00000339730
ENSMGAP00000011808	ENSP00000360500
ENSMGAP00000017043	ENSP00000371686
ENSMGAP00000019018	ENSP00000190165
ENSMGAP00000010091	ENSP00000227451
ENSMGAP00000005287	ENSP00000257600
ENSMGAP00000002106	ENSP00000410852
ENSMGAP00000006474	ENSP00000005286
ENSMGAP00000001538	ENSP00000356275
ENSMGAP00000001897	ENSP00000431813
ENSMGAP00000009060	ENSP00000160373
ENSMGAP00000004606	ENSP00000271277
ENSMGAP00000000642	ENSP00000303758
ENSMGAP00000000728	ENSP00000261889
ENSMGAP00000008536	ENSP00000363349
ENSMGAP00000016272	ENSP00000238994
ENSMGAP00000009488	ENSP00000308318
ENSMGAP00000005069	ENSP00000360035
ENSMGAP00000009336	ENSP00000284601
ENSMGAP00000008115	ENSP00000336630
ENSMGAP00000005020	ENSP00000356205
ENSMGAP00000016743	ENSP00000276218
ENSMGAP00000010642	ENSP00000391299
ENSMGAP00000003290	ENSP00000342313
ENSMGAP00000014760	ENSP00000440674
ENSMGAP00000013176	ENSP00000332723
ENSMGAP00000014789	ENSP00000411770
ENSMGAP00000008195	ENSP00000359305
ENSMGAP00000013287	ENSP00000356381
ENSMGAP00000016002	ENSP00000369989
ENSMGAP00000004013	ENSP00000233596
ENSMGAP00000006825	ENSP00000368959
ENSMGAP00000010088	ENSP00000254901
ENSMGAP00000013864	ENSP00000438346
ENSMGAP00000003424	ENSP00000362863
ENSMGAP00000014323	ENSP00000358159
ENSMGAP00000008303	ENSP00000295488
ENSMGAP00000013753	ENSP00000435506
ENSMGAP00000015086	ENSP00000264233
ENSMGAP00000001419	ENSP00000317123
ENSMGAP00000003442	ENSP00000253083
ENSMGAP00000017075	ENSP00000267984
ENSMGAP00000019054	ENSP00000365411
ENSMGAP00000011324	ENSP00000263915
ENSMGAP00000019123	ENSP00000381793
ENSMGAP00000015982	ENSP00000369442
ENSMGAP00000012956	ENSP00000257408
ENSMGAP00000013146	ENSP00000264162
ENSMGAP00000012051	ENSP00000240285
ENSMGAP00000005889	ENSP00000365397
ENSMGAP00000007733	ENSP00000351035
ENSMGAP00000010883	ENSP00000358854
ENSMGAP00000008681	ENSP00000262394
ENSMGAP00000005466	ENSP00000319474
ENSMGAP00000013654	ENSP00000387078
ENSMGAP00000003801	ENSP00000349727
ENSMGAP00000008615	ENSP00000372160
ENSMGAP00000009543	ENSP00000262593
ENSMGAP00000002974	ENSP00000344277
ENSMGAP00000012582	ENSP00000273861
ENSMGAP00000009859	ENSP00000313681
ENSMGAP00000018681	ENSP00000216264
ENSMGAP00000013979	ENSP00000347581
ENSMGAP00000004205	ENSP00000361800
ENSMGAP00000012517	ENSP00000360065
ENSMGAP00000001548	ENSP00000242317
ENSMGAP00000010456	ENSP00000380308
ENSMGAP00000015665	ENSP00000264968
ENSMGAP00000007322	ENSP00000338487
ENSMGAP00000011636	ENSP00000474896
ENSMGAP00000012013	ENSP00000354458
ENSMGAP00000012026	ENSP00000360281
ENSMGAP00000005302	ENSP00000322061
ENSMGAP00000016750	ENSP00000309270
ENSMGAP00000004470	ENSP00000362207
ENSMGAP00000017241	ENSP00000307911
ENSMGAP00000011560	ENSP00000354842
ENSMGAP00000002069	ENSP00000344724
ENSMGAP00000004515	ENSP00000219746
ENSMGAP00000001088	ENSP00000311657
ENSMGAP00000010087	ENSP00000346206
ENSMGAP00000003283	ENSP00000440288
ENSMGAP00000015103	ENSP00000275016
ENSMGAP00000011665	ENSP00000310721
ENSMGAP00000011513	ENSP00000301645
ENSMGAP00000016934	ENSP00000318867
ENSMGAP00000018477	ENSP00000259808
ENSMGAP00000012426	ENSP00000220751
ENSMGAP00000015431	ENSP00000332454
ENSMGAP00000004052	ENSP00000306678
ENSMGAP00000007852	ENSP00000363852
ENSMGAP00000012793	ENSP00000359892
ENSMGAP00000010423	ENSP00000262032
ENSMGAP00000006493	ENSP00000413025
ENSMGAP00000002459	ENSP00000344544
ENSMGAP00000012144	ENSP00000357881
ENSMGAP00000012292	ENSP00000343526
ENSMGAP00000003179	ENSP00000303434
ENSMGAP00000004359	ENSP00000292432
ENSMGAP00000005564	ENSP00000295256
ENSMGAP00000017391	ENSP00000367542
ENSMGAP00000003686	ENSP00000340243
ENSMGAP00000014073	ENSP00000342962
ENSMGAP00000010967	ENSP00000319796
ENSMGAP00000003799	ENSP00000420863
ENSMGAP00000004977	ENSP00000262809
ENSMGAP00000017055	ENSP00000215061
ENSMGAP00000006067	ENSP00000274140
ENSMGAP00000001692	ENSP00000427223
ENSMGAP00000000222	ENSP00000471536
ENSMGAP00000014252	ENSP00000385824
ENSMGAP00000001734	ENSP00000363377
ENSMGAP00000007819	ENSP00000366746
ENSMGAP00000013445	ENSP00000413697
ENSMGAP00000019781	ENSP00000330631
ENSMGAP00000016437	ENSP00000043402
ENSMGAP00000017228	ENSP00000335397
ENSMGAP00000016406	ENSP00000340328
ENSMGAP00000000443	ENSP00000263212
ENSMGAP00000007199	ENSP00000312411
ENSMGAP00000010914	ENSP00000417659
ENSMGAP00000005390	ENSP00000254654
ENSMGAP00000008577	ENSP00000477341
ENSMGAP00000009032	ENSP00000343909
ENSMGAP00000008400	ENSP00000378830
ENSMGAP00000008339	ENSP00000338673
ENSMGAP00000009787	ENSP00000376345
ENSMGAP00000012996	ENSP00000339186
ENSMGAP00000003532	ENSP00000378324
ENSMGAP00000002285	ENSP00000414398
ENSMGAP00000003792	ENSP00000307280
ENSMGAP00000001471	ENSP00000347055
ENSMGAP00000002363	ENSP00000379210
ENSMGAP00000002136	ENSP00000229824
ENSMGAP00000005995	ENSP00000379601
ENSMGAP00000001423	ENSP00000316674
ENSMGAP00000018341	ENSP00000330247
ENSMGAP00000000315	ENSP00000406933
ENSMGAP00000013737	ENSP00000376615
ENSMGAP00000010085	ENSP00000261461
ENSMGAP00000003393	ENSP00000417963
ENSMGAP00000011526	ENSP00000412733
ENSMGAP00000012814	ENSP00000296220
ENSMGAP00000011679	ENSP00000379804
ENSMGAP00000007789	ENSP00000263650
ENSMGAP00000003057	ENSP00000378349
ENSMGAP00000002904	ENSP00000353094
ENSMGAP00000007394	ENSP00000320893
ENSMGAP00000009656	ENSP00000328327
ENSMGAP00000007799	ENSP00000218008
ENSMGAP00000015733	ENSP00000334216
ENSMGAP00000015182	ENSP00000356790
ENSMGAP00000008545	ENSP00000473410
ENSMGAP00000011073	ENSP00000381476
ENSMGAP00000005179	ENSP00000407158
ENSMGAP00000008887	ENSP00000396538
ENSMGAP00000009648	ENSP00000379330
ENSMGAP00000002674	ENSP00000377867
ENSMGAP00000003647	ENSP00000325748
ENSMGAP00000003351	ENSP00000361892
ENSMGAP00000013495	ENSP00000344546
ENSMGAP00000002440	ENSP00000343126
ENSMGAP00000003196	ENSP00000368189
ENSMGAP00000003198	ENSP00000263620
ENSMGAP00000014064	ENSP00000352167
ENSMGAP00000008325	ENSP00000413049
ENSMGAP00000014066	ENSP00000354886
ENSMGAP00000008904	ENSP00000326305
ENSMGAP00000019426	ENSP00000397563
ENSMGAP00000011684	ENSP00000257177
ENSMGAP00000006557	ENSP00000365130
ENSMGAP00000006542	ENSP00000263063
ENSMGAP00000014993	ENSP00000344465
ENSMGAP00000008086	ENSP00000274473
ENSMGAP00000009827	ENSP00000266214
ENSMGAP00000001561	ENSP00000259021
ENSMGAP00000006085	ENSP00000287239
ENSMGAP00000002954	ENSP00000380136
ENSMGAP00000007779	ENSP00000316948
ENSMGAP00000007773	ENSP00000394734
ENSMGAP00000003907	ENSP00000337194
ENSMGAP00000014907	ENSP00000379602
ENSMGAP00000015144	ENSP00000264245
ENSMGAP00000000401	ENSP00000310561
ENSMGAP00000004288	ENSP00000410561
ENSMGAP00000017667	ENSP00000266970
ENSMGAP00000014049	ENSP00000272433
ENSMGAP00000011841	ENSP00000347924
ENSMGAP00000003649	ENSP00000316905
ENSMGAP00000010597	ENSP00000224807
ENSMGAP00000002082	ENSP00000266771
ENSMGAP00000019772	ENSP00000340402
ENSMGAP00000015789	ENSP00000365686
ENSMGAP00000012602	ENSP00000417085
ENSMGAP00000015233	ENSP00000418070
ENSMGAP00000001937	ENSP00000264025
ENSMGAP00000007252	ENSP00000359000
ENSMGAP00000000396	ENSP00000274710
ENSMGAP00000007728	ENSP00000324127
ENSMGAP00000007106	ENSP00000020673
ENSMGAP00000015737	ENSP00000417706
ENSMGAP00000009840	ENSP00000292782
ENSMGAP00000010777	ENSP00000319482
ENSMGAP00000012525	ENSP00000334625
ENSMGAP00000004913	ENSP00000298139
ENSMGAP00000004813	ENSP00000317636
ENSMGAP00000010503	ENSP00000269228
ENSMGAP00000001131	ENSP00000265565
ENSMGAP00000006608	ENSP00000332353
ENSMGAP00000010628	ENSP00000361266
ENSMGAP00000000869	ENSP00000396722
ENSMGAP00000000926	ENSP00000330862
ENSMGAP00000018261	ENSP00000350364
ENSMGAP00000006235	ENSP00000264668
ENSMGAP00000005646	ENSP00000297494
ENSMGAP00000003569	ENSP00000419970
ENSMGAP00000018863	ENSP00000283122
ENSMGAP00000005345	ENSP00000319052
ENSMGAP00000011946	ENSP00000355480
ENSMGAP00000015516	ENSP00000387536
ENSMGAP00000017832	ENSP00000282077
ENSMGAP00000009966	ENSP00000005178
ENSMGAP00000004713	ENSP00000333633
ENSMGAP00000014952	ENSP00000349076
ENSMGAP00000015175	ENSP00000417654
ENSMGAP00000008949	ENSP00000320566
ENSMGAP00000003065	ENSP00000322142
ENSMGAP00000014916	ENSP00000380024
ENSMGAP00000016461	ENSP00000364929
ENSMGAP00000006505	ENSP00000307183
ENSMGAP00000015068	ENSP00000377265
ENSMGAP00000003778	ENSP00000362332
ENSMGAP00000009483	ENSP00000201031
ENSMGAP00000015069	ENSP00000008391
ENSMGAP00000015772	ENSP00000267273
ENSMGAP00000018368	ENSP00000406482
ENSMGAP00000013822	ENSP00000290902
ENSMGAP00000007654	ENSP00000316881
ENSMGAP00000012365	ENSP00000323696
ENSMGAP00000004747	ENSP00000347649
ENSMGAP00000006906	ENSP00000236040
ENSMGAP00000014934	ENSP00000379951
ENSMGAP00000013880	ENSP00000340507
ENSMGAP00000006513	ENSP00000384876
ENSMGAP00000006120	ENSP00000302630
ENSMGAP00000005148	ENSP00000261726
ENSMGAP00000018346	ENSP00000396935
ENSMGAP00000008515	ENSP00000417003
ENSMGAP00000008609	ENSP00000268676
ENSMGAP00000011472	ENSP00000304277
ENSMGAP00000011465	ENSP00000305852
ENSMGAP00000011756	ENSP00000373272
ENSMGAP00000015074	ENSP00000256649
ENSMGAP00000000291	ENSP00000338964
ENSMGAP00000007996	ENSP00000381340
ENSMGAP00000004429	ENSP00000323714
ENSMGAP00000009942	ENSP00000393324
ENSMGAP00000009834	ENSP00000239938
ENSMGAP00000014061	ENSP00000445626
ENSMGAP00000000956	ENSP00000331327
ENSMGAP00000006562	ENSP00000177694
ENSMGAP00000012088	ENSP00000409738
ENSMGAP00000011647	ENSP00000321951
ENSMGAP00000014948	ENSP00000437402
ENSMGAP00000011735	ENSP00000387194
ENSMGAP00000001231	ENSP00000357106
ENSMGAP00000001477	ENSP00000227348
ENSMGAP00000002712	ENSP00000395359
ENSMGAP00000004568	ENSP00000475496
ENSMGAP00000001925	ENSP00000268099
ENSMGAP00000014796	ENSP00000302177
ENSMGAP00000002186	ENSP00000324944
ENSMGAP00000016662	ENSP00000314196
ENSMGAP00000014966	ENSP00000261407
ENSMGAP00000015104	ENSP00000346065
ENSMGAP00000018791	ENSP00000384376
ENSMGAP00000016052	ENSP00000255324
ENSMGAP00000004144	ENSP00000414624
ENSMGAP00000002187	ENSP00000325674
ENSMGAP00000014152	ENSP00000452634
ENSMGAP00000014149	ENSP00000369409
ENSMGAP00000008484	ENSP00000284073
ENSMGAP00000006714	ENSP00000349415
ENSMGAP00000009177	ENSP00000229340
ENSMGAP00000001320	ENSP00000257017
ENSMGAP00000002522	ENSP00000306496
ENSMGAP00000004870	ENSP00000358644
ENSMGAP00000010407	ENSP00000393987
ENSMGAP00000009628	ENSP00000295569
ENSMGAP00000009625	ENSP00000418575
ENSMGAP00000019682	ENSP00000263519
ENSMGAP00000002983	ENSP00000318234
ENSMGAP00000009938	ENSP00000254528
ENSMGAP00000003132	ENSP00000332806
ENSMGAP00000009858	ENSP00000325355
ENSMGAP00000006133	ENSP00000345436
ENSMGAP00000015213	ENSP00000396421
ENSMGAP00000003838	ENSP00000274289
ENSMGAP00000010556	ENSP00000361275
ENSMGAP00000008270	ENSP00000253159
ENSMGAP00000001856	ENSP00000441823
ENSMGAP00000004539	ENSP00000251020
ENSMGAP00000003615	ENSP00000259708
ENSMGAP00000012408	ENSP00000228936
ENSMGAP00000005078	ENSP00000320543
ENSMGAP00000011154	ENSP00000419952
ENSMGAP00000007148	ENSP00000344208
ENSMGAP00000005812	ENSP00000410403
ENSMGAP00000000399	ENSP00000465419
ENSMGAP00000004799	ENSP00000281537
ENSMGAP00000010016	ENSP00000355938
ENSMGAP00000007230	ENSP00000320234
ENSMGAP00000005998	ENSP00000371419
ENSMGAP00000009269	ENSP00000398688
ENSMGAP00000002504	ENSP00000221957
ENSMGAP00000008575	ENSP00000300055
ENSMGAP00000009864	ENSP00000405514
ENSMGAP00000008447	ENSP00000424474
ENSMGAP00000018296	ENSP00000226574
ENSMGAP00000019614	ENSP00000295025
ENSMGAP00000008207	ENSP00000329468
ENSMGAP00000011481	ENSP00000353078
ENSMGAP00000007476	ENSP00000366326
ENSMGAP00000003679	ENSP00000338348
ENSMGAP00000009062	ENSP00000341346
ENSMGAP00000003497	ENSP00000207457
ENSMGAP00000002920	ENSP00000379263
ENSMGAP00000008618	ENSP00000283025
ENSMGAP00000004966	ENSP00000259339
ENSMGAP00000004995	ENSP00000345719
ENSMGAP00000002159	ENSP00000356599
ENSMGAP00000016715	ENSP00000350102
ENSMGAP00000011542	ENSP00000378292
ENSMGAP00000002388	ENSP00000078445
ENSMGAP00000001509	ENSP00000342136
ENSMGAP00000014004	ENSP00000329140
ENSMGAP00000011517	ENSP00000434939
ENSMGAP00000012027	ENSP00000273062
ENSMGAP00000017536	ENSP00000273179
ENSMGAP00000008745	ENSP00000411145
ENSMGAP00000009152	ENSP00000283268
ENSMGAP00000008371	ENSP00000359357
ENSMGAP00000006391	ENSP00000346240
ENSMGAP00000009327	ENSP00000337701
ENSMGAP00000015599	ENSP00000370430
ENSMGAP00000016067	ENSP00000265838
ENSMGAP00000013156	ENSP00000356015
ENSMGAP00000011878	ENSP00000295709
ENSMGAP00000003784	ENSP00000439287
ENSMGAP00000012641	ENSP00000323313
ENSMGAP00000009289	ENSP00000264065
ENSMGAP00000007522	ENSP00000381104
ENSMGAP00000015786	ENSP00000365567
ENSMGAP00000017309	ENSP00000360184
ENSMGAP00000019671	ENSP00000216605
ENSMGAP00000007206	ENSP00000379108
ENSMGAP00000004135	ENSP00000265686
ENSMGAP00000002743	ENSP00000332247
ENSMGAP00000003460	ENSP00000264649
ENSMGAP00000001555	ENSP00000336740
ENSMGAP00000017743	ENSP00000338127
ENSMGAP00000010797	ENSP00000361158
ENSMGAP00000014185	ENSP00000349616
ENSMGAP00000007405	ENSP00000421981
ENSMGAP00000000355	ENSP00000290649
ENSMGAP00000004735	ENSP00000430955
ENSMGAP00000016810	ENSP00000304051
ENSMGAP00000007428	ENSP00000247461
ENSMGAP00000002603	ENSP00000326699
ENSMGAP00000002079	ENSP00000320866
ENSMGAP00000005578	ENSP00000269881
ENSMGAP00000013781	ENSP00000370571
ENSMGAP00000007374	ENSP00000264735
ENSMGAP00000019218	ENSP00000261854
ENSMGAP00000019572	ENSP00000288680
ENSMGAP00000014749	ENSP00000229335
ENSMGAP00000010538	ENSP00000244669
ENSMGAP00000001317	ENSP00000278060
ENSMGAP00000002262	ENSP00000297792
ENSMGAP00000000665	ENSP00000383042
ENSMGAP00000005800	ENSP00000269397
ENSMGAP00000018832	ENSP00000216133
ENSMGAP00000005570	ENSP00000269385
ENSMGAP00000014846	ENSP00000441801
ENSMGAP00000002894	ENSP00000227524
ENSMGAP00000001308	ENSP00000363313
ENSMGAP00000014157	ENSP00000430432
ENSMGAP00000006329	ENSP00000361110
ENSMGAP00000005262	ENSP00000368835
ENSMGAP00000007327	ENSP00000312272
ENSMGAP00000000476	ENSP00000342832
ENSMGAP00000009951	ENSP00000432648
ENSMGAP00000008527	ENSP00000381823
ENSMGAP00000006032	ENSP00000265175
ENSMGAP00000006565	ENSP00000343405
ENSMGAP00000011234	ENSP00000280551
ENSMGAP00000007218	ENSP00000259605
ENSMGAP00000004125	ENSP00000274811
ENSMGAP00000015534	ENSP00000368824
ENSMGAP00000018675	ENSP00000354609
ENSMGAP00000008989	ENSP00000357232
ENSMGAP00000008715	ENSP00000268122
ENSMGAP00000015071	ENSP00000360217
ENSMGAP00000010508	ENSP00000343877
ENSMGAP00000016601	ENSP00000406197
ENSMGAP00000002431	ENSP00000363414
ENSMGAP00000004487	ENSP00000215368
ENSMGAP00000006888	ENSP00000328777
ENSMGAP00000009457	ENSP00000265343
ENSMGAP00000004615	ENSP00000321537
ENSMGAP00000009139	ENSP00000376333
ENSMGAP00000014955	ENSP00000342538
ENSMGAP00000006978	ENSP00000359070
ENSMGAP00000011461	ENSP00000317743
ENSMGAP00000014248	ENSP00000385616
ENSMGAP00000001695	ENSP00000384015
ENSMGAP00000002547	ENSP00000341280
ENSMGAP00000010849	ENSP00000460971
ENSMGAP00000006975	ENSP00000355529
ENSMGAP00000002948	ENSP00000278853
ENSMGAP00000004484	ENSP00000386289
ENSMGAP00000001331	ENSP00000363458
ENSMGAP00000012237	ENSP00000347169
ENSMGAP00000013499	ENSP00000285599
ENSMGAP00000017706	ENSP00000261483
ENSMGAP00000011138	ENSP00000353655
ENSMGAP00000004754	ENSP00000362634
ENSMGAP00000013902	ENSP00000451575
ENSMGAP00000006330	ENSP00000419199
ENSMGAP00000008607	ENSP00000397655
ENSMGAP00000013505	ENSP00000438949
ENSMGAP00000007599	ENSP00000320025
ENSMGAP00000009440	ENSP00000265997
ENSMGAP00000005091	ENSP00000443985
ENSMGAP00000012643	ENSP00000263791
ENSMGAP00000000835	ENSP00000199389
ENSMGAP00000013927	ENSP00000307235
ENSMGAP00000011667	ENSP00000233057
ENSMGAP00000008832	ENSP00000359575
ENSMGAP00000006529	ENSP00000338207
ENSMGAP00000014350	ENSP00000442786
ENSMGAP00000010572	ENSP00000257818
ENSMGAP00000011062	ENSP00000361043
ENSMGAP00000012625	ENSP00000336606
ENSMGAP00000002554	ENSP00000386520
ENSMGAP00000016425	ENSP00000370621
ENSMGAP00000017792	ENSP00000357637
ENSMGAP00000000197	ENSP00000430241
ENSMGAP00000005992	ENSP00000352138
ENSMGAP00000013610	ENSP00000417038
ENSMGAP00000005033	ENSP00000360054
ENSMGAP00000003392	ENSP00000311713
ENSMGAP00000011071	ENSP00000348278
ENSMGAP00000001289	ENSP00000336655
ENSMGAP00000008121	ENSP00000194530
ENSMGAP00000007955	ENSP00000370808
ENSMGAP00000006195	ENSP00000281456
ENSMGAP00000017929	ENSP00000320176
ENSMGAP00000009338	ENSP00000415579
ENSMGAP00000001773	ENSP00000264010
ENSMGAP00000002310	ENSP00000318085
ENSMGAP00000013572	ENSP00000404854
ENSMGAP00000007183	ENSP00000343635
ENSMGAP00000014029	ENSP00000357341
ENSMGAP00000000392	ENSP00000217320
ENSMGAP00000001912	ENSP00000337838
ENSMGAP00000010037	ENSP00000274721
ENSMGAP00000017473	ENSP00000347591
ENSMGAP00000014015	ENSP00000313423
ENSMGAP00000015063	ENSP00000360158
ENSMGAP00000019145	ENSP00000366243
ENSMGAP00000006188	ENSP00000357048
ENSMGAP00000011727	ENSP00000263918
ENSMGAP00000009619	ENSP00000327197
ENSMGAP00000007264	ENSP00000004980
ENSMGAP00000010862	ENSP00000258080
ENSMGAP00000012095	ENSP00000357980
ENSMGAP00000005874	ENSP00000356331
ENSMGAP00000015255	ENSP00000318986
ENSMGAP00000011094	ENSP00000419740
ENSMGAP00000003810	ENSP00000369100
ENSMGAP00000002680	ENSP00000356113
ENSMGAP00000013676	ENSP00000024061
ENSMGAP00000017003	ENSP00000323847
ENSMGAP00000016516	ENSP00000282026
ENSMGAP00000013010	ENSP00000314036
ENSMGAP00000005293	ENSP00000310551
ENSMGAP00000004317	ENSP00000370395
ENSMGAP00000004090	ENSP00000433757
ENSMGAP00000002619	ENSP00000368169
ENSMGAP00000004514	ENSP00000394352
ENSMGAP00000005969	ENSP00000378328
ENSMGAP00000010632	ENSP00000427130
ENSMGAP00000006547	ENSP00000261739
ENSMGAP00000012707	ENSP00000359982
ENSMGAP00000005785	ENSP00000408005
ENSMGAP00000009300	ENSP00000262613
ENSMGAP00000015299	ENSP00000342143
ENSMGAP00000002176	ENSP00000347742
ENSMGAP00000005441	ENSP00000294725
ENSMGAP00000001314	ENSP00000382770
ENSMGAP00000011035	ENSP00000415106
ENSMGAP00000013212	ENSP00000280098
ENSMGAP00000015044	ENSP00000228251
ENSMGAP00000010828	ENSP00000262746
ENSMGAP00000015525	ENSP00000368646
ENSMGAP00000004508	ENSP00000296464
ENSMGAP00000019160	ENSP00000384144
ENSMGAP00000007985	ENSP00000299633
ENSMGAP00000014358	ENSP00000317396
ENSMGAP00000012543	ENSP00000258229
ENSMGAP00000015594	ENSP00000370299
ENSMGAP00000019458	ENSP00000365188
ENSMGAP00000009218	ENSP00000367950
ENSMGAP00000000083	ENSP00000368637
ENSMGAP00000012890	ENSP00000406546
ENSMGAP00000011772	ENSP00000298472
ENSMGAP00000001185	ENSP00000387549
ENSMGAP00000001700	ENSP00000363229
ENSMGAP00000014563	ENSP00000343899
ENSMGAP00000012904	ENSP00000283309
ENSMGAP00000000040	ENSP00000271555
ENSMGAP00000017498	ENSP00000340874
ENSMGAP00000011410	ENSP00000444972
ENSMGAP00000005727	ENSP00000265165
ENSMGAP00000008671	ENSP00000340347
ENSMGAP00000012304	ENSP00000441640
ENSMGAP00000007216	ENSP00000416508
ENSMGAP00000004990	ENSP00000327214
ENSMGAP00000006693	ENSP00000390111
ENSMGAP00000011253	ENSP00000377424
ENSMGAP00000004893	ENSP00000362285
ENSMGAP00000003628	ENSP00000380081
ENSMGAP00000000303	ENSP00000345295
ENSMGAP00000004206	ENSP00000265807
ENSMGAP00000014982	ENSP00000376123
ENSMGAP00000003341	ENSP00000279873
ENSMGAP00000019073	ENSP00000347602
ENSMGAP00000012500	ENSP00000264183
ENSMGAP00000000163	ENSP00000325074
ENSMGAP00000009822	ENSP00000336591
ENSMGAP00000013486	ENSP00000335083
ENSMGAP00000012423	ENSP00000399970
ENSMGAP00000010619	ENSP00000329967
ENSMGAP00000002622	ENSP00000430684
ENSMGAP00000012469	ENSP00000359424
ENSMGAP00000009264	ENSP00000224356
ENSMGAP00000014077	ENSP00000001146
ENSMGAP00000007414	ENSP00000299163
ENSMGAP00000010960	ENSP00000262811
ENSMGAP00000010965	ENSP00000385727
ENSMGAP00000007771	ENSP00000298532
ENSMGAP00000013779	ENSP00000339992
ENSMGAP00000002655	ENSP00000217026
ENSMGAP00000010226	ENSP00000398861
ENSMGAP00000002848	ENSP00000323780
ENSMGAP00000012375	ENSP00000295759
ENSMGAP00000001305	ENSP00000297991
ENSMGAP00000013807	ENSP00000318355
ENSMGAP00000001223	ENSP00000297988
ENSMGAP00000009110	ENSP00000253754
ENSMGAP00000012982	ENSP00000337180
ENSMGAP00000014228	ENSP00000392257
ENSMGAP00000010774	ENSP00000260970
ENSMGAP00000001904	ENSP00000232978
ENSMGAP00000009352	ENSP00000368005
ENSMGAP00000007675	ENSP00000359233
ENSMGAP00000013343	ENSP00000349396
ENSMGAP00000015676	ENSP00000258428
ENSMGAP00000011392	ENSP00000361310
ENSMGAP00000001551	ENSP00000241436
ENSMGAP00000006177	ENSP00000230323
ENSMGAP00000009833	ENSP00000295600
ENSMGAP00000009242	ENSP00000265440
ENSMGAP00000011415	ENSP00000354543
ENSMGAP00000007446	ENSP00000368237
ENSMGAP00000014532	ENSP00000351155
ENSMGAP00000000102	ENSP00000358060
ENSMGAP00000004905	ENSP00000338093
ENSMGAP00000007837	ENSP00000355308
ENSMGAP00000010013	ENSP00000261875
ENSMGAP00000012243	ENSP00000360195
ENSMGAP00000007750	ENSP00000328923
ENSMGAP00000000566	ENSP00000247930
ENSMGAP00000000615	ENSP00000262085
ENSMGAP00000009802	ENSP00000399709
ENSMGAP00000010530	ENSP00000361281
ENSMGAP00000015588	ENSP00000332413
ENSMGAP00000010238	ENSP00000361473
ENSMGAP00000009006	ENSP00000360431
ENSMGAP00000008871	ENSP00000268129
ENSMGAP00000006521	ENSP00000326491
ENSMGAP00000000037	ENSP00000358131
ENSMGAP00000004509	ENSP00000305926
ENSMGAP00000013714	ENSP00000237289
ENSMGAP00000012259	ENSP00000352676
ENSMGAP00000017938	ENSP00000228740
ENSMGAP00000013723	ENSP00000289013
ENSMGAP00000014088	ENSP00000357453
ENSMGAP00000014799	ENSP00000348959
ENSMGAP00000011250	ENSP00000380034
ENSMGAP00000017821	ENSP00000246104
ENSMGAP00000007732	ENSP00000260526
ENSMGAP00000003457	ENSP00000203556
ENSMGAP00000003493	ENSP00000439601
ENSMGAP00000014258	ENSP00000230085
ENSMGAP00000005471	ENSP00000377059
ENSMGAP00000011999	ENSP00000342626
ENSMGAP00000004085	ENSP00000333640
ENSMGAP00000013853	ENSP00000356870
ENSMGAP00000009568	ENSP00000386845
ENSMGAP00000011456	ENSP00000281523
ENSMGAP00000015420	ENSP00000332513
ENSMGAP00000014543	ENSP00000358853
ENSMGAP00000009481	ENSP00000265689
ENSMGAP00000002409	ENSP00000356170
ENSMGAP00000000838	ENSP00000362151
ENSMGAP00000009865	ENSP00000420736
ENSMGAP00000014365	ENSP00000404296
ENSMGAP00000016491	ENSP00000360069
ENSMGAP00000003093	ENSP00000368698
ENSMGAP00000000259	ENSP00000361664
ENSMGAP00000013660	ENSP00000356575
ENSMGAP00000018802	ENSP00000432869
ENSMGAP00000007128	ENSP00000309640
ENSMGAP00000005454	ENSP00000333900
ENSMGAP00000017115	ENSP00000289166
ENSMGAP00000014533	ENSP00000318298
ENSMGAP00000016753	ENSP00000443410
ENSMGAP00000017006	ENSP00000358458
ENSMGAP00000010506	ENSP00000359181
ENSMGAP00000017533	ENSP00000360216
ENSMGAP00000002473	ENSP00000265421
ENSMGAP00000016965	ENSP00000427120
ENSMGAP00000002661	ENSP00000271915
ENSMGAP00000016470	ENSP00000365063
ENSMGAP00000005797	ENSP00000366240
ENSMGAP00000001805	ENSP00000250974
ENSMGAP00000001844	ENSP00000227256
ENSMGAP00000009921	ENSP00000331470
ENSMGAP00000009324	ENSP00000282728
ENSMGAP00000010154	ENSP00000321711
ENSMGAP00000003571	ENSP00000435585
ENSMGAP00000014330	ENSP00000281172
ENSMGAP00000010879	ENSP00000264716
ENSMGAP00000001926	ENSP00000289473
ENSMGAP00000005718	ENSP00000380450
ENSMGAP00000003247	ENSP00000309714
ENSMGAP00000012305	ENSP00000295645
ENSMGAP00000000579	ENSP00000375855
ENSMGAP00000005569	ENSP00000356382
ENSMGAP00000003431	ENSP00000405890
ENSMGAP00000011965	ENSP00000251203
ENSMGAP00000003244	ENSP00000318086
ENSMGAP00000015537	ENSP00000368964
ENSMGAP00000013741	ENSP00000414712
ENSMGAP00000003101	ENSP00000362244
ENSMGAP00000006824	ENSP00000251642
ENSMGAP00000011342	ENSP00000263642
ENSMGAP00000013947	ENSP00000437256
ENSMGAP00000003022	ENSP00000192314
ENSMGAP00000015265	ENSP00000385735
ENSMGAP00000003342	ENSP00000270824
ENSMGAP00000015223	ENSP00000350402
ENSMGAP00000001659	ENSP00000320084
ENSMGAP00000015075	ENSP00000358470
ENSMGAP00000002293	ENSP00000426103
ENSMGAP00000010348	ENSP00000261537
ENSMGAP00000009785	ENSP00000369579
ENSMGAP00000004748	ENSP00000471417
ENSMGAP00000003002	ENSP00000368976
ENSMGAP00000012912	ENSP00000388878
ENSMGAP00000017932	ENSP00000368678
ENSMGAP00000014669	ENSP00000424243
ENSMGAP00000006750	ENSP00000316193
ENSMGAP00000004159	ENSP00000356694
ENSMGAP00000002682	ENSP00000363157
ENSMGAP00000012971	ENSP00000376822
ENSMGAP00000008701	ENSP00000287908
ENSMGAP00000008673	ENSP00000369419
ENSMGAP00000011216	ENSP00000256997
ENSMGAP00000015296	ENSP00000358241
ENSMGAP00000012471	ENSP00000256951
ENSMGAP00000002957	ENSP00000379269
ENSMGAP00000018615	ENSP00000439672
ENSMGAP00000016993	ENSP00000344012
ENSMGAP00000006922	ENSP00000301738
ENSMGAP00000009640	ENSP00000312814
ENSMGAP00000013307	ENSP00000384391
ENSMGAP00000013549	ENSP00000386458
ENSMGAP00000009815	ENSP00000296702
ENSMGAP00000001953	ENSP00000239231
ENSMGAP00000008643	ENSP00000302108
ENSMGAP00000013976	ENSP00000332123
ENSMGAP00000003882	ENSP00000274605
ENSMGAP00000001229	ENSP00000370981
ENSMGAP00000010606	ENSP00000359240
ENSMGAP00000005804	ENSP00000253193
ENSMGAP00000013027	ENSP00000276654
ENSMGAP00000010762	ENSP00000318607
ENSMGAP00000003521	ENSP00000371846
ENSMGAP00000001915	ENSP00000262653
ENSMGAP00000019670	ENSP00000268679
ENSMGAP00000012557	ENSP00000402257
ENSMGAP00000000870	ENSP00000383365
ENSMGAP00000013669	ENSP00000434516
ENSMGAP00000007688	ENSP00000430031
ENSMGAP00000002556	ENSP00000350718
ENSMGAP00000011888	ENSP00000261226
ENSMGAP00000009091	ENSP00000384999
ENSMGAP00000005525	ENSP00000411688
ENSMGAP00000016251	ENSP00000332170
ENSMGAP00000002734	ENSP00000366280
ENSMGAP00000000653	ENSP00000251047
ENSMGAP00000006873	ENSP00000258168
ENSMGAP00000012622	ENSP00000262340
ENSMGAP00000002326	ENSP00000261693
ENSMGAP00000010155	ENSP00000264896
ENSMGAP00000005770	ENSP00000399421
ENSMGAP00000012316	ENSP00000322159
ENSMGAP00000006903	ENSP00000361306
ENSMGAP00000003134	ENSP00000384259
ENSMGAP00000002122	ENSP00000372059
ENSMGAP00000008584	ENSP00000417138
ENSMGAP00000006259	ENSP00000264669
ENSMGAP00000002645	ENSP00000258770
ENSMGAP00000011572	ENSP00000228641
ENSMGAP00000001756	ENSP00000241651
ENSMGAP00000007306	ENSP00000250003
ENSMGAP00000014722	ENSP00000352926
ENSMGAP00000005457	ENSP00000354588
ENSMGAP00000016366	ENSP00000268919
ENSMGAP00000017846	ENSP00000368464
ENSMGAP00000006709	ENSP00000343515
ENSMGAP00000011374	ENSP00000428426
ENSMGAP00000015578	ENSP00000313886
ENSMGAP00000004634	ENSP00000355261
ENSMGAP00000001112	ENSP00000425133
ENSMGAP00000010582	ENSP00000415243
ENSMGAP00000008894	ENSP00000359596
ENSMGAP00000007328	ENSP00000473510
ENSMGAP00000000256	ENSP00000364635
ENSMGAP00000000251	ENSP00000219439
ENSMGAP00000019190	ENSP00000358814
ENSMGAP00000003138	ENSP00000368759
ENSMGAP00000009459	ENSP00000360387
ENSMGAP00000009794	ENSP00000265598
ENSMGAP00000007757	ENSP00000408411
ENSMGAP00000014053	ENSP00000376899
ENSMGAP00000014062	ENSP00000256652
ENSMGAP00000004237	ENSP00000350869
ENSMGAP00000001837	ENSP00000297737
ENSMGAP00000011457	ENSP00000406144
ENSMGAP00000010631	ENSP00000323645
ENSMGAP00000008667	ENSP00000265729
ENSMGAP00000018907	ENSP00000362807
ENSMGAP00000007710	ENSP00000264933
ENSMGAP00000007408	ENSP00000218089
ENSMGAP00000013579	ENSP00000348775
ENSMGAP00000009023	ENSP00000307697
ENSMGAP00000008440	ENSP00000420443
ENSMGAP00000017662	ENSP00000272133
ENSMGAP00000002939	ENSP00000348944
ENSMGAP00000014005	ENSP00000349131
ENSMGAP00000008156	ENSP00000217260
ENSMGAP00000013042	ENSP00000276659
ENSMGAP00000005429	ENSP00000344937
ENSMGAP00000013858	ENSP00000216487
ENSMGAP00000015395	ENSP00000383333
ENSMGAP00000004837	ENSP00000287814
ENSMGAP00000019038	ENSP00000262768
ENSMGAP00000013465	ENSP00000266085
ENSMGAP00000010825	ENSP00000314556
ENSMGAP00000008612	ENSP00000360613
ENSMGAP00000012442	ENSP00000298630
ENSMGAP00000007662	ENSP00000418668
ENSMGAP00000013818	ENSP00000290921
ENSMGAP00000008901	ENSP00000353025
ENSMGAP00000009067	ENSP00000351632
ENSMGAP00000015434	ENSP00000350673
ENSMGAP00000000786	ENSP00000241051
ENSMGAP00000017507	ENSP00000265036
ENSMGAP00000013502	ENSP00000278193
ENSMGAP00000011574	ENSP00000447488
ENSMGAP00000010063	ENSP00000361554
ENSMGAP00000015045	ENSP00000075503
ENSMGAP00000005737	ENSP00000226253
ENSMGAP00000007251	ENSP00000329668
ENSMGAP00000002729	ENSP00000264554
ENSMGAP00000014498	ENSP00000364995
ENSMGAP00000009937	ENSP00000346577
ENSMGAP00000003699	ENSP00000378356
ENSMGAP00000003102	ENSP00000264444
ENSMGAP00000017717	ENSP00000337889
ENSMGAP00000007198	ENSP00000370826
ENSMGAP00000012206	ENSP00000382204
ENSMGAP00000009040	ENSP00000360472
ENSMGAP00000008375	ENSP00000477310
ENSMGAP00000010241	ENSP00000300571
ENSMGAP00000006431	ENSP00000376403
ENSMGAP00000014030	ENSP00000357348
ENSMGAP00000012167	ENSP00000338272
ENSMGAP00000007922	ENSP00000369915
ENSMGAP00000005338	ENSP00000347730
ENSMGAP00000008281	ENSP00000394757
ENSMGAP00000016919	ENSP00000441832
ENSMGAP00000007234	ENSP00000335544
ENSMGAP00000013073	ENSP00000295589
ENSMGAP00000000245	ENSP00000290894
ENSMGAP00000006625	ENSP00000307369
ENSMGAP00000007118	ENSP00000366936
ENSMGAP00000011471	ENSP00000446132
ENSMGAP00000001058	ENSP00000356265
ENSMGAP00000008538	ENSP00000371331
ENSMGAP00000001333	ENSP00000354488
ENSMGAP00000014853	ENSP00000370542
ENSMGAP00000017217	ENSP00000344468
ENSMGAP00000012730	ENSP00000307046
ENSMGAP00000017223	ENSP00000361818
ENSMGAP00000005368	ENSP00000280886
ENSMGAP00000011054	ENSP00000301180
ENSMGAP00000014034	ENSP00000434142
ENSMGAP00000018057	ENSP00000391200
ENSMGAP00000008394	ENSP00000415836
ENSMGAP00000004358	ENSP00000361748
ENSMGAP00000011382	ENSP00000403397
ENSMGAP00000009941	ENSP00000355924
ENSMGAP00000013901	ENSP00000393453
ENSMGAP00000001205	ENSP00000322323
ENSMGAP00000007019	ENSP00000468308
ENSMGAP00000002353	ENSP00000263733
ENSMGAP00000011927	ENSP00000260128
ENSMGAP00000010690	ENSP00000258145
ENSMGAP00000016128	ENSP00000313699
ENSMGAP00000009467	ENSP00000433999
ENSMGAP00000011230	ENSP00000360560
ENSMGAP00000013520	ENSP00000377369
ENSMGAP00000009799	ENSP00000341179
ENSMGAP00000010671	ENSP00000414635
ENSMGAP00000015200	ENSP00000319009
ENSMGAP00000005237	ENSP00000264344
ENSMGAP00000019223	ENSP00000380150
ENSMGAP00000013242	ENSP00000384570
ENSMGAP00000004393	ENSP00000311609
ENSMGAP00000003639	ENSP00000330221
ENSMGAP00000002919	ENSP00000310332
ENSMGAP00000010334	ENSP00000361990
ENSMGAP00000012185	ENSP00000290650
ENSMGAP00000014640	ENSP00000400057
ENSMGAP00000006766	ENSP00000264595
ENSMGAP00000005055	ENSP00000301765
ENSMGAP00000012137	ENSP00000318629
ENSMGAP00000010180	ENSP00000384551
ENSMGAP00000013213	ENSP00000272641
ENSMGAP00000016584	ENSP00000329295
ENSMGAP00000010111	ENSP00000378555
ENSMGAP00000005619	ENSP00000320604
ENSMGAP00000001760	ENSP00000261507
ENSMGAP00000009529	ENSP00000400500
ENSMGAP00000018704	ENSP00000300249
ENSMGAP00000014540	ENSP00000358813
ENSMGAP00000006742	ENSP00000346155
ENSMGAP00000003205	ENSP00000356853
ENSMGAP00000005779	ENSP00000361285
ENSMGAP00000014295	ENSP00000376840
ENSMGAP00000000140	ENSP00000362841
ENSMGAP00000006172	ENSP00000359340
ENSMGAP00000011644	ENSP00000429073
ENSMGAP00000016548	ENSP00000284000
ENSMGAP00000011824	ENSP00000368356
ENSMGAP00000005450	ENSP00000380514
ENSMGAP00000012070	ENSP00000273077
ENSMGAP00000013253	ENSP00000378938
ENSMGAP00000016807	ENSP00000314709
ENSMGAP00000009066	ENSP00000261017
ENSMGAP00000002071	ENSP00000225941
ENSMGAP00000002737	ENSP00000371432
ENSMGAP00000015526	ENSP00000368666
ENSMGAP00000015565	ENSP00000389326
ENSMGAP00000015564	ENSP00000369699
ENSMGAP00000000643	ENSP00000271715
ENSMGAP00000005734	ENSP00000248121
ENSMGAP00000015351	ENSP00000317382
ENSMGAP00000007008	ENSP00000359151
ENSMGAP00000003081	ENSP00000369538
ENSMGAP00000007508	ENSP00000306185
ENSMGAP00000006897	ENSP00000296350
ENSMGAP00000010581	ENSP00000256458
ENSMGAP00000009823	ENSP00000390651
ENSMGAP00000019178	ENSP00000236137
ENSMGAP00000001470	ENSP00000308895
ENSMGAP00000003698	ENSP00000336783
ENSMGAP00000006487	ENSP00000379144
ENSMGAP00000010945	ENSP00000304355
ENSMGAP00000013083	ENSP00000386377
ENSMGAP00000007812	ENSP00000392828
ENSMGAP00000002014	ENSP00000368265
ENSMGAP00000009796	ENSP00000234453
ENSMGAP00000015802	ENSP00000369862
ENSMGAP00000003889	ENSP00000362071
ENSMGAP00000012100	ENSP00000344488
ENSMGAP00000007532	ENSP00000284262
ENSMGAP00000005822	ENSP00000378176
ENSMGAP00000006040	ENSP00000438042
ENSMGAP00000000866	ENSP00000355317
ENSMGAP00000005467	ENSP00000373570
ENSMGAP00000002017	ENSP00000354481
ENSMGAP00000018956	ENSP00000226951
ENSMGAP00000010065	ENSP00000362643
ENSMGAP00000017700	ENSP00000440945
ENSMGAP00000002364	ENSP00000439639
ENSMGAP00000010602	ENSP00000398789
ENSMGAP00000014488	ENSP00000313121
ENSMGAP00000000387	ENSP00000339086
ENSMGAP00000013186	ENSP00000371085
ENSMGAP00000016301	ENSP00000414303
ENSMGAP00000016980	ENSP00000397297
ENSMGAP00000016615	ENSP00000358525
ENSMGAP00000013589	ENSP00000299045
ENSMGAP00000000755	ENSP00000335595
ENSMGAP00000006819	ENSP00000380878
ENSMGAP00000011638	ENSP00000347152
ENSMGAP00000002169	ENSP00000363616
ENSMGAP00000000891	ENSP00000318147
ENSMGAP00000011022	ENSP00000262741
ENSMGAP00000018590	ENSP00000428056
ENSMGAP00000001218	ENSP00000433847
ENSMGAP00000012832	ENSP00000355736
ENSMGAP00000011121	ENSP00000260585
ENSMGAP00000013825	ENSP00000229266
ENSMGAP00000005129	ENSP00000441980
ENSMGAP00000016158	ENSP00000377055
ENSMGAP00000000288	ENSP00000360635
ENSMGAP00000012226	ENSP00000471714
ENSMGAP00000015574	ENSP00000316861
ENSMGAP00000009870	ENSP00000405750
ENSMGAP00000002992	ENSP00000386022
ENSMGAP00000015557	ENSP00000369424
ENSMGAP00000001898	ENSP00000356641
ENSMGAP00000019694	ENSP00000274629
ENSMGAP00000011052	ENSP00000258111
ENSMGAP00000004976	ENSP00000379412
ENSMGAP00000012968	ENSP00000156471
ENSMGAP00000018182	ENSP00000380019
ENSMGAP00000006999	ENSP00000446335
ENSMGAP00000009699	ENSP00000315659
ENSMGAP00000007221	ENSP00000353270
ENSMGAP00000003291	ENSP00000377374
ENSMGAP00000011162	ENSP00000350359
ENSMGAP00000019437	ENSP00000264110
ENSMGAP00000004312	ENSP00000361066
ENSMGAP00000014971	ENSP00000385216
ENSMGAP00000011468	ENSP00000325546
ENSMGAP00000005842	ENSP00000256578
ENSMGAP00000014504	ENSP00000430075
ENSMGAP00000006021	ENSP00000379802
ENSMGAP00000002799	ENSP00000356105
ENSMGAP00000013655	ENSP00000258538
ENSMGAP00000016007	ENSP00000370192
ENSMGAP00000008567	ENSP00000363345
ENSMGAP00000005610	ENSP00000395653
ENSMGAP00000005614	ENSP00000370517
ENSMGAP00000002450	ENSP00000269848
ENSMGAP00000004624	ENSP00000381185
ENSMGAP00000008591	ENSP00000387699
ENSMGAP00000005811	ENSP00000265372
ENSMGAP00000004407	ENSP00000439937
ENSMGAP00000000282	ENSP00000264009
ENSMGAP00000001819	ENSP00000231887
ENSMGAP00000014909	ENSP00000370023
ENSMGAP00000005758	ENSP00000474560
ENSMGAP00000007951	ENSP00000277225
ENSMGAP00000011975	ENSP00000398798
ENSMGAP00000014889	ENSP00000318373
ENSMGAP00000009769	ENSP00000244061
ENSMGAP00000007973	ENSP00000326095
ENSMGAP00000017322	ENSP00000360916
ENSMGAP00000006305	ENSP00000359073
ENSMGAP00000003038	ENSP00000296215
ENSMGAP00000013314	ENSP00000355260
ENSMGAP00000011609	ENSP00000398342
ENSMGAP00000004944	ENSP00000170447
ENSMGAP00000005900	ENSP00000219476
ENSMGAP00000016033	ENSP00000371811
ENSMGAP00000015583	ENSP00000370057
ENSMGAP00000009359	ENSP00000444411
ENSMGAP00000009466	ENSP00000222673
ENSMGAP00000004557	ENSP00000263035
ENSMGAP00000015488	ENSP00000367794
ENSMGAP00000004036	ENSP00000362095
ENSMGAP00000015173	ENSP00000206423
ENSMGAP00000018474	ENSP00000264758
ENSMGAP00000011165	ENSP00000348381
ENSMGAP00000002754	ENSP00000264436
ENSMGAP00000004483	ENSP00000287878
ENSMGAP00000011939	ENSP00000436068
ENSMGAP00000016047	ENSP00000343966
ENSMGAP00000011903	ENSP00000358089
ENSMGAP00000011566	ENSP00000303042
ENSMGAP00000003039	ENSP00000296721
ENSMGAP00000018193	ENSP00000410689
ENSMGAP00000018530	ENSP00000397908
ENSMGAP00000009932	ENSP00000261596
ENSMGAP00000003118	ENSP00000362354
ENSMGAP00000007277	ENSP00000263174
ENSMGAP00000003164	ENSP00000341911
ENSMGAP00000009267	ENSP00000359621
ENSMGAP00000014360	ENSP00000264079
ENSMGAP00000009285	ENSP00000359640
ENSMGAP00000017325	ENSP00000444215
ENSMGAP00000017064	ENSP00000328016
ENSMGAP00000003721	ENSP00000366513
ENSMGAP00000014980	ENSP00000266546
ENSMGAP00000008096	ENSP00000362532
ENSMGAP00000019648	ENSP00000381984
ENSMGAP00000012216	ENSP00000349823
ENSMGAP00000013120	ENSP00000264159
ENSMGAP00000000880	ENSP00000257836
ENSMGAP00000005114	ENSP00000359378
ENSMGAP00000015495	ENSP00000444278
ENSMGAP00000005993	ENSP00000351684
ENSMGAP00000012811	ENSP00000348602
ENSMGAP00000011146	ENSP00000379612
ENSMGAP00000014781	ENSP00000396103
ENSMGAP00000006634	ENSP00000327465
ENSMGAP00000011306	ENSP00000276480
ENSMGAP00000006228	ENSP00000228495
ENSMGAP00000008782	ENSP00000226225
ENSMGAP00000002764	ENSP00000359890
ENSMGAP00000019156	ENSP00000267287
ENSMGAP00000018310	ENSP00000282486
ENSMGAP00000006429	ENSP00000414334
ENSMGAP00000004693	ENSP00000264093
ENSMGAP00000014601	ENSP00000327104
ENSMGAP00000002252	ENSP00000356591
ENSMGAP00000017324	ENSP00000450857
ENSMGAP00000011333	ENSP00000265276
ENSMGAP00000012788	ENSP00000355607
ENSMGAP00000008770	ENSP00000337446
ENSMGAP00000012548	ENSP00000009041
ENSMGAP00000010561	ENSP00000295897
ENSMGAP00000001526	ENSP00000422031
ENSMGAP00000001553	ENSP00000382800
ENSMGAP00000008406	ENSP00000353375
ENSMGAP00000004068	ENSP00000353508
ENSMGAP00000001295	ENSP00000340820
ENSMGAP00000017467	ENSP00000361185
ENSMGAP00000011518	ENSP00000469759
ENSMGAP00000001684	ENSP00000361177
ENSMGAP00000003605	ENSP00000370781
ENSMGAP00000005301	ENSP00000318177
ENSMGAP00000007741	ENSP00000259008
ENSMGAP00000005613	ENSP00000388940
ENSMGAP00000002067	ENSP00000262965
ENSMGAP00000007906	ENSP00000363689
ENSMGAP00000014794	ENSP00000234091
ENSMGAP00000000493	ENSP00000391137
ENSMGAP00000002432	ENSP00000386532
ENSMGAP00000009911	ENSP00000321388
ENSMGAP00000006555	ENSP00000361010
ENSMGAP00000014977	ENSP00000323424
ENSMGAP00000008981	ENSP00000331944
ENSMGAP00000015241	ENSP00000405405
ENSMGAP00000014150	ENSP00000351206
ENSMGAP00000004687	ENSP00000362711
ENSMGAP00000014521	ENSP00000358719
ENSMGAP00000003789	ENSP00000212015
ENSMGAP00000009092	ENSP00000202967
ENSMGAP00000007158	ENSP00000354201
ENSMGAP00000004040	ENSP00000323687
ENSMGAP00000000161	ENSP00000237536
ENSMGAP00000000268	ENSP00000362590
ENSMGAP00000005942	ENSP00000273980
ENSMGAP00000011792	ENSP00000347839
ENSMGAP00000001478	ENSP00000321703
ENSMGAP00000012802	ENSP00000375942
ENSMGAP00000000348	ENSP00000299927
ENSMGAP00000008489	ENSP00000319829
ENSMGAP00000014463	ENSP00000358590
ENSMGAP00000000706	ENSP00000361857
ENSMGAP00000014247	ENSP00000393762
ENSMGAP00000016118	ENSP00000441927
ENSMGAP00000009850	ENSP00000359539
ENSMGAP00000006229	ENSP00000347586
ENSMGAP00000012089	ENSP00000262102
ENSMGAP00000007409	ENSP00000392057
ENSMGAP00000006043	ENSP00000298545
ENSMGAP00000002788	ENSP00000231420
ENSMGAP00000005679	ENSP00000296486
ENSMGAP00000007921	ENSP00000310978
ENSMGAP00000011074	ENSP00000368984
ENSMGAP00000012215	ENSP00000265564
ENSMGAP00000015964	ENSP00000374354
ENSMGAP00000013352	ENSP00000216200
ENSMGAP00000007480	ENSP00000363973
ENSMGAP00000002213	ENSP00000398945
ENSMGAP00000015905	ENSP00000381581
ENSMGAP00000012894	ENSP00000266304
ENSMGAP00000004432	ENSP00000302227
ENSMGAP00000009258	ENSP00000348234
ENSMGAP00000003211	ENSP00000262995
ENSMGAP00000007120	ENSP00000399588
ENSMGAP00000010278	ENSP00000350199
ENSMGAP00000005459	ENSP00000358582
ENSMGAP00000007194	ENSP00000346378
ENSMGAP00000012839	ENSP00000427211
ENSMGAP00000011908	ENSP00000360371
ENSMGAP00000014222	ENSP00000376372
ENSMGAP00000012053	ENSP00000440896
ENSMGAP00000006755	ENSP00000360938
ENSMGAP00000009600	ENSP00000255189
ENSMGAP00000000979	ENSP00000299106
ENSMGAP00000000551	ENSP00000363001
ENSMGAP00000014052	ENSP00000357425
ENSMGAP00000002420	ENSP00000316589
ENSMGAP00000002457	ENSP00000011619
ENSMGAP00000002412	ENSP00000362399
ENSMGAP00000011221	ENSP00000456648
ENSMGAP00000002112	ENSP00000290341
ENSMGAP00000007312	ENSP00000280871
ENSMGAP00000003982	ENSP00000352216
ENSMGAP00000013845	ENSP00000275230
ENSMGAP00000001888	ENSP00000384398
ENSMGAP00000016504	ENSP00000432845
ENSMGAP00000005567	ENSP00000408395
ENSMGAP00000008834	ENSP00000309117
ENSMGAP00000009220	ENSP00000339191
ENSMGAP00000010480	ENSP00000341940
ENSMGAP00000007055	ENSP00000308219
ENSMGAP00000009349	ENSP00000452126
ENSMGAP00000006497	ENSP00000297130
ENSMGAP00000011210	ENSP00000306997
ENSMGAP00000006603	ENSP00000352272
ENSMGAP00000006926	ENSP00000354916
ENSMGAP00000013551	ENSP00000008527
ENSMGAP00000011577	ENSP00000406751
ENSMGAP00000007582	ENSP00000473001
ENSMGAP00000004843	ENSP00000393776
ENSMGAP00000006112	ENSP00000359371
ENSMGAP00000018073	ENSP00000355510
ENSMGAP00000001623	ENSP00000240333
ENSMGAP00000003413	ENSP00000368981
ENSMGAP00000011238	ENSP00000377401
ENSMGAP00000009391	ENSP00000381590
ENSMGAP00000013319	ENSP00000454157
ENSMGAP00000006401	ENSP00000354487
ENSMGAP00000010125	ENSP00000245541
ENSMGAP00000013261	ENSP00000341344
ENSMGAP00000017387	ENSP00000311962
ENSMGAP00000013600	ENSP00000356033
ENSMGAP00000001342	ENSP00000338774
ENSMGAP00000002152	ENSP00000264819
ENSMGAP00000007270	ENSP00000283415
ENSMGAP00000000153	ENSP00000311833
ENSMGAP00000015442	ENSP00000344648
ENSMGAP00000008706	ENSP00000340467
ENSMGAP00000009711	ENSP00000384197
ENSMGAP00000010028	ENSP00000263666
ENSMGAP00000005094	ENSP00000413625
ENSMGAP00000008117	ENSP00000271234
ENSMGAP00000002629	ENSP00000260385
ENSMGAP00000011659	ENSP00000234195
ENSMGAP00000016358	ENSP00000386702
ENSMGAP00000014449	ENSP00000267460
ENSMGAP00000004587	ENSP00000351789
ENSMGAP00000017419	ENSP00000414351
ENSMGAP00000015681	ENSP00000360690
ENSMGAP00000012213	ENSP00000381298
ENSMGAP00000003265	ENSP00000368982
ENSMGAP00000000775	ENSP00000424417
ENSMGAP00000003011	ENSP00000333266
ENSMGAP00000010765	ENSP00000313454
ENSMGAP00000007785	ENSP00000345374
ENSMGAP00000012574	ENSP00000312185
ENSMGAP00000008918	ENSP00000290246
ENSMGAP00000002093	ENSP00000377566
ENSMGAP00000000511	ENSP00000362768
ENSMGAP00000004442	ENSP00000262133
ENSMGAP00000015916	ENSP00000267163
ENSMGAP00000019530	ENSP00000355759
ENSMGAP00000005435	ENSP00000364986
ENSMGAP00000006945	ENSP00000294728
ENSMGAP00000002197	ENSP00000355689
ENSMGAP00000019699	ENSP00000264036
ENSMGAP00000004549	ENSP00000296755
ENSMGAP00000017863	ENSP00000300231
ENSMGAP00000003563	ENSP00000325313
ENSMGAP00000005606	ENSP00000363621
ENSMGAP00000015805	ENSP00000261296
ENSMGAP00000015714	ENSP00000283148
ENSMGAP00000013543	ENSP00000298351
ENSMGAP00000008204	ENSP00000355800
ENSMGAP00000011335	ENSP00000259746
ENSMGAP00000004282	ENSP00000384319
ENSMGAP00000001129	ENSP00000287713
ENSMGAP00000013198	ENSP00000355210
ENSMGAP00000009573	ENSP00000355895
ENSMGAP00000013680	ENSP00000337053
ENSMGAP00000001625	ENSP00000444617
ENSMGAP00000015554	ENSP00000369400
ENSMGAP00000015156	ENSP00000345667
ENSMGAP00000003648	ENSP00000324856
ENSMGAP00000002649	ENSP00000158166
ENSMGAP00000003990	ENSP00000312741
ENSMGAP00000011725	ENSP00000260386
ENSMGAP00000015633	ENSP00000371073
ENSMGAP00000015235	ENSP00000420686
ENSMGAP00000003294	ENSP00000367032
ENSMGAP00000014296	ENSP00000358092
ENSMGAP00000003528	ENSP00000368761
ENSMGAP00000012584	ENSP00000360025
ENSMGAP00000010532	ENSP00000364407
ENSMGAP00000011839	ENSP00000407613
ENSMGAP00000008310	ENSP00000376071
ENSMGAP00000010161	ENSP00000223145
ENSMGAP00000002279	ENSP00000347721
ENSMGAP00000002325	ENSP00000333292
ENSMGAP00000004002	ENSP00000271064
ENSMGAP00000014720	ENSP00000259782
ENSMGAP00000013230	ENSP00000349490
ENSMGAP00000005107	ENSP00000307971
ENSMGAP00000008323	ENSP00000348089
ENSMGAP00000001619	ENSP00000334675
ENSMGAP00000015593	ENSP00000288985
ENSMGAP00000008039	ENSP00000359264
ENSMGAP00000006878	ENSP00000359130
ENSMGAP00000011855	ENSP00000368648
ENSMGAP00000016063	ENSP00000315386
ENSMGAP00000015292	ENSP00000295588
ENSMGAP00000001036	ENSP00000264731
ENSMGAP00000002527	ENSP00000311427
ENSMGAP00000013031	ENSP00000206595
ENSMGAP00000007590	ENSP00000328547
ENSMGAP00000011708	ENSP00000273962
ENSMGAP00000015210	ENSP00000312356
ENSMGAP00000016936	ENSP00000304895
ENSMGAP00000015750	ENSP00000365016
ENSMGAP00000006631	ENSP00000361202
ENSMGAP00000013867	ENSP00000356940
ENSMGAP00000006700	ENSP00000376776
ENSMGAP00000009153	ENSP00000423600
ENSMGAP00000009971	ENSP00000249442
ENSMGAP00000015345	ENSP00000284981
ENSMGAP00000012125	ENSP00000363270
ENSMGAP00000011827	ENSP00000317955
ENSMGAP00000010593	ENSP00000282412
ENSMGAP00000009112	ENSP00000284476
ENSMGAP00000003197	ENSP00000267889
ENSMGAP00000013437	ENSP00000312942
ENSMGAP00000000409	ENSP00000392617
ENSMGAP00000010988	ENSP00000378414
ENSMGAP00000000904	ENSP00000349547
ENSMGAP00000003356	ENSP00000347443
ENSMGAP00000010665	ENSP00000443021
ENSMGAP00000001935	ENSP00000349677
ENSMGAP00000004733	ENSP00000453293
ENSMGAP00000000345	ENSP00000315136
ENSMGAP00000008113	ENSP00000259698
ENSMGAP00000001833	ENSP00000400099
ENSMGAP00000019484	ENSP00000334002
ENSMGAP00000008083	ENSP00000328875
ENSMGAP00000012291	ENSP00000328998
ENSMGAP00000013157	ENSP00000261475
ENSMGAP00000004114	ENSP00000355991
ENSMGAP00000004499	ENSP00000358716
ENSMGAP00000010002	ENSP00000265272
ENSMGAP00000014518	ENSP00000400459
ENSMGAP00000011278	ENSP00000306477
ENSMGAP00000019266	ENSP00000313890
ENSMGAP00000005072	ENSP00000364912
ENSMGAP00000015132	ENSP00000358262
ENSMGAP00000003271	ENSP00000283131
ENSMGAP00000007168	ENSP00000360163
ENSMGAP00000006994	ENSP00000326671
ENSMGAP00000016490	ENSP00000366306
ENSMGAP00000016666	ENSP00000377871
ENSMGAP00000016759	ENSP00000302978
ENSMGAP00000002843	ENSP00000333769
ENSMGAP00000001636	ENSP00000290401
ENSMGAP00000012493	ENSP00000265431
ENSMGAP00000001307	ENSP00000307508
ENSMGAP00000008022	ENSP00000367197
ENSMGAP00000001122	ENSP00000416606
ENSMGAP00000005806	ENSP00000256592
ENSMGAP00000019273	ENSP00000462435
ENSMGAP00000004318	ENSP00000317595
ENSMGAP00000001399	ENSP00000353785
ENSMGAP00000006260	ENSP00000361027
ENSMGAP00000011660	ENSP00000473496
ENSMGAP00000001172	ENSP00000362918
ENSMGAP00000009622	ENSP00000376384
ENSMGAP00000005153	ENSP00000274532
ENSMGAP00000006602	ENSP00000217289
ENSMGAP00000004653	ENSP00000345968
ENSMGAP00000005637	ENSP00000331201
ENSMGAP00000018229	ENSP00000298125
ENSMGAP00000004778	ENSP00000233055
ENSMGAP00000008512	ENSP00000359506
ENSMGAP00000002472	ENSP00000371051
ENSMGAP00000003338	ENSP00000296575
ENSMGAP00000017600	ENSP00000366307
ENSMGAP00000003901	ENSP00000343629
ENSMGAP00000004412	ENSP00000308275
ENSMGAP00000004420	ENSP00000312834
ENSMGAP00000003634	ENSP00000246912
ENSMGAP00000008741	ENSP00000370625
ENSMGAP00000007191	ENSP00000263331
ENSMGAP00000018965	ENSP00000285670
ENSMGAP00000001504	ENSP00000349359
ENSMGAP00000013258	ENSP00000356437
ENSMGAP00000007288	ENSP00000310880
ENSMGAP00000013178	ENSP00000475434
ENSMGAP00000019100	ENSP00000245323
ENSMGAP00000000635	ENSP00000204961
ENSMGAP00000012653	ENSP00000310521
ENSMGAP00000001832	ENSP00000264454
ENSMGAP00000016476	ENSP00000343428
ENSMGAP00000016918	ENSP00000375894
ENSMGAP00000003350	ENSP00000313021
ENSMGAP00000014739	ENSP00000349458
ENSMGAP00000001001	ENSP00000302648
ENSMGAP00000003033	ENSP00000409007
ENSMGAP00000005794	ENSP00000363836
ENSMGAP00000014674	ENSP00000262043
ENSMGAP00000013101	ENSP00000216024
ENSMGAP00000012489	ENSP00000419471
ENSMGAP00000016613	ENSP00000358576
ENSMGAP00000017446	ENSP00000367527
ENSMGAP00000011508	ENSP00000355185
ENSMGAP00000008285	ENSP00000323584
ENSMGAP00000016540	ENSP00000240587
ENSMGAP00000016502	ENSP00000360552
ENSMGAP00000000765	ENSP00000357836
ENSMGAP00000014890	ENSP00000233575
ENSMGAP00000002153	ENSP00000363386
ENSMGAP00000016778	ENSP00000355204
ENSMGAP00000013750	ENSP00000395232
ENSMGAP00000001256	ENSP00000363419
ENSMGAP00000003167	ENSP00000440273
ENSMGAP00000005164	ENSP00000345492
ENSMGAP00000016931	ENSP00000326238
ENSMGAP00000009162	ENSP00000354947
ENSMGAP00000003427	ENSP00000346634
ENSMGAP00000015539	ENSP00000369009
ENSMGAP00000010191	ENSP00000286719
ENSMGAP00000015545	ENSP00000354871
ENSMGAP00000011972	ENSP00000283179
ENSMGAP00000011984	ENSP00000302811
ENSMGAP00000016564	ENSP00000257068
ENSMGAP00000005117	ENSP00000335628
ENSMGAP00000003808	ENSP00000343054
ENSMGAP00000002286	ENSP00000266022
ENSMGAP00000002012	ENSP00000264033
ENSMGAP00000000216	ENSP00000284288
ENSMGAP00000016127	ENSP00000227638
ENSMGAP00000008139	ENSP00000379183
ENSMGAP00000006508	ENSP00000427108
ENSMGAP00000007929	ENSP00000442308
ENSMGAP00000006078	ENSP00000442788
ENSMGAP00000018575	ENSP00000278505
ENSMGAP00000005641	ENSP00000304642
ENSMGAP00000012850	ENSP00000395249
ENSMGAP00000001442	ENSP00000296785
ENSMGAP00000004252	ENSP00000305071
ENSMGAP00000006327	ENSP00000367631
ENSMGAP00000011881	ENSP00000295731
ENSMGAP00000012510	ENSP00000273183
ENSMGAP00000010204	ENSP00000413929
ENSMGAP00000000093	ENSP00000368710
ENSMGAP00000010590	ENSP00000340578
ENSMGAP00000018685	ENSP00000418001
ENSMGAP00000002415	ENSP00000476119
ENSMGAP00000011255	ENSP00000306015
ENSMGAP00000006510	ENSP00000377789
ENSMGAP00000006578	ENSP00000378289
ENSMGAP00000001982	ENSP00000347717
ENSMGAP00000008387	ENSP00000339883
ENSMGAP00000012220	ENSP00000273067
ENSMGAP00000005685	ENSP00000333181
ENSMGAP00000006184	ENSP00000402084
ENSMGAP00000013994	ENSP00000380675
ENSMGAP00000010385	ENSP00000278070
ENSMGAP00000002868	ENSP00000312649
ENSMGAP00000013155	ENSP00000264867
ENSMGAP00000009678	ENSP00000228515
ENSMGAP00000011197	ENSP00000318258
ENSMGAP00000009660	ENSP00000377390
ENSMGAP00000004253	ENSP00000379090
ENSMGAP00000010772	ENSP00000261377
ENSMGAP00000005912	ENSP00000363516
ENSMGAP00000016463	ENSP00000407958
ENSMGAP00000009389	ENSP00000429615
ENSMGAP00000010408	ENSP00000361331
ENSMGAP00000002490	ENSP00000313600
ENSMGAP00000012661	ENSP00000273859
ENSMGAP00000015652	ENSP00000349325
ENSMGAP00000014301	ENSP00000254765
ENSMGAP00000019398	ENSP00000264231
ENSMGAP00000005234	ENSP00000356243
ENSMGAP00000013415	ENSP00000452027
ENSMGAP00000002486	ENSP00000258796
ENSMGAP00000006476	ENSP00000269346
ENSMGAP00000018764	ENSP00000366998
ENSMGAP00000012465	ENSP00000405032
ENSMGAP00000008856	ENSP00000394954
ENSMGAP00000013100	ENSP00000371483
ENSMGAP00000004094	ENSP00000321424
ENSMGAP00000000982	ENSP00000376702
ENSMGAP00000010472	ENSP00000319141
ENSMGAP00000004784	ENSP00000398979
ENSMGAP00000013355	ENSP00000323183
ENSMGAP00000014269	ENSP00000476746
ENSMGAP00000003114	ENSP00000431643
ENSMGAP00000004127	ENSP00000269740
ENSMGAP00000015493	ENSP00000367882
ENSMGAP00000012977	ENSP00000254770
ENSMGAP00000003886	ENSP00000388713
ENSMGAP00000013259	ENSP00000259512
ENSMGAP00000002770	ENSP00000158771
ENSMGAP00000018043	ENSP00000315106
ENSMGAP00000014695	ENSP00000362013
ENSMGAP00000012211	ENSP00000286523
ENSMGAP00000015592	ENSP00000370242
ENSMGAP00000006581	ENSP00000384222
ENSMGAP00000004463	ENSP00000362260
ENSMGAP00000012779	ENSP00000353863
ENSMGAP00000016297	ENSP00000294740
ENSMGAP00000004473	ENSP00000291900
ENSMGAP00000013791	ENSP00000434359
ENSMGAP00000017947	ENSP00000238823
ENSMGAP00000015915	ENSP00000367828
ENSMGAP00000001173	ENSP00000362395
ENSMGAP00000003920	ENSP00000322730
ENSMGAP00000010235	ENSP00000379901
ENSMGAP00000004730	ENSP00000400471
ENSMGAP00000009686	ENSP00000360672
ENSMGAP00000016376	ENSP00000343144
ENSMGAP00000002797	ENSP00000219255
ENSMGAP00000016276	ENSP00000321797
ENSMGAP00000001050	ENSP00000274625
ENSMGAP00000007747	ENSP00000364839
ENSMGAP00000011051	ENSP00000269197
ENSMGAP00000014901	ENSP00000391447
ENSMGAP00000014586	ENSP00000384515
ENSMGAP00000014588	ENSP00000391583
ENSMGAP00000016935	ENSP00000367157
ENSMGAP00000019724	ENSP00000379880
ENSMGAP00000016396	ENSP00000292599
ENSMGAP00000016112	ENSP00000434552
ENSMGAP00000019290	ENSP00000239367
ENSMGAP00000011616	ENSP00000342098
ENSMGAP00000006399	ENSP00000382713
ENSMGAP00000013078	ENSP00000386918
ENSMGAP00000012813	ENSP00000417970
ENSMGAP00000002909	ENSP00000366070
ENSMGAP00000005035	ENSP00000301336
ENSMGAP00000002697	ENSP00000280571
ENSMGAP00000003461	ENSP00000305631
ENSMGAP00000007034	ENSP00000337443
ENSMGAP00000013865	ENSP00000356918
ENSMGAP00000004858	ENSP00000308926
ENSMGAP00000003080	ENSP00000387046
ENSMGAP00000013836	ENSP00000356857
ENSMGAP00000011907	ENSP00000358081
ENSMGAP00000001650	ENSP00000287322
ENSMGAP00000005225	ENSP00000369887
ENSMGAP00000015186	ENSP00000441039
ENSMGAP00000012646	ENSP00000453076
ENSMGAP00000019725	ENSP00000430269
ENSMGAP00000009544	ENSP00000332528
ENSMGAP00000009555	ENSP00000328090
ENSMGAP00000013382	ENSP00000296358
ENSMGAP00000004401	ENSP00000304108
ENSMGAP00000008088	ENSP00000367356
ENSMGAP00000009424	ENSP00000410626
ENSMGAP00000015369	ENSP00000270142
ENSMGAP00000013135	ENSP00000371554
ENSMGAP00000002489	ENSP00000377724
ENSMGAP00000007490	ENSP00000243045
ENSMGAP00000012357	ENSP00000357660
ENSMGAP00000013257	ENSP00000424711
ENSMGAP00000011780	ENSP00000261172
ENSMGAP00000004285	ENSP00000262551
ENSMGAP00000009661	ENSP00000356191
ENSMGAP00000019716	ENSP00000360688
ENSMGAP00000010537	ENSP00000308606
ENSMGAP00000008184	ENSP00000420919
ENSMGAP00000016877	ENSP00000351379
ENSMGAP00000007108	ENSP00000418529
ENSMGAP00000008611	ENSP00000269097
ENSMGAP00000004012	ENSP00000253801
ENSMGAP00000011037	ENSP00000364512
ENSMGAP00000015731	ENSP00000331831
ENSMGAP00000010146	ENSP00000272732
ENSMGAP00000011209	ENSP00000388942
ENSMGAP00000002384	ENSP00000362993
ENSMGAP00000006388	ENSP00000318846
ENSMGAP00000013507	ENSP00000345420
ENSMGAP00000001221	ENSP00000265299
ENSMGAP00000008028	ENSP00000277632
ENSMGAP00000004758	ENSP00000261275
ENSMGAP00000012193	ENSP00000331462
ENSMGAP00000014974	ENSP00000340494
ENSMGAP00000009078	ENSP00000320209
ENSMGAP00000003297	ENSP00000463784
ENSMGAP00000003868	ENSP00000253796
ENSMGAP00000002898	ENSP00000254661
ENSMGAP00000001000	ENSP00000242249
ENSMGAP00000019559	ENSP00000227163
ENSMGAP00000011411	ENSP00000388220
ENSMGAP00000004636	ENSP00000343248
ENSMGAP00000013793	ENSP00000356811
ENSMGAP00000002635	ENSP00000338157
ENSMGAP00000000676	ENSP00000300101
ENSMGAP00000000248	ENSP00000307449
ENSMGAP00000001945	ENSP00000246190
ENSMGAP00000000851	ENSP00000356481
ENSMGAP00000002626	ENSP00000362409
ENSMGAP00000006953	ENSP00000419712
ENSMGAP00000009083	ENSP00000401338
ENSMGAP00000001249	ENSP00000233840
ENSMGAP00000003009	ENSP00000320318
ENSMGAP00000016238	ENSP00000294064
ENSMGAP00000001474	ENSP00000261655
ENSMGAP00000009890	ENSP00000467556
ENSMGAP00000008691	ENSP00000329638
ENSMGAP00000004228	ENSP00000303252
ENSMGAP00000002087	ENSP00000302150
ENSMGAP00000011635	ENSP00000368767
ENSMGAP00000007027	ENSP00000215906
ENSMGAP00000005405	ENSP00000378437
ENSMGAP00000004435	ENSP00000308057
ENSMGAP00000002004	ENSP00000361087
ENSMGAP00000009512	ENSP00000373360
ENSMGAP00000003264	ENSP00000358815
ENSMGAP00000013127	ENSP00000384312
ENSMGAP00000015215	ENSP00000307801
ENSMGAP00000011344	ENSP00000358430
ENSMGAP00000015043	ENSP00000182527
ENSMGAP00000016256	ENSP00000263671
ENSMGAP00000006532	ENSP00000361112
ENSMGAP00000012242	ENSP00000297265
ENSMGAP00000001847	ENSP00000344087
ENSMGAP00000001321	ENSP00000396160
ENSMGAP00000013417	ENSP00000451040
ENSMGAP00000005790	ENSP00000281087
ENSMGAP00000000277	ENSP00000361668
ENSMGAP00000016473	ENSP00000456548
ENSMGAP00000016891	ENSP00000385277
ENSMGAP00000005859	ENSP00000285311
ENSMGAP00000007809	ENSP00000364643
ENSMGAP00000007801	ENSP00000344929
ENSMGAP00000007857	ENSP00000364632
ENSMGAP00000014583	ENSP00000359098
ENSMGAP00000008656	ENSP00000266269
ENSMGAP00000007524	ENSP00000320797
ENSMGAP00000001408	ENSP00000380661
ENSMGAP00000012578	ENSP00000351113
ENSMGAP00000000544	ENSP00000463013
ENSMGAP00000006491	ENSP00000334665
ENSMGAP00000000773	ENSP00000439625
ENSMGAP00000011821	ENSP00000344961
ENSMGAP00000000784	ENSP00000378284
ENSMGAP00000014805	ENSP00000264474
ENSMGAP00000012979	ENSP00000318916
ENSMGAP00000009715	ENSP00000359795
ENSMGAP00000006722	ENSP00000319254
ENSMGAP00000002548	ENSP00000265498
ENSMGAP00000015999	ENSP00000369858
ENSMGAP00000007341	ENSP00000292596
ENSMGAP00000016529	ENSP00000349156
ENSMGAP00000018087	ENSP00000383256
ENSMGAP00000014581	ENSP00000230461
ENSMGAP00000015192	ENSP00000402698
ENSMGAP00000006902	ENSP00000231656
ENSMGAP00000015128	ENSP00000358512
ENSMGAP00000015976	ENSP00000369251
ENSMGAP00000005656	ENSP00000391481
ENSMGAP00000000995	ENSP00000297293
ENSMGAP00000006295	ENSP00000324196
ENSMGAP00000008990	ENSP00000362469
ENSMGAP00000006651	ENSP00000360966
ENSMGAP00000019034	ENSP00000370724
ENSMGAP00000014090	ENSP00000281474
ENSMGAP00000005605	ENSP00000349351
ENSMGAP00000003181	ENSP00000348752
ENSMGAP00000004139	ENSP00000328216
ENSMGAP00000012207	ENSP00000296130
ENSMGAP00000006713	ENSP00000299642
ENSMGAP00000011591	ENSP00000280701
ENSMGAP00000005011	ENSP00000304592
ENSMGAP00000000575	ENSP00000223368
ENSMGAP00000005830	ENSP00000270800
ENSMGAP00000013718	ENSP00000296980
ENSMGAP00000013719	ENSP00000314976
ENSMGAP00000012080	ENSP00000249647
ENSMGAP00000006293	ENSP00000254976
ENSMGAP00000000410	ENSP00000361287
ENSMGAP00000008763	ENSP00000377665
ENSMGAP00000012535	ENSP00000263710
ENSMGAP00000009108	ENSP00000219409
ENSMGAP00000012386	ENSP00000228945
ENSMGAP00000001567	ENSP00000297164
ENSMGAP00000017383	ENSP00000064780
ENSMGAP00000013039	ENSP00000398778
ENSMGAP00000006635	ENSP00000257209
ENSMGAP00000006620	ENSP00000384967
ENSMGAP00000008996	ENSP00000296632
ENSMGAP00000008227	ENSP00000304032
ENSMGAP00000002618	ENSP00000360730
ENSMGAP00000002168	ENSP00000361004
ENSMGAP00000010352	ENSP00000412209
ENSMGAP00000008686	ENSP00000295666
ENSMGAP00000010578	ENSP00000359219
ENSMGAP00000013108	ENSP00000333142
ENSMGAP00000009396	ENSP00000388731
ENSMGAP00000019583	ENSP00000400892
ENSMGAP00000013830	ENSP00000357547
ENSMGAP00000005176	ENSP00000252996
ENSMGAP00000009111	ENSP00000348395
ENSMGAP00000014186	ENSP00000357844
ENSMGAP00000005922	ENSP00000465734
ENSMGAP00000010607	ENSP00000260649
ENSMGAP00000007157	ENSP00000359171
ENSMGAP00000009365	ENSP00000269701
ENSMGAP00000008713	ENSP00000340796
ENSMGAP00000001626	ENSP00000419027
ENSMGAP00000002577	ENSP00000377549
ENSMGAP00000015798	ENSP00000473631
ENSMGAP00000003045	ENSP00000406463
ENSMGAP00000016259	ENSP00000384126
ENSMGAP00000002908	ENSP00000328625
ENSMGAP00000005579	ENSP00000299638
ENSMGAP00000018853	ENSP00000369383
ENSMGAP00000002889	ENSP00000253792
ENSMGAP00000008524	ENSP00000361562
ENSMGAP00000004646	ENSP00000354558
ENSMGAP00000004009	ENSP00000292476
ENSMGAP00000013727	ENSP00000262577
ENSMGAP00000006425	ENSP00000400482
ENSMGAP00000014660	ENSP00000228872
ENSMGAP00000014172	ENSP00000380386
ENSMGAP00000002495	ENSP00000265388
ENSMGAP00000013819	ENSP00000450864
ENSMGAP00000010963	ENSP00000301149
ENSMGAP00000010250	ENSP00000294309
ENSMGAP00000012153	ENSP00000263849
ENSMGAP00000013431	ENSP00000435550
ENSMGAP00000010265	ENSP00000294312
ENSMGAP00000014682	ENSP00000237837
ENSMGAP00000001370	ENSP00000287295
ENSMGAP00000011673	ENSP00000307940
ENSMGAP00000010466	ENSP00000392094
ENSMGAP00000010346	ENSP00000230381
ENSMGAP00000000646	ENSP00000370223
ENSMGAP00000001440	ENSP00000384040
ENSMGAP00000008734	ENSP00000398481
ENSMGAP00000015262	ENSP00000215838
ENSMGAP00000003005	ENSP00000257248
ENSMGAP00000008176	ENSP00000316329
ENSMGAP00000007591	ENSP00000359380
ENSMGAP00000016277	ENSP00000278071
ENSMGAP00000002627	ENSP00000356115
ENSMGAP00000014184	ENSP00000357840
ENSMGAP00000005195	ENSP00000279068
ENSMGAP00000007166	ENSP00000318602
ENSMGAP00000009962	ENSP00000359848
ENSMGAP00000005832	ENSP00000237937
ENSMGAP00000008537	ENSP00000261749
ENSMGAP00000008025	ENSP00000244241
ENSMGAP00000005409	ENSP00000326128
ENSMGAP00000009632	ENSP00000393887
ENSMGAP00000003035	ENSP00000369436
ENSMGAP00000010610	ENSP00000410157
ENSMGAP00000012272	ENSP00000344456
ENSMGAP00000012594	ENSP00000264313
ENSMGAP00000000143	ENSP00000370003
[truncated: 5,971 more rows]
