# Supplementary material for: Reconstruction of proto-vertebrate, proto-cyclostome and proto-gnathostome genomes provides new insights into early vertebrate evolution
Source: Nat Commun. 2021 Jul 23;12:4489. doi: 10.1038/s41467-021-24573-z (PMC8302630; doi:10.1038/s41467-021-24573-z)
Supplement: Supplementary file 4 — Supplementary Data 1 [file 41467_2021_24573_MOESM4_ESM.zip › SuppData1/orthologs/MELGA-LEPOC.txt]

ENSMGAP00000004951	ENSLOCP00000009128
ENSMGAP00000003068	ENSLOCP00000003817
ENSMGAP00000000132	ENSLOCP00000018009
ENSMGAP00000013265	ENSLOCP00000021014
ENSMGAP00000013498	ENSLOCP00000007024
ENSMGAP00000010739	ENSLOCP00000007725
ENSMGAP00000004925	ENSLOCP00000009060
ENSMGAP00000002621	ENSLOCP00000011549
ENSMGAP00000011180	ENSLOCP00000018593
ENSMGAP00000003978	ENSLOCP00000011472
ENSMGAP00000015197	ENSLOCP00000013012
ENSMGAP00000003388	ENSLOCP00000009147
ENSMGAP00000002654	ENSLOCP00000020429
ENSMGAP00000009217	ENSLOCP00000019200
ENSMGAP00000002648	ENSLOCP00000006554
ENSMGAP00000009326	ENSLOCP00000003596
ENSMGAP00000007525	ENSLOCP00000004161
ENSMGAP00000001572	ENSLOCP00000007780
ENSMGAP00000010575	ENSLOCP00000017232
ENSMGAP00000000479	ENSLOCP00000016944
ENSMGAP00000003900	ENSLOCP00000018831
ENSMGAP00000015491	ENSLOCP00000009530
ENSMGAP00000013487	ENSLOCP00000020825
ENSMGAP00000000415	ENSLOCP00000005280
ENSMGAP00000000276	ENSLOCP00000013773
ENSMGAP00000000909	ENSLOCP00000010078
ENSMGAP00000012849	ENSLOCP00000015968
ENSMGAP00000000973	ENSLOCP00000007610
ENSMGAP00000015435	ENSLOCP00000002487
ENSMGAP00000010566	ENSLOCP00000020267
ENSMGAP00000010545	ENSLOCP00000020273
ENSMGAP00000007706	ENSLOCP00000013950
ENSMGAP00000007436	ENSLOCP00000007870
ENSMGAP00000018658	ENSLOCP00000019319
ENSMGAP00000011060	ENSLOCP00000007227
ENSMGAP00000006437	ENSLOCP00000010181
ENSMGAP00000007584	ENSLOCP00000008648
ENSMGAP00000000941	ENSLOCP00000007649
ENSMGAP00000015853	ENSLOCP00000000762
ENSMGAP00000015605	ENSLOCP00000012473
ENSMGAP00000017353	ENSLOCP00000019175
ENSMGAP00000014132	ENSLOCP00000012015
ENSMGAP00000003168	ENSLOCP00000007747
ENSMGAP00000000271	ENSLOCP00000001624
ENSMGAP00000010789	ENSLOCP00000001262
ENSMGAP00000013478	ENSLOCP00000007089
ENSMGAP00000010388	ENSLOCP00000017180
ENSMGAP00000005618	ENSLOCP00000005887
ENSMGAP00000005019	ENSLOCP00000020663
ENSMGAP00000000922	ENSLOCP00000014860
ENSMGAP00000017433	ENSLOCP00000004833
ENSMGAP00000003400	ENSLOCP00000010959
ENSMGAP00000018942	ENSLOCP00000012282
ENSMGAP00000004974	ENSLOCP00000017952
ENSMGAP00000000263	ENSLOCP00000008038
ENSMGAP00000004440	ENSLOCP00000010721
ENSMGAP00000011375	ENSLOCP00000021479
ENSMGAP00000018280	ENSLOCP00000016952
ENSMGAP00000015477	ENSLOCP00000021874
ENSMGAP00000009720	ENSLOCP00000018849
ENSMGAP00000015641	ENSLOCP00000009980
ENSMGAP00000012633	ENSLOCP00000014738
ENSMGAP00000004973	ENSLOCP00000012061
ENSMGAP00000015643	ENSLOCP00000009990
ENSMGAP00000005906	ENSLOCP00000003317
ENSMGAP00000012790	ENSLOCP00000011989
ENSMGAP00000003923	ENSLOCP00000015226
ENSMGAP00000005521	ENSLOCP00000017354
ENSMGAP00000013787	ENSLOCP00000012353
ENSMGAP00000013930	ENSLOCP00000020601
ENSMGAP00000006584	ENSLOCP00000007900
ENSMGAP00000004536	ENSLOCP00000004830
ENSMGAP00000017297	ENSLOCP00000020756
ENSMGAP00000013514	ENSLOCP00000013047
ENSMGAP00000002404	ENSLOCP00000012968
ENSMGAP00000006458	ENSLOCP00000016356
ENSMGAP00000002526	ENSLOCP00000011681
ENSMGAP00000010940	ENSLOCP00000014277
ENSMGAP00000009863	ENSLOCP00000008437
ENSMGAP00000014406	ENSLOCP00000020956
ENSMGAP00000007874	ENSLOCP00000015752
ENSMGAP00000009216	ENSLOCP00000017705
ENSMGAP00000006576	ENSLOCP00000011055
ENSMGAP00000002105	ENSLOCP00000010892
ENSMGAP00000000989	ENSLOCP00000006526
ENSMGAP00000001972	ENSLOCP00000001142
ENSMGAP00000014828	ENSLOCP00000020785
ENSMGAP00000002149	ENSLOCP00000007583
ENSMGAP00000006655	ENSLOCP00000004907
ENSMGAP00000008809	ENSLOCP00000006346
ENSMGAP00000011192	ENSLOCP00000020036
ENSMGAP00000007478	ENSLOCP00000008734
ENSMGAP00000000881	ENSLOCP00000014576
ENSMGAP00000017442	ENSLOCP00000005356
ENSMGAP00000011996	ENSLOCP00000004761
ENSMGAP00000007423	ENSLOCP00000006533
ENSMGAP00000015017	ENSLOCP00000019487
ENSMGAP00000013335	ENSLOCP00000013471
ENSMGAP00000001910	ENSLOCP00000001954
ENSMGAP00000004502	ENSLOCP00000001962
ENSMGAP00000004061	ENSLOCP00000002578
ENSMGAP00000009429	ENSLOCP00000017726
ENSMGAP00000001781	ENSLOCP00000005920
ENSMGAP00000000418	ENSLOCP00000019306
ENSMGAP00000007539	ENSLOCP00000006448
ENSMGAP00000011139	ENSLOCP00000011240
ENSMGAP00000011894	ENSLOCP00000006499
ENSMGAP00000015236	ENSLOCP00000005310
ENSMGAP00000003757	ENSLOCP00000002972
ENSMGAP00000010071	ENSLOCP00000017649
ENSMGAP00000009399	ENSLOCP00000013021
ENSMGAP00000008128	ENSLOCP00000004694
ENSMGAP00000007518	ENSLOCP00000008680
ENSMGAP00000014040	ENSLOCP00000018185
ENSMGAP00000010374	ENSLOCP00000020346
ENSMGAP00000001944	ENSLOCP00000019133
ENSMGAP00000013734	ENSLOCP00000012778
ENSMGAP00000000217	ENSLOCP00000006828
ENSMGAP00000002878	ENSLOCP00000018546
ENSMGAP00000000231	ENSLOCP00000006853
ENSMGAP00000001795	ENSLOCP00000019163
ENSMGAP00000012130	ENSLOCP00000010916
ENSMGAP00000005494	ENSLOCP00000015072
ENSMGAP00000000432	ENSLOCP00000011033
ENSMGAP00000010996	ENSLOCP00000003380
ENSMGAP00000004600	ENSLOCP00000002426
ENSMGAP00000004769	ENSLOCP00000012613
ENSMGAP00000008135	ENSLOCP00000019084
ENSMGAP00000007577	ENSLOCP00000016794
ENSMGAP00000010974	ENSLOCP00000007049
ENSMGAP00000013515	ENSLOCP00000021122
ENSMGAP00000011943	ENSLOCP00000004953
ENSMGAP00000000964	ENSLOCP00000012614
ENSMGAP00000003538	ENSLOCP00000003234
ENSMGAP00000006673	ENSLOCP00000009421
ENSMGAP00000019154	ENSLOCP00000010161
ENSMGAP00000018976	ENSLOCP00000005393
ENSMGAP00000008306	ENSLOCP00000012552
ENSMGAP00000008756	ENSLOCP00000012928
ENSMGAP00000005181	ENSLOCP00000014564
ENSMGAP00000012044	ENSLOCP00000019362
ENSMGAP00000015568	ENSLOCP00000009470
ENSMGAP00000015570	ENSLOCP00000012355
ENSMGAP00000003190	ENSLOCP00000019262
ENSMGAP00000001772	ENSLOCP00000011077
ENSMGAP00000005589	ENSLOCP00000017982
ENSMGAP00000007854	ENSLOCP00000011435
ENSMGAP00000006564	ENSLOCP00000003826
ENSMGAP00000000062	ENSLOCP00000011874
ENSMGAP00000013566	ENSLOCP00000020061
ENSMGAP00000014847	ENSLOCP00000021247
ENSMGAP00000008226	ENSLOCP00000018907
ENSMGAP00000019750	ENSLOCP00000014009
ENSMGAP00000001752	ENSLOCP00000011105
ENSMGAP00000008466	ENSLOCP00000012449
ENSMGAP00000001356	ENSLOCP00000014471
ENSMGAP00000014625	ENSLOCP00000019926
ENSMGAP00000013090	ENSLOCP00000014491
ENSMGAP00000007848	ENSLOCP00000016691
ENSMGAP00000010300	ENSLOCP00000010143
ENSMGAP00000003617	ENSLOCP00000003063
ENSMGAP00000003530	ENSLOCP00000003082
ENSMGAP00000009825	ENSLOCP00000010983
ENSMGAP00000000737	ENSLOCP00000018480
ENSMGAP00000011815	ENSLOCP00000001148
ENSMGAP00000011218	ENSLOCP00000007419
ENSMGAP00000012705	ENSLOCP00000003101
ENSMGAP00000007078	ENSLOCP00000015600
ENSMGAP00000011134	ENSLOCP00000014762
ENSMGAP00000017509	ENSLOCP00000014741
ENSMGAP00000013574	ENSLOCP00000012489
ENSMGAP00000000718	ENSLOCP00000016111
ENSMGAP00000000730	ENSLOCP00000016120
ENSMGAP00000012182	ENSLOCP00000011258
ENSMGAP00000018544	ENSLOCP00000008502
ENSMGAP00000015716	ENSLOCP00000010754
ENSMGAP00000003367	ENSLOCP00000005040
ENSMGAP00000009944	ENSLOCP00000004226
ENSMGAP00000003349	ENSLOCP00000005055
ENSMGAP00000009979	ENSLOCP00000004207
ENSMGAP00000016886	ENSLOCP00000020195
ENSMGAP00000009563	ENSLOCP00000020758
ENSMGAP00000002250	ENSLOCP00000005716
ENSMGAP00000013153	ENSLOCP00000003844
ENSMGAP00000007392	ENSLOCP00000016149
ENSMGAP00000006485	ENSLOCP00000013403
ENSMGAP00000003262	ENSLOCP00000003765
ENSMGAP00000012561	ENSLOCP00000008575
ENSMGAP00000003178	ENSLOCP00000015536
ENSMGAP00000010564	ENSLOCP00000002907
ENSMGAP00000011128	ENSLOCP00000021066
ENSMGAP00000007926	ENSLOCP00000015909
ENSMGAP00000006160	ENSLOCP00000019661
ENSMGAP00000014264	ENSLOCP00000012721
ENSMGAP00000010923	ENSLOCP00000014558
ENSMGAP00000010925	ENSLOCP00000014569
ENSMGAP00000014141	ENSLOCP00000021145
ENSMGAP00000014140	ENSLOCP00000021146
ENSMGAP00000012934	ENSLOCP00000003977
ENSMGAP00000009394	ENSLOCP00000017733
ENSMGAP00000008318	ENSLOCP00000001796
ENSMGAP00000009205	ENSLOCP00000006578
ENSMGAP00000010936	ENSLOCP00000005658
ENSMGAP00000011774	ENSLOCP00000000809
ENSMGAP00000006256	ENSLOCP00000016973
ENSMGAP00000009009	ENSLOCP00000012649
ENSMGAP00000011385	ENSLOCP00000015071
ENSMGAP00000001142	ENSLOCP00000001084
ENSMGAP00000003590	ENSLOCP00000018253
ENSMGAP00000004457	ENSLOCP00000007361
ENSMGAP00000008988	ENSLOCP00000013226
ENSMGAP00000008872	ENSLOCP00000013456
ENSMGAP00000010443	ENSLOCP00000008342
ENSMGAP00000000679	ENSLOCP00000002711
ENSMGAP00000014048	ENSLOCP00000014306
ENSMGAP00000012880	ENSLOCP00000015075
ENSMGAP00000004391	ENSLOCP00000019744
ENSMGAP00000014779	ENSLOCP00000020291
ENSMGAP00000014780	ENSLOCP00000021287
ENSMGAP00000004289	ENSLOCP00000002663
ENSMGAP00000018702	ENSLOCP00000020394
ENSMGAP00000008743	ENSLOCP00000001781
ENSMGAP00000010280	ENSLOCP00000014227
ENSMGAP00000011153	ENSLOCP00000004757
ENSMGAP00000016657	ENSLOCP00000014258
ENSMGAP00000006427	ENSLOCP00000013970
ENSMGAP00000016637	ENSLOCP00000018471
ENSMGAP00000009178	ENSLOCP00000006667
ENSMGAP00000009175	ENSLOCP00000017850
ENSMGAP00000005907	ENSLOCP00000005447
ENSMGAP00000013873	ENSLOCP00000020933
ENSMGAP00000010650	ENSLOCP00000017282
ENSMGAP00000010259	ENSLOCP00000001146
ENSMGAP00000007940	ENSLOCP00000008429
ENSMGAP00000008522	ENSLOCP00000019522
ENSMGAP00000008533	ENSLOCP00000019528
ENSMGAP00000000892	ENSLOCP00000017521
ENSMGAP00000005766	ENSLOCP00000017582
ENSMGAP00000010471	ENSLOCP00000016494
ENSMGAP00000009748	ENSLOCP00000001689
ENSMGAP00000014629	ENSLOCP00000019939
ENSMGAP00000013528	ENSLOCP00000015630
ENSMGAP00000007961	ENSLOCP00000001021
ENSMGAP00000008585	ENSLOCP00000007379
ENSMGAP00000014342	ENSLOCP00000012349
ENSMGAP00000014345	ENSLOCP00000012326
ENSMGAP00000013739	ENSLOCP00000008344
ENSMGAP00000003888	ENSLOCP00000014722
ENSMGAP00000000980	ENSLOCP00000004731
ENSMGAP00000011431	ENSLOCP00000006899
ENSMGAP00000005911	ENSLOCP00000019725
ENSMGAP00000014536	ENSLOCP00000014625
ENSMGAP00000017551	ENSLOCP00000011702
ENSMGAP00000003873	ENSLOCP00000004154
ENSMGAP00000002322	ENSLOCP00000004137
ENSMGAP00000013170	ENSLOCP00000011163
ENSMGAP00000019340	ENSLOCP00000020251
ENSMGAP00000014778	ENSLOCP00000020287
ENSMGAP00000011272	ENSLOCP00000007217
ENSMGAP00000001815	ENSLOCP00000000876
ENSMGAP00000008157	ENSLOCP00000003376
ENSMGAP00000013247	ENSLOCP00000011255
ENSMGAP00000014108	ENSLOCP00000021189
ENSMGAP00000000499	ENSLOCP00000002235
ENSMGAP00000001575	ENSLOCP00000003249
ENSMGAP00000015092	ENSLOCP00000019473
ENSMGAP00000015391	ENSLOCP00000013472
ENSMGAP00000001688	ENSLOCP00000018778
ENSMGAP00000007468	ENSLOCP00000019433
ENSMGAP00000007893	ENSLOCP00000003471
ENSMGAP00000003355	ENSLOCP00000001969
ENSMGAP00000016365	ENSLOCP00000022429
ENSMGAP00000016855	ENSLOCP00000021935
ENSMGAP00000011869	ENSLOCP00000019632
ENSMGAP00000004109	ENSLOCP00000019295
ENSMGAP00000007245	ENSLOCP00000011741
ENSMGAP00000008731	ENSLOCP00000000046
ENSMGAP00000000086	ENSLOCP00000016875
ENSMGAP00000002593	ENSLOCP00000014518
ENSMGAP00000014707	ENSLOCP00000010114
ENSMGAP00000001163	ENSLOCP00000011158
ENSMGAP00000001348	ENSLOCP00000006055
ENSMGAP00000007519	ENSLOCP00000013253
ENSMGAP00000011156	ENSLOCP00000021070
ENSMGAP00000000369	ENSLOCP00000001317
ENSMGAP00000001091	ENSLOCP00000001059
ENSMGAP00000013568	ENSLOCP00000018776
ENSMGAP00000004554	ENSLOCP00000007029
ENSMGAP00000008420	ENSLOCP00000016847
ENSMGAP00000000085	ENSLOCP00000013710
ENSMGAP00000018204	ENSLOCP00000015642
ENSMGAP00000006390	ENSLOCP00000005107
ENSMGAP00000000887	ENSLOCP00000010365
ENSMGAP00000002328	ENSLOCP00000011542
ENSMGAP00000008286	ENSLOCP00000012590
ENSMGAP00000015441	ENSLOCP00000004821
ENSMGAP00000000762	ENSLOCP00000001873
ENSMGAP00000008714	ENSLOCP00000000044
ENSMGAP00000014425	ENSLOCP00000020944
ENSMGAP00000000509	ENSLOCP00000009374
ENSMGAP00000010586	ENSLOCP00000002575
ENSMGAP00000008852	ENSLOCP00000013512
ENSMGAP00000001395	ENSLOCP00000003206
ENSMGAP00000009255	ENSLOCP00000014668
ENSMGAP00000008040	ENSLOCP00000015875
ENSMGAP00000008876	ENSLOCP00000006242
ENSMGAP00000004670	ENSLOCP00000007493
ENSMGAP00000003422	ENSLOCP00000009760
ENSMGAP00000015273	ENSLOCP00000005861
ENSMGAP00000003689	ENSLOCP00000008179
ENSMGAP00000011606	ENSLOCP00000020161
ENSMGAP00000011689	ENSLOCP00000020208
ENSMGAP00000015781	ENSLOCP00000003504
ENSMGAP00000009299	ENSLOCP00000018276
ENSMGAP00000015201	ENSLOCP00000011557
ENSMGAP00000003710	ENSLOCP00000002245
ENSMGAP00000011655	ENSLOCP00000005952
ENSMGAP00000008858	ENSLOCP00000017532
ENSMGAP00000014047	ENSLOCP00000021347
ENSMGAP00000011625	ENSLOCP00000006072
ENSMGAP00000011759	ENSLOCP00000015051
ENSMGAP00000000744	ENSLOCP00000015458
ENSMGAP00000005385	ENSLOCP00000006402
ENSMGAP00000005473	ENSLOCP00000002216
ENSMGAP00000014873	ENSLOCP00000019565
ENSMGAP00000004123	ENSLOCP00000014030
ENSMGAP00000006694	ENSLOCP00000004614
ENSMGAP00000012758	ENSLOCP00000004050
ENSMGAP00000002056	ENSLOCP00000011185
ENSMGAP00000016378	ENSLOCP00000004811
ENSMGAP00000006418	ENSLOCP00000006604
ENSMGAP00000013338	ENSLOCP00000013803
ENSMGAP00000007499	ENSLOCP00000016806
ENSMGAP00000007180	ENSLOCP00000003170
ENSMGAP00000002574	ENSLOCP00000003174
ENSMGAP00000014767	ENSLOCP00000021302
ENSMGAP00000004080	ENSLOCP00000002027
ENSMGAP00000014427	ENSLOCP00000013996
ENSMGAP00000006889	ENSLOCP00000000159
ENSMGAP00000002312	ENSLOCP00000005911
ENSMGAP00000013161	ENSLOCP00000003804
ENSMGAP00000010402	ENSLOCP00000009318
ENSMGAP00000010056	ENSLOCP00000013492
ENSMGAP00000009371	ENSLOCP00000000003
ENSMGAP00000003946	ENSLOCP00000005353
ENSMGAP00000007704	ENSLOCP00000008839
ENSMGAP00000000859	ENSLOCP00000013953
ENSMGAP00000011580	ENSLOCP00000010520
ENSMGAP00000019406	ENSLOCP00000010551
ENSMGAP00000002371	ENSLOCP00000011038
ENSMGAP00000015954	ENSLOCP00000010581
ENSMGAP00000008030	ENSLOCP00000006693
ENSMGAP00000002720	ENSLOCP00000018383
ENSMGAP00000002995	ENSLOCP00000005593
ENSMGAP00000013724	ENSLOCP00000022225
ENSMGAP00000005211	ENSLOCP00000015485
ENSMGAP00000002247	ENSLOCP00000001520
ENSMGAP00000014035	ENSLOCP00000021137
ENSMGAP00000008702	ENSLOCP00000019545
ENSMGAP00000005660	ENSLOCP00000006609
ENSMGAP00000008955	ENSLOCP00000007633
ENSMGAP00000006471	ENSLOCP00000002749
ENSMGAP00000009069	ENSLOCP00000017868
ENSMGAP00000003984	ENSLOCP00000007449
ENSMGAP00000012377	ENSLOCP00000020390
ENSMGAP00000014886	ENSLOCP00000019935
ENSMGAP00000011317	ENSLOCP00000011379
ENSMGAP00000007542	ENSLOCP00000000818
ENSMGAP00000007616	ENSLOCP00000002181
ENSMGAP00000014484	ENSLOCP00000018932
ENSMGAP00000012667	ENSLOCP00000015379
ENSMGAP00000012872	ENSLOCP00000020033
ENSMGAP00000004677	ENSLOCP00000001598
ENSMGAP00000003309	ENSLOCP00000007296
ENSMGAP00000005030	ENSLOCP00000014096
ENSMGAP00000011808	ENSLOCP00000007844
ENSMGAP00000017043	ENSLOCP00000014117
ENSMGAP00000003362	ENSLOCP00000002613
ENSMGAP00000010091	ENSLOCP00000008628
ENSMGAP00000005287	ENSLOCP00000009922
ENSMGAP00000012887	ENSLOCP00000004498
ENSMGAP00000004102	ENSLOCP00000014035
ENSMGAP00000006474	ENSLOCP00000009982
ENSMGAP00000019025	ENSLOCP00000016722
ENSMGAP00000001538	ENSLOCP00000011965
ENSMGAP00000011398	ENSLOCP00000020080
ENSMGAP00000001897	ENSLOCP00000005783
ENSMGAP00000009060	ENSLOCP00000019185
ENSMGAP00000004606	ENSLOCP00000012674
ENSMGAP00000000642	ENSLOCP00000005296
ENSMGAP00000012789	ENSLOCP00000003287
ENSMGAP00000009313	ENSLOCP00000010604
ENSMGAP00000008536	ENSLOCP00000003378
ENSMGAP00000007353	ENSLOCP00000010054
ENSMGAP00000016272	ENSLOCP00000007257
ENSMGAP00000009488	ENSLOCP00000021652
ENSMGAP00000005069	ENSLOCP00000022460
ENSMGAP00000009336	ENSLOCP00000019618
ENSMGAP00000006249	ENSLOCP00000004204
ENSMGAP00000008115	ENSLOCP00000008543
ENSMGAP00000005020	ENSLOCP00000013145
ENSMGAP00000016743	ENSLOCP00000021590
ENSMGAP00000011387	ENSLOCP00000002170
ENSMGAP00000010642	ENSLOCP00000008685
ENSMGAP00000003290	ENSLOCP00000008726
ENSMGAP00000010616	ENSLOCP00000008789
ENSMGAP00000014760	ENSLOCP00000010061
ENSMGAP00000013176	ENSLOCP00000011092
ENSMGAP00000014789	ENSLOCP00000021278
ENSMGAP00000010924	ENSLOCP00000017639
ENSMGAP00000008195	ENSLOCP00000012831
ENSMGAP00000008829	ENSLOCP00000003355
ENSMGAP00000013287	ENSLOCP00000021018
ENSMGAP00000016002	ENSLOCP00000000167
ENSMGAP00000004273	ENSLOCP00000015252
ENSMGAP00000004013	ENSLOCP00000000654
ENSMGAP00000006825	ENSLOCP00000011013
ENSMGAP00000010088	ENSLOCP00000011651
ENSMGAP00000013864	ENSLOCP00000013287
ENSMGAP00000003424	ENSLOCP00000008358
ENSMGAP00000014323	ENSLOCP00000020447
ENSMGAP00000008303	ENSLOCP00000014891
ENSMGAP00000013753	ENSLOCP00000002608
ENSMGAP00000015086	ENSLOCP00000006896
ENSMGAP00000001419	ENSLOCP00000018708
ENSMGAP00000003442	ENSLOCP00000006698
ENSMGAP00000001207	ENSLOCP00000001338
ENSMGAP00000017075	ENSLOCP00000015784
ENSMGAP00000004136	ENSLOCP00000018164
ENSMGAP00000019054	ENSLOCP00000009322
ENSMGAP00000009053	ENSLOCP00000012690
ENSMGAP00000011324	ENSLOCP00000010217
ENSMGAP00000015982	ENSLOCP00000010059
ENSMGAP00000012956	ENSLOCP00000016032
ENSMGAP00000013146	ENSLOCP00000011120
ENSMGAP00000012051	ENSLOCP00000004451
ENSMGAP00000005889	ENSLOCP00000003772
ENSMGAP00000010883	ENSLOCP00000014513
ENSMGAP00000008681	ENSLOCP00000005710
ENSMGAP00000005466	ENSLOCP00000004014
ENSMGAP00000013654	ENSLOCP00000007253
ENSMGAP00000012674	ENSLOCP00000019030
ENSMGAP00000003801	ENSLOCP00000014694
ENSMGAP00000008615	ENSLOCP00000004225
ENSMGAP00000009543	ENSLOCP00000003011
ENSMGAP00000002974	ENSLOCP00000007157
ENSMGAP00000012582	ENSLOCP00000017345
ENSMGAP00000009859	ENSLOCP00000016622
ENSMGAP00000018681	ENSLOCP00000019775
ENSMGAP00000009417	ENSLOCP00000007894
ENSMGAP00000013979	ENSLOCP00000020501
ENSMGAP00000008333	ENSLOCP00000003311
ENSMGAP00000012517	ENSLOCP00000008481
ENSMGAP00000001548	ENSLOCP00000005652
ENSMGAP00000010456	ENSLOCP00000009356
ENSMGAP00000015665	ENSLOCP00000001805
ENSMGAP00000007322	ENSLOCP00000014068
ENSMGAP00000011636	ENSLOCP00000020186
ENSMGAP00000012013	ENSLOCP00000010723
ENSMGAP00000012026	ENSLOCP00000010751
ENSMGAP00000005302	ENSLOCP00000009672
ENSMGAP00000016750	ENSLOCP00000021427
ENSMGAP00000004470	ENSLOCP00000006662
ENSMGAP00000010142	ENSLOCP00000010135
ENSMGAP00000011560	ENSLOCP00000006228
ENSMGAP00000002069	ENSLOCP00000000800
ENSMGAP00000004515	ENSLOCP00000008781
ENSMGAP00000015154	ENSLOCP00000003646
ENSMGAP00000000834	ENSLOCP00000000240
ENSMGAP00000001088	ENSLOCP00000018454
ENSMGAP00000003283	ENSLOCP00000006716
ENSMGAP00000015103	ENSLOCP00000019560
ENSMGAP00000011665	ENSLOCP00000005913
ENSMGAP00000018477	ENSLOCP00000016038
ENSMGAP00000012426	ENSLOCP00000012784
ENSMGAP00000015431	ENSLOCP00000005472
ENSMGAP00000004052	ENSLOCP00000005232
ENSMGAP00000007852	ENSLOCP00000014168
ENSMGAP00000012793	ENSLOCP00000004123
ENSMGAP00000010423	ENSLOCP00000009388
ENSMGAP00000006493	ENSLOCP00000005993
ENSMGAP00000002459	ENSLOCP00000016715
ENSMGAP00000007000	ENSLOCP00000002485
ENSMGAP00000005320	ENSLOCP00000018255
ENSMGAP00000012292	ENSLOCP00000007915
ENSMGAP00000003179	ENSLOCP00000010992
ENSMGAP00000016183	ENSLOCP00000006907
ENSMGAP00000012498	ENSLOCP00000017392
ENSMGAP00000011284	ENSLOCP00000018843
ENSMGAP00000004241	ENSLOCP00000011223
ENSMGAP00000004359	ENSLOCP00000015154
ENSMGAP00000005564	ENSLOCP00000015904
ENSMGAP00000010368	ENSLOCP00000009105
ENSMGAP00000011345	ENSLOCP00000002324
ENSMGAP00000017489	ENSLOCP00000018143
ENSMGAP00000005791	ENSLOCP00000004176
ENSMGAP00000000187	ENSLOCP00000004282
ENSMGAP00000003686	ENSLOCP00000002233
ENSMGAP00000014073	ENSLOCP00000021344
ENSMGAP00000010967	ENSLOCP00000017437
ENSMGAP00000003799	ENSLOCP00000007332
ENSMGAP00000019424	ENSLOCP00000003351
ENSMGAP00000006067	ENSLOCP00000016692
ENSMGAP00000001692	ENSLOCP00000009637
ENSMGAP00000000222	ENSLOCP00000005346
ENSMGAP00000006182	ENSLOCP00000019684
ENSMGAP00000019133	ENSLOCP00000020448
ENSMGAP00000014252	ENSLOCP00000020509
ENSMGAP00000016530	ENSLOCP00000010718
ENSMGAP00000001734	ENSLOCP00000018366
ENSMGAP00000007819	ENSLOCP00000013425
ENSMGAP00000013445	ENSLOCP00000014830
ENSMGAP00000019781	ENSLOCP00000007760
ENSMGAP00000016437	ENSLOCP00000004463
ENSMGAP00000017228	ENSLOCP00000009722
ENSMGAP00000016406	ENSLOCP00000002448
ENSMGAP00000000443	ENSLOCP00000002374
ENSMGAP00000007199	ENSLOCP00000001500
ENSMGAP00000010914	ENSLOCP00000004242
ENSMGAP00000005390	ENSLOCP00000011089
ENSMGAP00000008577	ENSLOCP00000016565
ENSMGAP00000009032	ENSLOCP00000018142
ENSMGAP00000008400	ENSLOCP00000017846
ENSMGAP00000012893	ENSLOCP00000014700
ENSMGAP00000002200	ENSLOCP00000007534
ENSMGAP00000008339	ENSLOCP00000003529
ENSMGAP00000009787	ENSLOCP00000016401
ENSMGAP00000015712	ENSLOCP00000010689
ENSMGAP00000005690	ENSLOCP00000014210
ENSMGAP00000003532	ENSLOCP00000018245
ENSMGAP00000002285	ENSLOCP00000004841
ENSMGAP00000003792	ENSLOCP00000005570
ENSMGAP00000001471	ENSLOCP00000016283
ENSMGAP00000005995	ENSLOCP00000016582
ENSMGAP00000004414	ENSLOCP00000019749
ENSMGAP00000018341	ENSLOCP00000018694
ENSMGAP00000013737	ENSLOCP00000018478
ENSMGAP00000014138	ENSLOCP00000020976
ENSMGAP00000010085	ENSLOCP00000020203
ENSMGAP00000014303	ENSLOCP00000012519
ENSMGAP00000014086	ENSLOCP00000014207
ENSMGAP00000003393	ENSLOCP00000020679
ENSMGAP00000011526	ENSLOCP00000012005
ENSMGAP00000012814	ENSLOCP00000003330
ENSMGAP00000011679	ENSLOCP00000002611
ENSMGAP00000007789	ENSLOCP00000001895
ENSMGAP00000003057	ENSLOCP00000018089
ENSMGAP00000000986	ENSLOCP00000005462
ENSMGAP00000002904	ENSLOCP00000002743
ENSMGAP00000006908	ENSLOCP00000017875
ENSMGAP00000016162	ENSLOCP00000007152
ENSMGAP00000007799	ENSLOCP00000018765
ENSMGAP00000015733	ENSLOCP00000012122
ENSMGAP00000006170	ENSLOCP00000009744
ENSMGAP00000015182	ENSLOCP00000010411
ENSMGAP00000008545	ENSLOCP00000007095
ENSMGAP00000008887	ENSLOCP00000004760
ENSMGAP00000001786	ENSLOCP00000009579
ENSMGAP00000009648	ENSLOCP00000002781
ENSMGAP00000003766	ENSLOCP00000009822
ENSMGAP00000015790	ENSLOCP00000004134
ENSMGAP00000002674	ENSLOCP00000017556
ENSMGAP00000003647	ENSLOCP00000007716
ENSMGAP00000003351	ENSLOCP00000009183
ENSMGAP00000003196	ENSLOCP00000008045
ENSMGAP00000003198	ENSLOCP00000002797
ENSMGAP00000013062	ENSLOCP00000011743
ENSMGAP00000014064	ENSLOCP00000014275
ENSMGAP00000008325	ENSLOCP00000014296
ENSMGAP00000014066	ENSLOCP00000014267
ENSMGAP00000008904	ENSLOCP00000017734
ENSMGAP00000019426	ENSLOCP00000007190
ENSMGAP00000011684	ENSLOCP00000007552
ENSMGAP00000006542	ENSLOCP00000008912
ENSMGAP00000010260	ENSLOCP00000014255
ENSMGAP00000014993	ENSLOCP00000010755
ENSMGAP00000008086	ENSLOCP00000010301
ENSMGAP00000009827	ENSLOCP00000004403
ENSMGAP00000001561	ENSLOCP00000016384
ENSMGAP00000002954	ENSLOCP00000019211
ENSMGAP00000000108	ENSLOCP00000007969
ENSMGAP00000003907	ENSLOCP00000014935
ENSMGAP00000000402	ENSLOCP00000003103
ENSMGAP00000015144	ENSLOCP00000003263
ENSMGAP00000009393	ENSLOCP00000002966
ENSMGAP00000009074	ENSLOCP00000013149
ENSMGAP00000002614	ENSLOCP00000008084
ENSMGAP00000017667	ENSLOCP00000004920
ENSMGAP00000012381	ENSLOCP00000017316
ENSMGAP00000011841	ENSLOCP00000011921
ENSMGAP00000003649	ENSLOCP00000013274
ENSMGAP00000010597	ENSLOCP00000015509
ENSMGAP00000002082	ENSLOCP00000007657
ENSMGAP00000019772	ENSLOCP00000019895
ENSMGAP00000015789	ENSLOCP00000004097
ENSMGAP00000012602	ENSLOCP00000002772
ENSMGAP00000015233	ENSLOCP00000011424
ENSMGAP00000001937	ENSLOCP00000007064
ENSMGAP00000007252	ENSLOCP00000011679
ENSMGAP00000000396	ENSLOCP00000015542
ENSMGAP00000007106	ENSLOCP00000015277
ENSMGAP00000015737	ENSLOCP00000012075
ENSMGAP00000009840	ENSLOCP00000000813
ENSMGAP00000010777	ENSLOCP00000009666
ENSMGAP00000016088	ENSLOCP00000008113
ENSMGAP00000012525	ENSLOCP00000017376
ENSMGAP00000014409	ENSLOCP00000018940
ENSMGAP00000010882	ENSLOCP00000017609
ENSMGAP00000004913	ENSLOCP00000013227
ENSMGAP00000004813	ENSLOCP00000014125
ENSMGAP00000010503	ENSLOCP00000001838
ENSMGAP00000010628	ENSLOCP00000002962
ENSMGAP00000018261	ENSLOCP00000010450
ENSMGAP00000006235	ENSLOCP00000016723
ENSMGAP00000005646	ENSLOCP00000005348
ENSMGAP00000003569	ENSLOCP00000001908
ENSMGAP00000018863	ENSLOCP00000002105
ENSMGAP00000010973	ENSLOCP00000003347
ENSMGAP00000011946	ENSLOCP00000020568
ENSMGAP00000017832	ENSLOCP00000009151
ENSMGAP00000009966	ENSLOCP00000013460
ENSMGAP00000004713	ENSLOCP00000017197
ENSMGAP00000015175	ENSLOCP00000002012
ENSMGAP00000016373	ENSLOCP00000022407
ENSMGAP00000014453	ENSLOCP00000020924
ENSMGAP00000008949	ENSLOCP00000019441
ENSMGAP00000003065	ENSLOCP00000008031
ENSMGAP00000014916	ENSLOCP00000008516
ENSMGAP00000016461	ENSLOCP00000011043
ENSMGAP00000015068	ENSLOCP00000020169
ENSMGAP00000003778	ENSLOCP00000000807
ENSMGAP00000009483	ENSLOCP00000008421
ENSMGAP00000015069	ENSLOCP00000020167
ENSMGAP00000015767	ENSLOCP00000012295
ENSMGAP00000015772	ENSLOCP00000012285
ENSMGAP00000008552	ENSLOCP00000005140
ENSMGAP00000014508	ENSLOCP00000013816
ENSMGAP00000018368	ENSLOCP00000013735
ENSMGAP00000013822	ENSLOCP00000013449
ENSMGAP00000007654	ENSLOCP00000006181
ENSMGAP00000012365	ENSLOCP00000003148
ENSMGAP00000006906	ENSLOCP00000001086
ENSMGAP00000014934	ENSLOCP00000009464
ENSMGAP00000001401	ENSLOCP00000006489
ENSMGAP00000006513	ENSLOCP00000003947
ENSMGAP00000006157	ENSLOCP00000006065
ENSMGAP00000016097	ENSLOCP00000006858
ENSMGAP00000007451	ENSLOCP00000017921
ENSMGAP00000006120	ENSLOCP00000016541
ENSMGAP00000005148	ENSLOCP00000009019
ENSMGAP00000003159	ENSLOCP00000001778
ENSMGAP00000008084	ENSLOCP00000010343
ENSMGAP00000008515	ENSLOCP00000005080
ENSMGAP00000002996	ENSLOCP00000011956
ENSMGAP00000011465	ENSLOCP00000001998
ENSMGAP00000016018	ENSLOCP00000004985
ENSMGAP00000000582	ENSLOCP00000010342
ENSMGAP00000011756	ENSLOCP00000001425
ENSMGAP00000015074	ENSLOCP00000013636
ENSMGAP00000012668	ENSLOCP00000019032
ENSMGAP00000010751	ENSLOCP00000014091
ENSMGAP00000011031	ENSLOCP00000009948
ENSMGAP00000004429	ENSLOCP00000014553
ENSMGAP00000008708	ENSLOCP00000007003
ENSMGAP00000009942	ENSLOCP00000012228
ENSMGAP00000009834	ENSLOCP00000011630
ENSMGAP00000011602	ENSLOCP00000002815
ENSMGAP00000006562	ENSLOCP00000016440
ENSMGAP00000011647	ENSLOCP00000007490
ENSMGAP00000010719	ENSLOCP00000019916
ENSMGAP00000003451	ENSLOCP00000008670
ENSMGAP00000014948	ENSLOCP00000008952
ENSMGAP00000011735	ENSLOCP00000011725
ENSMGAP00000010964	ENSLOCP00000018551
ENSMGAP00000007958	ENSLOCP00000006404
ENSMGAP00000001231	ENSLOCP00000001788
ENSMGAP00000004568	ENSLOCP00000007013
ENSMGAP00000005509	ENSLOCP00000019112
ENSMGAP00000014796	ENSLOCP00000020782
ENSMGAP00000002186	ENSLOCP00000010907
ENSMGAP00000014966	ENSLOCP00000009331
ENSMGAP00000017895	ENSLOCP00000014798
ENSMGAP00000015104	ENSLOCP00000020362
ENSMGAP00000018791	ENSLOCP00000021272
ENSMGAP00000016052	ENSLOCP00000013196
ENSMGAP00000015581	ENSLOCP00000012184
ENSMGAP00000004144	ENSLOCP00000016583
ENSMGAP00000007691	ENSLOCP00000016348
ENSMGAP00000002187	ENSLOCP00000004572
ENSMGAP00000014152	ENSLOCP00000012068
ENSMGAP00000008484	ENSLOCP00000005599
ENSMGAP00000004460	ENSLOCP00000007978
ENSMGAP00000001320	ENSLOCP00000018900
ENSMGAP00000010407	ENSLOCP00000020306
ENSMGAP00000007914	ENSLOCP00000013563
ENSMGAP00000009628	ENSLOCP00000012411
ENSMGAP00000011771	ENSLOCP00000020230
ENSMGAP00000019682	ENSLOCP00000019139
ENSMGAP00000002983	ENSLOCP00000001806
ENSMGAP00000009938	ENSLOCP00000013616
ENSMGAP00000009858	ENSLOCP00000013981
ENSMGAP00000006133	ENSLOCP00000006928
ENSMGAP00000015213	ENSLOCP00000011695
ENSMGAP00000003838	ENSLOCP00000009231
ENSMGAP00000010556	ENSLOCP00000002893
ENSMGAP00000006531	ENSLOCP00000006824
ENSMGAP00000004562	ENSLOCP00000013146
ENSMGAP00000008270	ENSLOCP00000004693
ENSMGAP00000001856	ENSLOCP00000009506
ENSMGAP00000004539	ENSLOCP00000008821
ENSMGAP00000009638	ENSLOCP00000002852
ENSMGAP00000003615	ENSLOCP00000001715
ENSMGAP00000012062	ENSLOCP00000014281
ENSMGAP00000005078	ENSLOCP00000007117
ENSMGAP00000009287	ENSLOCP00000017202
ENSMGAP00000011154	ENSLOCP00000003854
ENSMGAP00000005290	ENSLOCP00000005322
ENSMGAP00000007148	ENSLOCP00000013736
ENSMGAP00000000918	ENSLOCP00000018691
ENSMGAP00000008229	ENSLOCP00000003327
ENSMGAP00000005812	ENSLOCP00000007009
ENSMGAP00000000399	ENSLOCP00000005451
ENSMGAP00000004799	ENSLOCP00000016910
ENSMGAP00000010016	ENSLOCP00000000999
ENSMGAP00000013452	ENSLOCP00000012922
ENSMGAP00000007230	ENSLOCP00000011733
ENSMGAP00000012616	ENSLOCP00000002819
ENSMGAP00000014539	ENSLOCP00000018761
ENSMGAP00000011874	ENSLOCP00000003846
ENSMGAP00000014503	ENSLOCP00000020462
ENSMGAP00000005998	ENSLOCP00000013229
ENSMGAP00000009269	ENSLOCP00000007137
ENSMGAP00000008575	ENSLOCP00000017693
ENSMGAP00000012924	ENSLOCP00000019391
ENSMGAP00000010258	ENSLOCP00000009135
ENSMGAP00000009864	ENSLOCP00000013389
ENSMGAP00000018296	ENSLOCP00000014870
ENSMGAP00000019614	ENSLOCP00000019874
ENSMGAP00000003653	ENSLOCP00000001620
ENSMGAP00000013211	ENSLOCP00000013917
ENSMGAP00000008207	ENSLOCP00000016983
ENSMGAP00000001765	ENSLOCP00000001993
ENSMGAP00000014644	ENSLOCP00000021139
ENSMGAP00000011481	ENSLOCP00000014911
ENSMGAP00000003679	ENSLOCP00000011469
ENSMGAP00000002356	ENSLOCP00000003030
ENSMGAP00000005216	ENSLOCP00000003512
ENSMGAP00000009062	ENSLOCP00000008157
ENSMGAP00000003497	ENSLOCP00000000511
ENSMGAP00000002920	ENSLOCP00000016179
ENSMGAP00000008618	ENSLOCP00000007458
ENSMGAP00000002159	ENSLOCP00000011968
ENSMGAP00000003507	ENSLOCP00000003269
ENSMGAP00000016715	ENSLOCP00000021444
ENSMGAP00000002388	ENSLOCP00000007512
ENSMGAP00000001509	ENSLOCP00000009883
ENSMGAP00000011517	ENSLOCP00000006762
ENSMGAP00000017536	ENSLOCP00000011852
ENSMGAP00000008745	ENSLOCP00000019564
ENSMGAP00000009152	ENSLOCP00000012768
ENSMGAP00000006117	ENSLOCP00000006944
ENSMGAP00000008371	ENSLOCP00000005645
ENSMGAP00000014576	ENSLOCP00000018564
ENSMGAP00000009327	ENSLOCP00000000253
ENSMGAP00000015599	ENSLOCP00000012436
ENSMGAP00000013156	ENSLOCP00000019962
ENSMGAP00000000691	ENSLOCP00000013872
ENSMGAP00000014914	ENSLOCP00000020166
ENSMGAP00000012337	ENSLOCP00000014800
ENSMGAP00000009500	ENSLOCP00000007654
ENSMGAP00000011878	ENSLOCP00000004184
ENSMGAP00000003784	ENSLOCP00000009092
ENSMGAP00000012641	ENSLOCP00000002909
ENSMGAP00000009289	ENSLOCP00000008090
ENSMGAP00000003484	ENSLOCP00000016301
ENSMGAP00000007522	ENSLOCP00000007075
ENSMGAP00000015786	ENSLOCP00000003717
ENSMGAP00000003471	ENSLOCP00000018648
ENSMGAP00000017309	ENSLOCP00000013828
ENSMGAP00000013349	ENSLOCP00000020117
ENSMGAP00000019671	ENSLOCP00000015882
ENSMGAP00000010815	ENSLOCP00000018924
ENSMGAP00000007206	ENSLOCP00000014823
ENSMGAP00000004135	ENSLOCP00000007802
ENSMGAP00000002743	ENSLOCP00000007183
ENSMGAP00000013868	ENSLOCP00000020928
ENSMGAP00000003460	ENSLOCP00000015386
ENSMGAP00000001555	ENSLOCP00000005237
ENSMGAP00000017807	ENSLOCP00000005794
ENSMGAP00000017743	ENSLOCP00000011607
ENSMGAP00000010797	ENSLOCP00000003340
ENSMGAP00000000209	ENSLOCP00000001670
ENSMGAP00000014185	ENSLOCP00000020561
ENSMGAP00000007405	ENSLOCP00000008873
ENSMGAP00000019582	ENSLOCP00000002981
ENSMGAP00000002145	ENSLOCP00000001934
ENSMGAP00000004735	ENSLOCP00000011338
ENSMGAP00000016810	ENSLOCP00000010972
ENSMGAP00000007428	ENSLOCP00000014059
ENSMGAP00000002603	ENSLOCP00000012855
ENSMGAP00000019035	ENSLOCP00000008166
ENSMGAP00000018102	ENSLOCP00000018669
ENSMGAP00000013781	ENSLOCP00000002134
ENSMGAP00000007374	ENSLOCP00000010909
ENSMGAP00000000135	ENSLOCP00000005187
ENSMGAP00000019218	ENSLOCP00000016110
ENSMGAP00000019572	ENSLOCP00000003362
ENSMGAP00000007202	ENSLOCP00000004900
ENSMGAP00000014749	ENSLOCP00000009902
ENSMGAP00000010538	ENSLOCP00000015286
ENSMGAP00000001317	ENSLOCP00000005069
ENSMGAP00000002262	ENSLOCP00000007127
ENSMGAP00000009473	ENSLOCP00000004043
ENSMGAP00000002894	ENSLOCP00000009868
ENSMGAP00000001308	ENSLOCP00000000646
ENSMGAP00000004521	ENSLOCP00000002993
ENSMGAP00000014157	ENSLOCP00000020985
ENSMGAP00000010017	ENSLOCP00000017801
ENSMGAP00000001598	ENSLOCP00000014828
ENSMGAP00000000476	ENSLOCP00000002331
ENSMGAP00000008527	ENSLOCP00000012475
ENSMGAP00000006032	ENSLOCP00000011687
ENSMGAP00000006565	ENSLOCP00000015455
ENSMGAP00000011234	ENSLOCP00000015429
ENSMGAP00000007218	ENSLOCP00000015768
ENSMGAP00000004125	ENSLOCP00000014609
ENSMGAP00000005938	ENSLOCP00000016818
ENSMGAP00000004548	ENSLOCP00000018531
ENSMGAP00000015534	ENSLOCP00000004411
ENSMGAP00000018675	ENSLOCP00000006636
ENSMGAP00000016485	ENSLOCP00000003339
ENSMGAP00000001473	ENSLOCP00000003153
ENSMGAP00000008989	ENSLOCP00000009886
ENSMGAP00000015071	ENSLOCP00000020190
ENSMGAP00000015268	ENSLOCP00000009110
ENSMGAP00000003747	ENSLOCP00000016532
ENSMGAP00000010508	ENSLOCP00000017243
ENSMGAP00000016601	ENSLOCP00000022094
ENSMGAP00000002431	ENSLOCP00000022379
ENSMGAP00000006888	ENSLOCP00000011160
ENSMGAP00000007784	ENSLOCP00000004814
ENSMGAP00000009457	ENSLOCP00000012999
ENSMGAP00000004615	ENSLOCP00000005990
ENSMGAP00000009139	ENSLOCP00000014079
ENSMGAP00000008942	ENSLOCP00000017739
ENSMGAP00000006928	ENSLOCP00000019482
ENSMGAP00000001301	ENSLOCP00000001810
ENSMGAP00000006978	ENSLOCP00000001994
ENSMGAP00000000915	ENSLOCP00000001537
ENSMGAP00000011461	ENSLOCP00000006832
ENSMGAP00000001695	ENSLOCP00000001883
ENSMGAP00000014160	ENSLOCP00000018022
ENSMGAP00000000890	ENSLOCP00000012401
ENSMGAP00000002547	ENSLOCP00000010126
ENSMGAP00000001331	ENSLOCP00000003100
ENSMGAP00000014880	ENSLOCP00000020695
ENSMGAP00000013499	ENSLOCP00000012412
ENSMGAP00000011138	ENSLOCP00000018584
ENSMGAP00000012253	ENSLOCP00000015733
ENSMGAP00000001767	ENSLOCP00000008736
ENSMGAP00000012043	ENSLOCP00000004474
ENSMGAP00000011147	ENSLOCP00000019571
ENSMGAP00000013902	ENSLOCP00000016041
ENSMGAP00000002309	ENSLOCP00000020073
ENSMGAP00000006330	ENSLOCP00000016392
ENSMGAP00000008607	ENSLOCP00000019535
ENSMGAP00000013505	ENSLOCP00000003025
ENSMGAP00000007599	ENSLOCP00000013336
ENSMGAP00000009440	ENSLOCP00000008635
ENSMGAP00000005091	ENSLOCP00000012073
ENSMGAP00000000867	ENSLOCP00000018477
ENSMGAP00000000835	ENSLOCP00000010296
ENSMGAP00000013927	ENSLOCP00000011431
ENSMGAP00000008832	ENSLOCP00000006145
ENSMGAP00000014350	ENSLOCP00000019890
ENSMGAP00000010572	ENSLOCP00000003343
ENSMGAP00000011062	ENSLOCP00000004961
ENSMGAP00000012625	ENSLOCP00000012361
ENSMGAP00000002554	ENSLOCP00000017515
ENSMGAP00000016425	ENSLOCP00000021520
ENSMGAP00000000197	ENSLOCP00000018736
ENSMGAP00000013610	ENSLOCP00000019008
ENSMGAP00000003074	ENSLOCP00000016162
ENSMGAP00000003392	ENSLOCP00000012000
ENSMGAP00000001289	ENSLOCP00000014482
ENSMGAP00000008121	ENSLOCP00000013133
ENSMGAP00000015622	ENSLOCP00000003077
ENSMGAP00000007955	ENSLOCP00000018741
ENSMGAP00000006195	ENSLOCP00000016984
ENSMGAP00000017468	ENSLOCP00000012703
ENSMGAP00000003060	ENSLOCP00000006211
ENSMGAP00000003452	ENSLOCP00000015163
ENSMGAP00000017929	ENSLOCP00000019036
ENSMGAP00000009595	ENSLOCP00000002866
ENSMGAP00000001773	ENSLOCP00000008338
ENSMGAP00000002310	ENSLOCP00000004541
ENSMGAP00000000888	ENSLOCP00000005061
ENSMGAP00000013572	ENSLOCP00000008900
ENSMGAP00000003488	ENSLOCP00000003975
ENSMGAP00000007183	ENSLOCP00000003197
ENSMGAP00000014029	ENSLOCP00000020412
ENSMGAP00000000392	ENSLOCP00000005146
ENSMGAP00000001912	ENSLOCP00000019136
ENSMGAP00000010037	ENSLOCP00000011723
ENSMGAP00000001260	ENSLOCP00000018356
ENSMGAP00000014015	ENSLOCP00000001102
ENSMGAP00000019145	ENSLOCP00000011666
ENSMGAP00000008344	ENSLOCP00000015765
ENSMGAP00000006188	ENSLOCP00000002215
ENSMGAP00000011727	ENSLOCP00000019614
ENSMGAP00000009619	ENSLOCP00000001764
ENSMGAP00000010862	ENSLOCP00000002449
ENSMGAP00000012095	ENSLOCP00000010074
ENSMGAP00000015255	ENSLOCP00000012820
ENSMGAP00000011094	ENSLOCP00000004869
ENSMGAP00000007567	ENSLOCP00000013311
ENSMGAP00000000861	ENSLOCP00000017806
ENSMGAP00000003810	ENSLOCP00000019282
ENSMGAP00000002680	ENSLOCP00000014512
ENSMGAP00000019519	ENSLOCP00000015167
ENSMGAP00000013676	ENSLOCP00000009287
ENSMGAP00000000283	ENSLOCP00000004908
ENSMGAP00000000674	ENSLOCP00000016544
ENSMGAP00000016516	ENSLOCP00000021904
ENSMGAP00000015459	ENSLOCP00000004488
ENSMGAP00000013010	ENSLOCP00000020024
ENSMGAP00000014751	ENSLOCP00000020859
ENSMGAP00000005293	ENSLOCP00000007832
ENSMGAP00000004116	ENSLOCP00000000434
ENSMGAP00000004317	ENSLOCP00000012948
ENSMGAP00000004090	ENSLOCP00000005193
ENSMGAP00000009202	ENSLOCP00000010194
ENSMGAP00000004514	ENSLOCP00000001695
ENSMGAP00000005969	ENSLOCP00000007926
ENSMGAP00000010632	ENSLOCP00000010024
ENSMGAP00000012707	ENSLOCP00000012287
ENSMGAP00000015299	ENSLOCP00000010787
ENSMGAP00000005441	ENSLOCP00000009015
ENSMGAP00000018918	ENSLOCP00000005707
ENSMGAP00000011035	ENSLOCP00000007270
ENSMGAP00000013212	ENSLOCP00000001138
ENSMGAP00000017429	ENSLOCP00000002985
ENSMGAP00000008753	ENSLOCP00000017723
ENSMGAP00000002665	ENSLOCP00000003444
ENSMGAP00000011845	ENSLOCP00000011930
ENSMGAP00000010828	ENSLOCP00000007261
ENSMGAP00000015525	ENSLOCP00000004135
ENSMGAP00000004508	ENSLOCP00000013207
ENSMGAP00000009525	ENSLOCP00000012976
ENSMGAP00000015997	ENSLOCP00000000415
ENSMGAP00000019160	ENSLOCP00000006812
ENSMGAP00000007985	ENSLOCP00000015890
ENSMGAP00000012338	ENSLOCP00000017296
ENSMGAP00000014358	ENSLOCP00000012293
ENSMGAP00000015594	ENSLOCP00000008921
ENSMGAP00000009855	ENSLOCP00000004566
ENSMGAP00000019458	ENSLOCP00000017647
ENSMGAP00000009218	ENSLOCP00000013027
ENSMGAP00000000083	ENSLOCP00000019246
ENSMGAP00000012341	ENSLOCP00000020958
ENSMGAP00000012890	ENSLOCP00000013329
ENSMGAP00000013856	ENSLOCP00000020020
ENSMGAP00000011772	ENSLOCP00000011815
ENSMGAP00000001185	ENSLOCP00000018621
ENSMGAP00000014563	ENSLOCP00000014743
ENSMGAP00000012904	ENSLOCP00000019986
ENSMGAP00000008183	ENSLOCP00000004722
ENSMGAP00000004140	ENSLOCP00000005776
ENSMGAP00000009610	ENSLOCP00000017744
ENSMGAP00000017498	ENSLOCP00000002141
ENSMGAP00000011410	ENSLOCP00000015029
ENSMGAP00000005727	ENSLOCP00000015111
ENSMGAP00000008671	ENSLOCP00000012558
ENSMGAP00000012304	ENSLOCP00000015214
ENSMGAP00000012838	ENSLOCP00000019071
ENSMGAP00000004990	ENSLOCP00000009450
ENSMGAP00000011253	ENSLOCP00000019228
ENSMGAP00000004893	ENSLOCP00000010744
ENSMGAP00000003628	ENSLOCP00000005744
ENSMGAP00000000303	ENSLOCP00000015918
ENSMGAP00000014982	ENSLOCP00000008853
ENSMGAP00000003341	ENSLOCP00000008221
ENSMGAP00000019073	ENSLOCP00000011415
ENSMGAP00000012500	ENSLOCP00000019579
ENSMGAP00000009822	ENSLOCP00000011235
ENSMGAP00000013486	ENSLOCP00000012400
ENSMGAP00000010619	ENSLOCP00000020366
ENSMGAP00000002622	ENSLOCP00000019222
ENSMGAP00000012469	ENSLOCP00000005304
ENSMGAP00000008837	ENSLOCP00000012990
ENSMGAP00000009264	ENSLOCP00000008430
ENSMGAP00000014077	ENSLOCP00000001418
ENSMGAP00000007297	ENSLOCP00000006386
ENSMGAP00000007414	ENSLOCP00000006552
ENSMGAP00000012606	ENSLOCP00000002795
ENSMGAP00000010978	ENSLOCP00000006989
ENSMGAP00000010960	ENSLOCP00000001720
ENSMGAP00000010965	ENSLOCP00000012908
ENSMGAP00000007771	ENSLOCP00000005284
ENSMGAP00000013779	ENSLOCP00000019998
ENSMGAP00000002655	ENSLOCP00000001526
ENSMGAP00000010226	ENSLOCP00000015545
ENSMGAP00000002848	ENSLOCP00000016467
ENSMGAP00000000873	ENSLOCP00000007719
ENSMGAP00000012375	ENSLOCP00000011559
ENSMGAP00000012358	ENSLOCP00000000905
ENSMGAP00000005421	ENSLOCP00000016752
ENSMGAP00000011934	ENSLOCP00000017033
ENSMGAP00000006861	ENSLOCP00000014189
ENSMGAP00000009110	ENSLOCP00000012706
ENSMGAP00000004865	ENSLOCP00000001293
ENSMGAP00000014821	ENSLOCP00000020578
ENSMGAP00000012982	ENSLOCP00000012140
ENSMGAP00000019009	ENSLOCP00000009819
ENSMGAP00000010774	ENSLOCP00000009711
ENSMGAP00000001904	ENSLOCP00000011771
ENSMGAP00000005077	ENSLOCP00000004489
ENSMGAP00000002231	ENSLOCP00000013077
ENSMGAP00000009641	ENSLOCP00000004508
ENSMGAP00000009352	ENSLOCP00000013069
ENSMGAP00000007365	ENSLOCP00000019832
ENSMGAP00000007675	ENSLOCP00000009838
ENSMGAP00000013343	ENSLOCP00000013341
ENSMGAP00000015676	ENSLOCP00000001575
ENSMGAP00000011392	ENSLOCP00000019355
ENSMGAP00000001551	ENSLOCP00000006607
ENSMGAP00000006177	ENSLOCP00000014941
ENSMGAP00000009833	ENSLOCP00000012302
ENSMGAP00000009242	ENSLOCP00000019627
ENSMGAP00000011415	ENSLOCP00000002090
ENSMGAP00000007446	ENSLOCP00000019443
ENSMGAP00000014532	ENSLOCP00000014617
ENSMGAP00000002658	ENSLOCP00000014027
ENSMGAP00000015341	ENSLOCP00000013123
ENSMGAP00000012682	ENSLOCP00000002971
ENSMGAP00000007837	ENSLOCP00000013438
ENSMGAP00000010013	ENSLOCP00000017026
ENSMGAP00000012243	ENSLOCP00000007886
ENSMGAP00000007750	ENSLOCP00000003110
ENSMGAP00000009802	ENSLOCP00000008462
ENSMGAP00000010530	ENSLOCP00000003587
ENSMGAP00000015588	ENSLOCP00000019971
ENSMGAP00000010238	ENSLOCP00000005132
ENSMGAP00000006048	ENSLOCP00000000129
ENSMGAP00000009006	ENSLOCP00000007165
ENSMGAP00000013736	ENSLOCP00000010403
ENSMGAP00000003099	ENSLOCP00000005492
ENSMGAP00000006995	ENSLOCP00000003143
ENSMGAP00000008871	ENSLOCP00000017530
ENSMGAP00000000037	ENSLOCP00000011058
ENSMGAP00000004509	ENSLOCP00000018227
ENSMGAP00000013714	ENSLOCP00000018983
ENSMGAP00000012259	ENSLOCP00000009701
ENSMGAP00000017938	ENSLOCP00000019366
ENSMGAP00000000997	ENSLOCP00000012323
ENSMGAP00000009055	ENSLOCP00000010206
ENSMGAP00000006472	ENSLOCP00000011350
ENSMGAP00000001186	ENSLOCP00000005165
ENSMGAP00000013723	ENSLOCP00000010451
ENSMGAP00000005705	ENSLOCP00000002062
ENSMGAP00000012478	ENSLOCP00000005657
ENSMGAP00000014088	ENSLOCP00000021334
ENSMGAP00000001315	ENSLOCP00000006771
ENSMGAP00000014799	ENSLOCP00000013623
ENSMGAP00000009757	ENSLOCP00000005307
ENSMGAP00000011250	ENSLOCP00000007240
ENSMGAP00000017821	ENSLOCP00000002617
ENSMGAP00000003457	ENSLOCP00000010367
ENSMGAP00000003493	ENSLOCP00000005491
ENSMGAP00000010197	ENSLOCP00000015756
ENSMGAP00000001738	ENSLOCP00000018367
ENSMGAP00000014258	ENSLOCP00000020507
ENSMGAP00000011093	ENSLOCP00000014486
ENSMGAP00000005471	ENSLOCP00000016551
ENSMGAP00000000903	ENSLOCP00000018689
ENSMGAP00000000633	ENSLOCP00000005062
ENSMGAP00000004085	ENSLOCP00000007478
ENSMGAP00000013853	ENSLOCP00000020015
ENSMGAP00000009568	ENSLOCP00000007755
ENSMGAP00000011456	ENSLOCP00000008105
ENSMGAP00000015420	ENSLOCP00000001794
ENSMGAP00000017659	ENSLOCP00000018487
ENSMGAP00000014543	ENSLOCP00000020023
ENSMGAP00000009481	ENSLOCP00000003149
ENSMGAP00000019061	ENSLOCP00000018889
ENSMGAP00000002409	ENSLOCP00000014646
ENSMGAP00000000838	ENSLOCP00000014965
ENSMGAP00000009320	ENSLOCP00000019623
ENSMGAP00000009865	ENSLOCP00000012262
ENSMGAP00000014365	ENSLOCP00000018979
ENSMGAP00000016491	ENSLOCP00000022461
ENSMGAP00000003093	ENSLOCP00000009670
ENSMGAP00000000259	ENSLOCP00000004300
ENSMGAP00000018802	ENSLOCP00000006023
ENSMGAP00000013462	ENSLOCP00000019855
ENSMGAP00000007128	ENSLOCP00000005897
ENSMGAP00000005454	ENSLOCP00000010432
ENSMGAP00000017115	ENSLOCP00000004476
ENSMGAP00000014533	ENSLOCP00000021088
ENSMGAP00000016753	ENSLOCP00000018466
ENSMGAP00000017006	ENSLOCP00000021910
ENSMGAP00000017533	ENSLOCP00000008791
ENSMGAP00000002473	ENSLOCP00000019231
ENSMGAP00000016965	ENSLOCP00000010954
ENSMGAP00000002661	ENSLOCP00000000345
ENSMGAP00000016470	ENSLOCP00000021901
ENSMGAP00000005797	ENSLOCP00000011678
ENSMGAP00000008356	ENSLOCP00000015751
ENSMGAP00000001844	ENSLOCP00000005875
ENSMGAP00000009921	ENSLOCP00000020295
ENSMGAP00000009324	ENSLOCP00000008533
ENSMGAP00000010154	ENSLOCP00000017077
ENSMGAP00000008398	ENSLOCP00000005770
ENSMGAP00000014330	ENSLOCP00000020358
ENSMGAP00000010879	ENSLOCP00000021222
ENSMGAP00000001926	ENSLOCP00000002206
ENSMGAP00000003247	ENSLOCP00000013191
ENSMGAP00000015683	ENSLOCP00000013002
ENSMGAP00000012305	ENSLOCP00000017305
ENSMGAP00000008138	ENSLOCP00000003599
ENSMGAP00000000579	ENSLOCP00000001818
ENSMGAP00000003431	ENSLOCP00000005278
ENSMGAP00000011965	ENSLOCP00000008274
ENSMGAP00000003244	ENSLOCP00000018599
ENSMGAP00000015537	ENSLOCP00000004275
ENSMGAP00000013741	ENSLOCP00000019974
ENSMGAP00000003101	ENSLOCP00000003448
ENSMGAP00000006824	ENSLOCP00000015492
ENSMGAP00000011342	ENSLOCP00000010298
ENSMGAP00000002814	ENSLOCP00000007403
ENSMGAP00000015265	ENSLOCP00000004680
ENSMGAP00000001699	ENSLOCP00000018783
ENSMGAP00000001659	ENSLOCP00000017568
ENSMGAP00000015075	ENSLOCP00000013656
ENSMGAP00000002293	ENSLOCP00000007625
ENSMGAP00000009785	ENSLOCP00000017375
ENSMGAP00000004748	ENSLOCP00000006634
ENSMGAP00000000011	ENSLOCP00000000426
ENSMGAP00000003002	ENSLOCP00000007411
ENSMGAP00000012912	ENSLOCP00000019428
ENSMGAP00000017932	ENSLOCP00000008883
ENSMGAP00000014669	ENSLOCP00000021061
ENSMGAP00000008719	ENSLOCP00000012579
ENSMGAP00000002544	ENSLOCP00000019225
ENSMGAP00000006750	ENSLOCP00000016280
ENSMGAP00000004159	ENSLOCP00000012850
ENSMGAP00000002682	ENSLOCP00000005747
ENSMGAP00000012971	ENSLOCP00000003827
ENSMGAP00000008701	ENSLOCP00000012806
ENSMGAP00000008673	ENSLOCP00000012881
ENSMGAP00000015296	ENSLOCP00000008393
ENSMGAP00000008629	ENSLOCP00000007479
ENSMGAP00000002957	ENSLOCP00000016181
ENSMGAP00000018615	ENSLOCP00000018710
ENSMGAP00000016993	ENSLOCP00000009846
ENSMGAP00000006922	ENSLOCP00000004493
ENSMGAP00000009640	ENSLOCP00000013177
ENSMGAP00000013549	ENSLOCP00000006816
ENSMGAP00000012417	ENSLOCP00000009182
ENSMGAP00000006353	ENSLOCP00000002538
ENSMGAP00000001245	ENSLOCP00000001174
ENSMGAP00000000020	ENSLOCP00000010487
ENSMGAP00000001641	ENSLOCP00000005764
ENSMGAP00000013964	ENSLOCP00000002505
ENSMGAP00000001953	ENSLOCP00000014587
ENSMGAP00000008643	ENSLOCP00000000026
ENSMGAP00000013976	ENSLOCP00000001439
ENSMGAP00000003882	ENSLOCP00000014944
ENSMGAP00000001229	ENSLOCP00000018359
ENSMGAP00000010606	ENSLOCP00000015529
ENSMGAP00000013027	ENSLOCP00000011522
ENSMGAP00000010762	ENSLOCP00000001685
ENSMGAP00000003521	ENSLOCP00000002767
ENSMGAP00000012557	ENSLOCP00000012439
ENSMGAP00000004776	ENSLOCP00000014927
ENSMGAP00000000870	ENSLOCP00000002824
ENSMGAP00000007688	ENSLOCP00000016948
ENSMGAP00000002556	ENSLOCP00000015618
ENSMGAP00000011888	ENSLOCP00000019400
ENSMGAP00000010755	ENSLOCP00000016036
ENSMGAP00000009091	ENSLOCP00000012722
ENSMGAP00000016251	ENSLOCP00000007311
ENSMGAP00000003916	ENSLOCP00000014968
ENSMGAP00000002734	ENSLOCP00000018768
ENSMGAP00000006873	ENSLOCP00000004652
ENSMGAP00000004381	ENSLOCP00000007368
ENSMGAP00000012622	ENSLOCP00000011664
ENSMGAP00000002326	ENSLOCP00000002033
ENSMGAP00000010155	ENSLOCP00000004675
ENSMGAP00000012316	ENSLOCP00000008004
ENSMGAP00000006903	ENSLOCP00000017807
ENSMGAP00000003134	ENSLOCP00000007843
ENSMGAP00000002122	ENSLOCP00000001085
ENSMGAP00000008584	ENSLOCP00000008187
ENSMGAP00000006259	ENSLOCP00000013704
ENSMGAP00000001004	ENSLOCP00000012506
ENSMGAP00000002645	ENSLOCP00000006906
ENSMGAP00000010799	ENSLOCP00000009732
ENSMGAP00000011572	ENSLOCP00000020119
ENSMGAP00000001756	ENSLOCP00000013138
ENSMGAP00000007306	ENSLOCP00000002524
ENSMGAP00000016020	ENSLOCP00000004941
ENSMGAP00000000828	ENSLOCP00000005592
ENSMGAP00000014208	ENSLOCP00000021197
ENSMGAP00000014722	ENSLOCP00000020619
ENSMGAP00000010500	ENSLOCP00000002996
ENSMGAP00000017846	ENSLOCP00000005953
ENSMGAP00000006709	ENSLOCP00000006462
ENSMGAP00000011374	ENSLOCP00000006910
ENSMGAP00000001027	ENSLOCP00000004423
ENSMGAP00000015578	ENSLOCP00000012258
ENSMGAP00000006728	ENSLOCP00000010198
ENSMGAP00000001112	ENSLOCP00000002343
ENSMGAP00000005616	ENSLOCP00000010821
ENSMGAP00000010582	ENSLOCP00000008742
ENSMGAP00000007328	ENSLOCP00000004223
ENSMGAP00000010877	ENSLOCP00000001376
ENSMGAP00000000251	ENSLOCP00000021340
ENSMGAP00000001694	ENSLOCP00000008690
ENSMGAP00000019190	ENSLOCP00000015114
ENSMGAP00000003138	ENSLOCP00000009610
ENSMGAP00000009459	ENSLOCP00000004062
ENSMGAP00000009794	ENSLOCP00000000897
ENSMGAP00000015740	ENSLOCP00000012042
ENSMGAP00000007757	ENSLOCP00000018767
ENSMGAP00000014053	ENSLOCP00000013748
ENSMGAP00000015288	ENSLOCP00000013708
ENSMGAP00000004237	ENSLOCP00000015139
ENSMGAP00000001837	ENSLOCP00000018993
ENSMGAP00000011457	ENSLOCP00000011531
ENSMGAP00000010631	ENSLOCP00000007891
ENSMGAP00000008667	ENSLOCP00000012893
ENSMGAP00000018907	ENSLOCP00000001991
ENSMGAP00000007710	ENSLOCP00000016326
ENSMGAP00000007408	ENSLOCP00000017936
ENSMGAP00000013579	ENSLOCP00000012621
ENSMGAP00000004320	ENSLOCP00000016642
ENSMGAP00000008440	ENSLOCP00000019459
ENSMGAP00000014471	ENSLOCP00000014502
ENSMGAP00000017662	ENSLOCP00000019600
ENSMGAP00000002939	ENSLOCP00000007197
ENSMGAP00000014005	ENSLOCP00000020398
ENSMGAP00000008156	ENSLOCP00000009033
ENSMGAP00000013042	ENSLOCP00000003686
ENSMGAP00000005429	ENSLOCP00000007012
ENSMGAP00000012662	ENSLOCP00000007195
ENSMGAP00000012660	ENSLOCP00000002960
ENSMGAP00000013858	ENSLOCP00000017397
ENSMGAP00000003252	ENSLOCP00000019918
ENSMGAP00000009577	ENSLOCP00000010068
ENSMGAP00000015395	ENSLOCP00000008264
ENSMGAP00000004837	ENSLOCP00000017196
ENSMGAP00000013465	ENSLOCP00000020336
ENSMGAP00000010825	ENSLOCP00000017289
ENSMGAP00000002555	ENSLOCP00000007535
ENSMGAP00000019015	ENSLOCP00000015142
ENSMGAP00000008614	ENSLOCP00000012510
ENSMGAP00000008612	ENSLOCP00000018742
ENSMGAP00000012442	ENSLOCP00000009050
ENSMGAP00000003096	ENSLOCP00000015396
ENSMGAP00000007662	ENSLOCP00000015678
ENSMGAP00000013818	ENSLOCP00000013457
ENSMGAP00000010057	ENSLOCP00000011701
ENSMGAP00000008901	ENSLOCP00000019450
ENSMGAP00000015434	ENSLOCP00000001638
ENSMGAP00000000786	ENSLOCP00000005312
ENSMGAP00000012634	ENSLOCP00000011689
ENSMGAP00000017507	ENSLOCP00000009365
ENSMGAP00000013682	ENSLOCP00000008931
ENSMGAP00000013502	ENSLOCP00000000350
ENSMGAP00000011574	ENSLOCP00000020122
ENSMGAP00000000951	ENSLOCP00000018702
ENSMGAP00000010063	ENSLOCP00000007667
ENSMGAP00000008930	ENSLOCP00000003757
ENSMGAP00000018912	ENSLOCP00000016502
ENSMGAP00000005737	ENSLOCP00000007288
ENSMGAP00000006786	ENSLOCP00000009894
ENSMGAP00000007251	ENSLOCP00000016250
ENSMGAP00000002729	ENSLOCP00000006977
ENSMGAP00000014498	ENSLOCP00000014410
ENSMGAP00000002852	ENSLOCP00000009297
ENSMGAP00000003742	ENSLOCP00000005937
ENSMGAP00000009937	ENSLOCP00000004321
ENSMGAP00000011254	ENSLOCP00000012478
ENSMGAP00000011462	ENSLOCP00000006559
ENSMGAP00000003699	ENSLOCP00000011739
ENSMGAP00000003102	ENSLOCP00000018852
ENSMGAP00000017717	ENSLOCP00000002689
ENSMGAP00000013271	ENSLOCP00000011238
ENSMGAP00000009204	ENSLOCP00000020279
ENSMGAP00000010078	ENSLOCP00000011676
ENSMGAP00000012206	ENSLOCP00000008323
ENSMGAP00000009040	ENSLOCP00000007102
ENSMGAP00000013128	ENSLOCP00000015164
ENSMGAP00000014254	ENSLOCP00000021950
ENSMGAP00000008375	ENSLOCP00000007229
ENSMGAP00000010241	ENSLOCP00000003412
ENSMGAP00000006431	ENSLOCP00000016068
ENSMGAP00000014030	ENSLOCP00000021360
ENSMGAP00000012167	ENSLOCP00000005619
ENSMGAP00000007922	ENSLOCP00000001957
ENSMGAP00000011334	ENSLOCP00000020071
ENSMGAP00000005338	ENSLOCP00000006901
ENSMGAP00000008281	ENSLOCP00000004743
ENSMGAP00000009584	ENSLOCP00000002913
ENSMGAP00000016919	ENSLOCP00000022019
ENSMGAP00000013073	ENSLOCP00000011873
ENSMGAP00000000245	ENSLOCP00000017581
ENSMGAP00000006625	ENSLOCP00000008284
ENSMGAP00000007389	ENSLOCP00000019451
ENSMGAP00000009709	ENSLOCP00000000951
ENSMGAP00000011471	ENSLOCP00000020086
ENSMGAP00000001058	ENSLOCP00000011944
ENSMGAP00000008538	ENSLOCP00000002602
ENSMGAP00000001333	ENSLOCP00000011974
ENSMGAP00000014853	ENSLOCP00000021254
ENSMGAP00000017217	ENSLOCP00000006233
ENSMGAP00000012730	ENSLOCP00000004049
ENSMGAP00000017223	ENSLOCP00000009317
ENSMGAP00000005368	ENSLOCP00000015168
ENSMGAP00000000994	ENSLOCP00000012103
ENSMGAP00000014034	ENSLOCP00000021356
ENSMGAP00000018057	ENSLOCP00000012428
ENSMGAP00000010074	ENSLOCP00000008512
ENSMGAP00000008394	ENSLOCP00000003447
ENSMGAP00000004358	ENSLOCP00000007330
ENSMGAP00000009941	ENSLOCP00000020636
ENSMGAP00000013901	ENSLOCP00000001383
ENSMGAP00000007019	ENSLOCP00000015270
ENSMGAP00000002353	ENSLOCP00000012876
ENSMGAP00000011927	ENSLOCP00000005023
ENSMGAP00000010690	ENSLOCP00000021097
ENSMGAP00000016128	ENSLOCP00000009061
ENSMGAP00000000239	ENSLOCP00000018042
ENSMGAP00000011507	ENSLOCP00000001924
ENSMGAP00000011230	ENSLOCP00000020253
ENSMGAP00000013520	ENSLOCP00000013056
ENSMGAP00000009799	ENSLOCP00000004116
ENSMGAP00000010671	ENSLOCP00000008639
ENSMGAP00000015200	ENSLOCP00000012993
ENSMGAP00000006747	ENSLOCP00000019060
ENSMGAP00000000104	ENSLOCP00000013725
ENSMGAP00000008164	ENSLOCP00000016838
ENSMGAP00000005237	ENSLOCP00000011173
ENSMGAP00000007989	ENSLOCP00000015087
ENSMGAP00000002438	ENSLOCP00000007929
ENSMGAP00000007700	ENSLOCP00000005303
ENSMGAP00000019223	ENSLOCP00000005149
ENSMGAP00000004393	ENSLOCP00000005091
ENSMGAP00000003639	ENSLOCP00000008469
ENSMGAP00000002919	ENSLOCP00000011861
ENSMGAP00000015478	ENSLOCP00000002533
ENSMGAP00000014835	ENSLOCP00000020351
ENSMGAP00000010334	ENSLOCP00000020375
ENSMGAP00000014640	ENSLOCP00000019960
ENSMGAP00000006766	ENSLOCP00000016824
ENSMGAP00000005055	ENSLOCP00000009952
ENSMGAP00000012137	ENSLOCP00000017178
ENSMGAP00000010180	ENSLOCP00000013694
ENSMGAP00000013213	ENSLOCP00000001161
ENSMGAP00000010111	ENSLOCP00000009703
ENSMGAP00000005619	ENSLOCP00000015354
ENSMGAP00000016270	ENSLOCP00000022333
ENSMGAP00000001760	ENSLOCP00000009571
ENSMGAP00000009529	ENSLOCP00000001195
ENSMGAP00000018704	ENSLOCP00000007415
ENSMGAP00000014540	ENSLOCP00000021085
ENSMGAP00000000739	ENSLOCP00000013920
ENSMGAP00000017986	ENSLOCP00000019529
ENSMGAP00000005779	ENSLOCP00000007504
ENSMGAP00000014295	ENSLOCP00000000961
ENSMGAP00000018188	ENSLOCP00000021352
ENSMGAP00000000140	ENSLOCP00000006318
ENSMGAP00000006172	ENSLOCP00000006082
ENSMGAP00000011644	ENSLOCP00000006002
ENSMGAP00000016548	ENSLOCP00000021692
ENSMGAP00000017982	ENSLOCP00000016311
ENSMGAP00000011824	ENSLOCP00000020846
ENSMGAP00000012195	ENSLOCP00000011857
ENSMGAP00000005450	ENSLOCP00000006151
ENSMGAP00000012070	ENSLOCP00000000919
ENSMGAP00000013253	ENSLOCP00000011317
ENSMGAP00000016807	ENSLOCP00000022440
ENSMGAP00000009066	ENSLOCP00000012660
ENSMGAP00000006876	ENSLOCP00000009230
ENSMGAP00000002071	ENSLOCP00000016180
ENSMGAP00000002737	ENSLOCP00000014539
ENSMGAP00000008642	ENSLOCP00000000540
ENSMGAP00000015526	ENSLOCP00000004563
ENSMGAP00000015121	ENSLOCP00000020393
ENSMGAP00000009167	ENSLOCP00000002598
ENSMGAP00000001023	ENSLOCP00000015174
ENSMGAP00000015564	ENSLOCP00000009326
ENSMGAP00000000643	ENSLOCP00000010362
ENSMGAP00000005734	ENSLOCP00000007291
ENSMGAP00000006178	ENSLOCP00000014355
ENSMGAP00000015351	ENSLOCP00000008872
ENSMGAP00000004467	ENSLOCP00000001728
ENSMGAP00000007008	ENSLOCP00000000326
ENSMGAP00000003081	ENSLOCP00000019265
ENSMGAP00000019634	ENSLOCP00000017566
ENSMGAP00000000032	ENSLOCP00000018440
ENSMGAP00000007508	ENSLOCP00000008782
ENSMGAP00000006897	ENSLOCP00000001716
ENSMGAP00000002725	ENSLOCP00000011931
ENSMGAP00000008477	ENSLOCP00000001677
ENSMGAP00000009823	ENSLOCP00000001866
ENSMGAP00000005864	ENSLOCP00000008784
ENSMGAP00000019178	ENSLOCP00000001913
ENSMGAP00000001470	ENSLOCP00000011416
ENSMGAP00000003698	ENSLOCP00000016491
ENSMGAP00000006487	ENSLOCP00000006665
ENSMGAP00000010945	ENSLOCP00000014284
ENSMGAP00000006088	ENSLOCP00000009461
ENSMGAP00000002054	ENSLOCP00000015210
ENSMGAP00000002014	ENSLOCP00000015218
ENSMGAP00000011231	ENSLOCP00000007388
ENSMGAP00000009796	ENSLOCP00000007597
ENSMGAP00000015802	ENSLOCP00000006576
ENSMGAP00000003889	ENSLOCP00000002353
ENSMGAP00000012100	ENSLOCP00000004327
ENSMGAP00000007532	ENSLOCP00000004189
ENSMGAP00000005822	ENSLOCP00000015581
ENSMGAP00000001008	ENSLOCP00000007560
ENSMGAP00000018565	ENSLOCP00000016625
ENSMGAP00000000866	ENSLOCP00000004732
ENSMGAP00000015271	ENSLOCP00000010462
ENSMGAP00000006269	ENSLOCP00000002838
ENSMGAP00000016150	ENSLOCP00000008705
ENSMGAP00000015806	ENSLOCP00000005850
ENSMGAP00000005467	ENSLOCP00000016350
ENSMGAP00000018956	ENSLOCP00000012112
ENSMGAP00000009570	ENSLOCP00000008739
ENSMGAP00000005050	ENSLOCP00000006421
ENSMGAP00000017700	ENSLOCP00000006580
ENSMGAP00000014526	ENSLOCP00000018624
ENSMGAP00000002364	ENSLOCP00000012190
ENSMGAP00000010602	ENSLOCP00000013987
ENSMGAP00000006180	ENSLOCP00000016999
ENSMGAP00000000387	ENSLOCP00000009137
ENSMGAP00000012958	ENSLOCP00000014129
ENSMGAP00000001649	ENSLOCP00000014931
ENSMGAP00000006276	ENSLOCP00000015917
ENSMGAP00000001111	ENSLOCP00000010552
ENSMGAP00000013186	ENSLOCP00000014081
ENSMGAP00000016301	ENSLOCP00000021429
ENSMGAP00000016980	ENSLOCP00000021090
ENSMGAP00000016615	ENSLOCP00000022026
ENSMGAP00000005875	ENSLOCP00000012280
ENSMGAP00000013589	ENSLOCP00000018659
ENSMGAP00000000755	ENSLOCP00000005298
ENSMGAP00000011783	ENSLOCP00000013893
ENSMGAP00000006685	ENSLOCP00000014241
ENSMGAP00000006819	ENSLOCP00000018978
ENSMGAP00000007002	ENSLOCP00000019891
ENSMGAP00000011638	ENSLOCP00000015980
ENSMGAP00000010447	ENSLOCP00000013432
ENSMGAP00000002169	ENSLOCP00000005097
ENSMGAP00000000891	ENSLOCP00000012580
ENSMGAP00000011022	ENSLOCP00000006953
ENSMGAP00000001218	ENSLOCP00000003565
ENSMGAP00000015140	ENSLOCP00000003318
ENSMGAP00000014643	ENSLOCP00000021144
ENSMGAP00000007805	ENSLOCP00000010429
ENSMGAP00000012832	ENSLOCP00000022197
ENSMGAP00000013825	ENSLOCP00000018686
ENSMGAP00000016158	ENSLOCP00000007069
ENSMGAP00000000288	ENSLOCP00000001710
ENSMGAP00000008771	ENSLOCP00000012600
ENSMGAP00000015574	ENSLOCP00000012292
ENSMGAP00000007086	ENSLOCP00000016783
ENSMGAP00000001898	ENSLOCP00000002721
ENSMGAP00000011052	ENSLOCP00000019996
ENSMGAP00000004976	ENSLOCP00000003106
ENSMGAP00000012968	ENSLOCP00000014995
ENSMGAP00000005936	ENSLOCP00000005102
ENSMGAP00000018182	ENSLOCP00000009686
ENSMGAP00000006999	ENSLOCP00000001440
ENSMGAP00000002903	ENSLOCP00000015017
ENSMGAP00000009699	ENSLOCP00000014924
ENSMGAP00000001332	ENSLOCP00000008774
ENSMGAP00000003291	ENSLOCP00000014791
ENSMGAP00000011162	ENSLOCP00000014651
ENSMGAP00000019437	ENSLOCP00000008744
ENSMGAP00000004312	ENSLOCP00000004775
ENSMGAP00000011971	ENSLOCP00000004912
ENSMGAP00000014971	ENSLOCP00000019570
ENSMGAP00000011468	ENSLOCP00000006513
ENSMGAP00000014504	ENSLOCP00000012804
ENSMGAP00000006021	ENSLOCP00000004513
ENSMGAP00000002799	ENSLOCP00000014622
ENSMGAP00000013655	ENSLOCP00000018521
ENSMGAP00000007739	ENSLOCP00000016935
ENSMGAP00000008567	ENSLOCP00000003354
ENSMGAP00000005610	ENSLOCP00000006590
ENSMGAP00000005614	ENSLOCP00000013208
ENSMGAP00000007284	ENSLOCP00000007383
ENSMGAP00000004624	ENSLOCP00000015516
ENSMGAP00000010114	ENSLOCP00000015556
ENSMGAP00000008591	ENSLOCP00000005158
ENSMGAP00000011069	ENSLOCP00000008254
ENSMGAP00000005811	ENSLOCP00000000642
ENSMGAP00000015597	ENSLOCP00000012380
ENSMGAP00000007875	ENSLOCP00000015944
ENSMGAP00000000282	ENSLOCP00000009691
ENSMGAP00000000200	ENSLOCP00000018038
ENSMGAP00000014075	ENSLOCP00000021343
ENSMGAP00000001819	ENSLOCP00000011711
ENSMGAP00000005758	ENSLOCP00000015118
ENSMGAP00000011975	ENSLOCP00000010911
ENSMGAP00000014889	ENSLOCP00000020687
ENSMGAP00000004779	ENSLOCP00000018481
ENSMGAP00000009769	ENSLOCP00000005614
ENSMGAP00000010997	ENSLOCP00000014986
ENSMGAP00000007973	ENSLOCP00000005829
ENSMGAP00000017322	ENSLOCP00000005394
ENSMGAP00000003038	ENSLOCP00000007087
ENSMGAP00000005853	ENSLOCP00000000498
ENSMGAP00000004944	ENSLOCP00000017221
ENSMGAP00000003087	ENSLOCP00000020871
ENSMGAP00000016033	ENSLOCP00000002017
ENSMGAP00000012156	ENSLOCP00000017200
ENSMGAP00000015583	ENSLOCP00000012161
ENSMGAP00000009359	ENSLOCP00000015840
ENSMGAP00000003720	ENSLOCP00000001858
ENSMGAP00000004557	ENSLOCP00000019334
ENSMGAP00000015488	ENSLOCP00000009595
ENSMGAP00000004036	ENSLOCP00000018814
ENSMGAP00000015173	ENSLOCP00000002053
ENSMGAP00000011165	ENSLOCP00000015241
ENSMGAP00000002754	ENSLOCP00000018848
ENSMGAP00000004483	ENSLOCP00000015507
ENSMGAP00000011939	ENSLOCP00000013534
ENSMGAP00000004030	ENSLOCP00000018148
ENSMGAP00000016047	ENSLOCP00000013277
ENSMGAP00000004032	ENSLOCP00000001226
ENSMGAP00000008993	ENSLOCP00000004742
ENSMGAP00000006749	ENSLOCP00000001048
ENSMGAP00000011903	ENSLOCP00000014026
ENSMGAP00000011566	ENSLOCP00000016021
ENSMGAP00000018193	ENSLOCP00000012499
ENSMGAP00000018530	ENSLOCP00000020600
ENSMGAP00000009932	ENSLOCP00000013635
ENSMGAP00000007277	ENSLOCP00000001128
ENSMGAP00000009267	ENSLOCP00000006646
ENSMGAP00000014360	ENSLOCP00000008048
ENSMGAP00000009285	ENSLOCP00000006680
ENSMGAP00000017325	ENSLOCP00000004797
ENSMGAP00000017049	ENSLOCP00000010757
ENSMGAP00000017064	ENSLOCP00000016407
ENSMGAP00000014980	ENSLOCP00000009355
ENSMGAP00000008096	ENSLOCP00000001294
ENSMGAP00000019648	ENSLOCP00000004307
ENSMGAP00000013120	ENSLOCP00000001946
ENSMGAP00000000880	ENSLOCP00000005364
ENSMGAP00000005114	ENSLOCP00000018421
ENSMGAP00000015495	ENSLOCP00000012394
ENSMGAP00000005993	ENSLOCP00000009385
ENSMGAP00000002863	ENSLOCP00000003957
ENSMGAP00000011146	ENSLOCP00000014610
ENSMGAP00000007150	ENSLOCP00000016620
ENSMGAP00000014781	ENSLOCP00000021285
ENSMGAP00000006634	ENSLOCP00000006312
ENSMGAP00000011306	ENSLOCP00000007097
ENSMGAP00000006228	ENSLOCP00000005246
ENSMGAP00000008782	ENSLOCP00000006314
ENSMGAP00000002764	ENSLOCP00000018542
ENSMGAP00000019156	ENSLOCP00000004312
ENSMGAP00000018310	ENSLOCP00000002395
ENSMGAP00000006429	ENSLOCP00000006166
ENSMGAP00000004693	ENSLOCP00000019794
ENSMGAP00000007501	ENSLOCP00000015390
ENSMGAP00000010327	ENSLOCP00000014209
ENSMGAP00000011955	ENSLOCP00000014074
ENSMGAP00000001645	ENSLOCP00000018579
ENSMGAP00000014601	ENSLOCP00000014940
ENSMGAP00000002252	ENSLOCP00000011939
ENSMGAP00000011247	ENSLOCP00000020249
ENSMGAP00000012608	ENSLOCP00000014690
ENSMGAP00000009244	ENSLOCP00000009564
ENSMGAP00000008916	ENSLOCP00000013439
ENSMGAP00000019006	ENSLOCP00000010880
ENSMGAP00000005580	ENSLOCP00000020092
ENSMGAP00000017324	ENSLOCP00000010906
ENSMGAP00000011333	ENSLOCP00000015127
ENSMGAP00000009109	ENSLOCP00000019257
ENSMGAP00000012788	ENSLOCP00000019424
ENSMGAP00000001676	ENSLOCP00000018657
ENSMGAP00000005133	ENSLOCP00000006052
ENSMGAP00000008770	ENSLOCP00000015684
ENSMGAP00000012548	ENSLOCP00000014045
ENSMGAP00000001526	ENSLOCP00000011994
ENSMGAP00000017432	ENSLOCP00000002555
ENSMGAP00000015110	ENSLOCP00000008498
ENSMGAP00000015088	ENSLOCP00000019471
ENSMGAP00000001553	ENSLOCP00000003232
ENSMGAP00000001295	ENSLOCP00000016288
ENSMGAP00000017467	ENSLOCP00000006752
ENSMGAP00000011518	ENSLOCP00000014493
ENSMGAP00000001684	ENSLOCP00000006776
ENSMGAP00000013118	ENSLOCP00000011554
ENSMGAP00000010106	ENSLOCP00000004686
ENSMGAP00000003605	ENSLOCP00000002982
ENSMGAP00000007224	ENSLOCP00000002435
ENSMGAP00000002349	ENSLOCP00000002142
ENSMGAP00000009788	ENSLOCP00000004486
ENSMGAP00000014126	ENSLOCP00000020865
ENSMGAP00000007741	ENSLOCP00000006073
ENSMGAP00000000493	ENSLOCP00000011392
ENSMGAP00000002432	ENSLOCP00000005780
ENSMGAP00000009911	ENSLOCP00000013444
ENSMGAP00000006555	ENSLOCP00000004245
ENSMGAP00000014977	ENSLOCP00000009818
ENSMGAP00000005506	ENSLOCP00000002410
ENSMGAP00000016907	ENSLOCP00000020353
ENSMGAP00000014150	ENSLOCP00000001422
ENSMGAP00000004687	ENSLOCP00000002766
ENSMGAP00000015558	ENSLOCP00000008981
ENSMGAP00000014521	ENSLOCP00000021105
ENSMGAP00000003789	ENSLOCP00000013852
ENSMGAP00000007158	ENSLOCP00000016630
ENSMGAP00000004040	ENSLOCP00000016613
ENSMGAP00000013997	ENSLOCP00000021077
ENSMGAP00000000161	ENSLOCP00000006720
ENSMGAP00000000268	ENSLOCP00000013580
ENSMGAP00000005942	ENSLOCP00000015574
ENSMGAP00000014046	ENSLOCP00000011356
ENSMGAP00000001478	ENSLOCP00000018581
ENSMGAP00000017942	ENSLOCP00000020012
ENSMGAP00000000348	ENSLOCP00000018060
ENSMGAP00000011594	ENSLOCP00000004617
ENSMGAP00000014463	ENSLOCP00000020918
ENSMGAP00000000706	ENSLOCP00000005197
ENSMGAP00000014247	ENSLOCP00000020514
ENSMGAP00000016118	ENSLOCP00000009204
ENSMGAP00000007806	ENSLOCP00000018363
ENSMGAP00000001371	ENSLOCP00000007825
ENSMGAP00000006229	ENSLOCP00000014420
ENSMGAP00000012089	ENSLOCP00000017138
ENSMGAP00000007409	ENSLOCP00000010866
ENSMGAP00000005193	ENSLOCP00000013813
ENSMGAP00000012418	ENSLOCP00000008268
ENSMGAP00000006043	ENSLOCP00000006833
ENSMGAP00000002788	ENSLOCP00000014521
ENSMGAP00000005679	ENSLOCP00000013780
ENSMGAP00000007921	ENSLOCP00000011952
ENSMGAP00000011074	ENSLOCP00000003536
ENSMGAP00000012215	ENSLOCP00000002462
ENSMGAP00000015964	ENSLOCP00000010352
ENSMGAP00000000945	ENSLOCP00000010399
ENSMGAP00000019524	ENSLOCP00000010461
ENSMGAP00000007480	ENSLOCP00000004103
ENSMGAP00000002213	ENSLOCP00000016785
ENSMGAP00000015905	ENSLOCP00000012901
ENSMGAP00000018914	ENSLOCP00000015046
ENSMGAP00000008744	ENSLOCP00000006063
ENSMGAP00000004432	ENSLOCP00000004934
ENSMGAP00000009258	ENSLOCP00000003268
ENSMGAP00000003211	ENSLOCP00000010961
ENSMGAP00000016180	ENSLOCP00000006952
ENSMGAP00000007120	ENSLOCP00000017973
ENSMGAP00000010278	ENSLOCP00000009824
ENSMGAP00000003814	ENSLOCP00000002054
ENSMGAP00000005459	ENSLOCP00000012553
ENSMGAP00000007194	ENSLOCP00000013557
ENSMGAP00000012839	ENSLOCP00000015946
ENSMGAP00000014222	ENSLOCP00000015732
ENSMGAP00000012053	ENSLOCP00000018931
ENSMGAP00000006755	ENSLOCP00000003184
ENSMGAP00000009600	ENSLOCP00000007073
ENSMGAP00000015342	ENSLOCP00000013157
ENSMGAP00000000979	ENSLOCP00000005891
ENSMGAP00000000551	ENSLOCP00000004021
ENSMGAP00000014052	ENSLOCP00000021346
ENSMGAP00000002420	ENSLOCP00000008192
ENSMGAP00000002457	ENSLOCP00000014152
ENSMGAP00000002412	ENSLOCP00000002091
ENSMGAP00000003850	ENSLOCP00000013821
ENSMGAP00000005722	ENSLOCP00000006865
ENSMGAP00000018362	ENSLOCP00000006282
ENSMGAP00000002112	ENSLOCP00000016647
ENSMGAP00000010915	ENSLOCP00000014265
ENSMGAP00000016228	ENSLOCP00000001088
ENSMGAP00000016196	ENSLOCP00000007972
ENSMGAP00000015935	ENSLOCP00000012659
ENSMGAP00000007312	ENSLOCP00000019836
ENSMGAP00000003982	ENSLOCP00000002490
ENSMGAP00000013845	ENSLOCP00000020010
ENSMGAP00000016504	ENSLOCP00000010775
ENSMGAP00000005567	ENSLOCP00000015109
ENSMGAP00000008834	ENSLOCP00000008065
ENSMGAP00000004818	ENSLOCP00000017193
ENSMGAP00000013477	ENSLOCP00000020327
ENSMGAP00000009220	ENSLOCP00000019204
ENSMGAP00000000475	ENSLOCP00000014670
ENSMGAP00000007055	ENSLOCP00000007720
ENSMGAP00000009349	ENSLOCP00000017719
ENSMGAP00000006497	ENSLOCP00000013469
ENSMGAP00000011210	ENSLOCP00000015453
ENSMGAP00000006603	ENSLOCP00000015435
ENSMGAP00000006926	ENSLOCP00000000119
ENSMGAP00000005400	ENSLOCP00000021274
ENSMGAP00000001402	ENSLOCP00000011203
ENSMGAP00000005212	ENSLOCP00000014097
ENSMGAP00000013551	ENSLOCP00000018793
ENSMGAP00000011577	ENSLOCP00000018047
ENSMGAP00000007582	ENSLOCP00000000996
ENSMGAP00000012496	ENSLOCP00000008415
ENSMGAP00000004843	ENSLOCP00000013613
ENSMGAP00000008658	ENSLOCP00000012528
ENSMGAP00000017712	ENSLOCP00000013203
ENSMGAP00000006112	ENSLOCP00000022463
ENSMGAP00000001623	ENSLOCP00000014382
ENSMGAP00000003413	ENSLOCP00000016275
ENSMGAP00000011238	ENSLOCP00000020250
ENSMGAP00000013319	ENSLOCP00000001476
ENSMGAP00000010125	ENSLOCP00000016439
ENSMGAP00000013261	ENSLOCP00000014508
ENSMGAP00000017387	ENSLOCP00000004843
ENSMGAP00000013600	ENSLOCP00000020210
ENSMGAP00000000183	ENSLOCP00000018032
ENSMGAP00000016032	ENSLOCP00000001966
ENSMGAP00000001342	ENSLOCP00000019881
ENSMGAP00000002152	ENSLOCP00000007611
ENSMGAP00000004099	ENSLOCP00000008548
ENSMGAP00000007270	ENSLOCP00000010811
ENSMGAP00000015442	ENSLOCP00000004796
ENSMGAP00000013941	ENSLOCP00000021114
ENSMGAP00000018453	ENSLOCP00000008320
ENSMGAP00000009711	ENSLOCP00000001519
ENSMGAP00000010028	ENSLOCP00000012127
ENSMGAP00000005094	ENSLOCP00000004285
ENSMGAP00000002629	ENSLOCP00000015645
ENSMGAP00000011659	ENSLOCP00000020466
ENSMGAP00000012353	ENSLOCP00000012680
ENSMGAP00000016358	ENSLOCP00000021861
ENSMGAP00000014449	ENSLOCP00000013769
ENSMGAP00000004587	ENSLOCP00000019778
ENSMGAP00000013142	ENSLOCP00000001896
ENSMGAP00000017419	ENSLOCP00000005698
ENSMGAP00000015682	ENSLOCP00000013022
ENSMGAP00000015681	ENSLOCP00000018225
ENSMGAP00000012213	ENSLOCP00000017251
ENSMGAP00000005786	ENSLOCP00000012008
ENSMGAP00000013416	ENSLOCP00000003166
ENSMGAP00000002837	ENSLOCP00000016220
ENSMGAP00000003265	ENSLOCP00000007447
ENSMGAP00000000775	ENSLOCP00000010214
ENSMGAP00000015116	ENSLOCP00000020386
ENSMGAP00000010765	ENSLOCP00000015394
ENSMGAP00000008918	ENSLOCP00000003200
ENSMGAP00000002093	ENSLOCP00000007566
ENSMGAP00000000511	ENSLOCP00000008944
ENSMGAP00000004442	ENSLOCP00000008720
ENSMGAP00000015916	ENSLOCP00000010825
ENSMGAP00000003712	ENSLOCP00000013066
ENSMGAP00000019530	ENSLOCP00000019452
ENSMGAP00000012539	ENSLOCP00000017482
ENSMGAP00000005435	ENSLOCP00000002244
ENSMGAP00000003936	ENSLOCP00000018826
ENSMGAP00000009215	ENSLOCP00000002700
ENSMGAP00000007916	ENSLOCP00000005772
ENSMGAP00000006945	ENSLOCP00000000144
ENSMGAP00000010629	ENSLOCP00000016664
ENSMGAP00000019699	ENSLOCP00000004055
ENSMGAP00000004549	ENSLOCP00000013687
ENSMGAP00000017863	ENSLOCP00000017492
ENSMGAP00000003563	ENSLOCP00000000942
ENSMGAP00000005606	ENSLOCP00000002058
ENSMGAP00000013543	ENSLOCP00000013578
ENSMGAP00000008204	ENSLOCP00000019728
ENSMGAP00000011335	ENSLOCP00000019243
ENSMGAP00000003898	ENSLOCP00000008230
ENSMGAP00000001129	ENSLOCP00000002359
ENSMGAP00000003619	ENSLOCP00000019554
ENSMGAP00000014612	ENSLOCP00000013928
ENSMGAP00000013198	ENSLOCP00000014391
ENSMGAP00000002266	ENSLOCP00000001548
ENSMGAP00000011390	ENSLOCP00000006866
ENSMGAP00000005599	ENSLOCP00000001179
ENSMGAP00000009573	ENSLOCP00000019606
ENSMGAP00000013680	ENSLOCP00000016175
ENSMGAP00000013095	ENSLOCP00000011913
ENSMGAP00000001625	ENSLOCP00000017772
ENSMGAP00000015554	ENSLOCP00000009259
ENSMGAP00000013685	ENSLOCP00000019431
ENSMGAP00000015156	ENSLOCP00000011790
ENSMGAP00000003648	ENSLOCP00000006110
ENSMGAP00000003990	ENSLOCP00000008410
ENSMGAP00000011725	ENSLOCP00000018147
ENSMGAP00000005957	ENSLOCP00000020745
ENSMGAP00000015633	ENSLOCP00000009799
ENSMGAP00000015235	ENSLOCP00000004751
ENSMGAP00000003294	ENSLOCP00000009694
ENSMGAP00000014296	ENSLOCP00000020417
ENSMGAP00000003528	ENSLOCP00000010780
ENSMGAP00000012584	ENSLOCP00000005421
ENSMGAP00000010532	ENSLOCP00000009414
ENSMGAP00000011839	ENSLOCP00000002148
ENSMGAP00000008310	ENSLOCP00000012466
ENSMGAP00000010161	ENSLOCP00000013666
ENSMGAP00000002325	ENSLOCP00000002975
ENSMGAP00000015037	ENSLOCP00000000855
ENSMGAP00000004002	ENSLOCP00000001511
ENSMGAP00000002399	ENSLOCP00000007365
ENSMGAP00000013230	ENSLOCP00000013844
ENSMGAP00000005107	ENSLOCP00000015217
ENSMGAP00000008323	ENSLOCP00000004990
ENSMGAP00000001619	ENSLOCP00000017165
ENSMGAP00000015593	ENSLOCP00000011269
ENSMGAP00000008039	ENSLOCP00000011596
ENSMGAP00000004480	ENSLOCP00000012872
ENSMGAP00000006878	ENSLOCP00000000179
ENSMGAP00000011855	ENSLOCP00000019104
ENSMGAP00000015770	ENSLOCP00000010577
ENSMGAP00000016063	ENSLOCP00000002368
ENSMGAP00000015292	ENSLOCP00000007989
ENSMGAP00000001059	ENSLOCP00000006343
ENSMGAP00000002527	ENSLOCP00000017547
ENSMGAP00000014894	ENSLOCP00000020139
ENSMGAP00000011708	ENSLOCP00000015134
ENSMGAP00000015210	ENSLOCP00000021906
ENSMGAP00000016936	ENSLOCP00000021517
ENSMGAP00000006631	ENSLOCP00000021584
ENSMGAP00000013867	ENSLOCP00000021041
ENSMGAP00000006700	ENSLOCP00000003154
ENSMGAP00000009153	ENSLOCP00000007260
ENSMGAP00000009971	ENSLOCP00000008474
ENSMGAP00000015345	ENSLOCP00000013192
ENSMGAP00000011827	ENSLOCP00000018813
ENSMGAP00000010593	ENSLOCP00000020235
ENSMGAP00000014351	ENSLOCP00000012321
ENSMGAP00000009112	ENSLOCP00000020266
ENSMGAP00000003197	ENSLOCP00000018171
ENSMGAP00000006417	ENSLOCP00000009086
ENSMGAP00000000058	ENSLOCP00000006041
ENSMGAP00000014287	ENSLOCP00000020476
ENSMGAP00000013437	ENSLOCP00000005884
ENSMGAP00000015254	ENSLOCP00000012832
ENSMGAP00000003962	ENSLOCP00000018835
ENSMGAP00000000409	ENSLOCP00000014771
ENSMGAP00000010988	ENSLOCP00000006432
ENSMGAP00000000904	ENSLOCP00000017528
ENSMGAP00000003356	ENSLOCP00000015038
ENSMGAP00000010665	ENSLOCP00000021103
ENSMGAP00000001935	ENSLOCP00000004138
ENSMGAP00000000345	ENSLOCP00000002997
ENSMGAP00000005706	ENSLOCP00000011543
ENSMGAP00000008113	ENSLOCP00000005568
ENSMGAP00000009718	ENSLOCP00000008994
ENSMGAP00000019484	ENSLOCP00000016841
ENSMGAP00000008083	ENSLOCP00000013144
ENSMGAP00000013157	ENSLOCP00000011198
ENSMGAP00000015629	ENSLOCP00000002924
ENSMGAP00000001668	ENSLOCP00000009131
ENSMGAP00000013185	ENSLOCP00000011088
ENSMGAP00000019410	ENSLOCP00000003848
ENSMGAP00000006596	ENSLOCP00000016334
ENSMGAP00000004114	ENSLOCP00000013862
ENSMGAP00000004499	ENSLOCP00000012716
ENSMGAP00000012448	ENSLOCP00000009103
ENSMGAP00000010002	ENSLOCP00000013263
ENSMGAP00000007071	ENSLOCP00000018390
ENSMGAP00000014518	ENSLOCP00000021100
ENSMGAP00000011278	ENSLOCP00000007328
ENSMGAP00000019266	ENSLOCP00000016533
ENSMGAP00000005072	ENSLOCP00000009591
ENSMGAP00000015132	ENSLOCP00000012962
ENSMGAP00000003271	ENSLOCP00000010940
ENSMGAP00000007168	ENSLOCP00000017970
ENSMGAP00000016490	ENSLOCP00000021883
ENSMGAP00000016666	ENSLOCP00000022279
ENSMGAP00000002843	ENSLOCP00000006231
ENSMGAP00000012493	ENSLOCP00000012555
ENSMGAP00000001307	ENSLOCP00000007851
ENSMGAP00000008022	ENSLOCP00000011031
ENSMGAP00000005806	ENSLOCP00000013015
ENSMGAP00000019273	ENSLOCP00000009970
ENSMGAP00000004318	ENSLOCP00000008352
ENSMGAP00000001399	ENSLOCP00000009784
ENSMGAP00000002576	ENSLOCP00000006336
ENSMGAP00000006260	ENSLOCP00000017095
ENSMGAP00000016016	ENSLOCP00000005005
ENSMGAP00000011660	ENSLOCP00000005932
ENSMGAP00000006137	ENSLOCP00000006044
ENSMGAP00000001172	ENSLOCP00000006463
ENSMGAP00000009622	ENSLOCP00000008852
ENSMGAP00000013167	ENSLOCP00000015221
ENSMGAP00000001400	ENSLOCP00000018408
ENSMGAP00000006602	ENSLOCP00000020313
ENSMGAP00000019564	ENSLOCP00000021601
ENSMGAP00000005637	ENSLOCP00000017192
ENSMGAP00000018229	ENSLOCP00000012682
ENSMGAP00000004778	ENSLOCP00000004815
ENSMGAP00000009956	ENSLOCP00000000652
ENSMGAP00000008512	ENSLOCP00000018950
ENSMGAP00000009254	ENSLOCP00000020285
ENSMGAP00000003338	ENSLOCP00000010889
ENSMGAP00000005669	ENSLOCP00000007559
ENSMGAP00000003901	ENSLOCP00000012730
ENSMGAP00000004412	ENSLOCP00000014307
ENSMGAP00000004420	ENSLOCP00000006418
ENSMGAP00000019532	ENSLOCP00000003333
ENSMGAP00000003634	ENSLOCP00000015333
ENSMGAP00000008741	ENSLOCP00000014052
ENSMGAP00000007191	ENSLOCP00000020453
ENSMGAP00000018965	ENSLOCP00000001038
ENSMGAP00000001504	ENSLOCP00000018806
ENSMGAP00000013258	ENSLOCP00000019871
ENSMGAP00000013178	ENSLOCP00000011104
ENSMGAP00000019100	ENSLOCP00000013610
ENSMGAP00000000635	ENSLOCP00000018105
ENSMGAP00000004610	ENSLOCP00000012543
ENSMGAP00000012653	ENSLOCP00000002932
ENSMGAP00000001832	ENSLOCP00000011753
ENSMGAP00000016476	ENSLOCP00000021879
ENSMGAP00000016918	ENSLOCP00000005432
ENSMGAP00000016922	ENSLOCP00000021497
ENSMGAP00000003350	ENSLOCP00000016202
ENSMGAP00000014739	ENSLOCP00000020862
ENSMGAP00000014119	ENSLOCP00000014113
ENSMGAP00000001001	ENSLOCP00000003755
ENSMGAP00000003033	ENSLOCP00000015571
ENSMGAP00000008541	ENSLOCP00000005103
ENSMGAP00000005794	ENSLOCP00000000597
ENSMGAP00000014674	ENSLOCP00000021057
ENSMGAP00000013101	ENSLOCP00000014485
ENSMGAP00000007189	ENSLOCP00000001482
ENSMGAP00000012489	ENSLOCP00000017199
ENSMGAP00000016613	ENSLOCP00000013166
ENSMGAP00000017446	ENSLOCP00000020655
ENSMGAP00000011508	ENSLOCP00000014833
ENSMGAP00000008285	ENSLOCP00000004777
ENSMGAP00000016540	ENSLOCP00000006939
ENSMGAP00000016502	ENSLOCP00000002879
ENSMGAP00000014890	ENSLOCP00000020684
ENSMGAP00000011675	ENSLOCP00000005838
ENSMGAP00000001256	ENSLOCP00000005124
ENSMGAP00000003167	ENSLOCP00000001726
ENSMGAP00000005164	ENSLOCP00000009554
ENSMGAP00000009162	ENSLOCP00000019198
ENSMGAP00000013545	ENSLOCP00000008850
ENSMGAP00000013749	ENSLOCP00000019978
ENSMGAP00000015539	ENSLOCP00000004255
ENSMGAP00000010191	ENSLOCP00000004774
ENSMGAP00000015545	ENSLOCP00000009118
ENSMGAP00000011972	ENSLOCP00000020571
ENSMGAP00000016564	ENSLOCP00000008855
ENSMGAP00000008217	ENSLOCP00000018152
ENSMGAP00000005117	ENSLOCP00000000631
ENSMGAP00000002012	ENSLOCP00000003995
ENSMGAP00000000216	ENSLOCP00000006446
ENSMGAP00000016127	ENSLOCP00000009089
ENSMGAP00000008139	ENSLOCP00000019079
ENSMGAP00000006078	ENSLOCP00000015512
ENSMGAP00000018575	ENSLOCP00000005357
ENSMGAP00000003706	ENSLOCP00000015308
ENSMGAP00000005641	ENSLOCP00000015550
ENSMGAP00000012850	ENSLOCP00000013487
ENSMGAP00000004782	ENSLOCP00000001622
ENSMGAP00000001442	ENSLOCP00000013579
ENSMGAP00000004252	ENSLOCP00000005712
ENSMGAP00000006327	ENSLOCP00000019628
ENSMGAP00000011881	ENSLOCP00000013321
ENSMGAP00000012510	ENSLOCP00000005733
ENSMGAP00000010204	ENSLOCP00000019178
ENSMGAP00000014128	ENSLOCP00000012002
ENSMGAP00000010931	ENSLOCP00000007031
ENSMGAP00000000093	ENSLOCP00000019240
ENSMGAP00000010590	ENSLOCP00000003075
ENSMGAP00000015510	ENSLOCP00000012605
ENSMGAP00000018685	ENSLOCP00000009710
ENSMGAP00000011843	ENSLOCP00000018807
ENSMGAP00000002415	ENSLOCP00000012168
ENSMGAP00000011255	ENSLOCP00000015446
ENSMGAP00000006510	ENSLOCP00000022411
ENSMGAP00000001982	ENSLOCP00000006037
ENSMGAP00000008387	ENSLOCP00000019592
ENSMGAP00000012220	ENSLOCP00000011795
ENSMGAP00000005685	ENSLOCP00000015564
ENSMGAP00000006184	ENSLOCP00000004339
ENSMGAP00000013994	ENSLOCP00000020497
ENSMGAP00000013824	ENSLOCP00000013424
ENSMGAP00000010385	ENSLOCP00000015643
ENSMGAP00000002868	ENSLOCP00000014998
ENSMGAP00000013155	ENSLOCP00000015207
ENSMGAP00000009678	ENSLOCP00000005807
ENSMGAP00000011197	ENSLOCP00000010073
ENSMGAP00000003620	ENSLOCP00000012052
ENSMGAP00000004253	ENSLOCP00000020767
ENSMGAP00000001849	ENSLOCP00000001371
ENSMGAP00000008238	ENSLOCP00000005569
ENSMGAP00000008109	ENSLOCP00000016940
ENSMGAP00000010053	ENSLOCP00000004122
ENSMGAP00000015389	ENSLOCP00000013106
ENSMGAP00000005912	ENSLOCP00000003292
ENSMGAP00000015100	ENSLOCP00000019557
ENSMGAP00000016463	ENSLOCP00000009100
ENSMGAP00000009389	ENSLOCP00000014958
ENSMGAP00000010752	ENSLOCP00000000860
[truncated: 7,082 more rows]
