# Supplementary material for: Reconstruction of proto-vertebrate, proto-cyclostome and proto-gnathostome genomes provides new insights into early vertebrate evolution
Source: Nat Commun. 2021 Jul 23;12:4489. doi: 10.1038/s41467-021-24573-z (PMC8302630; doi:10.1038/s41467-021-24573-z)
Supplement: Supplementary file 4 — Supplementary Data 1 [file 41467_2021_24573_MOESM4_ESM.zip › SuppData1/orthologs/MELGA-MONDO.txt]

ENSMGAP00000004951	ENSMODP00000016222
ENSMGAP00000003068	ENSMODP00000022186
ENSMGAP00000016060	ENSMODP00000018180
ENSMGAP00000000132	ENSMODP00000006413
ENSMGAP00000013265	ENSMODP00000021006
ENSMGAP00000013498	ENSMODP00000020505
ENSMGAP00000013498	ENSMODP00000024085
ENSMGAP00000010739	ENSMODP00000012374
ENSMGAP00000004925	ENSMODP00000016247
ENSMGAP00000002621	ENSMODP00000009976
ENSMGAP00000011180	ENSMODP00000024314
ENSMGAP00000003978	ENSMODP00000023878
ENSMGAP00000015197	ENSMODP00000002624
ENSMGAP00000003388	ENSMODP00000020244
ENSMGAP00000002654	ENSMODP00000028608
ENSMGAP00000002402	ENSMODP00000015454
ENSMGAP00000009217	ENSMODP00000019742
ENSMGAP00000002648	ENSMODP00000023074
ENSMGAP00000009326	ENSMODP00000002660
ENSMGAP00000012078	ENSMODP00000008476
ENSMGAP00000007525	ENSMODP00000005540
ENSMGAP00000001572	ENSMODP00000003267
ENSMGAP00000010575	ENSMODP00000011631
ENSMGAP00000015491	ENSMODP00000026393
ENSMGAP00000013487	ENSMODP00000010124
ENSMGAP00000016149	ENSMODP00000003331
ENSMGAP00000000415	ENSMODP00000020165
ENSMGAP00000000909	ENSMODP00000001568
ENSMGAP00000000973	ENSMODP00000020576
ENSMGAP00000015435	ENSMODP00000026284
ENSMGAP00000002277	ENSMODP00000016589
ENSMGAP00000010566	ENSMODP00000028394
ENSMGAP00000010545	ENSMODP00000000677
ENSMGAP00000001323	ENSMODP00000036724
ENSMGAP00000007436	ENSMODP00000023578
ENSMGAP00000018658	ENSMODP00000020923
ENSMGAP00000011060	ENSMODP00000024842
ENSMGAP00000000941	ENSMODP00000020567
ENSMGAP00000015605	ENSMODP00000000005
ENSMGAP00000017353	ENSMODP00000003305
ENSMGAP00000014132	ENSMODP00000016701
ENSMGAP00000003168	ENSMODP00000030326
ENSMGAP00000000271	ENSMODP00000021625
ENSMGAP00000010789	ENSMODP00000024756
ENSMGAP00000013478	ENSMODP00000024090
ENSMGAP00000010388	ENSMODP00000034686
ENSMGAP00000000840	ENSMODP00000019536
ENSMGAP00000011657	ENSMODP00000000916
ENSMGAP00000005618	ENSMODP00000001331
ENSMGAP00000016332	ENSMODP00000005916
ENSMGAP00000005019	ENSMODP00000021116
ENSMGAP00000000922	ENSMODP00000015137
ENSMGAP00000017433	ENSMODP00000021051
ENSMGAP00000004974	ENSMODP00000011243
ENSMGAP00000000263	ENSMODP00000006081
ENSMGAP00000004440	ENSMODP00000017560
ENSMGAP00000011375	ENSMODP00000026601
ENSMGAP00000015477	ENSMODP00000037658
ENSMGAP00000009720	ENSMODP00000014612
ENSMGAP00000015641	ENSMODP00000000679
ENSMGAP00000012633	ENSMODP00000025796
ENSMGAP00000004973	ENSMODP00000010442
ENSMGAP00000005906	ENSMODP00000016379
ENSMGAP00000012790	ENSMODP00000008107
ENSMGAP00000005521	ENSMODP00000010998
ENSMGAP00000014885	ENSMODP00000019519
ENSMGAP00000013787	ENSMODP00000011474
ENSMGAP00000010708	ENSMODP00000009649
ENSMGAP00000005425	ENSMODP00000010914
ENSMGAP00000006584	ENSMODP00000023478
ENSMGAP00000004536	ENSMODP00000004541
ENSMGAP00000017297	ENSMODP00000003832
ENSMGAP00000013514	ENSMODP00000006867
ENSMGAP00000002404	ENSMODP00000000092
ENSMGAP00000006458	ENSMODP00000000179
ENSMGAP00000010640	ENSMODP00000006523
ENSMGAP00000010940	ENSMODP00000000959
ENSMGAP00000009863	ENSMODP00000012028
ENSMGAP00000014406	ENSMODP00000029754
ENSMGAP00000007874	ENSMODP00000012160
ENSMGAP00000014447	ENSMODP00000022102
ENSMGAP00000009216	ENSMODP00000016495
ENSMGAP00000006576	ENSMODP00000024060
ENSMGAP00000002105	ENSMODP00000014171
ENSMGAP00000000989	ENSMODP00000015986
ENSMGAP00000001972	ENSMODP00000003492
ENSMGAP00000014828	ENSMODP00000013925
ENSMGAP00000012273	ENSMODP00000007364
ENSMGAP00000002149	ENSMODP00000007623
ENSMGAP00000006010	ENSMODP00000002626
ENSMGAP00000006655	ENSMODP00000030239
ENSMGAP00000008809	ENSMODP00000013412
ENSMGAP00000011192	ENSMODP00000037068
ENSMGAP00000007478	ENSMODP00000015720
ENSMGAP00000017442	ENSMODP00000000761
ENSMGAP00000000569	ENSMODP00000013478
ENSMGAP00000011996	ENSMODP00000036453
ENSMGAP00000015040	ENSMODP00000028839
ENSMGAP00000007423	ENSMODP00000024298
ENSMGAP00000015017	ENSMODP00000011108
ENSMGAP00000009294	ENSMODP00000029024
ENSMGAP00000009228	ENSMODP00000007844
ENSMGAP00000013335	ENSMODP00000034167
ENSMGAP00000014950	ENSMODP00000019696
ENSMGAP00000001910	ENSMODP00000021361
ENSMGAP00000004502	ENSMODP00000025206
ENSMGAP00000004061	ENSMODP00000014344
ENSMGAP00000009429	ENSMODP00000016010
ENSMGAP00000014704	ENSMODP00000022856
ENSMGAP00000001781	ENSMODP00000011376
ENSMGAP00000001755	ENSMODP00000014984
ENSMGAP00000000418	ENSMODP00000020886
ENSMGAP00000007539	ENSMODP00000013331
ENSMGAP00000011139	ENSMODP00000017273
ENSMGAP00000017915	ENSMODP00000013863
ENSMGAP00000011894	ENSMODP00000036044
ENSMGAP00000003014	ENSMODP00000017182
ENSMGAP00000015236	ENSMODP00000022560
ENSMGAP00000003757	ENSMODP00000006951
ENSMGAP00000010071	ENSMODP00000013900
ENSMGAP00000009399	ENSMODP00000017320
ENSMGAP00000008128	ENSMODP00000002540
ENSMGAP00000007518	ENSMODP00000025996
ENSMGAP00000014040	ENSMODP00000016389
ENSMGAP00000010374	ENSMODP00000000402
ENSMGAP00000001944	ENSMODP00000002182
ENSMGAP00000016788	ENSMODP00000009150
ENSMGAP00000002878	ENSMODP00000019074
ENSMGAP00000002860	ENSMODP00000019101
ENSMGAP00000000231	ENSMODP00000016852
ENSMGAP00000019713	ENSMODP00000018745
ENSMGAP00000005399	ENSMODP00000026029
ENSMGAP00000013813	ENSMODP00000003122
ENSMGAP00000001795	ENSMODP00000013464
ENSMGAP00000012130	ENSMODP00000004044
ENSMGAP00000005494	ENSMODP00000007893
ENSMGAP00000006701	ENSMODP00000021412
ENSMGAP00000010996	ENSMODP00000023606
ENSMGAP00000004600	ENSMODP00000004519
ENSMGAP00000004769	ENSMODP00000039634
ENSMGAP00000008135	ENSMODP00000037970
ENSMGAP00000007577	ENSMODP00000004963
ENSMGAP00000011438	ENSMODP00000007067
ENSMGAP00000007028	ENSMODP00000021169
ENSMGAP00000010974	ENSMODP00000024799
ENSMGAP00000013515	ENSMODP00000001757
ENSMGAP00000005346	ENSMODP00000015165
ENSMGAP00000011943	ENSMODP00000036437
ENSMGAP00000000964	ENSMODP00000005386
ENSMGAP00000003538	ENSMODP00000007425
ENSMGAP00000006152	ENSMODP00000013628
ENSMGAP00000006673	ENSMODP00000026554
ENSMGAP00000019154	ENSMODP00000004039
ENSMGAP00000018976	ENSMODP00000000790
ENSMGAP00000002706	ENSMODP00000012861
ENSMGAP00000005664	ENSMODP00000031750
ENSMGAP00000008306	ENSMODP00000020405
ENSMGAP00000008756	ENSMODP00000013151
ENSMGAP00000005181	ENSMODP00000002193
ENSMGAP00000012044	ENSMODP00000009886
ENSMGAP00000007164	ENSMODP00000004613
ENSMGAP00000015568	ENSMODP00000021509
ENSMGAP00000015570	ENSMODP00000021545
ENSMGAP00000003190	ENSMODP00000023068
ENSMGAP00000001772	ENSMODP00000002877
ENSMGAP00000005589	ENSMODP00000008929
ENSMGAP00000007854	ENSMODP00000013499
ENSMGAP00000006564	ENSMODP00000034760
ENSMGAP00000014728	ENSMODP00000022870
ENSMGAP00000000062	ENSMODP00000031383
ENSMGAP00000014847	ENSMODP00000027887
ENSMGAP00000008226	ENSMODP00000006876
ENSMGAP00000019750	ENSMODP00000001749
ENSMGAP00000001752	ENSMODP00000020580
ENSMGAP00000008466	ENSMODP00000017923
ENSMGAP00000001356	ENSMODP00000012407
ENSMGAP00000013090	ENSMODP00000012104
ENSMGAP00000007848	ENSMODP00000004582
ENSMGAP00000006346	ENSMODP00000041023
ENSMGAP00000003617	ENSMODP00000007382
ENSMGAP00000003530	ENSMODP00000005455
ENSMGAP00000009825	ENSMODP00000004284
ENSMGAP00000000737	ENSMODP00000020969
ENSMGAP00000001802	ENSMODP00000021538
ENSMGAP00000001010	ENSMODP00000021367
ENSMGAP00000011815	ENSMODP00000019075
ENSMGAP00000011218	ENSMODP00000019115
ENSMGAP00000012705	ENSMODP00000026928
ENSMGAP00000007078	ENSMODP00000018395
ENSMGAP00000011134	ENSMODP00000013451
ENSMGAP00000017509	ENSMODP00000013531
ENSMGAP00000013574	ENSMODP00000035351
ENSMGAP00000001590	ENSMODP00000016287
ENSMGAP00000000718	ENSMODP00000011895
ENSMGAP00000000730	ENSMODP00000033297
ENSMGAP00000012182	ENSMODP00000019398
ENSMGAP00000002485	ENSMODP00000016469
ENSMGAP00000018544	ENSMODP00000016648
ENSMGAP00000015716	ENSMODP00000003179
ENSMGAP00000003367	ENSMODP00000007000
ENSMGAP00000009944	ENSMODP00000024699
ENSMGAP00000015126	ENSMODP00000006196
ENSMGAP00000016886	ENSMODP00000003320
ENSMGAP00000009563	ENSMODP00000005329
ENSMGAP00000002250	ENSMODP00000017619
ENSMGAP00000007392	ENSMODP00000021986
ENSMGAP00000006485	ENSMODP00000024349
ENSMGAP00000005750	ENSMODP00000024346
ENSMGAP00000003262	ENSMODP00000022203
ENSMGAP00000012561	ENSMODP00000001020
ENSMGAP00000010564	ENSMODP00000039684
ENSMGAP00000011128	ENSMODP00000016658
ENSMGAP00000007926	ENSMODP00000024177
ENSMGAP00000006160	ENSMODP00000006059
ENSMGAP00000014264	ENSMODP00000032132
ENSMGAP00000014136	ENSMODP00000022238
ENSMGAP00000010923	ENSMODP00000013827
ENSMGAP00000010925	ENSMODP00000013818
ENSMGAP00000010926	ENSMODP00000013808
ENSMGAP00000014140	ENSMODP00000022239
ENSMGAP00000012934	ENSMODP00000023168
ENSMGAP00000009394	ENSMODP00000016086
ENSMGAP00000008318	ENSMODP00000025150
ENSMGAP00000009205	ENSMODP00000000370
ENSMGAP00000010936	ENSMODP00000005345
ENSMGAP00000006503	ENSMODP00000012520
ENSMGAP00000006256	ENSMODP00000012871
ENSMGAP00000009009	ENSMODP00000017612
ENSMGAP00000011385	ENSMODP00000012865
ENSMGAP00000003590	ENSMODP00000014616
ENSMGAP00000004457	ENSMODP00000013397
ENSMGAP00000008872	ENSMODP00000015857
ENSMGAP00000010443	ENSMODP00000020847
ENSMGAP00000000679	ENSMODP00000004951
ENSMGAP00000014048	ENSMODP00000031789
ENSMGAP00000008543	ENSMODP00000035173
ENSMGAP00000012880	ENSMODP00000033636
ENSMGAP00000004391	ENSMODP00000028502
ENSMGAP00000014779	ENSMODP00000017863
ENSMGAP00000013592	ENSMODP00000001162
ENSMGAP00000018702	ENSMODP00000007984
ENSMGAP00000008743	ENSMODP00000013862
ENSMGAP00000010280	ENSMODP00000023828
ENSMGAP00000011153	ENSMODP00000002353
ENSMGAP00000008868	ENSMODP00000015862
ENSMGAP00000016657	ENSMODP00000020662
ENSMGAP00000006427	ENSMODP00000001296
ENSMGAP00000003533	ENSMODP00000018114
ENSMGAP00000009178	ENSMODP00000003778
ENSMGAP00000009175	ENSMODP00000016652
ENSMGAP00000005907	ENSMODP00000003368
ENSMGAP00000010650	ENSMODP00000034629
ENSMGAP00000008522	ENSMODP00000019186
ENSMGAP00000008533	ENSMODP00000019192
ENSMGAP00000000892	ENSMODP00000015197
ENSMGAP00000005766	ENSMODP00000015236
ENSMGAP00000009232	ENSMODP00000019764
ENSMGAP00000010471	ENSMODP00000005729
ENSMGAP00000009367	ENSMODP00000003767
ENSMGAP00000009748	ENSMODP00000011064
ENSMGAP00000006262	ENSMODP00000031267
ENSMGAP00000013528	ENSMODP00000001454
ENSMGAP00000008585	ENSMODP00000024509
ENSMGAP00000014342	ENSMODP00000010755
ENSMGAP00000014345	ENSMODP00000010740
ENSMGAP00000009243	ENSMODP00000019865
ENSMGAP00000011687	ENSMODP00000000908
ENSMGAP00000013739	ENSMODP00000035258
ENSMGAP00000003888	ENSMODP00000005846
ENSMGAP00000000980	ENSMODP00000000835
ENSMGAP00000004449	ENSMODP00000014562
ENSMGAP00000011431	ENSMODP00000024821
ENSMGAP00000005911	ENSMODP00000021392
ENSMGAP00000018438	ENSMODP00000001044
ENSMGAP00000014536	ENSMODP00000016401
ENSMGAP00000017551	ENSMODP00000002302
ENSMGAP00000019340	ENSMODP00000023618
ENSMGAP00000014778	ENSMODP00000017858
ENSMGAP00000011272	ENSMODP00000012397
ENSMGAP00000001815	ENSMODP00000003704
ENSMGAP00000008157	ENSMODP00000003835
ENSMGAP00000013247	ENSMODP00000002775
ENSMGAP00000014108	ENSMODP00000022195
ENSMGAP00000000499	ENSMODP00000021585
ENSMGAP00000001575	ENSMODP00000017428
ENSMGAP00000015391	ENSMODP00000026323
ENSMGAP00000001688	ENSMODP00000007727
ENSMGAP00000007893	ENSMODP00000006815
ENSMGAP00000003355	ENSMODP00000007822
ENSMGAP00000016365	ENSMODP00000033334
ENSMGAP00000016855	ENSMODP00000007124
ENSMGAP00000011869	ENSMODP00000019317
ENSMGAP00000007245	ENSMODP00000007035
ENSMGAP00000008731	ENSMODP00000008417
ENSMGAP00000000086	ENSMODP00000015774
ENSMGAP00000002593	ENSMODP00000011325
ENSMGAP00000014707	ENSMODP00000002001
ENSMGAP00000001163	ENSMODP00000013128
ENSMGAP00000001348	ENSMODP00000026470
ENSMGAP00000011290	ENSMODP00000019748
ENSMGAP00000011156	ENSMODP00000016685
ENSMGAP00000000369	ENSMODP00000021636
ENSMGAP00000001091	ENSMODP00000001690
ENSMGAP00000014124	ENSMODP00000022209
ENSMGAP00000015691	ENSMODP00000038261
ENSMGAP00000001278	ENSMODP00000023864
ENSMGAP00000004554	ENSMODP00000024626
ENSMGAP00000000085	ENSMODP00000017180
ENSMGAP00000000745	ENSMODP00000010022
ENSMGAP00000006573	ENSMODP00000014063
ENSMGAP00000000887	ENSMODP00000010191
ENSMGAP00000002328	ENSMODP00000017347
ENSMGAP00000008286	ENSMODP00000020407
ENSMGAP00000015441	ENSMODP00000026357
ENSMGAP00000004156	ENSMODP00000015151
ENSMGAP00000000762	ENSMODP00000014773
ENSMGAP00000010097	ENSMODP00000004906
ENSMGAP00000008714	ENSMODP00000008455
ENSMGAP00000014425	ENSMODP00000022788
ENSMGAP00000000509	ENSMODP00000023496
ENSMGAP00000000097	ENSMODP00000031852
ENSMGAP00000010586	ENSMODP00000020177
ENSMGAP00000008852	ENSMODP00000015849
ENSMGAP00000019077	ENSMODP00000022777
ENSMGAP00000006785	ENSMODP00000039941
ENSMGAP00000009255	ENSMODP00000018579
ENSMGAP00000008876	ENSMODP00000040020
ENSMGAP00000004670	ENSMODP00000029534
ENSMGAP00000003422	ENSMODP00000016929
ENSMGAP00000003689	ENSMODP00000016950
ENSMGAP00000003725	ENSMODP00000016932
ENSMGAP00000011606	ENSMODP00000025635
ENSMGAP00000011689	ENSMODP00000025666
ENSMGAP00000014117	ENSMODP00000012544
ENSMGAP00000015781	ENSMODP00000009215
ENSMGAP00000009299	ENSMODP00000005689
ENSMGAP00000015109	ENSMODP00000023558
ENSMGAP00000003710	ENSMODP00000020264
ENSMGAP00000011655	ENSMODP00000010276
ENSMGAP00000008858	ENSMODP00000024418
ENSMGAP00000014047	ENSMODP00000022105
ENSMGAP00000011625	ENSMODP00000010406
ENSMGAP00000000744	ENSMODP00000014796
ENSMGAP00000005385	ENSMODP00000037021
ENSMGAP00000014873	ENSMODP00000002608
ENSMGAP00000004123	ENSMODP00000018917
ENSMGAP00000006694	ENSMODP00000010074
ENSMGAP00000012758	ENSMODP00000023816
ENSMGAP00000002056	ENSMODP00000007213
ENSMGAP00000016378	ENSMODP00000015433
ENSMGAP00000006418	ENSMODP00000020393
ENSMGAP00000013338	ENSMODP00000036263
ENSMGAP00000007499	ENSMODP00000004989
ENSMGAP00000007180	ENSMODP00000005946
ENSMGAP00000003711	ENSMODP00000014631
ENSMGAP00000014767	ENSMODP00000017783
ENSMGAP00000004080	ENSMODP00000029570
ENSMGAP00000000265	ENSMODP00000001726
ENSMGAP00000006889	ENSMODP00000004225
ENSMGAP00000002312	ENSMODP00000017558
ENSMGAP00000013161	ENSMODP00000005034
ENSMGAP00000010402	ENSMODP00000011019
ENSMGAP00000017047	ENSMODP00000021110
ENSMGAP00000001532	ENSMODP00000010206
ENSMGAP00000000859	ENSMODP00000012713
ENSMGAP00000011580	ENSMODP00000006389
ENSMGAP00000019406	ENSMODP00000006313
ENSMGAP00000002371	ENSMODP00000007629
ENSMGAP00000015954	ENSMODP00000012781
ENSMGAP00000008030	ENSMODP00000024518
ENSMGAP00000002720	ENSMODP00000037511
ENSMGAP00000002995	ENSMODP00000000643
ENSMGAP00000013724	ENSMODP00000014248
ENSMGAP00000016876	ENSMODP00000023356
ENSMGAP00000005211	ENSMODP00000003753
ENSMGAP00000002247	ENSMODP00000011237
ENSMGAP00000014035	ENSMODP00000034145
ENSMGAP00000008702	ENSMODP00000034463
ENSMGAP00000005660	ENSMODP00000028794
ENSMGAP00000008955	ENSMODP00000020748
ENSMGAP00000006471	ENSMODP00000010196
ENSMGAP00000009069	ENSMODP00000024458
ENSMGAP00000003984	ENSMODP00000024853
ENSMGAP00000014886	ENSMODP00000028979
ENSMGAP00000011317	ENSMODP00000001626
ENSMGAP00000004230	ENSMODP00000007870
ENSMGAP00000005972	ENSMODP00000015585
ENSMGAP00000007616	ENSMODP00000007927
ENSMGAP00000012667	ENSMODP00000000814
ENSMGAP00000012872	ENSMODP00000007157
ENSMGAP00000004677	ENSMODP00000004469
ENSMGAP00000003309	ENSMODP00000024590
ENSMGAP00000011808	ENSMODP00000000505
ENSMGAP00000017043	ENSMODP00000004192
ENSMGAP00000019018	ENSMODP00000004169
ENSMGAP00000003362	ENSMODP00000028503
ENSMGAP00000010091	ENSMODP00000025233
ENSMGAP00000005287	ENSMODP00000031563
ENSMGAP00000002106	ENSMODP00000019532
ENSMGAP00000004874	ENSMODP00000018295
ENSMGAP00000019025	ENSMODP00000018283
ENSMGAP00000001538	ENSMODP00000035883
ENSMGAP00000001897	ENSMODP00000011235
ENSMGAP00000009060	ENSMODP00000019655
ENSMGAP00000004606	ENSMODP00000001450
ENSMGAP00000000642	ENSMODP00000020163
ENSMGAP00000012789	ENSMODP00000022916
ENSMGAP00000000728	ENSMODP00000013652
ENSMGAP00000008536	ENSMODP00000037031
ENSMGAP00000007353	ENSMODP00000004914
ENSMGAP00000016272	ENSMODP00000008363
ENSMGAP00000009488	ENSMODP00000023740
ENSMGAP00000005069	ENSMODP00000029161
ENSMGAP00000009336	ENSMODP00000019802
ENSMGAP00000006249	ENSMODP00000013887
ENSMGAP00000008115	ENSMODP00000004893
ENSMGAP00000005020	ENSMODP00000035754
ENSMGAP00000016743	ENSMODP00000024714
ENSMGAP00000010642	ENSMODP00000020099
ENSMGAP00000003290	ENSMODP00000040556
ENSMGAP00000014760	ENSMODP00000022442
ENSMGAP00000000456	ENSMODP00000001816
ENSMGAP00000013176	ENSMODP00000004958
ENSMGAP00000014789	ENSMODP00000018134
ENSMGAP00000010924	ENSMODP00000024244
ENSMGAP00000008195	ENSMODP00000006025
ENSMGAP00000008829	ENSMODP00000003796
ENSMGAP00000013287	ENSMODP00000020994
ENSMGAP00000016002	ENSMODP00000011509
ENSMGAP00000004273	ENSMODP00000004108
ENSMGAP00000004013	ENSMODP00000006215
ENSMGAP00000006825	ENSMODP00000016598
ENSMGAP00000010088	ENSMODP00000015178
ENSMGAP00000013864	ENSMODP00000011747
ENSMGAP00000003424	ENSMODP00000021456
ENSMGAP00000014323	ENSMODP00000022547
ENSMGAP00000008303	ENSMODP00000025985
ENSMGAP00000013753	ENSMODP00000035244
ENSMGAP00000015086	ENSMODP00000037000
ENSMGAP00000001419	ENSMODP00000010540
ENSMGAP00000003442	ENSMODP00000015462
ENSMGAP00000001207	ENSMODP00000028490
ENSMGAP00000017075	ENSMODP00000035353
ENSMGAP00000004136	ENSMODP00000014112
ENSMGAP00000019054	ENSMODP00000010677
ENSMGAP00000011324	ENSMODP00000007192
ENSMGAP00000019123	ENSMODP00000011498
ENSMGAP00000015982	ENSMODP00000012043
ENSMGAP00000012956	ENSMODP00000025712
ENSMGAP00000013146	ENSMODP00000036164
ENSMGAP00000012051	ENSMODP00000008837
ENSMGAP00000005889	ENSMODP00000035049
ENSMGAP00000007733	ENSMODP00000025938
ENSMGAP00000010883	ENSMODP00000013890
ENSMGAP00000008681	ENSMODP00000023997
ENSMGAP00000005466	ENSMODP00000019174
ENSMGAP00000013654	ENSMODP00000006105
ENSMGAP00000012674	ENSMODP00000011310
ENSMGAP00000010880	ENSMODP00000005837
ENSMGAP00000003801	ENSMODP00000005759
ENSMGAP00000008615	ENSMODP00000038432
ENSMGAP00000009543	ENSMODP00000020495
ENSMGAP00000002974	ENSMODP00000016953
ENSMGAP00000012582	ENSMODP00000025808
ENSMGAP00000009859	ENSMODP00000011506
ENSMGAP00000018681	ENSMODP00000019642
ENSMGAP00000009417	ENSMODP00000013017
ENSMGAP00000013979	ENSMODP00000034038
ENSMGAP00000008333	ENSMODP00000024630
ENSMGAP00000004205	ENSMODP00000007786
ENSMGAP00000012517	ENSMODP00000037316
ENSMGAP00000001548	ENSMODP00000009993
ENSMGAP00000010456	ENSMODP00000035575
ENSMGAP00000015665	ENSMODP00000037551
ENSMGAP00000007322	ENSMODP00000004628
ENSMGAP00000002696	ENSMODP00000038315
ENSMGAP00000011636	ENSMODP00000025647
ENSMGAP00000012013	ENSMODP00000004183
ENSMGAP00000012026	ENSMODP00000037028
ENSMGAP00000005302	ENSMODP00000025394
ENSMGAP00000016750	ENSMODP00000034209
ENSMGAP00000004470	ENSMODP00000000451
ENSMGAP00000017241	ENSMODP00000026551
ENSMGAP00000010142	ENSMODP00000025104
ENSMGAP00000011560	ENSMODP00000010843
ENSMGAP00000002069	ENSMODP00000003741
ENSMGAP00000004515	ENSMODP00000016415
ENSMGAP00000015154	ENSMODP00000022651
ENSMGAP00000001088	ENSMODP00000002321
ENSMGAP00000010087	ENSMODP00000017940
ENSMGAP00000003283	ENSMODP00000015526
ENSMGAP00000015103	ENSMODP00000023572
ENSMGAP00000011665	ENSMODP00000010212
ENSMGAP00000011513	ENSMODP00000011028
ENSMGAP00000018477	ENSMODP00000010574
ENSMGAP00000012426	ENSMODP00000009583
ENSMGAP00000015431	ENSMODP00000026216
ENSMGAP00000004052	ENSMODP00000017759
ENSMGAP00000007852	ENSMODP00000020345
ENSMGAP00000007586	ENSMODP00000005460
ENSMGAP00000012793	ENSMODP00000038197
ENSMGAP00000010423	ENSMODP00000002177
ENSMGAP00000006493	ENSMODP00000011613
ENSMGAP00000002459	ENSMODP00000016140
ENSMGAP00000012144	ENSMODP00000009690
ENSMGAP00000007000	ENSMODP00000018953
ENSMGAP00000005320	ENSMODP00000007345
ENSMGAP00000012292	ENSMODP00000001843
ENSMGAP00000003179	ENSMODP00000000384
ENSMGAP00000016183	ENSMODP00000005851
ENSMGAP00000012498	ENSMODP00000025829
ENSMGAP00000011284	ENSMODP00000014169
ENSMGAP00000004241	ENSMODP00000013333
ENSMGAP00000004359	ENSMODP00000006152
ENSMGAP00000005564	ENSMODP00000024048
ENSMGAP00000000187	ENSMODP00000021326
ENSMGAP00000003686	ENSMODP00000020260
ENSMGAP00000010967	ENSMODP00000022127
ENSMGAP00000003799	ENSMODP00000024585
ENSMGAP00000004977	ENSMODP00000032312
ENSMGAP00000017055	ENSMODP00000018806
ENSMGAP00000006067	ENSMODP00000002965
ENSMGAP00000001692	ENSMODP00000002646
ENSMGAP00000000222	ENSMODP00000004691
ENSMGAP00000019133	ENSMODP00000022880
ENSMGAP00000014252	ENSMODP00000022440
ENSMGAP00000016530	ENSMODP00000012958
ENSMGAP00000001734	ENSMODP00000006141
ENSMGAP00000007819	ENSMODP00000012151
ENSMGAP00000008651	ENSMODP00000018598
ENSMGAP00000013445	ENSMODP00000038229
ENSMGAP00000019781	ENSMODP00000013223
ENSMGAP00000016437	ENSMODP00000011589
ENSMGAP00000000443	ENSMODP00000022092
ENSMGAP00000007199	ENSMODP00000018288
ENSMGAP00000010914	ENSMODP00000020371
ENSMGAP00000005390	ENSMODP00000019866
ENSMGAP00000008577	ENSMODP00000024020
ENSMGAP00000009032	ENSMODP00000005441
ENSMGAP00000008400	ENSMODP00000027864
ENSMGAP00000002200	ENSMODP00000035953
ENSMGAP00000008339	ENSMODP00000004283
ENSMGAP00000009787	ENSMODP00000009105
ENSMGAP00000012996	ENSMODP00000036832
ENSMGAP00000015712	ENSMODP00000003094
ENSMGAP00000003532	ENSMODP00000014640
ENSMGAP00000005084	ENSMODP00000016074
ENSMGAP00000002285	ENSMODP00000016641
ENSMGAP00000003792	ENSMODP00000019725
ENSMGAP00000001471	ENSMODP00000013632
ENSMGAP00000002363	ENSMODP00000017432
ENSMGAP00000002136	ENSMODP00000016921
ENSMGAP00000005995	ENSMODP00000009936
ENSMGAP00000004414	ENSMODP00000004115
ENSMGAP00000001423	ENSMODP00000032087
ENSMGAP00000010866	ENSMODP00000013955
ENSMGAP00000018341	ENSMODP00000017343
ENSMGAP00000000315	ENSMODP00000014185
ENSMGAP00000013737	ENSMODP00000002789
ENSMGAP00000014138	ENSMODP00000022250
ENSMGAP00000010085	ENSMODP00000003583
ENSMGAP00000014303	ENSMODP00000011192
ENSMGAP00000014086	ENSMODP00000016585
ENSMGAP00000003393	ENSMODP00000023723
ENSMGAP00000011526	ENSMODP00000001117
ENSMGAP00000012814	ENSMODP00000022920
ENSMGAP00000007789	ENSMODP00000033234
ENSMGAP00000003057	ENSMODP00000015131
ENSMGAP00000000986	ENSMODP00000012030
ENSMGAP00000002904	ENSMODP00000020543
ENSMGAP00000006908	ENSMODP00000014545
ENSMGAP00000016162	ENSMODP00000005518
ENSMGAP00000009656	ENSMODP00000015214
ENSMGAP00000007799	ENSMODP00000012900
ENSMGAP00000015733	ENSMODP00000037115
ENSMGAP00000015182	ENSMODP00000003619
ENSMGAP00000005179	ENSMODP00000038324
ENSMGAP00000008887	ENSMODP00000003336
ENSMGAP00000009648	ENSMODP00000020450
ENSMGAP00000003766	ENSMODP00000006508
ENSMGAP00000015790	ENSMODP00000010412
ENSMGAP00000002674	ENSMODP00000019135
ENSMGAP00000003351	ENSMODP00000020242
ENSMGAP00000013495	ENSMODP00000010042
ENSMGAP00000002440	ENSMODP00000011835
ENSMGAP00000003196	ENSMODP00000040608
ENSMGAP00000003198	ENSMODP00000007047
ENSMGAP00000013062	ENSMODP00000021927
ENSMGAP00000019578	ENSMODP00000021453
ENSMGAP00000014064	ENSMODP00000016433
ENSMGAP00000008325	ENSMODP00000018082
ENSMGAP00000014066	ENSMODP00000016445
ENSMGAP00000019426	ENSMODP00000037709
ENSMGAP00000011684	ENSMODP00000000740
ENSMGAP00000006557	ENSMODP00000004328
ENSMGAP00000006542	ENSMODP00000009858
ENSMGAP00000010260	ENSMODP00000038702
ENSMGAP00000014993	ENSMODP00000020838
ENSMGAP00000008086	ENSMODP00000019625
ENSMGAP00000001561	ENSMODP00000015208
ENSMGAP00000006085	ENSMODP00000000887
ENSMGAP00000002954	ENSMODP00000017666
ENSMGAP00000002419	ENSMODP00000037455
ENSMGAP00000000108	ENSMODP00000033852
ENSMGAP00000007779	ENSMODP00000005073
ENSMGAP00000007773	ENSMODP00000018787
ENSMGAP00000003907	ENSMODP00000012204
ENSMGAP00000015144	ENSMODP00000037070
ENSMGAP00000000401	ENSMODP00000005983
ENSMGAP00000009393	ENSMODP00000026793
ENSMGAP00000009074	ENSMODP00000013501
ENSMGAP00000004288	ENSMODP00000009741
ENSMGAP00000012395	ENSMODP00000011430
ENSMGAP00000014049	ENSMODP00000023927
ENSMGAP00000003649	ENSMODP00000007285
ENSMGAP00000010597	ENSMODP00000014942
ENSMGAP00000002082	ENSMODP00000019529
ENSMGAP00000019772	ENSMODP00000022314
ENSMGAP00000015789	ENSMODP00000010391
ENSMGAP00000012602	ENSMODP00000022783
ENSMGAP00000015233	ENSMODP00000022543
ENSMGAP00000001937	ENSMODP00000016502
ENSMGAP00000007252	ENSMODP00000014221
ENSMGAP00000000396	ENSMODP00000014738
ENSMGAP00000007106	ENSMODP00000035593
ENSMGAP00000015737	ENSMODP00000004665
ENSMGAP00000010777	ENSMODP00000008768
ENSMGAP00000016088	ENSMODP00000000980
ENSMGAP00000012525	ENSMODP00000025824
ENSMGAP00000014409	ENSMODP00000022198
ENSMGAP00000010882	ENSMODP00000024262
ENSMGAP00000004913	ENSMODP00000037910
ENSMGAP00000004813	ENSMODP00000009347
ENSMGAP00000010503	ENSMODP00000026857
ENSMGAP00000001131	ENSMODP00000017698
ENSMGAP00000006608	ENSMODP00000003369
ENSMGAP00000010628	ENSMODP00000003066
ENSMGAP00000000869	ENSMODP00000006561
ENSMGAP00000000926	ENSMODP00000006571
ENSMGAP00000018261	ENSMODP00000000573
ENSMGAP00000006235	ENSMODP00000002568
ENSMGAP00000005646	ENSMODP00000033576
ENSMGAP00000003569	ENSMODP00000028496
ENSMGAP00000018863	ENSMODP00000025295
ENSMGAP00000011946	ENSMODP00000040249
ENSMGAP00000015516	ENSMODP00000009219
ENSMGAP00000009966	ENSMODP00000020618
ENSMGAP00000004713	ENSMODP00000018323
ENSMGAP00000010420	ENSMODP00000000450
ENSMGAP00000014952	ENSMODP00000011583
ENSMGAP00000015175	ENSMODP00000022584
ENSMGAP00000016373	ENSMODP00000031583
ENSMGAP00000007186	ENSMODP00000004546
ENSMGAP00000014453	ENSMODP00000022830
ENSMGAP00000008949	ENSMODP00000019328
ENSMGAP00000003065	ENSMODP00000010747
ENSMGAP00000014916	ENSMODP00000022570
ENSMGAP00000016461	ENSMODP00000005573
ENSMGAP00000006505	ENSMODP00000005181
ENSMGAP00000015068	ENSMODP00000023492
ENSMGAP00000003778	ENSMODP00000022320
ENSMGAP00000009483	ENSMODP00000020538
ENSMGAP00000015069	ENSMODP00000023494
ENSMGAP00000015767	ENSMODP00000007206
ENSMGAP00000015772	ENSMODP00000007658
ENSMGAP00000008552	ENSMODP00000019917
ENSMGAP00000014508	ENSMODP00000014818
ENSMGAP00000000586	ENSMODP00000007590
ENSMGAP00000018368	ENSMODP00000017716
ENSMGAP00000013822	ENSMODP00000005415
ENSMGAP00000007654	ENSMODP00000018843
ENSMGAP00000012365	ENSMODP00000013520
ENSMGAP00000004747	ENSMODP00000018377
ENSMGAP00000006906	ENSMODP00000021426
ENSMGAP00000014934	ENSMODP00000022621
ENSMGAP00000001401	ENSMODP00000014282
ENSMGAP00000013880	ENSMODP00000017283
ENSMGAP00000006513	ENSMODP00000009234
ENSMGAP00000007451	ENSMODP00000018720
ENSMGAP00000006120	ENSMODP00000033769
ENSMGAP00000005148	ENSMODP00000015346
ENSMGAP00000018346	ENSMODP00000014205
ENSMGAP00000008515	ENSMODP00000039908
ENSMGAP00000008609	ENSMODP00000004099
ENSMGAP00000002996	ENSMODP00000022988
ENSMGAP00000011472	ENSMODP00000026580
ENSMGAP00000011478	ENSMODP00000026579
ENSMGAP00000000582	ENSMODP00000001342
ENSMGAP00000011756	ENSMODP00000032390
ENSMGAP00000015074	ENSMODP00000006350
ENSMGAP00000000291	ENSMODP00000003193
ENSMGAP00000008049	ENSMODP00000024760
ENSMGAP00000007996	ENSMODP00000000396
ENSMGAP00000011031	ENSMODP00000009711
ENSMGAP00000011668	ENSMODP00000025914
ENSMGAP00000009942	ENSMODP00000004776
ENSMGAP00000014061	ENSMODP00000021165
ENSMGAP00000000956	ENSMODP00000012055
ENSMGAP00000012088	ENSMODP00000019347
ENSMGAP00000011647	ENSMODP00000005294
ENSMGAP00000010719	ENSMODP00000011352
ENSMGAP00000014948	ENSMODP00000022634
ENSMGAP00000011735	ENSMODP00000011852
ENSMGAP00000010964	ENSMODP00000022162
ENSMGAP00000007958	ENSMODP00000025343
ENSMGAP00000001231	ENSMODP00000034639
ENSMGAP00000001477	ENSMODP00000016249
ENSMGAP00000002712	ENSMODP00000017351
ENSMGAP00000004568	ENSMODP00000024628
ENSMGAP00000001925	ENSMODP00000011585
ENSMGAP00000014796	ENSMODP00000018335
ENSMGAP00000002186	ENSMODP00000014162
ENSMGAP00000016662	ENSMODP00000038772
ENSMGAP00000014966	ENSMODP00000022648
ENSMGAP00000011695	ENSMODP00000025906
ENSMGAP00000017895	ENSMODP00000012236
ENSMGAP00000015104	ENSMODP00000023567
ENSMGAP00000018791	ENSMODP00000011739
ENSMGAP00000016052	ENSMODP00000009725
ENSMGAP00000004144	ENSMODP00000011444
ENSMGAP00000007691	ENSMODP00000000791
ENSMGAP00000002187	ENSMODP00000007665
ENSMGAP00000014152	ENSMODP00000016797
ENSMGAP00000014149	ENSMODP00000016776
ENSMGAP00000008484	ENSMODP00000018496
ENSMGAP00000006714	ENSMODP00000010252
ENSMGAP00000009177	ENSMODP00000019019
ENSMGAP00000001320	ENSMODP00000016596
ENSMGAP00000002522	ENSMODP00000000124
ENSMGAP00000004870	ENSMODP00000041145
ENSMGAP00000010407	ENSMODP00000017830
ENSMGAP00000009628	ENSMODP00000039008
ENSMGAP00000011771	ENSMODP00000012361
ENSMGAP00000019682	ENSMODP00000010132
ENSMGAP00000009644	ENSMODP00000001355
ENSMGAP00000002983	ENSMODP00000028518
ENSMGAP00000009938	ENSMODP00000026821
ENSMGAP00000003132	ENSMODP00000000816
ENSMGAP00000009858	ENSMODP00000009216
ENSMGAP00000006133	ENSMODP00000019885
ENSMGAP00000005945	ENSMODP00000009492
ENSMGAP00000003838	ENSMODP00000024401
ENSMGAP00000010556	ENSMODP00000037713
ENSMGAP00000006531	ENSMODP00000008297
ENSMGAP00000004562	ENSMODP00000041050
ENSMGAP00000008270	ENSMODP00000015411
ENSMGAP00000001856	ENSMODP00000015319
ENSMGAP00000004539	ENSMODP00000016412
ENSMGAP00000009638	ENSMODP00000020476
ENSMGAP00000003615	ENSMODP00000023696
ENSMGAP00000005078	ENSMODP00000037611
ENSMGAP00000009287	ENSMODP00000027434
ENSMGAP00000004814	ENSMODP00000031311
ENSMGAP00000011154	ENSMODP00000019658
ENSMGAP00000007148	ENSMODP00000015699
ENSMGAP00000005812	ENSMODP00000024083
ENSMGAP00000000399	ENSMODP00000000697
ENSMGAP00000010016	ENSMODP00000003756
ENSMGAP00000013452	ENSMODP00000007149
ENSMGAP00000007230	ENSMODP00000007180
ENSMGAP00000012616	ENSMODP00000022846
ENSMGAP00000014539	ENSMODP00000023845
ENSMGAP00000014503	ENSMODP00000022903
ENSMGAP00000002504	ENSMODP00000032620
ENSMGAP00000017822	ENSMODP00000018319
ENSMGAP00000008575	ENSMODP00000035218
ENSMGAP00000012924	ENSMODP00000029205
ENSMGAP00000009864	ENSMODP00000038829
ENSMGAP00000008447	ENSMODP00000032819
ENSMGAP00000018296	ENSMODP00000025861
ENSMGAP00000019614	ENSMODP00000002644
ENSMGAP00000008207	ENSMODP00000023968
ENSMGAP00000014644	ENSMODP00000023159
ENSMGAP00000011481	ENSMODP00000012617
ENSMGAP00000007476	ENSMODP00000011494
ENSMGAP00000003679	ENSMODP00000004167
ENSMGAP00000001392	ENSMODP00000004515
ENSMGAP00000002769	ENSMODP00000008127
ENSMGAP00000005216	ENSMODP00000021102
ENSMGAP00000003497	ENSMODP00000022295
ENSMGAP00000002920	ENSMODP00000009523
ENSMGAP00000008618	ENSMODP00000006484
ENSMGAP00000004966	ENSMODP00000008405
ENSMGAP00000004995	ENSMODP00000008430
ENSMGAP00000002159	ENSMODP00000007529
ENSMGAP00000003507	ENSMODP00000006828
ENSMGAP00000016715	ENSMODP00000021481
ENSMGAP00000002388	ENSMODP00000000973
ENSMGAP00000001509	ENSMODP00000009022
ENSMGAP00000014004	ENSMODP00000017359
ENSMGAP00000011517	ENSMODP00000024816
ENSMGAP00000012027	ENSMODP00000035989
ENSMGAP00000017536	ENSMODP00000024160
ENSMGAP00000008745	ENSMODP00000019294
ENSMGAP00000009152	ENSMODP00000003329
ENSMGAP00000006117	ENSMODP00000015764
ENSMGAP00000008371	ENSMODP00000014783
ENSMGAP00000006391	ENSMODP00000032116
ENSMGAP00000009327	ENSMODP00000018754
ENSMGAP00000016067	ENSMODP00000018312
ENSMGAP00000013156	ENSMODP00000008873
ENSMGAP00000000691	ENSMODP00000004395
ENSMGAP00000014914	ENSMODP00000019727
ENSMGAP00000009500	ENSMODP00000020529
ENSMGAP00000011878	ENSMODP00000019213
ENSMGAP00000003784	ENSMODP00000020250
ENSMGAP00000012641	ENSMODP00000022854
ENSMGAP00000009289	ENSMODP00000013163
ENSMGAP00000003484	ENSMODP00000012554
ENSMGAP00000014824	ENSMODP00000018525
ENSMGAP00000007522	ENSMODP00000024290
ENSMGAP00000015786	ENSMODP00000009668
ENSMGAP00000003471	ENSMODP00000037418
ENSMGAP00000017309	ENSMODP00000005706
ENSMGAP00000013349	ENSMODP00000020931
ENSMGAP00000019671	ENSMODP00000032325
ENSMGAP00000010815	ENSMODP00000013118
ENSMGAP00000007206	ENSMODP00000023956
ENSMGAP00000004135	ENSMODP00000026659
ENSMGAP00000002743	ENSMODP00000015702
ENSMGAP00000013868	ENSMODP00000017261
ENSMGAP00000003460	ENSMODP00000018616
ENSMGAP00000001555	ENSMODP00000017313
ENSMGAP00000017743	ENSMODP00000009360
ENSMGAP00000010797	ENSMODP00000002937
ENSMGAP00000000209	ENSMODP00000021497
ENSMGAP00000014185	ENSMODP00000022964
ENSMGAP00000007405	ENSMODP00000026023
ENSMGAP00000004735	ENSMODP00000041213
ENSMGAP00000016810	ENSMODP00000002256
ENSMGAP00000002603	ENSMODP00000000186
ENSMGAP00000002079	ENSMODP00000014423
ENSMGAP00000005578	ENSMODP00000018657
ENSMGAP00000019035	ENSMODP00000008312
ENSMGAP00000018102	ENSMODP00000002898
ENSMGAP00000007374	ENSMODP00000018904
ENSMGAP00000000135	ENSMODP00000005860
ENSMGAP00000019218	ENSMODP00000002609
ENSMGAP00000019572	ENSMODP00000003624
ENSMGAP00000014749	ENSMODP00000022451
ENSMGAP00000010538	ENSMODP00000016383
ENSMGAP00000001317	ENSMODP00000013113
ENSMGAP00000002262	ENSMODP00000014104
ENSMGAP00000000665	ENSMODP00000020160
ENSMGAP00000005800	ENSMODP00000002602
ENSMGAP00000018832	ENSMODP00000036781
ENSMGAP00000014846	ENSMODP00000013261
ENSMGAP00000009473	ENSMODP00000020530
ENSMGAP00000002894	ENSMODP00000025440
ENSMGAP00000014157	ENSMODP00000022264
ENSMGAP00000010017	ENSMODP00000036209
ENSMGAP00000001598	ENSMODP00000013319
ENSMGAP00000006329	ENSMODP00000015845
ENSMGAP00000005262	ENSMODP00000019374
ENSMGAP00000007327	ENSMODP00000018219
ENSMGAP00000000476	ENSMODP00000017946
ENSMGAP00000009951	ENSMODP00000025123
ENSMGAP00000008527	ENSMODP00000017800
ENSMGAP00000006032	ENSMODP00000025750
ENSMGAP00000006565	ENSMODP00000000418
ENSMGAP00000011234	ENSMODP00000023657
ENSMGAP00000007218	ENSMODP00000003236
ENSMGAP00000004125	ENSMODP00000006339
ENSMGAP00000016022	ENSMODP00000010824
ENSMGAP00000004548	ENSMODP00000017894
ENSMGAP00000015534	ENSMODP00000009961
ENSMGAP00000018675	ENSMODP00000017678
ENSMGAP00000001473	ENSMODP00000017481
ENSMGAP00000008989	ENSMODP00000021054
ENSMGAP00000008715	ENSMODP00000024395
ENSMGAP00000015071	ENSMODP00000030235
ENSMGAP00000003747	ENSMODP00000002004
ENSMGAP00000010508	ENSMODP00000011557
ENSMGAP00000016601	ENSMODP00000030221
ENSMGAP00000002431	ENSMODP00000032196
ENSMGAP00000004487	ENSMODP00000006487
ENSMGAP00000006888	ENSMODP00000024127
ENSMGAP00000007784	ENSMODP00000037078
ENSMGAP00000009457	ENSMODP00000017312
ENSMGAP00000004615	ENSMODP00000037951
ENSMGAP00000009139	ENSMODP00000009275
ENSMGAP00000013241	ENSMODP00000021045
ENSMGAP00000018000	ENSMODP00000005486
ENSMGAP00000014955	ENSMODP00000019852
ENSMGAP00000012164	ENSMODP00000021177
ENSMGAP00000006978	ENSMODP00000021178
ENSMGAP00000011461	ENSMODP00000024819
ENSMGAP00000014248	ENSMODP00000036771
ENSMGAP00000001695	ENSMODP00000036552
ENSMGAP00000014160	ENSMODP00000022937
ENSMGAP00000000890	ENSMODP00000000907
ENSMGAP00000002547	ENSMODP00000013468
ENSMGAP00000010849	ENSMODP00000008971
ENSMGAP00000002948	ENSMODP00000033461
ENSMGAP00000004484	ENSMODP00000035233
ENSMGAP00000001331	ENSMODP00000017492
ENSMGAP00000012237	ENSMODP00000008355
ENSMGAP00000013499	ENSMODP00000003515
ENSMGAP00000017706	ENSMODP00000001582
ENSMGAP00000011138	ENSMODP00000024280
ENSMGAP00000011147	ENSMODP00000023745
ENSMGAP00000004754	ENSMODP00000021758
ENSMGAP00000013902	ENSMODP00000002800
ENSMGAP00000002309	ENSMODP00000028428
ENSMGAP00000006330	ENSMODP00000000114
ENSMGAP00000008607	ENSMODP00000019205
ENSMGAP00000013505	ENSMODP00000036012
ENSMGAP00000007599	ENSMODP00000012021
ENSMGAP00000009440	ENSMODP00000036078
ENSMGAP00000005091	ENSMODP00000001370
ENSMGAP00000000867	ENSMODP00000002441
ENSMGAP00000012643	ENSMODP00000000741
ENSMGAP00000000835	ENSMODP00000010072
ENSMGAP00000013927	ENSMODP00000012052
ENSMGAP00000011667	ENSMODP00000028915
ENSMGAP00000008832	ENSMODP00000010141
ENSMGAP00000006529	ENSMODP00000009159
ENSMGAP00000014350	ENSMODP00000022310
ENSMGAP00000010572	ENSMODP00000034350
ENSMGAP00000011062	ENSMODP00000002477
ENSMGAP00000012625	ENSMODP00000009106
ENSMGAP00000002554	ENSMODP00000014850
ENSMGAP00000017792	ENSMODP00000027297
ENSMGAP00000017792	ENSMODP00000020839
ENSMGAP00000004755	ENSMODP00000010194
ENSMGAP00000000197	ENSMODP00000010203
ENSMGAP00000013610	ENSMODP00000021535
ENSMGAP00000005033	ENSMODP00000020738
ENSMGAP00000003074	ENSMODP00000013260
ENSMGAP00000003392	ENSMODP00000033015
ENSMGAP00000011071	ENSMODP00000009387
ENSMGAP00000001289	ENSMODP00000012275
ENSMGAP00000008121	ENSMODP00000019009
ENSMGAP00000006195	ENSMODP00000005715
ENSMGAP00000003060	ENSMODP00000008002
ENSMGAP00000003452	ENSMODP00000031085
ENSMGAP00000017929	ENSMODP00000036939
ENSMGAP00000009595	ENSMODP00000020479
ENSMGAP00000009338	ENSMODP00000020611
ENSMGAP00000001773	ENSMODP00000007129
ENSMGAP00000002310	ENSMODP00000016595
ENSMGAP00000000888	ENSMODP00000001638
ENSMGAP00000003488	ENSMODP00000017712
ENSMGAP00000007183	ENSMODP00000005879
ENSMGAP00000014029	ENSMODP00000022055
ENSMGAP00000000392	ENSMODP00000001554
ENSMGAP00000001912	ENSMODP00000002202
ENSMGAP00000010037	ENSMODP00000015259
ENSMGAP00000017473	ENSMODP00000012001
ENSMGAP00000014015	ENSMODP00000005650
ENSMGAP00000015063	ENSMODP00000023481
ENSMGAP00000019145	ENSMODP00000003290
ENSMGAP00000006188	ENSMODP00000011933
ENSMGAP00000011727	ENSMODP00000019199
ENSMGAP00000009619	ENSMODP00000019847
ENSMGAP00000007264	ENSMODP00000002167
ENSMGAP00000010862	ENSMODP00000005932
ENSMGAP00000012095	ENSMODP00000010233
ENSMGAP00000008529	ENSMODP00000024648
ENSMGAP00000005874	ENSMODP00000016057
ENSMGAP00000011094	ENSMODP00000002434
ENSMGAP00000007567	ENSMODP00000011834
ENSMGAP00000003810	ENSMODP00000020783
ENSMGAP00000002680	ENSMODP00000002228
ENSMGAP00000013676	ENSMODP00000000793
ENSMGAP00000011085	ENSMODP00000000687
ENSMGAP00000017003	ENSMODP00000034936
ENSMGAP00000016516	ENSMODP00000033076
ENSMGAP00000017069	ENSMODP00000028443
ENSMGAP00000013010	ENSMODP00000008112
ENSMGAP00000014751	ENSMODP00000015125
ENSMGAP00000005293	ENSMODP00000019371
ENSMGAP00000004317	ENSMODP00000024524
ENSMGAP00000004090	ENSMODP00000017789
ENSMGAP00000009202	ENSMODP00000003932
ENSMGAP00000002619	ENSMODP00000007920
ENSMGAP00000004514	ENSMODP00000018051
ENSMGAP00000005969	ENSMODP00000012026
ENSMGAP00000010632	ENSMODP00000009589
ENSMGAP00000006547	ENSMODP00000005299
ENSMGAP00000012707	ENSMODP00000000639
ENSMGAP00000005785	ENSMODP00000020038
ENSMGAP00000009300	ENSMODP00000008498
ENSMGAP00000015299	ENSMODP00000023369
ENSMGAP00000002176	ENSMODP00000034386
ENSMGAP00000005441	ENSMODP00000015347
ENSMGAP00000018918	ENSMODP00000001142
ENSMGAP00000011035	ENSMODP00000024847
ENSMGAP00000013212	ENSMODP00000036121
ENSMGAP00000015044	ENSMODP00000022758
ENSMGAP00000017429	ENSMODP00000021480
ENSMGAP00000002665	ENSMODP00000013556
ENSMGAP00000011845	ENSMODP00000011601
ENSMGAP00000010828	ENSMODP00000002901
ENSMGAP00000015525	ENSMODP00000040987
ENSMGAP00000004508	ENSMODP00000015350
ENSMGAP00000009525	ENSMODP00000017278
ENSMGAP00000019160	ENSMODP00000016660
ENSMGAP00000007985	ENSMODP00000024179
ENSMGAP00000005511	ENSMODP00000018686
ENSMGAP00000014358	ENSMODP00000010668
ENSMGAP00000012543	ENSMODP00000010685
ENSMGAP00000015594	ENSMODP00000037792
ENSMGAP00000009855	ENSMODP00000014851
ENSMGAP00000019458	ENSMODP00000013914
ENSMGAP00000000729	ENSMODP00000014899
ENSMGAP00000000083	ENSMODP00000014568
ENSMGAP00000012890	ENSMODP00000019148
ENSMGAP00000013856	ENSMODP00000021861
ENSMGAP00000011772	ENSMODP00000011775
ENSMGAP00000001185	ENSMODP00000012321
ENSMGAP00000001700	ENSMODP00000003060
ENSMGAP00000014563	ENSMODP00000016525
ENSMGAP00000012904	ENSMODP00000007256
ENSMGAP00000004140	ENSMODP00000005053
ENSMGAP00000009610	ENSMODP00000015918
ENSMGAP00000000040	ENSMODP00000033707
ENSMGAP00000017498	ENSMODP00000025296
ENSMGAP00000011410	ENSMODP00000012686
ENSMGAP00000005727	ENSMODP00000025770
ENSMGAP00000008671	ENSMODP00000032051
ENSMGAP00000012304	ENSMODP00000038746
ENSMGAP00000012838	ENSMODP00000007051
ENSMGAP00000007216	ENSMODP00000027463
ENSMGAP00000004990	ENSMODP00000003396
ENSMGAP00000006693	ENSMODP00000026561
ENSMGAP00000004893	ENSMODP00000010853
ENSMGAP00000003628	ENSMODP00000001168
ENSMGAP00000000303	ENSMODP00000001969
ENSMGAP00000004206	ENSMODP00000012416
ENSMGAP00000014982	ENSMODP00000020938
ENSMGAP00000003341	ENSMODP00000021339
ENSMGAP00000019073	ENSMODP00000009804
ENSMGAP00000012500	ENSMODP00000010471
ENSMGAP00000000163	ENSMODP00000020833
ENSMGAP00000009822	ENSMODP00000012645
ENSMGAP00000013486	ENSMODP00000003481
ENSMGAP00000012423	ENSMODP00000024554
ENSMGAP00000002622	ENSMODP00000012792
ENSMGAP00000012469	ENSMODP00000013213
ENSMGAP00000008837	ENSMODP00000013290
ENSMGAP00000009264	ENSMODP00000007874
ENSMGAP00000007297	ENSMODP00000015503
ENSMGAP00000007414	ENSMODP00000024151
ENSMGAP00000012606	ENSMODP00000022843
ENSMGAP00000010965	ENSMODP00000024545
ENSMGAP00000007771	ENSMODP00000029367
ENSMGAP00000013779	ENSMODP00000021821
ENSMGAP00000002655	ENSMODP00000001476
ENSMGAP00000010226	ENSMODP00000017495
ENSMGAP00000002848	ENSMODP00000016142
ENSMGAP00000006774	ENSMODP00000027860
ENSMGAP00000000873	ENSMODP00000020148
ENSMGAP00000012375	ENSMODP00000019081
ENSMGAP00000012358	ENSMODP00000013546
ENSMGAP00000001305	ENSMODP00000004690
ENSMGAP00000013807	ENSMODP00000021447
ENSMGAP00000001223	ENSMODP00000001460
ENSMGAP00000005421	ENSMODP00000039626
ENSMGAP00000006861	ENSMODP00000006532
ENSMGAP00000009110	ENSMODP00000017485
ENSMGAP00000004865	ENSMODP00000021660
ENSMGAP00000012982	ENSMODP00000007263
ENSMGAP00000014228	ENSMODP00000022411
ENSMGAP00000010774	ENSMODP00000010084
ENSMGAP00000001904	ENSMODP00000016985
ENSMGAP00000005077	ENSMODP00000014754
ENSMGAP00000002231	ENSMODP00000009505
ENSMGAP00000009641	ENSMODP00000014777
ENSMGAP00000007675	ENSMODP00000005548
ENSMGAP00000013343	ENSMODP00000007903
ENSMGAP00000015676	ENSMODP00000001707
ENSMGAP00000011392	ENSMODP00000023656
ENSMGAP00000001551	ENSMODP00000037403
ENSMGAP00000006177	ENSMODP00000016164
ENSMGAP00000009833	ENSMODP00000004592
ENSMGAP00000011415	ENSMODP00000026588
ENSMGAP00000007446	ENSMODP00000010683
ENSMGAP00000014532	ENSMODP00000016395
ENSMGAP00000002658	ENSMODP00000025526
ENSMGAP00000000102	ENSMODP00000023437
ENSMGAP00000004905	ENSMODP00000014968
ENSMGAP00000015341	ENSMODP00000026281
ENSMGAP00000012682	ENSMODP00000022865
ENSMGAP00000007837	ENSMODP00000012153
ENSMGAP00000010013	ENSMODP00000034776
ENSMGAP00000012243	ENSMODP00000001874
ENSMGAP00000007750	ENSMODP00000032142
ENSMGAP00000000566	ENSMODP00000002840
ENSMGAP00000000615	ENSMODP00000002422
ENSMGAP00000009802	ENSMODP00000009399
ENSMGAP00000010530	ENSMODP00000003128
ENSMGAP00000015588	ENSMODP00000025491
ENSMGAP00000006048	ENSMODP00000032606
ENSMGAP00000009006	ENSMODP00000007131
ENSMGAP00000008871	ENSMODP00000024419
ENSMGAP00000006521	ENSMODP00000019615
ENSMGAP00000000037	ENSMODP00000023402
ENSMGAP00000004509	ENSMODP00000014693
ENSMGAP00000013714	ENSMODP00000021739
ENSMGAP00000012259	ENSMODP00000012802
ENSMGAP00000017938	ENSMODP00000009957
ENSMGAP00000000997	ENSMODP00000000631
ENSMGAP00000006472	ENSMODP00000003395
ENSMGAP00000001186	ENSMODP00000017672
ENSMGAP00000013723	ENSMODP00000014280
ENSMGAP00000005705	ENSMODP00000015329
ENSMGAP00000012478	ENSMODP00000003002
ENSMGAP00000000323	ENSMODP00000021526
ENSMGAP00000014088	ENSMODP00000022164
ENSMGAP00000001315	ENSMODP00000032193
ENSMGAP00000014799	ENSMODP00000006393
ENSMGAP00000009757	ENSMODP00000020384
ENSMGAP00000011250	ENSMODP00000012734
ENSMGAP00000017821	ENSMODP00000024360
ENSMGAP00000003457	ENSMODP00000005767
ENSMGAP00000003493	ENSMODP00000006840
ENSMGAP00000010197	ENSMODP00000005371
ENSMGAP00000014258	ENSMODP00000022447
ENSMGAP00000011093	ENSMODP00000000668
ENSMGAP00000005471	ENSMODP00000015486
ENSMGAP00000001232	ENSMODP00000018392
ENSMGAP00000000633	ENSMODP00000013511
ENSMGAP00000011999	ENSMODP00000009035
ENSMGAP00000004085	ENSMODP00000020293
ENSMGAP00000013853	ENSMODP00000029415
ENSMGAP00000009568	ENSMODP00000012767
ENSMGAP00000011456	ENSMODP00000018547
ENSMGAP00000018450	ENSMODP00000003005
ENSMGAP00000015420	ENSMODP00000026226
ENSMGAP00000017659	ENSMODP00000005319
ENSMGAP00000014543	ENSMODP00000040033
ENSMGAP00000008321	ENSMODP00000020374
ENSMGAP00000018700	ENSMODP00000035531
ENSMGAP00000009481	ENSMODP00000026658
ENSMGAP00000019061	ENSMODP00000036146
ENSMGAP00000002409	ENSMODP00000001449
ENSMGAP00000000838	ENSMODP00000016184
ENSMGAP00000009320	ENSMODP00000019790
ENSMGAP00000009865	ENSMODP00000034105
ENSMGAP00000014365	ENSMODP00000036033
ENSMGAP00000016491	ENSMODP00000020732
ENSMGAP00000003093	ENSMODP00000013217
ENSMGAP00000000259	ENSMODP00000021631
ENSMGAP00000013660	ENSMODP00000021551
ENSMGAP00000018802	ENSMODP00000024814
ENSMGAP00000013462	ENSMODP00000001518
ENSMGAP00000005454	ENSMODP00000000102
ENSMGAP00000017115	ENSMODP00000018034
ENSMGAP00000014533	ENSMODP00000022951
ENSMGAP00000016753	ENSMODP00000018218
ENSMGAP00000017006	ENSMODP00000028988
ENSMGAP00000010506	ENSMODP00000014723
ENSMGAP00000017533	ENSMODP00000005738
ENSMGAP00000002473	ENSMODP00000012762
ENSMGAP00000002661	ENSMODP00000021407
ENSMGAP00000016470	ENSMODP00000036739
ENSMGAP00000005797	ENSMODP00000035967
ENSMGAP00000001844	ENSMODP00000011321
ENSMGAP00000009921	ENSMODP00000023108
ENSMGAP00000009324	ENSMODP00000007998
ENSMGAP00000010154	ENSMODP00000012199
ENSMGAP00000008398	ENSMODP00000003082
ENSMGAP00000014330	ENSMODP00000022352
ENSMGAP00000010879	ENSMODP00000019437
ENSMGAP00000001926	ENSMODP00000008622
ENSMGAP00000003247	ENSMODP00000007829
ENSMGAP00000015683	ENSMODP00000001808
ENSMGAP00000000579	ENSMODP00000014618
ENSMGAP00000005569	ENSMODP00000015808
ENSMGAP00000003431	ENSMODP00000036766
ENSMGAP00000011965	ENSMODP00000033497
ENSMGAP00000003436	ENSMODP00000024696
ENSMGAP00000003244	ENSMODP00000038843
ENSMGAP00000015537	ENSMODP00000005674
ENSMGAP00000003101	ENSMODP00000022245
ENSMGAP00000006824	ENSMODP00000018488
ENSMGAP00000011342	ENSMODP00000006974
ENSMGAP00000013947	ENSMODP00000031737
ENSMGAP00000002814	ENSMODP00000023016
ENSMGAP00000003022	ENSMODP00000010701
ENSMGAP00000003342	ENSMODP00000022226
ENSMGAP00000015223	ENSMODP00000040042
ENSMGAP00000001659	ENSMODP00000038847
ENSMGAP00000015075	ENSMODP00000028989
ENSMGAP00000002293	ENSMODP00000035969
ENSMGAP00000010348	ENSMODP00000026850
ENSMGAP00000009785	ENSMODP00000013104
ENSMGAP00000004748	ENSMODP00000003605
ENSMGAP00000003002	ENSMODP00000017566
ENSMGAP00000007430	ENSMODP00000020041
ENSMGAP00000006031	ENSMODP00000001069
ENSMGAP00000008719	ENSMODP00000017701
ENSMGAP00000006750	ENSMODP00000002771
ENSMGAP00000002682	ENSMODP00000024427
ENSMGAP00000012971	ENSMODP00000000487
ENSMGAP00000008701	ENSMODP00000013056
ENSMGAP00000011216	ENSMODP00000024833
ENSMGAP00000015296	ENSMODP00000023363
ENSMGAP00000012471	ENSMODP00000022708
ENSMGAP00000008629	ENSMODP00000006499
ENSMGAP00000002957	ENSMODP00000009689
ENSMGAP00000001521	ENSMODP00000011634
ENSMGAP00000018615	ENSMODP00000006124
ENSMGAP00000016993	ENSMODP00000029511
ENSMGAP00000019760	ENSMODP00000020858
ENSMGAP00000006922	ENSMODP00000020716
ENSMGAP00000009640	ENSMODP00000008863
ENSMGAP00000013307	ENSMODP00000000849
ENSMGAP00000013549	ENSMODP00000005154
ENSMGAP00000009815	ENSMODP00000012678
ENSMGAP00000010549	ENSMODP00000034653
ENSMGAP00000000020	ENSMODP00000040762
ENSMGAP00000001953	ENSMODP00000008902
ENSMGAP00000008643	ENSMODP00000009055
ENSMGAP00000013976	ENSMODP00000006750
ENSMGAP00000003882	ENSMODP00000031036
ENSMGAP00000001229	ENSMODP00000012246
ENSMGAP00000010606	ENSMODP00000014983
ENSMGAP00000005804	ENSMODP00000015285
ENSMGAP00000013027	ENSMODP00000006681
ENSMGAP00000010762	ENSMODP00000034265
ENSMGAP00000001915	ENSMODP00000003670
ENSMGAP00000019670	ENSMODP00000004738
ENSMGAP00000012557	ENSMODP00000009316
ENSMGAP00000004776	ENSMODP00000023716
ENSMGAP00000000870	ENSMODP00000023221
ENSMGAP00000013669	ENSMODP00000002612
ENSMGAP00000007688	ENSMODP00000009526
ENSMGAP00000002556	ENSMODP00000002150
ENSMGAP00000011888	ENSMODP00000010302
ENSMGAP00000009091	ENSMODP00000017550
ENSMGAP00000005525	ENSMODP00000000142
ENSMGAP00000016251	ENSMODP00000009180
ENSMGAP00000003916	ENSMODP00000005405
ENSMGAP00000002734	ENSMODP00000019993
ENSMGAP00000000653	ENSMODP00000025551
ENSMGAP00000006873	ENSMODP00000019007
ENSMGAP00000004381	ENSMODP00000017961
ENSMGAP00000012622	ENSMODP00000000853
ENSMGAP00000002326	ENSMODP00000019581
ENSMGAP00000010155	ENSMODP00000037525
ENSMGAP00000005770	ENSMODP00000021313
ENSMGAP00000012316	ENSMODP00000001680
ENSMGAP00000006903	ENSMODP00000014520
ENSMGAP00000003134	ENSMODP00000010772
ENSMGAP00000008709	ENSMODP00000024109
ENSMGAP00000002122	ENSMODP00000026473
ENSMGAP00000008584	ENSMODP00000017144
ENSMGAP00000007275	ENSMODP00000024317
ENSMGAP00000006259	ENSMODP00000002551
ENSMGAP00000002645	ENSMODP00000013240
ENSMGAP00000010799	ENSMODP00000010047
ENSMGAP00000011572	ENSMODP00000025625
ENSMGAP00000001756	ENSMODP00000001202
ENSMGAP00000007306	ENSMODP00000008362
ENSMGAP00000016020	ENSMODP00000010954
ENSMGAP00000005902	ENSMODP00000026097
ENSMGAP00000000828	ENSMODP00000032258
ENSMGAP00000014208	ENSMODP00000040103
ENSMGAP00000014722	ENSMODP00000022868
ENSMGAP00000005457	ENSMODP00000034578
ENSMGAP00000016366	ENSMODP00000018601
ENSMGAP00000017846	ENSMODP00000039451
ENSMGAP00000006709	ENSMODP00000021286
ENSMGAP00000001027	ENSMODP00000020168
ENSMGAP00000004634	ENSMODP00000021094
ENSMGAP00000001112	ENSMODP00000036241
ENSMGAP00000007651	ENSMODP00000013599
ENSMGAP00000010582	ENSMODP00000035037
ENSMGAP00000008894	ENSMODP00000000041
ENSMGAP00000007328	ENSMODP00000019955
ENSMGAP00000005846	ENSMODP00000010396
ENSMGAP00000000256	ENSMODP00000003358
ENSMGAP00000010877	ENSMODP00000024785
ENSMGAP00000000251	ENSMODP00000006094
ENSMGAP00000001694	ENSMODP00000003352
ENSMGAP00000019190	ENSMODP00000002223
ENSMGAP00000003138	ENSMODP00000013192
ENSMGAP00000009459	ENSMODP00000029137
ENSMGAP00000009794	ENSMODP00000026613
ENSMGAP00000015740	ENSMODP00000004771
ENSMGAP00000007757	ENSMODP00000038160
ENSMGAP00000014053	ENSMODP00000006270
ENSMGAP00000015288	ENSMODP00000028994
ENSMGAP00000014062	ENSMODP00000006284
ENSMGAP00000004237	ENSMODP00000006052
ENSMGAP00000019350	ENSMODP00000011935
ENSMGAP00000001837	ENSMODP00000013153
ENSMGAP00000011457	ENSMODP00000037975
ENSMGAP00000010631	ENSMODP00000026862
ENSMGAP00000008667	ENSMODP00000012974
ENSMGAP00000018907	ENSMODP00000021921
ENSMGAP00000007710	ENSMODP00000000754
ENSMGAP00000007408	ENSMODP00000037746
ENSMGAP00000001576	ENSMODP00000023117
ENSMGAP00000013579	ENSMODP00000003841
ENSMGAP00000004320	ENSMODP00000009713
ENSMGAP00000009023	ENSMODP00000024469
ENSMGAP00000008440	ENSMODP00000006375
ENSMGAP00000014471	ENSMODP00000014567
ENSMGAP00000017662	ENSMODP00000040539
ENSMGAP00000002939	ENSMODP00000029504
ENSMGAP00000014005	ENSMODP00000022041
ENSMGAP00000008156	ENSMODP00000024370
ENSMGAP00000013042	ENSMODP00000006466
ENSMGAP00000005429	ENSMODP00000015484
ENSMGAP00000012662	ENSMODP00000008872
ENSMGAP00000013858	ENSMODP00000039714
ENSMGAP00000015395	ENSMODP00000026271
ENSMGAP00000004837	ENSMODP00000007680
ENSMGAP00000019038	ENSMODP00000002455
ENSMGAP00000013465	ENSMODP00000001556
ENSMGAP00000010825	ENSMODP00000011393
ENSMGAP00000008614	ENSMODP00000017763
ENSMGAP00000008612	ENSMODP00000012779
ENSMGAP00000012442	ENSMODP00000016928
ENSMGAP00000003096	ENSMODP00000018587
ENSMGAP00000007662	ENSMODP00000004079
ENSMGAP00000013818	ENSMODP00000005398
ENSMGAP00000004369	ENSMODP00000006699
ENSMGAP00000008901	ENSMODP00000019316
ENSMGAP00000009067	ENSMODP00000002929
ENSMGAP00000015434	ENSMODP00000026219
ENSMGAP00000000786	ENSMODP00000012150
ENSMGAP00000012634	ENSMODP00000000824
ENSMGAP00000013682	ENSMODP00000000777
ENSMGAP00000013502	ENSMODP00000011812
ENSMGAP00000011574	ENSMODP00000025627
ENSMGAP00000000951	ENSMODP00000005908
ENSMGAP00000010063	ENSMODP00000014225
ENSMGAP00000015045	ENSMODP00000022763
ENSMGAP00000005737	ENSMODP00000024040
ENSMGAP00000007251	ENSMODP00000003103
ENSMGAP00000014498	ENSMODP00000016729
ENSMGAP00000002852	ENSMODP00000021388
ENSMGAP00000009937	ENSMODP00000012700
ENSMGAP00000011254	ENSMODP00000001785
ENSMGAP00000003699	ENSMODP00000015281
ENSMGAP00000010614	ENSMODP00000011542
ENSMGAP00000011202	ENSMODP00000013216
ENSMGAP00000003102	ENSMODP00000014354
ENSMGAP00000017717	ENSMODP00000004962
ENSMGAP00000009204	ENSMODP00000035265
ENSMGAP00000007198	ENSMODP00000012011
ENSMGAP00000012206	ENSMODP00000021455
ENSMGAP00000009040	ENSMODP00000007161
ENSMGAP00000013128	ENSMODP00000000544
ENSMGAP00000014254	ENSMODP00000011975
ENSMGAP00000008375	ENSMODP00000018478
ENSMGAP00000010241	ENSMODP00000008222
ENSMGAP00000006431	ENSMODP00000008442
ENSMGAP00000014030	ENSMODP00000022071
ENSMGAP00000012167	ENSMODP00000008245
ENSMGAP00000007922	ENSMODP00000008694
ENSMGAP00000005338	ENSMODP00000015844
ENSMGAP00000008281	ENSMODP00000015425
ENSMGAP00000009584	ENSMODP00000020481
ENSMGAP00000002361	ENSMODP00000000130
ENSMGAP00000013073	ENSMODP00000035626
ENSMGAP00000000245	ENSMODP00000022002
ENSMGAP00000006625	ENSMODP00000021450
ENSMGAP00000007118	ENSMODP00000003647
ENSMGAP00000009709	ENSMODP00000026607
ENSMGAP00000011471	ENSMODP00000025611
ENSMGAP00000001058	ENSMODP00000000546
ENSMGAP00000001333	ENSMODP00000000474
ENSMGAP00000017217	ENSMODP00000021283
ENSMGAP00000012730	ENSMODP00000008527
ENSMGAP00000017223	ENSMODP00000020228
ENSMGAP00000005368	ENSMODP00000007060
ENSMGAP00000014034	ENSMODP00000022087
ENSMGAP00000006854	ENSMODP00000021240
ENSMGAP00000018057	ENSMODP00000011441
ENSMGAP00000010074	ENSMODP00000025223
ENSMGAP00000008394	ENSMODP00000004255
ENSMGAP00000004358	ENSMODP00000029564
ENSMGAP00000011382	ENSMODP00000025606
ENSMGAP00000011929	ENSMODP00000007941
ENSMGAP00000009941	ENSMODP00000003943
ENSMGAP00000013901	ENSMODP00000011968
ENSMGAP00000001205	ENSMODP00000010565
ENSMGAP00000007019	ENSMODP00000005501
ENSMGAP00000002353	ENSMODP00000007504
ENSMGAP00000011927	ENSMODP00000009233
ENSMGAP00000016128	ENSMODP00000000429
ENSMGAP00000011230	ENSMODP00000030288
ENSMGAP00000013520	ENSMODP00000032640
ENSMGAP00000009799	ENSMODP00000021958
ENSMGAP00000010671	ENSMODP00000020109
ENSMGAP00000015200	ENSMODP00000038348
ENSMGAP00000000104	ENSMODP00000017177
ENSMGAP00000005237	ENSMODP00000024001
ENSMGAP00000002433	ENSMODP00000020113
ENSMGAP00000019223	ENSMODP00000000253
ENSMGAP00000013242	ENSMODP00000000694
ENSMGAP00000004393	ENSMODP00000023226
ENSMGAP00000003639	ENSMODP00000011527
ENSMGAP00000002919	ENSMODP00000023002
ENSMGAP00000010334	ENSMODP00000023757
ENSMGAP00000012185	ENSMODP00000022263
ENSMGAP00000014640	ENSMODP00000009451
ENSMGAP00000006766	ENSMODP00000004684
ENSMGAP00000005055	ENSMODP00000025445
ENSMGAP00000012137	ENSMODP00000023786
ENSMGAP00000010180	ENSMODP00000021940
ENSMGAP00000013213	ENSMODP00000001437
ENSMGAP00000016584	ENSMODP00000015265
ENSMGAP00000010111	ENSMODP00000025116
ENSMGAP00000005619	ENSMODP00000010724
ENSMGAP00000001760	ENSMODP00000002862
ENSMGAP00000009529	ENSMODP00000034611
ENSMGAP00000018704	ENSMODP00000013262
ENSMGAP00000019093	ENSMODP00000024259
ENSMGAP00000014540	ENSMODP00000022965
ENSMGAP00000000739	ENSMODP00000012834
ENSMGAP00000006742	ENSMODP00000021258
ENSMGAP00000003205	ENSMODP00000001629
ENSMGAP00000005779	ENSMODP00000015598
ENSMGAP00000014295	ENSMODP00000017667
ENSMGAP00000018188	ENSMODP00000038519
ENSMGAP00000000140	ENSMODP00000021301
ENSMGAP00000006172	ENSMODP00000021025
ENSMGAP00000011644	ENSMODP00000010310
ENSMGAP00000016548	ENSMODP00000030140
ENSMGAP00000011824	ENSMODP00000010341
ENSMGAP00000012195	ENSMODP00000021895
ENSMGAP00000005450	ENSMODP00000020125
ENSMGAP00000012070	ENSMODP00000019344
ENSMGAP00000013253	ENSMODP00000002481
ENSMGAP00000009066	ENSMODP00000035740
ENSMGAP00000006876	ENSMODP00000010567
ENSMGAP00000002071	ENSMODP00000032902
ENSMGAP00000002737	ENSMODP00000025486
ENSMGAP00000015526	ENSMODP00000009701
ENSMGAP00000015121	ENSMODP00000030251
ENSMGAP00000009081	ENSMODP00000020714
ENSMGAP00000015565	ENSMODP00000021483
ENSMGAP00000015564	ENSMODP00000021469
ENSMGAP00000000643	ENSMODP00000023550
ENSMGAP00000005734	ENSMODP00000020056
ENSMGAP00000015351	ENSMODP00000001145
ENSMGAP00000004467	ENSMODP00000018020
ENSMGAP00000007008	ENSMODP00000004384
ENSMGAP00000007508	ENSMODP00000026009
ENSMGAP00000006897	ENSMODP00000027349
ENSMGAP00000010581	ENSMODP00000033729
ENSMGAP00000009823	ENSMODP00000023115
ENSMGAP00000019178	ENSMODP00000003743
ENSMGAP00000001470	ENSMODP00000026955
ENSMGAP00000003698	ENSMODP00000032086
ENSMGAP00000006487	ENSMODP00000020434
ENSMGAP00000010945	ENSMODP00000000944
ENSMGAP00000013083	ENSMODP00000000829
ENSMGAP00000002054	ENSMODP00000009813
ENSMGAP00000002014	ENSMODP00000009933
ENSMGAP00000009796	ENSMODP00000012354
ENSMGAP00000015802	ENSMODP00000002565
ENSMGAP00000003889	ENSMODP00000020280
ENSMGAP00000012100	ENSMODP00000008619
ENSMGAP00000007532	ENSMODP00000005464
ENSMGAP00000005822	ENSMODP00000025778
ENSMGAP00000006040	ENSMODP00000001039
ENSMGAP00000018565	ENSMODP00000015401
ENSMGAP00000000866	ENSMODP00000018053
ENSMGAP00000015271	ENSMODP00000003470
ENSMGAP00000006269	ENSMODP00000012022
ENSMGAP00000016150	ENSMODP00000003356
ENSMGAP00000015806	ENSMODP00000011738
ENSMGAP00000005467	ENSMODP00000018820
ENSMGAP00000002017	ENSMODP00000007107
ENSMGAP00000018956	ENSMODP00000038322
ENSMGAP00000005050	ENSMODP00000030082
ENSMGAP00000010065	ENSMODP00000013888
ENSMGAP00000017700	ENSMODP00000034131
ENSMGAP00000002364	ENSMODP00000017409
ENSMGAP00000010602	ENSMODP00000001778
ENSMGAP00000014488	ENSMODP00000022887
ENSMGAP00000000387	ENSMODP00000006007
ENSMGAP00000012958	ENSMODP00000038040
ENSMGAP00000001649	ENSMODP00000010172
ENSMGAP00000006276	ENSMODP00000003064
ENSMGAP00000013186	ENSMODP00000027239
ENSMGAP00000016301	ENSMODP00000011818
ENSMGAP00000016980	ENSMODP00000035890
ENSMGAP00000016615	ENSMODP00000005986
ENSMGAP00000005875	ENSMODP00000017301
ENSMGAP00000013589	ENSMODP00000002334
ENSMGAP00000000755	ENSMODP00000012158
ENSMGAP00000011783	ENSMODP00000025871
ENSMGAP00000006685	ENSMODP00000000263
ENSMGAP00000006819	ENSMODP00000011779
ENSMGAP00000011638	ENSMODP00000012047
ENSMGAP00000002169	ENSMODP00000002275
ENSMGAP00000000891	ENSMODP00000009126
ENSMGAP00000011022	ENSMODP00000002600
ENSMGAP00000018590	ENSMODP00000024566
ENSMGAP00000004955	ENSMODP00000002126
ENSMGAP00000001218	ENSMODP00000006925
ENSMGAP00000014643	ENSMODP00000023154
ENSMGAP00000012832	ENSMODP00000007001
ENSMGAP00000011121	ENSMODP00000019710
ENSMGAP00000013825	ENSMODP00000003121
ENSMGAP00000005129	ENSMODP00000001852
ENSMGAP00000016158	ENSMODP00000032776
ENSMGAP00000000288	ENSMODP00000021504
ENSMGAP00000015107	ENSMODP00000022725
ENSMGAP00000008771	ENSMODP00000017677
ENSMGAP00000015574	ENSMODP00000021594
ENSMGAP00000009870	ENSMODP00000014441
ENSMGAP00000007086	ENSMODP00000004536
ENSMGAP00000002992	ENSMODP00000025429
ENSMGAP00000015557	ENSMODP00000021409
ENSMGAP00000019694	ENSMODP00000008469
ENSMGAP00000011052	ENSMODP00000025502
ENSMGAP00000004976	ENSMODP00000020364
ENSMGAP00000012968	ENSMODP00000001657
ENSMGAP00000018182	ENSMODP00000022572
ENSMGAP00000006999	ENSMODP00000041088
ENSMGAP00000002903	ENSMODP00000012818
ENSMGAP00000009699	ENSMODP00000036499
ENSMGAP00000001332	ENSMODP00000002162
ENSMGAP00000007221	ENSMODP00000017973
ENSMGAP00000003291	ENSMODP00000007706
ENSMGAP00000011162	ENSMODP00000019151
ENSMGAP00000019437	ENSMODP00000011885
ENSMGAP00000004312	ENSMODP00000020305
ENSMGAP00000014971	ENSMODP00000029006
ENSMGAP00000007592	ENSMODP00000024282
ENSMGAP00000011468	ENSMODP00000011356
ENSMGAP00000005842	ENSMODP00000002347
ENSMGAP00000014504	ENSMODP00000005643
ENSMGAP00000002799	ENSMODP00000002270
ENSMGAP00000013655	ENSMODP00000002561
ENSMGAP00000016007	ENSMODP00000011420
ENSMGAP00000008567	ENSMODP00000005927
ENSMGAP00000005610	ENSMODP00000024027
ENSMGAP00000005614	ENSMODP00000008095
ENSMGAP00000002450	ENSMODP00000003803
ENSMGAP00000007284	ENSMODP00000024313
ENSMGAP00000004624	ENSMODP00000006458
ENSMGAP00000010114	ENSMODP00000017616
ENSMGAP00000008591	ENSMODP00000019932
ENSMGAP00000005811	ENSMODP00000008549
ENSMGAP00000015597	ENSMODP00000021801
ENSMGAP00000004407	ENSMODP00000004619
ENSMGAP00000007875	ENSMODP00000024173
ENSMGAP00000000282	ENSMODP00000028249
ENSMGAP00000014075	ENSMODP00000022136
ENSMGAP00000001819	ENSMODP00000003242
ENSMGAP00000014909	ENSMODP00000019732
ENSMGAP00000005758	ENSMODP00000025773
ENSMGAP00000007951	ENSMODP00000018236
ENSMGAP00000011975	ENSMODP00000036015
ENSMGAP00000014889	ENSMODP00000019533
ENSMGAP00000004779	ENSMODP00000005304
ENSMGAP00000009769	ENSMODP00000020382
ENSMGAP00000007973	ENSMODP00000005124
ENSMGAP00000006305	ENSMODP00000003400
ENSMGAP00000010922	ENSMODP00000019451
ENSMGAP00000003038	ENSMODP00000022163
ENSMGAP00000000512	ENSMODP00000013430
ENSMGAP00000013314	ENSMODP00000020953
ENSMGAP00000011609	ENSMODP00000000255
ENSMGAP00000017068	ENSMODP00000009807
ENSMGAP00000013945	ENSMODP00000017114
ENSMGAP00000004944	ENSMODP00000007792
ENSMGAP00000003087	ENSMODP00000002562
ENSMGAP00000016033	ENSMODP00000010334
ENSMGAP00000015583	ENSMODP00000021643
ENSMGAP00000009359	ENSMODP00000003570
ENSMGAP00000003720	ENSMODP00000023866
ENSMGAP00000009466	ENSMODP00000020138
ENSMGAP00000001829	ENSMODP00000036542
ENSMGAP00000004557	ENSMODP00000020972
ENSMGAP00000015488	ENSMODP00000026388
ENSMGAP00000004036	ENSMODP00000014831
ENSMGAP00000015173	ENSMODP00000022588
ENSMGAP00000018474	ENSMODP00000004673
ENSMGAP00000011165	ENSMODP00000013307
ENSMGAP00000002754	ENSMODP00000028789
ENSMGAP00000004483	ENSMODP00000033491
ENSMGAP00000011939	ENSMODP00000019188
ENSMGAP00000004030	ENSMODP00000005475
ENSMGAP00000016047	ENSMODP00000009994
ENSMGAP00000004032	ENSMODP00000022371
ENSMGAP00000008993	ENSMODP00000003194
ENSMGAP00000006749	ENSMODP00000011041
ENSMGAP00000003240	ENSMODP00000028798
ENSMGAP00000011903	ENSMODP00000011039
ENSMGAP00000011566	ENSMODP00000012196
ENSMGAP00000003039	ENSMODP00000007141
ENSMGAP00000018193	ENSMODP00000003656
ENSMGAP00000018530	ENSMODP00000013054
ENSMGAP00000009932	ENSMODP00000035379
ENSMGAP00000003118	ENSMODP00000030729
ENSMGAP00000017033	ENSMODP00000005922
ENSMGAP00000007277	ENSMODP00000004736
ENSMGAP00000003164	ENSMODP00000007891
ENSMGAP00000009267	ENSMODP00000000452
ENSMGAP00000014360	ENSMODP00000018859
ENSMGAP00000009285	ENSMODP00000000469
ENSMGAP00000017325	ENSMODP00000001220
ENSMGAP00000017049	ENSMODP00000016946
ENSMGAP00000017064	ENSMODP00000002563
ENSMGAP00000003721	ENSMODP00000003585
ENSMGAP00000014980	ENSMODP00000035688
ENSMGAP00000008096	ENSMODP00000000249
ENSMGAP00000019648	ENSMODP00000000479
ENSMGAP00000012216	ENSMODP00000019401
ENSMGAP00000013120	ENSMODP00000001016
ENSMGAP00000015495	ENSMODP00000026397
ENSMGAP00000005993	ENSMODP00000016123
ENSMGAP00000002863	ENSMODP00000021880
ENSMGAP00000012309	ENSMODP00000023334
ENSMGAP00000012811	ENSMODP00000015781
ENSMGAP00000014781	ENSMODP00000017975
ENSMGAP00000006634	ENSMODP00000021307
ENSMGAP00000011306	ENSMODP00000012044
ENSMGAP00000006228	ENSMODP00000030207
ENSMGAP00000008782	ENSMODP00000024010
ENSMGAP00000002764	ENSMODP00000019109
ENSMGAP00000019156	ENSMODP00000010652
ENSMGAP00000018310	ENSMODP00000019759
ENSMGAP00000006429	ENSMODP00000008555
ENSMGAP00000004693	ENSMODP00000027957
ENSMGAP00000010327	ENSMODP00000023830
ENSMGAP00000011955	ENSMODP00000010813
ENSMGAP00000001645	ENSMODP00000013424
ENSMGAP00000014601	ENSMODP00000016279
ENSMGAP00000019006	ENSMODP00000004565
ENSMGAP00000005580	ENSMODP00000028423
ENSMGAP00000017324	ENSMODP00000004558
ENSMGAP00000011333	ENSMODP00000012942
ENSMGAP00000012788	ENSMODP00000011716
ENSMGAP00000001676	ENSMODP00000013466
ENSMGAP00000008770	ENSMODP00000016015
ENSMGAP00000012548	ENSMODP00000041197
ENSMGAP00000010561	ENSMODP00000023917
ENSMGAP00000001526	ENSMODP00000000437
ENSMGAP00000015110	ENSMODP00000022719
ENSMGAP00000015088	ENSMODP00000026322
ENSMGAP00000015390	ENSMODP00000026321
ENSMGAP00000001553	ENSMODP00000017431
ENSMGAP00000008406	ENSMODP00000017861
ENSMGAP00000004068	ENSMODP00000019785
ENSMGAP00000001295	ENSMODP00000013715
ENSMGAP00000017467	ENSMODP00000002105
ENSMGAP00000011518	ENSMODP00000007274
ENSMGAP00000001684	ENSMODP00000002115
ENSMGAP00000006990	ENSMODP00000006703
ENSMGAP00000000907	ENSMODP00000008578
ENSMGAP00000010106	ENSMODP00000003752
ENSMGAP00000003605	ENSMODP00000024299
ENSMGAP00000007224	ENSMODP00000008475
ENSMGAP00000010604	ENSMODP00000014960
ENSMGAP00000005301	ENSMODP00000015162
ENSMGAP00000009788	ENSMODP00000026022
ENSMGAP00000014126	ENSMODP00000022909
ENSMGAP00000006949	ENSMODP00000021212
ENSMGAP00000007741	ENSMODP00000017819
ENSMGAP00000005613	ENSMODP00000010326
ENSMGAP00000002067	ENSMODP00000005101
ENSMGAP00000007906	ENSMODP00000015992
ENSMGAP00000014794	ENSMODP00000018263
ENSMGAP00000000493	ENSMODP00000005376
ENSMGAP00000009911	ENSMODP00000020621
ENSMGAP00000006555	ENSMODP00000016034
ENSMGAP00000014977	ENSMODP00000020966
ENSMGAP00000008981	ENSMODP00000024435
ENSMGAP00000015241	ENSMODP00000022554
ENSMGAP00000016815	ENSMODP00000002125
ENSMGAP00000005506	ENSMODP00000022004
ENSMGAP00000014150	ENSMODP00000021415
ENSMGAP00000004687	ENSMODP00000021822
ENSMGAP00000015558	ENSMODP00000021414
ENSMGAP00000003789	ENSMODP00000021523
ENSMGAP00000002403	ENSMODP00000013320
ENSMGAP00000007158	ENSMODP00000015379
ENSMGAP00000004040	ENSMODP00000011548
ENSMGAP00000013997	ENSMODP00000022037
ENSMGAP00000000161	ENSMODP00000030807
ENSMGAP00000000268	ENSMODP00000016719
ENSMGAP00000005942	ENSMODP00000025787
ENSMGAP00000011792	ENSMODP00000011728
ENSMGAP00000001478	ENSMODP00000028759
ENSMGAP00000012802	ENSMODP00000006780
ENSMGAP00000017942	ENSMODP00000021852
ENSMGAP00000000348	ENSMODP00000024163
ENSMGAP00000008489	ENSMODP00000028901
ENSMGAP00000014463	ENSMODP00000022841
ENSMGAP00000000706	ENSMODP00000021988
ENSMGAP00000014247	ENSMODP00000022436
ENSMGAP00000016118	ENSMODP00000000187
ENSMGAP00000009850	ENSMODP00000004345
ENSMGAP00000006229	ENSMODP00000039129
ENSMGAP00000017389	ENSMODP00000038868
ENSMGAP00000012089	ENSMODP00000037855
ENSMGAP00000007409	ENSMODP00000011440
ENSMGAP00000005193	ENSMODP00000019202
ENSMGAP00000012418	ENSMODP00000001457
ENSMGAP00000006043	ENSMODP00000015719
ENSMGAP00000002788	ENSMODP00000025489
ENSMGAP00000005679	ENSMODP00000025762
ENSMGAP00000007921	ENSMODP00000005094
ENSMGAP00000011074	ENSMODP00000023625
ENSMGAP00000012215	ENSMODP00000014093
ENSMGAP00000015964	ENSMODP00000012594
ENSMGAP00000000945	ENSMODP00000010237
ENSMGAP00000019524	ENSMODP00000010248
ENSMGAP00000013352	ENSMODP00000000934
ENSMGAP00000008479	ENSMODP00000003150
ENSMGAP00000007480	ENSMODP00000019976
ENSMGAP00000002213	ENSMODP00000006082
ENSMGAP00000015905	ENSMODP00000040702
ENSMGAP00000008595	ENSMODP00000018578
ENSMGAP00000012894	ENSMODP00000020657
ENSMGAP00000009258	ENSMODP00000002766
ENSMGAP00000003211	ENSMODP00000000399
ENSMGAP00000016180	ENSMODP00000005825
ENSMGAP00000007120	ENSMODP00000011531
ENSMGAP00000010278	ENSMODP00000011033
ENSMGAP00000005459	ENSMODP00000000838
ENSMGAP00000007194	ENSMODP00000014368
ENSMGAP00000012839	ENSMODP00000025725
ENSMGAP00000014222	ENSMODP00000017239
ENSMGAP00000012053	ENSMODP00000008441
ENSMGAP00000000940	ENSMODP00000018248
ENSMGAP00000006755	ENSMODP00000016300
ENSMGAP00000009600	ENSMODP00000024624
ENSMGAP00000015342	ENSMODP00000026280
ENSMGAP00000000979	ENSMODP00000006642
ENSMGAP00000000551	ENSMODP00000013456
ENSMGAP00000014052	ENSMODP00000022110
ENSMGAP00000002420	ENSMODP00000006952
ENSMGAP00000002457	ENSMODP00000034906
ENSMGAP00000002412	ENSMODP00000029642
ENSMGAP00000003850	ENSMODP00000001893
ENSMGAP00000005722	ENSMODP00000016281
ENSMGAP00000011221	ENSMODP00000022210
ENSMGAP00000019667	ENSMODP00000019103
ENSMGAP00000002112	ENSMODP00000015362
ENSMGAP00000010915	ENSMODP00000001219
ENSMGAP00000002543	ENSMODP00000003434
ENSMGAP00000016228	ENSMODP00000008501
ENSMGAP00000016196	ENSMODP00000032729
ENSMGAP00000015935	ENSMODP00000013337
ENSMGAP00000007312	ENSMODP00000023139
ENSMGAP00000003982	ENSMODP00000020292
ENSMGAP00000013845	ENSMODP00000021849
ENSMGAP00000001888	ENSMODP00000005066
ENSMGAP00000016504	ENSMODP00000039503
ENSMGAP00000005567	ENSMODP00000002547
ENSMGAP00000008834	ENSMODP00000007208
ENSMGAP00000004818	ENSMODP00000007632
ENSMGAP00000013477	ENSMODP00000001534
ENSMGAP00000009220	ENSMODP00000019745
ENSMGAP00000010480	ENSMODP00000005749
ENSMGAP00000007055	ENSMODP00000019494
ENSMGAP00000009349	ENSMODP00000035126
ENSMGAP00000006497	ENSMODP00000011937
ENSMGAP00000011210	ENSMODP00000023649
ENSMGAP00000006603	ENSMODP00000000328
ENSMGAP00000006926	ENSMODP00000039408
ENSMGAP00000005400	ENSMODP00000012595
ENSMGAP00000013551	ENSMODP00000001926
ENSMGAP00000011577	ENSMODP00000024807
ENSMGAP00000004843	ENSMODP00000002135
ENSMGAP00000008658	ENSMODP00000017725
ENSMGAP00000006112	ENSMODP00000029187
ENSMGAP00000018073	ENSMODP00000008591
ENSMGAP00000001623	ENSMODP00000038904
ENSMGAP00000003413	ENSMODP00000012579
ENSMGAP00000011238	ENSMODP00000023619
ENSMGAP00000009391	ENSMODP00000038304
ENSMGAP00000013319	ENSMODP00000003794
ENSMGAP00000006401	ENSMODP00000033223
ENSMGAP00000010125	ENSMODP00000009029
ENSMGAP00000013261	ENSMODP00000001300
ENSMGAP00000017387	ENSMODP00000008368
ENSMGAP00000013600	ENSMODP00000009421
ENSMGAP00000016032	ENSMODP00000010403
ENSMGAP00000001342	ENSMODP00000002576
ENSMGAP00000002152	ENSMODP00000008240
ENSMGAP00000012530	ENSMODP00000021761
ENSMGAP00000007270	ENSMODP00000001721
ENSMGAP00000015442	ENSMODP00000026291
ENSMGAP00000013941	ENSMODP00000017128
ENSMGAP00000018453	ENSMODP00000007108
ENSMGAP00000010028	ENSMODP00000004867
ENSMGAP00000005094	ENSMODP00000008673
ENSMGAP00000008117	ENSMODP00000005945
ENSMGAP00000002629	ENSMODP00000000301
ENSMGAP00000011659	ENSMODP00000010528
ENSMGAP00000012353	ENSMODP00000010073
ENSMGAP00000016358	ENSMODP00000032191
ENSMGAP00000014449	ENSMODP00000009501
ENSMGAP00000004587	ENSMODP00000003910
ENSMGAP00000013142	ENSMODP00000001101
ENSMGAP00000017419	ENSMODP00000002815
ENSMGAP00000015681	ENSMODP00000012726
ENSMGAP00000013763	ENSMODP00000002854
ENSMGAP00000013416	ENSMODP00000004406
ENSMGAP00000002837	ENSMODP00000009401
ENSMGAP00000003265	ENSMODP00000017551
ENSMGAP00000000775	ENSMODP00000001455
ENSMGAP00000015116	ENSMODP00000030254
ENSMGAP00000003011	ENSMODP00000015519
ENSMGAP00000010765	ENSMODP00000025939
ENSMGAP00000008918	ENSMODP00000029725
ENSMGAP00000002093	ENSMODP00000007595
ENSMGAP00000000511	ENSMODP00000000448
ENSMGAP00000004442	ENSMODP00000016476
ENSMGAP00000015916	ENSMODP00000013976
ENSMGAP00000012542	ENSMODP00000037324
ENSMGAP00000003712	ENSMODP00000014791
ENSMGAP00000019530	ENSMODP00000007535
ENSMGAP00000005435	ENSMODP00000004307
ENSMGAP00000003936	ENSMODP00000031416
ENSMGAP00000006945	ENSMODP00000004279
ENSMGAP00000019699	ENSMODP00000016550
ENSMGAP00000004549	ENSMODP00000002057
ENSMGAP00000017863	ENSMODP00000022190
ENSMGAP00000003563	ENSMODP00000023903
ENSMGAP00000005606	ENSMODP00000016112
ENSMGAP00000015805	ENSMODP00000011712
ENSMGAP00000015714	ENSMODP00000003168
ENSMGAP00000013543	ENSMODP00000006821
ENSMGAP00000008204	ENSMODP00000007341
ENSMGAP00000011335	ENSMODP00000023634
ENSMGAP00000004282	ENSMODP00000036418
ENSMGAP00000003898	ENSMODP00000031883
ENSMGAP00000001129	ENSMODP00000008755
ENSMGAP00000001484	ENSMODP00000005090
ENSMGAP00000012449	ENSMODP00000022716
ENSMGAP00000003716	ENSMODP00000000802
ENSMGAP00000013198	ENSMODP00000023352
ENSMGAP00000002266	ENSMODP00000011249
ENSMGAP00000011390	ENSMODP00000011702
ENSMGAP00000005599	ENSMODP00000016105
ENSMGAP00000009573	ENSMODP00000005316
ENSMGAP00000013680	ENSMODP00000004548
ENSMGAP00000013095	ENSMODP00000000178
ENSMGAP00000001625	ENSMODP00000027542
ENSMGAP00000015554	ENSMODP00000021395
ENSMGAP00000013685	ENSMODP00000021711
ENSMGAP00000015156	ENSMODP00000022804
ENSMGAP00000003648	ENSMODP00000040099
ENSMGAP00000002649	ENSMODP00000025661
ENSMGAP00000003990	ENSMODP00000015049
ENSMGAP00000011725	ENSMODP00000000136
ENSMGAP00000002101	ENSMODP00000005076
ENSMGAP00000015633	ENSMODP00000000410
ENSMGAP00000015235	ENSMODP00000022549
ENSMGAP00000003294	ENSMODP00000025381
ENSMGAP00000014296	ENSMODP00000022480
ENSMGAP00000003528	ENSMODP00000000623
ENSMGAP00000012584	ENSMODP00000000937
ENSMGAP00000010532	ENSMODP00000035585
ENSMGAP00000000672	ENSMODP00000012855
ENSMGAP00000011839	ENSMODP00000018160
ENSMGAP00000008310	ENSMODP00000020356
ENSMGAP00000010161	ENSMODP00000003924
ENSMGAP00000002874	ENSMODP00000014627
ENSMGAP00000013133	ENSMODP00000023811
ENSMGAP00000002325	ENSMODP00000013896
ENSMGAP00000015037	ENSMODP00000015068
ENSMGAP00000004002	ENSMODP00000040581
ENSMGAP00000014720	ENSMODP00000023432
ENSMGAP00000002399	ENSMODP00000000143
ENSMGAP00000013230	ENSMODP00000000708
ENSMGAP00000008323	ENSMODP00000003046
ENSMGAP00000001619	ENSMODP00000013666
ENSMGAP00000015593	ENSMODP00000003297
ENSMGAP00000003501	ENSMODP00000006859
ENSMGAP00000008039	ENSMODP00000005883
ENSMGAP00000006878	ENSMODP00000004209
ENSMGAP00000011855	ENSMODP00000019311
ENSMGAP00000015770	ENSMODP00000007439
ENSMGAP00000015292	ENSMODP00000022689
ENSMGAP00000001036	ENSMODP00000018831
ENSMGAP00000002527	ENSMODP00000010999
ENSMGAP00000013031	ENSMODP00000021901
ENSMGAP00000007590	ENSMODP00000024261
ENSMGAP00000011708	ENSMODP00000025903
ENSMGAP00000015210	ENSMODP00000037274
ENSMGAP00000016936	ENSMODP00000035224
ENSMGAP00000015750	ENSMODP00000036763
ENSMGAP00000006631	ENSMODP00000014386
ENSMGAP00000013867	ENSMODP00000021896
ENSMGAP00000006700	ENSMODP00000016277
ENSMGAP00000009153	ENSMODP00000024593
ENSMGAP00000009971	ENSMODP00000012015
ENSMGAP00000015345	ENSMODP00000026268
ENSMGAP00000012125	ENSMODP00000019360
ENSMGAP00000011827	ENSMODP00000011856
ENSMGAP00000010593	ENSMODP00000000810
ENSMGAP00000014351	ENSMODP00000010718
ENSMGAP00000009112	ENSMODP00000005938
ENSMGAP00000003197	ENSMODP00000000563
ENSMGAP00000000058	ENSMODP00000017785
ENSMGAP00000013437	ENSMODP00000024110
ENSMGAP00000006891	ENSMODP00000021221
ENSMGAP00000015254	ENSMODP00000021193
ENSMGAP00000000409	ENSMODP00000032514
ENSMGAP00000000904	ENSMODP00000018198
ENSMGAP00000001935	ENSMODP00000003004
ENSMGAP00000004733	ENSMODP00000014822
ENSMGAP00000000345	ENSMODP00000000717
ENSMGAP00000005706	ENSMODP00000003457
ENSMGAP00000008113	ENSMODP00000014686
ENSMGAP00000001833	ENSMODP00000007235
ENSMGAP00000019484	ENSMODP00000018316
ENSMGAP00000008083	ENSMODP00000018999
ENSMGAP00000012291	ENSMODP00000013909
ENSMGAP00000013157	ENSMODP00000016150
ENSMGAP00000015629	ENSMODP00000000153
ENSMGAP00000013185	ENSMODP00000015953
ENSMGAP00000019410	ENSMODP00000019118
ENSMGAP00000006596	ENSMODP00000000274
ENSMGAP00000004114	ENSMODP00000003057
ENSMGAP00000004499	ENSMODP00000001583
ENSMGAP00000013472	ENSMODP00000003418
ENSMGAP00000012448	ENSMODP00000016915
ENSMGAP00000010002	ENSMODP00000007245
ENSMGAP00000007071	ENSMODP00000020592
ENSMGAP00000014518	ENSMODP00000029853
ENSMGAP00000011278	ENSMODP00000018200
ENSMGAP00000011030	ENSMODP00000000781
ENSMGAP00000019266	ENSMODP00000014920
ENSMGAP00000005072	ENSMODP00000031808
ENSMGAP00000015132	ENSMODP00000023332
ENSMGAP00000003271	ENSMODP00000000470
ENSMGAP00000007168	ENSMODP00000016503
ENSMGAP00000006994	ENSMODP00000013742
ENSMGAP00000007025	ENSMODP00000013826
ENSMGAP00000016490	ENSMODP00000001945
ENSMGAP00000016666	ENSMODP00000038091
ENSMGAP00000016759	ENSMODP00000038015
ENSMGAP00000002843	ENSMODP00000008086
ENSMGAP00000001636	ENSMODP00000012346
ENSMGAP00000012493	ENSMODP00000009468
ENSMGAP00000001307	ENSMODP00000028132
ENSMGAP00000008022	ENSMODP00000014909
ENSMGAP00000001122	ENSMODP00000011901
ENSMGAP00000005806	ENSMODP00000005917
ENSMGAP00000019273	ENSMODP00000007356
ENSMGAP00000004318	ENSMODP00000008291
ENSMGAP00000001399	ENSMODP00000000841
ENSMGAP00000006260	ENSMODP00000006275
ENSMGAP00000009082	ENSMODP00000016942
ENSMGAP00000016016	ENSMODP00000011165
ENSMGAP00000007957	ENSMODP00000019423
ENSMGAP00000011660	ENSMODP00000010254
ENSMGAP00000006137	ENSMODP00000021020
ENSMGAP00000001172	ENSMODP00000013732
ENSMGAP00000009622	ENSMODP00000018665
ENSMGAP00000013167	ENSMODP00000000696
ENSMGAP00000005153	ENSMODP00000010615
ENSMGAP00000006602	ENSMODP00000004802
ENSMGAP00000014594	ENSMODP00000036056
ENSMGAP00000004653	ENSMODP00000018255
ENSMGAP00000005637	ENSMODP00000003405
ENSMGAP00000018229	ENSMODP00000013195
ENSMGAP00000004778	ENSMODP00000026495
ENSMGAP00000009956	ENSMODP00000026620
ENSMGAP00000008512	ENSMODP00000006868
ENSMGAP00000002472	ENSMODP00000027204
ENSMGAP00000014016	ENSMODP00000016357
ENSMGAP00000003338	ENSMODP00000000517
ENSMGAP00000017600	ENSMODP00000028571
ENSMGAP00000005669	ENSMODP00000015558
ENSMGAP00000003901	ENSMODP00000004636
ENSMGAP00000004412	ENSMODP00000009652
ENSMGAP00000009455	ENSMODP00000019164
ENSMGAP00000004420	ENSMODP00000015248
ENSMGAP00000019532	ENSMODP00000017234
ENSMGAP00000003634	ENSMODP00000018653
ENSMGAP00000008741	ENSMODP00000040055
ENSMGAP00000007191	ENSMODP00000008158
ENSMGAP00000018965	ENSMODP00000026206
ENSMGAP00000001504	ENSMODP00000016543
ENSMGAP00000013258	ENSMODP00000021028
ENSMGAP00000002338	ENSMODP00000008944
ENSMGAP00000007288	ENSMODP00000008959
ENSMGAP00000013178	ENSMODP00000004935
ENSMGAP00000019100	ENSMODP00000006875
ENSMGAP00000000635	ENSMODP00000013643
ENSMGAP00000004610	ENSMODP00000023317
ENSMGAP00000012653	ENSMODP00000022857
ENSMGAP00000001832	ENSMODP00000027851
ENSMGAP00000016476	ENSMODP00000009797
ENSMGAP00000016918	ENSMODP00000013278
ENSMGAP00000003350	ENSMODP00000034873
ENSMGAP00000014739	ENSMODP00000023457
ENSMGAP00000014119	ENSMODP00000016662
ENSMGAP00000001001	ENSMODP00000027120
ENSMGAP00000003033	ENSMODP00000025432
ENSMGAP00000008541	ENSMODP00000019909
ENSMGAP00000005794	ENSMODP00000008380
[truncated: 7,306 more rows]
