# Supplementary material for: Reconstruction of proto-vertebrate, proto-cyclostome and proto-gnathostome genomes provides new insights into early vertebrate evolution
Source: Nat Commun. 2021 Jul 23;12:4489. doi: 10.1038/s41467-021-24573-z (PMC8302630; doi:10.1038/s41467-021-24573-z)
Supplement: Supplementary file 4 — Supplementary Data 1 [file 41467_2021_24573_MOESM4_ESM.zip › SuppData1/orthologs/MELGA-MOUSE.txt]

ENSMGAP00000004951	ENSMUSP00000034074
ENSMGAP00000003068	ENSMUSP00000037172
ENSMGAP00000016060	ENSMUSP00000127603
ENSMGAP00000013265	ENSMUSP00000040217
ENSMGAP00000010739	ENSMUSP00000025288
ENSMGAP00000004925	ENSMUSP00000105282
ENSMGAP00000003978	ENSMUSP00000018989
ENSMGAP00000003388	ENSMUSP00000018466
ENSMGAP00000002654	ENSMUSP00000014505
ENSMGAP00000002402	ENSMUSP00000035203
ENSMGAP00000009217	ENSMUSP00000111103
ENSMGAP00000001572	ENSMUSP00000029128
ENSMGAP00000003900	ENSMUSP00000033610
ENSMGAP00000015491	ENSMUSP00000015484
ENSMGAP00000013487	ENSMUSP00000024565
ENSMGAP00000016149	ENSMUSP00000032781
ENSMGAP00000018471	ENSMUSP00000133649
ENSMGAP00000000276	ENSMUSP00000054412
ENSMGAP00000000909	ENSMUSP00000045511
ENSMGAP00000000973	ENSMUSP00000075235
ENSMGAP00000015435	ENSMUSP00000024829
ENSMGAP00000002277	ENSMUSP00000124647
ENSMGAP00000010566	ENSMUSP00000035246
ENSMGAP00000010545	ENSMUSP00000069495
ENSMGAP00000017561	ENSMUSP00000111483
ENSMGAP00000001323	ENSMUSP00000034840
ENSMGAP00000018658	ENSMUSP00000110574
ENSMGAP00000000941	ENSMUSP00000073268
ENSMGAP00000017353	ENSMUSP00000082710
ENSMGAP00000014132	ENSMUSP00000021706
ENSMGAP00000003168	ENSMUSP00000130759
ENSMGAP00000000271	ENSMUSP00000028311
ENSMGAP00000010789	ENSMUSP00000004949
ENSMGAP00000013478	ENSMUSP00000017530
ENSMGAP00000010388	ENSMUSP00000096248
ENSMGAP00000011657	ENSMUSP00000005064
ENSMGAP00000005618	ENSMUSP00000124863
ENSMGAP00000016332	ENSMUSP00000079306
ENSMGAP00000005019	ENSMUSP00000027961
ENSMGAP00000000922	ENSMUSP00000025217
ENSMGAP00000003400	ENSMUSP00000027494
ENSMGAP00000004974	ENSMUSP00000070606
ENSMGAP00000000263	ENSMUSP00000090790
ENSMGAP00000004440	ENSMUSP00000104363
ENSMGAP00000011375	ENSMUSP00000059272
ENSMGAP00000015477	ENSMUSP00000042715
ENSMGAP00000015641	ENSMUSP00000114020
ENSMGAP00000012633	ENSMUSP00000084462
ENSMGAP00000004973	ENSMUSP00000020679
ENSMGAP00000005906	ENSMUSP00000099608
ENSMGAP00000012790	ENSMUSP00000038922
ENSMGAP00000005521	ENSMUSP00000089212
ENSMGAP00000013787	ENSMUSP00000019516
ENSMGAP00000005425	ENSMUSP00000047308
ENSMGAP00000006584	ENSMUSP00000015858
ENSMGAP00000010970	ENSMUSP00000023762
ENSMGAP00000004536	ENSMUSP00000120598
ENSMGAP00000017297	ENSMUSP00000064556
ENSMGAP00000013514	ENSMUSP00000021682
ENSMGAP00000006458	ENSMUSP00000059666
ENSMGAP00000010640	ENSMUSP00000101004
ENSMGAP00000010940	ENSMUSP00000031841
ENSMGAP00000009863	ENSMUSP00000099733
ENSMGAP00000014406	ENSMUSP00000103815
ENSMGAP00000007874	ENSMUSP00000003509
ENSMGAP00000014447	ENSMUSP00000032421
ENSMGAP00000009216	ENSMUSP00000026896
ENSMGAP00000006576	ENSMUSP00000043477
ENSMGAP00000002105	ENSMUSP00000100012
ENSMGAP00000001972	ENSMUSP00000099434
ENSMGAP00000002149	ENSMUSP00000015003
ENSMGAP00000008809	ENSMUSP00000050496
ENSMGAP00000011192	ENSMUSP00000020339
ENSMGAP00000007478	ENSMUSP00000036487
ENSMGAP00000000881	ENSMUSP00000049007
ENSMGAP00000011996	ENSMUSP00000085900
ENSMGAP00000015040	ENSMUSP00000093089
ENSMGAP00000007423	ENSMUSP00000049346
ENSMGAP00000015017	ENSMUSP00000113708
ENSMGAP00000013335	ENSMUSP00000125718
ENSMGAP00000014950	ENSMUSP00000073803
ENSMGAP00000001910	ENSMUSP00000028349
ENSMGAP00000004061	ENSMUSP00000002989
ENSMGAP00000009429	ENSMUSP00000044578
ENSMGAP00000014704	ENSMUSP00000032500
ENSMGAP00000001781	ENSMUSP00000032715
ENSMGAP00000000418	ENSMUSP00000036674
ENSMGAP00000007539	ENSMUSP00000042867
ENSMGAP00000011139	ENSMUSP00000104411
ENSMGAP00000017915	ENSMUSP00000018630
ENSMGAP00000011894	ENSMUSP00000006718
ENSMGAP00000010071	ENSMUSP00000024049
ENSMGAP00000009399	ENSMUSP00000018382
ENSMGAP00000008128	ENSMUSP00000128621
ENSMGAP00000007518	ENSMUSP00000031278
ENSMGAP00000014040	ENSMUSP00000105486
ENSMGAP00000010374	ENSMUSP00000094528
ENSMGAP00000016788	ENSMUSP00000086409
ENSMGAP00000002878	ENSMUSP00000064131
ENSMGAP00000002860	ENSMUSP00000033450
ENSMGAP00000000231	ENSMUSP00000047199
ENSMGAP00000019713	ENSMUSP00000071627
ENSMGAP00000005399	ENSMUSP00000043250
ENSMGAP00000013813	ENSMUSP00000068629
ENSMGAP00000001795	ENSMUSP00000048978
ENSMGAP00000012130	ENSMUSP00000030306
ENSMGAP00000005494	ENSMUSP00000064775
ENSMGAP00000000432	ENSMUSP00000101046
ENSMGAP00000006701	ENSMUSP00000103028
ENSMGAP00000010996	ENSMUSP00000115260
ENSMGAP00000004600	ENSMUSP00000075089
ENSMGAP00000004769	ENSMUSP00000126897
ENSMGAP00000007577	ENSMUSP00000074533
ENSMGAP00000011438	ENSMUSP00000044432
ENSMGAP00000007028	ENSMUSP00000104459
ENSMGAP00000010974	ENSMUSP00000106905
ENSMGAP00000005346	ENSMUSP00000109098
ENSMGAP00000000964	ENSMUSP00000037532
ENSMGAP00000003538	ENSMUSP00000041622
ENSMGAP00000006152	ENSMUSP00000019199
ENSMGAP00000006673	ENSMUSP00000125373
ENSMGAP00000019154	ENSMUSP00000007216
ENSMGAP00000018976	ENSMUSP00000117346
ENSMGAP00000002706	ENSMUSP00000128446
ENSMGAP00000005664	ENSMUSP00000003117
ENSMGAP00000008306	ENSMUSP00000109886
ENSMGAP00000008756	ENSMUSP00000030763
ENSMGAP00000005181	ENSMUSP00000027697
ENSMGAP00000007164	ENSMUSP00000033918
ENSMGAP00000015568	ENSMUSP00000033755
ENSMGAP00000015570	ENSMUSP00000033756
ENSMGAP00000003190	ENSMUSP00000046476
ENSMGAP00000001772	ENSMUSP00000027538
ENSMGAP00000005589	ENSMUSP00000033549
ENSMGAP00000007854	ENSMUSP00000026795
ENSMGAP00000006564	ENSMUSP00000033341
ENSMGAP00000014728	ENSMUSP00000001562
ENSMGAP00000000062	ENSMUSP00000049070
ENSMGAP00000014847	ENSMUSP00000082895
ENSMGAP00000008226	ENSMUSP00000080832
ENSMGAP00000010913	ENSMUSP00000112110
ENSMGAP00000008466	ENSMUSP00000133245
ENSMGAP00000001356	ENSMUSP00000021046
ENSMGAP00000013090	ENSMUSP00000055535
ENSMGAP00000007848	ENSMUSP00000021062
ENSMGAP00000006346	ENSMUSP00000032539
ENSMGAP00000010300	ENSMUSP00000025500
ENSMGAP00000003617	ENSMUSP00000078971
ENSMGAP00000003530	ENSMUSP00000034267
ENSMGAP00000009825	ENSMUSP00000079864
ENSMGAP00000000737	ENSMUSP00000138944
ENSMGAP00000001802	ENSMUSP00000028328
ENSMGAP00000011815	ENSMUSP00000036830
ENSMGAP00000012705	ENSMUSP00000031795
ENSMGAP00000007078	ENSMUSP00000001595
ENSMGAP00000011134	ENSMUSP00000072472
ENSMGAP00000017509	ENSMUSP00000077919
ENSMGAP00000000718	ENSMUSP00000020702
ENSMGAP00000000730	ENSMUSP00000020704
ENSMGAP00000012182	ENSMUSP00000046610
ENSMGAP00000002485	ENSMUSP00000017637
ENSMGAP00000018544	ENSMUSP00000023601
ENSMGAP00000015716	ENSMUSP00000084091
ENSMGAP00000003367	ENSMUSP00000092654
ENSMGAP00000009944	ENSMUSP00000036227
ENSMGAP00000016886	ENSMUSP00000042410
ENSMGAP00000002250	ENSMUSP00000101500
ENSMGAP00000013153	ENSMUSP00000035257
ENSMGAP00000007392	ENSMUSP00000005952
ENSMGAP00000005750	ENSMUSP00000058045
ENSMGAP00000003262	ENSMUSP00000101768
ENSMGAP00000012561	ENSMUSP00000010605
ENSMGAP00000010564	ENSMUSP00000138230
ENSMGAP00000007926	ENSMUSP00000026093
ENSMGAP00000006160	ENSMUSP00000074864
ENSMGAP00000014264	ENSMUSP00000002880
ENSMGAP00000014136	ENSMUSP00000042466
ENSMGAP00000010923	ENSMUSP00000047278
ENSMGAP00000010925	ENSMUSP00000107444
ENSMGAP00000014140	ENSMUSP00000064462
ENSMGAP00000008318	ENSMUSP00000105212
ENSMGAP00000009205	ENSMUSP00000041897
ENSMGAP00000009009	ENSMUSP00000104533
ENSMGAP00000011385	ENSMUSP00000046585
ENSMGAP00000003590	ENSMUSP00000034822
ENSMGAP00000004457	ENSMUSP00000107347
ENSMGAP00000008988	ENSMUSP00000031674
ENSMGAP00000008872	ENSMUSP00000053238
ENSMGAP00000010443	ENSMUSP00000093141
ENSMGAP00000000679	ENSMUSP00000030041
ENSMGAP00000014048	ENSMUSP00000021689
ENSMGAP00000008543	ENSMUSP00000077781
ENSMGAP00000004391	ENSMUSP00000090987
ENSMGAP00000013592	ENSMUSP00000022954
ENSMGAP00000018702	ENSMUSP00000095025
ENSMGAP00000008743	ENSMUSP00000081455
ENSMGAP00000010280	ENSMUSP00000006424
ENSMGAP00000011153	ENSMUSP00000030477
ENSMGAP00000016657	ENSMUSP00000061390
ENSMGAP00000006427	ENSMUSP00000020692
ENSMGAP00000003533	ENSMUSP00000110074
ENSMGAP00000009178	ENSMUSP00000124473
ENSMGAP00000005907	ENSMUSP00000050730
ENSMGAP00000010650	ENSMUSP00000124131
ENSMGAP00000007940	ENSMUSP00000023486
ENSMGAP00000008533	ENSMUSP00000031690
ENSMGAP00000000892	ENSMUSP00000010191
ENSMGAP00000000865	ENSMUSP00000010195
ENSMGAP00000005766	ENSMUSP00000042667
ENSMGAP00000010471	ENSMUSP00000032376
ENSMGAP00000009367	ENSMUSP00000032093
ENSMGAP00000009748	ENSMUSP00000104878
ENSMGAP00000013528	ENSMUSP00000063380
ENSMGAP00000008585	ENSMUSP00000053270
ENSMGAP00000014342	ENSMUSP00000036150
ENSMGAP00000009243	ENSMUSP00000079926
ENSMGAP00000000980	ENSMUSP00000036721
ENSMGAP00000011431	ENSMUSP00000106963
ENSMGAP00000005911	ENSMUSP00000085872
ENSMGAP00000018438	ENSMUSP00000112934
ENSMGAP00000014536	ENSMUSP00000021467
ENSMGAP00000017551	ENSMUSP00000041173
ENSMGAP00000019340	ENSMUSP00000024742
ENSMGAP00000014778	ENSMUSP00000021004
ENSMGAP00000011272	ENSMUSP00000111151
ENSMGAP00000001815	ENSMUSP00000105350
ENSMGAP00000008157	ENSMUSP00000037324
ENSMGAP00000013247	ENSMUSP00000041294
ENSMGAP00000014108	ENSMUSP00000020008
ENSMGAP00000000499	ENSMUSP00000109904
ENSMGAP00000007893	ENSMUSP00000099947
ENSMGAP00000016365	ENSMUSP00000126340
ENSMGAP00000016855	ENSMUSP00000122855
ENSMGAP00000007245	ENSMUSP00000041790
ENSMGAP00000008731	ENSMUSP00000058730
ENSMGAP00000000086	ENSMUSP00000137517
ENSMGAP00000002593	ENSMUSP00000028071
ENSMGAP00000014707	ENSMUSP00000031750
ENSMGAP00000001163	ENSMUSP00000066894
ENSMGAP00000001348	ENSMUSP00000030898
ENSMGAP00000011290	ENSMUSP00000078281
ENSMGAP00000011156	ENSMUSP00000073246
ENSMGAP00000000369	ENSMUSP00000092735
ENSMGAP00000014124	ENSMUSP00000116057
ENSMGAP00000015691	ENSMUSP00000121212
ENSMGAP00000001278	ENSMUSP00000039600
ENSMGAP00000007400	ENSMUSP00000000926
ENSMGAP00000004554	ENSMUSP00000062239
ENSMGAP00000008420	ENSMUSP00000124470
ENSMGAP00000018204	ENSMUSP00000101903
ENSMGAP00000006573	ENSMUSP00000018651
ENSMGAP00000006764	ENSMUSP00000099585
ENSMGAP00000006790	ENSMUSP00000053755
ENSMGAP00000006390	ENSMUSP00000071859
ENSMGAP00000000887	ENSMUSP00000132687
ENSMGAP00000002328	ENSMUSP00000115718
ENSMGAP00000008286	ENSMUSP00000027178
ENSMGAP00000015441	ENSMUSP00000024832
ENSMGAP00000004156	ENSMUSP00000031437
ENSMGAP00000000762	ENSMUSP00000070868
ENSMGAP00000010097	ENSMUSP00000026172
ENSMGAP00000008714	ENSMUSP00000025718
ENSMGAP00000014425	ENSMUSP00000041300
ENSMGAP00000010586	ENSMUSP00000085683
ENSMGAP00000008852	ENSMUSP00000042271
ENSMGAP00000006785	ENSMUSP00000076660
ENSMGAP00000009255	ENSMUSP00000030212
ENSMGAP00000008876	ENSMUSP00000129800
ENSMGAP00000004670	ENSMUSP00000028214
ENSMGAP00000003422	ENSMUSP00000034600
ENSMGAP00000015273	ENSMUSP00000107062
ENSMGAP00000003689	ENSMUSP00000062507
ENSMGAP00000003725	ENSMUSP00000110311
ENSMGAP00000011689	ENSMUSP00000061470
ENSMGAP00000014117	ENSMUSP00000056353
ENSMGAP00000015781	ENSMUSP00000046368
ENSMGAP00000009299	ENSMUSP00000045409
ENSMGAP00000015109	ENSMUSP00000109229
ENSMGAP00000015201	ENSMUSP00000023437
ENSMGAP00000003710	ENSMUSP00000128922
ENSMGAP00000011655	ENSMUSP00000095845
ENSMGAP00000008858	ENSMUSP00000054545
ENSMGAP00000014047	ENSMUSP00000019920
ENSMGAP00000011625	ENSMUSP00000035649
ENSMGAP00000000744	ENSMUSP00000025208
ENSMGAP00000004123	ENSMUSP00000048350
ENSMGAP00000006694	ENSMUSP00000053431
ENSMGAP00000012758	ENSMUSP00000029850
ENSMGAP00000002056	ENSMUSP00000044945
ENSMGAP00000016378	ENSMUSP00000052544
ENSMGAP00000006418	ENSMUSP00000081664
ENSMGAP00000013338	ENSMUSP00000019290
ENSMGAP00000007499	ENSMUSP00000021066
ENSMGAP00000003711	ENSMUSP00000031423
ENSMGAP00000014767	ENSMUSP00000123078
ENSMGAP00000004080	ENSMUSP00000101700
ENSMGAP00000014427	ENSMUSP00000040416
ENSMGAP00000006889	ENSMUSP00000029575
ENSMGAP00000002312	ENSMUSP00000030643
ENSMGAP00000013161	ENSMUSP00000076505
ENSMGAP00000010402	ENSMUSP00000122103
ENSMGAP00000010056	ENSMUSP00000015256
ENSMGAP00000009371	ENSMUSP00000019226
ENSMGAP00000001532	ENSMUSP00000051118
ENSMGAP00000000859	ENSMUSP00000097909
ENSMGAP00000011580	ENSMUSP00000065205
ENSMGAP00000019406	ENSMUSP00000028362
ENSMGAP00000002371	ENSMUSP00000027896
ENSMGAP00000015954	ENSMUSP00000029307
ENSMGAP00000002720	ENSMUSP00000034883
ENSMGAP00000013724	ENSMUSP00000054226
ENSMGAP00000016876	ENSMUSP00000094076
ENSMGAP00000005211	ENSMUSP00000053899
ENSMGAP00000002247	ENSMUSP00000106460
ENSMGAP00000014035	ENSMUSP00000031868
ENSMGAP00000008702	ENSMUSP00000031713
ENSMGAP00000005660	ENSMUSP00000001122
ENSMGAP00000008955	ENSMUSP00000021161
ENSMGAP00000006471	ENSMUSP00000022040
ENSMGAP00000003984	ENSMUSP00000129216
ENSMGAP00000012377	ENSMUSP00000110669
ENSMGAP00000014886	ENSMUSP00000110348
ENSMGAP00000011317	ENSMUSP00000095533
ENSMGAP00000005972	ENSMUSP00000020441
ENSMGAP00000007616	ENSMUSP00000091964
ENSMGAP00000012872	ENSMUSP00000128308
ENSMGAP00000004677	ENSMUSP00000003659
ENSMGAP00000003309	ENSMUSP00000022213
ENSMGAP00000011808	ENSMUSP00000064220
ENSMGAP00000017043	ENSMUSP00000059654
ENSMGAP00000019018	ENSMUSP00000046812
ENSMGAP00000010091	ENSMUSP00000040229
ENSMGAP00000005287	ENSMUSP00000031607
ENSMGAP00000002106	ENSMUSP00000113090
ENSMGAP00000006474	ENSMUSP00000025645
ENSMGAP00000019025	ENSMUSP00000006523
ENSMGAP00000001538	ENSMUSP00000095169
ENSMGAP00000001897	ENSMUSP00000129378
ENSMGAP00000009060	ENSMUSP00000088089
ENSMGAP00000004606	ENSMUSP00000076751
ENSMGAP00000000642	ENSMUSP00000130758
ENSMGAP00000000728	ENSMUSP00000034946
ENSMGAP00000008536	ENSMUSP00000030080
ENSMGAP00000016272	ENSMUSP00000084578
ENSMGAP00000009488	ENSMUSP00000065679
ENSMGAP00000005069	ENSMUSP00000061402
ENSMGAP00000009336	ENSMUSP00000049054
ENSMGAP00000008115	ENSMUSP00000101060
ENSMGAP00000005020	ENSMUSP00000043522
ENSMGAP00000016743	ENSMUSP00000060591
ENSMGAP00000010642	ENSMUSP00000103897
ENSMGAP00000003290	ENSMUSP00000136611
ENSMGAP00000014760	ENSMUSP00000125580
ENSMGAP00000013176	ENSMUSP00000037867
ENSMGAP00000014789	ENSMUSP00000049285
ENSMGAP00000008195	ENSMUSP00000002837
ENSMGAP00000013287	ENSMUSP00000132514
ENSMGAP00000016002	ENSMUSP00000043210
ENSMGAP00000004013	ENSMUSP00000100991
ENSMGAP00000006825	ENSMUSP00000006027
ENSMGAP00000010088	ENSMUSP00000036065
ENSMGAP00000013864	ENSMUSP00000112662
ENSMGAP00000003424	ENSMUSP00000020023
ENSMGAP00000014323	ENSMUSP00000036726
ENSMGAP00000008303	ENSMUSP00000041599
ENSMGAP00000013753	ENSMUSP00000036110
ENSMGAP00000015086	ENSMUSP00000059757
ENSMGAP00000001419	ENSMUSP00000099509
ENSMGAP00000003442	ENSMUSP00000000939
ENSMGAP00000017075	ENSMUSP00000091769
ENSMGAP00000019054	ENSMUSP00000014290
ENSMGAP00000011324	ENSMUSP00000028252
ENSMGAP00000019123	ENSMUSP00000091011
ENSMGAP00000015982	ENSMUSP00000077899
ENSMGAP00000012956	ENSMUSP00000031096
ENSMGAP00000013146	ENSMUSP00000073190
ENSMGAP00000012051	ENSMUSP00000027053
ENSMGAP00000005889	ENSMUSP00000122552
ENSMGAP00000007733	ENSMUSP00000031251
ENSMGAP00000010883	ENSMUSP00000026027
ENSMGAP00000008681	ENSMUSP00000017821
ENSMGAP00000005466	ENSMUSP00000031309
ENSMGAP00000013654	ENSMUSP00000028368
ENSMGAP00000003801	ENSMUSP00000046695
ENSMGAP00000008615	ENSMUSP00000095103
ENSMGAP00000009543	ENSMUSP00000029075
ENSMGAP00000002974	ENSMUSP00000043554
ENSMGAP00000009859	ENSMUSP00000131010
ENSMGAP00000018681	ENSMUSP00000038203
ENSMGAP00000013979	ENSMUSP00000031977
ENSMGAP00000004205	ENSMUSP00000109340
ENSMGAP00000012517	ENSMUSP00000102481
ENSMGAP00000001548	ENSMUSP00000100028
ENSMGAP00000010456	ENSMUSP00000107770
ENSMGAP00000015665	ENSMUSP00000114175
ENSMGAP00000011636	ENSMUSP00000135959
ENSMGAP00000012013	ENSMUSP00000067541
ENSMGAP00000012026	ENSMUSP00000031663
ENSMGAP00000005302	ENSMUSP00000106317
ENSMGAP00000016750	ENSMUSP00000064246
ENSMGAP00000004470	ENSMUSP00000126281
ENSMGAP00000017241	ENSMUSP00000040775
ENSMGAP00000011560	ENSMUSP00000037966
ENSMGAP00000002069	ENSMUSP00000126243
ENSMGAP00000004515	ENSMUSP00000105250
ENSMGAP00000001088	ENSMUSP00000096258
ENSMGAP00000017435	ENSMUSP00000075011
ENSMGAP00000018236	ENSMUSP00000025197
ENSMGAP00000010087	ENSMUSP00000128401
ENSMGAP00000003283	ENSMUSP00000031354
ENSMGAP00000015103	ENSMUSP00000130073
ENSMGAP00000011665	ENSMUSP00000037487
ENSMGAP00000011513	ENSMUSP00000029905
ENSMGAP00000016934	ENSMUSP00000052989
ENSMGAP00000018477	ENSMUSP00000129831
ENSMGAP00000012426	ENSMUSP00000038833
ENSMGAP00000015431	ENSMUSP00000019386
ENSMGAP00000004052	ENSMUSP00000034792
ENSMGAP00000007852	ENSMUSP00000099975
ENSMGAP00000012793	ENSMUSP00000087394
ENSMGAP00000010423	ENSMUSP00000114404
ENSMGAP00000006493	ENSMUSP00000075992
ENSMGAP00000002459	ENSMUSP00000099430
ENSMGAP00000012144	ENSMUSP00000035583
ENSMGAP00000007000	ENSMUSP00000044457
ENSMGAP00000012292	ENSMUSP00000030289
ENSMGAP00000003179	ENSMUSP00000039943
ENSMGAP00000016019	ENSMUSP00000082754
ENSMGAP00000012498	ENSMUSP00000070554
ENSMGAP00000011284	ENSMUSP00000000642
ENSMGAP00000004359	ENSMUSP00000051215
ENSMGAP00000005564	ENSMUSP00000031982
ENSMGAP00000003686	ENSMUSP00000017851
ENSMGAP00000014073	ENSMUSP00000020027
ENSMGAP00000010967	ENSMUSP00000051261
ENSMGAP00000003799	ENSMUSP00000047547
ENSMGAP00000004977	ENSMUSP00000091163
ENSMGAP00000017055	ENSMUSP00000002469
ENSMGAP00000006067	ENSMUSP00000087694
ENSMGAP00000001692	ENSMUSP00000105884
ENSMGAP00000000222	ENSMUSP00000065225
ENSMGAP00000014252	ENSMUSP00000101141
ENSMGAP00000016530	ENSMUSP00000055308
ENSMGAP00000001734	ENSMUSP00000059420
ENSMGAP00000007819	ENSMUSP00000100025
ENSMGAP00000019781	ENSMUSP00000099572
ENSMGAP00000016437	ENSMUSP00000062924
ENSMGAP00000017228	ENSMUSP00000057725
ENSMGAP00000016406	ENSMUSP00000056313
ENSMGAP00000000443	ENSMUSP00000027373
ENSMGAP00000007199	ENSMUSP00000061278
ENSMGAP00000010914	ENSMUSP00000029355
ENSMGAP00000005390	ENSMUSP00000027534
ENSMGAP00000008577	ENSMUSP00000041395
ENSMGAP00000009032	ENSMUSP00000068197
ENSMGAP00000008400	ENSMUSP00000006851
ENSMGAP00000002200	ENSMUSP00000101225
ENSMGAP00000008339	ENSMUSP00000045527
ENSMGAP00000009787	ENSMUSP00000021090
ENSMGAP00000012996	ENSMUSP00000046532
ENSMGAP00000003532	ENSMUSP00000070413
ENSMGAP00000002285	ENSMUSP00000126828
ENSMGAP00000003792	ENSMUSP00000027151
ENSMGAP00000001471	ENSMUSP00000102570
ENSMGAP00000002363	ENSMUSP00000078715
ENSMGAP00000002136	ENSMUSP00000085253
ENSMGAP00000005995	ENSMUSP00000139310
ENSMGAP00000004414	ENSMUSP00000000137
ENSMGAP00000000315	ENSMUSP00000087680
ENSMGAP00000013737	ENSMUSP00000096994
ENSMGAP00000014138	ENSMUSP00000047126
ENSMGAP00000010085	ENSMUSP00000070726
ENSMGAP00000003393	ENSMUSP00000002839
ENSMGAP00000011526	ENSMUSP00000124370
ENSMGAP00000012814	ENSMUSP00000039632
ENSMGAP00000011679	ENSMUSP00000038013
ENSMGAP00000007789	ENSMUSP00000020411
ENSMGAP00000003057	ENSMUSP00000109915
ENSMGAP00000002904	ENSMUSP00000053175
ENSMGAP00000006908	ENSMUSP00000033805
ENSMGAP00000007394	ENSMUSP00000115813
ENSMGAP00000009656	ENSMUSP00000122395
ENSMGAP00000007799	ENSMUSP00000016471
ENSMGAP00000015733	ENSMUSP00000033826
ENSMGAP00000006170	ENSMUSP00000034983
ENSMGAP00000015182	ENSMUSP00000027863
ENSMGAP00000008545	ENSMUSP00000138773
ENSMGAP00000011073	ENSMUSP00000093914
ENSMGAP00000005179	ENSMUSP00000102366
ENSMGAP00000008887	ENSMUSP00000127784
ENSMGAP00000009648	ENSMUSP00000074198
ENSMGAP00000002674	ENSMUSP00000033444
ENSMGAP00000003647	ENSMUSP00000027498
ENSMGAP00000003351	ENSMUSP00000018353
ENSMGAP00000013495	ENSMUSP00000111463
ENSMGAP00000002440	ENSMUSP00000130173
ENSMGAP00000003196	ENSMUSP00000127678
ENSMGAP00000003198	ENSMUSP00000019708
ENSMGAP00000014064	ENSMUSP00000021693
ENSMGAP00000008325	ENSMUSP00000021971
ENSMGAP00000014066	ENSMUSP00000050329
ENSMGAP00000008904	ENSMUSP00000035222
ENSMGAP00000019426	ENSMUSP00000048124
ENSMGAP00000011684	ENSMUSP00000044836
ENSMGAP00000006557	ENSMUSP00000071623
ENSMGAP00000006542	ENSMUSP00000025077
ENSMGAP00000010260	ENSMUSP00000031229
ENSMGAP00000014993	ENSMUSP00000133474
ENSMGAP00000008086	ENSMUSP00000075174
ENSMGAP00000009827	ENSMUSP00000012161
ENSMGAP00000001561	ENSMUSP00000103362
ENSMGAP00000006085	ENSMUSP00000138377
ENSMGAP00000002954	ENSMUSP00000038181
ENSMGAP00000000108	ENSMUSP00000113390
ENSMGAP00000007779	ENSMUSP00000090820
ENSMGAP00000007773	ENSMUSP00000034868
ENSMGAP00000003907	ENSMUSP00000077019
ENSMGAP00000014907	ENSMUSP00000032487
ENSMGAP00000015144	ENSMUSP00000023487
ENSMGAP00000000401	ENSMUSP00000133898
ENSMGAP00000004288	ENSMUSP00000134251
ENSMGAP00000017667	ENSMUSP00000026416
ENSMGAP00000014049	ENSMUSP00000041872
ENSMGAP00000011841	ENSMUSP00000118743
ENSMGAP00000003649	ENSMUSP00000021930
ENSMGAP00000010597	ENSMUSP00000059419
ENSMGAP00000002082	ENSMUSP00000031367
ENSMGAP00000019772	ENSMUSP00000129239
ENSMGAP00000015789	ENSMUSP00000085728
ENSMGAP00000012602	ENSMUSP00000023616
ENSMGAP00000015233	ENSMUSP00000023334
ENSMGAP00000001937	ENSMUSP00000034510
ENSMGAP00000007252	ENSMUSP00000026254
ENSMGAP00000000396	ENSMUSP00000111381
ENSMGAP00000007728	ENSMUSP00000091178
ENSMGAP00000007106	ENSMUSP00000039728
ENSMGAP00000015737	ENSMUSP00000047208
ENSMGAP00000009840	ENSMUSP00000103817
ENSMGAP00000010777	ENSMUSP00000058968
ENSMGAP00000012525	ENSMUSP00000084427
ENSMGAP00000004913	ENSMUSP00000033990
ENSMGAP00000004813	ENSMUSP00000021097
ENSMGAP00000010503	ENSMUSP00000025279
ENSMGAP00000001131	ENSMUSP00000095953
ENSMGAP00000006608	ENSMUSP00000021921
ENSMGAP00000010628	ENSMUSP00000030443
ENSMGAP00000000869	ENSMUSP00000074578
ENSMGAP00000000926	ENSMUSP00000110898
ENSMGAP00000018261	ENSMUSP00000073664
ENSMGAP00000006235	ENSMUSP00000039810
ENSMGAP00000005646	ENSMUSP00000030834
ENSMGAP00000003569	ENSMUSP00000005651
ENSMGAP00000018863	ENSMUSP00000022009
ENSMGAP00000005345	ENSMUSP00000057392
ENSMGAP00000011946	ENSMUSP00000027775
ENSMGAP00000015516	ENSMUSP00000036604
ENSMGAP00000017832	ENSMUSP00000006669
ENSMGAP00000009966	ENSMUSP00000019721
ENSMGAP00000004713	ENSMUSP00000105348
ENSMGAP00000014952	ENSMUSP00000085695
ENSMGAP00000015175	ENSMUSP00000023344
ENSMGAP00000008949	ENSMUSP00000031680
ENSMGAP00000003065	ENSMUSP00000027505
ENSMGAP00000014916	ENSMUSP00000032480
ENSMGAP00000016461	ENSMUSP00000062593
ENSMGAP00000006505	ENSMUSP00000079226
ENSMGAP00000015068	ENSMUSP00000027059
ENSMGAP00000003778	ENSMUSP00000035902
ENSMGAP00000009483	ENSMUSP00000129922
ENSMGAP00000015069	ENSMUSP00000037699
ENSMGAP00000015767	ENSMUSP00000056481
ENSMGAP00000015772	ENSMUSP00000061229
ENSMGAP00000000586	ENSMUSP00000041157
ENSMGAP00000018368	ENSMUSP00000040176
ENSMGAP00000013822	ENSMUSP00000042701
ENSMGAP00000007654	ENSMUSP00000038056
ENSMGAP00000012365	ENSMUSP00000081941
ENSMGAP00000004747	ENSMUSP00000065278
ENSMGAP00000006906	ENSMUSP00000099723
ENSMGAP00000014934	ENSMUSP00000023958
ENSMGAP00000013880	ENSMUSP00000031859
ENSMGAP00000006513	ENSMUSP00000102352
ENSMGAP00000006120	ENSMUSP00000058020
ENSMGAP00000005148	ENSMUSP00000107381
ENSMGAP00000018346	ENSMUSP00000045566
ENSMGAP00000008515	ENSMUSP00000095320
ENSMGAP00000008609	ENSMUSP00000104460
ENSMGAP00000002996	ENSMUSP00000110802
ENSMGAP00000011472	ENSMUSP00000130999
ENSMGAP00000011465	ENSMUSP00000029377
ENSMGAP00000011756	ENSMUSP00000107447
ENSMGAP00000015074	ENSMUSP00000129861
ENSMGAP00000000291	ENSMUSP00000029131
ENSMGAP00000008049	ENSMUSP00000006508
ENSMGAP00000007996	ENSMUSP00000072074
ENSMGAP00000004429	ENSMUSP00000105630
ENSMGAP00000009942	ENSMUSP00000032151
ENSMGAP00000009834	ENSMUSP00000069616
ENSMGAP00000014061	ENSMUSP00000093433
ENSMGAP00000000956	ENSMUSP00000117891
ENSMGAP00000006562	ENSMUSP00000001484
ENSMGAP00000012088	ENSMUSP00000109427
ENSMGAP00000011647	ENSMUSP00000023750
ENSMGAP00000010719	ENSMUSP00000020446
ENSMGAP00000014948	ENSMUSP00000004378
ENSMGAP00000011735	ENSMUSP00000062584
ENSMGAP00000001231	ENSMUSP00000106851
ENSMGAP00000001477	ENSMUSP00000137837
ENSMGAP00000002712	ENSMUSP00000083073
ENSMGAP00000004568	ENSMUSP00000022197
ENSMGAP00000001925	ENSMUSP00000038350
ENSMGAP00000014796	ENSMUSP00000106567
ENSMGAP00000002186	ENSMUSP00000045441
ENSMGAP00000016662	ENSMUSP00000092988
ENSMGAP00000014966	ENSMUSP00000004381
ENSMGAP00000011695	ENSMUSP00000005964
ENSMGAP00000015104	ENSMUSP00000131277
ENSMGAP00000016052	ENSMUSP00000093469
ENSMGAP00000004144	ENSMUSP00000101999
ENSMGAP00000007691	ENSMUSP00000039416
ENSMGAP00000002187	ENSMUSP00000053766
ENSMGAP00000014152	ENSMUSP00000099806
ENSMGAP00000014149	ENSMUSP00000072438
ENSMGAP00000008484	ENSMUSP00000090470
ENSMGAP00000006714	ENSMUSP00000095285
ENSMGAP00000009177	ENSMUSP00000031492
ENSMGAP00000001320	ENSMUSP00000033430
ENSMGAP00000002522	ENSMUSP00000063054
ENSMGAP00000004870	ENSMUSP00000123514
ENSMGAP00000010407	ENSMUSP00000050199
ENSMGAP00000009628	ENSMUSP00000086710
ENSMGAP00000009625	ENSMUSP00000113152
ENSMGAP00000019682	ENSMUSP00000085775
ENSMGAP00000002983	ENSMUSP00000052095
ENSMGAP00000009938	ENSMUSP00000024849
ENSMGAP00000003132	ENSMUSP00000059732
ENSMGAP00000009858	ENSMUSP00000041328
ENSMGAP00000006133	ENSMUSP00000024958
ENSMGAP00000015213	ENSMUSP00000097296
ENSMGAP00000003838	ENSMUSP00000022212
ENSMGAP00000010556	ENSMUSP00000076130
ENSMGAP00000008270	ENSMUSP00000130004
ENSMGAP00000001856	ENSMUSP00000056967
ENSMGAP00000004539	ENSMUSP00000034090
ENSMGAP00000003615	ENSMUSP00000003642
ENSMGAP00000012408	ENSMUSP00000032341
ENSMGAP00000005078	ENSMUSP00000136950
ENSMGAP00000011154	ENSMUSP00000047480
ENSMGAP00000007148	ENSMUSP00000038719
ENSMGAP00000005812	ENSMUSP00000103958
ENSMGAP00000000399	ENSMUSP00000036438
ENSMGAP00000004799	ENSMUSP00000099652
ENSMGAP00000010016	ENSMUSP00000082777
ENSMGAP00000007230	ENSMUSP00000031455
ENSMGAP00000005998	ENSMUSP00000124258
ENSMGAP00000009269	ENSMUSP00000093911
ENSMGAP00000002504	ENSMUSP00000019726
ENSMGAP00000017822	ENSMUSP00000000466
ENSMGAP00000008575	ENSMUSP00000032762
ENSMGAP00000009864	ENSMUSP00000046906
ENSMGAP00000008447	ENSMUSP00000062231
ENSMGAP00000018296	ENSMUSP00000029812
ENSMGAP00000019614	ENSMUSP00000099928
ENSMGAP00000008207	ENSMUSP00000021050
ENSMGAP00000011481	ENSMUSP00000073228
ENSMGAP00000003679	ENSMUSP00000133515
ENSMGAP00000005216	ENSMUSP00000025002
ENSMGAP00000009062	ENSMUSP00000021155
ENSMGAP00000003497	ENSMUSP00000099676
ENSMGAP00000002920	ENSMUSP00000042063
ENSMGAP00000008618	ENSMUSP00000111497
ENSMGAP00000004966	ENSMUSP00000028199
ENSMGAP00000004995	ENSMUSP00000028200
ENSMGAP00000002159	ENSMUSP00000078572
ENSMGAP00000016715	ENSMUSP00000080548
ENSMGAP00000011542	ENSMUSP00000076437
ENSMGAP00000002388	ENSMUSP00000112836
ENSMGAP00000001509	ENSMUSP00000100008
ENSMGAP00000014004	ENSMUSP00000040208
ENSMGAP00000011517	ENSMUSP00000028663
ENSMGAP00000012027	ENSMUSP00000027367
ENSMGAP00000017536	ENSMUSP00000072852
ENSMGAP00000008745	ENSMUSP00000031709
ENSMGAP00000009152	ENSMUSP00000022262
ENSMGAP00000008371	ENSMUSP00000135039
ENSMGAP00000006391	ENSMUSP00000037377
ENSMGAP00000009327	ENSMUSP00000127149
ENSMGAP00000016067	ENSMUSP00000034547
ENSMGAP00000014914	ENSMUSP00000110434
ENSMGAP00000011878	ENSMUSP00000084430
ENSMGAP00000003784	ENSMUSP00000045637
ENSMGAP00000012641	ENSMUSP00000023550
ENSMGAP00000009289	ENSMUSP00000028392
ENSMGAP00000007522	ENSMUSP00000086422
ENSMGAP00000015786	ENSMUSP00000026624
ENSMGAP00000003471	ENSMUSP00000110373
ENSMGAP00000017309	ENSMUSP00000025989
ENSMGAP00000019671	ENSMUSP00000021443
ENSMGAP00000007206	ENSMUSP00000071578
ENSMGAP00000004135	ENSMUSP00000120531
ENSMGAP00000002743	ENSMUSP00000039737
ENSMGAP00000003460	ENSMUSP00000099399
ENSMGAP00000001555	ENSMUSP00000015137
ENSMGAP00000017743	ENSMUSP00000050087
ENSMGAP00000014185	ENSMUSP00000032272
ENSMGAP00000007405	ENSMUSP00000108593
ENSMGAP00000000355	ENSMUSP00000052258
ENSMGAP00000004735	ENSMUSP00000019333
ENSMGAP00000016810	ENSMUSP00000046467
ENSMGAP00000007428	ENSMUSP00000137440
ENSMGAP00000002603	ENSMUSP00000002259
ENSMGAP00000002079	ENSMUSP00000003912
ENSMGAP00000005578	ENSMUSP00000019876
ENSMGAP00000013781	ENSMUSP00000000219
ENSMGAP00000007374	ENSMUSP00000087257
ENSMGAP00000000135	ENSMUSP00000036289
ENSMGAP00000019218	ENSMUSP00000028844
ENSMGAP00000019572	ENSMUSP00000031530
ENSMGAP00000014749	ENSMUSP00000040524
ENSMGAP00000010538	ENSMUSP00000047402
ENSMGAP00000001317	ENSMUSP00000026537
ENSMGAP00000002262	ENSMUSP00000038373
ENSMGAP00000000665	ENSMUSP00000111977
ENSMGAP00000005800	ENSMUSP00000026665
ENSMGAP00000018832	ENSMUSP00000105245
ENSMGAP00000005570	ENSMUSP00000026663
ENSMGAP00000014846	ENSMUSP00000055486
ENSMGAP00000002894	ENSMUSP00000025642
ENSMGAP00000001308	ENSMUSP00000081572
ENSMGAP00000014157	ENSMUSP00000019911
ENSMGAP00000006329	ENSMUSP00000127071
ENSMGAP00000005262	ENSMUSP00000037764
ENSMGAP00000007327	ENSMUSP00000018571
ENSMGAP00000000476	ENSMUSP00000039760
ENSMGAP00000009951	ENSMUSP00000088231
ENSMGAP00000008527	ENSMUSP00000104725
ENSMGAP00000006032	ENSMUSP00000001079
ENSMGAP00000006565	ENSMUSP00000045955
ENSMGAP00000011234	ENSMUSP00000035823
ENSMGAP00000007218	ENSMUSP00000095702
ENSMGAP00000004125	ENSMUSP00000118474
ENSMGAP00000015534	ENSMUSP00000026750
ENSMGAP00000018675	ENSMUSP00000030645
ENSMGAP00000001473	ENSMUSP00000030627
ENSMGAP00000008989	ENSMUSP00000130767
ENSMGAP00000008715	ENSMUSP00000032766
ENSMGAP00000015071	ENSMUSP00000024721
ENSMGAP00000010508	ENSMUSP00000034817
ENSMGAP00000016601	ENSMUSP00000069127
ENSMGAP00000002431	ENSMUSP00000125932
ENSMGAP00000004487	ENSMUSP00000003154
ENSMGAP00000006888	ENSMUSP00000076115
ENSMGAP00000009457	ENSMUSP00000051479
ENSMGAP00000004615	ENSMUSP00000060749
ENSMGAP00000009139	ENSMUSP00000136054
ENSMGAP00000014955	ENSMUSP00000074113
ENSMGAP00000006978	ENSMUSP00000099334
ENSMGAP00000011461	ENSMUSP00000088098
ENSMGAP00000014248	ENSMUSP00000047864
ENSMGAP00000001695	ENSMUSP00000056655
ENSMGAP00000014160	ENSMUSP00000098558
ENSMGAP00000002547	ENSMUSP00000134205
ENSMGAP00000010849	ENSMUSP00000033207
ENSMGAP00000002948	ENSMUSP00000025641
ENSMGAP00000004484	ENSMUSP00000074115
ENSMGAP00000001331	ENSMUSP00000036749
ENSMGAP00000012237	ENSMUSP00000119303
ENSMGAP00000013499	ENSMUSP00000031002
ENSMGAP00000017706	ENSMUSP00000083928
ENSMGAP00000011138	ENSMUSP00000095949
ENSMGAP00000004754	ENSMUSP00000000421
ENSMGAP00000013902	ENSMUSP00000021617
ENSMGAP00000002309	ENSMUSP00000020551
ENSMGAP00000006330	ENSMUSP00000087810
ENSMGAP00000008607	ENSMUSP00000112965
ENSMGAP00000013505	ENSMUSP00000077438
ENSMGAP00000007599	ENSMUSP00000110371
ENSMGAP00000009440	ENSMUSP00000078690
ENSMGAP00000005091	ENSMUSP00000125857
ENSMGAP00000000867	ENSMUSP00000137079
ENSMGAP00000012643	ENSMUSP00000005233
ENSMGAP00000000835	ENSMUSP00000098056
ENSMGAP00000013927	ENSMUSP00000034093
ENSMGAP00000011667	ENSMUSP00000024884
ENSMGAP00000008832	ENSMUSP00000113840
ENSMGAP00000006529	ENSMUSP00000037079
ENSMGAP00000014350	ENSMUSP00000125335
ENSMGAP00000010572	ENSMUSP00000106770
ENSMGAP00000011062	ENSMUSP00000099765
ENSMGAP00000012625	ENSMUSP00000066977
ENSMGAP00000002554	ENSMUSP00000045454
ENSMGAP00000017792	ENSMUSP00000101724
ENSMGAP00000000197	ENSMUSP00000135500
ENSMGAP00000005992	ENSMUSP00000103243
ENSMGAP00000013610	ENSMUSP00000101184
ENSMGAP00000005033	ENSMUSP00000104543
ENSMGAP00000003074	ENSMUSP00000105790
ENSMGAP00000003392	ENSMUSP00000042155
ENSMGAP00000011071	ENSMUSP00000099776
ENSMGAP00000001289	ENSMUSP00000007444
ENSMGAP00000008121	ENSMUSP00000027185
ENSMGAP00000006195	ENSMUSP00000034049
ENSMGAP00000017929	ENSMUSP00000023531
ENSMGAP00000009338	ENSMUSP00000091845
ENSMGAP00000001773	ENSMUSP00000005841
ENSMGAP00000002310	ENSMUSP00000034629
ENSMGAP00000013572	ENSMUSP00000005256
ENSMGAP00000007183	ENSMUSP00000044430
ENSMGAP00000014029	ENSMUSP00000066741
ENSMGAP00000000392	ENSMUSP00000129278
ENSMGAP00000001912	ENSMUSP00000099907
ENSMGAP00000010037	ENSMUSP00000025224
ENSMGAP00000017473	ENSMUSP00000026076
ENSMGAP00000014015	ENSMUSP00000028787
ENSMGAP00000015063	ENSMUSP00000085794
ENSMGAP00000019145	ENSMUSP00000093908
ENSMGAP00000006188	ENSMUSP00000118179
ENSMGAP00000011727	ENSMUSP00000120830
ENSMGAP00000009619	ENSMUSP00000023457
ENSMGAP00000007264	ENSMUSP00000046598
ENSMGAP00000010862	ENSMUSP00000087073
ENSMGAP00000012095	ENSMUSP00000006367
ENSMGAP00000005874	ENSMUSP00000027649
ENSMGAP00000015255	ENSMUSP00000059720
ENSMGAP00000011094	ENSMUSP00000030475
ENSMGAP00000007567	ENSMUSP00000028034
ENSMGAP00000003810	ENSMUSP00000129122
ENSMGAP00000002680	ENSMUSP00000027695
ENSMGAP00000013676	ENSMUSP00000121775
ENSMGAP00000017003	ENSMUSP00000138370
ENSMGAP00000016516	ENSMUSP00000055447
ENSMGAP00000013010	ENSMUSP00000024594
ENSMGAP00000005293	ENSMUSP00000068690
ENSMGAP00000004317	ENSMUSP00000041307
ENSMGAP00000004090	ENSMUSP00000056378
ENSMGAP00000002619	ENSMUSP00000030948
ENSMGAP00000004514	ENSMUSP00000034566
ENSMGAP00000005969	ENSMUSP00000090568
ENSMGAP00000010632	ENSMUSP00000053783
ENSMGAP00000006547	ENSMUSP00000099638
ENSMGAP00000012707	ENSMUSP00000038662
ENSMGAP00000005785	ENSMUSP00000002572
ENSMGAP00000009300	ENSMUSP00000021077
ENSMGAP00000015299	ENSMUSP00000102685
ENSMGAP00000002176	ENSMUSP00000034618
ENSMGAP00000005441	ENSMUSP00000113333
ENSMGAP00000001314	ENSMUSP00000096457
ENSMGAP00000011035	ENSMUSP00000088179
ENSMGAP00000013212	ENSMUSP00000114974
ENSMGAP00000015044	ENSMUSP00000032309
ENSMGAP00000010828	ENSMUSP00000114159
ENSMGAP00000015525	ENSMUSP00000026328
ENSMGAP00000004508	ENSMUSP00000076336
ENSMGAP00000019160	ENSMUSP00000123700
ENSMGAP00000007985	ENSMUSP00000102926
ENSMGAP00000014358	ENSMUSP00000038916
ENSMGAP00000012543	ENSMUSP00000042294
ENSMGAP00000015594	ENSMUSP00000098701
ENSMGAP00000019458	ENSMUSP00000100070
ENSMGAP00000009218	ENSMUSP00000104641
ENSMGAP00000000083	ENSMUSP00000028815
ENSMGAP00000012890	ENSMUSP00000027405
ENSMGAP00000011772	ENSMUSP00000026084
ENSMGAP00000001185	ENSMUSP00000046924
ENSMGAP00000014563	ENSMUSP00000052202
ENSMGAP00000000040	ENSMUSP00000001455
ENSMGAP00000017498	ENSMUSP00000132547
ENSMGAP00000011410	ENSMUSP00000107284
ENSMGAP00000005727	ENSMUSP00000029611
ENSMGAP00000008671	ENSMUSP00000084055
ENSMGAP00000012304	ENSMUSP00000136280
ENSMGAP00000007216	ENSMUSP00000128224
ENSMGAP00000004990	ENSMUSP00000039648
ENSMGAP00000006693	ENSMUSP00000136181
ENSMGAP00000011253	ENSMUSP00000131976
ENSMGAP00000004893	ENSMUSP00000112685
ENSMGAP00000003628	ENSMUSP00000059896
ENSMGAP00000000303	ENSMUSP00000093699
ENSMGAP00000004206	ENSMUSP00000070825
ENSMGAP00000014982	ENSMUSP00000103207
ENSMGAP00000003341	ENSMUSP00000020106
ENSMGAP00000019073	ENSMUSP00000035512
ENSMGAP00000012500	ENSMUSP00000106163
ENSMGAP00000000163	ENSMUSP00000086640
ENSMGAP00000009822	ENSMUSP00000025377
ENSMGAP00000013486	ENSMUSP00000031003
ENSMGAP00000012423	ENSMUSP00000040321
ENSMGAP00000010619	ENSMUSP00000020316
ENSMGAP00000002622	ENSMUSP00000033939
ENSMGAP00000012469	ENSMUSP00000026217
ENSMGAP00000009264	ENSMUSP00000025946
ENSMGAP00000014077	ENSMUSP00000076886
ENSMGAP00000007414	ENSMUSP00000035326
ENSMGAP00000010960	ENSMUSP00000128703
ENSMGAP00000010965	ENSMUSP00000128464
ENSMGAP00000007771	ENSMUSP00000041767
ENSMGAP00000013779	ENSMUSP00000020158
ENSMGAP00000002655	ENSMUSP00000018005
ENSMGAP00000010226	ENSMUSP00000025046
ENSMGAP00000002848	ENSMUSP00000035214
ENSMGAP00000012375	ENSMUSP00000109253
ENSMGAP00000001305	ENSMUSP00000055110
ENSMGAP00000001223	ENSMUSP00000030136
ENSMGAP00000009110	ENSMUSP00000018755
ENSMGAP00000012982	ENSMUSP00000065544
ENSMGAP00000014228	ENSMUSP00000101146
ENSMGAP00000010774	ENSMUSP00000045945
ENSMGAP00000001904	ENSMUSP00000035112
ENSMGAP00000007675	ENSMUSP00000029770
ENSMGAP00000013343	ENSMUSP00000021666
ENSMGAP00000015676	ENSMUSP00000027251
ENSMGAP00000011392	ENSMUSP00000024749
ENSMGAP00000001551	ENSMUSP00000022172
ENSMGAP00000006177	ENSMUSP00000024786
ENSMGAP00000009833	ENSMUSP00000044938
ENSMGAP00000009242	ENSMUSP00000031533
ENSMGAP00000011415	ENSMUSP00000096688
ENSMGAP00000007446	ENSMUSP00000064758
ENSMGAP00000014532	ENSMUSP00000021466
ENSMGAP00000000102	ENSMUSP00000029752
ENSMGAP00000004905	ENSMUSP00000032728
ENSMGAP00000007837	ENSMUSP00000110401
ENSMGAP00000010013	ENSMUSP00000044955
ENSMGAP00000012243	ENSMUSP00000099851
ENSMGAP00000007750	ENSMUSP00000040126
ENSMGAP00000000566	ENSMUSP00000110230
ENSMGAP00000000615	ENSMUSP00000053643
ENSMGAP00000009802	ENSMUSP00000113053
ENSMGAP00000015588	ENSMUSP00000020378
ENSMGAP00000010238	ENSMUSP00000102014
ENSMGAP00000009006	ENSMUSP00000130604
ENSMGAP00000008871	ENSMUSP00000038361
ENSMGAP00000000037	ENSMUSP00000088291
ENSMGAP00000004509	ENSMUSP00000057282
ENSMGAP00000013714	ENSMUSP00000019997
ENSMGAP00000012259	ENSMUSP00000101763
ENSMGAP00000017938	ENSMUSP00000016033
ENSMGAP00000013723	ENSMUSP00000113042
ENSMGAP00000005705	ENSMUSP00000032705
ENSMGAP00000012478	ENSMUSP00000107492
ENSMGAP00000014088	ENSMUSP00000003843
ENSMGAP00000014799	ENSMUSP00000008907
ENSMGAP00000011250	ENSMUSP00000023356
ENSMGAP00000017821	ENSMUSP00000066280
ENSMGAP00000007732	ENSMUSP00000044624
ENSMGAP00000003457	ENSMUSP00000045676
ENSMGAP00000003493	ENSMUSP00000097100
ENSMGAP00000010197	ENSMUSP00000026150
ENSMGAP00000014258	ENSMUSP00000019939
ENSMGAP00000005471	ENSMUSP00000021246
ENSMGAP00000011999	ENSMUSP00000126383
ENSMGAP00000004085	ENSMUSP00000066244
ENSMGAP00000013853	ENSMUSP00000090335
ENSMGAP00000009568	ENSMUSP00000088271
ENSMGAP00000015420	ENSMUSP00000038110
ENSMGAP00000014543	ENSMUSP00000108841
ENSMGAP00000009481	ENSMUSP00000071933
ENSMGAP00000019061	ENSMUSP00000032413
ENSMGAP00000002409	ENSMUSP00000114272
ENSMGAP00000000838	ENSMUSP00000094916
ENSMGAP00000009865	ENSMUSP00000108948
ENSMGAP00000014365	ENSMUSP00000084904
ENSMGAP00000016491	ENSMUSP00000060255
ENSMGAP00000003093	ENSMUSP00000056147
ENSMGAP00000000259	ENSMUSP00000101914
ENSMGAP00000013660	ENSMUSP00000015645
ENSMGAP00000018802	ENSMUSP00000064128
ENSMGAP00000007128	ENSMUSP00000050246
ENSMGAP00000005454	ENSMUSP00000009798
ENSMGAP00000017115	ENSMUSP00000056015
ENSMGAP00000014533	ENSMUSP00000034802
ENSMGAP00000016753	ENSMUSP00000129483
ENSMGAP00000017006	ENSMUSP00000056872
ENSMGAP00000010506	ENSMUSP00000026239
ENSMGAP00000017533	ENSMUSP00000062078
ENSMGAP00000002473	ENSMUSP00000033938
ENSMGAP00000016965	ENSMUSP00000067884
ENSMGAP00000002661	ENSMUSP00000000811
ENSMGAP00000016470	ENSMUSP00000116130
ENSMGAP00000005797	ENSMUSP00000056099
ENSMGAP00000001805	ENSMUSP00000003436
ENSMGAP00000001844	ENSMUSP00000032717
ENSMGAP00000009921	ENSMUSP00000060424
ENSMGAP00000009324	ENSMUSP00000025944
ENSMGAP00000010154	ENSMUSP00000129772
ENSMGAP00000003571	ENSMUSP00000026577
ENSMGAP00000014330	ENSMUSP00000052776
ENSMGAP00000010879	ENSMUSP00000031017
ENSMGAP00000001926	ENSMUSP00000106906
ENSMGAP00000005718	ENSMUSP00000019464
ENSMGAP00000003247	ENSMUSP00000044276
ENSMGAP00000015683	ENSMUSP00000027247
ENSMGAP00000012305	ENSMUSP00000031145
ENSMGAP00000000579	ENSMUSP00000131631
ENSMGAP00000005569	ENSMUSP00000027615
ENSMGAP00000003431	ENSMUSP00000135516
ENSMGAP00000011965	ENSMUSP00000080219
ENSMGAP00000003244	ENSMUSP00000110414
ENSMGAP00000015537	ENSMUSP00000108090
ENSMGAP00000013741	ENSMUSP00000111963
ENSMGAP00000003101	ENSMUSP00000054338
ENSMGAP00000006824	ENSMUSP00000017974
ENSMGAP00000011342	ENSMUSP00000028259
ENSMGAP00000013947	ENSMUSP00000043676
ENSMGAP00000015265	ENSMUSP00000058348
ENSMGAP00000003342	ENSMUSP00000054141
ENSMGAP00000001659	ENSMUSP00000129418
ENSMGAP00000015075	ENSMUSP00000057721
ENSMGAP00000002293	ENSMUSP00000099465
ENSMGAP00000010348	ENSMUSP00000054428
ENSMGAP00000009785	ENSMUSP00000057040
ENSMGAP00000004748	ENSMUSP00000061643
ENSMGAP00000003002	ENSMUSP00000034240
ENSMGAP00000017932	ENSMUSP00000137931
ENSMGAP00000006750	ENSMUSP00000026315
ENSMGAP00000004159	ENSMUSP00000000834
ENSMGAP00000002682	ENSMUSP00000050144
ENSMGAP00000012971	ENSMUSP00000108260
ENSMGAP00000008701	ENSMUSP00000132501
ENSMGAP00000008673	ENSMUSP00000111081
ENSMGAP00000011216	ENSMUSP00000002172
ENSMGAP00000015296	ENSMUSP00000088263
ENSMGAP00000012471	ENSMUSP00000107538
ENSMGAP00000008629	ENSMUSP00000077466
ENSMGAP00000002957	ENSMUSP00000104342
ENSMGAP00000018615	ENSMUSP00000096973
ENSMGAP00000016993	ENSMUSP00000050275
ENSMGAP00000006922	ENSMUSP00000017090
ENSMGAP00000009640	ENSMUSP00000099324
ENSMGAP00000013307	ENSMUSP00000086835
ENSMGAP00000013549	ENSMUSP00000075655
ENSMGAP00000009815	ENSMUSP00000025375
ENSMGAP00000001953	ENSMUSP00000018990
ENSMGAP00000008643	ENSMUSP00000043562
ENSMGAP00000013976	ENSMUSP00000037109
ENSMGAP00000003882	ENSMUSP00000001080
ENSMGAP00000001229	ENSMUSP00000139117
ENSMGAP00000010606	ENSMUSP00000045478
ENSMGAP00000005804	ENSMUSP00000114026
ENSMGAP00000013027	ENSMUSP00000022916
ENSMGAP00000010762	ENSMUSP00000054134
ENSMGAP00000003521	ENSMUSP00000079395
ENSMGAP00000001915	ENSMUSP00000043087
ENSMGAP00000019670	ENSMUSP00000118997
ENSMGAP00000012557	ENSMUSP00000127109
ENSMGAP00000000870	ENSMUSP00000111269
ENSMGAP00000013669	ENSMUSP00000020484
ENSMGAP00000007688	ENSMUSP00000000828
ENSMGAP00000002556	ENSMUSP00000038369
ENSMGAP00000011888	ENSMUSP00000063264
ENSMGAP00000009091	ENSMUSP00000019050
ENSMGAP00000005525	ENSMUSP00000009789
ENSMGAP00000016251	ENSMUSP00000055297
ENSMGAP00000003916	ENSMUSP00000021940
ENSMGAP00000002734	ENSMUSP00000117200
ENSMGAP00000000653	ENSMUSP00000040140
ENSMGAP00000006873	ENSMUSP00000034308
ENSMGAP00000004381	ENSMUSP00000112727
ENSMGAP00000012622	ENSMUSP00000029824
ENSMGAP00000002326	ENSMUSP00000083242
ENSMGAP00000010155	ENSMUSP00000031377
ENSMGAP00000005770	ENSMUSP00000131832
ENSMGAP00000012316	ENSMUSP00000030279
ENSMGAP00000006903	ENSMUSP00000108595
ENSMGAP00000003134	ENSMUSP00000027502
ENSMGAP00000008709	ENSMUSP00000062728
ENSMGAP00000002122	ENSMUSP00000026562
ENSMGAP00000008584	ENSMUSP00000104939
ENSMGAP00000006259	ENSMUSP00000061737
ENSMGAP00000002645	ENSMUSP00000000394
ENSMGAP00000010799	ENSMUSP00000072896
ENSMGAP00000011572	ENSMUSP00000047529
ENSMGAP00000001756	ENSMUSP00000027730
ENSMGAP00000007306	ENSMUSP00000072330
ENSMGAP00000016020	ENSMUSP00000016143
ENSMGAP00000000828	ENSMUSP00000081263
ENSMGAP00000014722	ENSMUSP00000006311
ENSMGAP00000005457	ENSMUSP00000060671
ENSMGAP00000016366	ENSMUSP00000058084
ENSMGAP00000017846	ENSMUSP00000103690
ENSMGAP00000006709	ENSMUSP00000099331
ENSMGAP00000011374	ENSMUSP00000129157
ENSMGAP00000015578	ENSMUSP00000107806
ENSMGAP00000004634	ENSMUSP00000001451
ENSMGAP00000001112	ENSMUSP00000041241
ENSMGAP00000010582	ENSMUSP00000029194
ENSMGAP00000008894	ENSMUSP00000036029
ENSMGAP00000007328	ENSMUSP00000081232
ENSMGAP00000000256	ENSMUSP00000030765
ENSMGAP00000000251	ENSMUSP00000044371
ENSMGAP00000019190	ENSMUSP00000029490
ENSMGAP00000003138	ENSMUSP00000021794
ENSMGAP00000009459	ENSMUSP00000104764
ENSMGAP00000009794	ENSMUSP00000080556
ENSMGAP00000007757	ENSMUSP00000052283
ENSMGAP00000014053	ENSMUSP00000099755
ENSMGAP00000014062	ENSMUSP00000116643
ENSMGAP00000004237	ENSMUSP00000021937
ENSMGAP00000001837	ENSMUSP00000049430
ENSMGAP00000011457	ENSMUSP00000102229
ENSMGAP00000010631	ENSMUSP00000025294
ENSMGAP00000008667	ENSMUSP00000118221
ENSMGAP00000018907	ENSMUSP00000112638
ENSMGAP00000007710	ENSMUSP00000022060
ENSMGAP00000007408	ENSMUSP00000110724
ENSMGAP00000013579	ENSMUSP00000063412
ENSMGAP00000009023	ENSMUSP00000126464
ENSMGAP00000008440	ENSMUSP00000115772
ENSMGAP00000017662	ENSMUSP00000124611
ENSMGAP00000002939	ENSMUSP00000030687
ENSMGAP00000014005	ENSMUSP00000090287
ENSMGAP00000008156	ENSMUSP00000041578
ENSMGAP00000013042	ENSMUSP00000067325
ENSMGAP00000005429	ENSMUSP00000054747
ENSMGAP00000012662	ENSMUSP00000081954
ENSMGAP00000013858	ENSMUSP00000060771
ENSMGAP00000015395	ENSMUSP00000040152
ENSMGAP00000004837	ENSMUSP00000032462
ENSMGAP00000019038	ENSMUSP00000017610
ENSMGAP00000013465	ENSMUSP00000020234
ENSMGAP00000016995	ENSMUSP00000130187
ENSMGAP00000010825	ENSMUSP00000062047
ENSMGAP00000008612	ENSMUSP00000016452
ENSMGAP00000012442	ENSMUSP00000016125
ENSMGAP00000007662	ENSMUSP00000030033
ENSMGAP00000013818	ENSMUSP00000078682
ENSMGAP00000008901	ENSMUSP00000127709
ENSMGAP00000009067	ENSMUSP00000022269
ENSMGAP00000015434	ENSMUSP00000062006
ENSMGAP00000000786	ENSMUSP00000028595
ENSMGAP00000012634	ENSMUSP00000113216
ENSMGAP00000017507	ENSMUSP00000059291
ENSMGAP00000013502	ENSMUSP00000028583
ENSMGAP00000011574	ENSMUSP00000020057
ENSMGAP00000010063	ENSMUSP00000037129
ENSMGAP00000015045	ENSMUSP00000044098
ENSMGAP00000005737	ENSMUSP00000017534
ENSMGAP00000007251	ENSMUSP00000043146
ENSMGAP00000002729	ENSMUSP00000129491
ENSMGAP00000009937	ENSMUSP00000042785
ENSMGAP00000003699	ENSMUSP00000132659
ENSMGAP00000003102	ENSMUSP00000001184
ENSMGAP00000017717	ENSMUSP00000039071
ENSMGAP00000007198	ENSMUSP00000124816
ENSMGAP00000012206	ENSMUSP00000056227
ENSMGAP00000009040	ENSMUSP00000084507
ENSMGAP00000008936	ENSMUSP00000077564
ENSMGAP00000008375	ENSMUSP00000020775
ENSMGAP00000010241	ENSMUSP00000008878
ENSMGAP00000006431	ENSMUSP00000061760
ENSMGAP00000014030	ENSMUSP00000019924
ENSMGAP00000012167	ENSMUSP00000038014
ENSMGAP00000007922	ENSMUSP00000072510
ENSMGAP00000005338	ENSMUSP00000058468
ENSMGAP00000008281	ENSMUSP00000126629
ENSMGAP00000016919	ENSMUSP00000066287
ENSMGAP00000007234	ENSMUSP00000033189
ENSMGAP00000013073	ENSMUSP00000031093
ENSMGAP00000000245	ENSMUSP00000106160
ENSMGAP00000006625	ENSMUSP00000059658
ENSMGAP00000007118	ENSMUSP00000060433
ENSMGAP00000011471	ENSMUSP00000032719
ENSMGAP00000001058	ENSMUSP00000067241
ENSMGAP00000008538	ENSMUSP00000122733
ENSMGAP00000001333	ENSMUSP00000123509
ENSMGAP00000014853	ENSMUSP00000020911
ENSMGAP00000017217	ENSMUSP00000065877
ENSMGAP00000012730	ENSMUSP00000022871
ENSMGAP00000017223	ENSMUSP00000017153
ENSMGAP00000005368	ENSMUSP00000133806
ENSMGAP00000011054	ENSMUSP00000097777
ENSMGAP00000014034	ENSMUSP00000000305
ENSMGAP00000018057	ENSMUSP00000126674
ENSMGAP00000010074	ENSMUSP00000037971
ENSMGAP00000008394	ENSMUSP00000001092
ENSMGAP00000004358	ENSMUSP00000080521
ENSMGAP00000011382	ENSMUSP00000043279
ENSMGAP00000009941	ENSMUSP00000027897
ENSMGAP00000013901	ENSMUSP00000073911
ENSMGAP00000001205	ENSMUSP00000026972
ENSMGAP00000007019	ENSMUSP00000020938
ENSMGAP00000002353	ENSMUSP00000112534
ENSMGAP00000011927	ENSMUSP00000137523
ENSMGAP00000010690	ENSMUSP00000043167
ENSMGAP00000016128	ENSMUSP00000124518
ENSMGAP00000009467	ENSMUSP00000101651
ENSMGAP00000011230	ENSMUSP00000109175
ENSMGAP00000013520	ENSMUSP00000093183
ENSMGAP00000009799	ENSMUSP00000097699
ENSMGAP00000010671	ENSMUSP00000029252
ENSMGAP00000019223	ENSMUSP00000082941
ENSMGAP00000013242	ENSMUSP00000129513
ENSMGAP00000004393	ENSMUSP00000057849
ENSMGAP00000003639	ENSMUSP00000048969
ENSMGAP00000002919	ENSMUSP00000040168
ENSMGAP00000010334	ENSMUSP00000108961
ENSMGAP00000012185	ENSMUSP00000028728
ENSMGAP00000014640	ENSMUSP00000051709
ENSMGAP00000006766	ENSMUSP00000033920
ENSMGAP00000005055	ENSMUSP00000085264
ENSMGAP00000012137	ENSMUSP00000096415
ENSMGAP00000010180	ENSMUSP00000125274
ENSMGAP00000013213	ENSMUSP00000100009
ENSMGAP00000016584	ENSMUSP00000058254
ENSMGAP00000010111	ENSMUSP00000088227
ENSMGAP00000001760	ENSMUSP00000034015
ENSMGAP00000018704	ENSMUSP00000025127
ENSMGAP00000014540	ENSMUSP00000064839
ENSMGAP00000000739	ENSMUSP00000102554
ENSMGAP00000006742	ENSMUSP00000050398
ENSMGAP00000003205	ENSMUSP00000027839
ENSMGAP00000005779	ENSMUSP00000002625
ENSMGAP00000014295	ENSMUSP00000047393
ENSMGAP00000000140	ENSMUSP00000101614
ENSMGAP00000006172	ENSMUSP00000099342
ENSMGAP00000011644	ENSMUSP00000100063
ENSMGAP00000016548	ENSMUSP00000118588
ENSMGAP00000011824	ENSMUSP00000113395
ENSMGAP00000005450	ENSMUSP00000113051
ENSMGAP00000012070	ENSMUSP00000027370
ENSMGAP00000013253	ENSMUSP00000105797
ENSMGAP00000016807	ENSMUSP00000094164
ENSMGAP00000009066	ENSMUSP00000058754
ENSMGAP00000002071	ENSMUSP00000061893
ENSMGAP00000015526	ENSMUSP00000039443
ENSMGAP00000015565	ENSMUSP00000107890
ENSMGAP00000015564	ENSMUSP00000107899
ENSMGAP00000000643	ENSMUSP00000102891
ENSMGAP00000005734	ENSMUSP00000007236
ENSMGAP00000015351	ENSMUSP00000057355
ENSMGAP00000007008	ENSMUSP00000000349
ENSMGAP00000003081	ENSMUSP00000062996
ENSMGAP00000007508	ENSMUSP00000031281
ENSMGAP00000006897	ENSMUSP00000023464
ENSMGAP00000010581	ENSMUSP00000055073
ENSMGAP00000009823	ENSMUSP00000074471
ENSMGAP00000019178	ENSMUSP00000037561
ENSMGAP00000001470	ENSMUSP00000101050
ENSMGAP00000003698	ENSMUSP00000101951
ENSMGAP00000006487	ENSMUSP00000091595
ENSMGAP00000010945	ENSMUSP00000058077
ENSMGAP00000013083	ENSMUSP00000129166
ENSMGAP00000007812	ENSMUSP00000067964
ENSMGAP00000002014	ENSMUSP00000100026
ENSMGAP00000009796	ENSMUSP00000107551
ENSMGAP00000015802	ENSMUSP00000076856
ENSMGAP00000003889	ENSMUSP00000017961
ENSMGAP00000012100	ENSMUSP00000039072
ENSMGAP00000007532	ENSMUSP00000026357
ENSMGAP00000005822	ENSMUSP00000087713
ENSMGAP00000006040	ENSMUSP00000022292
ENSMGAP00000000866	ENSMUSP00000040647
ENSMGAP00000016150	ENSMUSP00000004770
ENSMGAP00000005467	ENSMUSP00000006151
ENSMGAP00000002017	ENSMUSP00000004133
ENSMGAP00000018956	ENSMUSP00000128473
ENSMGAP00000010065	ENSMUSP00000061991
ENSMGAP00000017700	ENSMUSP00000106981
ENSMGAP00000002364	ENSMUSP00000044168
ENSMGAP00000010602	ENSMUSP00000038430
ENSMGAP00000014488	ENSMUSP00000130116
ENSMGAP00000000387	ENSMUSP00000009713
ENSMGAP00000001649	ENSMUSP00000104335
ENSMGAP00000013186	ENSMUSP00000127816
ENSMGAP00000016301	ENSMUSP00000057989
ENSMGAP00000016980	ENSMUSP00000107863
ENSMGAP00000016615	ENSMUSP00000102538
ENSMGAP00000013589	ENSMUSP00000020223
ENSMGAP00000000755	ENSMUSP00000106747
ENSMGAP00000006819	ENSMUSP00000077532
ENSMGAP00000011638	ENSMUSP00000076514
ENSMGAP00000002169	ENSMUSP00000041202
ENSMGAP00000000891	ENSMUSP00000058941
ENSMGAP00000011022	ENSMUSP00000030464
ENSMGAP00000018590	ENSMUSP00000056774
ENSMGAP00000004955	ENSMUSP00000034296
ENSMGAP00000001218	ENSMUSP00000125700
ENSMGAP00000011121	ENSMUSP00000118368
ENSMGAP00000013825	ENSMUSP00000112708
ENSMGAP00000005129	ENSMUSP00000065743
ENSMGAP00000016158	ENSMUSP00000075429
ENSMGAP00000000288	ENSMUSP00000028332
ENSMGAP00000015107	ENSMUSP00000110411
ENSMGAP00000015574	ENSMUSP00000107848
ENSMGAP00000009870	ENSMUSP00000033800
ENSMGAP00000002992	ENSMUSP00000085234
ENSMGAP00000015557	ENSMUSP00000033720
ENSMGAP00000001898	ENSMUSP00000076160
ENSMGAP00000019694	ENSMUSP00000020362
ENSMGAP00000011052	ENSMUSP00000065384
ENSMGAP00000004976	ENSMUSP00000049404
ENSMGAP00000012968	ENSMUSP00000047157
ENSMGAP00000018182	ENSMUSP00000108046
ENSMGAP00000006999	ENSMUSP00000101686
ENSMGAP00000009699	ENSMUSP00000026209
ENSMGAP00000007221	ENSMUSP00000120456
ENSMGAP00000003291	ENSMUSP00000132922
ENSMGAP00000011162	ENSMUSP00000038532
ENSMGAP00000019437	ENSMUSP00000058521
ENSMGAP00000004312	ENSMUSP00000085416
ENSMGAP00000014971	ENSMUSP00000082971
ENSMGAP00000011468	ENSMUSP00000003369
ENSMGAP00000005842	ENSMUSP00000099698
ENSMGAP00000014504	ENSMUSP00000088217
ENSMGAP00000006021	ENSMUSP00000005829
ENSMGAP00000002799	ENSMUSP00000083747
ENSMGAP00000013655	ENSMUSP00000036690
ENSMGAP00000016007	ENSMUSP00000031655
ENSMGAP00000008567	ENSMUSP00000030081
ENSMGAP00000005610	ENSMUSP00000001126
ENSMGAP00000005614	ENSMUSP00000117030
ENSMGAP00000002450	ENSMUSP00000020522
ENSMGAP00000004624	ENSMUSP00000108371
ENSMGAP00000008591	ENSMUSP00000059973
ENSMGAP00000005811	ENSMUSP00000121233
ENSMGAP00000004407	ENSMUSP00000105751
ENSMGAP00000000282	ENSMUSP00000048904
ENSMGAP00000000200	ENSMUSP00000114018
ENSMGAP00000001819	ENSMUSP00000023559
ENSMGAP00000014909	ENSMUSP00000120976
ENSMGAP00000005758	ENSMUSP00000029610
ENSMGAP00000007951	ENSMUSP00000095677
ENSMGAP00000011975	ENSMUSP00000109366
ENSMGAP00000014889	ENSMUSP00000110238
ENSMGAP00000009769	ENSMUSP00000104837
ENSMGAP00000007973	ENSMUSP00000014614
ENSMGAP00000017322	ENSMUSP00000062782
ENSMGAP00000006305	ENSMUSP00000036270
ENSMGAP00000003038	ENSMUSP00000060721
ENSMGAP00000013314	ENSMUSP00000045110
ENSMGAP00000011609	ENSMUSP00000075453
ENSMGAP00000004944	ENSMUSP00000000449
ENSMGAP00000005900	ENSMUSP00000094986
ENSMGAP00000016033	ENSMUSP00000022543
ENSMGAP00000015583	ENSMUSP00000107775
ENSMGAP00000009359	ENSMUSP00000103434
ENSMGAP00000009466	ENSMUSP00000091041
ENSMGAP00000004557	ENSMUSP00000092769
ENSMGAP00000015488	ENSMUSP00000047926
ENSMGAP00000004036	ENSMUSP00000108928
ENSMGAP00000015173	ENSMUSP00000097097
ENSMGAP00000018474	ENSMUSP00000109979
ENSMGAP00000011165	ENSMUSP00000107370
ENSMGAP00000002754	ENSMUSP00000032069
ENSMGAP00000004483	ENSMUSP00000030784
ENSMGAP00000011939	ENSMUSP00000080342
ENSMGAP00000016047	ENSMUSP00000022507
ENSMGAP00000004032	ENSMUSP00000030623
ENSMGAP00000011903	ENSMUSP00000101833
ENSMGAP00000011566	ENSMUSP00000107210
ENSMGAP00000003039	ENSMUSP00000113286
ENSMGAP00000018193	ENSMUSP00000067779
ENSMGAP00000018530	ENSMUSP00000070583
ENSMGAP00000009932	ENSMUSP00000118610
ENSMGAP00000003118	ENSMUSP00000105082
ENSMGAP00000007277	ENSMUSP00000044693
ENSMGAP00000003164	ENSMUSP00000040596
ENSMGAP00000009267	ENSMUSP00000038801
ENSMGAP00000014360	ENSMUSP00000004683
ENSMGAP00000009285	ENSMUSP00000011152
ENSMGAP00000017325	ENSMUSP00000076961
ENSMGAP00000017064	ENSMUSP00000096356
ENSMGAP00000003721	ENSMUSP00000036962
ENSMGAP00000014980	ENSMUSP00000008297
ENSMGAP00000008096	ENSMUSP00000099412
ENSMGAP00000019648	ENSMUSP00000043618
ENSMGAP00000012216	ENSMUSP00000047589
ENSMGAP00000013120	ENSMUSP00000083806
ENSMGAP00000000880	ENSMUSP00000028593
ENSMGAP00000005114	ENSMUSP00000038947
ENSMGAP00000015495	ENSMUSP00000109659
ENSMGAP00000005993	ENSMUSP00000041920
ENSMGAP00000012811	ENSMUSP00000003345
ENSMGAP00000011146	ENSMUSP00000079548
ENSMGAP00000014781	ENSMUSP00000058264
ENSMGAP00000006634	ENSMUSP00000079900
ENSMGAP00000011306	ENSMUSP00000118322
ENSMGAP00000006228	ENSMUSP00000001125
ENSMGAP00000008782	ENSMUSP00000103912
ENSMGAP00000002764	ENSMUSP00000110526
ENSMGAP00000019156	ENSMUSP00000085763
ENSMGAP00000018310	ENSMUSP00000096686
ENSMGAP00000006429	ENSMUSP00000053616
ENSMGAP00000004693	ENSMUSP00000014698
ENSMGAP00000010327	ENSMUSP00000031311
ENSMGAP00000014601	ENSMUSP00000084577
ENSMGAP00000002252	ENSMUSP00000058344
ENSMGAP00000012608	ENSMUSP00000055254
ENSMGAP00000005580	ENSMUSP00000067027
ENSMGAP00000017324	ENSMUSP00000053908
ENSMGAP00000011333	ENSMUSP00000057635
ENSMGAP00000012788	ENSMUSP00000034466
ENSMGAP00000001676	ENSMUSP00000033979
ENSMGAP00000008770	ENSMUSP00000018311
ENSMGAP00000012548	ENSMUSP00000037991
ENSMGAP00000010561	ENSMUSP00000031314
ENSMGAP00000001526	ENSMUSP00000137093
ENSMGAP00000001553	ENSMUSP00000050353
ENSMGAP00000008406	ENSMUSP00000035055
ENSMGAP00000001295	ENSMUSP00000097919
ENSMGAP00000017467	ENSMUSP00000056642
ENSMGAP00000011518	ENSMUSP00000136912
ENSMGAP00000001684	ENSMUSP00000113964
ENSMGAP00000010106	ENSMUSP00000006565
ENSMGAP00000003605	ENSMUSP00000104867
ENSMGAP00000007224	ENSMUSP00000009667
ENSMGAP00000005301	ENSMUSP00000053474
ENSMGAP00000006949	ENSMUSP00000053120
ENSMGAP00000007741	ENSMUSP00000043108
ENSMGAP00000005613	ENSMUSP00000139365
ENSMGAP00000002067	ENSMUSP00000100979
ENSMGAP00000007906	ENSMUSP00000008016
ENSMGAP00000014794	ENSMUSP00000020974
ENSMGAP00000000493	ENSMUSP00000041539
ENSMGAP00000002432	ENSMUSP00000084095
ENSMGAP00000009911	ENSMUSP00000040331
ENSMGAP00000006555	ENSMUSP00000109653
ENSMGAP00000014977	ENSMUSP00000059783
ENSMGAP00000008981	ENSMUSP00000103048
ENSMGAP00000015241	ENSMUSP00000075672
ENSMGAP00000014150	ENSMUSP00000044936
ENSMGAP00000004687	ENSMUSP00000081285
ENSMGAP00000014521	ENSMUSP00000034989
ENSMGAP00000003789	ENSMUSP00000112595
ENSMGAP00000009092	ENSMUSP00000107697
ENSMGAP00000007158	ENSMUSP00000098097
ENSMGAP00000004040	ENSMUSP00000080791
ENSMGAP00000013997	ENSMUSP00000090293
ENSMGAP00000000161	ENSMUSP00000066556
ENSMGAP00000000268	ENSMUSP00000046877
ENSMGAP00000005942	ENSMUSP00000129205
ENSMGAP00000011792	ENSMUSP00000059978
ENSMGAP00000001478	ENSMUSP00000081043
ENSMGAP00000012802	ENSMUSP00000124317
ENSMGAP00000000348	ENSMUSP00000102976
ENSMGAP00000008489	ENSMUSP00000019482
ENSMGAP00000014463	ENSMUSP00000037233
ENSMGAP00000000706	ENSMUSP00000127068
ENSMGAP00000014247	ENSMUSP00000097515
ENSMGAP00000016118	ENSMUSP00000034507
ENSMGAP00000009850	ENSMUSP00000026196
ENSMGAP00000006229	ENSMUSP00000054840
ENSMGAP00000012089	ENSMUSP00000059503
ENSMGAP00000007409	ENSMUSP00000082694
ENSMGAP00000012418	ENSMUSP00000102559
ENSMGAP00000006043	ENSMUSP00000073789
ENSMGAP00000002788	ENSMUSP00000022858
ENSMGAP00000005679	ENSMUSP00000072121
ENSMGAP00000007921	ENSMUSP00000132190
ENSMGAP00000011074	ENSMUSP00000029269
ENSMGAP00000012215	ENSMUSP00000026891
ENSMGAP00000015964	ENSMUSP00000029316
ENSMGAP00000000945	ENSMUSP00000031622
ENSMGAP00000013352	ENSMUSP00000005860
ENSMGAP00000007480	ENSMUSP00000030551
ENSMGAP00000002213	ENSMUSP00000033547
ENSMGAP00000015905	ENSMUSP00000116271
ENSMGAP00000012894	ENSMUSP00000023024
ENSMGAP00000004432	ENSMUSP00000109291
ENSMGAP00000009258	ENSMUSP00000001720
ENSMGAP00000003211	ENSMUSP00000034150
ENSMGAP00000007120	ENSMUSP00000041951
ENSMGAP00000010278	ENSMUSP00000009234
ENSMGAP00000005459	ENSMUSP00000044262
ENSMGAP00000007194	ENSMUSP00000001415
ENSMGAP00000012839	ENSMUSP00000125211
ENSMGAP00000011908	ENSMUSP00000030367
ENSMGAP00000014222	ENSMUSP00000067002
ENSMGAP00000012053	ENSMUSP00000069326
ENSMGAP00000006755	ENSMUSP00000099950
ENSMGAP00000009600	ENSMUSP00000039663
ENSMGAP00000000979	ENSMUSP00000034472
ENSMGAP00000000551	ENSMUSP00000030709
ENSMGAP00000014052	ENSMUSP00000020022
ENSMGAP00000002420	ENSMUSP00000040045
ENSMGAP00000002457	ENSMUSP00000130636
ENSMGAP00000002412	ENSMUSP00000089051
ENSMGAP00000011221	ENSMUSP00000044049
ENSMGAP00000002112	ENSMUSP00000013559
ENSMGAP00000007312	ENSMUSP00000104906
ENSMGAP00000003982	ENSMUSP00000029196
ENSMGAP00000013845	ENSMUSP00000043962
ENSMGAP00000001888	ENSMUSP00000057962
ENSMGAP00000016504	ENSMUSP00000134222
ENSMGAP00000005567	ENSMUSP00000017576
ENSMGAP00000008834	ENSMUSP00000049970
ENSMGAP00000004818	ENSMUSP00000009538
ENSMGAP00000009220	ENSMUSP00000007799
ENSMGAP00000010480	ENSMUSP00000074922
ENSMGAP00000007055	ENSMUSP00000126177
ENSMGAP00000009349	ENSMUSP00000091870
ENSMGAP00000006497	ENSMUSP00000063108
ENSMGAP00000011210	ENSMUSP00000029761
ENSMGAP00000006603	ENSMUSP00000087955
ENSMGAP00000006926	ENSMUSP00000087950
ENSMGAP00000001402	ENSMUSP00000046003
ENSMGAP00000013551	ENSMUSP00000020227
ENSMGAP00000011577	ENSMUSP00000088047
ENSMGAP00000007582	ENSMUSP00000091151
ENSMGAP00000004843	ENSMUSP00000042959
ENSMGAP00000006112	ENSMUSP00000104506
ENSMGAP00000018073	ENSMUSP00000091846
ENSMGAP00000001623	ENSMUSP00000021243
ENSMGAP00000003413	ENSMUSP00000021870
ENSMGAP00000011238	ENSMUSP00000037834
ENSMGAP00000009391	ENSMUSP00000022257
ENSMGAP00000013319	ENSMUSP00000069685
ENSMGAP00000006401	ENSMUSP00000025081
ENSMGAP00000010125	ENSMUSP00000019135
ENSMGAP00000013261	ENSMUSP00000035992
ENSMGAP00000017387	ENSMUSP00000033160
ENSMGAP00000001342	ENSMUSP00000105140
ENSMGAP00000002152	ENSMUSP00000059864
ENSMGAP00000007270	ENSMUSP00000022099
ENSMGAP00000000153	ENSMUSP00000124569
ENSMGAP00000015442	ENSMUSP00000128223
ENSMGAP00000008706	ENSMUSP00000075587
ENSMGAP00000009711	ENSMUSP00000133159
ENSMGAP00000010028	ENSMUSP00000075376
ENSMGAP00000005094	ENSMUSP00000109190
ENSMGAP00000008117	ENSMUSP00000124947
ENSMGAP00000002629	ENSMUSP00000092283
ENSMGAP00000011659	ENSMUSP00000044543
ENSMGAP00000016358	ENSMUSP00000026134
ENSMGAP00000014449	ENSMUSP00000072894
ENSMGAP00000004587	ENSMUSP00000099018
ENSMGAP00000017419	ENSMUSP00000107503
ENSMGAP00000015681	ENSMUSP00000016383
ENSMGAP00000012213	ENSMUSP00000066403
ENSMGAP00000003265	ENSMUSP00000034239
ENSMGAP00000000775	ENSMUSP00000114968
ENSMGAP00000003011	ENSMUSP00000035216
ENSMGAP00000010765	ENSMUSP00000035328
ENSMGAP00000012574	ENSMUSP00000072334
ENSMGAP00000008918	ENSMUSP00000071619
ENSMGAP00000002093	ENSMUSP00000105000
ENSMGAP00000000511	ENSMUSP00000029170
ENSMGAP00000004442	ENSMUSP00000034091
ENSMGAP00000015916	ENSMUSP00000022701
ENSMGAP00000019530	ENSMUSP00000027777
ENSMGAP00000012539	ENSMUSP00000021550
ENSMGAP00000005435	ENSMUSP00000040853
ENSMGAP00000006945	ENSMUSP00000029574
ENSMGAP00000002197	ENSMUSP00000127566
ENSMGAP00000019699	ENSMUSP00000034650
ENSMGAP00000004549	ENSMUSP00000068374
ENSMGAP00000017863	ENSMUSP00000092223
ENSMGAP00000003563	ENSMUSP00000019405
ENSMGAP00000005606	ENSMUSP00000099599
ENSMGAP00000015805	ENSMUSP00000022727
ENSMGAP00000015714	ENSMUSP00000119939
ENSMGAP00000013543	ENSMUSP00000119872
ENSMGAP00000008204	ENSMUSP00000027800
ENSMGAP00000011335	ENSMUSP00000109151
ENSMGAP00000004282	ENSMUSP00000035031
ENSMGAP00000001129	ENSMUSP00000041110
ENSMGAP00000003716	ENSMUSP00000034030
ENSMGAP00000013198	ENSMUSP00000074518
ENSMGAP00000009573	ENSMUSP00000048229
ENSMGAP00000013680	ENSMUSP00000021347
ENSMGAP00000001625	ENSMUSP00000098893
ENSMGAP00000015554	ENSMUSP00000080280
ENSMGAP00000015156	ENSMUSP00000112539
ENSMGAP00000003648	ENSMUSP00000003152
ENSMGAP00000002649	ENSMUSP00000090613
ENSMGAP00000003990	ENSMUSP00000107297
ENSMGAP00000011725	ENSMUSP00000028758
ENSMGAP00000015633	ENSMUSP00000083892
ENSMGAP00000015235	ENSMUSP00000114852
ENSMGAP00000003294	ENSMUSP00000053553
ENSMGAP00000014296	ENSMUSP00000101129
ENSMGAP00000003528	ENSMUSP00000096214
ENSMGAP00000012584	ENSMUSP00000044034
ENSMGAP00000010532	ENSMUSP00000107804
ENSMGAP00000000672	ENSMUSP00000021030
ENSMGAP00000011839	ENSMUSP00000077138
ENSMGAP00000008310	ENSMUSP00000041671
ENSMGAP00000010161	ENSMUSP00000069444
ENSMGAP00000013133	ENSMUSP00000006544
ENSMGAP00000002279	ENSMUSP00000090617
ENSMGAP00000002325	ENSMUSP00000044418
ENSMGAP00000015037	ENSMUSP00000006235
ENSMGAP00000004002	ENSMUSP00000101620
ENSMGAP00000014720	ENSMUSP00000034911
ENSMGAP00000013230	ENSMUSP00000018313
ENSMGAP00000005107	ENSMUSP00000026156
ENSMGAP00000008323	ENSMUSP00000066256
ENSMGAP00000001619	ENSMUSP00000050592
ENSMGAP00000015593	ENSMUSP00000069488
ENSMGAP00000008039	ENSMUSP00000029766
ENSMGAP00000006878	ENSMUSP00000065254
ENSMGAP00000011855	ENSMUSP00000136503
ENSMGAP00000016063	ENSMUSP00000039313
ENSMGAP00000015292	ENSMUSP00000038166
ENSMGAP00000001036	ENSMUSP00000110965
ENSMGAP00000002527	ENSMUSP00000060225
ENSMGAP00000013031	ENSMUSP00000113270
ENSMGAP00000007590	ENSMUSP00000051830
ENSMGAP00000011708	ENSMUSP00000125749
ENSMGAP00000015210	ENSMUSP00000058954
ENSMGAP00000016936	ENSMUSP00000063795
ENSMGAP00000015750	ENSMUSP00000038514
ENSMGAP00000006631	ENSMUSP00000067085
ENSMGAP00000013867	ENSMUSP00000093460
ENSMGAP00000006700	ENSMUSP00000000910
ENSMGAP00000009153	ENSMUSP00000075526
ENSMGAP00000009971	ENSMUSP00000028511
ENSMGAP00000015345	ENSMUSP00000005406
ENSMGAP00000012125	ENSMUSP00000115873
ENSMGAP00000011827	ENSMUSP00000061493
ENSMGAP00000010593	ENSMUSP00000079107
ENSMGAP00000014351	ENSMUSP00000021514
ENSMGAP00000009112	ENSMUSP00000003035
ENSMGAP00000003197	ENSMUSP00000037136
ENSMGAP00000013437	ENSMUSP00000091532
ENSMGAP00000000409	ENSMUSP00000021052
ENSMGAP00000010988	ENSMUSP00000023759
ENSMGAP00000000904	ENSMUSP00000091301
ENSMGAP00000003356	ENSMUSP00000027688
ENSMGAP00000010665	ENSMUSP00000026902
ENSMGAP00000001935	ENSMUSP00000112930
ENSMGAP00000004733	ENSMUSP00000032732
ENSMGAP00000000345	ENSMUSP00000050995
ENSMGAP00000008113	ENSMUSP00000106013
ENSMGAP00000001833	ENSMUSP00000039966
ENSMGAP00000019484	ENSMUSP00000133356
ENSMGAP00000008083	ENSMUSP00000027186
ENSMGAP00000012291	ENSMUSP00000044482
ENSMGAP00000013157	ENSMUSP00000021410
ENSMGAP00000004114	ENSMUSP00000040977
ENSMGAP00000004499	ENSMUSP00000088176
ENSMGAP00000010002	ENSMUSP00000080881
ENSMGAP00000014518	ENSMUSP00000074066
ENSMGAP00000011278	ENSMUSP00000087608
ENSMGAP00000019266	ENSMUSP00000059330
ENSMGAP00000005072	ENSMUSP00000101412
ENSMGAP00000015132	ENSMUSP00000029730
ENSMGAP00000003271	ENSMUSP00000044361
ENSMGAP00000007168	ENSMUSP00000086366
ENSMGAP00000007025	ENSMUSP00000090710
ENSMGAP00000016490	ENSMUSP00000022709
ENSMGAP00000016666	ENSMUSP00000103742
ENSMGAP00000016759	ENSMUSP00000076219
ENSMGAP00000002843	ENSMUSP00000070751
ENSMGAP00000001636	ENSMUSP00000082793
ENSMGAP00000012493	ENSMUSP00000029876
ENSMGAP00000001307	ENSMUSP00000003754
ENSMGAP00000008022	ENSMUSP00000021770
ENSMGAP00000001122	ENSMUSP00000028533
ENSMGAP00000005806	ENSMUSP00000029450
ENSMGAP00000019273	ENSMUSP00000135040
ENSMGAP00000004318	ENSMUSP00000008957
ENSMGAP00000001399	ENSMUSP00000022057
ENSMGAP00000006260	ENSMUSP00000108455
ENSMGAP00000011660	ENSMUSP00000103983
ENSMGAP00000006137	ENSMUSP00000037808
ENSMGAP00000001172	ENSMUSP00000120414
ENSMGAP00000009622	ENSMUSP00000026548
ENSMGAP00000005153	ENSMUSP00000069456
ENSMGAP00000006602	ENSMUSP00000047616
ENSMGAP00000004653	ENSMUSP00000129964
ENSMGAP00000005637	ENSMUSP00000026900
ENSMGAP00000018229	ENSMUSP00000014691
ENSMGAP00000004778	ENSMUSP00000109140
ENSMGAP00000008512	ENSMUSP00000085906
ENSMGAP00000002472	ENSMUSP00000068790
ENSMGAP00000003338	ENSMUSP00000078047
ENSMGAP00000017600	ENSMUSP00000096877
ENSMGAP00000003901	ENSMUSP00000138433
ENSMGAP00000004412	ENSMUSP00000102047
ENSMGAP00000004420	ENSMUSP00000064943
ENSMGAP00000003634	ENSMUSP00000017945
ENSMGAP00000008741	ENSMUSP00000031167
ENSMGAP00000007191	ENSMUSP00000099494
ENSMGAP00000018965	ENSMUSP00000109877
ENSMGAP00000001504	ENSMUSP00000033427
ENSMGAP00000013258	ENSMUSP00000015449
ENSMGAP00000007288	ENSMUSP00000028854
ENSMGAP00000013178	ENSMUSP00000025356
ENSMGAP00000019100	ENSMUSP00000001319
ENSMGAP00000000635	ENSMUSP00000050716
ENSMGAP00000004610	ENSMUSP00000029476
ENSMGAP00000012653	ENSMUSP00000039568
ENSMGAP00000001832	ENSMUSP00000077628
ENSMGAP00000016476	ENSMUSP00000061410
ENSMGAP00000016918	ENSMUSP00000084196
ENSMGAP00000003350	ENSMUSP00000129615
ENSMGAP00000014739	ENSMUSP00000048234
ENSMGAP00000001001	ENSMUSP00000046512
ENSMGAP00000003033	ENSMUSP00000022744
ENSMGAP00000005794	ENSMUSP00000050001
ENSMGAP00000014674	ENSMUSP00000085650
ENSMGAP00000013101	ENSMUSP00000023065
ENSMGAP00000012489	ENSMUSP00000078490
ENSMGAP00000016613	ENSMUSP00000029435
ENSMGAP00000017446	ENSMUSP00000100053
ENSMGAP00000011508	ENSMUSP00000138290
ENSMGAP00000008285	ENSMUSP00000089388
ENSMGAP00000016540	ENSMUSP00000021641
ENSMGAP00000016502	ENSMUSP00000104785
ENSMGAP00000000765	ENSMUSP00000102904
ENSMGAP00000014890	ENSMUSP00000031029
ENSMGAP00000002153	ENSMUSP00000060143
ENSMGAP00000016778	ENSMUSP00000062734
ENSMGAP00000013750	ENSMUSP00000129315
ENSMGAP00000001256	ENSMUSP00000099609
ENSMGAP00000003167	ENSMUSP00000005188
ENSMGAP00000005164	ENSMUSP00000083490
ENSMGAP00000016931	ENSMUSP00000038562
ENSMGAP00000009162	ENSMUSP00000015877
ENSMGAP00000003427	ENSMUSP00000079722
ENSMGAP00000015539	ENSMUSP00000108083
ENSMGAP00000010191	ENSMUSP00000031359
ENSMGAP00000015545	ENSMUSP00000071191
ENSMGAP00000011972	ENSMUSP00000047571
ENSMGAP00000011984	ENSMUSP00000069872
ENSMGAP00000016564	ENSMUSP00000053086
ENSMGAP00000005117	ENSMUSP00000125912
ENSMGAP00000003808	ENSMUSP00000138379
ENSMGAP00000002286	ENSMUSP00000138400
ENSMGAP00000002012	ENSMUSP00000041902
ENSMGAP00000000216	ENSMUSP00000011262
ENSMGAP00000016127	ENSMUSP00000126405
ENSMGAP00000008139	ENSMUSP00000124354
ENSMGAP00000006508	ENSMUSP00000043713
ENSMGAP00000007929	ENSMUSP00000061546
ENSMGAP00000006078	ENSMUSP00000096203
ENSMGAP00000018575	ENSMUSP00000127751
ENSMGAP00000005641	ENSMUSP00000022881
ENSMGAP00000012850	ENSMUSP00000095300
ENSMGAP00000004782	ENSMUSP00000075916
ENSMGAP00000001442	ENSMUSP00000022164
ENSMGAP00000004252	ENSMUSP00000075140
ENSMGAP00000006327	ENSMUSP00000113881
ENSMGAP00000011881	ENSMUSP00000128056
ENSMGAP00000012510	ENSMUSP00000035083
ENSMGAP00000010204	ENSMUSP00000073004
ENSMGAP00000000093	ENSMUSP00000028814
ENSMGAP00000010590	ENSMUSP00000031317
ENSMGAP00000018685	ENSMUSP00000112717
ENSMGAP00000002415	ENSMUSP00000025050
ENSMGAP00000011255	ENSMUSP00000102034
ENSMGAP00000006510	ENSMUSP00000095174
ENSMGAP00000006578	ENSMUSP00000053176
ENSMGAP00000001982	ENSMUSP00000073541
ENSMGAP00000008387	ENSMUSP00000005003
ENSMGAP00000012220	ENSMUSP00000042803
ENSMGAP00000005685	ENSMUSP00000118729
ENSMGAP00000006184	ENSMUSP00000033326
ENSMGAP00000013994	ENSMUSP00000038754
ENSMGAP00000013824	ENSMUSP00000004943
ENSMGAP00000010385	ENSMUSP00000107530
ENSMGAP00000002868	ENSMUSP00000074771
ENSMGAP00000013155	ENSMUSP00000117040
ENSMGAP00000009678	ENSMUSP00000052144
ENSMGAP00000011197	ENSMUSP00000117533
ENSMGAP00000009660	ENSMUSP00000109630
ENSMGAP00000004253	ENSMUSP00000086167
ENSMGAP00000010772	ENSMUSP00000033218
ENSMGAP00000015389	ENSMUSP00000060394
ENSMGAP00000005912	ENSMUSP00000030606
ENSMGAP00000016463	ENSMUSP00000132646
ENSMGAP00000009389	ENSMUSP00000033927
ENSMGAP00000010408	ENSMUSP00000042796
ENSMGAP00000002490	ENSMUSP00000076844
ENSMGAP00000015652	ENSMUSP00000129811
ENSMGAP00000014301	ENSMUSP00000019994
ENSMGAP00000019398	ENSMUSP00000023494
ENSMGAP00000005234	ENSMUSP00000027687
ENSMGAP00000013415	ENSMUSP00000019379
ENSMGAP00000002486	ENSMUSP00000037447
ENSMGAP00000006476	ENSMUSP00000037821
ENSMGAP00000018764	ENSMUSP00000105657
ENSMGAP00000012465	ENSMUSP00000085022
ENSMGAP00000008856	ENSMUSP00000073591
ENSMGAP00000013100	ENSMUSP00000092380
ENSMGAP00000004094	ENSMUSP00000059138
ENSMGAP00000000982	ENSMUSP00000019734
ENSMGAP00000010472	ENSMUSP00000028403
ENSMGAP00000004784	ENSMUSP00000130680
ENSMGAP00000013355	ENSMUSP00000097656
ENSMGAP00000014269	ENSMUSP00000135853
ENSMGAP00000003114	ENSMUSP00000060941
ENSMGAP00000018957	ENSMUSP00000112801
ENSMGAP00000004127	ENSMUSP00000113147
ENSMGAP00000015493	ENSMUSP00000064516
ENSMGAP00000012977	ENSMUSP00000052146
ENSMGAP00000003886	ENSMUSP00000109612
ENSMGAP00000013259	ENSMUSP00000022993
ENSMGAP00000002770	ENSMUSP00000117052
ENSMGAP00000018043	ENSMUSP00000120015
ENSMGAP00000014695	ENSMUSP00000077103
ENSMGAP00000012211	ENSMUSP00000105923
ENSMGAP00000006581	ENSMUSP00000056121
ENSMGAP00000004463	ENSMUSP00000109036
ENSMGAP00000012779	ENSMUSP00000126338
ENSMGAP00000016297	ENSMUSP00000107677
ENSMGAP00000013113	ENSMUSP00000041874
ENSMGAP00000004473	ENSMUSP00000046441
ENSMGAP00000013791	ENSMUSP00000098096
ENSMGAP00000017947	ENSMUSP00000108126
ENSMGAP00000015915	ENSMUSP00000022704
ENSMGAP00000001173	ENSMUSP00000033591
ENSMGAP00000003920	ENSMUSP00000027425
ENSMGAP00000010235	ENSMUSP00000031556
ENSMGAP00000004730	ENSMUSP00000069764
ENSMGAP00000009686	ENSMUSP00000052619
ENSMGAP00000016376	ENSMUSP00000069182
ENSMGAP00000002797	ENSMUSP00000090886
ENSMGAP00000016276	ENSMUSP00000026241
ENSMGAP00000001050	ENSMUSP00000020507
ENSMGAP00000007747	ENSMUSP00000105413
ENSMGAP00000011051	ENSMUSP00000095260
ENSMGAP00000014901	ENSMUSP00000117384
ENSMGAP00000014586	ENSMUSP00000023072
ENSMGAP00000014588	ENSMUSP00000131443
ENSMGAP00000019724	ENSMUSP00000059463
ENSMGAP00000016396	ENSMUSP00000059210
ENSMGAP00000016112	ENSMUSP00000136866
ENSMGAP00000019290	ENSMUSP00000019931
ENSMGAP00000011616	ENSMUSP00000106441
ENSMGAP00000006399	ENSMUSP00000070906
ENSMGAP00000013078	ENSMUSP00000010974
ENSMGAP00000012813	ENSMUSP00000054420
ENSMGAP00000002909	ENSMUSP00000050014
ENSMGAP00000005035	ENSMUSP00000037238
ENSMGAP00000002697	ENSMUSP00000031347
ENSMGAP00000003461	ENSMUSP00000127094
ENSMGAP00000007034	ENSMUSP00000021204
ENSMGAP00000013865	ENSMUSP00000020174
ENSMGAP00000004858	ENSMUSP00000002298
ENSMGAP00000003080	ENSMUSP00000117908
ENSMGAP00000013836	ENSMUSP00000053178
ENSMGAP00000011907	ENSMUSP00000033136
ENSMGAP00000001650	ENSMUSP00000044725
ENSMGAP00000005225	ENSMUSP00000049112
ENSMGAP00000015186	ENSMUSP00000136621
ENSMGAP00000012646	ENSMUSP00000037586
ENSMGAP00000019725	ENSMUSP00000069209
ENSMGAP00000009544	ENSMUSP00000062109
ENSMGAP00000009555	ENSMUSP00000019006
ENSMGAP00000013382	ENSMUSP00000109734
ENSMGAP00000004401	ENSMUSP00000062702
ENSMGAP00000008088	ENSMUSP00000110751
ENSMGAP00000009424	ENSMUSP00000101648
ENSMGAP00000015369	ENSMUSP00000023707
ENSMGAP00000013135	ENSMUSP00000098768
ENSMGAP00000002489	ENSMUSP00000053056
ENSMGAP00000007490	ENSMUSP00000026409
ENSMGAP00000012357	ENSMUSP00000056245
ENSMGAP00000013257	ENSMUSP00000058204
ENSMGAP00000011780	ENSMUSP00000100922
ENSMGAP00000004285	ENSMUSP00000021822
ENSMGAP00000009661	ENSMUSP00000120568
ENSMGAP00000019716	ENSMUSP00000030296
ENSMGAP00000010537	ENSMUSP00000049212
ENSMGAP00000008184	ENSMUSP00000057116
ENSMGAP00000016877	ENSMUSP00000054053
ENSMGAP00000011418	ENSMUSP00000068890
ENSMGAP00000007108	ENSMUSP00000086542
ENSMGAP00000011506	ENSMUSP00000029907
ENSMGAP00000008611	ENSMUSP00000077995
ENSMGAP00000004012	ENSMUSP00000019469
ENSMGAP00000011037	ENSMUSP00000005364
ENSMGAP00000015731	ENSMUSP00000033828
ENSMGAP00000010146	ENSMUSP00000088320
ENSMGAP00000011209	ENSMUSP00000019268
ENSMGAP00000002384	ENSMUSP00000123201
ENSMGAP00000006388	ENSMUSP00000037702
ENSMGAP00000013507	ENSMUSP00000137650
ENSMGAP00000001221	ENSMUSP00000061221
ENSMGAP00000008028	ENSMUSP00000028105
ENSMGAP00000004758	ENSMUSP00000113680
ENSMGAP00000012193	ENSMUSP00000041242
ENSMGAP00000014974	ENSMUSP00000064422
ENSMGAP00000009078	ENSMUSP00000025404
ENSMGAP00000003297	ENSMUSP00000129072
ENSMGAP00000003868	ENSMUSP00000122072
ENSMGAP00000002898	ENSMUSP00000095253
ENSMGAP00000001000	ENSMUSP00000047518
ENSMGAP00000013828	ENSMUSP00000004473
ENSMGAP00000019559	ENSMUSP00000002180
ENSMGAP00000011411	ENSMUSP00000122507
ENSMGAP00000004636	ENSMUSP00000060907
ENSMGAP00000013793	ENSMUSP00000020153
ENSMGAP00000002635	ENSMUSP00000091374
ENSMGAP00000000676	ENSMUSP00000052717
ENSMGAP00000000248	ENSMUSP00000095966
ENSMGAP00000001945	ENSMUSP00000000895
ENSMGAP00000000851	ENSMUSP00000115822
ENSMGAP00000002626	ENSMUSP00000028135
ENSMGAP00000006953	ENSMUSP00000009358
ENSMGAP00000009083	ENSMUSP00000025010
ENSMGAP00000001249	ENSMUSP00000131409
ENSMGAP00000003009	ENSMUSP00000051151
ENSMGAP00000016238	ENSMUSP00000045222
ENSMGAP00000001474	ENSMUSP00000106978
ENSMGAP00000009890	ENSMUSP00000120649
ENSMGAP00000008691	ENSMUSP00000130571
ENSMGAP00000004228	ENSMUSP00000041941
ENSMGAP00000011635	ENSMUSP00000077273
ENSMGAP00000007027	ENSMUSP00000031291
ENSMGAP00000005405	ENSMUSP00000109907
ENSMGAP00000004435	ENSMUSP00000043074
ENSMGAP00000002004	ENSMUSP00000023826
ENSMGAP00000009512	ENSMUSP00000060194
ENSMGAP00000003264	ENSMUSP00000051481
ENSMGAP00000013127	ENSMUSP00000105312
ENSMGAP00000015215	ENSMUSP00000119774
ENSMGAP00000011344	ENSMUSP00000025936
ENSMGAP00000015043	ENSMUSP00000047992
ENSMGAP00000016256	ENSMUSP00000032977
ENSMGAP00000006532	ENSMUSP00000108499
ENSMGAP00000012242	ENSMUSP00000029049
ENSMGAP00000001847	ENSMUSP00000124027
ENSMGAP00000001321	ENSMUSP00000063879
ENSMGAP00000013417	ENSMUSP00000004913
ENSMGAP00000005790	ENSMUSP00000027643
ENSMGAP00000000277	ENSMUSP00000030384
ENSMGAP00000016473	ENSMUSP00000053869
ENSMGAP00000016891	ENSMUSP00000085960
ENSMGAP00000005859	ENSMUSP00000029665
ENSMGAP00000007809	ENSMUSP00000086342
ENSMGAP00000007801	ENSMUSP00000086347
ENSMGAP00000007857	ENSMUSP00000105379
ENSMGAP00000014583	ENSMUSP00000034881
ENSMGAP00000008656	ENSMUSP00000050684
ENSMGAP00000008395	ENSMUSP00000018521
ENSMGAP00000007524	ENSMUSP00000020821
ENSMGAP00000011959	ENSMUSP00000048285
ENSMGAP00000001408	ENSMUSP00000105248
ENSMGAP00000012578	ENSMUSP00000098687
ENSMGAP00000000544	ENSMUSP00000136914
ENSMGAP00000001535	ENSMUSP00000137400
ENSMGAP00000006491	ENSMUSP00000026445
ENSMGAP00000003657	ENSMUSP00000031565
ENSMGAP00000000773	ENSMUSP00000081132
ENSMGAP00000000784	ENSMUSP00000125761
ENSMGAP00000012979	ENSMUSP00000027639
ENSMGAP00000009715	ENSMUSP00000037328
ENSMGAP00000006722	ENSMUSP00000049236
ENSMGAP00000002548	ENSMUSP00000096705
ENSMGAP00000015999	ENSMUSP00000071130
ENSMGAP00000007341	ENSMUSP00000099833
ENSMGAP00000018087	ENSMUSP00000130827
ENSMGAP00000015192	ENSMUSP00000023434
ENSMGAP00000006902	ENSMUSP00000025521
ENSMGAP00000015128	ENSMUSP00000059212
ENSMGAP00000015976	ENSMUSP00000074878
ENSMGAP00000005656	ENSMUSP00000022529
ENSMGAP00000011304	ENSMUSP00000001185
ENSMGAP00000000995	ENSMUSP00000048238
ENSMGAP00000006295	ENSMUSP00000067181
ENSMGAP00000008990	ENSMUSP00000028129
ENSMGAP00000006651	ENSMUSP00000049103
ENSMGAP00000019034	ENSMUSP00000065613
ENSMGAP00000014090	ENSMUSP00000084039
ENSMGAP00000005605	ENSMUSP00000039394
ENSMGAP00000003181	ENSMUSP00000037137
ENSMGAP00000004139	ENSMUSP00000113097
ENSMGAP00000008881	ENSMUSP00000039699
ENSMGAP00000009002	ENSMUSP00000026590
ENSMGAP00000012207	ENSMUSP00000026890
ENSMGAP00000006713	ENSMUSP00000009018
ENSMGAP00000011591	ENSMUSP00000022311
ENSMGAP00000005011	ENSMUSP00000052872
ENSMGAP00000000575	ENSMUSP00000031692
ENSMGAP00000005830	ENSMUSP00000099605
ENSMGAP00000013718	ENSMUSP00000042642
ENSMGAP00000013719	ENSMUSP00000020185
ENSMGAP00000012080	ENSMUSP00000112138
ENSMGAP00000006293	ENSMUSP00000028727
ENSMGAP00000000410	ENSMUSP00000044288
ENSMGAP00000008763	ENSMUSP00000099864
ENSMGAP00000012535	ENSMUSP00000042266
ENSMGAP00000009108	ENSMUSP00000025019
ENSMGAP00000012386	ENSMUSP00000032344
ENSMGAP00000001567	ENSMUSP00000135556
ENSMGAP00000017383	ENSMUSP00000008462
ENSMGAP00000013039	ENSMUSP00000118125
ENSMGAP00000006635	ENSMUSP00000041361
ENSMGAP00000006620	ENSMUSP00000105272
ENSMGAP00000008996	ENSMUSP00000025236
ENSMGAP00000008227	ENSMUSP00000074872
ENSMGAP00000002618	ENSMUSP00000033418
ENSMGAP00000002168	ENSMUSP00000033646
ENSMGAP00000010352	ENSMUSP00000129781
ENSMGAP00000008686	ENSMUSP00000128318
ENSMGAP00000010578	ENSMUSP00000107579
ENSMGAP00000013108	ENSMUSP00000134672
ENSMGAP00000009396	ENSMUSP00000107415
ENSMGAP00000019583	ENSMUSP00000047284
ENSMGAP00000013830	ENSMUSP00000029548
ENSMGAP00000005176	ENSMUSP00000038610
ENSMGAP00000009111	ENSMUSP00000042808
ENSMGAP00000014186	ENSMUSP00000090227
ENSMGAP00000005922	ENSMUSP00000037629
ENSMGAP00000010607	ENSMUSP00000024944
ENSMGAP00000007157	ENSMUSP00000029570
ENSMGAP00000009365	ENSMUSP00000002699
[truncated: 6,229 more rows]
