# Supplementary material for: Reconstruction of proto-vertebrate, proto-cyclostome and proto-gnathostome genomes provides new insights into early vertebrate evolution
Source: Nat Commun. 2021 Jul 23;12:4489. doi: 10.1038/s41467-021-24573-z (PMC8302630; doi:10.1038/s41467-021-24573-z)
Supplement: Supplementary file 4 — Supplementary Data 1 [file 41467_2021_24573_MOESM4_ESM.zip › SuppData1/orthologs/MELGA-ORYLA.txt]

ENSMGAP00000004951	ENSORLP00000017023
ENSMGAP00000003068	ENSORLP00000018100
ENSMGAP00000003068	ENSORLP00000011872
ENSMGAP00000000132	ENSORLP00000011982
ENSMGAP00000013265	ENSORLP00000019139
ENSMGAP00000013498	ENSORLP00000006953
ENSMGAP00000010739	ENSORLP00000021204
ENSMGAP00000004925	ENSORLP00000017158
ENSMGAP00000002621	ENSORLP00000016021
ENSMGAP00000011180	ENSORLP00000014861
ENSMGAP00000003978	ENSORLP00000011600
ENSMGAP00000015197	ENSORLP00000020191
ENSMGAP00000003388	ENSORLP00000018033
ENSMGAP00000002654	ENSORLP00000014071
ENSMGAP00000019425	ENSORLP00000014078
ENSMGAP00000009217	ENSORLP00000024532
ENSMGAP00000002648	ENSORLP00000001259
ENSMGAP00000009326	ENSORLP00000018991
ENSMGAP00000009326	ENSORLP00000000678
ENSMGAP00000007525	ENSORLP00000015857
ENSMGAP00000001572	ENSORLP00000003595
ENSMGAP00000010575	ENSORLP00000017662
ENSMGAP00000000479	ENSORLP00000006648
ENSMGAP00000003900	ENSORLP00000001741
ENSMGAP00000015491	ENSORLP00000002049
ENSMGAP00000000415	ENSORLP00000003123
ENSMGAP00000000276	ENSORLP00000025526
ENSMGAP00000000909	ENSORLP00000003018
ENSMGAP00000012849	ENSORLP00000007356
ENSMGAP00000000973	ENSORLP00000016722
ENSMGAP00000015435	ENSORLP00000025748
ENSMGAP00000010566	ENSORLP00000005821
ENSMGAP00000010545	ENSORLP00000005856
ENSMGAP00000007436	ENSORLP00000013089
ENSMGAP00000007436	ENSORLP00000003278
ENSMGAP00000007584	ENSORLP00000022254
ENSMGAP00000000941	ENSORLP00000007952
ENSMGAP00000015853	ENSORLP00000021688
ENSMGAP00000015605	ENSORLP00000025578
ENSMGAP00000017353	ENSORLP00000001368
ENSMGAP00000014132	ENSORLP00000024257
ENSMGAP00000000271	ENSORLP00000003220
ENSMGAP00000000271	ENSORLP00000020860
ENSMGAP00000010789	ENSORLP00000001290
ENSMGAP00000013478	ENSORLP00000005579
ENSMGAP00000010388	ENSORLP00000008446
ENSMGAP00000010388	ENSORLP00000002593
ENSMGAP00000005618	ENSORLP00000008437
ENSMGAP00000005618	ENSORLP00000011200
ENSMGAP00000001450	ENSORLP00000006701
ENSMGAP00000005019	ENSORLP00000015785
ENSMGAP00000003400	ENSORLP00000020633
ENSMGAP00000018942	ENSORLP00000019791
ENSMGAP00000004440	ENSORLP00000011714
ENSMGAP00000009720	ENSORLP00000000994
ENSMGAP00000004973	ENSORLP00000023088
ENSMGAP00000015643	ENSORLP00000019930
ENSMGAP00000005906	ENSORLP00000018127
ENSMGAP00000012790	ENSORLP00000003515
ENSMGAP00000003923	ENSORLP00000014267
ENSMGAP00000013787	ENSORLP00000015272
ENSMGAP00000013930	ENSORLP00000019966
ENSMGAP00000006584	ENSORLP00000003243
ENSMGAP00000006584	ENSORLP00000013178
ENSMGAP00000004536	ENSORLP00000021828
ENSMGAP00000013514	ENSORLP00000020822
ENSMGAP00000006458	ENSORLP00000021812
ENSMGAP00000002526	ENSORLP00000020723
ENSMGAP00000002526	ENSORLP00000017283
ENSMGAP00000010640	ENSORLP00000019321
ENSMGAP00000010940	ENSORLP00000005874
ENSMGAP00000009863	ENSORLP00000021980
ENSMGAP00000014406	ENSORLP00000022436
ENSMGAP00000007874	ENSORLP00000003775
ENSMGAP00000014447	ENSORLP00000018342
ENSMGAP00000009216	ENSORLP00000010509
ENSMGAP00000000989	ENSORLP00000017999
ENSMGAP00000001972	ENSORLP00000001148
ENSMGAP00000012273	ENSORLP00000022426
ENSMGAP00000002149	ENSORLP00000019667
ENSMGAP00000006655	ENSORLP00000010168
ENSMGAP00000008809	ENSORLP00000010566
ENSMGAP00000011192	ENSORLP00000000244
ENSMGAP00000007478	ENSORLP00000004298
ENSMGAP00000000881	ENSORLP00000009022
ENSMGAP00000017442	ENSORLP00000010698
ENSMGAP00000017442	ENSORLP00000011805
ENSMGAP00000011996	ENSORLP00000010106
ENSMGAP00000007423	ENSORLP00000020930
ENSMGAP00000007423	ENSORLP00000018662
ENSMGAP00000013335	ENSORLP00000022821
ENSMGAP00000001910	ENSORLP00000021772
ENSMGAP00000004502	ENSORLP00000013008
ENSMGAP00000004061	ENSORLP00000010763
ENSMGAP00000001781	ENSORLP00000001018
ENSMGAP00000000418	ENSORLP00000018097
ENSMGAP00000007539	ENSORLP00000008607
ENSMGAP00000011139	ENSORLP00000022020
ENSMGAP00000017915	ENSORLP00000005695
ENSMGAP00000011894	ENSORLP00000022851
ENSMGAP00000015236	ENSORLP00000010876
ENSMGAP00000003757	ENSORLP00000007022
ENSMGAP00000010071	ENSORLP00000010817
ENSMGAP00000009399	ENSORLP00000007342
ENSMGAP00000001751	ENSORLP00000008226
ENSMGAP00000001751	ENSORLP00000014132
ENSMGAP00000007518	ENSORLP00000022256
ENSMGAP00000014040	ENSORLP00000019505
ENSMGAP00000010374	ENSORLP00000004295
ENSMGAP00000001944	ENSORLP00000002403
ENSMGAP00000013734	ENSORLP00000020546
ENSMGAP00000000217	ENSORLP00000013879
ENSMGAP00000000217	ENSORLP00000020030
ENSMGAP00000002878	ENSORLP00000012324
ENSMGAP00000000231	ENSORLP00000020019
ENSMGAP00000000231	ENSORLP00000013874
ENSMGAP00000001795	ENSORLP00000005351
ENSMGAP00000012130	ENSORLP00000018585
ENSMGAP00000005494	ENSORLP00000006254
ENSMGAP00000005494	ENSORLP00000007804
ENSMGAP00000006701	ENSORLP00000012489
ENSMGAP00000010996	ENSORLP00000025830
ENSMGAP00000004600	ENSORLP00000010622
ENSMGAP00000004769	ENSORLP00000010171
ENSMGAP00000008135	ENSORLP00000003679
ENSMGAP00000013515	ENSORLP00000013805
ENSMGAP00000011943	ENSORLP00000010172
ENSMGAP00000003538	ENSORLP00000024935
ENSMGAP00000006673	ENSORLP00000012679
ENSMGAP00000018976	ENSORLP00000011838
ENSMGAP00000005664	ENSORLP00000022565
ENSMGAP00000005181	ENSORLP00000015239
ENSMGAP00000015568	ENSORLP00000011216
ENSMGAP00000015570	ENSORLP00000022337
ENSMGAP00000001772	ENSORLP00000022670
ENSMGAP00000005589	ENSORLP00000010397
ENSMGAP00000007854	ENSORLP00000009355
ENSMGAP00000006564	ENSORLP00000008594
ENSMGAP00000000062	ENSORLP00000008023
ENSMGAP00000014847	ENSORLP00000022797
ENSMGAP00000008226	ENSORLP00000011723
ENSMGAP00000019750	ENSORLP00000009115
ENSMGAP00000008466	ENSORLP00000001104
ENSMGAP00000001356	ENSORLP00000002977
ENSMGAP00000014625	ENSORLP00000002814
ENSMGAP00000007848	ENSORLP00000018923
ENSMGAP00000010300	ENSORLP00000023720
ENSMGAP00000003617	ENSORLP00000012925
ENSMGAP00000009825	ENSORLP00000000034
ENSMGAP00000000737	ENSORLP00000013671
ENSMGAP00000009657	ENSORLP00000012537
ENSMGAP00000011815	ENSORLP00000006742
ENSMGAP00000011218	ENSORLP00000009294
ENSMGAP00000011218	ENSORLP00000006181
ENSMGAP00000012705	ENSORLP00000014883
ENSMGAP00000007078	ENSORLP00000017224
ENSMGAP00000007078	ENSORLP00000004455
ENSMGAP00000011134	ENSORLP00000007557
ENSMGAP00000017509	ENSORLP00000007575
ENSMGAP00000000730	ENSORLP00000016131
ENSMGAP00000000730	ENSORLP00000021474
ENSMGAP00000012182	ENSORLP00000002773
ENSMGAP00000012182	ENSORLP00000018416
ENSMGAP00000015716	ENSORLP00000015721
ENSMGAP00000003367	ENSORLP00000005075
ENSMGAP00000009944	ENSORLP00000004108
ENSMGAP00000009944	ENSORLP00000005033
ENSMGAP00000003349	ENSORLP00000005082
ENSMGAP00000009979	ENSORLP00000004103
ENSMGAP00000016886	ENSORLP00000015324
ENSMGAP00000013153	ENSORLP00000002202
ENSMGAP00000007392	ENSORLP00000003059
ENSMGAP00000003262	ENSORLP00000018136
ENSMGAP00000012561	ENSORLP00000018833
ENSMGAP00000003178	ENSORLP00000002542
ENSMGAP00000011128	ENSORLP00000025253
ENSMGAP00000007926	ENSORLP00000004274
ENSMGAP00000006160	ENSORLP00000015164
ENSMGAP00000010925	ENSORLP00000016308
ENSMGAP00000014141	ENSORLP00000024941
ENSMGAP00000014140	ENSORLP00000024951
ENSMGAP00000012934	ENSORLP00000022635
ENSMGAP00000009394	ENSORLP00000018715
ENSMGAP00000009394	ENSORLP00000010626
ENSMGAP00000008318	ENSORLP00000012886
ENSMGAP00000008318	ENSORLP00000001311
ENSMGAP00000009205	ENSORLP00000013607
ENSMGAP00000010936	ENSORLP00000019460
ENSMGAP00000011774	ENSORLP00000017788
ENSMGAP00000006256	ENSORLP00000010861
ENSMGAP00000009009	ENSORLP00000001374
ENSMGAP00000011385	ENSORLP00000014802
ENSMGAP00000001142	ENSORLP00000011582
ENSMGAP00000004457	ENSORLP00000018111
ENSMGAP00000008988	ENSORLP00000005218
ENSMGAP00000008872	ENSORLP00000013299
ENSMGAP00000010443	ENSORLP00000016364
ENSMGAP00000014048	ENSORLP00000019561
ENSMGAP00000014048	ENSORLP00000011906
ENSMGAP00000012880	ENSORLP00000016312
ENSMGAP00000014779	ENSORLP00000022007
ENSMGAP00000014780	ENSORLP00000022338
ENSMGAP00000004289	ENSORLP00000025861
ENSMGAP00000004289	ENSORLP00000021466
ENSMGAP00000011153	ENSORLP00000020718
ENSMGAP00000016657	ENSORLP00000017749
ENSMGAP00000016637	ENSORLP00000019122
ENSMGAP00000003533	ENSORLP00000019397
ENSMGAP00000009178	ENSORLP00000002704
ENSMGAP00000009178	ENSORLP00000011850
ENSMGAP00000009175	ENSORLP00000018351
ENSMGAP00000009175	ENSORLP00000018365
ENSMGAP00000005907	ENSORLP00000008892
ENSMGAP00000013873	ENSORLP00000024191
ENSMGAP00000010650	ENSORLP00000008411
ENSMGAP00000010650	ENSORLP00000002451
ENSMGAP00000007940	ENSORLP00000016596
ENSMGAP00000007940	ENSORLP00000012171
ENSMGAP00000008533	ENSORLP00000000643
ENSMGAP00000005766	ENSORLP00000003863
ENSMGAP00000010471	ENSORLP00000003946
ENSMGAP00000009748	ENSORLP00000004025
ENSMGAP00000014629	ENSORLP00000002826
ENSMGAP00000014629	ENSORLP00000003087
ENSMGAP00000013528	ENSORLP00000008236
ENSMGAP00000008585	ENSORLP00000025646
ENSMGAP00000014342	ENSORLP00000019732
ENSMGAP00000014345	ENSORLP00000019744
ENSMGAP00000013739	ENSORLP00000019916
ENSMGAP00000000980	ENSORLP00000022541
ENSMGAP00000000980	ENSORLP00000021818
ENSMGAP00000011431	ENSORLP00000024109
ENSMGAP00000005911	ENSORLP00000020061
ENSMGAP00000005911	ENSORLP00000013463
ENSMGAP00000014536	ENSORLP00000011283
ENSMGAP00000013170	ENSORLP00000022136
ENSMGAP00000013170	ENSORLP00000019865
ENSMGAP00000014778	ENSORLP00000022013
ENSMGAP00000011272	ENSORLP00000021863
ENSMGAP00000001815	ENSORLP00000007508
ENSMGAP00000014108	ENSORLP00000019672
ENSMGAP00000000499	ENSORLP00000013177
ENSMGAP00000001575	ENSORLP00000021900
ENSMGAP00000015092	ENSORLP00000012795
ENSMGAP00000015092	ENSORLP00000005479
ENSMGAP00000015391	ENSORLP00000025635
ENSMGAP00000001688	ENSORLP00000001420
ENSMGAP00000003355	ENSORLP00000017575
ENSMGAP00000003355	ENSORLP00000014312
ENSMGAP00000016855	ENSORLP00000021168
ENSMGAP00000016855	ENSORLP00000004254
ENSMGAP00000011869	ENSORLP00000015312
ENSMGAP00000004109	ENSORLP00000021195
ENSMGAP00000007245	ENSORLP00000013846
ENSMGAP00000008731	ENSORLP00000004640
ENSMGAP00000000086	ENSORLP00000003433
ENSMGAP00000002593	ENSORLP00000009051
ENSMGAP00000014707	ENSORLP00000014984
ENSMGAP00000001163	ENSORLP00000018887
ENSMGAP00000001348	ENSORLP00000005319
ENSMGAP00000011156	ENSORLP00000014859
ENSMGAP00000000369	ENSORLP00000017630
ENSMGAP00000001091	ENSORLP00000011608
ENSMGAP00000013568	ENSORLP00000013942
ENSMGAP00000004554	ENSORLP00000002967
ENSMGAP00000000085	ENSORLP00000020153
ENSMGAP00000000085	ENSORLP00000008018
ENSMGAP00000018204	ENSORLP00000009719
ENSMGAP00000006390	ENSORLP00000009264
ENSMGAP00000015441	ENSORLP00000016385
ENSMGAP00000000762	ENSORLP00000011881
ENSMGAP00000008714	ENSORLP00000004619
ENSMGAP00000010586	ENSORLP00000014691
ENSMGAP00000008852	ENSORLP00000025699
ENSMGAP00000001395	ENSORLP00000018746
ENSMGAP00000009255	ENSORLP00000025092
ENSMGAP00000009255	ENSORLP00000008947
ENSMGAP00000008876	ENSORLP00000007330
ENSMGAP00000004670	ENSORLP00000021066
ENSMGAP00000004670	ENSORLP00000017966
ENSMGAP00000003422	ENSORLP00000019821
ENSMGAP00000003422	ENSORLP00000011260
ENSMGAP00000003689	ENSORLP00000015125
ENSMGAP00000003689	ENSORLP00000011254
ENSMGAP00000011606	ENSORLP00000020032
ENSMGAP00000011606	ENSORLP00000018578
ENSMGAP00000011689	ENSORLP00000024718
ENSMGAP00000015781	ENSORLP00000013929
ENSMGAP00000009299	ENSORLP00000007935
ENSMGAP00000003710	ENSORLP00000020501
ENSMGAP00000011655	ENSORLP00000005391
ENSMGAP00000008858	ENSORLP00000001836
ENSMGAP00000008858	ENSORLP00000002802
ENSMGAP00000011625	ENSORLP00000004251
ENSMGAP00000000744	ENSORLP00000007785
ENSMGAP00000005385	ENSORLP00000008561
ENSMGAP00000005473	ENSORLP00000003224
ENSMGAP00000005473	ENSORLP00000020210
ENSMGAP00000004123	ENSORLP00000003955
ENSMGAP00000004123	ENSORLP00000005716
ENSMGAP00000006694	ENSORLP00000009447
ENSMGAP00000012758	ENSORLP00000016755
ENSMGAP00000016378	ENSORLP00000025680
ENSMGAP00000006418	ENSORLP00000015976
ENSMGAP00000006418	ENSORLP00000010846
ENSMGAP00000007499	ENSORLP00000012076
ENSMGAP00000002574	ENSORLP00000014665
ENSMGAP00000014767	ENSORLP00000021608
ENSMGAP00000014767	ENSORLP00000014160
ENSMGAP00000004080	ENSORLP00000006974
ENSMGAP00000014427	ENSORLP00000004278
ENSMGAP00000006889	ENSORLP00000020050
ENSMGAP00000002312	ENSORLP00000012723
ENSMGAP00000013161	ENSORLP00000007001
ENSMGAP00000013161	ENSORLP00000002142
ENSMGAP00000009371	ENSORLP00000007930
ENSMGAP00000003946	ENSORLP00000019309
ENSMGAP00000007704	ENSORLP00000006865
ENSMGAP00000000859	ENSORLP00000004088
ENSMGAP00000011580	ENSORLP00000005176
ENSMGAP00000019406	ENSORLP00000005255
ENSMGAP00000002371	ENSORLP00000010903
ENSMGAP00000015954	ENSORLP00000003924
ENSMGAP00000015954	ENSORLP00000005958
ENSMGAP00000002720	ENSORLP00000009004
ENSMGAP00000002995	ENSORLP00000011879
ENSMGAP00000002995	ENSORLP00000017466
ENSMGAP00000013724	ENSORLP00000016407
ENSMGAP00000002247	ENSORLP00000005899
ENSMGAP00000008702	ENSORLP00000000178
ENSMGAP00000005660	ENSORLP00000003200
ENSMGAP00000008955	ENSORLP00000016932
ENSMGAP00000006471	ENSORLP00000006703
ENSMGAP00000003984	ENSORLP00000020649
ENSMGAP00000014886	ENSORLP00000013120
ENSMGAP00000011317	ENSORLP00000021408
ENSMGAP00000014484	ENSORLP00000012533
ENSMGAP00000014484	ENSORLP00000004693
ENSMGAP00000012667	ENSORLP00000022311
ENSMGAP00000012667	ENSORLP00000021091
ENSMGAP00000012872	ENSORLP00000013449
ENSMGAP00000004677	ENSORLP00000009845
ENSMGAP00000003309	ENSORLP00000006238
ENSMGAP00000003309	ENSORLP00000011233
ENSMGAP00000005030	ENSORLP00000025382
ENSMGAP00000017043	ENSORLP00000025778
ENSMGAP00000003362	ENSORLP00000019118
ENSMGAP00000010091	ENSORLP00000002793
ENSMGAP00000010091	ENSORLP00000007565
ENSMGAP00000005287	ENSORLP00000016480
ENSMGAP00000012887	ENSORLP00000018319
ENSMGAP00000001538	ENSORLP00000008804
ENSMGAP00000001538	ENSORLP00000010408
ENSMGAP00000011398	ENSORLP00000015382
ENSMGAP00000001897	ENSORLP00000000955
ENSMGAP00000009060	ENSORLP00000024303
ENSMGAP00000004606	ENSORLP00000007370
ENSMGAP00000004606	ENSORLP00000011202
ENSMGAP00000009313	ENSORLP00000021417
ENSMGAP00000008536	ENSORLP00000014546
ENSMGAP00000007353	ENSORLP00000024006
ENSMGAP00000016272	ENSORLP00000025283
ENSMGAP00000016272	ENSORLP00000023562
ENSMGAP00000009488	ENSORLP00000025361
ENSMGAP00000009336	ENSORLP00000002544
ENSMGAP00000009336	ENSORLP00000013157
ENSMGAP00000006249	ENSORLP00000014924
ENSMGAP00000008115	ENSORLP00000019751
ENSMGAP00000008115	ENSORLP00000013289
ENSMGAP00000005020	ENSORLP00000020092
ENSMGAP00000005020	ENSORLP00000007978
ENSMGAP00000016743	ENSORLP00000019342
ENSMGAP00000010642	ENSORLP00000022468
ENSMGAP00000003290	ENSORLP00000007005
ENSMGAP00000010616	ENSORLP00000003686
ENSMGAP00000014760	ENSORLP00000015046
ENSMGAP00000014760	ENSORLP00000007689
ENSMGAP00000013176	ENSORLP00000006193
ENSMGAP00000014789	ENSORLP00000018788
ENSMGAP00000010924	ENSORLP00000015748
ENSMGAP00000008195	ENSORLP00000002291
ENSMGAP00000008829	ENSORLP00000019066
ENSMGAP00000013287	ENSORLP00000019227
ENSMGAP00000016002	ENSORLP00000014563
ENSMGAP00000004273	ENSORLP00000014904
ENSMGAP00000004013	ENSORLP00000016522
ENSMGAP00000006825	ENSORLP00000018166
ENSMGAP00000010088	ENSORLP00000006852
ENSMGAP00000013864	ENSORLP00000019932
ENSMGAP00000003424	ENSORLP00000018275
ENSMGAP00000014323	ENSORLP00000005287
ENSMGAP00000015086	ENSORLP00000006617
ENSMGAP00000001419	ENSORLP00000015378
ENSMGAP00000003442	ENSORLP00000007697
ENSMGAP00000003442	ENSORLP00000001913
ENSMGAP00000001207	ENSORLP00000014432
ENSMGAP00000009053	ENSORLP00000006622
ENSMGAP00000011324	ENSORLP00000021170
ENSMGAP00000019123	ENSORLP00000006700
ENSMGAP00000015982	ENSORLP00000004579
ENSMGAP00000012956	ENSORLP00000005540
ENSMGAP00000013146	ENSORLP00000022648
ENSMGAP00000012051	ENSORLP00000010020
ENSMGAP00000005889	ENSORLP00000021423
ENSMGAP00000010883	ENSORLP00000016275
ENSMGAP00000008681	ENSORLP00000017243
ENSMGAP00000005466	ENSORLP00000001337
ENSMGAP00000013654	ENSORLP00000005361
ENSMGAP00000013654	ENSORLP00000020996
ENSMGAP00000012674	ENSORLP00000024525
ENSMGAP00000008615	ENSORLP00000009804
ENSMGAP00000012582	ENSORLP00000000315
ENSMGAP00000009859	ENSORLP00000000841
ENSMGAP00000009859	ENSORLP00000015688
ENSMGAP00000018681	ENSORLP00000014648
ENSMGAP00000009417	ENSORLP00000013260
ENSMGAP00000013979	ENSORLP00000019946
ENSMGAP00000008333	ENSORLP00000012742
ENSMGAP00000004205	ENSORLP00000015998
ENSMGAP00000015665	ENSORLP00000015424
ENSMGAP00000007322	ENSORLP00000023222
ENSMGAP00000012013	ENSORLP00000012302
ENSMGAP00000012026	ENSORLP00000012334
ENSMGAP00000005302	ENSORLP00000018569
ENSMGAP00000005302	ENSORLP00000005246
ENSMGAP00000016750	ENSORLP00000000570
ENSMGAP00000016750	ENSORLP00000001147
ENSMGAP00000004470	ENSORLP00000011697
ENSMGAP00000004470	ENSORLP00000008639
ENSMGAP00000010142	ENSORLP00000004401
ENSMGAP00000011560	ENSORLP00000016781
ENSMGAP00000002069	ENSORLP00000007482
ENSMGAP00000002069	ENSORLP00000006064
ENSMGAP00000000834	ENSORLP00000008567
ENSMGAP00000017435	ENSORLP00000013665
ENSMGAP00000018236	ENSORLP00000008309
ENSMGAP00000018236	ENSORLP00000015790
ENSMGAP00000010087	ENSORLP00000020220
ENSMGAP00000003283	ENSORLP00000023486
ENSMGAP00000011665	ENSORLP00000009060
ENSMGAP00000011513	ENSORLP00000009935
ENSMGAP00000016934	ENSORLP00000022033
ENSMGAP00000018477	ENSORLP00000021561
ENSMGAP00000012426	ENSORLP00000010554
ENSMGAP00000015431	ENSORLP00000015653
ENSMGAP00000004052	ENSORLP00000009407
ENSMGAP00000007852	ENSORLP00000007507
ENSMGAP00000007852	ENSORLP00000025418
ENSMGAP00000012793	ENSORLP00000005021
ENSMGAP00000010423	ENSORLP00000009566
ENSMGAP00000010423	ENSORLP00000001925
ENSMGAP00000006493	ENSORLP00000025471
ENSMGAP00000002459	ENSORLP00000003329
ENSMGAP00000007000	ENSORLP00000017612
ENSMGAP00000005320	ENSORLP00000008011
ENSMGAP00000012292	ENSORLP00000013167
ENSMGAP00000003179	ENSORLP00000023378
ENSMGAP00000012498	ENSORLP00000000556
ENSMGAP00000011284	ENSORLP00000019339
ENSMGAP00000004359	ENSORLP00000024341
ENSMGAP00000010368	ENSORLP00000016642
ENSMGAP00000010368	ENSORLP00000014817
ENSMGAP00000011345	ENSORLP00000007491
ENSMGAP00000017489	ENSORLP00000009776
ENSMGAP00000000187	ENSORLP00000010552
ENSMGAP00000000187	ENSORLP00000024673
ENSMGAP00000003686	ENSORLP00000012495
ENSMGAP00000014073	ENSORLP00000019452
ENSMGAP00000010967	ENSORLP00000023753
ENSMGAP00000003799	ENSORLP00000011177
ENSMGAP00000019424	ENSORLP00000010998
ENSMGAP00000006182	ENSORLP00000013283
ENSMGAP00000019133	ENSORLP00000020197
ENSMGAP00000016530	ENSORLP00000003871
ENSMGAP00000016530	ENSORLP00000009664
ENSMGAP00000007819	ENSORLP00000022395
ENSMGAP00000013445	ENSORLP00000018310
ENSMGAP00000013445	ENSORLP00000019175
ENSMGAP00000019781	ENSORLP00000006121
ENSMGAP00000019781	ENSORLP00000004141
ENSMGAP00000017228	ENSORLP00000004548
ENSMGAP00000017228	ENSORLP00000013610
ENSMGAP00000016406	ENSORLP00000017101
ENSMGAP00000000443	ENSORLP00000021644
ENSMGAP00000007199	ENSORLP00000017858
ENSMGAP00000010914	ENSORLP00000007854
ENSMGAP00000010914	ENSORLP00000020087
ENSMGAP00000005390	ENSORLP00000023047
ENSMGAP00000008577	ENSORLP00000008712
ENSMGAP00000008577	ENSORLP00000003369
ENSMGAP00000008400	ENSORLP00000013373
ENSMGAP00000008400	ENSORLP00000003415
ENSMGAP00000002200	ENSORLP00000000238
ENSMGAP00000008339	ENSORLP00000019096
ENSMGAP00000009787	ENSORLP00000019098
ENSMGAP00000005690	ENSORLP00000007866
ENSMGAP00000003532	ENSORLP00000009345
ENSMGAP00000003792	ENSORLP00000020004
ENSMGAP00000003792	ENSORLP00000003021
ENSMGAP00000002136	ENSORLP00000024871
ENSMGAP00000005995	ENSORLP00000010963
ENSMGAP00000018341	ENSORLP00000012068
ENSMGAP00000013737	ENSORLP00000005390
ENSMGAP00000014138	ENSORLP00000022513
ENSMGAP00000010085	ENSORLP00000015200
ENSMGAP00000014303	ENSORLP00000022595
ENSMGAP00000003393	ENSORLP00000003948
ENSMGAP00000011526	ENSORLP00000021534
ENSMGAP00000012814	ENSORLP00000002389
ENSMGAP00000011679	ENSORLP00000002820
ENSMGAP00000007789	ENSORLP00000019504
ENSMGAP00000003057	ENSORLP00000009948
ENSMGAP00000000986	ENSORLP00000012393
ENSMGAP00000002904	ENSORLP00000020094
ENSMGAP00000006908	ENSORLP00000010119
ENSMGAP00000013141	ENSORLP00000019214
ENSMGAP00000009656	ENSORLP00000024224
ENSMGAP00000007799	ENSORLP00000001322
ENSMGAP00000006170	ENSORLP00000005919
ENSMGAP00000015182	ENSORLP00000019655
ENSMGAP00000008545	ENSORLP00000019708
ENSMGAP00000008887	ENSORLP00000009527
ENSMGAP00000008887	ENSORLP00000012965
ENSMGAP00000001786	ENSORLP00000025656
ENSMGAP00000001786	ENSORLP00000010102
ENSMGAP00000009648	ENSORLP00000020236
ENSMGAP00000003766	ENSORLP00000014987
ENSMGAP00000015790	ENSORLP00000022063
ENSMGAP00000015790	ENSORLP00000003559
ENSMGAP00000002674	ENSORLP00000004136
ENSMGAP00000003647	ENSORLP00000006042
ENSMGAP00000003351	ENSORLP00000024937
ENSMGAP00000003196	ENSORLP00000021704
ENSMGAP00000003198	ENSORLP00000010296
ENSMGAP00000013062	ENSORLP00000013360
ENSMGAP00000008325	ENSORLP00000014379
ENSMGAP00000014066	ENSORLP00000021970
ENSMGAP00000008904	ENSORLP00000023141
ENSMGAP00000019426	ENSORLP00000011273
ENSMGAP00000011684	ENSORLP00000016465
ENSMGAP00000006542	ENSORLP00000005631
ENSMGAP00000010260	ENSORLP00000024752
ENSMGAP00000008086	ENSORLP00000018447
ENSMGAP00000005024	ENSORLP00000010115
ENSMGAP00000009827	ENSORLP00000001033
ENSMGAP00000001561	ENSORLP00000020926
ENSMGAP00000002954	ENSORLP00000019177
ENSMGAP00000000108	ENSORLP00000003191
ENSMGAP00000003907	ENSORLP00000015686
ENSMGAP00000003944	ENSORLP00000002367
ENSMGAP00000015144	ENSORLP00000008375
ENSMGAP00000009393	ENSORLP00000005056
ENSMGAP00000009074	ENSORLP00000005122
ENSMGAP00000002614	ENSORLP00000024000
ENSMGAP00000017667	ENSORLP00000018768
ENSMGAP00000012381	ENSORLP00000011835
ENSMGAP00000003649	ENSORLP00000007024
ENSMGAP00000010597	ENSORLP00000009202
ENSMGAP00000002082	ENSORLP00000017009
ENSMGAP00000019772	ENSORLP00000020666
ENSMGAP00000015789	ENSORLP00000003654
ENSMGAP00000015789	ENSORLP00000022073
ENSMGAP00000012602	ENSORLP00000012544
ENSMGAP00000015233	ENSORLP00000005239
ENSMGAP00000015233	ENSORLP00000011455
ENSMGAP00000001937	ENSORLP00000003137
ENSMGAP00000001937	ENSORLP00000007160
ENSMGAP00000007252	ENSORLP00000001406
ENSMGAP00000000396	ENSORLP00000012144
ENSMGAP00000007106	ENSORLP00000003645
ENSMGAP00000007106	ENSORLP00000016043
ENSMGAP00000009840	ENSORLP00000011059
ENSMGAP00000010777	ENSORLP00000010245
ENSMGAP00000016088	ENSORLP00000002565
ENSMGAP00000012525	ENSORLP00000000220
ENSMGAP00000014409	ENSORLP00000016099
ENSMGAP00000010882	ENSORLP00000010178
ENSMGAP00000004813	ENSORLP00000015387
ENSMGAP00000010503	ENSORLP00000022133
ENSMGAP00000010628	ENSORLP00000020198
ENSMGAP00000006235	ENSORLP00000009678
ENSMGAP00000003569	ENSORLP00000014273
ENSMGAP00000018863	ENSORLP00000001266
ENSMGAP00000010973	ENSORLP00000025832
ENSMGAP00000011946	ENSORLP00000013872
ENSMGAP00000017832	ENSORLP00000021782
ENSMGAP00000009966	ENSORLP00000005600
ENSMGAP00000004713	ENSORLP00000013956
ENSMGAP00000015175	ENSORLP00000016851
ENSMGAP00000014453	ENSORLP00000014269
ENSMGAP00000003065	ENSORLP00000001915
ENSMGAP00000014916	ENSORLP00000015230
ENSMGAP00000016461	ENSORLP00000022617
ENSMGAP00000006505	ENSORLP00000015380
ENSMGAP00000009483	ENSORLP00000007748
ENSMGAP00000015069	ENSORLP00000022151
ENSMGAP00000015767	ENSORLP00000006247
ENSMGAP00000008552	ENSORLP00000002888
ENSMGAP00000014508	ENSORLP00000020194
ENSMGAP00000018368	ENSORLP00000020763
ENSMGAP00000018368	ENSORLP00000012940
ENSMGAP00000013822	ENSORLP00000000336
ENSMGAP00000007654	ENSORLP00000007094
ENSMGAP00000012365	ENSORLP00000014849
ENSMGAP00000006906	ENSORLP00000015732
ENSMGAP00000014934	ENSORLP00000015914
ENSMGAP00000001401	ENSORLP00000020378
ENSMGAP00000006513	ENSORLP00000008644
ENSMGAP00000006157	ENSORLP00000012199
ENSMGAP00000016097	ENSORLP00000006992
ENSMGAP00000007451	ENSORLP00000010149
ENSMGAP00000006120	ENSORLP00000016208
ENSMGAP00000005148	ENSORLP00000019992
ENSMGAP00000008084	ENSORLP00000009150
ENSMGAP00000008515	ENSORLP00000013015
ENSMGAP00000011465	ENSORLP00000014146
ENSMGAP00000016018	ENSORLP00000011048
ENSMGAP00000000582	ENSORLP00000010567
ENSMGAP00000000582	ENSORLP00000003207
ENSMGAP00000011756	ENSORLP00000007029
ENSMGAP00000015074	ENSORLP00000010482
ENSMGAP00000007996	ENSORLP00000010906
ENSMGAP00000007996	ENSORLP00000018286
ENSMGAP00000011031	ENSORLP00000004294
ENSMGAP00000008708	ENSORLP00000019702
ENSMGAP00000009942	ENSORLP00000016792
ENSMGAP00000009942	ENSORLP00000013757
ENSMGAP00000009834	ENSORLP00000006860
ENSMGAP00000011602	ENSORLP00000006797
ENSMGAP00000011602	ENSORLP00000002878
ENSMGAP00000006562	ENSORLP00000015259
ENSMGAP00000011647	ENSORLP00000009802
ENSMGAP00000011647	ENSORLP00000019285
ENSMGAP00000003451	ENSORLP00000007068
ENSMGAP00000014948	ENSORLP00000008004
ENSMGAP00000014948	ENSORLP00000015753
ENSMGAP00000010964	ENSORLP00000001793
ENSMGAP00000005509	ENSORLP00000020289
ENSMGAP00000005509	ENSORLP00000019006
ENSMGAP00000014966	ENSORLP00000015815
ENSMGAP00000017895	ENSORLP00000006085
ENSMGAP00000016052	ENSORLP00000016050
ENSMGAP00000009912	ENSORLP00000007816
ENSMGAP00000015581	ENSORLP00000008370
ENSMGAP00000004144	ENSORLP00000015650
ENSMGAP00000004144	ENSORLP00000000265
ENSMGAP00000007691	ENSORLP00000005273
ENSMGAP00000002187	ENSORLP00000018809
ENSMGAP00000014152	ENSORLP00000022449
ENSMGAP00000008484	ENSORLP00000012129
ENSMGAP00000004460	ENSORLP00000004478
ENSMGAP00000004460	ENSORLP00000006537
ENSMGAP00000001855	ENSORLP00000012049
ENSMGAP00000001320	ENSORLP00000011341
ENSMGAP00000004870	ENSORLP00000010111
ENSMGAP00000010407	ENSORLP00000011469
ENSMGAP00000007914	ENSORLP00000000499
ENSMGAP00000009628	ENSORLP00000010016
ENSMGAP00000009625	ENSORLP00000017034
ENSMGAP00000011771	ENSORLP00000018317
ENSMGAP00000006133	ENSORLP00000020827
ENSMGAP00000006133	ENSORLP00000010979
ENSMGAP00000005945	ENSORLP00000016443
ENSMGAP00000005945	ENSORLP00000009210
ENSMGAP00000010556	ENSORLP00000020295
ENSMGAP00000006531	ENSORLP00000012039
ENSMGAP00000004562	ENSORLP00000019987
ENSMGAP00000008270	ENSORLP00000025674
ENSMGAP00000001856	ENSORLP00000025658
ENSMGAP00000001856	ENSORLP00000011141
ENSMGAP00000004539	ENSORLP00000017336
ENSMGAP00000009638	ENSORLP00000020188
ENSMGAP00000012062	ENSORLP00000012927
ENSMGAP00000005078	ENSORLP00000015767
ENSMGAP00000009287	ENSORLP00000009030
ENSMGAP00000011154	ENSORLP00000015693
ENSMGAP00000011154	ENSORLP00000019843
ENSMGAP00000005290	ENSORLP00000005497
ENSMGAP00000000918	ENSORLP00000002306
ENSMGAP00000005812	ENSORLP00000005508
ENSMGAP00000000399	ENSORLP00000019329
ENSMGAP00000004799	ENSORLP00000008010
ENSMGAP00000004799	ENSORLP00000006581
ENSMGAP00000010016	ENSORLP00000025402
ENSMGAP00000013452	ENSORLP00000020686
ENSMGAP00000013452	ENSORLP00000011402
ENSMGAP00000007230	ENSORLP00000013821
ENSMGAP00000012616	ENSORLP00000012460
ENSMGAP00000014503	ENSORLP00000005236
ENSMGAP00000005998	ENSORLP00000022745
ENSMGAP00000009269	ENSORLP00000019733
ENSMGAP00000010258	ENSORLP00000021802
ENSMGAP00000009864	ENSORLP00000005546
ENSMGAP00000019614	ENSORLP00000001967
ENSMGAP00000003653	ENSORLP00000006583
ENSMGAP00000008207	ENSORLP00000012779
ENSMGAP00000008207	ENSORLP00000004346
ENSMGAP00000001765	ENSORLP00000010071
ENSMGAP00000014644	ENSORLP00000015907
ENSMGAP00000011481	ENSORLP00000005986
ENSMGAP00000003679	ENSORLP00000022686
ENSMGAP00000002356	ENSORLP00000014493
ENSMGAP00000005216	ENSORLP00000014296
ENSMGAP00000009062	ENSORLP00000012051
ENSMGAP00000003497	ENSORLP00000011339
ENSMGAP00000002920	ENSORLP00000013949
ENSMGAP00000002159	ENSORLP00000021489
ENSMGAP00000003507	ENSORLP00000025588
ENSMGAP00000016715	ENSORLP00000000650
ENSMGAP00000011542	ENSORLP00000012769
ENSMGAP00000002388	ENSORLP00000005793
ENSMGAP00000011517	ENSORLP00000007563
ENSMGAP00000017536	ENSORLP00000014895
ENSMGAP00000017536	ENSORLP00000011900
ENSMGAP00000008745	ENSORLP00000024811
ENSMGAP00000009152	ENSORLP00000012733
ENSMGAP00000006117	ENSORLP00000018038
ENSMGAP00000014576	ENSORLP00000016193
ENSMGAP00000009327	ENSORLP00000007881
ENSMGAP00000016067	ENSORLP00000024345
ENSMGAP00000013156	ENSORLP00000016574
ENSMGAP00000000691	ENSORLP00000003192
ENSMGAP00000014914	ENSORLP00000023513
ENSMGAP00000012337	ENSORLP00000020346
ENSMGAP00000009500	ENSORLP00000007073
ENSMGAP00000003784	ENSORLP00000011935
ENSMGAP00000012641	ENSORLP00000012347
ENSMGAP00000009289	ENSORLP00000017025
ENSMGAP00000003484	ENSORLP00000008237
ENSMGAP00000007522	ENSORLP00000002917
ENSMGAP00000003471	ENSORLP00000002081
ENSMGAP00000017309	ENSORLP00000017941
ENSMGAP00000013349	ENSORLP00000018106
ENSMGAP00000019671	ENSORLP00000021416
ENSMGAP00000010815	ENSORLP00000007827
ENSMGAP00000007206	ENSORLP00000002160
ENSMGAP00000004135	ENSORLP00000005823
ENSMGAP00000002743	ENSORLP00000008502
ENSMGAP00000002743	ENSORLP00000011510
ENSMGAP00000003460	ENSORLP00000018108
ENSMGAP00000003460	ENSORLP00000005181
ENSMGAP00000001555	ENSORLP00000009831
ENSMGAP00000001555	ENSORLP00000003480
ENSMGAP00000017807	ENSORLP00000008588
ENSMGAP00000017743	ENSORLP00000009603
ENSMGAP00000017743	ENSORLP00000000006
ENSMGAP00000010797	ENSORLP00000003456
ENSMGAP00000014185	ENSORLP00000017157
ENSMGAP00000007405	ENSORLP00000022274
ENSMGAP00000007405	ENSORLP00000014310
ENSMGAP00000019582	ENSORLP00000013924
ENSMGAP00000002145	ENSORLP00000022740
ENSMGAP00000004735	ENSORLP00000002831
ENSMGAP00000002603	ENSORLP00000002509
ENSMGAP00000019035	ENSORLP00000019461
ENSMGAP00000019035	ENSORLP00000007502
ENSMGAP00000018102	ENSORLP00000020655
ENSMGAP00000007374	ENSORLP00000007395
ENSMGAP00000000135	ENSORLP00000022501
ENSMGAP00000019218	ENSORLP00000015899
ENSMGAP00000019572	ENSORLP00000012111
ENSMGAP00000007202	ENSORLP00000023111
ENSMGAP00000014749	ENSORLP00000014673
ENSMGAP00000010538	ENSORLP00000013484
ENSMGAP00000010538	ENSORLP00000010247
ENSMGAP00000002262	ENSORLP00000009698
ENSMGAP00000018832	ENSORLP00000017392
ENSMGAP00000014846	ENSORLP00000013456
ENSMGAP00000009473	ENSORLP00000011809
ENSMGAP00000002894	ENSORLP00000005873
ENSMGAP00000001308	ENSORLP00000024425
ENSMGAP00000014157	ENSORLP00000022529
ENSMGAP00000010017	ENSORLP00000012043
ENSMGAP00000001598	ENSORLP00000011294
ENSMGAP00000006329	ENSORLP00000012717
ENSMGAP00000008527	ENSORLP00000001122
ENSMGAP00000006032	ENSORLP00000013723
ENSMGAP00000006565	ENSORLP00000013239
ENSMGAP00000011234	ENSORLP00000005955
ENSMGAP00000007218	ENSORLP00000017998
ENSMGAP00000007218	ENSORLP00000004097
ENSMGAP00000004125	ENSORLP00000009102
ENSMGAP00000005938	ENSORLP00000007705
ENSMGAP00000016022	ENSORLP00000011167
ENSMGAP00000015534	ENSORLP00000010280
ENSMGAP00000018675	ENSORLP00000018087
ENSMGAP00000001473	ENSORLP00000021945
ENSMGAP00000008989	ENSORLP00000019528
ENSMGAP00000015071	ENSORLP00000015377
ENSMGAP00000015268	ENSORLP00000024666
ENSMGAP00000015268	ENSORLP00000000977
ENSMGAP00000003747	ENSORLP00000002253
ENSMGAP00000003747	ENSORLP00000015530
ENSMGAP00000010508	ENSORLP00000002384
ENSMGAP00000016601	ENSORLP00000020262
ENSMGAP00000002431	ENSORLP00000024662
ENSMGAP00000006888	ENSORLP00000004953
ENSMGAP00000006888	ENSORLP00000016614
ENSMGAP00000007784	ENSORLP00000008076
ENSMGAP00000007784	ENSORLP00000008072
ENSMGAP00000009457	ENSORLP00000001684
ENSMGAP00000004615	ENSORLP00000016576
ENSMGAP00000009139	ENSORLP00000023064
ENSMGAP00000008942	ENSORLP00000003826
ENSMGAP00000008942	ENSORLP00000023083
ENSMGAP00000006928	ENSORLP00000005487
ENSMGAP00000018000	ENSORLP00000004817
ENSMGAP00000001301	ENSORLP00000010584
ENSMGAP00000000915	ENSORLP00000017684
ENSMGAP00000011461	ENSORLP00000007576
ENSMGAP00000014248	ENSORLP00000013335
ENSMGAP00000000890	ENSORLP00000018794
ENSMGAP00000000890	ENSORLP00000018507
ENSMGAP00000002547	ENSORLP00000016413
ENSMGAP00000014843	ENSORLP00000015615
ENSMGAP00000014843	ENSORLP00000015685
ENSMGAP00000001331	ENSORLP00000021954
ENSMGAP00000001331	ENSORLP00000017818
ENSMGAP00000014880	ENSORLP00000020436
ENSMGAP00000013499	ENSORLP00000008813
ENSMGAP00000011138	ENSORLP00000014907
ENSMGAP00000012253	ENSORLP00000015935
ENSMGAP00000012043	ENSORLP00000009992
ENSMGAP00000011147	ENSORLP00000023230
ENSMGAP00000013902	ENSORLP00000022777
ENSMGAP00000006330	ENSORLP00000021784
ENSMGAP00000013505	ENSORLP00000008195
ENSMGAP00000007599	ENSORLP00000013669
ENSMGAP00000009440	ENSORLP00000000895
ENSMGAP00000005091	ENSORLP00000020307
ENSMGAP00000012643	ENSORLP00000021185
ENSMGAP00000000835	ENSORLP00000004354
ENSMGAP00000013927	ENSORLP00000022532
ENSMGAP00000008832	ENSORLP00000002805
ENSMGAP00000006529	ENSORLP00000001429
ENSMGAP00000010572	ENSORLP00000005957
ENSMGAP00000012625	ENSORLP00000011190
ENSMGAP00000002554	ENSORLP00000003384
ENSMGAP00000002554	ENSORLP00000002822
ENSMGAP00000000197	ENSORLP00000008052
ENSMGAP00000013610	ENSORLP00000006220
ENSMGAP00000003074	ENSORLP00000021513
ENSMGAP00000003074	ENSORLP00000016090
ENSMGAP00000003392	ENSORLP00000014801
ENSMGAP00000003392	ENSORLP00000012367
ENSMGAP00000001289	ENSORLP00000003014
ENSMGAP00000008121	ENSORLP00000005155
ENSMGAP00000006195	ENSORLP00000024315
ENSMGAP00000017468	ENSORLP00000010349
ENSMGAP00000017468	ENSORLP00000025006
ENSMGAP00000003452	ENSORLP00000022971
ENSMGAP00000017929	ENSORLP00000019877
ENSMGAP00000009595	ENSORLP00000020165
ENSMGAP00000002310	ENSORLP00000009389
ENSMGAP00000000888	ENSORLP00000023613
ENSMGAP00000000888	ENSORLP00000017330
ENSMGAP00000013572	ENSORLP00000004435
ENSMGAP00000013572	ENSORLP00000006024
ENSMGAP00000007183	ENSORLP00000019373
ENSMGAP00000014029	ENSORLP00000007317
ENSMGAP00000014029	ENSORLP00000021742
ENSMGAP00000000392	ENSORLP00000018368
ENSMGAP00000001912	ENSORLP00000002348
ENSMGAP00000010037	ENSORLP00000025528
ENSMGAP00000010037	ENSORLP00000008521
ENSMGAP00000001260	ENSORLP00000013248
ENSMGAP00000014015	ENSORLP00000022540
ENSMGAP00000019145	ENSORLP00000013537
ENSMGAP00000006188	ENSORLP00000003574
ENSMGAP00000011727	ENSORLP00000015422
ENSMGAP00000010862	ENSORLP00000019645
ENSMGAP00000012095	ENSORLP00000018767
ENSMGAP00000015255	ENSORLP00000006779
ENSMGAP00000011094	ENSORLP00000010730
ENSMGAP00000007567	ENSORLP00000013632
ENSMGAP00000000861	ENSORLP00000001640
ENSMGAP00000000861	ENSORLP00000016745
ENSMGAP00000003810	ENSORLP00000011776
ENSMGAP00000019519	ENSORLP00000008198
ENSMGAP00000013676	ENSORLP00000024514
ENSMGAP00000013676	ENSORLP00000010808
ENSMGAP00000000283	ENSORLP00000005259
ENSMGAP00000000674	ENSORLP00000015475
ENSMGAP00000000674	ENSORLP00000021341
ENSMGAP00000017003	ENSORLP00000007843
ENSMGAP00000016516	ENSORLP00000023124
ENSMGAP00000017069	ENSORLP00000017354
ENSMGAP00000015459	ENSORLP00000025443
ENSMGAP00000013010	ENSORLP00000013341
ENSMGAP00000014751	ENSORLP00000012100
ENSMGAP00000005293	ENSORLP00000016714
ENSMGAP00000004116	ENSORLP00000002885
ENSMGAP00000004317	ENSORLP00000003525
ENSMGAP00000015685	ENSORLP00000006524
ENSMGAP00000009202	ENSORLP00000023191
ENSMGAP00000009202	ENSORLP00000017708
ENSMGAP00000004514	ENSORLP00000025005
ENSMGAP00000004514	ENSORLP00000006416
ENSMGAP00000005969	ENSORLP00000017419
ENSMGAP00000010632	ENSORLP00000004194
ENSMGAP00000012707	ENSORLP00000009726
ENSMGAP00000005785	ENSORLP00000013078
ENSMGAP00000005785	ENSORLP00000014675
ENSMGAP00000015299	ENSORLP00000022486
ENSMGAP00000018918	ENSORLP00000008316
ENSMGAP00000018918	ENSORLP00000011054
ENSMGAP00000011035	ENSORLP00000008345
ENSMGAP00000013212	ENSORLP00000025379
ENSMGAP00000017429	ENSORLP00000005291
ENSMGAP00000008753	ENSORLP00000003644
ENSMGAP00000002665	ENSORLP00000016345
ENSMGAP00000011845	ENSORLP00000017890
ENSMGAP00000010828	ENSORLP00000013204
ENSMGAP00000015525	ENSORLP00000008267
ENSMGAP00000004508	ENSORLP00000019978
ENSMGAP00000009525	ENSORLP00000007499
ENSMGAP00000019160	ENSORLP00000024083
ENSMGAP00000012338	ENSORLP00000011897
ENSMGAP00000014358	ENSORLP00000019777
ENSMGAP00000015594	ENSORLP00000020531
ENSMGAP00000015594	ENSORLP00000000751
ENSMGAP00000009855	ENSORLP00000019043
ENSMGAP00000009218	ENSORLP00000001630
ENSMGAP00000000083	ENSORLP00000003610
ENSMGAP00000013856	ENSORLP00000023096
ENSMGAP00000011772	ENSORLP00000002288
ENSMGAP00000001185	ENSORLP00000021942
ENSMGAP00000014563	ENSORLP00000011138
ENSMGAP00000012904	ENSORLP00000013175
ENSMGAP00000012904	ENSORLP00000005580
ENSMGAP00000008183	ENSORLP00000011041
ENSMGAP00000008183	ENSORLP00000002879
ENSMGAP00000009610	ENSORLP00000010661
ENSMGAP00000009610	ENSORLP00000018765
ENSMGAP00000017498	ENSORLP00000012616
ENSMGAP00000005727	ENSORLP00000008700
ENSMGAP00000008671	ENSORLP00000001191
ENSMGAP00000012304	ENSORLP00000020965
ENSMGAP00000012838	ENSORLP00000013573
ENSMGAP00000004990	ENSORLP00000000313
ENSMGAP00000004893	ENSORLP00000014371
ENSMGAP00000003628	ENSORLP00000017185
ENSMGAP00000003341	ENSORLP00000005984
ENSMGAP00000019073	ENSORLP00000012849
ENSMGAP00000012500	ENSORLP00000015667
ENSMGAP00000009822	ENSORLP00000009272
ENSMGAP00000002622	ENSORLP00000003067
ENSMGAP00000012469	ENSORLP00000016017
ENSMGAP00000012469	ENSORLP00000011761
ENSMGAP00000008837	ENSORLP00000024830
ENSMGAP00000009264	ENSORLP00000018198
ENSMGAP00000014077	ENSORLP00000004308
ENSMGAP00000007297	ENSORLP00000024707
ENSMGAP00000007414	ENSORLP00000008626
ENSMGAP00000012606	ENSORLP00000012478
ENSMGAP00000010978	ENSORLP00000016788
ENSMGAP00000010960	ENSORLP00000009945
ENSMGAP00000010960	ENSORLP00000006947
ENSMGAP00000010965	ENSORLP00000003364
ENSMGAP00000013779	ENSORLP00000020749
ENSMGAP00000002655	ENSORLP00000014540
ENSMGAP00000000873	ENSORLP00000017913
ENSMGAP00000012375	ENSORLP00000020779
ENSMGAP00000012358	ENSORLP00000025168
ENSMGAP00000001223	ENSORLP00000011130
ENSMGAP00000005421	ENSORLP00000010364
ENSMGAP00000011934	ENSORLP00000010329
ENSMGAP00000006861	ENSORLP00000017698
ENSMGAP00000009110	ENSORLP00000023787
ENSMGAP00000014821	ENSORLP00000022229
ENSMGAP00000012982	ENSORLP00000003831
ENSMGAP00000012982	ENSORLP00000015618
ENSMGAP00000019009	ENSORLP00000025064
ENSMGAP00000010774	ENSORLP00000021486
ENSMGAP00000001904	ENSORLP00000011770
ENSMGAP00000002231	ENSORLP00000007318
ENSMGAP00000009641	ENSORLP00000019018
ENSMGAP00000009352	ENSORLP00000001567
ENSMGAP00000007365	ENSORLP00000010831
ENSMGAP00000007675	ENSORLP00000004996
ENSMGAP00000013343	ENSORLP00000021831
ENSMGAP00000015676	ENSORLP00000015289
ENSMGAP00000011392	ENSORLP00000008189
ENSMGAP00000001551	ENSORLP00000011743
ENSMGAP00000006177	ENSORLP00000019871
ENSMGAP00000009833	ENSORLP00000016884
ENSMGAP00000009833	ENSORLP00000003890
ENSMGAP00000009242	ENSORLP00000013110
ENSMGAP00000007446	ENSORLP00000001292
ENSMGAP00000014532	ENSORLP00000011353
ENSMGAP00000000102	ENSORLP00000013022
ENSMGAP00000015341	ENSORLP00000006858
ENSMGAP00000012682	ENSORLP00000012194
ENSMGAP00000007837	ENSORLP00000013809
ENSMGAP00000010013	ENSORLP00000008885
ENSMGAP00000010013	ENSORLP00000000008
ENSMGAP00000012243	ENSORLP00000013199
ENSMGAP00000012243	ENSORLP00000013004
ENSMGAP00000007750	ENSORLP00000010449
ENSMGAP00000009802	ENSORLP00000007714
ENSMGAP00000010530	ENSORLP00000003967
ENSMGAP00000015588	ENSORLP00000021777
ENSMGAP00000010238	ENSORLP00000010913
ENSMGAP00000010238	ENSORLP00000004065
ENSMGAP00000006048	ENSORLP00000008475
ENSMGAP00000009006	ENSORLP00000006557
ENSMGAP00000013736	ENSORLP00000016263
ENSMGAP00000003099	ENSORLP00000011762
ENSMGAP00000006995	ENSORLP00000019496
ENSMGAP00000008871	ENSORLP00000002835
ENSMGAP00000008871	ENSORLP00000001851
ENSMGAP00000004509	ENSORLP00000009467
ENSMGAP00000013714	ENSORLP00000006021
ENSMGAP00000017938	ENSORLP00000025490
ENSMGAP00000009055	ENSORLP00000022856
ENSMGAP00000001186	ENSORLP00000019854
ENSMGAP00000013723	ENSORLP00000016432
ENSMGAP00000005705	ENSORLP00000018830
ENSMGAP00000012478	ENSORLP00000014611
ENSMGAP00000014088	ENSORLP00000022131
ENSMGAP00000001315	ENSORLP00000018644
ENSMGAP00000014799	ENSORLP00000010470
ENSMGAP00000009757	ENSORLP00000011590
ENSMGAP00000009757	ENSORLP00000017376
ENSMGAP00000011250	ENSORLP00000021850
ENSMGAP00000007732	ENSORLP00000024476
ENSMGAP00000007732	ENSORLP00000006896
ENSMGAP00000003493	ENSORLP00000019268
ENSMGAP00000010197	ENSORLP00000000074
ENSMGAP00000010197	ENSORLP00000009952
ENSMGAP00000001738	ENSORLP00000002261
ENSMGAP00000014258	ENSORLP00000016846
ENSMGAP00000011093	ENSORLP00000009622
ENSMGAP00000005471	ENSORLP00000015478
ENSMGAP00000000903	ENSORLP00000002280
ENSMGAP00000000903	ENSORLP00000002470
ENSMGAP00000000633	ENSORLP00000011778
ENSMGAP00000004085	ENSORLP00000007802
ENSMGAP00000013853	ENSORLP00000020639
ENSMGAP00000009568	ENSORLP00000013194
ENSMGAP00000011456	ENSORLP00000020591
ENSMGAP00000011456	ENSORLP00000015223
ENSMGAP00000015420	ENSORLP00000016197
ENSMGAP00000017659	ENSORLP00000013041
ENSMGAP00000014543	ENSORLP00000020579
ENSMGAP00000019061	ENSORLP00000011036
ENSMGAP00000002409	ENSORLP00000015123
ENSMGAP00000000838	ENSORLP00000019853
ENSMGAP00000009320	ENSORLP00000013152
ENSMGAP00000009865	ENSORLP00000003843
ENSMGAP00000003093	ENSORLP00000011624
ENSMGAP00000000259	ENSORLP00000024677
ENSMGAP00000018802	ENSORLP00000000083
ENSMGAP00000013462	ENSORLP00000012412
ENSMGAP00000007128	ENSORLP00000009667
ENSMGAP00000003170	ENSORLP00000019540
ENSMGAP00000005454	ENSORLP00000014264
ENSMGAP00000014533	ENSORLP00000002332
ENSMGAP00000014533	ENSORLP00000021276
ENSMGAP00000017006	ENSORLP00000010464
ENSMGAP00000017533	ENSORLP00000000790
ENSMGAP00000002473	ENSORLP00000003117
ENSMGAP00000002661	ENSORLP00000012518
ENSMGAP00000016470	ENSORLP00000022496
ENSMGAP00000005797	ENSORLP00000013545
ENSMGAP00000009921	ENSORLP00000003712
ENSMGAP00000010154	ENSORLP00000022992
ENSMGAP00000008398	ENSORLP00000011754
ENSMGAP00000003571	ENSORLP00000008078
ENSMGAP00000010879	ENSORLP00000022798
ENSMGAP00000001926	ENSORLP00000024397
ENSMGAP00000015683	ENSORLP00000011693
ENSMGAP00000008138	ENSORLP00000006433
ENSMGAP00000003431	ENSORLP00000020891
ENSMGAP00000003431	ENSORLP00000017844
ENSMGAP00000011965	ENSORLP00000008183
ENSMGAP00000015537	ENSORLP00000008219
ENSMGAP00000013741	ENSORLP00000020792
ENSMGAP00000003101	ENSORLP00000018249
ENSMGAP00000003101	ENSORLP00000011987
ENSMGAP00000006824	ENSORLP00000004757
ENSMGAP00000011342	ENSORLP00000021147
ENSMGAP00000002814	ENSORLP00000004536
ENSMGAP00000015265	ENSORLP00000009901
ENSMGAP00000015265	ENSORLP00000010189
ENSMGAP00000001699	ENSORLP00000001427
ENSMGAP00000003342	ENSORLP00000011923
ENSMGAP00000001659	ENSORLP00000016328
ENSMGAP00000004748	ENSORLP00000011763
ENSMGAP00000003002	ENSORLP00000023015
ENSMGAP00000017932	ENSORLP00000000649
ENSMGAP00000008719	ENSORLP00000001216
ENSMGAP00000002544	ENSORLP00000000676
ENSMGAP00000002544	ENSORLP00000003099
ENSMGAP00000012971	ENSORLP00000005567
ENSMGAP00000008701	ENSORLP00000024368
ENSMGAP00000011216	ENSORLP00000005038
ENSMGAP00000015296	ENSORLP00000022433
ENSMGAP00000008629	ENSORLP00000023461
ENSMGAP00000002957	ENSORLP00000013964
ENSMGAP00000002957	ENSORLP00000009231
ENSMGAP00000001521	ENSORLP00000007224
ENSMGAP00000018615	ENSORLP00000012065
ENSMGAP00000016993	ENSORLP00000008404
ENSMGAP00000006922	ENSORLP00000009723
ENSMGAP00000013307	ENSORLP00000003395
ENSMGAP00000013549	ENSORLP00000020854
ENSMGAP00000001641	ENSORLP00000006252
ENSMGAP00000008643	ENSORLP00000004792
ENSMGAP00000013976	ENSORLP00000004857
ENSMGAP00000003882	ENSORLP00000008802
ENSMGAP00000001229	ENSORLP00000013234
ENSMGAP00000010606	ENSORLP00000009167
ENSMGAP00000010606	ENSORLP00000014470
ENSMGAP00000013027	ENSORLP00000002045
ENSMGAP00000010762	ENSORLP00000015147
ENSMGAP00000003521	ENSORLP00000024165
ENSMGAP00000012557	ENSORLP00000015412
ENSMGAP00000004776	ENSORLP00000000771
ENSMGAP00000000870	ENSORLP00000019071
ENSMGAP00000007688	ENSORLP00000014829
ENSMGAP00000002556	ENSORLP00000000340
ENSMGAP00000011888	ENSORLP00000020873
ENSMGAP00000011888	ENSORLP00000005160
ENSMGAP00000010755	ENSORLP00000003373
ENSMGAP00000010755	ENSORLP00000013722
ENSMGAP00000009091	ENSORLP00000023777
ENSMGAP00000016251	ENSORLP00000005352
ENSMGAP00000003916	ENSORLP00000014117
ENSMGAP00000002734	ENSORLP00000020395
ENSMGAP00000002734	ENSORLP00000009101
ENSMGAP00000006873	ENSORLP00000008514
ENSMGAP00000012622	ENSORLP00000015177
ENSMGAP00000012622	ENSORLP00000021726
ENSMGAP00000002326	ENSORLP00000001610
ENSMGAP00000010155	ENSORLP00000012225
ENSMGAP00000012316	ENSORLP00000013038
ENSMGAP00000003134	ENSORLP00000002613
ENSMGAP00000008584	ENSORLP00000016447
ENSMGAP00000006259	ENSORLP00000014289
ENSMGAP00000002645	ENSORLP00000010745
ENSMGAP00000010799	ENSORLP00000021470
ENSMGAP00000011572	ENSORLP00000020357
ENSMGAP00000001756	ENSORLP00000019914
ENSMGAP00000007306	ENSORLP00000000856
ENSMGAP00000016020	ENSORLP00000011104
ENSMGAP00000000828	ENSORLP00000013868
ENSMGAP00000014208	ENSORLP00000017542
ENSMGAP00000014722	ENSORLP00000003174
ENSMGAP00000010500	ENSORLP00000020139
ENSMGAP00000017846	ENSORLP00000007378
ENSMGAP00000006709	ENSORLP00000020999
ENSMGAP00000011374	ENSORLP00000022301
ENSMGAP00000001027	ENSORLP00000005476
ENSMGAP00000006728	ENSORLP00000020330
ENSMGAP00000001112	ENSORLP00000009173
ENSMGAP00000005616	ENSORLP00000011617
ENSMGAP00000009603	ENSORLP00000011808
ENSMGAP00000007328	ENSORLP00000021279
ENSMGAP00000010877	ENSORLP00000001758
ENSMGAP00000010877	ENSORLP00000001233
ENSMGAP00000000251	ENSORLP00000022038
ENSMGAP00000001694	ENSORLP00000016107
ENSMGAP00000009459	ENSORLP00000011772
ENSMGAP00000007757	ENSORLP00000001324
ENSMGAP00000015288	ENSORLP00000022361
ENSMGAP00000004237	ENSORLP00000017378
ENSMGAP00000001837	ENSORLP00000020232
ENSMGAP00000011457	ENSORLP00000021461
ENSMGAP00000010631	ENSORLP00000021155
ENSMGAP00000010631	ENSORLP00000001583
ENSMGAP00000018907	ENSORLP00000006939
ENSMGAP00000007710	ENSORLP00000008136
ENSMGAP00000007408	ENSORLP00000010284
ENSMGAP00000007408	ENSORLP00000011055
ENSMGAP00000004320	ENSORLP00000000969
ENSMGAP00000008440	ENSORLP00000005195
ENSMGAP00000014471	ENSORLP00000011506
ENSMGAP00000017662	ENSORLP00000019605
ENSMGAP00000002939	ENSORLP00000018367
ENSMGAP00000014005	ENSORLP00000007233
ENSMGAP00000013042	ENSORLP00000025645
ENSMGAP00000005429	ENSORLP00000019356
ENSMGAP00000012662	ENSORLP00000009734
ENSMGAP00000012660	ENSORLP00000019924
ENSMGAP00000013858	ENSORLP00000022355
ENSMGAP00000003252	ENSORLP00000000392
ENSMGAP00000003252	ENSORLP00000003060
ENSMGAP00000009577	ENSORLP00000010183
ENSMGAP00000004837	ENSORLP00000005597
ENSMGAP00000013465	ENSORLP00000011559
ENSMGAP00000010825	ENSORLP00000002483
ENSMGAP00000002555	ENSORLP00000021059
ENSMGAP00000019015	ENSORLP00000012244
ENSMGAP00000008612	ENSORLP00000001134
ENSMGAP00000012442	ENSORLP00000000586
ENSMGAP00000003096	ENSORLP00000017990
ENSMGAP00000003096	ENSORLP00000005108
ENSMGAP00000007662	ENSORLP00000008274
ENSMGAP00000007662	ENSORLP00000004362
ENSMGAP00000013818	ENSORLP00000000321
ENSMGAP00000010057	ENSORLP00000006778
ENSMGAP00000008901	ENSORLP00000019108
ENSMGAP00000000786	ENSORLP00000015471
ENSMGAP00000000786	ENSORLP00000012283
ENSMGAP00000012634	ENSORLP00000015248
ENSMGAP00000017507	ENSORLP00000025663
ENSMGAP00000013502	ENSORLP00000007427
ENSMGAP00000011574	ENSORLP00000020350
ENSMGAP00000000951	ENSORLP00000002326
ENSMGAP00000010063	ENSORLP00000013414
ENSMGAP00000015045	ENSORLP00000015064
ENSMGAP00000005737	ENSORLP00000005807
ENSMGAP00000006786	ENSORLP00000005965
ENSMGAP00000002729	ENSORLP00000021050
ENSMGAP00000014498	ENSORLP00000007238
ENSMGAP00000002852	ENSORLP00000012223
ENSMGAP00000003742	ENSORLP00000008777
ENSMGAP00000011254	ENSORLP00000005718
ENSMGAP00000011462	ENSORLP00000006732
ENSMGAP00000003699	ENSORLP00000008470
ENSMGAP00000003102	ENSORLP00000019355
ENSMGAP00000017717	ENSORLP00000008083
ENSMGAP00000013271	ENSORLP00000022122
ENSMGAP00000009204	ENSORLP00000015067
ENSMGAP00000010078	ENSORLP00000006841
ENSMGAP00000007198	ENSORLP00000018244
ENSMGAP00000009040	ENSORLP00000006505
ENSMGAP00000009040	ENSORLP00000008924
ENSMGAP00000013128	ENSORLP00000006095
ENSMGAP00000014254	ENSORLP00000013174
ENSMGAP00000008936	ENSORLP00000006685
ENSMGAP00000008375	ENSORLP00000005746
ENSMGAP00000010241	ENSORLP00000010721
ENSMGAP00000010241	ENSORLP00000014578
ENSMGAP00000006431	ENSORLP00000017304
ENSMGAP00000006431	ENSORLP00000009425
ENSMGAP00000007922	ENSORLP00000023671
ENSMGAP00000011334	ENSORLP00000015211
ENSMGAP00000005338	ENSORLP00000019398
ENSMGAP00000008281	ENSORLP00000025676
ENSMGAP00000016919	ENSORLP00000025725
ENSMGAP00000013073	ENSORLP00000008779
ENSMGAP00000000245	ENSORLP00000016372
ENSMGAP00000006625	ENSORLP00000012147
ENSMGAP00000007389	ENSORLP00000023037
ENSMGAP00000009709	ENSORLP00000011094
ENSMGAP00000011471	ENSORLP00000015440
ENSMGAP00000001058	ENSORLP00000010365
ENSMGAP00000001058	ENSORLP00000008926
ENSMGAP00000001333	ENSORLP00000008781
ENSMGAP00000001333	ENSORLP00000010456
ENSMGAP00000012730	ENSORLP00000012791
ENSMGAP00000017223	ENSORLP00000003723
ENSMGAP00000005368	ENSORLP00000002991
ENSMGAP00000000994	ENSORLP00000024292
ENSMGAP00000000994	ENSORLP00000020354
ENSMGAP00000014034	ENSORLP00000021336
ENSMGAP00000010074	ENSORLP00000007366
ENSMGAP00000008394	ENSORLP00000019150
ENSMGAP00000004358	ENSORLP00000022231
ENSMGAP00000004358	ENSORLP00000015903
ENSMGAP00000009941	ENSORLP00000013764
ENSMGAP00000013901	ENSORLP00000014049
ENSMGAP00000013901	ENSORLP00000004843
ENSMGAP00000007019	ENSORLP00000004830
ENSMGAP00000002353	ENSORLP00000018247
ENSMGAP00000011927	ENSORLP00000010258
ENSMGAP00000010690	ENSORLP00000021062
ENSMGAP00000016128	ENSORLP00000006263
ENSMGAP00000011507	ENSORLP00000014114
ENSMGAP00000011230	ENSORLP00000014951
ENSMGAP00000013520	ENSORLP00000020815
ENSMGAP00000010671	ENSORLP00000003416
ENSMGAP00000015200	ENSORLP00000020203
ENSMGAP00000006747	ENSORLP00000003275
ENSMGAP00000000104	ENSORLP00000020171
ENSMGAP00000000104	ENSORLP00000008093
ENSMGAP00000008164	ENSORLP00000001536
ENSMGAP00000005237	ENSORLP00000009165
ENSMGAP00000013242	ENSORLP00000018059
ENSMGAP00000004393	ENSORLP00000019553
ENSMGAP00000004393	ENSORLP00000017528
ENSMGAP00000003639	ENSORLP00000007206
ENSMGAP00000002919	ENSORLP00000007341
ENSMGAP00000014835	ENSORLP00000020904
ENSMGAP00000010334	ENSORLP00000004167
ENSMGAP00000014640	ENSORLP00000025091
ENSMGAP00000006766	ENSORLP00000025244
ENSMGAP00000005055	ENSORLP00000013954
ENSMGAP00000012137	ENSORLP00000024533
ENSMGAP00000010180	ENSORLP00000012904
ENSMGAP00000010180	ENSORLP00000020740
ENSMGAP00000010111	ENSORLP00000002633
ENSMGAP00000010111	ENSORLP00000004575
ENSMGAP00000005619	ENSORLP00000001027
ENSMGAP00000016270	ENSORLP00000024169
ENSMGAP00000001760	ENSORLP00000010006
ENSMGAP00000009529	ENSORLP00000012762
ENSMGAP00000018704	ENSORLP00000021810
ENSMGAP00000017986	ENSORLP00000011005
ENSMGAP00000005779	ENSORLP00000005282
ENSMGAP00000014295	ENSORLP00000004570
ENSMGAP00000010162	ENSORLP00000009518
ENSMGAP00000018188	ENSORLP00000021348
ENSMGAP00000006172	ENSORLP00000012188
ENSMGAP00000016548	ENSORLP00000023313
ENSMGAP00000011824	ENSORLP00000021765
ENSMGAP00000005450	ENSORLP00000011556
ENSMGAP00000012070	ENSORLP00000025404
ENSMGAP00000013253	ENSORLP00000001270
ENSMGAP00000016807	ENSORLP00000025686
ENSMGAP00000016807	ENSORLP00000001251
ENSMGAP00000002737	ENSORLP00000007443
ENSMGAP00000002737	ENSORLP00000000408
ENSMGAP00000008642	ENSORLP00000017550
ENSMGAP00000015526	ENSORLP00000017499
ENSMGAP00000015121	ENSORLP00000019597
ENSMGAP00000009167	ENSORLP00000004678
ENSMGAP00000001023	ENSORLP00000005366
ENSMGAP00000015564	ENSORLP00000020452
ENSMGAP00000005734	ENSORLP00000010775
ENSMGAP00000005734	ENSORLP00000016398
ENSMGAP00000006178	ENSORLP00000014167
ENSMGAP00000007008	ENSORLP00000004165
ENSMGAP00000003081	ENSORLP00000015081
ENSMGAP00000019634	ENSORLP00000016222
ENSMGAP00000000032	ENSORLP00000014135
ENSMGAP00000000032	ENSORLP00000011198
ENSMGAP00000007508	ENSORLP00000022267
ENSMGAP00000007508	ENSORLP00000014358
ENSMGAP00000006897	ENSORLP00000014067
ENSMGAP00000002725	ENSORLP00000020672
ENSMGAP00000008477	ENSORLP00000024770
ENSMGAP00000009823	ENSORLP00000003907
ENSMGAP00000001470	ENSORLP00000008130
ENSMGAP00000006487	ENSORLP00000016025
ENSMGAP00000006088	ENSORLP00000019607
ENSMGAP00000006088	ENSORLP00000013726
ENSMGAP00000002054	ENSORLP00000015015
ENSMGAP00000011231	ENSORLP00000009275
ENSMGAP00000009796	ENSORLP00000024324
ENSMGAP00000015802	ENSORLP00000011703
ENSMGAP00000015802	ENSORLP00000002673
ENSMGAP00000003889	ENSORLP00000020568
ENSMGAP00000012100	ENSORLP00000009895
ENSMGAP00000007532	ENSORLP00000015851
ENSMGAP00000007532	ENSORLP00000000090
ENSMGAP00000005822	ENSORLP00000002837
ENSMGAP00000001008	ENSORLP00000007882
ENSMGAP00000000866	ENSORLP00000005664
ENSMGAP00000015271	ENSORLP00000011430
ENSMGAP00000016150	ENSORLP00000013681
ENSMGAP00000016150	ENSORLP00000005706
ENSMGAP00000015806	ENSORLP00000022234
ENSMGAP00000005467	ENSORLP00000005420
ENSMGAP00000005467	ENSORLP00000005954
ENSMGAP00000009570	ENSORLP00000000818
ENSMGAP00000005050	ENSORLP00000018948
ENSMGAP00000017700	ENSORLP00000024488
ENSMGAP00000014526	ENSORLP00000019529
ENSMGAP00000002364	ENSORLP00000009131
ENSMGAP00000002364	ENSORLP00000016553
ENSMGAP00000010602	ENSORLP00000005025
ENSMGAP00000006180	ENSORLP00000011185
ENSMGAP00000014488	ENSORLP00000018684
ENSMGAP00000000387	ENSORLP00000006425
ENSMGAP00000000387	ENSORLP00000003719
ENSMGAP00000012958	ENSORLP00000016631
ENSMGAP00000012958	ENSORLP00000003007
ENSMGAP00000001649	ENSORLP00000016352
ENSMGAP00000006276	ENSORLP00000025679
ENSMGAP00000006276	ENSORLP00000009348
ENSMGAP00000001111	ENSORLP00000004169
ENSMGAP00000001111	ENSORLP00000011904
ENSMGAP00000013186	ENSORLP00000013216
ENSMGAP00000016615	ENSORLP00000010673
ENSMGAP00000016615	ENSORLP00000008065
ENSMGAP00000005875	ENSORLP00000009237
ENSMGAP00000013589	ENSORLP00000019308
ENSMGAP00000000755	ENSORLP00000015439
ENSMGAP00000006819	ENSORLP00000020174
ENSMGAP00000010447	ENSORLP00000023722
ENSMGAP00000000891	ENSORLP00000005089
ENSMGAP00000001218	ENSORLP00000018231
ENSMGAP00000014643	ENSORLP00000025103
ENSMGAP00000013825	ENSORLP00000019656
ENSMGAP00000016158	ENSORLP00000003549
ENSMGAP00000000288	ENSORLP00000022202
ENSMGAP00000015574	ENSORLP00000022298
ENSMGAP00000007086	ENSORLP00000025518
ENSMGAP00000001898	ENSORLP00000016339
ENSMGAP00000011052	ENSORLP00000021718
ENSMGAP00000004976	ENSORLP00000007662
ENSMGAP00000012968	ENSORLP00000016527
ENSMGAP00000018182	ENSORLP00000008652
ENSMGAP00000018182	ENSORLP00000016076
ENSMGAP00000006999	ENSORLP00000005074
ENSMGAP00000002903	ENSORLP00000013994
ENSMGAP00000009699	ENSORLP00000005951
ENSMGAP00000001332	ENSORLP00000025446
ENSMGAP00000003291	ENSORLP00000008246
ENSMGAP00000011162	ENSORLP00000009415
ENSMGAP00000019437	ENSORLP00000021917
ENSMGAP00000004312	ENSORLP00000015195
ENSMGAP00000004312	ENSORLP00000017196
ENSMGAP00000011971	ENSORLP00000010164
ENSMGAP00000011971	ENSORLP00000007267
ENSMGAP00000007592	ENSORLP00000024968
ENSMGAP00000011468	ENSORLP00000024190
ENSMGAP00000014504	ENSORLP00000000811
ENSMGAP00000006021	ENSORLP00000001309
ENSMGAP00000006021	ENSORLP00000009062
ENSMGAP00000002799	ENSORLP00000015151
ENSMGAP00000013655	ENSORLP00000014956
ENSMGAP00000013655	ENSORLP00000020549
ENSMGAP00000007739	ENSORLP00000001423
ENSMGAP00000008567	ENSORLP00000014558
ENSMGAP00000005610	ENSORLP00000010179
ENSMGAP00000005614	ENSORLP00000007223
ENSMGAP00000005614	ENSORLP00000006215
ENSMGAP00000011069	ENSORLP00000023781
ENSMGAP00000015597	ENSORLP00000022345
ENSMGAP00000007875	ENSORLP00000004228
ENSMGAP00000000282	ENSORLP00000017264
ENSMGAP00000014075	ENSORLP00000019407
ENSMGAP00000001819	ENSORLP00000020634
ENSMGAP00000005758	ENSORLP00000008656
ENSMGAP00000011975	ENSORLP00000018617
ENSMGAP00000004779	ENSORLP00000011752
ENSMGAP00000009769	ENSORLP00000011918
ENSMGAP00000007973	ENSORLP00000024013
ENSMGAP00000017322	ENSORLP00000015274
ENSMGAP00000003038	ENSORLP00000018303
ENSMGAP00000013314	ENSORLP00000020795
ENSMGAP00000005853	ENSORLP00000008302
ENSMGAP00000004944	ENSORLP00000012328
ENSMGAP00000003087	ENSORLP00000021805
ENSMGAP00000016033	ENSORLP00000000609
ENSMGAP00000012156	ENSORLP00000025764
ENSMGAP00000015583	ENSORLP00000005920
ENSMGAP00000009359	ENSORLP00000002434
ENSMGAP00000003720	ENSORLP00000014255
ENSMGAP00000004557	ENSORLP00000004900
ENSMGAP00000015488	ENSORLP00000011295
ENSMGAP00000004036	ENSORLP00000001614
ENSMGAP00000015173	ENSORLP00000016872
ENSMGAP00000011165	ENSORLP00000018989
ENSMGAP00000011165	ENSORLP00000007550
ENSMGAP00000004483	ENSORLP00000004914
ENSMGAP00000004483	ENSORLP00000020994
ENSMGAP00000011939	ENSORLP00000022813
ENSMGAP00000011939	ENSORLP00000006691
ENSMGAP00000004030	ENSORLP00000016028
ENSMGAP00000016047	ENSORLP00000005300
ENSMGAP00000004032	ENSORLP00000009352
ENSMGAP00000006749	ENSORLP00000003074
ENSMGAP00000011903	ENSORLP00000017306
ENSMGAP00000011566	ENSORLP00000006146
ENSMGAP00000018193	ENSORLP00000025739
ENSMGAP00000018530	ENSORLP00000014649
ENSMGAP00000018530	ENSORLP00000021007
ENSMGAP00000009932	ENSORLP00000014179
ENSMGAP00000009267	ENSORLP00000022184
ENSMGAP00000009267	ENSORLP00000013690
ENSMGAP00000014360	ENSORLP00000000431
ENSMGAP00000014360	ENSORLP00000020468
ENSMGAP00000009285	ENSORLP00000007520
ENSMGAP00000017064	ENSORLP00000003691
ENSMGAP00000014980	ENSORLP00000015858
ENSMGAP00000008096	ENSORLP00000004933
ENSMGAP00000019648	ENSORLP00000014930
ENSMGAP00000013120	ENSORLP00000005418
ENSMGAP00000000880	ENSORLP00000012322
ENSMGAP00000005993	ENSORLP00000008642
ENSMGAP00000005993	ENSORLP00000019662
ENSMGAP00000002863	ENSORLP00000000843
ENSMGAP00000002863	ENSORLP00000006602
ENSMGAP00000012309	ENSORLP00000020221
ENSMGAP00000012309	ENSORLP00000002080
ENSMGAP00000011146	ENSORLP00000009476
ENSMGAP00000011146	ENSORLP00000006431
ENSMGAP00000007150	ENSORLP00000015538
ENSMGAP00000014781	ENSORLP00000022342
ENSMGAP00000014781	ENSORLP00000022706
ENSMGAP00000006634	ENSORLP00000002798
ENSMGAP00000006634	ENSORLP00000024992
ENSMGAP00000011306	ENSORLP00000021882
ENSMGAP00000006228	ENSORLP00000009396
ENSMGAP00000002764	ENSORLP00000002711
ENSMGAP00000019156	ENSORLP00000006825
ENSMGAP00000006429	ENSORLP00000015496
ENSMGAP00000007501	ENSORLP00000016003
ENSMGAP00000010327	ENSORLP00000003874
ENSMGAP00000011955	ENSORLP00000017437
ENSMGAP00000001645	ENSORLP00000010330
ENSMGAP00000014601	ENSORLP00000016652
ENSMGAP00000014601	ENSORLP00000019293
ENSMGAP00000002252	ENSORLP00000021565
ENSMGAP00000011247	ENSORLP00000014899
ENSMGAP00000012608	ENSORLP00000005145
ENSMGAP00000009244	ENSORLP00000010185
ENSMGAP00000008916	ENSORLP00000013350
ENSMGAP00000019006	ENSORLP00000013438
ENSMGAP00000005580	ENSORLP00000013701
ENSMGAP00000011333	ENSORLP00000005572
ENSMGAP00000009109	ENSORLP00000003752
ENSMGAP00000012788	ENSORLP00000021994
ENSMGAP00000001676	ENSORLP00000015902
ENSMGAP00000005133	ENSORLP00000011263
ENSMGAP00000008770	ENSORLP00000004265
ENSMGAP00000001526	ENSORLP00000007929
ENSMGAP00000017432	ENSORLP00000024452
ENSMGAP00000017432	ENSORLP00000000839
ENSMGAP00000001295	ENSORLP00000016114
ENSMGAP00000017467	ENSORLP00000011790
ENSMGAP00000017467	ENSORLP00000008666
ENSMGAP00000011518	ENSORLP00000025515
ENSMGAP00000001684	ENSORLP00000008677
ENSMGAP00000001684	ENSORLP00000011801
ENSMGAP00000013118	ENSORLP00000012943
ENSMGAP00000010106	ENSORLP00000020595
ENSMGAP00000007224	ENSORLP00000020709
ENSMGAP00000002349	ENSORLP00000022185
ENSMGAP00000014126	ENSORLP00000011208
ENSMGAP00000006949	ENSORLP00000024089
ENSMGAP00000007741	ENSORLP00000018580
ENSMGAP00000000493	ENSORLP00000021920
ENSMGAP00000009911	ENSORLP00000005559
ENSMGAP00000006555	ENSORLP00000008673
ENSMGAP00000005506	ENSORLP00000007306
ENSMGAP00000005506	ENSORLP00000021528
ENSMGAP00000016907	ENSORLP00000016330
ENSMGAP00000014150	ENSORLP00000011650
ENSMGAP00000014150	ENSORLP00000011106
ENSMGAP00000004687	ENSORLP00000017701
ENSMGAP00000015558	ENSORLP00000023625
ENSMGAP00000014521	ENSORLP00000002640
ENSMGAP00000003789	ENSORLP00000017142
ENSMGAP00000002403	ENSORLP00000016113
ENSMGAP00000002403	ENSORLP00000021505
ENSMGAP00000009092	ENSORLP00000024755
ENSMGAP00000007158	ENSORLP00000021295
ENSMGAP00000004040	ENSORLP00000000884
ENSMGAP00000013997	ENSORLP00000007176
ENSMGAP00000013997	ENSORLP00000021299
ENSMGAP00000000161	ENSORLP00000003248
ENSMGAP00000000161	ENSORLP00000018535
ENSMGAP00000000268	ENSORLP00000002745
ENSMGAP00000005942	ENSORLP00000008465
ENSMGAP00000014046	ENSORLP00000022783
ENSMGAP00000014046	ENSORLP00000000833
ENSMGAP00000001478	ENSORLP00000020987
ENSMGAP00000001478	ENSORLP00000010315
ENSMGAP00000017942	ENSORLP00000020664
ENSMGAP00000000348	ENSORLP00000010060
ENSMGAP00000014463	ENSORLP00000022287
ENSMGAP00000014463	ENSORLP00000018553
ENSMGAP00000000706	ENSORLP00000018341
ENSMGAP00000014247	ENSORLP00000016911
ENSMGAP00000007806	ENSORLP00000002703
ENSMGAP00000001371	ENSORLP00000011267
ENSMGAP00000012089	ENSORLP00000012825
ENSMGAP00000012089	ENSORLP00000023289
ENSMGAP00000007409	ENSORLP00000003945
ENSMGAP00000005193	ENSORLP00000013053
ENSMGAP00000012418	ENSORLP00000012532
ENSMGAP00000006043	ENSORLP00000020802
ENSMGAP00000005679	ENSORLP00000006196
ENSMGAP00000007921	ENSORLP00000006735
ENSMGAP00000011074	ENSORLP00000002480
ENSMGAP00000012215	ENSORLP00000002795
ENSMGAP00000015964	ENSORLP00000005030
ENSMGAP00000000945	ENSORLP00000012040
ENSMGAP00000013352	ENSORLP00000016800
ENSMGAP00000013352	ENSORLP00000013232
ENSMGAP00000007480	ENSORLP00000021360
ENSMGAP00000015905	ENSORLP00000017970
ENSMGAP00000008744	ENSORLP00000020441
ENSMGAP00000004432	ENSORLP00000005000
ENSMGAP00000009258	ENSORLP00000019233
ENSMGAP00000003211	ENSORLP00000009186
ENSMGAP00000016180	ENSORLP00000003414
ENSMGAP00000007120	ENSORLP00000012019
ENSMGAP00000010278	ENSORLP00000008398
ENSMGAP00000003814	ENSORLP00000018149
ENSMGAP00000005459	ENSORLP00000002603
ENSMGAP00000007194	ENSORLP00000016152
ENSMGAP00000014222	ENSORLP00000021330
ENSMGAP00000006755	ENSORLP00000012815
ENSMGAP00000009600	ENSORLP00000002988
ENSMGAP00000015342	ENSORLP00000024633
ENSMGAP00000015342	ENSORLP00000015744
ENSMGAP00000000979	ENSORLP00000000363
ENSMGAP00000000979	ENSORLP00000006545
ENSMGAP00000000551	ENSORLP00000017968
ENSMGAP00000014052	ENSORLP00000013508
ENSMGAP00000002420	ENSORLP00000015906
ENSMGAP00000002457	ENSORLP00000007911
ENSMGAP00000002412	ENSORLP00000017492
ENSMGAP00000002412	ENSORLP00000022178
ENSMGAP00000003850	ENSORLP00000023350
ENSMGAP00000003850	ENSORLP00000001513
ENSMGAP00000018362	ENSORLP00000004432
ENSMGAP00000010915	ENSORLP00000005929
ENSMGAP00000016228	ENSORLP00000017922
ENSMGAP00000016228	ENSORLP00000000768
ENSMGAP00000016196	ENSORLP00000002339
ENSMGAP00000015935	ENSORLP00000012719
ENSMGAP00000013845	ENSORLP00000020670
ENSMGAP00000001888	ENSORLP00000019072
ENSMGAP00000005567	ENSORLP00000001106
ENSMGAP00000013477	ENSORLP00000011541
ENSMGAP00000009220	ENSORLP00000024539
ENSMGAP00000007055	ENSORLP00000010889
ENSMGAP00000009349	ENSORLP00000010565
ENSMGAP00000006497	ENSORLP00000006291
ENSMGAP00000011210	ENSORLP00000024234
ENSMGAP00000011210	ENSORLP00000022019
ENSMGAP00000006603	ENSORLP00000005117
ENSMGAP00000006603	ENSORLP00000013171
ENSMGAP00000006926	ENSORLP00000017084
ENSMGAP00000005400	ENSORLP00000011114
ENSMGAP00000001402	ENSORLP00000004919
ENSMGAP00000011577	ENSORLP00000018428
ENSMGAP00000007582	ENSORLP00000011673
ENSMGAP00000012496	ENSORLP00000012362
ENSMGAP00000006112	ENSORLP00000012222
ENSMGAP00000001623	ENSORLP00000003122
ENSMGAP00000003413	ENSORLP00000008261
ENSMGAP00000011238	ENSORLP00000014926
ENSMGAP00000013319	ENSORLP00000000120
ENSMGAP00000013319	ENSORLP00000025012
ENSMGAP00000010125	ENSORLP00000004063
ENSMGAP00000010125	ENSORLP00000012205
ENSMGAP00000013261	ENSORLP00000018253
ENSMGAP00000017387	ENSORLP00000012582
ENSMGAP00000013600	ENSORLP00000015190
ENSMGAP00000016032	ENSORLP00000016389
ENSMGAP00000001342	ENSORLP00000002119
ENSMGAP00000004099	ENSORLP00000017107
ENSMGAP00000007270	ENSORLP00000006458
ENSMGAP00000015442	ENSORLP00000025807
ENSMGAP00000013941	ENSORLP00000013861
ENSMGAP00000018453	ENSORLP00000022991
ENSMGAP00000008706	ENSORLP00000002521
ENSMGAP00000008706	ENSORLP00000015545
ENSMGAP00000009711	ENSORLP00000004082
ENSMGAP00000009711	ENSORLP00000016341
ENSMGAP00000010028	ENSORLP00000013831
ENSMGAP00000005094	ENSORLP00000004429
ENSMGAP00000005094	ENSORLP00000022085
ENSMGAP00000002629	ENSORLP00000022302
ENSMGAP00000016358	ENSORLP00000009810
ENSMGAP00000016358	ENSORLP00000015279
ENSMGAP00000014449	ENSORLP00000020248
ENSMGAP00000004587	ENSORLP00000003080
ENSMGAP00000004587	ENSORLP00000003735
ENSMGAP00000013142	ENSORLP00000005383
ENSMGAP00000015682	ENSORLP00000011655
ENSMGAP00000015681	ENSORLP00000011589
ENSMGAP00000012213	ENSORLP00000007458
ENSMGAP00000005786	ENSORLP00000009686
ENSMGAP00000013416	ENSORLP00000023555
ENSMGAP00000003265	ENSORLP00000023091
ENSMGAP00000000775	ENSORLP00000010421
ENSMGAP00000015116	ENSORLP00000019580
ENSMGAP00000010765	ENSORLP00000006577
ENSMGAP00000008918	ENSORLP00000019615
ENSMGAP00000002093	ENSORLP00000019638
ENSMGAP00000000511	ENSORLP00000023819
ENSMGAP00000003712	ENSORLP00000000924
ENSMGAP00000012539	ENSORLP00000012464
ENSMGAP00000005435	ENSORLP00000020043
ENSMGAP00000003936	ENSORLP00000001708
ENSMGAP00000007916	ENSORLP00000000496
ENSMGAP00000006945	ENSORLP00000017742
ENSMGAP00000019699	ENSORLP00000009555
ENSMGAP00000019699	ENSORLP00000018186
ENSMGAP00000004549	ENSORLP00000004806
ENSMGAP00000003563	ENSORLP00000004111
ENSMGAP00000003563	ENSORLP00000017935
ENSMGAP00000005606	ENSORLP00000021819
ENSMGAP00000015805	ENSORLP00000025339
ENSMGAP00000013543	ENSORLP00000020353
ENSMGAP00000008204	ENSORLP00000021165
ENSMGAP00000004282	ENSORLP00000017554
ENSMGAP00000003898	ENSORLP00000006677
ENSMGAP00000001129	ENSORLP00000009375
ENSMGAP00000012449	ENSORLP00000018641
ENSMGAP00000002266	ENSORLP00000005890
ENSMGAP00000011390	ENSORLP00000014414
ENSMGAP00000005599	ENSORLP00000009360
ENSMGAP00000013680	ENSORLP00000022641
ENSMGAP00000013095	ENSORLP00000020384
ENSMGAP00000001625	ENSORLP00000011990
ENSMGAP00000015554	ENSORLP00000020466
ENSMGAP00000015554	ENSORLP00000004514
ENSMGAP00000013685	ENSORLP00000017296
ENSMGAP00000015156	ENSORLP00000004596
ENSMGAP00000015156	ENSORLP00000015948
ENSMGAP00000003648	ENSORLP00000019300
ENSMGAP00000003990	ENSORLP00000013252
ENSMGAP00000011725	ENSORLP00000019334
ENSMGAP00000005957	ENSORLP00000021446
ENSMGAP00000015633	ENSORLP00000020101
ENSMGAP00000015235	ENSORLP00000008423
ENSMGAP00000003294	ENSORLP00000005238
ENSMGAP00000003528	ENSORLP00000009270
ENSMGAP00000012584	ENSORLP00000006614
ENSMGAP00000010532	ENSORLP00000021635
ENSMGAP00000011839	ENSORLP00000019425
ENSMGAP00000008310	ENSORLP00000003806
ENSMGAP00000001577	ENSORLP00000003105
ENSMGAP00000001577	ENSORLP00000007049
ENSMGAP00000010161	ENSORLP00000020722
ENSMGAP00000013133	ENSORLP00000013215
ENSMGAP00000002279	ENSORLP00000014476
ENSMGAP00000002325	ENSORLP00000014405
ENSMGAP00000015037	ENSORLP00000013899
ENSMGAP00000015037	ENSORLP00000021694
ENSMGAP00000004002	ENSORLP00000015144
ENSMGAP00000002399	ENSORLP00000005778
ENSMGAP00000005107	ENSORLP00000018137
ENSMGAP00000001619	ENSORLP00000023296
ENSMGAP00000015593	ENSORLP00000005365
ENSMGAP00000008039	ENSORLP00000014954
ENSMGAP00000004480	ENSORLP00000016976
ENSMGAP00000006878	ENSORLP00000017720
ENSMGAP00000011855	ENSORLP00000002627
ENSMGAP00000015770	ENSORLP00000025331
ENSMGAP00000016063	ENSORLP00000024062
ENSMGAP00000015292	ENSORLP00000004632
ENSMGAP00000001059	ENSORLP00000005521
ENSMGAP00000002527	ENSORLP00000002270
ENSMGAP00000014894	ENSORLP00000022087
ENSMGAP00000011708	ENSORLP00000015110
ENSMGAP00000015210	ENSORLP00000006295
ENSMGAP00000006631	ENSORLP00000011817
ENSMGAP00000006700	ENSORLP00000012854
ENSMGAP00000009153	ENSORLP00000011247
ENSMGAP00000009971	ENSORLP00000001650
ENSMGAP00000015345	ENSORLP00000006333
ENSMGAP00000015345	ENSORLP00000011186
ENSMGAP00000011827	ENSORLP00000014172
ENSMGAP00000014351	ENSORLP00000019753
ENSMGAP00000009112	ENSORLP00000020315
ENSMGAP00000003197	ENSORLP00000019444
ENSMGAP00000006417	ENSORLP00000013988
ENSMGAP00000000058	ENSORLP00000012561
ENSMGAP00000014287	ENSORLP00000022319
ENSMGAP00000014287	ENSORLP00000016032
ENSMGAP00000013437	ENSORLP00000012372
ENSMGAP00000015254	ENSORLP00000007979
ENSMGAP00000003962	ENSORLP00000001762
ENSMGAP00000000409	ENSORLP00000006883
ENSMGAP00000010988	ENSORLP00000008632
ENSMGAP00000000904	ENSORLP00000004669
ENSMGAP00000000904	ENSORLP00000002783
ENSMGAP00000003356	ENSORLP00000019742
ENSMGAP00000000345	ENSORLP00000010005
ENSMGAP00000008113	ENSORLP00000016138
ENSMGAP00000009718	ENSORLP00000004021
ENSMGAP00000013157	ENSORLP00000022152
ENSMGAP00000015629	ENSORLP00000013616
ENSMGAP00000001668	ENSORLP00000014792
ENSMGAP00000013185	ENSORLP00000019845
ENSMGAP00000019410	ENSORLP00000001421
ENSMGAP00000006596	ENSORLP00000021683
ENSMGAP00000004114	ENSORLP00000007321
ENSMGAP00000004499	ENSORLP00000011224
ENSMGAP00000012448	ENSORLP00000017850
ENSMGAP00000007071	ENSORLP00000002357
ENSMGAP00000014518	ENSORLP00000002587
ENSMGAP00000014518	ENSORLP00000021247
ENSMGAP00000011278	ENSORLP00000005051
ENSMGAP00000019266	ENSORLP00000003765
ENSMGAP00000005072	ENSORLP00000025014
ENSMGAP00000005072	ENSORLP00000023046
ENSMGAP00000015132	ENSORLP00000004584
ENSMGAP00000003271	ENSORLP00000023370
ENSMGAP00000016490	ENSORLP00000005779
ENSMGAP00000016759	ENSORLP00000019283
ENSMGAP00000001307	ENSORLP00000016337
ENSMGAP00000001307	ENSORLP00000011234
ENSMGAP00000019273	ENSORLP00000000404
ENSMGAP00000001399	ENSORLP00000010156
ENSMGAP00000002576	ENSORLP00000019350
ENSMGAP00000002576	ENSORLP00000020369
ENSMGAP00000006260	ENSORLP00000006817
ENSMGAP00000016016	ENSORLP00000011033
ENSMGAP00000011660	ENSORLP00000010839
ENSMGAP00000006137	ENSORLP00000018382
ENSMGAP00000006137	ENSORLP00000012218
ENSMGAP00000001172	ENSORLP00000017958
ENSMGAP00000009622	ENSORLP00000000765
ENSMGAP00000009622	ENSORLP00000022963
ENSMGAP00000013167	ENSORLP00000005996
ENSMGAP00000001400	ENSORLP00000014275
ENSMGAP00000006602	ENSORLP00000012341
ENSMGAP00000019564	ENSORLP00000001385
ENSMGAP00000005637	ENSORLP00000008971
ENSMGAP00000018229	ENSORLP00000012770
ENSMGAP00000004778	ENSORLP00000011639
ENSMGAP00000009956	ENSORLP00000014777
ENSMGAP00000008512	ENSORLP00000011409
ENSMGAP00000009254	ENSORLP00000022729
ENSMGAP00000003338	ENSORLP00000009205
ENSMGAP00000005669	ENSORLP00000006951
ENSMGAP00000004412	ENSORLP00000023345
ENSMGAP00000004420	ENSORLP00000007496
ENSMGAP00000019532	ENSORLP00000014865
ENSMGAP00000003634	ENSORLP00000005624
ENSMGAP00000008741	ENSORLP00000025492
ENSMGAP00000007191	ENSORLP00000001089
ENSMGAP00000001504	ENSORLP00000001552
ENSMGAP00000013258	ENSORLP00000017675
ENSMGAP00000013178	ENSORLP00000006205
ENSMGAP00000019100	ENSORLP00000006352
ENSMGAP00000000635	ENSORLP00000010309
ENSMGAP00000004610	ENSORLP00000005146
ENSMGAP00000012653	ENSORLP00000012308
ENSMGAP00000001832	ENSORLP00000011744
ENSMGAP00000016476	ENSORLP00000014035
ENSMGAP00000016918	ENSORLP00000020821
ENSMGAP00000014739	ENSORLP00000012196
ENSMGAP00000014119	ENSORLP00000015982
ENSMGAP00000001001	ENSORLP00000022596
ENSMGAP00000003033	ENSORLP00000009862
ENSMGAP00000003033	ENSORLP00000006891
ENSMGAP00000008541	ENSORLP00000012978
ENSMGAP00000008541	ENSORLP00000002873
ENSMGAP00000013101	ENSORLP00000003557
ENSMGAP00000007189	ENSORLP00000024828
ENSMGAP00000016613	ENSORLP00000007985
ENSMGAP00000017446	ENSORLP00000021646
ENSMGAP00000011508	ENSORLP00000006008
ENSMGAP00000008285	ENSORLP00000004020
ENSMGAP00000008285	ENSORLP00000025678
ENSMGAP00000016540	ENSORLP00000019393
ENSMGAP00000016540	ENSORLP00000020263
ENSMGAP00000016502	ENSORLP00000020160
ENSMGAP00000014890	ENSORLP00000020418
ENSMGAP00000002153	ENSORLP00000018703
ENSMGAP00000016778	ENSORLP00000010358
ENSMGAP00000011675	ENSORLP00000010790
ENSMGAP00000001256	ENSORLP00000018379
ENSMGAP00000003167	ENSORLP00000008025
ENSMGAP00000005164	ENSORLP00000004446
ENSMGAP00000009162	ENSORLP00000024471
ENSMGAP00000013545	ENSORLP00000021169
ENSMGAP00000010191	ENSORLP00000008097
ENSMGAP00000010191	ENSORLP00000000429
ENSMGAP00000015545	ENSORLP00000004449
ENSMGAP00000011972	ENSORLP00000020164
ENSMGAP00000011984	ENSORLP00000010222
ENSMGAP00000016564	ENSORLP00000005776
ENSMGAP00000008217	ENSORLP00000008205
ENSMGAP00000002012	ENSORLP00000018205
ENSMGAP00000002012	ENSORLP00000009540
ENSMGAP00000000216	ENSORLP00000023811
ENSMGAP00000016127	ENSORLP00000017035
ENSMGAP00000008139	ENSORLP00000020445
ENSMGAP00000006078	ENSORLP00000008154
ENSMGAP00000003706	ENSORLP00000005571
ENSMGAP00000005641	ENSORLP00000007869
ENSMGAP00000012850	ENSORLP00000006661
ENSMGAP00000001442	ENSORLP00000004078
ENSMGAP00000004252	ENSORLP00000000976
ENSMGAP00000006327	ENSORLP00000020199
ENSMGAP00000012510	ENSORLP00000018408
ENSMGAP00000010204	ENSORLP00000001377
ENSMGAP00000000093	ENSORLP00000003554
ENSMGAP00000010590	ENSORLP00000015073
ENSMGAP00000015510	ENSORLP00000004075
ENSMGAP00000015510	ENSORLP00000010125
ENSMGAP00000018685	ENSORLP00000005894
ENSMGAP00000011843	ENSORLP00000016965
ENSMGAP00000011255	ENSORLP00000005907
ENSMGAP00000001982	ENSORLP00000019315
ENSMGAP00000008387	ENSORLP00000024717
ENSMGAP00000012220	ENSORLP00000020586
ENSMGAP00000005685	ENSORLP00000007969
ENSMGAP00000006184	ENSORLP00000001371
ENSMGAP00000013994	ENSORLP00000019923
ENSMGAP00000013824	ENSORLP00000000360
ENSMGAP00000010385	ENSORLP00000010561
ENSMGAP00000010385	ENSORLP00000015469
ENSMGAP00000002868	ENSORLP00000014010
ENSMGAP00000009678	ENSORLP00000019596
ENSMGAP00000003620	ENSORLP00000012400
ENSMGAP00000003620	ENSORLP00000014703
ENSMGAP00000004253	ENSORLP00000011560
ENSMGAP00000004253	ENSORLP00000015154
ENSMGAP00000010772	ENSORLP00000012214
ENSMGAP00000001849	ENSORLP00000011268
ENSMGAP00000008238	ENSORLP00000006459
ENSMGAP00000008109	ENSORLP00000004180
ENSMGAP00000010053	ENSORLP00000009583
ENSMGAP00000015389	ENSORLP00000025629
ENSMGAP00000005912	ENSORLP00000018144
ENSMGAP00000016463	ENSORLP00000006400
ENSMGAP00000016463	ENSORLP00000003599
ENSMGAP00000009389	ENSORLP00000020878
ENSMGAP00000010752	ENSORLP00000012263
ENSMGAP00000002490	ENSORLP00000007208
ENSMGAP00000012661	ENSORLP00000022644
ENSMGAP00000015652	ENSORLP00000019787
ENSMGAP00000014301	ENSORLP00000024453
ENSMGAP00000019398	ENSORLP00000010822
ENSMGAP00000000394	ENSORLP00000019968
ENSMGAP00000004057	ENSORLP00000020793
ENSMGAP00000004057	ENSORLP00000019352
ENSMGAP00000005308	ENSORLP00000014795
ENSMGAP00000010760	ENSORLP00000021237
ENSMGAP00000005234	ENSORLP00000010606
ENSMGAP00000009972	ENSORLP00000018783
ENSMGAP00000013415	ENSORLP00000020810
ENSMGAP00000002486	ENSORLP00000005808
ENSMGAP00000002486	ENSORLP00000012156
ENSMGAP00000006476	ENSORLP00000013816
ENSMGAP00000006476	ENSORLP00000009296
ENSMGAP00000018764	ENSORLP00000014946
ENSMGAP00000017967	ENSORLP00000012931
ENSMGAP00000013100	ENSORLP00000020360
ENSMGAP00000013100	ENSORLP00000005426
ENSMGAP00000004094	ENSORLP00000006343
ENSMGAP00000000982	ENSORLP00000021224
ENSMGAP00000010472	ENSORLP00000021641
ENSMGAP00000013355	ENSORLP00000018138
ENSMGAP00000014269	ENSORLP00000019690
ENSMGAP00000016333	ENSORLP00000019696
ENSMGAP00000000442	ENSORLP00000007661
ENSMGAP00000000442	ENSORLP00000012128
ENSMGAP00000004127	ENSORLP00000002892
ENSMGAP00000015493	ENSORLP00000011226
ENSMGAP00000012977	ENSORLP00000024597
ENSMGAP00000003886	ENSORLP00000002994
ENSMGAP00000013259	ENSORLP00000025687
ENSMGAP00000002770	ENSORLP00000015770
ENSMGAP00000018043	ENSORLP00000004907
ENSMGAP00000012211	ENSORLP00000014019
ENSMGAP00000012211	ENSORLP00000015646
ENSMGAP00000015592	ENSORLP00000004667
ENSMGAP00000004463	ENSORLP00000007841
ENSMGAP00000019101	ENSORLP00000008284
ENSMGAP00000012779	ENSORLP00000019964
ENSMGAP00000016297	ENSORLP00000006671
ENSMGAP00000016297	ENSORLP00000003490
ENSMGAP00000019793	ENSORLP00000010019
ENSMGAP00000012581	ENSORLP00000015895
ENSMGAP00000013113	ENSORLP00000022633
ENSMGAP00000004807	ENSORLP00000011716
ENSMGAP00000000027	ENSORLP00000003820
ENSMGAP00000012876	ENSORLP00000016280
ENSMGAP00000015915	ENSORLP00000010356
ENSMGAP00000001173	ENSORLP00000012995
ENSMGAP00000004730	ENSORLP00000001882
ENSMGAP00000016376	ENSORLP00000016444
ENSMGAP00000002797	ENSORLP00000023337
ENSMGAP00000014813	ENSORLP00000019187
ENSMGAP00000014813	ENSORLP00000022679
ENSMGAP00000005336	ENSORLP00000010320
ENSMGAP00000005336	ENSORLP00000006688
ENSMGAP00000001050	ENSORLP00000005305
ENSMGAP00000007747	ENSORLP00000024974
ENSMGAP00000014586	ENSORLP00000003387
ENSMGAP00000005554	ENSORLP00000023999
ENSMGAP00000019724	ENSORLP00000010863
ENSMGAP00000016112	ENSORLP00000003379
ENSMGAP00000006399	ENSORLP00000017949
ENSMGAP00000013078	ENSORLP00000018328
ENSMGAP00000012813	ENSORLP00000013259
ENSMGAP00000002909	ENSORLP00000001922
ENSMGAP00000000506	ENSORLP00000010130
ENSMGAP00000013865	ENSORLP00000022618
ENSMGAP00000013836	ENSORLP00000020645
ENSMGAP00000011907	ENSORLP00000017319
ENSMGAP00000001650	ENSORLP00000015833
ENSMGAP00000005225	ENSORLP00000010249
ENSMGAP00000015186	ENSORLP00000011378
ENSMGAP00000008509	ENSORLP00000017386
ENSMGAP00000019725	ENSORLP00000002021
ENSMGAP00000013382	ENSORLP00000010413
ENSMGAP00000004401	ENSORLP00000000115
ENSMGAP00000008088	ENSORLP00000011519
ENSMGAP00000015369	ENSORLP00000005499
ENSMGAP00000013135	ENSORLP00000024188
ENSMGAP00000007490	ENSORLP00000019051
ENSMGAP00000012357	ENSORLP00000012428
ENSMGAP00000013257	ENSORLP00000009922
ENSMGAP00000011780	ENSORLP00000019196
ENSMGAP00000004285	ENSORLP00000024687
ENSMGAP00000019716	ENSORLP00000004490
ENSMGAP00000013756	ENSORLP00000015598
ENSMGAP00000013756	ENSORLP00000022216
ENSMGAP00000007108	ENSORLP00000003107
ENSMGAP00000014868	ENSORLP00000012600
ENSMGAP00000008611	ENSORLP00000014199
ENSMGAP00000011037	ENSORLP00000021351
[truncated: 6,435 more rows]
