# Supplementary material for: Reconstruction of proto-vertebrate, proto-cyclostome and proto-gnathostome genomes provides new insights into early vertebrate evolution
Source: Nat Commun. 2021 Jul 23;12:4489. doi: 10.1038/s41467-021-24573-z (PMC8302630; doi:10.1038/s41467-021-24573-z)
Supplement: Supplementary file 4 — Supplementary Data 1 [file 41467_2021_24573_MOESM4_ESM.zip › SuppData1/orthologs/MELGA-POEGU.txt]

ENSMGAP00000004951	ENSTGUP00000008915
ENSMGAP00000016060	ENSTGUP00000011592
ENSMGAP00000000132	ENSTGUP00000002935
ENSMGAP00000013265	ENSTGUP00000010998
ENSMGAP00000013498	ENSTGUP00000006346
ENSMGAP00000010739	ENSTGUP00000010909
ENSMGAP00000004925	ENSTGUP00000008898
ENSMGAP00000011180	ENSTGUP00000010401
ENSMGAP00000003978	ENSTGUP00000005020
ENSMGAP00000015197	ENSTGUP00000014038
ENSMGAP00000003388	ENSTGUP00000005254
ENSMGAP00000002654	ENSTGUP00000007673
ENSMGAP00000019425	ENSTGUP00000011252
ENSMGAP00000002402	ENSTGUP00000005191
ENSMGAP00000009217	ENSTGUP00000005389
ENSMGAP00000002648	ENSTGUP00000006862
ENSMGAP00000009326	ENSTGUP00000008706
ENSMGAP00000012078	ENSTGUP00000010982
ENSMGAP00000007525	ENSTGUP00000007828
ENSMGAP00000001572	ENSTGUP00000003676
ENSMGAP00000000479	ENSTGUP00000004968
ENSMGAP00000003900	ENSTGUP00000002319
ENSMGAP00000013487	ENSTGUP00000011474
ENSMGAP00000016149	ENSTGUP00000013282
ENSMGAP00000018471	ENSTGUP00000012847
ENSMGAP00000000415	ENSTGUP00000000909
ENSMGAP00000000276	ENSTGUP00000001623
ENSMGAP00000000909	ENSTGUP00000005458
ENSMGAP00000012849	ENSTGUP00000008967
ENSMGAP00000000973	ENSTGUP00000005263
ENSMGAP00000002277	ENSTGUP00000000371
ENSMGAP00000010566	ENSTGUP00000003862
ENSMGAP00000010545	ENSTGUP00000003819
ENSMGAP00000001323	ENSTGUP00000004420
ENSMGAP00000018658	ENSTGUP00000002205
ENSMGAP00000011060	ENSTGUP00000010714
ENSMGAP00000007584	ENSTGUP00000002960
ENSMGAP00000000941	ENSTGUP00000016783
ENSMGAP00000015605	ENSTGUP00000008885
ENSMGAP00000017353	ENSTGUP00000003276
ENSMGAP00000014132	ENSTGUP00000013203
ENSMGAP00000003168	ENSTGUP00000006737
ENSMGAP00000000271	ENSTGUP00000002510
ENSMGAP00000010789	ENSTGUP00000010462
ENSMGAP00000010388	ENSTGUP00000009884
ENSMGAP00000011657	ENSTGUP00000001025
ENSMGAP00000005618	ENSTGUP00000006567
ENSMGAP00000016332	ENSTGUP00000013314
ENSMGAP00000001450	ENSTGUP00000000503
ENSMGAP00000005019	ENSTGUP00000002402
ENSMGAP00000017433	ENSTGUP00000007645
ENSMGAP00000003400	ENSTGUP00000006436
ENSMGAP00000004974	ENSTGUP00000005879
ENSMGAP00000000263	ENSTGUP00000006914
ENSMGAP00000004440	ENSTGUP00000007511
ENSMGAP00000011375	ENSTGUP00000017731
ENSMGAP00000015477	ENSTGUP00000006604
ENSMGAP00000015641	ENSTGUP00000010836
ENSMGAP00000015643	ENSTGUP00000010829
ENSMGAP00000005906	ENSTGUP00000001184
ENSMGAP00000012790	ENSTGUP00000012380
ENSMGAP00000014176	ENSTGUP00000012993
ENSMGAP00000003923	ENSTGUP00000002856
ENSMGAP00000005521	ENSTGUP00000003773
ENSMGAP00000014885	ENSTGUP00000015109
ENSMGAP00000004134	ENSTGUP00000006194
ENSMGAP00000010708	ENSTGUP00000006171
ENSMGAP00000005425	ENSTGUP00000003831
ENSMGAP00000013930	ENSTGUP00000012053
ENSMGAP00000015553	ENSTGUP00000000074
ENSMGAP00000006584	ENSTGUP00000004874
ENSMGAP00000010970	ENSTGUP00000003687
ENSMGAP00000004536	ENSTGUP00000014440
ENSMGAP00000017297	ENSTGUP00000003097
ENSMGAP00000013514	ENSTGUP00000012631
ENSMGAP00000006458	ENSTGUP00000007507
ENSMGAP00000005038	ENSTGUP00000001791
ENSMGAP00000007620	ENSTGUP00000016009
ENSMGAP00000010640	ENSTGUP00000000912
ENSMGAP00000003316	ENSTGUP00000002202
ENSMGAP00000010940	ENSTGUP00000002880
ENSMGAP00000000717	ENSTGUP00000015082
ENSMGAP00000009863	ENSTGUP00000009297
ENSMGAP00000015359	ENSTGUP00000013988
ENSMGAP00000014406	ENSTGUP00000012744
ENSMGAP00000007874	ENSTGUP00000001335
ENSMGAP00000014447	ENSTGUP00000012121
ENSMGAP00000009216	ENSTGUP00000008788
ENSMGAP00000006576	ENSTGUP00000000920
ENSMGAP00000002105	ENSTGUP00000006514
ENSMGAP00000000989	ENSTGUP00000000930
ENSMGAP00000014828	ENSTGUP00000013468
ENSMGAP00000012273	ENSTGUP00000012077
ENSMGAP00000002149	ENSTGUP00000005575
ENSMGAP00000006010	ENSTGUP00000003238
ENSMGAP00000006655	ENSTGUP00000007749
ENSMGAP00000011192	ENSTGUP00000007512
ENSMGAP00000007478	ENSTGUP00000008852
ENSMGAP00000000881	ENSTGUP00000015232
ENSMGAP00000000569	ENSTGUP00000000891
ENSMGAP00000007423	ENSTGUP00000006775
ENSMGAP00000015017	ENSTGUP00000013703
ENSMGAP00000009294	ENSTGUP00000014768
ENSMGAP00000009228	ENSTGUP00000009104
ENSMGAP00000004502	ENSTGUP00000000722
ENSMGAP00000004061	ENSTGUP00000000421
ENSMGAP00000009429	ENSTGUP00000008875
ENSMGAP00000014704	ENSTGUP00000013567
ENSMGAP00000001781	ENSTGUP00000016110
ENSMGAP00000001755	ENSTGUP00000004977
ENSMGAP00000000418	ENSTGUP00000004581
ENSMGAP00000007539	ENSTGUP00000007902
ENSMGAP00000007950	ENSTGUP00000001208
ENSMGAP00000011139	ENSTGUP00000000228
ENSMGAP00000017915	ENSTGUP00000002076
ENSMGAP00000004635	ENSTGUP00000013718
ENSMGAP00000003014	ENSTGUP00000000180
ENSMGAP00000015236	ENSTGUP00000013997
ENSMGAP00000003757	ENSTGUP00000000954
ENSMGAP00000007537	ENSTGUP00000005782
ENSMGAP00000010071	ENSTGUP00000005006
ENSMGAP00000001751	ENSTGUP00000004870
ENSMGAP00000008128	ENSTGUP00000008308
ENSMGAP00000014040	ENSTGUP00000013118
ENSMGAP00000010374	ENSTGUP00000003528
ENSMGAP00000001944	ENSTGUP00000007385
ENSMGAP00000013734	ENSTGUP00000012794
ENSMGAP00000016788	ENSTGUP00000011773
ENSMGAP00000010718	ENSTGUP00000006138
ENSMGAP00000000217	ENSTGUP00000005627
ENSMGAP00000002878	ENSTGUP00000003067
ENSMGAP00000000231	ENSTGUP00000005646
ENSMGAP00000004553	ENSTGUP00000004744
ENSMGAP00000005399	ENSTGUP00000001808
ENSMGAP00000001795	ENSTGUP00000007259
ENSMGAP00000012130	ENSTGUP00000010021
ENSMGAP00000007701	ENSTGUP00000000269
ENSMGAP00000005494	ENSTGUP00000000869
ENSMGAP00000000432	ENSTGUP00000011510
ENSMGAP00000006701	ENSTGUP00000004236
ENSMGAP00000010996	ENSTGUP00000002050
ENSMGAP00000004600	ENSTGUP00000001084
ENSMGAP00000004769	ENSTGUP00000017815
ENSMGAP00000008135	ENSTGUP00000004062
ENSMGAP00000007577	ENSTGUP00000004566
ENSMGAP00000011438	ENSTGUP00000001855
ENSMGAP00000007028	ENSTGUP00000007193
ENSMGAP00000010974	ENSTGUP00000010614
ENSMGAP00000005346	ENSTGUP00000004826
ENSMGAP00000011943	ENSTGUP00000011805
ENSMGAP00000006673	ENSTGUP00000009073
ENSMGAP00000019154	ENSTGUP00000010457
ENSMGAP00000018976	ENSTGUP00000006886
ENSMGAP00000002706	ENSTGUP00000005604
ENSMGAP00000005664	ENSTGUP00000000719
ENSMGAP00000008306	ENSTGUP00000010484
ENSMGAP00000008756	ENSTGUP00000001484
ENSMGAP00000005181	ENSTGUP00000017785
ENSMGAP00000012044	ENSTGUP00000008916
ENSMGAP00000015568	ENSTGUP00000008359
ENSMGAP00000001772	ENSTGUP00000003284
ENSMGAP00000005589	ENSTGUP00000005747
ENSMGAP00000006564	ENSTGUP00000008668
ENSMGAP00000014728	ENSTGUP00000013552
ENSMGAP00000000062	ENSTGUP00000001739
ENSMGAP00000013566	ENSTGUP00000011408
ENSMGAP00000014847	ENSTGUP00000013534
ENSMGAP00000008226	ENSTGUP00000004152
ENSMGAP00000010913	ENSTGUP00000003859
ENSMGAP00000019750	ENSTGUP00000002713
ENSMGAP00000001752	ENSTGUP00000003338
ENSMGAP00000001356	ENSTGUP00000001990
ENSMGAP00000014625	ENSTGUP00000013056
ENSMGAP00000007848	ENSTGUP00000004793
ENSMGAP00000006346	ENSTGUP00000017288
ENSMGAP00000010300	ENSTGUP00000000367
ENSMGAP00000003617	ENSTGUP00000003797
ENSMGAP00000009825	ENSTGUP00000009690
ENSMGAP00000000491	ENSTGUP00000002403
ENSMGAP00000001010	ENSTGUP00000002610
ENSMGAP00000017672	ENSTGUP00000002629
ENSMGAP00000011815	ENSTGUP00000004020
ENSMGAP00000007078	ENSTGUP00000002508
ENSMGAP00000011134	ENSTGUP00000010870
ENSMGAP00000013574	ENSTGUP00000010505
ENSMGAP00000000718	ENSTGUP00000007392
ENSMGAP00000000730	ENSTGUP00000007382
ENSMGAP00000012182	ENSTGUP00000005260
ENSMGAP00000002485	ENSTGUP00000002415
ENSMGAP00000018544	ENSTGUP00000005613
ENSMGAP00000015716	ENSTGUP00000010013
ENSMGAP00000003367	ENSTGUP00000003654
ENSMGAP00000009944	ENSTGUP00000007258
ENSMGAP00000003349	ENSTGUP00000003652
ENSMGAP00000009979	ENSTGUP00000007261
ENSMGAP00000015126	ENSTGUP00000013781
ENSMGAP00000016886	ENSTGUP00000003258
ENSMGAP00000009563	ENSTGUP00000002891
ENSMGAP00000002250	ENSTGUP00000001094
ENSMGAP00000007392	ENSTGUP00000007581
ENSMGAP00000006485	ENSTGUP00000002648
ENSMGAP00000005750	ENSTGUP00000002636
ENSMGAP00000003262	ENSTGUP00000001638
ENSMGAP00000003178	ENSTGUP00000002190
ENSMGAP00000011128	ENSTGUP00000008066
ENSMGAP00000006160	ENSTGUP00000002551
ENSMGAP00000014264	ENSTGUP00000013312
ENSMGAP00000014136	ENSTGUP00000012297
ENSMGAP00000010923	ENSTGUP00000010642
ENSMGAP00000010925	ENSTGUP00000010646
ENSMGAP00000010926	ENSTGUP00000010652
ENSMGAP00000014141	ENSTGUP00000012303
ENSMGAP00000014140	ENSTGUP00000012301
ENSMGAP00000012934	ENSTGUP00000011871
ENSMGAP00000019333	ENSTGUP00000016488
ENSMGAP00000005125	ENSTGUP00000000761
ENSMGAP00000008318	ENSTGUP00000000742
ENSMGAP00000009205	ENSTGUP00000006629
ENSMGAP00000010936	ENSTGUP00000003796
ENSMGAP00000006503	ENSTGUP00000006828
ENSMGAP00000008212	ENSTGUP00000010330
ENSMGAP00000006256	ENSTGUP00000006934
ENSMGAP00000011385	ENSTGUP00000011117
ENSMGAP00000001142	ENSTGUP00000000374
ENSMGAP00000004457	ENSTGUP00000011415
ENSMGAP00000008988	ENSTGUP00000001560
ENSMGAP00000008872	ENSTGUP00000009514
ENSMGAP00000000679	ENSTGUP00000002561
ENSMGAP00000014048	ENSTGUP00000013124
ENSMGAP00000008543	ENSTGUP00000004234
ENSMGAP00000012880	ENSTGUP00000012102
ENSMGAP00000004391	ENSTGUP00000002417
ENSMGAP00000014779	ENSTGUP00000013346
ENSMGAP00000001404	ENSTGUP00000003376
ENSMGAP00000001360	ENSTGUP00000003334
ENSMGAP00000006544	ENSTGUP00000007617
ENSMGAP00000014780	ENSTGUP00000013353
ENSMGAP00000004289	ENSTGUP00000017623
ENSMGAP00000013592	ENSTGUP00000012988
ENSMGAP00000018702	ENSTGUP00000009670
ENSMGAP00000008743	ENSTGUP00000009752
ENSMGAP00000011153	ENSTGUP00000008638
ENSMGAP00000008868	ENSTGUP00000009518
ENSMGAP00000016657	ENSTGUP00000010255
ENSMGAP00000016637	ENSTGUP00000008451
ENSMGAP00000003533	ENSTGUP00000000354
ENSMGAP00000009178	ENSTGUP00000004287
ENSMGAP00000009175	ENSTGUP00000008720
ENSMGAP00000005907	ENSTGUP00000007254
ENSMGAP00000007940	ENSTGUP00000009842
ENSMGAP00000008522	ENSTGUP00000004389
ENSMGAP00000008533	ENSTGUP00000004395
ENSMGAP00000000892	ENSTGUP00000004777
ENSMGAP00000005766	ENSTGUP00000014311
ENSMGAP00000009232	ENSTGUP00000005434
ENSMGAP00000010471	ENSTGUP00000010722
ENSMGAP00000009367	ENSTGUP00000009765
ENSMGAP00000009748	ENSTGUP00000006018
ENSMGAP00000006262	ENSTGUP00000017723
ENSMGAP00000014629	ENSTGUP00000013065
ENSMGAP00000013528	ENSTGUP00000012921
ENSMGAP00000006394	ENSTGUP00000007668
ENSMGAP00000007961	ENSTGUP00000009461
ENSMGAP00000001311	ENSTGUP00000005049
ENSMGAP00000002246	ENSTGUP00000005107
ENSMGAP00000008585	ENSTGUP00000008600
ENSMGAP00000014342	ENSTGUP00000013380
ENSMGAP00000014345	ENSTGUP00000013381
ENSMGAP00000009243	ENSTGUP00000009936
ENSMGAP00000000980	ENSTGUP00000001041
ENSMGAP00000004449	ENSTGUP00000005581
ENSMGAP00000011431	ENSTGUP00000010929
ENSMGAP00000005911	ENSTGUP00000002766
ENSMGAP00000018438	ENSTGUP00000017804
ENSMGAP00000009521	ENSTGUP00000009875
ENSMGAP00000014536	ENSTGUP00000013550
ENSMGAP00000013170	ENSTGUP00000012344
ENSMGAP00000019340	ENSTGUP00000008206
ENSMGAP00000014778	ENSTGUP00000013344
ENSMGAP00000011272	ENSTGUP00000011271
ENSMGAP00000001815	ENSTGUP00000003913
ENSMGAP00000014108	ENSTGUP00000012263
ENSMGAP00000000499	ENSTGUP00000002408
ENSMGAP00000015092	ENSTGUP00000013640
ENSMGAP00000015391	ENSTGUP00000004846
ENSMGAP00000001688	ENSTGUP00000005066
ENSMGAP00000007468	ENSTGUP00000002184
ENSMGAP00000007440	ENSTGUP00000005736
ENSMGAP00000007893	ENSTGUP00000001303
ENSMGAP00000003355	ENSTGUP00000000660
ENSMGAP00000016365	ENSTGUP00000008161
ENSMGAP00000016855	ENSTGUP00000007176
ENSMGAP00000011869	ENSTGUP00000008762
ENSMGAP00000002479	ENSTGUP00000003743
ENSMGAP00000000518	ENSTGUP00000005880
ENSMGAP00000004109	ENSTGUP00000002152
ENSMGAP00000004197	ENSTGUP00000002182
ENSMGAP00000007245	ENSTGUP00000000131
ENSMGAP00000002593	ENSTGUP00000001243
ENSMGAP00000001163	ENSTGUP00000007549
ENSMGAP00000011290	ENSTGUP00000011679
ENSMGAP00000005748	ENSTGUP00000000911
ENSMGAP00000007519	ENSTGUP00000001271
ENSMGAP00000014476	ENSTGUP00000013613
ENSMGAP00000011156	ENSTGUP00000008110
ENSMGAP00000000369	ENSTGUP00000002531
ENSMGAP00000001091	ENSTGUP00000000391
ENSMGAP00000013568	ENSTGUP00000011372
ENSMGAP00000014124	ENSTGUP00000012284
ENSMGAP00000015691	ENSTGUP00000018091
ENSMGAP00000001251	ENSTGUP00000003299
ENSMGAP00000001264	ENSTGUP00000003300
ENSMGAP00000001278	ENSTGUP00000003301
ENSMGAP00000007400	ENSTGUP00000010657
ENSMGAP00000004554	ENSTGUP00000003950
ENSMGAP00000008420	ENSTGUP00000008770
ENSMGAP00000000085	ENSTGUP00000001715
ENSMGAP00000004074	ENSTGUP00000007703
ENSMGAP00000000745	ENSTGUP00000009107
ENSMGAP00000018204	ENSTGUP00000016151
ENSMGAP00000006573	ENSTGUP00000007045
ENSMGAP00000006390	ENSTGUP00000007634
ENSMGAP00000000887	ENSTGUP00000009034
ENSMGAP00000002328	ENSTGUP00000000219
ENSMGAP00000008286	ENSTGUP00000010553
ENSMGAP00000015441	ENSTGUP00000005825
ENSMGAP00000004156	ENSTGUP00000006209
ENSMGAP00000011947	ENSTGUP00000011373
ENSMGAP00000011837	ENSTGUP00000011300
ENSMGAP00000011911	ENSTGUP00000011340
ENSMGAP00000011893	ENSTGUP00000011360
ENSMGAP00000000762	ENSTGUP00000003563
ENSMGAP00000008714	ENSTGUP00000008691
ENSMGAP00000014425	ENSTGUP00000012771
ENSMGAP00000010586	ENSTGUP00000003264
ENSMGAP00000008852	ENSTGUP00000009628
ENSMGAP00000001395	ENSTGUP00000008404
ENSMGAP00000005769	ENSTGUP00000016541
ENSMGAP00000002271	ENSTGUP00000000840
ENSMGAP00000009255	ENSTGUP00000004600
ENSMGAP00000008040	ENSTGUP00000007997
ENSMGAP00000008876	ENSTGUP00000006527
ENSMGAP00000003422	ENSTGUP00000000237
ENSMGAP00000015273	ENSTGUP00000013904
ENSMGAP00000003689	ENSTGUP00000000233
ENSMGAP00000011606	ENSTGUP00000008091
ENSMGAP00000011689	ENSTGUP00000008275
ENSMGAP00000014117	ENSTGUP00000011791
ENSMGAP00000015781	ENSTGUP00000011245
ENSMGAP00000009299	ENSTGUP00000007184
ENSMGAP00000015109	ENSTGUP00000013609
ENSMGAP00000015118	ENSTGUP00000013603
ENSMGAP00000003710	ENSTGUP00000005413
ENSMGAP00000011655	ENSTGUP00000011588
ENSMGAP00000008858	ENSTGUP00000008513
ENSMGAP00000014047	ENSTGUP00000012176
ENSMGAP00000011625	ENSTGUP00000011569
ENSMGAP00000011759	ENSTGUP00000003599
ENSMGAP00000000744	ENSTGUP00000015009
ENSMGAP00000005385	ENSTGUP00000004590
ENSMGAP00000005473	ENSTGUP00000017430
ENSMGAP00000014873	ENSTGUP00000013582
ENSMGAP00000004123	ENSTGUP00000002938
ENSMGAP00000006694	ENSTGUP00000009423
ENSMGAP00000012758	ENSTGUP00000010729
ENSMGAP00000016378	ENSTGUP00000009389
ENSMGAP00000006418	ENSTGUP00000006373
ENSMGAP00000013338	ENSTGUP00000011052
ENSMGAP00000007499	ENSTGUP00000004516
ENSMGAP00000011954	ENSTGUP00000004301
ENSMGAP00000007180	ENSTGUP00000004460
ENSMGAP00000002574	ENSTGUP00000004279
ENSMGAP00000003711	ENSTGUP00000005971
ENSMGAP00000014767	ENSTGUP00000013320
ENSMGAP00000004080	ENSTGUP00000001792
ENSMGAP00000000265	ENSTGUP00000003524
ENSMGAP00000014427	ENSTGUP00000013464
ENSMGAP00000006889	ENSTGUP00000005217
ENSMGAP00000010920	ENSTGUP00000010583
ENSMGAP00000013161	ENSTGUP00000012701
ENSMGAP00000015001	ENSTGUP00000013721
ENSMGAP00000010402	ENSTGUP00000008583
ENSMGAP00000010056	ENSTGUP00000001687
ENSMGAP00000009371	ENSTGUP00000010139
ENSMGAP00000017047	ENSTGUP00000016204
ENSMGAP00000000497	ENSTGUP00000000051
ENSMGAP00000001518	ENSTGUP00000002961
ENSMGAP00000003946	ENSTGUP00000005561
ENSMGAP00000000859	ENSTGUP00000003162
ENSMGAP00000011580	ENSTGUP00000006712
ENSMGAP00000002371	ENSTGUP00000017666
ENSMGAP00000008030	ENSTGUP00000006931
ENSMGAP00000002995	ENSTGUP00000004803
ENSMGAP00000013724	ENSTGUP00000013116
ENSMGAP00000016876	ENSTGUP00000010757
ENSMGAP00000005211	ENSTGUP00000003663
ENSMGAP00000002247	ENSTGUP00000008481
ENSMGAP00000014035	ENSTGUP00000011888
ENSMGAP00000008702	ENSTGUP00000004522
ENSMGAP00000005660	ENSTGUP00000006158
ENSMGAP00000008955	ENSTGUP00000009193
ENSMGAP00000009069	ENSTGUP00000008651
ENSMGAP00000003984	ENSTGUP00000007870
ENSMGAP00000014886	ENSTGUP00000015337
ENSMGAP00000011317	ENSTGUP00000008844
ENSMGAP00000004230	ENSTGUP00000004191
ENSMGAP00000007542	ENSTGUP00000009196
ENSMGAP00000007616	ENSTGUP00000009228
ENSMGAP00000014484	ENSTGUP00000012466
ENSMGAP00000012872	ENSTGUP00000010031
ENSMGAP00000004677	ENSTGUP00000014507
ENSMGAP00000003309	ENSTGUP00000003709
ENSMGAP00000005030	ENSTGUP00000005681
ENSMGAP00000011808	ENSTGUP00000009575
ENSMGAP00000017043	ENSTGUP00000005669
ENSMGAP00000019018	ENSTGUP00000005672
ENSMGAP00000003362	ENSTGUP00000004672
ENSMGAP00000010091	ENSTGUP00000007357
ENSMGAP00000012887	ENSTGUP00000003986
ENSMGAP00000004102	ENSTGUP00000002936
ENSMGAP00000002106	ENSTGUP00000005026
ENSMGAP00000002027	ENSTGUP00000004960
ENSMGAP00000006474	ENSTGUP00000006525
ENSMGAP00000004874	ENSTGUP00000017474
ENSMGAP00000019025	ENSTGUP00000017458
ENSMGAP00000001538	ENSTGUP00000001355
ENSMGAP00000011398	ENSTGUP00000007730
ENSMGAP00000001897	ENSTGUP00000016201
ENSMGAP00000009060	ENSTGUP00000004958
ENSMGAP00000004606	ENSTGUP00000017828
ENSMGAP00000000642	ENSTGUP00000001481
ENSMGAP00000012789	ENSTGUP00000004119
ENSMGAP00000000728	ENSTGUP00000004758
ENSMGAP00000009313	ENSTGUP00000001167
ENSMGAP00000008536	ENSTGUP00000001284
ENSMGAP00000007353	ENSTGUP00000005641
ENSMGAP00000003187	ENSTGUP00000005351
ENSMGAP00000016272	ENSTGUP00000008758
ENSMGAP00000009488	ENSTGUP00000005051
ENSMGAP00000005069	ENSTGUP00000008220
ENSMGAP00000009336	ENSTGUP00000005553
ENSMGAP00000006249	ENSTGUP00000006849
ENSMGAP00000008115	ENSTGUP00000010366
ENSMGAP00000005020	ENSTGUP00000001424
ENSMGAP00000016743	ENSTGUP00000018065
ENSMGAP00000010642	ENSTGUP00000011327
ENSMGAP00000003290	ENSTGUP00000004064
ENSMGAP00000000429	ENSTGUP00000006355
ENSMGAP00000013176	ENSTGUP00000012708
ENSMGAP00000014789	ENSTGUP00000013371
ENSMGAP00000010924	ENSTGUP00000014657
ENSMGAP00000008195	ENSTGUP00000006126
ENSMGAP00000004589	ENSTGUP00000002118
ENSMGAP00000013287	ENSTGUP00000011714
ENSMGAP00000016002	ENSTGUP00000012054
ENSMGAP00000004013	ENSTGUP00000000875
ENSMGAP00000006825	ENSTGUP00000001057
ENSMGAP00000010088	ENSTGUP00000000004
ENSMGAP00000013864	ENSTGUP00000011132
ENSMGAP00000003424	ENSTGUP00000005347
ENSMGAP00000014323	ENSTGUP00000012638
ENSMGAP00000008303	ENSTGUP00000002235
ENSMGAP00000013753	ENSTGUP00000010871
ENSMGAP00000001419	ENSTGUP00000014902
ENSMGAP00000001207	ENSTGUP00000003269
ENSMGAP00000017075	ENSTGUP00000008191
ENSMGAP00000017633	ENSTGUP00000001925
ENSMGAP00000019054	ENSTGUP00000001177
ENSMGAP00000009053	ENSTGUP00000010058
ENSMGAP00000011324	ENSTGUP00000007219
ENSMGAP00000019123	ENSTGUP00000008212
ENSMGAP00000015982	ENSTGUP00000012158
ENSMGAP00000012956	ENSTGUP00000009157
ENSMGAP00000013146	ENSTGUP00000012145
ENSMGAP00000005889	ENSTGUP00000002564
ENSMGAP00000010883	ENSTGUP00000010617
ENSMGAP00000005466	ENSTGUP00000015957
ENSMGAP00000013654	ENSTGUP00000012594
ENSMGAP00000012674	ENSTGUP00000010318
ENSMGAP00000003801	ENSTGUP00000000419
ENSMGAP00000008615	ENSTGUP00000009545
ENSMGAP00000009543	ENSTGUP00000008754
ENSMGAP00000002974	ENSTGUP00000005134
ENSMGAP00000012582	ENSTGUP00000008315
ENSMGAP00000018681	ENSTGUP00000003893
ENSMGAP00000009417	ENSTGUP00000009747
ENSMGAP00000013979	ENSTGUP00000011981
ENSMGAP00000008333	ENSTGUP00000007205
ENSMGAP00000004205	ENSTGUP00000004174
ENSMGAP00000012517	ENSTGUP00000010482
ENSMGAP00000001548	ENSTGUP00000001775
ENSMGAP00000010456	ENSTGUP00000008537
ENSMGAP00000015665	ENSTGUP00000010492
ENSMGAP00000002696	ENSTGUP00000002386
ENSMGAP00000001583	ENSTGUP00000001392
ENSMGAP00000011636	ENSTGUP00000008173
ENSMGAP00000012013	ENSTGUP00000009905
ENSMGAP00000012026	ENSTGUP00000009932
ENSMGAP00000005302	ENSTGUP00000002273
ENSMGAP00000010401	ENSTGUP00000002291
ENSMGAP00000016750	ENSTGUP00000011073
ENSMGAP00000004470	ENSTGUP00000004253
ENSMGAP00000016579	ENSTGUP00000008716
ENSMGAP00000016575	ENSTGUP00000008640
ENSMGAP00000017241	ENSTGUP00000008979
ENSMGAP00000010142	ENSTGUP00000007190
ENSMGAP00000011560	ENSTGUP00000011516
ENSMGAP00000004515	ENSTGUP00000007729
ENSMGAP00000015154	ENSTGUP00000013806
ENSMGAP00000001088	ENSTGUP00000004537
ENSMGAP00000017435	ENSTGUP00000010327
ENSMGAP00000010087	ENSTGUP00000015676
ENSMGAP00000003283	ENSTGUP00000005720
ENSMGAP00000015103	ENSTGUP00000013634
ENSMGAP00000011665	ENSTGUP00000011596
ENSMGAP00000011513	ENSTGUP00000011472
ENSMGAP00000016934	ENSTGUP00000000259
ENSMGAP00000018477	ENSTGUP00000002243
ENSMGAP00000012426	ENSTGUP00000012150
ENSMGAP00000015431	ENSTGUP00000005584
ENSMGAP00000004052	ENSTGUP00000000273
ENSMGAP00000007852	ENSTGUP00000000348
ENSMGAP00000007586	ENSTGUP00000005800
ENSMGAP00000012793	ENSTGUP00000010766
ENSMGAP00000006493	ENSTGUP00000008158
ENSMGAP00000002459	ENSTGUP00000002315
ENSMGAP00000012144	ENSTGUP00000011706
ENSMGAP00000007000	ENSTGUP00000004524
ENSMGAP00000018506	ENSTGUP00000009307
ENSMGAP00000003019	ENSTGUP00000004490
ENSMGAP00000012292	ENSTGUP00000010115
ENSMGAP00000003179	ENSTGUP00000002464
ENSMGAP00000016183	ENSTGUP00000013397
ENSMGAP00000016019	ENSTGUP00000011921
ENSMGAP00000012498	ENSTGUP00000008113
ENSMGAP00000004241	ENSTGUP00000004114
ENSMGAP00000004359	ENSTGUP00000000496
ENSMGAP00000017211	ENSTGUP00000013261
ENSMGAP00000014745	ENSTGUP00000013268
ENSMGAP00000014741	ENSTGUP00000013258
ENSMGAP00000005564	ENSTGUP00000003236
ENSMGAP00000010368	ENSTGUP00000011148
ENSMGAP00000017391	ENSTGUP00000001928
ENSMGAP00000005791	ENSTGUP00000000739
ENSMGAP00000000187	ENSTGUP00000014708
ENSMGAP00000003686	ENSTGUP00000005396
ENSMGAP00000014073	ENSTGUP00000012194
ENSMGAP00000010967	ENSTGUP00000010522
ENSMGAP00000003799	ENSTGUP00000003660
ENSMGAP00000004977	ENSTGUP00000001065
ENSMGAP00000006067	ENSTGUP00000007834
ENSMGAP00000001692	ENSTGUP00000005998
ENSMGAP00000000222	ENSTGUP00000000081
ENSMGAP00000006182	ENSTGUP00000002845
ENSMGAP00000014252	ENSTGUP00000012497
ENSMGAP00000016530	ENSTGUP00000012368
ENSMGAP00000001734	ENSTGUP00000007495
ENSMGAP00000013517	ENSTGUP00000012460
ENSMGAP00000007819	ENSTGUP00000001329
ENSMGAP00000008651	ENSTGUP00000009743
ENSMGAP00000004409	ENSTGUP00000007525
ENSMGAP00000013445	ENSTGUP00000011194
ENSMGAP00000019781	ENSTGUP00000005970
ENSMGAP00000016437	ENSTGUP00000010901
ENSMGAP00000016406	ENSTGUP00000006607
ENSMGAP00000017742	ENSTGUP00000003184
ENSMGAP00000007199	ENSTGUP00000007643
ENSMGAP00000010914	ENSTGUP00000011495
ENSMGAP00000005390	ENSTGUP00000006741
ENSMGAP00000008577	ENSTGUP00000002579
ENSMGAP00000009032	ENSTGUP00000007324
ENSMGAP00000003987	ENSTGUP00000001772
ENSMGAP00000008400	ENSTGUP00000009243
ENSMGAP00000012893	ENSTGUP00000001909
ENSMGAP00000005258	ENSTGUP00000002283
ENSMGAP00000018005	ENSTGUP00000003698
ENSMGAP00000008339	ENSTGUP00000008195
ENSMGAP00000009787	ENSTGUP00000008899
ENSMGAP00000015712	ENSTGUP00000010036
ENSMGAP00000005690	ENSTGUP00000001501
ENSMGAP00000004158	ENSTGUP00000015876
ENSMGAP00000003532	ENSTGUP00000003402
ENSMGAP00000005084	ENSTGUP00000009080
ENSMGAP00000002285	ENSTGUP00000006993
ENSMGAP00000001471	ENSTGUP00000001979
ENSMGAP00000002363	ENSTGUP00000000210
ENSMGAP00000002136	ENSTGUP00000017749
ENSMGAP00000009274	ENSTGUP00000010084
ENSMGAP00000005995	ENSTGUP00000006703
ENSMGAP00000004414	ENSTGUP00000002413
ENSMGAP00000019673	ENSTGUP00000007893
ENSMGAP00000010866	ENSTGUP00000010588
ENSMGAP00000018341	ENSTGUP00000003515
ENSMGAP00000000315	ENSTGUP00000006076
ENSMGAP00000013737	ENSTGUP00000011559
ENSMGAP00000014138	ENSTGUP00000012311
ENSMGAP00000017065	ENSTGUP00000003554
ENSMGAP00000016444	ENSTGUP00000004415
ENSMGAP00000010085	ENSTGUP00000003197
ENSMGAP00000014303	ENSTGUP00000013348
ENSMGAP00000014086	ENSTGUP00000013170
ENSMGAP00000003393	ENSTGUP00000005123
ENSMGAP00000012814	ENSTGUP00000004095
ENSMGAP00000011679	ENSTGUP00000003775
ENSMGAP00000003057	ENSTGUP00000003758
ENSMGAP00000002904	ENSTGUP00000004184
ENSMGAP00000006908	ENSTGUP00000004199
ENSMGAP00000013141	ENSTGUP00000010834
ENSMGAP00000007394	ENSTGUP00000003641
ENSMGAP00000016162	ENSTGUP00000013333
ENSMGAP00000011402	ENSTGUP00000005663
ENSMGAP00000009656	ENSTGUP00000009111
ENSMGAP00000017204	ENSTGUP00000006132
ENSMGAP00000006170	ENSTGUP00000008695
ENSMGAP00000015182	ENSTGUP00000013829
ENSMGAP00000008545	ENSTGUP00000010235
ENSMGAP00000011073	ENSTGUP00000003491
ENSMGAP00000008887	ENSTGUP00000008367
ENSMGAP00000001786	ENSTGUP00000006827
ENSMGAP00000003766	ENSTGUP00000007212
ENSMGAP00000015790	ENSTGUP00000011398
ENSMGAP00000003647	ENSTGUP00000006292
ENSMGAP00000003351	ENSTGUP00000005243
ENSMGAP00000018911	ENSTGUP00000012385
ENSMGAP00000013495	ENSTGUP00000011463
ENSMGAP00000002440	ENSTGUP00000004138
ENSMGAP00000003196	ENSTGUP00000001800
ENSMGAP00000013062	ENSTGUP00000012221
ENSMGAP00000019578	ENSTGUP00000008199
ENSMGAP00000014064	ENSTGUP00000013134
ENSMGAP00000008325	ENSTGUP00000001280
ENSMGAP00000008904	ENSTGUP00000009392
ENSMGAP00000019426	ENSTGUP00000003813
ENSMGAP00000011684	ENSTGUP00000009322
ENSMGAP00000006557	ENSTGUP00000000638
ENSMGAP00000006542	ENSTGUP00000001078
ENSMGAP00000010260	ENSTGUP00000001706
ENSMGAP00000008483	ENSTGUP00000001431
ENSMGAP00000010127	ENSTGUP00000009595
ENSMGAP00000008086	ENSTGUP00000006709
ENSMGAP00000005024	ENSTGUP00000005796
ENSMGAP00000009827	ENSTGUP00000010923
ENSMGAP00000001561	ENSTGUP00000001933
ENSMGAP00000006085	ENSTGUP00000006836
ENSMGAP00000002954	ENSTGUP00000005580
ENSMGAP00000002419	ENSTGUP00000004127
ENSMGAP00000000108	ENSTGUP00000016909
ENSMGAP00000007779	ENSTGUP00000001189
ENSMGAP00000003907	ENSTGUP00000002295
ENSMGAP00000003944	ENSTGUP00000017565
ENSMGAP00000014907	ENSTGUP00000013733
ENSMGAP00000004065	ENSTGUP00000005502
ENSMGAP00000015144	ENSTGUP00000013795
ENSMGAP00000000401	ENSTGUP00000000592
ENSMGAP00000009074	ENSTGUP00000001543
ENSMGAP00000002614	ENSTGUP00000005490
ENSMGAP00000004288	ENSTGUP00000008403
ENSMGAP00000012381	ENSTGUP00000011756
ENSMGAP00000012395	ENSTGUP00000002227
ENSMGAP00000014049	ENSTGUP00000015811
ENSMGAP00000011841	ENSTGUP00000011455
ENSMGAP00000003649	ENSTGUP00000000350
ENSMGAP00000010597	ENSTGUP00000010374
ENSMGAP00000002082	ENSTGUP00000004992
ENSMGAP00000019772	ENSTGUP00000012752
ENSMGAP00000015789	ENSTGUP00000011386
ENSMGAP00000001937	ENSTGUP00000000411
ENSMGAP00000007252	ENSTGUP00000007694
ENSMGAP00000007106	ENSTGUP00000007820
ENSMGAP00000015737	ENSTGUP00000009536
ENSMGAP00000009840	ENSTGUP00000010849
ENSMGAP00000010777	ENSTGUP00000009494
ENSMGAP00000016088	ENSTGUP00000013097
ENSMGAP00000012525	ENSTGUP00000008190
ENSMGAP00000014409	ENSTGUP00000012093
ENSMGAP00000010882	ENSTGUP00000010286
ENSMGAP00000004913	ENSTGUP00000001824
ENSMGAP00000004813	ENSTGUP00000008731
ENSMGAP00000011846	ENSTGUP00000011302
ENSMGAP00000002967	ENSTGUP00000017957
ENSMGAP00000010503	ENSTGUP00000010802
ENSMGAP00000001131	ENSTGUP00000015194
ENSMGAP00000006608	ENSTGUP00000000560
ENSMGAP00000010628	ENSTGUP00000007994
ENSMGAP00000000869	ENSTGUP00000000712
ENSMGAP00000000926	ENSTGUP00000000702
ENSMGAP00000018261	ENSTGUP00000010703
ENSMGAP00000006235	ENSTGUP00000007952
ENSMGAP00000018966	ENSTGUP00000008940
ENSMGAP00000003569	ENSTGUP00000004821
ENSMGAP00000018863	ENSTGUP00000000696
ENSMGAP00000005345	ENSTGUP00000005644
ENSMGAP00000010973	ENSTGUP00000002072
ENSMGAP00000011946	ENSTGUP00000008622
ENSMGAP00000015516	ENSTGUP00000007416
ENSMGAP00000017832	ENSTGUP00000008792
ENSMGAP00000009966	ENSTGUP00000001637
ENSMGAP00000004713	ENSTGUP00000017492
ENSMGAP00000010420	ENSTGUP00000003593
ENSMGAP00000003360	ENSTGUP00000004054
ENSMGAP00000014952	ENSTGUP00000013684
ENSMGAP00000015175	ENSTGUP00000013822
ENSMGAP00000016373	ENSTGUP00000001646
ENSMGAP00000007186	ENSTGUP00000005481
ENSMGAP00000014453	ENSTGUP00000012821
ENSMGAP00000008949	ENSTGUP00000004796
ENSMGAP00000003065	ENSTGUP00000006097
ENSMGAP00000014916	ENSTGUP00000013715
ENSMGAP00000016461	ENSTGUP00000009109
ENSMGAP00000006505	ENSTGUP00000006752
ENSMGAP00000015068	ENSTGUP00000013659
ENSMGAP00000003778	ENSTGUP00000001729
ENSMGAP00000018520	ENSTGUP00000005876
ENSMGAP00000009483	ENSTGUP00000008641
ENSMGAP00000015069	ENSTGUP00000013657
ENSMGAP00000008552	ENSTGUP00000010367
ENSMGAP00000014508	ENSTGUP00000013586
ENSMGAP00000000586	ENSTGUP00000005289
ENSMGAP00000018368	ENSTGUP00000002478
ENSMGAP00000007654	ENSTGUP00000009658
ENSMGAP00000012365	ENSTGUP00000001820
ENSMGAP00000004747	ENSTGUP00000002495
ENSMGAP00000006906	ENSTGUP00000017533
ENSMGAP00000001401	ENSTGUP00000017724
ENSMGAP00000013880	ENSTGUP00000012648
ENSMGAP00000006157	ENSTGUP00000007779
ENSMGAP00000016097	ENSTGUP00000013125
ENSMGAP00000007451	ENSTGUP00000003825
ENSMGAP00000006120	ENSTGUP00000006820
ENSMGAP00000005148	ENSTGUP00000006661
ENSMGAP00000003159	ENSTGUP00000004557
ENSMGAP00000018346	ENSTGUP00000012645
ENSMGAP00000008084	ENSTGUP00000009938
ENSMGAP00000008515	ENSTGUP00000010389
ENSMGAP00000016129	ENSTGUP00000013222
ENSMGAP00000002996	ENSTGUP00000006055
ENSMGAP00000011472	ENSTGUP00000011776
ENSMGAP00000011478	ENSTGUP00000011780
ENSMGAP00000011465	ENSTGUP00000011771
ENSMGAP00000016018	ENSTGUP00000011932
ENSMGAP00000000582	ENSTGUP00000005259
ENSMGAP00000011756	ENSTGUP00000003891
ENSMGAP00000015074	ENSTGUP00000013758
ENSMGAP00000008049	ENSTGUP00000010418
ENSMGAP00000007996	ENSTGUP00000010432
ENSMGAP00000008352	ENSTGUP00000001429
ENSMGAP00000010751	ENSTGUP00000002753
ENSMGAP00000011031	ENSTGUP00000007872
ENSMGAP00000011668	ENSTGUP00000003412
ENSMGAP00000004429	ENSTGUP00000000519
ENSMGAP00000008708	ENSTGUP00000010281
ENSMGAP00000009942	ENSTGUP00000010238
ENSMGAP00000009834	ENSTGUP00000000002
ENSMGAP00000000956	ENSTGUP00000005046
ENSMGAP00000011602	ENSTGUP00000003655
ENSMGAP00000011798	ENSTGUP00000011260
ENSMGAP00000012088	ENSTGUP00000005433
ENSMGAP00000011647	ENSTGUP00000004276
ENSMGAP00000010719	ENSTGUP00000006809
ENSMGAP00000014948	ENSTGUP00000013686
ENSMGAP00000011735	ENSTGUP00000011384
ENSMGAP00000018950	ENSTGUP00000013245
ENSMGAP00000010964	ENSTGUP00000010596
ENSMGAP00000015306	ENSTGUP00000013935
ENSMGAP00000001477	ENSTGUP00000000491
ENSMGAP00000004568	ENSTGUP00000003997
ENSMGAP00000001925	ENSTGUP00000004067
ENSMGAP00000005509	ENSTGUP00000002652
ENSMGAP00000014796	ENSTGUP00000013391
ENSMGAP00000002186	ENSTGUP00000006497
ENSMGAP00000014966	ENSTGUP00000013662
ENSMGAP00000011695	ENSTGUP00000003496
ENSMGAP00000017895	ENSTGUP00000011255
ENSMGAP00000015104	ENSTGUP00000013625
ENSMGAP00000018791	ENSTGUP00000013565
ENSMGAP00000015581	ENSTGUP00000008508
ENSMGAP00000004897	ENSTGUP00000007279
ENSMGAP00000004144	ENSTGUP00000008232
ENSMGAP00000007691	ENSTGUP00000008971
ENSMGAP00000002187	ENSTGUP00000005563
ENSMGAP00000014149	ENSTGUP00000013214
ENSMGAP00000008484	ENSTGUP00000008709
ENSMGAP00000004460	ENSTGUP00000003359
ENSMGAP00000009177	ENSTGUP00000009649
ENSMGAP00000001320	ENSTGUP00000005378
ENSMGAP00000002522	ENSTGUP00000002506
ENSMGAP00000004870	ENSTGUP00000017809
ENSMGAP00000010407	ENSTGUP00000006422
ENSMGAP00000009628	ENSTGUP00000009978
ENSMGAP00000009625	ENSTGUP00000009975
ENSMGAP00000011771	ENSTGUP00000008400
ENSMGAP00000009644	ENSTGUP00000017745
ENSMGAP00000002983	ENSTGUP00000004486
ENSMGAP00000009938	ENSTGUP00000010406
ENSMGAP00000003132	ENSTGUP00000005017
ENSMGAP00000009858	ENSTGUP00000008834
ENSMGAP00000006133	ENSTGUP00000006485
ENSMGAP00000005945	ENSTGUP00000001819
ENSMGAP00000015213	ENSTGUP00000014021
ENSMGAP00000003838	ENSTGUP00000002695
ENSMGAP00000010556	ENSTGUP00000007964
ENSMGAP00000006531	ENSTGUP00000006290
ENSMGAP00000004562	ENSTGUP00000002148
ENSMGAP00000008270	ENSTGUP00000009377
ENSMGAP00000001856	ENSTGUP00000006722
ENSMGAP00000004539	ENSTGUP00000007732
ENSMGAP00000009638	ENSTGUP00000018293
ENSMGAP00000014174	ENSTGUP00000013259
ENSMGAP00000003615	ENSTGUP00000004961
ENSMGAP00000012062	ENSTGUP00000004585
ENSMGAP00000005078	ENSTGUP00000007240
ENSMGAP00000009287	ENSTGUP00000009287
ENSMGAP00000004814	ENSTGUP00000000622
ENSMGAP00000000944	ENSTGUP00000014367
ENSMGAP00000005290	ENSTGUP00000017247
ENSMGAP00000007148	ENSTGUP00000000111
ENSMGAP00000000918	ENSTGUP00000002702
ENSMGAP00000016237	ENSTGUP00000017402
ENSMGAP00000005812	ENSTGUP00000006328
ENSMGAP00000000399	ENSTGUP00000000155
ENSMGAP00000004799	ENSTGUP00000005853
ENSMGAP00000010016	ENSTGUP00000003117
ENSMGAP00000013452	ENSTGUP00000012588
ENSMGAP00000007230	ENSTGUP00000000134
ENSMGAP00000012616	ENSTGUP00000004525
ENSMGAP00000014539	ENSTGUP00000012512
ENSMGAP00000011874	ENSTGUP00000009688
ENSMGAP00000014503	ENSTGUP00000012883
ENSMGAP00000002064	ENSTGUP00000003841
ENSMGAP00000006166	ENSTGUP00000000810
ENSMGAP00000017822	ENSTGUP00000004536
ENSMGAP00000008575	ENSTGUP00000008352
ENSMGAP00000012924	ENSTGUP00000009929
ENSMGAP00000010258	ENSTGUP00000008808
ENSMGAP00000009864	ENSTGUP00000001624
ENSMGAP00000018296	ENSTGUP00000003727
ENSMGAP00000019614	ENSTGUP00000006943
ENSMGAP00000003653	ENSTGUP00000017609
ENSMGAP00000013211	ENSTGUP00000010867
ENSMGAP00000008207	ENSTGUP00000005080
ENSMGAP00000014644	ENSTGUP00000013090
ENSMGAP00000005090	ENSTGUP00000001257
ENSMGAP00000011481	ENSTGUP00000011199
ENSMGAP00000003679	ENSTGUP00000006208
ENSMGAP00000002356	ENSTGUP00000004093
ENSMGAP00000001392	ENSTGUP00000001738
ENSMGAP00000002769	ENSTGUP00000000620
ENSMGAP00000005216	ENSTGUP00000007070
ENSMGAP00000009062	ENSTGUP00000009294
ENSMGAP00000003497	ENSTGUP00000001676
ENSMGAP00000002920	ENSTGUP00000005206
ENSMGAP00000004966	ENSTGUP00000004580
ENSMGAP00000004995	ENSTGUP00000004604
ENSMGAP00000002159	ENSTGUP00000017673
ENSMGAP00000003507	ENSTGUP00000003747
ENSMGAP00000016715	ENSTGUP00000002844
ENSMGAP00000002388	ENSTGUP00000001015
ENSMGAP00000001509	ENSTGUP00000001908
ENSMGAP00000014004	ENSTGUP00000011945
ENSMGAP00000011517	ENSTGUP00000011005
ENSMGAP00000010687	ENSTGUP00000010221
ENSMGAP00000008745	ENSTGUP00000004619
ENSMGAP00000009152	ENSTGUP00000009631
ENSMGAP00000006117	ENSTGUP00000016269
ENSMGAP00000008371	ENSTGUP00000006235
ENSMGAP00000006372	ENSTGUP00000002399
ENSMGAP00000006391	ENSTGUP00000002392
ENSMGAP00000014576	ENSTGUP00000012359
ENSMGAP00000009327	ENSTGUP00000010105
ENSMGAP00000001987	ENSTGUP00000000933
ENSMGAP00000001977	ENSTGUP00000000928
ENSMGAP00000015599	ENSTGUP00000008813
ENSMGAP00000013156	ENSTGUP00000011754
ENSMGAP00000012337	ENSTGUP00000004739
ENSMGAP00000009500	ENSTGUP00000008714
ENSMGAP00000003784	ENSTGUP00000005331
ENSMGAP00000012641	ENSTGUP00000004485
ENSMGAP00000009289	ENSTGUP00000009895
ENSMGAP00000003484	ENSTGUP00000002434
ENSMGAP00000014824	ENSTGUP00000013451
ENSMGAP00000007522	ENSTGUP00000006731
ENSMGAP00000015786	ENSTGUP00000011293
ENSMGAP00000003471	ENSTGUP00000002217
ENSMGAP00000013349	ENSTGUP00000011660
ENSMGAP00000019671	ENSTGUP00000013322
ENSMGAP00000010815	ENSTGUP00000017599
ENSMGAP00000004135	ENSTGUP00000007648
ENSMGAP00000002743	ENSTGUP00000005390
ENSMGAP00000013868	ENSTGUP00000011774
ENSMGAP00000003460	ENSTGUP00000002751
ENSMGAP00000001555	ENSTGUP00000003521
ENSMGAP00000017807	ENSTGUP00000010050
ENSMGAP00000017743	ENSTGUP00000001871
ENSMGAP00000010797	ENSTGUP00000008182
ENSMGAP00000007405	ENSTGUP00000001566
ENSMGAP00000008561	ENSTGUP00000015543
ENSMGAP00000019582	ENSTGUP00000002650
ENSMGAP00000000355	ENSTGUP00000006838
ENSMGAP00000004735	ENSTGUP00000000600
ENSMGAP00000016810	ENSTGUP00000012839
ENSMGAP00000007428	ENSTGUP00000001099
ENSMGAP00000002079	ENSTGUP00000015340
ENSMGAP00000019680	ENSTGUP00000007547
ENSMGAP00000018102	ENSTGUP00000011613
ENSMGAP00000013781	ENSTGUP00000009606
ENSMGAP00000000135	ENSTGUP00000000064
ENSMGAP00000019218	ENSTGUP00000007654
ENSMGAP00000019572	ENSTGUP00000009962
ENSMGAP00000007202	ENSTGUP00000006896
ENSMGAP00000014749	ENSTGUP00000013507
ENSMGAP00000010538	ENSTGUP00000017867
ENSMGAP00000013957	ENSTGUP00000011272
ENSMGAP00000001317	ENSTGUP00000004994
ENSMGAP00000002262	ENSTGUP00000006430
ENSMGAP00000000665	ENSTGUP00000001487
ENSMGAP00000005800	ENSTGUP00000003246
ENSMGAP00000005570	ENSTGUP00000003250
ENSMGAP00000009473	ENSTGUP00000008702
ENSMGAP00000002894	ENSTGUP00000006509
ENSMGAP00000001308	ENSTGUP00000002707
ENSMGAP00000004521	ENSTGUP00000001473
ENSMGAP00000014157	ENSTGUP00000012328
ENSMGAP00000010017	ENSTGUP00000004957
ENSMGAP00000001598	ENSTGUP00000015405
ENSMGAP00000001161	ENSTGUP00000015352
ENSMGAP00000006329	ENSTGUP00000005586
ENSMGAP00000005262	ENSTGUP00000005562
ENSMGAP00000007327	ENSTGUP00000007728
ENSMGAP00000000476	ENSTGUP00000008854
ENSMGAP00000006032	ENSTGUP00000004246
ENSMGAP00000006565	ENSTGUP00000007216
ENSMGAP00000011234	ENSTGUP00000001936
ENSMGAP00000007218	ENSTGUP00000000103
ENSMGAP00000004125	ENSTGUP00000000535
ENSMGAP00000005938	ENSTGUP00000005964
ENSMGAP00000016022	ENSTGUP00000011884
ENSMGAP00000015534	ENSTGUP00000007681
ENSMGAP00000001473	ENSTGUP00000001147
ENSMGAP00000008989	ENSTGUP00000003575
ENSMGAP00000008715	ENSTGUP00000008398
ENSMGAP00000015071	ENSTGUP00000013654
ENSMGAP00000003747	ENSTGUP00000007993
ENSMGAP00000016601	ENSTGUP00000013669
ENSMGAP00000004487	ENSTGUP00000000897
ENSMGAP00000006888	ENSTGUP00000000980
ENSMGAP00000007784	ENSTGUP00000002818
ENSMGAP00000009457	ENSTGUP00000000192
ENSMGAP00000009139	ENSTGUP00000008798
ENSMGAP00000013241	ENSTGUP00000011068
ENSMGAP00000006928	ENSTGUP00000003190
ENSMGAP00000001301	ENSTGUP00000008775
ENSMGAP00000014955	ENSTGUP00000014766
ENSMGAP00000002422	ENSTGUP00000017606
ENSMGAP00000011461	ENSTGUP00000010956
ENSMGAP00000014248	ENSTGUP00000010662
ENSMGAP00000001695	ENSTGUP00000008713
ENSMGAP00000014160	ENSTGUP00000013014
ENSMGAP00000000890	ENSTGUP00000001314
ENSMGAP00000002547	ENSTGUP00000006247
ENSMGAP00000014851	ENSTGUP00000013522
ENSMGAP00000014843	ENSTGUP00000013516
ENSMGAP00000010849	ENSTGUP00000009426
ENSMGAP00000006975	ENSTGUP00000007401
ENSMGAP00000002948	ENSTGUP00000006483
ENSMGAP00000004484	ENSTGUP00000011411
ENSMGAP00000001331	ENSTGUP00000001132
ENSMGAP00000014880	ENSTGUP00000015045
ENSMGAP00000013499	ENSTGUP00000010412
ENSMGAP00000017706	ENSTGUP00000001006
ENSMGAP00000011138	ENSTGUP00000010427
ENSMGAP00000012253	ENSTGUP00000012048
ENSMGAP00000001767	ENSTGUP00000003830
ENSMGAP00000011147	ENSTGUP00000001973
ENSMGAP00000013902	ENSTGUP00000013003
ENSMGAP00000002309	ENSTGUP00000007529
ENSMGAP00000013505	ENSTGUP00000012446
ENSMGAP00000007599	ENSTGUP00000001294
ENSMGAP00000009440	ENSTGUP00000009273
ENSMGAP00000003403	ENSTGUP00000000338
ENSMGAP00000005091	ENSTGUP00000010138
ENSMGAP00000000867	ENSTGUP00000004706
ENSMGAP00000012643	ENSTGUP00000011969
ENSMGAP00000000835	ENSTGUP00000009087
ENSMGAP00000013927	ENSTGUP00000011229
ENSMGAP00000011667	ENSTGUP00000009050
ENSMGAP00000006529	ENSTGUP00000008646
ENSMGAP00000014350	ENSTGUP00000012750
ENSMGAP00000010572	ENSTGUP00000005789
ENSMGAP00000011062	ENSTGUP00000008504
ENSMGAP00000012625	ENSTGUP00000012245
ENSMGAP00000002554	ENSTGUP00000005042
ENSMGAP00000006090	ENSTGUP00000006112
ENSMGAP00000017792	ENSTGUP00000011970
ENSMGAP00000004755	ENSTGUP00000000618
ENSMGAP00000000197	ENSTGUP00000004466
ENSMGAP00000013610	ENSTGUP00000011359
ENSMGAP00000005033	ENSTGUP00000008240
ENSMGAP00000003074	ENSTGUP00000006025
ENSMGAP00000003392	ENSTGUP00000000436
ENSMGAP00000011071	ENSTGUP00000007799
ENSMGAP00000001289	ENSTGUP00000002002
ENSMGAP00000015622	ENSTGUP00000011040
ENSMGAP00000006195	ENSTGUP00000006957
ENSMGAP00000017468	ENSTGUP00000018194
ENSMGAP00000003060	ENSTGUP00000000646
ENSMGAP00000003452	ENSTGUP00000015549
ENSMGAP00000017929	ENSTGUP00000016332
ENSMGAP00000010451	ENSTGUP00000005724
ENSMGAP00000009595	ENSTGUP00000008818
ENSMGAP00000009338	ENSTGUP00000008541
ENSMGAP00000001773	ENSTGUP00000005778
ENSMGAP00000002310	ENSTGUP00000000366
ENSMGAP00000000888	ENSTGUP00000003241
ENSMGAP00000013572	ENSTGUP00000012961
ENSMGAP00000003488	ENSTGUP00000004837
ENSMGAP00000007183	ENSTGUP00000004384
ENSMGAP00000014029	ENSTGUP00000012142
ENSMGAP00000000392	ENSTGUP00000003405
ENSMGAP00000014364	ENSTGUP00000013392
ENSMGAP00000001912	ENSTGUP00000007318
ENSMGAP00000010037	ENSTGUP00000000035
ENSMGAP00000017473	ENSTGUP00000011357
ENSMGAP00000001260	ENSTGUP00000017571
ENSMGAP00000014015	ENSTGUP00000015692
ENSMGAP00000019145	ENSTGUP00000000870
ENSMGAP00000008304	ENSTGUP00000008242
ENSMGAP00000011727	ENSTGUP00000008988
ENSMGAP00000009619	ENSTGUP00000010760
ENSMGAP00000007264	ENSTGUP00000003399
ENSMGAP00000010862	ENSTGUP00000015044
ENSMGAP00000013585	ENSTGUP00000010582
ENSMGAP00000008529	ENSTGUP00000007394
ENSMGAP00000005874	ENSTGUP00000004556
ENSMGAP00000014899	ENSTGUP00000013728
ENSMGAP00000015255	ENSTGUP00000013895
ENSMGAP00000007567	ENSTGUP00000001283
ENSMGAP00000000861	ENSTGUP00000004771
ENSMGAP00000003810	ENSTGUP00000002094
ENSMGAP00000003626	ENSTGUP00000001095
ENSMGAP00000002680	ENSTGUP00000017799
ENSMGAP00000019519	ENSTGUP00000002004
ENSMGAP00000013676	ENSTGUP00000013068
ENSMGAP00000000674	ENSTGUP00000015254
ENSMGAP00000011085	ENSTGUP00000002967
ENSMGAP00000017003	ENSTGUP00000011497
ENSMGAP00000016516	ENSTGUP00000012507
ENSMGAP00000017069	ENSTGUP00000003188
ENSMGAP00000015459	ENSTGUP00000006143
ENSMGAP00000013010	ENSTGUP00000009648
ENSMGAP00000014751	ENSTGUP00000013270
ENSMGAP00000005293	ENSTGUP00000005550
ENSMGAP00000004116	ENSTGUP00000000853
ENSMGAP00000004317	ENSTGUP00000002952
ENSMGAP00000004090	ENSTGUP00000000279
ENSMGAP00000010355	ENSTGUP00000006377
ENSMGAP00000015685	ENSTGUP00000010315
ENSMGAP00000009202	ENSTGUP00000010437
ENSMGAP00000005969	ENSTGUP00000006582
ENSMGAP00000010632	ENSTGUP00000006272
ENSMGAP00000012707	ENSTGUP00000010604
ENSMGAP00000005785	ENSTGUP00000006744
ENSMGAP00000009300	ENSTGUP00000009170
ENSMGAP00000015299	ENSTGUP00000013930
ENSMGAP00000002176	ENSTGUP00000000380
ENSMGAP00000003021	ENSTGUP00000006676
ENSMGAP00000005441	ENSTGUP00000004338
ENSMGAP00000018918	ENSTGUP00000006732
ENSMGAP00000011035	ENSTGUP00000010691
ENSMGAP00000001662	ENSTGUP00000001920
ENSMGAP00000013212	ENSTGUP00000012199
ENSMGAP00000015044	ENSTGUP00000012410
ENSMGAP00000017429	ENSTGUP00000017543
ENSMGAP00000008753	ENSTGUP00000009283
ENSMGAP00000002665	ENSTGUP00000006186
ENSMGAP00000011845	ENSTGUP00000011465
ENSMGAP00000010828	ENSTGUP00000008229
ENSMGAP00000015525	ENSTGUP00000007560
ENSMGAP00000004508	ENSTGUP00000002147
ENSMGAP00000009525	ENSTGUP00000000187
ENSMGAP00000015997	ENSTGUP00000012080
ENSMGAP00000019160	ENSTGUP00000000047
ENSMGAP00000007985	ENSTGUP00000007973
ENSMGAP00000005511	ENSTGUP00000004673
ENSMGAP00000014358	ENSTGUP00000013389
ENSMGAP00000012543	ENSTGUP00000010510
ENSMGAP00000015594	ENSTGUP00000008735
ENSMGAP00000009855	ENSTGUP00000001747
ENSMGAP00000019458	ENSTGUP00000005010
ENSMGAP00000009218	ENSTGUP00000001450
ENSMGAP00000000729	ENSTGUP00000014998
ENSMGAP00000012341	ENSTGUP00000009457
ENSMGAP00000012890	ENSTGUP00000005878
ENSMGAP00000013856	ENSTGUP00000011934
ENSMGAP00000011772	ENSTGUP00000011409
ENSMGAP00000001700	ENSTGUP00000006152
ENSMGAP00000012904	ENSTGUP00000009949
ENSMGAP00000009610	ENSTGUP00000009014
ENSMGAP00000000040	ENSTGUP00000003598
ENSMGAP00000017498	ENSTGUP00000000691
ENSMGAP00000011410	ENSTGUP00000011144
ENSMGAP00000005727	ENSTGUP00000004169
ENSMGAP00000008671	ENSTGUP00000001336
ENSMGAP00000010592	ENSTGUP00000001587
ENSMGAP00000012304	ENSTGUP00000011639
ENSMGAP00000010283	ENSTGUP00000016369
ENSMGAP00000012838	ENSTGUP00000010053
ENSMGAP00000007216	ENSTGUP00000009396
ENSMGAP00000004990	ENSTGUP00000017007
ENSMGAP00000006692	ENSTGUP00000009092
ENSMGAP00000011253	ENSTGUP00000008241
ENSMGAP00000004893	ENSTGUP00000004380
ENSMGAP00000003628	ENSTGUP00000007922
ENSMGAP00000000303	ENSTGUP00000006268
ENSMGAP00000003341	ENSTGUP00000005432
ENSMGAP00000012500	ENSTGUP00000010581
ENSMGAP00000000163	ENSTGUP00000004382
ENSMGAP00000009822	ENSTGUP00000000076
ENSMGAP00000013486	ENSTGUP00000010391
ENSMGAP00000012423	ENSTGUP00000011993
ENSMGAP00000010619	ENSTGUP00000006693
ENSMGAP00000002622	ENSTGUP00000005662
ENSMGAP00000008837	ENSTGUP00000001502
ENSMGAP00000009264	ENSTGUP00000009117
ENSMGAP00000007297	ENSTGUP00000010804
ENSMGAP00000007414	ENSTGUP00000007866
ENSMGAP00000012606	ENSTGUP00000004527
ENSMGAP00000010978	ENSTGUP00000008365
ENSMGAP00000010960	ENSTGUP00000000417
ENSMGAP00000010965	ENSTGUP00000003068
ENSMGAP00000007771	ENSTGUP00000006478
ENSMGAP00000013779	ENSTGUP00000011856
ENSMGAP00000010226	ENSTGUP00000001850
ENSMGAP00000002848	ENSTGUP00000005391
ENSMGAP00000006774	ENSTGUP00000007705
ENSMGAP00000000873	ENSTGUP00000005286
ENSMGAP00000001181	ENSTGUP00000000656
ENSMGAP00000012375	ENSTGUP00000006079
ENSMGAP00000012358	ENSTGUP00000004699
ENSMGAP00000001305	ENSTGUP00000001721
ENSMGAP00000001223	ENSTGUP00000001711
ENSMGAP00000005421	ENSTGUP00000006336
ENSMGAP00000011934	ENSTGUP00000007059
ENSMGAP00000006861	ENSTGUP00000007359
ENSMGAP00000009110	ENSTGUP00000001410
ENSMGAP00000018044	ENSTGUP00000005856
ENSMGAP00000004865	ENSTGUP00000001370
ENSMGAP00000014821	ENSTGUP00000013433
ENSMGAP00000012982	ENSTGUP00000012498
ENSMGAP00000019009	ENSTGUP00000005837
ENSMGAP00000010774	ENSTGUP00000008153
ENSMGAP00000001904	ENSTGUP00000000285
ENSMGAP00000005077	ENSTGUP00000001788
ENSMGAP00000002231	ENSTGUP00000001516
ENSMGAP00000009641	ENSTGUP00000001776
ENSMGAP00000009352	ENSTGUP00000015944
ENSMGAP00000007675	ENSTGUP00000005872
ENSMGAP00000013343	ENSTGUP00000012485
ENSMGAP00000015676	ENSTGUP00000010413
ENSMGAP00000011392	ENSTGUP00000009473
ENSMGAP00000001551	ENSTGUP00000006376
ENSMGAP00000006177	ENSTGUP00000017714
ENSMGAP00000009833	ENSTGUP00000010166
ENSMGAP00000009242	ENSTGUP00000005454
ENSMGAP00000017205	ENSTGUP00000005082
ENSMGAP00000011415	ENSTGUP00000011748
ENSMGAP00000007446	ENSTGUP00000002196
ENSMGAP00000014532	ENSTGUP00000013559
ENSMGAP00000002658	ENSTGUP00000001988
ENSMGAP00000000102	ENSTGUP00000004773
ENSMGAP00000004905	ENSTGUP00000005949
ENSMGAP00000012682	ENSTGUP00000004410
ENSMGAP00000010013	ENSTGUP00000009455
ENSMGAP00000012243	ENSTGUP00000010101
ENSMGAP00000008232	ENSTGUP00000002265
ENSMGAP00000000464	ENSTGUP00000000092
ENSMGAP00000010238	ENSTGUP00000007658
ENSMGAP00000006048	ENSTGUP00000000796
ENSMGAP00000009006	ENSTGUP00000008919
ENSMGAP00000013736	ENSTGUP00000013127
ENSMGAP00000003099	ENSTGUP00000004946
ENSMGAP00000006995	ENSTGUP00000004589
ENSMGAP00000000037	ENSTGUP00000004616
ENSMGAP00000004509	ENSTGUP00000005616
ENSMGAP00000013714	ENSTGUP00000011231
ENSMGAP00000012259	ENSTGUP00000011812
ENSMGAP00000017938	ENSTGUP00000008839
ENSMGAP00000000997	ENSTGUP00000001334
ENSMGAP00000009055	ENSTGUP00000010360
ENSMGAP00000006472	ENSTGUP00000000585
ENSMGAP00000010814	ENSTGUP00000010569
ENSMGAP00000009867	ENSTGUP00000009723
ENSMGAP00000010822	ENSTGUP00000015506
ENSMGAP00000013723	ENSTGUP00000013115
ENSMGAP00000012478	ENSTGUP00000001781
ENSMGAP00000000323	ENSTGUP00000002383
ENSMGAP00000014088	ENSTGUP00000012224
ENSMGAP00000001315	ENSTGUP00000001126
ENSMGAP00000014799	ENSTGUP00000013742
ENSMGAP00000009757	ENSTGUP00000008983
ENSMGAP00000011250	ENSTGUP00000011253
ENSMGAP00000017821	ENSTGUP00000006989
ENSMGAP00000007732	ENSTGUP00000005885
ENSMGAP00000003493	ENSTGUP00000000948
ENSMGAP00000010197	ENSTGUP00000010034
ENSMGAP00000001738	ENSTGUP00000007505
ENSMGAP00000014258	ENSTGUP00000012508
ENSMGAP00000011093	ENSTGUP00000002971
ENSMGAP00000005471	ENSTGUP00000015243
ENSMGAP00000000903	ENSTGUP00000002719
ENSMGAP00000001232	ENSTGUP00000007678
ENSMGAP00000000633	ENSTGUP00000000898
ENSMGAP00000011999	ENSTGUP00000011851
ENSMGAP00000004085	ENSTGUP00000005594
ENSMGAP00000013853	ENSTGUP00000011924
ENSMGAP00000009568	ENSTGUP00000009619
ENSMGAP00000011456	ENSTGUP00000003393
ENSMGAP00000018450	ENSTGUP00000010072
ENSMGAP00000015420	ENSTGUP00000005285
ENSMGAP00000017659	ENSTGUP00000002621
ENSMGAP00000014543	ENSTGUP00000012953
ENSMGAP00000008321	ENSTGUP00000010464
ENSMGAP00000009481	ENSTGUP00000010237
ENSMGAP00000019061	ENSTGUP00000012108
ENSMGAP00000002409	ENSTGUP00000017750
ENSMGAP00000000017	ENSTGUP00000005354
ENSMGAP00000000838	ENSTGUP00000001902
ENSMGAP00000009320	ENSTGUP00000005547
ENSMGAP00000009865	ENSTGUP00000010234
ENSMGAP00000014365	ENSTGUP00000012720
ENSMGAP00000002267	ENSTGUP00000017753
ENSMGAP00000016491	ENSTGUP00000008250
ENSMGAP00000000259	ENSTGUP00000017608
ENSMGAP00000013660	ENSTGUP00000011317
ENSMGAP00000013462	ENSTGUP00000011218
ENSMGAP00000007128	ENSTGUP00000009336
ENSMGAP00000003170	ENSTGUP00000005072
ENSMGAP00000017115	ENSTGUP00000000999
ENSMGAP00000016753	ENSTGUP00000015448
ENSMGAP00000010506	ENSTGUP00000010294
ENSMGAP00000017533	ENSTGUP00000009360
ENSMGAP00000002473	ENSTGUP00000005704
ENSMGAP00000016965	ENSTGUP00000001387
ENSMGAP00000002661	ENSTGUP00000004265
ENSMGAP00000016470	ENSTGUP00000011123
ENSMGAP00000005797	ENSTGUP00000000857
ENSMGAP00000001805	ENSTGUP00000000265
ENSMGAP00000008356	ENSTGUP00000008251
ENSMGAP00000001844	ENSTGUP00000016120
ENSMGAP00000009921	ENSTGUP00000006184
ENSMGAP00000010154	ENSTGUP00000009635
ENSMGAP00000003571	ENSTGUP00000007433
ENSMGAP00000014330	ENSTGUP00000012770
ENSMGAP00000010879	ENSTGUP00000002626
ENSMGAP00000001926	ENSTGUP00000003890
ENSMGAP00000005718	ENSTGUP00000006764
ENSMGAP00000015683	ENSTGUP00000010355
ENSMGAP00000008138	ENSTGUP00000007080
ENSMGAP00000005569	ENSTGUP00000004362
ENSMGAP00000005534	ENSTGUP00000004354
ENSMGAP00000003431	ENSTGUP00000017594
ENSMGAP00000003436	ENSTGUP00000007601
ENSMGAP00000013741	ENSTGUP00000011185
ENSMGAP00000003101	ENSTGUP00000017627
ENSMGAP00000004408	ENSTGUP00000017521
ENSMGAP00000006824	ENSTGUP00000002596
ENSMGAP00000011342	ENSTGUP00000007146
ENSMGAP00000013947	ENSTGUP00000013036
ENSMGAP00000002814	ENSTGUP00000005987
ENSMGAP00000003022	ENSTGUP00000006064
ENSMGAP00000015376	ENSTGUP00000013842
ENSMGAP00000001699	ENSTGUP00000005059
ENSMGAP00000003342	ENSTGUP00000001653
ENSMGAP00000015223	ENSTGUP00000014012
ENSMGAP00000001659	ENSTGUP00000015212
ENSMGAP00000015075	ENSTGUP00000013760
ENSMGAP00000002293	ENSTGUP00000003166
ENSMGAP00000010348	ENSTGUP00000010673
ENSMGAP00000009785	ENSTGUP00000009296
ENSMGAP00000004748	ENSTGUP00000006383
ENSMGAP00000003002	ENSTGUP00000005008
ENSMGAP00000012912	ENSTGUP00000009939
ENSMGAP00000014669	ENSTGUP00000013145
ENSMGAP00000006031	ENSTGUP00000006769
ENSMGAP00000008719	ENSTGUP00000001338
ENSMGAP00000006750	ENSTGUP00000007677
ENSMGAP00000017341	ENSTGUP00000004320
ENSMGAP00000004159	ENSTGUP00000017541
ENSMGAP00000002682	ENSTGUP00000003285
ENSMGAP00000008701	ENSTGUP00000001471
ENSMGAP00000012004	ENSTGUP00000004422
ENSMGAP00000011216	ENSTGUP00000010819
ENSMGAP00000015296	ENSTGUP00000013926
ENSMGAP00000012471	ENSTGUP00000009736
ENSMGAP00000008629	ENSTGUP00000004938
ENSMGAP00000001521	ENSTGUP00000004752
ENSMGAP00000003763	ENSTGUP00000004895
ENSMGAP00000019760	ENSTGUP00000004487
ENSMGAP00000006922	ENSTGUP00000009865
ENSMGAP00000009640	ENSTGUP00000009012
ENSMGAP00000013307	ENSTGUP00000011011
ENSMGAP00000013549	ENSTGUP00000012496
ENSMGAP00000009815	ENSTGUP00000000082
ENSMGAP00000012417	ENSTGUP00000011988
ENSMGAP00000000034	ENSTGUP00000003771
ENSMGAP00000006353	ENSTGUP00000003290
ENSMGAP00000001245	ENSTGUP00000000363
ENSMGAP00000010549	ENSTGUP00000010000
ENSMGAP00000000020	ENSTGUP00000004677
ENSMGAP00000001641	ENSTGUP00000002985
ENSMGAP00000001953	ENSTGUP00000001555
ENSMGAP00000013976	ENSTGUP00000011324
ENSMGAP00000003882	ENSTGUP00000015528
ENSMGAP00000001229	ENSTGUP00000017572
ENSMGAP00000005804	ENSTGUP00000009711
ENSMGAP00000013027	ENSTGUP00000012551
ENSMGAP00000010762	ENSTGUP00000010431
ENSMGAP00000003521	ENSTGUP00000007411
ENSMGAP00000001915	ENSTGUP00000003908
ENSMGAP00000012557	ENSTGUP00000012209
ENSMGAP00000000870	ENSTGUP00000008632
ENSMGAP00000013669	ENSTGUP00000011489
ENSMGAP00000002556	ENSTGUP00000017779
ENSMGAP00000011888	ENSTGUP00000008589
ENSMGAP00000010755	ENSTGUP00000010892
ENSMGAP00000009091	ENSTGUP00000001406
ENSMGAP00000016251	ENSTGUP00000013848
ENSMGAP00000003916	ENSTGUP00000000385
ENSMGAP00000000653	ENSTGUP00000014987
ENSMGAP00000006873	ENSTGUP00000004654
ENSMGAP00000002326	ENSTGUP00000005161
ENSMGAP00000010155	ENSTGUP00000001744
ENSMGAP00000012316	ENSTGUP00000010194
ENSMGAP00000006903	ENSTGUP00000004211
ENSMGAP00000003134	ENSTGUP00000006115
ENSMGAP00000008709	ENSTGUP00000009735
ENSMGAP00000002122	ENSTGUP00000007035
ENSMGAP00000010750	ENSTGUP00000008116
ENSMGAP00000006511	ENSTGUP00000007124
ENSMGAP00000007994	ENSTGUP00000006492
ENSMGAP00000008584	ENSTGUP00000006266
ENSMGAP00000006259	ENSTGUP00000007957
ENSMGAP00000001004	ENSTGUP00000000070
ENSMGAP00000010799	ENSTGUP00000008107
ENSMGAP00000011572	ENSTGUP00000007976
ENSMGAP00000001756	ENSTGUP00000001422
ENSMGAP00000007306	ENSTGUP00000009077
ENSMGAP00000016020	ENSTGUP00000011910
ENSMGAP00000005902	ENSTGUP00000005942
ENSMGAP00000000828	ENSTGUP00000000989
ENSMGAP00000014722	ENSTGUP00000013558
ENSMGAP00000005457	ENSTGUP00000016344
ENSMGAP00000017846	ENSTGUP00000001762
ENSMGAP00000006709	ENSTGUP00000007513
ENSMGAP00000011374	ENSTGUP00000011358
ENSMGAP00000001027	ENSTGUP00000000953
ENSMGAP00000015578	ENSTGUP00000008473
ENSMGAP00000001112	ENSTGUP00000004060
ENSMGAP00000007651	ENSTGUP00000008117
ENSMGAP00000005616	ENSTGUP00000006875
ENSMGAP00000010582	ENSTGUP00000011290
ENSMGAP00000019023	ENSTGUP00000003040
ENSMGAP00000009603	ENSTGUP00000010638
ENSMGAP00000007328	ENSTGUP00000002212
ENSMGAP00000005846	ENSTGUP00000008138
ENSMGAP00000010877	ENSTGUP00000010538
ENSMGAP00000000251	ENSTGUP00000006919
ENSMGAP00000001694	ENSTGUP00000003784
ENSMGAP00000002394	ENSTGUP00000001927
ENSMGAP00000019190	ENSTGUP00000000862
ENSMGAP00000003138	ENSTGUP00000005957
ENSMGAP00000009459	ENSTGUP00000008693
ENSMGAP00000014053	ENSTGUP00000013915
ENSMGAP00000015288	ENSTGUP00000013917
ENSMGAP00000014062	ENSTGUP00000013916
ENSMGAP00000001837	ENSTGUP00000005316
ENSMGAP00000011457	ENSTGUP00000008937
ENSMGAP00000010631	ENSTGUP00000010851
ENSMGAP00000008667	ENSTGUP00000001464
ENSMGAP00000018907	ENSTGUP00000015597
ENSMGAP00000007710	ENSTGUP00000008984
ENSMGAP00000001576	ENSTGUP00000007434
ENSMGAP00000004320	ENSTGUP00000008466
ENSMGAP00000009023	ENSTGUP00000009531
ENSMGAP00000008440	ENSTGUP00000004168
ENSMGAP00000014471	ENSTGUP00000013482
ENSMGAP00000017662	ENSTGUP00000004194
ENSMGAP00000002939	ENSTGUP00000001588
ENSMGAP00000014005	ENSTGUP00000012128
ENSMGAP00000008156	ENSTGUP00000007065
ENSMGAP00000012662	ENSTGUP00000012279
ENSMGAP00000012660	ENSTGUP00000005516
ENSMGAP00000007058	ENSTGUP00000018064
ENSMGAP00000013858	ENSTGUP00000012955
ENSMGAP00000003252	ENSTGUP00000007934
ENSMGAP00000009577	ENSTGUP00000011087
ENSMGAP00000015395	ENSTGUP00000004962
ENSMGAP00000019038	ENSTGUP00000016131
ENSMGAP00000013465	ENSTGUP00000011236
ENSMGAP00000016995	ENSTGUP00000013639
ENSMGAP00000010825	ENSTGUP00000010040
ENSMGAP00000019015	ENSTGUP00000002015
ENSMGAP00000008614	ENSTGUP00000001323
ENSMGAP00000008612	ENSTGUP00000003451
ENSMGAP00000013408	ENSTGUP00000010287
ENSMGAP00000009862	ENSTGUP00000000066
ENSMGAP00000012442	ENSTGUP00000012029
ENSMGAP00000003096	ENSTGUP00000002732
ENSMGAP00000007662	ENSTGUP00000008903
ENSMGAP00000013818	ENSTGUP00000010999
ENSMGAP00000010057	ENSTGUP00000000029
ENSMGAP00000012270	ENSTGUP00000011819
ENSMGAP00000015434	ENSTGUP00000005402
ENSMGAP00000000786	ENSTGUP00000005120
ENSMGAP00000012634	ENSTGUP00000010586
ENSMGAP00000017507	ENSTGUP00000002755
ENSMGAP00000018809	ENSTGUP00000013160
ENSMGAP00000013682	ENSTGUP00000013071
ENSMGAP00000013502	ENSTGUP00000004872
ENSMGAP00000011574	ENSTGUP00000007984
ENSMGAP00000000951	ENSTGUP00000002691
ENSMGAP00000010063	ENSTGUP00000007349
ENSMGAP00000008930	ENSTGUP00000001438
ENSMGAP00000015045	ENSTGUP00000012415
ENSMGAP00000018912	ENSTGUP00000001333
ENSMGAP00000006786	ENSTGUP00000000667
ENSMGAP00000016271	ENSTGUP00000008601
ENSMGAP00000007251	ENSTGUP00000007460
ENSMGAP00000002729	ENSTGUP00000000612
ENSMGAP00000014498	ENSTGUP00000000470
ENSMGAP00000002852	ENSTGUP00000004318
ENSMGAP00000011254	ENSTGUP00000008823
ENSMGAP00000011462	ENSTGUP00000011436
ENSMGAP00000008648	ENSTGUP00000008633
ENSMGAP00000010614	ENSTGUP00000010014
ENSMGAP00000017717	ENSTGUP00000010862
ENSMGAP00000013271	ENSTGUP00000012433
ENSMGAP00000009204	ENSTGUP00000002762
ENSMGAP00000010078	ENSTGUP00000000018
ENSMGAP00000009040	ENSTGUP00000008952
ENSMGAP00000013128	ENSTGUP00000009718
ENSMGAP00000014254	ENSTGUP00000010608
ENSMGAP00000008375	ENSTGUP00000008661
ENSMGAP00000010241	ENSTGUP00000009593
ENSMGAP00000012447	ENSTGUP00000009699
ENSMGAP00000006431	ENSTGUP00000003033
ENSMGAP00000014030	ENSTGUP00000012153
ENSMGAP00000012167	ENSTGUP00000011989
ENSMGAP00000007922	ENSTGUP00000009438
ENSMGAP00000011334	ENSTGUP00000007659
ENSMGAP00000005338	ENSTGUP00000009280
ENSMGAP00000008281	ENSTGUP00000009382
ENSMGAP00000009584	ENSTGUP00000016830
ENSMGAP00000002361	ENSTGUP00000008381
ENSMGAP00000007234	ENSTGUP00000016699
ENSMGAP00000013073	ENSTGUP00000009523
ENSMGAP00000000245	ENSTGUP00000005116
ENSMGAP00000006625	ENSTGUP00000004179
ENSMGAP00000007118	ENSTGUP00000000095
ENSMGAP00000007389	ENSTGUP00000002204
ENSMGAP00000009709	ENSTGUP00000010794
ENSMGAP00000011471	ENSTGUP00000007785
ENSMGAP00000001058	ENSTGUP00000001340
ENSMGAP00000008538	ENSTGUP00000009687
ENSMGAP00000001333	ENSTGUP00000001365
ENSMGAP00000014853	ENSTGUP00000013540
ENSMGAP00000017217	ENSTGUP00000000822
ENSMGAP00000012730	ENSTGUP00000012334
ENSMGAP00000017223	ENSTGUP00000005167
ENSMGAP00000011054	ENSTGUP00000003576
ENSMGAP00000000994	ENSTGUP00000011601
ENSMGAP00000014034	ENSTGUP00000012165
ENSMGAP00000012181	ENSTGUP00000012000
ENSMGAP00000006854	ENSTGUP00000007353
ENSMGAP00000010074	ENSTGUP00000007342
ENSMGAP00000008394	ENSTGUP00000008207
ENSMGAP00000004358	ENSTGUP00000004267
ENSMGAP00000011382	ENSTGUP00000007708
ENSMGAP00000011929	ENSTGUP00000008642
ENSMGAP00000013901	ENSTGUP00000011191
ENSMGAP00000014249	ENSTGUP00000010620
ENSMGAP00000001205	ENSTGUP00000008795
ENSMGAP00000007019	ENSTGUP00000004198
ENSMGAP00000002353	ENSTGUP00000017674
ENSMGAP00000011927	ENSTGUP00000011796
ENSMGAP00000010690	ENSTGUP00000006736
ENSMGAP00000011507	ENSTGUP00000011793
ENSMGAP00000009467	ENSTGUP00000010224
ENSMGAP00000011230	ENSTGUP00000008194
ENSMGAP00000010671	ENSTGUP00000011332
ENSMGAP00000000435	ENSTGUP00000000580
ENSMGAP00000015200	ENSTGUP00000014036
ENSMGAP00000000104	ENSTGUP00000001709
ENSMGAP00000008164	ENSTGUP00000008743
ENSMGAP00000002438	ENSTGUP00000005695
ENSMGAP00000002433	ENSTGUP00000005729
ENSMGAP00000019223	ENSTGUP00000008285
ENSMGAP00000013242	ENSTGUP00000010927
ENSMGAP00000004393	ENSTGUP00000007869
ENSMGAP00000003639	ENSTGUP00000003849
ENSMGAP00000002919	ENSTGUP00000006031
ENSMGAP00000015478	ENSTGUP00000006674
ENSMGAP00000014835	ENSTGUP00000013493
ENSMGAP00000010334	ENSTGUP00000003454
ENSMGAP00000012185	ENSTGUP00000011530
ENSMGAP00000004059	ENSTGUP00000004697
ENSMGAP00000019066	ENSTGUP00000010783
ENSMGAP00000014640	ENSTGUP00000013083
ENSMGAP00000006766	ENSTGUP00000006650
ENSMGAP00000006045	ENSTGUP00000002537
ENSMGAP00000005055	ENSTGUP00000006550
ENSMGAP00000012137	ENSTGUP00000007462
ENSMGAP00000010180	ENSTGUP00000001742
ENSMGAP00000013213	ENSTGUP00000012200
ENSMGAP00000004676	ENSTGUP00000004223
ENSMGAP00000010111	ENSTGUP00000016570
ENSMGAP00000005619	ENSTGUP00000000693
ENSMGAP00000016270	ENSTGUP00000008563
ENSMGAP00000001760	ENSTGUP00000006098
ENSMGAP00000009529	ENSTGUP00000005767
ENSMGAP00000018704	ENSTGUP00000011154
ENSMGAP00000019093	ENSTGUP00000006576
ENSMGAP00000000739	ENSTGUP00000003201
ENSMGAP00000010625	ENSTGUP00000008430
ENSMGAP00000006742	ENSTGUP00000007383
ENSMGAP00000017986	ENSTGUP00000015219
ENSMGAP00000003205	ENSTGUP00000017605
ENSMGAP00000005779	ENSTGUP00000005144
ENSMGAP00000014295	ENSTGUP00000012816
ENSMGAP00000010162	ENSTGUP00000010009
ENSMGAP00000018188	ENSTGUP00000012170
ENSMGAP00000006172	ENSTGUP00000007777
ENSMGAP00000011644	ENSTGUP00000011578
ENSMGAP00000016548	ENSTGUP00000009762
ENSMGAP00000006732	ENSTGUP00000007666
ENSMGAP00000011824	ENSTGUP00000008825
ENSMGAP00000012195	ENSTGUP00000012172
ENSMGAP00000005450	ENSTGUP00000006976
ENSMGAP00000012070	ENSTGUP00000005436
ENSMGAP00000006462	ENSTGUP00000005631
ENSMGAP00000013253	ENSTGUP00000012795
ENSMGAP00000016807	ENSTGUP00000012776
ENSMGAP00000009066	ENSTGUP00000010048
ENSMGAP00000006876	ENSTGUP00000001166
ENSMGAP00000002737	ENSTGUP00000002037
ENSMGAP00000008642	ENSTGUP00000001087
ENSMGAP00000015526	ENSTGUP00000007565
ENSMGAP00000015121	ENSTGUP00000013599
ENSMGAP00000009081	ENSTGUP00000008361
ENSMGAP00000009167	ENSTGUP00000010023
ENSMGAP00000003026	ENSTGUP00000017295
ENSMGAP00000001023	ENSTGUP00000002032
ENSMGAP00000015564	ENSTGUP00000008226
ENSMGAP00000000643	ENSTGUP00000017672
ENSMGAP00000005672	ENSTGUP00000006493
ENSMGAP00000005734	ENSTGUP00000006755
ENSMGAP00000013413	ENSTGUP00000012548
ENSMGAP00000004467	ENSTGUP00000000318
ENSMGAP00000003081	ENSTGUP00000001996
ENSMGAP00000000032	ENSTGUP00000004099
ENSMGAP00000006897	ENSTGUP00000009148
ENSMGAP00000002725	ENSTGUP00000006788
ENSMGAP00000008477	ENSTGUP00000010143
ENSMGAP00000019178	ENSTGUP00000013825
ENSMGAP00000003698	ENSTGUP00000007965
ENSMGAP00000006487	ENSTGUP00000006343
ENSMGAP00000010945	ENSTGUP00000002883
ENSMGAP00000003797	ENSTGUP00000008006
ENSMGAP00000013083	ENSTGUP00000012058
ENSMGAP00000006088	ENSTGUP00000004660
ENSMGAP00000002054	ENSTGUP00000001807
ENSMGAP00000002014	ENSTGUP00000001806
ENSMGAP00000009796	ENSTGUP00000009483
ENSMGAP00000015802	ENSTGUP00000006335
ENSMGAP00000003889	ENSTGUP00000005504
ENSMGAP00000012100	ENSTGUP00000011922
ENSMGAP00000007532	ENSTGUP00000007857
ENSMGAP00000005822	ENSTGUP00000004090
ENSMGAP00000001008	ENSTGUP00000005207
ENSMGAP00000006040	ENSTGUP00000006784
ENSMGAP00000010045	ENSTGUP00000009175
ENSMGAP00000000866	ENSTGUP00000000995
ENSMGAP00000015271	ENSTGUP00000013902
ENSMGAP00000006269	ENSTGUP00000014630
ENSMGAP00000016150	ENSTGUP00000013283
ENSMGAP00000015806	ENSTGUP00000011576
ENSMGAP00000005467	ENSTGUP00000004860
ENSMGAP00000002017	ENSTGUP00000017687
ENSMGAP00000000804	ENSTGUP00000003497
ENSMGAP00000002932	ENSTGUP00000003464
ENSMGAP00000018663	ENSTGUP00000001619
ENSMGAP00000005050	ENSTGUP00000009009
ENSMGAP00000010065	ENSTGUP00000005000
ENSMGAP00000014526	ENSTGUP00000012404
ENSMGAP00000002364	ENSTGUP00000014120
ENSMGAP00000010602	ENSTGUP00000002682
ENSMGAP00000014488	ENSTGUP00000012859
ENSMGAP00000000387	ENSTGUP00000005190
ENSMGAP00000012958	ENSTGUP00000010407
ENSMGAP00000001649	ENSTGUP00000005984
ENSMGAP00000006276	ENSTGUP00000003110
ENSMGAP00000001111	ENSTGUP00000008914
ENSMGAP00000016301	ENSTGUP00000004879
ENSMGAP00000016980	ENSTGUP00000012313
ENSMGAP00000016615	ENSTGUP00000000979
ENSMGAP00000000755	ENSTGUP00000005147
ENSMGAP00000011783	ENSTGUP00000003675
ENSMGAP00000006819	ENSTGUP00000015427
ENSMGAP00000007002	ENSTGUP00000006200
ENSMGAP00000010447	ENSTGUP00000010672
ENSMGAP00000002169	ENSTGUP00000003924
ENSMGAP00000000891	ENSTGUP00000003919
ENSMGAP00000011022	ENSTGUP00000008408
ENSMGAP00000018590	ENSTGUP00000003114
ENSMGAP00000004955	ENSTGUP00000000409
ENSMGAP00000015140	ENSTGUP00000013794
ENSMGAP00000014643	ENSTGUP00000013088
ENSMGAP00000007805	ENSTGUP00000009769
ENSMGAP00000012832	ENSTGUP00000010056
ENSMGAP00000011121	ENSTGUP00000014796
ENSMGAP00000013825	ENSTGUP00000011695
ENSMGAP00000016158	ENSTGUP00000013321
ENSMGAP00000000288	ENSTGUP00000002376
ENSMGAP00000012226	ENSTGUP00000007647
ENSMGAP00000015107	ENSTGUP00000013771
ENSMGAP00000001658	ENSTGUP00000005954
ENSMGAP00000008771	ENSTGUP00000001346
ENSMGAP00000015574	ENSTGUP00000008437
ENSMGAP00000009870	ENSTGUP00000006727
ENSMGAP00000007086	ENSTGUP00000006551
ENSMGAP00000002992	ENSTGUP00000006442
ENSMGAP00000015557	ENSTGUP00000008073
ENSMGAP00000004418	ENSTGUP00000001413
ENSMGAP00000001898	ENSTGUP00000017697
ENSMGAP00000019694	ENSTGUP00000015248
ENSMGAP00000010231	ENSTGUP00000011101
ENSMGAP00000011052	ENSTGUP00000007250
ENSMGAP00000004976	ENSTGUP00000005801
ENSMGAP00000012968	ENSTGUP00000012144
ENSMGAP00000005936	ENSTGUP00000005265
ENSMGAP00000006999	ENSTGUP00000014450
ENSMGAP00000001332	ENSTGUP00000003078
ENSMGAP00000003291	ENSTGUP00000000312
ENSMGAP00000011162	ENSTGUP00000003052
ENSMGAP00000010254	ENSTGUP00000017329
ENSMGAP00000019437	ENSTGUP00000009163
ENSMGAP00000004312	ENSTGUP00000009300
ENSMGAP00000011971	ENSTGUP00000011821
ENSMGAP00000014971	ENSTGUP00000014761
ENSMGAP00000007592	ENSTGUP00000006705
ENSMGAP00000011468	ENSTGUP00000011441
ENSMGAP00000004341	ENSTGUP00000015253
ENSMGAP00000002150	ENSTGUP00000016516
ENSMGAP00000001258	ENSTGUP00000002765
ENSMGAP00000005842	ENSTGUP00000001151
ENSMGAP00000014504	ENSTGUP00000001026
ENSMGAP00000006021	ENSTGUP00000008256
ENSMGAP00000002799	ENSTGUP00000017794
ENSMGAP00000013655	ENSTGUP00000011471
ENSMGAP00000007739	ENSTGUP00000008457
ENSMGAP00000016007	ENSTGUP00000012016
ENSMGAP00000008567	ENSTGUP00000001279
ENSMGAP00000005610	ENSTGUP00000006137
ENSMGAP00000005614	ENSTGUP00000000908
ENSMGAP00000007385	ENSTGUP00000003673
ENSMGAP00000007284	ENSTGUP00000006866
ENSMGAP00000004624	ENSTGUP00000002093
ENSMGAP00000010114	ENSTGUP00000001882
ENSMGAP00000008591	ENSTGUP00000010361
ENSMGAP00000011069	ENSTGUP00000003509
ENSMGAP00000005811	ENSTGUP00000000942
ENSMGAP00000015597	ENSTGUP00000008787
ENSMGAP00000010252	ENSTGUP00000011109
ENSMGAP00000018317	ENSTGUP00000000566
ENSMGAP00000004407	ENSTGUP00000001115
ENSMGAP00000000282	ENSTGUP00000006908
ENSMGAP00000014075	ENSTGUP00000012204
ENSMGAP00000014909	ENSTGUP00000014887
ENSMGAP00000005758	ENSTGUP00000004121
ENSMGAP00000007951	ENSTGUP00000006535
ENSMGAP00000011975	ENSTGUP00000005711
ENSMGAP00000014889	ENSTGUP00000015180
ENSMGAP00000004779	ENSTGUP00000002638
ENSMGAP00000009769	ENSTGUP00000008996
ENSMGAP00000010997	ENSTGUP00000011084
ENSMGAP00000007973	ENSTGUP00000007961
ENSMGAP00000017322	ENSTGUP00000005892
ENSMGAP00000006305	ENSTGUP00000004903
ENSMGAP00000010922	ENSTGUP00000002602
ENSMGAP00000003038	ENSTGUP00000001592
ENSMGAP00000000512	ENSTGUP00000000873
ENSMGAP00000013314	ENSTGUP00000011672
ENSMGAP00000011609	ENSTGUP00000011091
ENSMGAP00000013945	ENSTGUP00000012028
ENSMGAP00000005853	ENSTGUP00000001787
ENSMGAP00000004944	ENSTGUP00000004154
ENSMGAP00000003087	ENSTGUP00000007844
ENSMGAP00000005900	ENSTGUP00000006729
ENSMGAP00000016033	ENSTGUP00000011751
ENSMGAP00000012156	ENSTGUP00000007515
ENSMGAP00000005432	ENSTGUP00000004575
ENSMGAP00000015583	ENSTGUP00000008530
ENSMGAP00000009359	ENSTGUP00000007345
ENSMGAP00000003720	ENSTGUP00000004873
ENSMGAP00000009466	ENSTGUP00000003463
ENSMGAP00000004557	ENSTGUP00000002251
ENSMGAP00000004036	ENSTGUP00000002369
ENSMGAP00000015173	ENSTGUP00000013821
ENSMGAP00000018474	ENSTGUP00000010814
ENSMGAP00000002754	ENSTGUP00000003793
ENSMGAP00000004483	ENSTGUP00000000615
ENSMGAP00000011939	ENSTGUP00000005794
ENSMGAP00000004030	ENSTGUP00000007278
ENSMGAP00000016047	ENSTGUP00000011650
ENSMGAP00000004032	ENSTGUP00000001786
ENSMGAP00000008993	ENSTGUP00000008429
ENSMGAP00000006749	ENSTGUP00000007322
ENSMGAP00000011903	ENSTGUP00000011503
ENSMGAP00000011566	ENSTGUP00000011259
ENSMGAP00000003039	ENSTGUP00000000272
ENSMGAP00000018193	ENSTGUP00000010526
ENSMGAP00000018530	ENSTGUP00000013477
ENSMGAP00000003118	ENSTGUP00000005011
ENSMGAP00000017033	ENSTGUP00000001274
ENSMGAP00000007277	ENSTGUP00000005588
ENSMGAP00000003164	ENSTGUP00000000648
ENSMGAP00000014360	ENSTGUP00000015037
ENSMGAP00000017325	ENSTGUP00000017894
ENSMGAP00000017049	ENSTGUP00000017833
ENSMGAP00000017064	ENSTGUP00000007191
ENSMGAP00000003721	ENSTGUP00000003750
ENSMGAP00000014980	ENSTGUP00000013650
ENSMGAP00000008096	ENSTGUP00000006419
ENSMGAP00000019648	ENSTGUP00000008273
ENSMGAP00000009477	ENSTGUP00000009318
ENSMGAP00000012216	ENSTGUP00000005246
ENSMGAP00000013120	ENSTGUP00000012105
ENSMGAP00000000880	ENSTGUP00000005090
ENSMGAP00000005114	ENSTGUP00000006611
ENSMGAP00000005993	ENSTGUP00000004612
ENSMGAP00000002863	ENSTGUP00000006595
ENSMGAP00000012309	ENSTGUP00000005037
ENSMGAP00000018391	ENSTGUP00000016796
ENSMGAP00000011146	ENSTGUP00000003036
ENSMGAP00000011306	ENSTGUP00000011296
ENSMGAP00000006228	ENSTGUP00000007533
ENSMGAP00000002764	ENSTGUP00000003107
ENSMGAP00000019156	ENSTGUP00000011457
ENSMGAP00000018310	ENSTGUP00000011692
ENSMGAP00000006429	ENSTGUP00000010112
ENSMGAP00000004693	ENSTGUP00000007895
ENSMGAP00000007501	ENSTGUP00000001112
ENSMGAP00000001645	ENSTGUP00000004959
ENSMGAP00000014601	ENSTGUP00000013487
ENSMGAP00000014116	ENSTGUP00000013188
ENSMGAP00000012608	ENSTGUP00000009896
ENSMGAP00000009244	ENSTGUP00000004386
ENSMGAP00000005580	ENSTGUP00000005833
ENSMGAP00000017324	ENSTGUP00000012747
ENSMGAP00000009109	ENSTGUP00000003763
ENSMGAP00000012788	ENSTGUP00000010173
ENSMGAP00000001676	ENSTGUP00000004923
ENSMGAP00000008770	ENSTGUP00000002299
ENSMGAP00000012548	ENSTGUP00000005807
ENSMGAP00000010561	ENSTGUP00000001627
ENSMGAP00000001526	ENSTGUP00000001377
ENSMGAP00000017432	ENSTGUP00000009668
ENSMGAP00000015110	ENSTGUP00000013774
ENSMGAP00000015088	ENSTGUP00000013641
ENSMGAP00000015390	ENSTGUP00000016657
ENSMGAP00000001553	ENSTGUP00000001161
ENSMGAP00000009779	ENSTGUP00000001054
ENSMGAP00000008406	ENSTGUP00000000110
ENSMGAP00000001295	ENSTGUP00000001966
ENSMGAP00000017467	ENSTGUP00000006178
ENSMGAP00000011518	ENSTGUP00000004319
ENSMGAP00000001684	ENSTGUP00000006173
ENSMGAP00000013118	ENSTGUP00000012293
ENSMGAP00000006990	ENSTGUP00000006165
ENSMGAP00000000907	ENSTGUP00000000182
ENSMGAP00000010106	ENSTGUP00000007380
ENSMGAP00000007224	ENSTGUP00000009045
ENSMGAP00000002349	ENSTGUP00000003274
ENSMGAP00000010604	ENSTGUP00000010377
ENSMGAP00000005301	ENSTGUP00000004820
ENSMGAP00000009788	ENSTGUP00000007113
ENSMGAP00000014126	ENSTGUP00000013050
ENSMGAP00000005613	ENSTGUP00000006474
ENSMGAP00000007906	ENSTGUP00000000927
ENSMGAP00000014794	ENSTGUP00000013384
ENSMGAP00000018801	ENSTGUP00000006274
ENSMGAP00000000493	ENSTGUP00000000052
ENSMGAP00000009911	ENSTGUP00000001632
ENSMGAP00000006555	ENSTGUP00000005697
ENSMGAP00000008981	ENSTGUP00000008584
ENSMGAP00000004336	ENSTGUP00000000053
ENSMGAP00000016815	ENSTGUP00000012879
ENSMGAP00000005506	ENSTGUP00000001278
ENSMGAP00000016907	ENSTGUP00000013495
ENSMGAP00000014150	ENSTGUP00000011273
ENSMGAP00000004687	ENSTGUP00000001432
ENSMGAP00000015558	ENSTGUP00000008104
ENSMGAP00000014521	ENSTGUP00000012913
ENSMGAP00000003789	ENSTGUP00000003586
ENSMGAP00000009092	ENSTGUP00000009802
ENSMGAP00000004040	ENSTGUP00000008183
ENSMGAP00000013997	ENSTGUP00000012119
ENSMGAP00000009475	ENSTGUP00000010197
ENSMGAP00000000161	ENSTGUP00000004446
ENSMGAP00000000268	ENSTGUP00000001659
ENSMGAP00000007901	ENSTGUP00000003926
ENSMGAP00000005942	ENSTGUP00000004017
ENSMGAP00000011792	ENSTGUP00000011418
ENSMGAP00000001352	ENSTGUP00000004848
ENSMGAP00000013796	ENSTGUP00000010949
ENSMGAP00000012055	ENSTGUP00000011652
ENSMGAP00000001478	ENSTGUP00000005238
ENSMGAP00000012802	ENSTGUP00000010136
ENSMGAP00000014434	ENSTGUP00000013459
ENSMGAP00000017942	ENSTGUP00000011899
ENSMGAP00000011594	ENSTGUP00000009172
ENSMGAP00000014463	ENSTGUP00000012833
ENSMGAP00000000706	ENSTGUP00000001491
ENSMGAP00000015247	ENSTGUP00000013888
ENSMGAP00000014247	ENSTGUP00000012482
ENSMGAP00000007806	ENSTGUP00000007492
ENSMGAP00000009850	ENSTGUP00000009708
ENSMGAP00000001371	ENSTGUP00000006147
ENSMGAP00000012089	ENSTGUP00000007374
ENSMGAP00000005193	ENSTGUP00000005329
ENSMGAP00000012418	ENSTGUP00000010324
ENSMGAP00000002788	ENSTGUP00000002035
ENSMGAP00000012215	ENSTGUP00000005122
ENSMGAP00000015964	ENSTGUP00000012278
ENSMGAP00000000945	ENSTGUP00000017871
ENSMGAP00000019524	ENSTGUP00000008994
ENSMGAP00000013352	ENSTGUP00000011042
ENSMGAP00000008479	ENSTGUP00000010188
ENSMGAP00000008409	ENSTGUP00000010140
ENSMGAP00000007480	ENSTGUP00000016885
ENSMGAP00000002213	ENSTGUP00000003181
ENSMGAP00000015905	ENSTGUP00000012655
ENSMGAP00000006435	ENSTGUP00000008894
ENSMGAP00000018914	ENSTGUP00000009774
ENSMGAP00000012894	ENSTGUP00000010257
ENSMGAP00000008744	ENSTGUP00000006417
ENSMGAP00000004432	ENSTGUP00000004347
ENSMGAP00000009258	ENSTGUP00000008637
ENSMGAP00000003211	ENSTGUP00000002472
ENSMGAP00000016180	ENSTGUP00000013395
ENSMGAP00000010278	ENSTGUP00000015929
ENSMGAP00000003814	ENSTGUP00000004979
ENSMGAP00000007194	ENSTGUP00000001737
ENSMGAP00000012839	ENSTGUP00000008951
ENSMGAP00000011908	ENSTGUP00000009725
ENSMGAP00000014222	ENSTGUP00000013296
ENSMGAP00000012053	ENSTGUP00000008410
ENSMGAP00000000940	ENSTGUP00000006432
ENSMGAP00000006755	ENSTGUP00000005835
ENSMGAP00000009600	ENSTGUP00000003923
ENSMGAP00000000551	ENSTGUP00000000884
ENSMGAP00000014052	ENSTGUP00000012182
ENSMGAP00000002420	ENSTGUP00000005437
ENSMGAP00000002457	ENSTGUP00000006286
ENSMGAP00000003850	ENSTGUP00000008030
ENSMGAP00000005722	ENSTGUP00000001221
ENSMGAP00000009897	ENSTGUP00000006071
ENSMGAP00000001405	ENSTGUP00000004963
ENSMGAP00000011221	ENSTGUP00000010711
ENSMGAP00000015748	ENSTGUP00000009236
ENSMGAP00000018362	ENSTGUP00000011461
ENSMGAP00000010915	ENSTGUP00000002872
ENSMGAP00000002543	ENSTGUP00000006921
ENSMGAP00000016228	ENSTGUP00000013882
ENSMGAP00000016196	ENSTGUP00000013429
ENSMGAP00000002042	ENSTGUP00000007670
ENSMGAP00000003125	ENSTGUP00000003003
ENSMGAP00000015935	ENSTGUP00000012456
ENSMGAP00000007312	ENSTGUP00000003526
ENSMGAP00000003982	ENSTGUP00000005556
ENSMGAP00000013845	ENSTGUP00000011894
ENSMGAP00000001888	ENSTGUP00000000202
ENSMGAP00000016504	ENSTGUP00000003799
ENSMGAP00000008834	ENSTGUP00000004720
ENSMGAP00000013410	ENSTGUP00000011146
ENSMGAP00000004818	ENSTGUP00000004222
ENSMGAP00000009220	ENSTGUP00000005395
ENSMGAP00000010480	ENSTGUP00000010724
ENSMGAP00000017610	ENSTGUP00000014265
ENSMGAP00000007055	ENSTGUP00000001219
ENSMGAP00000009349	ENSTGUP00000014641
ENSMGAP00000006497	ENSTGUP00000000881
ENSMGAP00000011210	ENSTGUP00000001945
ENSMGAP00000006603	ENSTGUP00000007234
ENSMGAP00000006926	ENSTGUP00000005250
ENSMGAP00000005400	ENSTGUP00000016740
ENSMGAP00000001402	ENSTGUP00000000514
ENSMGAP00000005212	ENSTGUP00000001452
ENSMGAP00000013551	ENSTGUP00000011352
ENSMGAP00000011577	ENSTGUP00000011066
ENSMGAP00000012496	ENSTGUP00000010433
ENSMGAP00000004843	ENSTGUP00000005996
ENSMGAP00000017712	ENSTGUP00000001817
ENSMGAP00000001623	ENSTGUP00000001926
ENSMGAP00000003413	ENSTGUP00000002445
ENSMGAP00000011238	ENSTGUP00000008209
ENSMGAP00000013319	ENSTGUP00000012270
ENSMGAP00000006401	ENSTGUP00000001048
ENSMGAP00000009014	ENSTGUP00000008438
ENSMGAP00000010125	ENSTGUP00000008958
ENSMGAP00000013261	ENSTGUP00000010906
ENSMGAP00000017387	ENSTGUP00000006174
ENSMGAP00000013600	ENSTGUP00000011381
ENSMGAP00000012180	ENSTGUP00000007558
ENSMGAP00000016032	ENSTGUP00000011764
ENSMGAP00000001342	ENSTGUP00000006982
ENSMGAP00000002152	ENSTGUP00000000607
ENSMGAP00000019209	ENSTGUP00000002676
ENSMGAP00000012530	ENSTGUP00000010454
ENSMGAP00000007270	ENSTGUP00000008747
ENSMGAP00000000153	ENSTGUP00000000762
ENSMGAP00000015442	ENSTGUP00000005848
ENSMGAP00000013941	ENSTGUP00000012041
ENSMGAP00000008081	ENSTGUP00000009235
ENSMGAP00000018453	ENSTGUP00000005815
ENSMGAP00000009711	ENSTGUP00000005960
ENSMGAP00000010028	ENSTGUP00000014908
ENSMGAP00000005094	ENSTGUP00000004692
ENSMGAP00000008117	ENSTGUP00000006083
ENSMGAP00000002629	ENSTGUP00000006837
ENSMGAP00000011659	ENSTGUP00000009078
ENSMGAP00000012353	ENSTGUP00000012124
ENSMGAP00000016358	ENSTGUP00000003685
ENSMGAP00000016536	ENSTGUP00000003808
ENSMGAP00000013142	ENSTGUP00000012127
ENSMGAP00000017419	ENSTGUP00000001763
ENSMGAP00000015682	ENSTGUP00000010383
ENSMGAP00000012213	ENSTGUP00000007607
ENSMGAP00000005786	ENSTGUP00000000736
ENSMGAP00000013763	ENSTGUP00000011594
ENSMGAP00000000507	ENSTGUP00000006118
ENSMGAP00000013416	ENSTGUP00000012363
ENSMGAP00000002837	ENSTGUP00000005228
ENSMGAP00000003265	ENSTGUP00000005043
ENSMGAP00000000775	ENSTGUP00000005386
ENSMGAP00000015116	ENSTGUP00000013604
ENSMGAP00000003011	ENSTGUP00000005371
ENSMGAP00000010765	ENSTGUP00000004674
ENSMGAP00000007785	ENSTGUP00000009759
ENSMGAP00000012574	ENSTGUP00000005758
ENSMGAP00000008918	ENSTGUP00000005900
ENSMGAP00000002093	ENSTGUP00000005650
ENSMGAP00000000511	ENSTGUP00000003373
ENSMGAP00000004442	ENSTGUP00000007689
ENSMGAP00000015916	ENSTGUP00000012584
ENSMGAP00000003712	ENSTGUP00000006583
ENSMGAP00000019530	ENSTGUP00000004425
ENSMGAP00000001296	ENSTGUP00000005380
ENSMGAP00000003936	ENSTGUP00000002345
ENSMGAP00000009215	ENSTGUP00000010035
ENSMGAP00000006945	ENSTGUP00000005261
ENSMGAP00000002197	ENSTGUP00000000246
ENSMGAP00000010629	ENSTGUP00000010803
ENSMGAP00000019699	ENSTGUP00000000389
ENSMGAP00000004549	ENSTGUP00000005844
ENSMGAP00000003563	ENSTGUP00000015168
ENSMGAP00000005606	ENSTGUP00000001233
ENSMGAP00000015805	ENSTGUP00000011570
ENSMGAP00000015714	ENSTGUP00000010026
ENSMGAP00000007343	ENSTGUP00000009220
ENSMGAP00000013543	ENSTGUP00000012647
ENSMGAP00000008204	ENSTGUP00000004309
ENSMGAP00000011335	ENSTGUP00000008377
ENSMGAP00000004282	ENSTGUP00000005293
ENSMGAP00000003619	ENSTGUP00000004927
ENSMGAP00000003716	ENSTGUP00000002694
ENSMGAP00000013198	ENSTGUP00000010754
ENSMGAP00000002266	ENSTGUP00000008475
ENSMGAP00000005599	ENSTGUP00000001236
ENSMGAP00000009573	ENSTGUP00000002906
ENSMGAP00000013680	ENSTGUP00000012753
ENSMGAP00000013095	ENSTGUP00000009567
ENSMGAP00000013685	ENSTGUP00000011244
ENSMGAP00000003306	ENSTGUP00000005236
ENSMGAP00000014556	ENSTGUP00000013542
ENSMGAP00000015282	ENSTGUP00000013912
ENSMGAP00000015156	ENSTGUP00000013811
ENSMGAP00000003648	ENSTGUP00000000924
ENSMGAP00000002649	ENSTGUP00000004335
ENSMGAP00000003990	ENSTGUP00000006106
ENSMGAP00000005957	ENSTGUP00000004452
ENSMGAP00000009507	ENSTGUP00000017209
ENSMGAP00000002101	ENSTGUP00000000205
ENSMGAP00000015633	ENSTGUP00000010970
ENSMGAP00000015235	ENSTGUP00000014001
ENSMGAP00000003294	ENSTGUP00000002294
ENSMGAP00000001381	ENSTGUP00000002902
ENSMGAP00000014296	ENSTGUP00000012569
ENSMGAP00000003528	ENSTGUP00000002743
ENSMGAP00000010532	ENSTGUP00000008445
ENSMGAP00000000672	ENSTGUP00000003210
[truncated: 7,771 more rows]
