# Supplementary material for: Reconstruction of proto-vertebrate, proto-cyclostome and proto-gnathostome genomes provides new insights into early vertebrate evolution
Source: Nat Commun. 2021 Jul 23;12:4489. doi: 10.1038/s41467-021-24573-z (PMC8302630; doi:10.1038/s41467-021-24573-z)
Supplement: Supplementary file 4 — Supplementary Data 1 [file 41467_2021_24573_MOESM4_ESM.zip › SuppData1/orthologs/MELGA-TETNG.txt]

ENSMGAP00000004951	ENSTNIP00000004863
ENSMGAP00000003068	ENSTNIP00000000782
ENSMGAP00000000132	ENSTNIP00000014782
ENSMGAP00000010739	ENSTNIP00000018279
ENSMGAP00000004925	ENSTNIP00000007712
ENSMGAP00000002621	ENSTNIP00000010478
ENSMGAP00000011180	ENSTNIP00000015128
ENSMGAP00000003978	ENSTNIP00000018487
ENSMGAP00000015197	ENSTNIP00000013577
ENSMGAP00000003388	ENSTNIP00000006735
ENSMGAP00000002654	ENSTNIP00000019716
ENSMGAP00000009217	ENSTNIP00000019148
ENSMGAP00000002648	ENSTNIP00000021849
ENSMGAP00000009326	ENSTNIP00000011698
ENSMGAP00000009326	ENSTNIP00000005529
ENSMGAP00000001572	ENSTNIP00000005402
ENSMGAP00000010575	ENSTNIP00000004390
ENSMGAP00000000479	ENSTNIP00000016699
ENSMGAP00000003900	ENSTNIP00000019972
ENSMGAP00000015491	ENSTNIP00000013161
ENSMGAP00000000415	ENSTNIP00000020722
ENSMGAP00000000909	ENSTNIP00000011565
ENSMGAP00000012849	ENSTNIP00000008871
ENSMGAP00000000973	ENSTNIP00000006170
ENSMGAP00000015435	ENSTNIP00000014150
ENSMGAP00000010566	ENSTNIP00000010280
ENSMGAP00000010545	ENSTNIP00000010281
ENSMGAP00000007436	ENSTNIP00000010886
ENSMGAP00000007436	ENSTNIP00000020690
ENSMGAP00000000941	ENSTNIP00000006171
ENSMGAP00000000941	ENSTNIP00000011460
ENSMGAP00000015853	ENSTNIP00000019469
ENSMGAP00000015605	ENSTNIP00000017513
ENSMGAP00000014132	ENSTNIP00000005138
ENSMGAP00000000271	ENSTNIP00000016461
ENSMGAP00000000271	ENSTNIP00000013509
ENSMGAP00000010789	ENSTNIP00000012472
ENSMGAP00000013478	ENSTNIP00000019321
ENSMGAP00000010388	ENSTNIP00000011270
ENSMGAP00000005618	ENSTNIP00000011480
ENSMGAP00000005618	ENSTNIP00000016134
ENSMGAP00000001450	ENSTNIP00000011443
ENSMGAP00000003400	ENSTNIP00000018299
ENSMGAP00000018942	ENSTNIP00000020489
ENSMGAP00000004974	ENSTNIP00000003517
ENSMGAP00000004440	ENSTNIP00000003418
ENSMGAP00000009720	ENSTNIP00000018824
ENSMGAP00000004973	ENSTNIP00000010483
ENSMGAP00000015643	ENSTNIP00000013568
ENSMGAP00000012790	ENSTNIP00000016288
ENSMGAP00000003923	ENSTNIP00000017450
ENSMGAP00000013787	ENSTNIP00000016676
ENSMGAP00000013930	ENSTNIP00000014336
ENSMGAP00000006584	ENSTNIP00000020689
ENSMGAP00000006584	ENSTNIP00000010887
ENSMGAP00000004536	ENSTNIP00000018584
ENSMGAP00000013514	ENSTNIP00000020563
ENSMGAP00000006458	ENSTNIP00000020641
ENSMGAP00000002526	ENSTNIP00000002296
ENSMGAP00000002526	ENSTNIP00000020347
ENSMGAP00000010640	ENSTNIP00000001653
ENSMGAP00000009863	ENSTNIP00000020081
ENSMGAP00000014406	ENSTNIP00000006467
ENSMGAP00000007874	ENSTNIP00000000186
ENSMGAP00000014447	ENSTNIP00000013970
ENSMGAP00000002105	ENSTNIP00000012496
ENSMGAP00000000989	ENSTNIP00000020402
ENSMGAP00000001972	ENSTNIP00000007715
ENSMGAP00000012273	ENSTNIP00000004648
ENSMGAP00000006655	ENSTNIP00000011922
ENSMGAP00000008809	ENSTNIP00000017400
ENSMGAP00000011192	ENSTNIP00000004911
ENSMGAP00000007478	ENSTNIP00000005718
ENSMGAP00000000881	ENSTNIP00000011862
ENSMGAP00000017442	ENSTNIP00000013215
ENSMGAP00000017442	ENSTNIP00000019644
ENSMGAP00000011996	ENSTNIP00000011017
ENSMGAP00000007423	ENSTNIP00000001471
ENSMGAP00000007423	ENSTNIP00000015450
ENSMGAP00000013335	ENSTNIP00000018720
ENSMGAP00000001910	ENSTNIP00000006011
ENSMGAP00000004502	ENSTNIP00000012789
ENSMGAP00000001781	ENSTNIP00000002037
ENSMGAP00000000418	ENSTNIP00000008097
ENSMGAP00000001614	ENSTNIP00000005017
ENSMGAP00000007539	ENSTNIP00000011488
ENSMGAP00000011139	ENSTNIP00000011323
ENSMGAP00000017915	ENSTNIP00000014635
ENSMGAP00000011894	ENSTNIP00000020177
ENSMGAP00000015236	ENSTNIP00000015675
ENSMGAP00000003757	ENSTNIP00000014001
ENSMGAP00000010071	ENSTNIP00000008502
ENSMGAP00000009399	ENSTNIP00000011795
ENSMGAP00000001751	ENSTNIP00000018932
ENSMGAP00000001751	ENSTNIP00000016220
ENSMGAP00000007518	ENSTNIP00000019819
ENSMGAP00000014040	ENSTNIP00000020469
ENSMGAP00000010374	ENSTNIP00000016383
ENSMGAP00000013734	ENSTNIP00000020539
ENSMGAP00000000217	ENSTNIP00000004866
ENSMGAP00000000217	ENSTNIP00000018333
ENSMGAP00000002878	ENSTNIP00000007331
ENSMGAP00000000231	ENSTNIP00000018334
ENSMGAP00000000231	ENSTNIP00000000638
ENSMGAP00000001795	ENSTNIP00000010267
ENSMGAP00000012130	ENSTNIP00000013793
ENSMGAP00000005494	ENSTNIP00000010816
ENSMGAP00000006701	ENSTNIP00000003575
ENSMGAP00000010996	ENSTNIP00000016040
ENSMGAP00000004600	ENSTNIP00000014011
ENSMGAP00000004600	ENSTNIP00000002898
ENSMGAP00000004769	ENSTNIP00000021443
ENSMGAP00000008135	ENSTNIP00000019065
ENSMGAP00000007577	ENSTNIP00000001502
ENSMGAP00000011943	ENSTNIP00000011020
ENSMGAP00000000964	ENSTNIP00000009412
ENSMGAP00000003538	ENSTNIP00000016188
ENSMGAP00000006673	ENSTNIP00000002453
ENSMGAP00000018976	ENSTNIP00000019645
ENSMGAP00000008306	ENSTNIP00000013536
ENSMGAP00000005181	ENSTNIP00000010184
ENSMGAP00000015568	ENSTNIP00000016915
ENSMGAP00000015570	ENSTNIP00000016960
ENSMGAP00000001772	ENSTNIP00000011744
ENSMGAP00000005589	ENSTNIP00000007098
ENSMGAP00000005589	ENSTNIP00000018861
ENSMGAP00000007854	ENSTNIP00000011521
ENSMGAP00000006564	ENSTNIP00000012246
ENSMGAP00000000062	ENSTNIP00000004001
ENSMGAP00000013566	ENSTNIP00000015237
ENSMGAP00000013566	ENSTNIP00000022499
ENSMGAP00000014847	ENSTNIP00000009462
ENSMGAP00000008226	ENSTNIP00000019057
ENSMGAP00000019750	ENSTNIP00000021609
ENSMGAP00000008466	ENSTNIP00000019191
ENSMGAP00000001356	ENSTNIP00000017983
ENSMGAP00000014625	ENSTNIP00000012711
ENSMGAP00000007848	ENSTNIP00000020654
ENSMGAP00000010300	ENSTNIP00000005696
ENSMGAP00000003617	ENSTNIP00000016193
ENSMGAP00000009825	ENSTNIP00000004730
ENSMGAP00000000737	ENSTNIP00000013737
ENSMGAP00000009657	ENSTNIP00000005501
ENSMGAP00000011815	ENSTNIP00000022314
ENSMGAP00000011218	ENSTNIP00000021604
ENSMGAP00000011218	ENSTNIP00000012073
ENSMGAP00000012705	ENSTNIP00000020092
ENSMGAP00000007078	ENSTNIP00000009396
ENSMGAP00000007078	ENSTNIP00000005167
ENSMGAP00000011134	ENSTNIP00000006348
ENSMGAP00000017509	ENSTNIP00000016316
ENSMGAP00000000730	ENSTNIP00000003187
ENSMGAP00000000730	ENSTNIP00000003719
ENSMGAP00000012182	ENSTNIP00000011174
ENSMGAP00000012182	ENSTNIP00000011717
ENSMGAP00000015716	ENSTNIP00000016889
ENSMGAP00000003367	ENSTNIP00000002630
ENSMGAP00000009944	ENSTNIP00000013618
ENSMGAP00000009979	ENSTNIP00000005469
ENSMGAP00000016886	ENSTNIP00000013679
ENSMGAP00000013153	ENSTNIP00000007337
ENSMGAP00000007392	ENSTNIP00000012410
ENSMGAP00000006485	ENSTNIP00000004170
ENSMGAP00000003262	ENSTNIP00000000096
ENSMGAP00000012561	ENSTNIP00000004169
ENSMGAP00000003178	ENSTNIP00000004172
ENSMGAP00000011128	ENSTNIP00000008001
ENSMGAP00000007926	ENSTNIP00000012366
ENSMGAP00000006160	ENSTNIP00000005750
ENSMGAP00000010925	ENSTNIP00000015048
ENSMGAP00000012934	ENSTNIP00000000796
ENSMGAP00000009394	ENSTNIP00000022432
ENSMGAP00000008318	ENSTNIP00000016575
ENSMGAP00000009205	ENSTNIP00000021248
ENSMGAP00000010936	ENSTNIP00000015493
ENSMGAP00000011774	ENSTNIP00000006412
ENSMGAP00000006256	ENSTNIP00000021220
ENSMGAP00000009009	ENSTNIP00000019177
ENSMGAP00000011385	ENSTNIP00000017433
ENSMGAP00000001142	ENSTNIP00000006953
ENSMGAP00000004457	ENSTNIP00000000410
ENSMGAP00000008988	ENSTNIP00000022974
ENSMGAP00000008872	ENSTNIP00000006791
ENSMGAP00000008872	ENSTNIP00000015607
ENSMGAP00000010443	ENSTNIP00000015045
ENSMGAP00000000679	ENSTNIP00000004007
ENSMGAP00000014048	ENSTNIP00000001462
ENSMGAP00000014048	ENSTNIP00000013657
ENSMGAP00000012880	ENSTNIP00000020379
ENSMGAP00000014779	ENSTNIP00000008352
ENSMGAP00000014780	ENSTNIP00000001079
ENSMGAP00000004289	ENSTNIP00000016052
ENSMGAP00000004289	ENSTNIP00000020615
ENSMGAP00000008743	ENSTNIP00000009421
ENSMGAP00000011153	ENSTNIP00000009402
ENSMGAP00000016657	ENSTNIP00000004502
ENSMGAP00000016637	ENSTNIP00000013944
ENSMGAP00000003533	ENSTNIP00000010409
ENSMGAP00000009178	ENSTNIP00000017707
ENSMGAP00000009178	ENSTNIP00000018493
ENSMGAP00000009175	ENSTNIP00000014875
ENSMGAP00000005907	ENSTNIP00000018958
ENSMGAP00000013873	ENSTNIP00000006044
ENSMGAP00000010650	ENSTNIP00000012426
ENSMGAP00000010650	ENSTNIP00000012427
ENSMGAP00000007940	ENSTNIP00000016631
ENSMGAP00000007940	ENSTNIP00000010696
ENSMGAP00000008533	ENSTNIP00000013315
ENSMGAP00000005766	ENSTNIP00000007749
ENSMGAP00000010471	ENSTNIP00000020639
ENSMGAP00000009748	ENSTNIP00000019074
ENSMGAP00000014629	ENSTNIP00000017165
ENSMGAP00000013528	ENSTNIP00000008726
ENSMGAP00000007961	ENSTNIP00000012469
ENSMGAP00000008585	ENSTNIP00000005334
ENSMGAP00000014342	ENSTNIP00000002104
ENSMGAP00000014345	ENSTNIP00000020485
ENSMGAP00000013739	ENSTNIP00000020495
ENSMGAP00000000980	ENSTNIP00000006777
ENSMGAP00000000980	ENSTNIP00000018579
ENSMGAP00000011431	ENSTNIP00000017504
ENSMGAP00000005911	ENSTNIP00000014347
ENSMGAP00000005911	ENSTNIP00000015091
ENSMGAP00000014536	ENSTNIP00000022535
ENSMGAP00000017551	ENSTNIP00000013166
ENSMGAP00000003873	ENSTNIP00000017385
ENSMGAP00000013170	ENSTNIP00000006529
ENSMGAP00000013170	ENSTNIP00000012589
ENSMGAP00000019340	ENSTNIP00000019489
ENSMGAP00000014778	ENSTNIP00000008351
ENSMGAP00000011272	ENSTNIP00000011343
ENSMGAP00000001815	ENSTNIP00000009832
ENSMGAP00000008157	ENSTNIP00000011695
ENSMGAP00000013247	ENSTNIP00000012507
ENSMGAP00000014108	ENSTNIP00000010059
ENSMGAP00000000499	ENSTNIP00000005460
ENSMGAP00000001575	ENSTNIP00000020028
ENSMGAP00000015092	ENSTNIP00000000589
ENSMGAP00000015092	ENSTNIP00000009807
ENSMGAP00000015391	ENSTNIP00000016240
ENSMGAP00000001688	ENSTNIP00000018847
ENSMGAP00000007893	ENSTNIP00000005351
ENSMGAP00000003355	ENSTNIP00000004489
ENSMGAP00000016365	ENSTNIP00000006781
ENSMGAP00000016855	ENSTNIP00000019601
ENSMGAP00000004109	ENSTNIP00000000110
ENSMGAP00000008731	ENSTNIP00000008856
ENSMGAP00000000086	ENSTNIP00000017156
ENSMGAP00000002593	ENSTNIP00000010967
ENSMGAP00000014707	ENSTNIP00000011131
ENSMGAP00000001163	ENSTNIP00000009154
ENSMGAP00000001163	ENSTNIP00000009164
ENSMGAP00000001348	ENSTNIP00000014948
ENSMGAP00000007519	ENSTNIP00000008569
ENSMGAP00000011156	ENSTNIP00000007319
ENSMGAP00000000369	ENSTNIP00000007704
ENSMGAP00000001091	ENSTNIP00000021294
ENSMGAP00000013568	ENSTNIP00000015101
ENSMGAP00000004554	ENSTNIP00000016469
ENSMGAP00000000085	ENSTNIP00000009582
ENSMGAP00000000085	ENSTNIP00000018175
ENSMGAP00000018204	ENSTNIP00000012663
ENSMGAP00000006390	ENSTNIP00000018971
ENSMGAP00000000887	ENSTNIP00000015857
ENSMGAP00000000762	ENSTNIP00000021291
ENSMGAP00000008714	ENSTNIP00000008855
ENSMGAP00000010586	ENSTNIP00000000564
ENSMGAP00000008852	ENSTNIP00000004971
ENSMGAP00000001395	ENSTNIP00000019862
ENSMGAP00000006785	ENSTNIP00000004957
ENSMGAP00000009255	ENSTNIP00000008151
ENSMGAP00000009255	ENSTNIP00000001004
ENSMGAP00000008040	ENSTNIP00000005236
ENSMGAP00000008876	ENSTNIP00000022156
ENSMGAP00000003422	ENSTNIP00000001946
ENSMGAP00000003422	ENSTNIP00000005006
ENSMGAP00000015273	ENSTNIP00000000517
ENSMGAP00000003689	ENSTNIP00000009607
ENSMGAP00000003725	ENSTNIP00000000276
ENSMGAP00000011606	ENSTNIP00000011635
ENSMGAP00000011606	ENSTNIP00000013963
ENSMGAP00000011689	ENSTNIP00000016718
ENSMGAP00000015781	ENSTNIP00000018027
ENSMGAP00000009299	ENSTNIP00000011823
ENSMGAP00000015201	ENSTNIP00000022878
ENSMGAP00000003710	ENSTNIP00000015408
ENSMGAP00000011655	ENSTNIP00000005958
ENSMGAP00000008858	ENSTNIP00000013297
ENSMGAP00000008858	ENSTNIP00000012416
ENSMGAP00000014047	ENSTNIP00000005978
ENSMGAP00000011625	ENSTNIP00000009466
ENSMGAP00000011759	ENSTNIP00000021184
ENSMGAP00000000744	ENSTNIP00000012902
ENSMGAP00000005385	ENSTNIP00000011486
ENSMGAP00000005473	ENSTNIP00000013856
ENSMGAP00000005473	ENSTNIP00000008963
ENSMGAP00000014873	ENSTNIP00000004438
ENSMGAP00000004123	ENSTNIP00000014678
ENSMGAP00000006694	ENSTNIP00000012223
ENSMGAP00000012758	ENSTNIP00000005888
ENSMGAP00000006418	ENSTNIP00000014563
ENSMGAP00000006418	ENSTNIP00000008143
ENSMGAP00000007499	ENSTNIP00000014905
ENSMGAP00000002574	ENSTNIP00000001466
ENSMGAP00000014767	ENSTNIP00000020628
ENSMGAP00000014767	ENSTNIP00000013668
ENSMGAP00000004080	ENSTNIP00000012089
ENSMGAP00000014427	ENSTNIP00000015859
ENSMGAP00000006889	ENSTNIP00000018329
ENSMGAP00000002312	ENSTNIP00000020893
ENSMGAP00000013161	ENSTNIP00000022303
ENSMGAP00000009371	ENSTNIP00000019168
ENSMGAP00000000497	ENSTNIP00000011334
ENSMGAP00000003946	ENSTNIP00000003806
ENSMGAP00000007704	ENSTNIP00000018217
ENSMGAP00000000859	ENSTNIP00000014676
ENSMGAP00000011580	ENSTNIP00000012347
ENSMGAP00000002371	ENSTNIP00000002910
ENSMGAP00000015954	ENSTNIP00000022222
ENSMGAP00000015954	ENSTNIP00000012854
ENSMGAP00000002720	ENSTNIP00000011254
ENSMGAP00000002995	ENSTNIP00000021024
ENSMGAP00000002995	ENSTNIP00000010120
ENSMGAP00000013724	ENSTNIP00000003138
ENSMGAP00000016876	ENSTNIP00000002365
ENSMGAP00000002247	ENSTNIP00000007116
ENSMGAP00000014035	ENSTNIP00000007873
ENSMGAP00000008702	ENSTNIP00000003073
ENSMGAP00000008955	ENSTNIP00000002945
ENSMGAP00000008955	ENSTNIP00000010493
ENSMGAP00000006471	ENSTNIP00000000060
ENSMGAP00000003984	ENSTNIP00000011180
ENSMGAP00000014886	ENSTNIP00000012573
ENSMGAP00000011317	ENSTNIP00000018552
ENSMGAP00000007542	ENSTNIP00000014332
ENSMGAP00000007616	ENSTNIP00000013368
ENSMGAP00000014484	ENSTNIP00000010042
ENSMGAP00000014484	ENSTNIP00000019093
ENSMGAP00000012667	ENSTNIP00000015175
ENSMGAP00000012667	ENSTNIP00000020582
ENSMGAP00000012872	ENSTNIP00000019695
ENSMGAP00000004677	ENSTNIP00000012955
ENSMGAP00000003309	ENSTNIP00000017286
ENSMGAP00000005030	ENSTNIP00000001272
ENSMGAP00000017043	ENSTNIP00000018716
ENSMGAP00000003362	ENSTNIP00000007349
ENSMGAP00000010091	ENSTNIP00000008800
ENSMGAP00000005287	ENSTNIP00000007586
ENSMGAP00000012887	ENSTNIP00000017585
ENSMGAP00000004102	ENSTNIP00000005456
ENSMGAP00000011398	ENSTNIP00000007796
ENSMGAP00000001897	ENSTNIP00000012491
ENSMGAP00000009060	ENSTNIP00000019154
ENSMGAP00000004606	ENSTNIP00000009836
ENSMGAP00000004606	ENSTNIP00000006621
ENSMGAP00000000642	ENSTNIP00000020394
ENSMGAP00000009313	ENSTNIP00000019855
ENSMGAP00000007353	ENSTNIP00000007224
ENSMGAP00000016272	ENSTNIP00000005096
ENSMGAP00000016272	ENSTNIP00000021793
ENSMGAP00000009488	ENSTNIP00000021927
ENSMGAP00000005069	ENSTNIP00000000313
ENSMGAP00000009336	ENSTNIP00000011303
ENSMGAP00000009336	ENSTNIP00000002396
ENSMGAP00000006249	ENSTNIP00000011379
ENSMGAP00000008115	ENSTNIP00000014388
ENSMGAP00000008115	ENSTNIP00000008007
ENSMGAP00000005020	ENSTNIP00000010066
ENSMGAP00000005020	ENSTNIP00000018178
ENSMGAP00000016743	ENSTNIP00000001223
ENSMGAP00000010642	ENSTNIP00000011712
ENSMGAP00000003290	ENSTNIP00000018212
ENSMGAP00000010616	ENSTNIP00000017954
ENSMGAP00000010616	ENSTNIP00000006744
ENSMGAP00000014760	ENSTNIP00000010877
ENSMGAP00000014760	ENSTNIP00000008480
ENSMGAP00000014789	ENSTNIP00000020441
ENSMGAP00000010924	ENSTNIP00000014310
ENSMGAP00000008195	ENSTNIP00000008951
ENSMGAP00000008829	ENSTNIP00000011694
ENSMGAP00000013287	ENSTNIP00000005265
ENSMGAP00000016002	ENSTNIP00000018050
ENSMGAP00000004273	ENSTNIP00000007364
ENSMGAP00000004013	ENSTNIP00000005574
ENSMGAP00000006825	ENSTNIP00000022651
ENSMGAP00000010088	ENSTNIP00000013428
ENSMGAP00000013864	ENSTNIP00000004379
ENSMGAP00000003424	ENSTNIP00000006105
ENSMGAP00000014323	ENSTNIP00000007744
ENSMGAP00000008303	ENSTNIP00000008380
ENSMGAP00000013753	ENSTNIP00000016861
ENSMGAP00000001419	ENSTNIP00000006950
ENSMGAP00000003442	ENSTNIP00000018912
ENSMGAP00000003442	ENSTNIP00000000581
ENSMGAP00000001207	ENSTNIP00000017196
ENSMGAP00000017075	ENSTNIP00000009478
ENSMGAP00000009053	ENSTNIP00000014487
ENSMGAP00000009053	ENSTNIP00000017549
ENSMGAP00000011324	ENSTNIP00000019602
ENSMGAP00000019123	ENSTNIP00000022315
ENSMGAP00000019123	ENSTNIP00000012118
ENSMGAP00000015982	ENSTNIP00000004852
ENSMGAP00000012956	ENSTNIP00000017224
ENSMGAP00000013146	ENSTNIP00000001031
ENSMGAP00000012051	ENSTNIP00000011008
ENSMGAP00000005889	ENSTNIP00000015169
ENSMGAP00000010883	ENSTNIP00000015050
ENSMGAP00000008681	ENSTNIP00000007650
ENSMGAP00000005466	ENSTNIP00000018688
ENSMGAP00000013654	ENSTNIP00000012343
ENSMGAP00000012674	ENSTNIP00000009061
ENSMGAP00000008615	ENSTNIP00000011001
ENSMGAP00000012582	ENSTNIP00000020818
ENSMGAP00000009859	ENSTNIP00000020662
ENSMGAP00000009859	ENSTNIP00000014553
ENSMGAP00000018681	ENSTNIP00000013389
ENSMGAP00000018681	ENSTNIP00000011277
ENSMGAP00000009417	ENSTNIP00000006122
ENSMGAP00000013979	ENSTNIP00000011641
ENSMGAP00000008333	ENSTNIP00000007612
ENSMGAP00000008333	ENSTNIP00000019840
ENSMGAP00000015665	ENSTNIP00000016879
ENSMGAP00000012013	ENSTNIP00000010691
ENSMGAP00000012026	ENSTNIP00000010690
ENSMGAP00000005302	ENSTNIP00000001130
ENSMGAP00000016750	ENSTNIP00000005961
ENSMGAP00000016750	ENSTNIP00000012480
ENSMGAP00000004470	ENSTNIP00000008075
ENSMGAP00000004470	ENSTNIP00000011492
ENSMGAP00000010142	ENSTNIP00000016114
ENSMGAP00000002069	ENSTNIP00000009833
ENSMGAP00000002069	ENSTNIP00000008391
ENSMGAP00000004515	ENSTNIP00000007696
ENSMGAP00000000834	ENSTNIP00000012973
ENSMGAP00000000834	ENSTNIP00000018403
ENSMGAP00000001088	ENSTNIP00000005231
ENSMGAP00000017435	ENSTNIP00000020838
ENSMGAP00000018236	ENSTNIP00000004071
ENSMGAP00000018236	ENSTNIP00000014797
ENSMGAP00000010087	ENSTNIP00000004847
ENSMGAP00000003283	ENSTNIP00000022051
ENSMGAP00000011513	ENSTNIP00000021309
ENSMGAP00000018477	ENSTNIP00000006568
ENSMGAP00000012426	ENSTNIP00000010646
ENSMGAP00000015431	ENSTNIP00000011422
ENSMGAP00000004052	ENSTNIP00000010597
ENSMGAP00000012793	ENSTNIP00000002866
ENSMGAP00000012793	ENSTNIP00000000411
ENSMGAP00000010423	ENSTNIP00000018118
ENSMGAP00000010423	ENSTNIP00000003737
ENSMGAP00000006493	ENSTNIP00000006780
ENSMGAP00000002459	ENSTNIP00000017158
ENSMGAP00000007000	ENSTNIP00000007680
ENSMGAP00000005320	ENSTNIP00000011826
ENSMGAP00000012292	ENSTNIP00000021262
ENSMGAP00000003179	ENSTNIP00000020866
ENSMGAP00000012498	ENSTNIP00000020812
ENSMGAP00000011284	ENSTNIP00000019885
ENSMGAP00000004359	ENSTNIP00000010428
ENSMGAP00000010368	ENSTNIP00000011550
ENSMGAP00000010368	ENSTNIP00000009447
ENSMGAP00000011345	ENSTNIP00000010515
ENSMGAP00000017489	ENSTNIP00000004723
ENSMGAP00000005791	ENSTNIP00000017940
ENSMGAP00000000187	ENSTNIP00000017046
ENSMGAP00000000187	ENSTNIP00000012546
ENSMGAP00000003686	ENSTNIP00000006405
ENSMGAP00000014073	ENSTNIP00000022845
ENSMGAP00000010967	ENSTNIP00000021960
ENSMGAP00000003799	ENSTNIP00000018476
ENSMGAP00000006182	ENSTNIP00000015086
ENSMGAP00000019133	ENSTNIP00000014339
ENSMGAP00000016530	ENSTNIP00000022223
ENSMGAP00000016530	ENSTNIP00000014710
ENSMGAP00000001734	ENSTNIP00000001157
ENSMGAP00000007819	ENSTNIP00000021828
ENSMGAP00000013445	ENSTNIP00000015014
ENSMGAP00000013445	ENSTNIP00000002105
ENSMGAP00000019781	ENSTNIP00000019290
ENSMGAP00000019781	ENSTNIP00000019257
ENSMGAP00000017228	ENSTNIP00000016106
ENSMGAP00000017228	ENSTNIP00000015319
ENSMGAP00000016406	ENSTNIP00000014520
ENSMGAP00000007199	ENSTNIP00000010470
ENSMGAP00000010914	ENSTNIP00000010528
ENSMGAP00000010914	ENSTNIP00000018325
ENSMGAP00000008577	ENSTNIP00000013983
ENSMGAP00000008400	ENSTNIP00000021073
ENSMGAP00000008400	ENSTNIP00000017705
ENSMGAP00000002200	ENSTNIP00000013822
ENSMGAP00000008339	ENSTNIP00000011693
ENSMGAP00000009787	ENSTNIP00000006587
ENSMGAP00000003532	ENSTNIP00000011236
ENSMGAP00000002285	ENSTNIP00000009498
ENSMGAP00000003792	ENSTNIP00000001680
ENSMGAP00000003792	ENSTNIP00000011155
ENSMGAP00000002136	ENSTNIP00000017756
ENSMGAP00000009274	ENSTNIP00000000616
ENSMGAP00000005995	ENSTNIP00000012183
ENSMGAP00000019673	ENSTNIP00000004829
ENSMGAP00000018341	ENSTNIP00000011984
ENSMGAP00000013737	ENSTNIP00000019113
ENSMGAP00000014138	ENSTNIP00000007834
ENSMGAP00000010085	ENSTNIP00000013674
ENSMGAP00000014303	ENSTNIP00000015346
ENSMGAP00000003393	ENSTNIP00000016368
ENSMGAP00000011526	ENSTNIP00000002824
ENSMGAP00000012814	ENSTNIP00000011151
ENSMGAP00000007789	ENSTNIP00000013376
ENSMGAP00000003057	ENSTNIP00000000423
ENSMGAP00000000986	ENSTNIP00000016807
ENSMGAP00000006908	ENSTNIP00000002777
ENSMGAP00000013141	ENSTNIP00000021687
ENSMGAP00000009656	ENSTNIP00000009476
ENSMGAP00000007799	ENSTNIP00000018844
ENSMGAP00000006170	ENSTNIP00000010661
ENSMGAP00000006170	ENSTNIP00000000098
ENSMGAP00000015182	ENSTNIP00000016779
ENSMGAP00000015182	ENSTNIP00000017498
ENSMGAP00000008545	ENSTNIP00000018352
ENSMGAP00000008887	ENSTNIP00000012220
ENSMGAP00000008887	ENSTNIP00000015072
ENSMGAP00000001786	ENSTNIP00000005497
ENSMGAP00000009648	ENSTNIP00000021437
ENSMGAP00000003766	ENSTNIP00000014296
ENSMGAP00000015790	ENSTNIP00000016990
ENSMGAP00000015790	ENSTNIP00000016268
ENSMGAP00000002674	ENSTNIP00000014178
ENSMGAP00000003647	ENSTNIP00000010668
ENSMGAP00000003351	ENSTNIP00000007894
ENSMGAP00000003198	ENSTNIP00000009503
ENSMGAP00000013062	ENSTNIP00000005158
ENSMGAP00000008325	ENSTNIP00000015935
ENSMGAP00000014066	ENSTNIP00000013902
ENSMGAP00000008904	ENSTNIP00000017695
ENSMGAP00000019426	ENSTNIP00000018480
ENSMGAP00000011684	ENSTNIP00000005346
ENSMGAP00000006542	ENSTNIP00000011559
ENSMGAP00000010260	ENSTNIP00000018413
ENSMGAP00000014993	ENSTNIP00000007120
ENSMGAP00000005024	ENSTNIP00000022823
ENSMGAP00000009827	ENSTNIP00000018674
ENSMGAP00000001561	ENSTNIP00000014081
ENSMGAP00000002954	ENSTNIP00000019882
ENSMGAP00000000108	ENSTNIP00000020719
ENSMGAP00000003907	ENSTNIP00000016667
ENSMGAP00000003944	ENSTNIP00000005205
ENSMGAP00000015144	ENSTNIP00000012925
ENSMGAP00000009074	ENSTNIP00000020923
ENSMGAP00000002614	ENSTNIP00000005755
ENSMGAP00000017667	ENSTNIP00000021416
ENSMGAP00000012381	ENSTNIP00000007972
ENSMGAP00000003649	ENSTNIP00000011784
ENSMGAP00000010597	ENSTNIP00000011511
ENSMGAP00000002082	ENSTNIP00000016400
ENSMGAP00000019772	ENSTNIP00000011179
ENSMGAP00000015789	ENSTNIP00000004831
ENSMGAP00000015789	ENSTNIP00000016989
ENSMGAP00000012602	ENSTNIP00000018778
ENSMGAP00000015233	ENSTNIP00000019336
ENSMGAP00000015233	ENSTNIP00000014761
ENSMGAP00000001937	ENSTNIP00000019391
ENSMGAP00000001937	ENSTNIP00000012876
ENSMGAP00000007252	ENSTNIP00000006894
ENSMGAP00000000396	ENSTNIP00000007289
ENSMGAP00000007106	ENSTNIP00000016351
ENSMGAP00000007106	ENSTNIP00000014803
ENSMGAP00000009840	ENSTNIP00000010643
ENSMGAP00000010777	ENSTNIP00000015818
ENSMGAP00000012525	ENSTNIP00000020815
ENSMGAP00000014409	ENSTNIP00000010045
ENSMGAP00000010882	ENSTNIP00000022447
ENSMGAP00000004813	ENSTNIP00000014542
ENSMGAP00000010503	ENSTNIP00000017880
ENSMGAP00000001131	ENSTNIP00000006749
ENSMGAP00000010628	ENSTNIP00000001875
ENSMGAP00000018261	ENSTNIP00000013408
ENSMGAP00000006235	ENSTNIP00000010992
ENSMGAP00000003569	ENSTNIP00000006669
ENSMGAP00000010973	ENSTNIP00000016041
ENSMGAP00000011946	ENSTNIP00000020843
ENSMGAP00000017832	ENSTNIP00000020062
ENSMGAP00000004713	ENSTNIP00000022474
ENSMGAP00000014952	ENSTNIP00000006067
ENSMGAP00000015175	ENSTNIP00000014513
ENSMGAP00000016373	ENSTNIP00000017242
ENSMGAP00000014453	ENSTNIP00000019503
ENSMGAP00000003065	ENSTNIP00000020777
ENSMGAP00000014916	ENSTNIP00000010867
ENSMGAP00000016461	ENSTNIP00000016923
ENSMGAP00000003778	ENSTNIP00000007240
ENSMGAP00000009483	ENSTNIP00000006442
ENSMGAP00000015069	ENSTNIP00000006604
ENSMGAP00000015767	ENSTNIP00000012315
ENSMGAP00000015772	ENSTNIP00000016892
ENSMGAP00000008552	ENSTNIP00000011170
ENSMGAP00000014508	ENSTNIP00000020513
ENSMGAP00000018368	ENSTNIP00000014602
ENSMGAP00000018368	ENSTNIP00000008968
ENSMGAP00000013822	ENSTNIP00000010201
ENSMGAP00000007654	ENSTNIP00000018612
ENSMGAP00000012365	ENSTNIP00000020093
ENSMGAP00000006906	ENSTNIP00000010191
ENSMGAP00000014934	ENSTNIP00000010847
ENSMGAP00000001401	ENSTNIP00000018315
ENSMGAP00000006513	ENSTNIP00000003156
ENSMGAP00000006513	ENSTNIP00000016743
ENSMGAP00000006157	ENSTNIP00000006583
ENSMGAP00000016097	ENSTNIP00000012883
ENSMGAP00000007451	ENSTNIP00000018867
ENSMGAP00000006120	ENSTNIP00000014315
ENSMGAP00000005148	ENSTNIP00000014400
ENSMGAP00000003159	ENSTNIP00000010539
ENSMGAP00000008084	ENSTNIP00000001072
ENSMGAP00000008515	ENSTNIP00000008244
ENSMGAP00000011465	ENSTNIP00000005903
ENSMGAP00000016018	ENSTNIP00000002780
ENSMGAP00000000582	ENSTNIP00000009911
ENSMGAP00000011756	ENSTNIP00000012114
ENSMGAP00000015074	ENSTNIP00000018732
ENSMGAP00000007996	ENSTNIP00000011940
ENSMGAP00000011031	ENSTNIP00000002504
ENSMGAP00000009942	ENSTNIP00000015535
ENSMGAP00000009942	ENSTNIP00000010163
ENSMGAP00000009834	ENSTNIP00000002484
ENSMGAP00000011602	ENSTNIP00000022310
ENSMGAP00000011602	ENSTNIP00000020728
ENSMGAP00000006562	ENSTNIP00000013001
ENSMGAP00000011647	ENSTNIP00000018105
ENSMGAP00000011647	ENSTNIP00000017590
ENSMGAP00000003451	ENSTNIP00000008056
ENSMGAP00000014948	ENSTNIP00000005910
ENSMGAP00000010964	ENSTNIP00000003642
ENSMGAP00000001231	ENSTNIP00000005626
ENSMGAP00000005509	ENSTNIP00000022394
ENSMGAP00000005509	ENSTNIP00000000254
ENSMGAP00000002186	ENSTNIP00000012497
ENSMGAP00000014966	ENSTNIP00000010852
ENSMGAP00000017895	ENSTNIP00000022085
ENSMGAP00000015104	ENSTNIP00000022519
ENSMGAP00000018791	ENSTNIP00000002325
ENSMGAP00000016052	ENSTNIP00000018756
ENSMGAP00000015581	ENSTNIP00000011144
ENSMGAP00000004144	ENSTNIP00000014550
ENSMGAP00000007691	ENSTNIP00000021295
ENSMGAP00000002187	ENSTNIP00000008975
ENSMGAP00000014152	ENSTNIP00000001988
ENSMGAP00000014149	ENSTNIP00000003546
ENSMGAP00000008484	ENSTNIP00000014788
ENSMGAP00000004460	ENSTNIP00000017795
ENSMGAP00000004460	ENSTNIP00000018229
ENSMGAP00000001855	ENSTNIP00000010702
ENSMGAP00000001320	ENSTNIP00000013020
ENSMGAP00000004870	ENSTNIP00000018093
ENSMGAP00000007914	ENSTNIP00000013817
ENSMGAP00000009628	ENSTNIP00000014063
ENSMGAP00000009625	ENSTNIP00000015527
ENSMGAP00000011771	ENSTNIP00000009500
ENSMGAP00000011771	ENSTNIP00000004455
ENSMGAP00000002983	ENSTNIP00000010541
ENSMGAP00000006133	ENSTNIP00000017023
ENSMGAP00000006133	ENSTNIP00000007293
ENSMGAP00000005945	ENSTNIP00000004821
ENSMGAP00000005945	ENSTNIP00000021472
ENSMGAP00000010556	ENSTNIP00000018308
ENSMGAP00000006531	ENSTNIP00000011090
ENSMGAP00000004562	ENSTNIP00000020499
ENSMGAP00000001856	ENSTNIP00000002946
ENSMGAP00000004539	ENSTNIP00000006886
ENSMGAP00000009638	ENSTNIP00000015430
ENSMGAP00000012062	ENSTNIP00000015742
ENSMGAP00000005078	ENSTNIP00000003072
ENSMGAP00000009287	ENSTNIP00000017097
ENSMGAP00000009287	ENSTNIP00000013340
ENSMGAP00000005290	ENSTNIP00000017840
ENSMGAP00000000918	ENSTNIP00000019945
ENSMGAP00000005812	ENSTNIP00000019324
ENSMGAP00000000399	ENSTNIP00000016172
ENSMGAP00000004799	ENSTNIP00000012264
ENSMGAP00000004799	ENSTNIP00000003655
ENSMGAP00000010016	ENSTNIP00000005073
ENSMGAP00000013452	ENSTNIP00000020547
ENSMGAP00000013452	ENSTNIP00000019446
ENSMGAP00000012616	ENSTNIP00000018776
ENSMGAP00000005998	ENSTNIP00000004824
ENSMGAP00000009269	ENSTNIP00000018351
ENSMGAP00000012924	ENSTNIP00000022337
ENSMGAP00000010258	ENSTNIP00000020063
ENSMGAP00000008447	ENSTNIP00000003927
ENSMGAP00000018296	ENSTNIP00000005249
ENSMGAP00000019614	ENSTNIP00000020242
ENSMGAP00000003653	ENSTNIP00000012060
ENSMGAP00000013211	ENSTNIP00000022000
ENSMGAP00000008207	ENSTNIP00000005814
ENSMGAP00000001765	ENSTNIP00000012641
ENSMGAP00000001765	ENSTNIP00000010215
ENSMGAP00000014644	ENSTNIP00000012774
ENSMGAP00000014644	ENSTNIP00000022570
ENSMGAP00000011481	ENSTNIP00000022077
ENSMGAP00000003679	ENSTNIP00000005578
ENSMGAP00000002769	ENSTNIP00000018533
ENSMGAP00000005216	ENSTNIP00000017093
ENSMGAP00000009062	ENSTNIP00000002676
ENSMGAP00000003497	ENSTNIP00000022777
ENSMGAP00000002920	ENSTNIP00000017468
ENSMGAP00000002159	ENSTNIP00000018563
ENSMGAP00000003507	ENSTNIP00000019844
ENSMGAP00000016715	ENSTNIP00000016523
ENSMGAP00000011542	ENSTNIP00000001367
ENSMGAP00000002388	ENSTNIP00000013546
ENSMGAP00000002388	ENSTNIP00000018391
ENSMGAP00000001509	ENSTNIP00000019774
ENSMGAP00000011517	ENSTNIP00000006873
ENSMGAP00000017536	ENSTNIP00000010744
ENSMGAP00000017536	ENSTNIP00000015714
ENSMGAP00000008745	ENSTNIP00000013321
ENSMGAP00000009152	ENSTNIP00000017267
ENSMGAP00000006117	ENSTNIP00000006436
ENSMGAP00000014576	ENSTNIP00000010052
ENSMGAP00000009327	ENSTNIP00000019170
ENSMGAP00000015599	ENSTNIP00000017509
ENSMGAP00000016067	ENSTNIP00000005871
ENSMGAP00000013156	ENSTNIP00000015257
ENSMGAP00000000691	ENSTNIP00000019008
ENSMGAP00000014914	ENSTNIP00000016281
ENSMGAP00000009500	ENSTNIP00000009848
ENSMGAP00000011878	ENSTNIP00000014704
ENSMGAP00000003784	ENSTNIP00000006738
ENSMGAP00000012641	ENSTNIP00000001734
ENSMGAP00000003484	ENSTNIP00000008404
ENSMGAP00000007522	ENSTNIP00000000097
ENSMGAP00000015786	ENSTNIP00000006183
ENSMGAP00000003471	ENSTNIP00000019956
ENSMGAP00000017309	ENSTNIP00000006137
ENSMGAP00000013349	ENSTNIP00000001639
ENSMGAP00000019671	ENSTNIP00000007451
ENSMGAP00000019671	ENSTNIP00000020608
ENSMGAP00000010815	ENSTNIP00000018919
ENSMGAP00000007206	ENSTNIP00000019035
ENSMGAP00000004135	ENSTNIP00000017231
ENSMGAP00000002743	ENSTNIP00000018943
ENSMGAP00000002743	ENSTNIP00000011965
ENSMGAP00000003460	ENSTNIP00000006212
ENSMGAP00000003460	ENSTNIP00000022697
ENSMGAP00000001555	ENSTNIP00000005896
ENSMGAP00000017807	ENSTNIP00000018947
ENSMGAP00000017743	ENSTNIP00000022244
ENSMGAP00000017743	ENSTNIP00000017121
ENSMGAP00000010797	ENSTNIP00000007245
ENSMGAP00000014185	ENSTNIP00000021783
ENSMGAP00000007405	ENSTNIP00000016209
ENSMGAP00000002145	ENSTNIP00000013450
ENSMGAP00000004735	ENSTNIP00000019240
ENSMGAP00000016810	ENSTNIP00000001191
ENSMGAP00000002603	ENSTNIP00000002293
ENSMGAP00000019035	ENSTNIP00000002879
ENSMGAP00000018102	ENSTNIP00000015641
ENSMGAP00000019218	ENSTNIP00000013128
ENSMGAP00000019572	ENSTNIP00000011985
ENSMGAP00000007202	ENSTNIP00000008563
ENSMGAP00000014749	ENSTNIP00000010943
ENSMGAP00000010538	ENSTNIP00000018089
ENSMGAP00000002262	ENSTNIP00000023115
ENSMGAP00000018832	ENSTNIP00000009023
ENSMGAP00000002894	ENSTNIP00000017232
ENSMGAP00000001308	ENSTNIP00000016234
ENSMGAP00000014157	ENSTNIP00000007837
ENSMGAP00000010017	ENSTNIP00000008499
ENSMGAP00000001598	ENSTNIP00000013021
ENSMGAP00000000476	ENSTNIP00000018416
ENSMGAP00000008527	ENSTNIP00000003078
ENSMGAP00000006032	ENSTNIP00000003192
ENSMGAP00000006565	ENSTNIP00000009158
ENSMGAP00000011234	ENSTNIP00000014266
ENSMGAP00000007218	ENSTNIP00000015002
ENSMGAP00000004125	ENSTNIP00000008315
ENSMGAP00000005938	ENSTNIP00000011810
ENSMGAP00000016022	ENSTNIP00000015692
ENSMGAP00000004548	ENSTNIP00000018853
ENSMGAP00000015534	ENSTNIP00000000406
ENSMGAP00000015534	ENSTNIP00000014734
ENSMGAP00000018675	ENSTNIP00000020405
ENSMGAP00000001473	ENSTNIP00000020034
ENSMGAP00000008989	ENSTNIP00000015962
ENSMGAP00000015071	ENSTNIP00000006804
ENSMGAP00000015268	ENSTNIP00000018422
ENSMGAP00000015268	ENSTNIP00000016546
ENSMGAP00000003747	ENSTNIP00000009331
ENSMGAP00000003747	ENSTNIP00000014547
ENSMGAP00000010508	ENSTNIP00000012429
ENSMGAP00000016601	ENSTNIP00000001312
ENSMGAP00000002431	ENSTNIP00000012548
ENSMGAP00000006888	ENSTNIP00000019776
ENSMGAP00000006888	ENSTNIP00000006415
ENSMGAP00000007784	ENSTNIP00000010346
ENSMGAP00000009457	ENSTNIP00000021367
ENSMGAP00000004615	ENSTNIP00000014454
ENSMGAP00000009139	ENSTNIP00000000985
ENSMGAP00000006928	ENSTNIP00000019115
ENSMGAP00000001301	ENSTNIP00000021133
ENSMGAP00000011461	ENSTNIP00000006874
ENSMGAP00000000890	ENSTNIP00000009875
ENSMGAP00000014843	ENSTNIP00000006259
ENSMGAP00000014843	ENSTNIP00000006260
ENSMGAP00000001331	ENSTNIP00000020036
ENSMGAP00000001331	ENSTNIP00000012134
ENSMGAP00000014880	ENSTNIP00000019433
ENSMGAP00000013499	ENSTNIP00000015974
ENSMGAP00000011138	ENSTNIP00000015129
ENSMGAP00000012253	ENSTNIP00000001642
ENSMGAP00000012043	ENSTNIP00000011009
ENSMGAP00000013902	ENSTNIP00000007468
ENSMGAP00000006330	ENSTNIP00000020643
ENSMGAP00000006330	ENSTNIP00000002256
ENSMGAP00000013505	ENSTNIP00000018770
ENSMGAP00000013505	ENSTNIP00000017481
ENSMGAP00000007599	ENSTNIP00000020246
ENSMGAP00000005091	ENSTNIP00000020828
ENSMGAP00000012643	ENSTNIP00000020593
ENSMGAP00000000835	ENSTNIP00000015855
ENSMGAP00000013927	ENSTNIP00000013468
ENSMGAP00000006529	ENSTNIP00000016745
ENSMGAP00000010572	ENSTNIP00000019131
ENSMGAP00000002554	ENSTNIP00000008792
ENSMGAP00000002554	ENSTNIP00000017724
ENSMGAP00000000197	ENSTNIP00000018930
ENSMGAP00000013610	ENSTNIP00000002103
ENSMGAP00000003074	ENSTNIP00000009468
ENSMGAP00000003074	ENSTNIP00000009311
ENSMGAP00000003392	ENSTNIP00000010742
ENSMGAP00000003392	ENSTNIP00000015722
ENSMGAP00000001289	ENSTNIP00000017984
ENSMGAP00000008121	ENSTNIP00000013260
ENSMGAP00000006195	ENSTNIP00000021223
ENSMGAP00000017468	ENSTNIP00000014044
ENSMGAP00000017468	ENSTNIP00000017761
ENSMGAP00000003452	ENSTNIP00000010429
ENSMGAP00000017929	ENSTNIP00000015663
ENSMGAP00000009595	ENSTNIP00000015429
ENSMGAP00000002310	ENSTNIP00000014697
ENSMGAP00000000888	ENSTNIP00000018005
ENSMGAP00000000888	ENSTNIP00000010111
ENSMGAP00000013572	ENSTNIP00000009198
ENSMGAP00000013572	ENSTNIP00000012511
ENSMGAP00000003488	ENSTNIP00000007687
ENSMGAP00000007183	ENSTNIP00000011681
ENSMGAP00000014029	ENSTNIP00000022290
ENSMGAP00000014029	ENSTNIP00000019465
ENSMGAP00000000392	ENSTNIP00000020428
ENSMGAP00000010037	ENSTNIP00000012932
ENSMGAP00000001260	ENSTNIP00000006597
ENSMGAP00000001260	ENSTNIP00000016608
ENSMGAP00000014015	ENSTNIP00000013466
ENSMGAP00000014015	ENSTNIP00000018817
ENSMGAP00000019145	ENSTNIP00000013733
ENSMGAP00000006188	ENSTNIP00000007241
ENSMGAP00000011727	ENSTNIP00000019757
ENSMGAP00000011727	ENSTNIP00000007393
ENSMGAP00000010862	ENSTNIP00000020475
ENSMGAP00000012095	ENSTNIP00000014844
ENSMGAP00000012095	ENSTNIP00000020138
ENSMGAP00000015255	ENSTNIP00000012298
ENSMGAP00000011094	ENSTNIP00000009773
ENSMGAP00000007567	ENSTNIP00000020245
ENSMGAP00000000861	ENSTNIP00000017634
ENSMGAP00000000861	ENSTNIP00000009897
ENSMGAP00000003810	ENSTNIP00000002113
ENSMGAP00000019519	ENSTNIP00000010351
ENSMGAP00000013676	ENSTNIP00000004960
ENSMGAP00000013676	ENSTNIP00000021556
ENSMGAP00000000283	ENSTNIP00000017830
ENSMGAP00000000674	ENSTNIP00000012994
ENSMGAP00000000674	ENSTNIP00000005724
ENSMGAP00000017003	ENSTNIP00000010527
ENSMGAP00000017003	ENSTNIP00000018300
ENSMGAP00000016516	ENSTNIP00000013518
ENSMGAP00000015459	ENSTNIP00000008321
ENSMGAP00000013010	ENSTNIP00000019694
ENSMGAP00000014751	ENSTNIP00000019656
ENSMGAP00000005293	ENSTNIP00000020367
ENSMGAP00000004116	ENSTNIP00000005570
ENSMGAP00000004317	ENSTNIP00000016455
ENSMGAP00000004090	ENSTNIP00000002882
ENSMGAP00000015685	ENSTNIP00000017545
ENSMGAP00000009202	ENSTNIP00000014140
ENSMGAP00000009202	ENSTNIP00000014023
ENSMGAP00000004514	ENSTNIP00000012893
ENSMGAP00000004514	ENSTNIP00000002810
ENSMGAP00000005969	ENSTNIP00000007442
ENSMGAP00000010632	ENSTNIP00000004513
ENSMGAP00000012707	ENSTNIP00000013404
ENSMGAP00000005785	ENSTNIP00000004977
ENSMGAP00000005785	ENSTNIP00000017079
ENSMGAP00000009300	ENSTNIP00000005519
ENSMGAP00000015299	ENSTNIP00000016935
ENSMGAP00000018918	ENSTNIP00000003253
ENSMGAP00000018918	ENSTNIP00000016143
ENSMGAP00000011035	ENSTNIP00000009323
ENSMGAP00000013212	ENSTNIP00000013916
ENSMGAP00000017429	ENSTNIP00000014949
ENSMGAP00000008753	ENSTNIP00000014992
ENSMGAP00000002665	ENSTNIP00000007753
ENSMGAP00000011845	ENSTNIP00000022867
ENSMGAP00000010828	ENSTNIP00000009747
ENSMGAP00000015525	ENSTNIP00000012918
ENSMGAP00000004508	ENSTNIP00000020498
ENSMGAP00000009525	ENSTNIP00000011796
ENSMGAP00000007985	ENSTNIP00000005991
ENSMGAP00000012338	ENSTNIP00000022554
ENSMGAP00000014358	ENSTNIP00000020488
ENSMGAP00000015594	ENSTNIP00000009141
ENSMGAP00000009855	ENSTNIP00000005704
ENSMGAP00000019458	ENSTNIP00000008503
ENSMGAP00000009218	ENSTNIP00000021366
ENSMGAP00000000083	ENSTNIP00000019816
ENSMGAP00000013856	ENSTNIP00000022498
ENSMGAP00000011772	ENSTNIP00000005085
ENSMGAP00000001185	ENSTNIP00000008585
ENSMGAP00000014563	ENSTNIP00000022529
ENSMGAP00000012904	ENSTNIP00000019687
ENSMGAP00000008183	ENSTNIP00000019626
ENSMGAP00000008183	ENSTNIP00000005892
ENSMGAP00000004140	ENSTNIP00000016179
ENSMGAP00000009610	ENSTNIP00000022431
ENSMGAP00000009610	ENSTNIP00000000244
ENSMGAP00000017498	ENSTNIP00000018510
ENSMGAP00000017498	ENSTNIP00000016573
ENSMGAP00000005727	ENSTNIP00000021188
ENSMGAP00000008671	ENSTNIP00000019182
ENSMGAP00000012304	ENSTNIP00000013891
ENSMGAP00000012304	ENSTNIP00000020577
ENSMGAP00000012838	ENSTNIP00000020834
ENSMGAP00000004990	ENSTNIP00000013820
ENSMGAP00000004893	ENSTNIP00000019726
ENSMGAP00000003628	ENSTNIP00000006293
ENSMGAP00000003341	ENSTNIP00000010287
ENSMGAP00000019073	ENSTNIP00000005145
ENSMGAP00000012500	ENSTNIP00000019762
ENSMGAP00000009822	ENSTNIP00000020202
ENSMGAP00000010619	ENSTNIP00000005945
ENSMGAP00000002622	ENSTNIP00000019003
ENSMGAP00000012469	ENSTNIP00000014802
ENSMGAP00000012469	ENSTNIP00000019642
ENSMGAP00000008837	ENSTNIP00000020679
ENSMGAP00000009264	ENSTNIP00000007321
ENSMGAP00000014077	ENSTNIP00000014173
ENSMGAP00000007297	ENSTNIP00000021005
ENSMGAP00000007414	ENSTNIP00000011489
ENSMGAP00000012606	ENSTNIP00000018777
ENSMGAP00000010978	ENSTNIP00000006603
ENSMGAP00000010960	ENSTNIP00000012958
ENSMGAP00000010960	ENSTNIP00000002326
ENSMGAP00000010965	ENSTNIP00000023114
ENSMGAP00000007771	ENSTNIP00000005022
ENSMGAP00000013779	ENSTNIP00000019413
ENSMGAP00000002655	ENSTNIP00000010146
ENSMGAP00000000873	ENSTNIP00000006387
ENSMGAP00000012375	ENSTNIP00000019575
ENSMGAP00000012358	ENSTNIP00000021216
ENSMGAP00000001223	ENSTNIP00000013592
ENSMGAP00000005421	ENSTNIP00000012198
ENSMGAP00000005421	ENSTNIP00000016703
ENSMGAP00000011934	ENSTNIP00000009923
ENSMGAP00000006861	ENSTNIP00000016064
ENSMGAP00000009110	ENSTNIP00000017273
ENSMGAP00000014821	ENSTNIP00000004466
ENSMGAP00000012982	ENSTNIP00000007987
ENSMGAP00000012982	ENSTNIP00000012033
ENSMGAP00000019009	ENSTNIP00000016019
ENSMGAP00000001904	ENSTNIP00000015710
ENSMGAP00000002231	ENSTNIP00000011792
ENSMGAP00000009352	ENSTNIP00000021363
ENSMGAP00000007365	ENSTNIP00000013399
ENSMGAP00000007675	ENSTNIP00000007961
ENSMGAP00000013343	ENSTNIP00000019459
ENSMGAP00000015676	ENSTNIP00000016875
ENSMGAP00000011392	ENSTNIP00000011468
ENSMGAP00000001551	ENSTNIP00000018490
ENSMGAP00000006177	ENSTNIP00000010085
ENSMGAP00000009833	ENSTNIP00000015533
ENSMGAP00000009833	ENSTNIP00000010165
ENSMGAP00000009242	ENSTNIP00000021692
ENSMGAP00000007446	ENSTNIP00000004417
ENSMGAP00000014532	ENSTNIP00000022536
ENSMGAP00000002658	ENSTNIP00000019047
ENSMGAP00000000102	ENSTNIP00000010884
ENSMGAP00000015341	ENSTNIP00000017559
ENSMGAP00000012682	ENSTNIP00000003538
ENSMGAP00000010013	ENSTNIP00000011257
ENSMGAP00000010013	ENSTNIP00000001474
ENSMGAP00000012243	ENSTNIP00000021261
ENSMGAP00000012243	ENSTNIP00000010671
ENSMGAP00000007750	ENSTNIP00000013098
ENSMGAP00000009802	ENSTNIP00000019175
ENSMGAP00000015588	ENSTNIP00000005434
ENSMGAP00000010238	ENSTNIP00000013987
ENSMGAP00000010238	ENSTNIP00000007370
ENSMGAP00000006048	ENSTNIP00000012969
ENSMGAP00000009006	ENSTNIP00000022098
ENSMGAP00000003099	ENSTNIP00000006472
ENSMGAP00000006995	ENSTNIP00000001176
ENSMGAP00000008871	ENSTNIP00000012415
ENSMGAP00000008871	ENSTNIP00000013298
ENSMGAP00000004509	ENSTNIP00000009668
ENSMGAP00000013714	ENSTNIP00000010290
ENSMGAP00000009055	ENSTNIP00000014141
ENSMGAP00000001186	ENSTNIP00000008911
ENSMGAP00000005705	ENSTNIP00000014852
ENSMGAP00000012478	ENSTNIP00000020098
ENSMGAP00000001315	ENSTNIP00000007891
ENSMGAP00000014799	ENSTNIP00000018733
ENSMGAP00000009757	ENSTNIP00000006468
ENSMGAP00000009757	ENSTNIP00000001657
ENSMGAP00000011250	ENSTNIP00000011344
ENSMGAP00000007732	ENSTNIP00000003669
ENSMGAP00000007732	ENSTNIP00000000324
ENSMGAP00000003457	ENSTNIP00000021726
ENSMGAP00000003493	ENSTNIP00000016171
ENSMGAP00000010197	ENSTNIP00000000502
ENSMGAP00000010197	ENSTNIP00000019611
ENSMGAP00000001738	ENSTNIP00000021392
ENSMGAP00000014258	ENSTNIP00000015248
ENSMGAP00000011093	ENSTNIP00000012070
ENSMGAP00000011093	ENSTNIP00000021595
ENSMGAP00000005471	ENSTNIP00000012993
ENSMGAP00000000903	ENSTNIP00000019946
ENSMGAP00000000903	ENSTNIP00000009083
ENSMGAP00000004085	ENSTNIP00000009871
ENSMGAP00000013853	ENSTNIP00000019421
ENSMGAP00000009568	ENSTNIP00000008246
ENSMGAP00000011456	ENSTNIP00000014611
ENSMGAP00000011456	ENSTNIP00000012059
ENSMGAP00000015420	ENSTNIP00000000477
ENSMGAP00000014543	ENSTNIP00000000008
ENSMGAP00000009481	ENSTNIP00000005539
ENSMGAP00000019061	ENSTNIP00000005300
ENSMGAP00000002409	ENSTNIP00000010180
ENSMGAP00000000838	ENSTNIP00000010087
ENSMGAP00000009320	ENSTNIP00000021693
ENSMGAP00000009865	ENSTNIP00000010164
ENSMGAP00000003093	ENSTNIP00000007138
ENSMGAP00000000259	ENSTNIP00000012545
ENSMGAP00000018802	ENSTNIP00000005125
ENSMGAP00000013462	ENSTNIP00000010037
ENSMGAP00000003170	ENSTNIP00000011671
ENSMGAP00000014533	ENSTNIP00000009672
ENSMGAP00000014533	ENSTNIP00000013865
ENSMGAP00000017533	ENSTNIP00000020210
ENSMGAP00000002473	ENSTNIP00000019005
ENSMGAP00000002661	ENSTNIP00000004796
ENSMGAP00000016470	ENSTNIP00000016932
ENSMGAP00000005797	ENSTNIP00000013734
ENSMGAP00000009921	ENSTNIP00000019067
ENSMGAP00000009324	ENSTNIP00000003771
ENSMGAP00000010154	ENSTNIP00000007420
ENSMGAP00000008398	ENSTNIP00000010711
ENSMGAP00000003571	ENSTNIP00000019165
ENSMGAP00000014330	ENSTNIP00000005941
ENSMGAP00000010879	ENSTNIP00000000578
ENSMGAP00000001926	ENSTNIP00000010480
ENSMGAP00000003247	ENSTNIP00000017269
ENSMGAP00000015683	ENSTNIP00000018766
ENSMGAP00000008138	ENSTNIP00000002090
ENSMGAP00000011965	ENSTNIP00000021729
ENSMGAP00000003244	ENSTNIP00000019962
ENSMGAP00000015537	ENSTNIP00000012916
ENSMGAP00000015537	ENSTNIP00000008041
ENSMGAP00000013741	ENSTNIP00000019409
ENSMGAP00000013741	ENSTNIP00000022496
ENSMGAP00000003101	ENSTNIP00000007232
ENSMGAP00000006824	ENSTNIP00000014664
ENSMGAP00000011342	ENSTNIP00000019599
ENSMGAP00000002814	ENSTNIP00000008612
ENSMGAP00000015265	ENSTNIP00000018984
ENSMGAP00000015265	ENSTNIP00000011924
ENSMGAP00000001699	ENSTNIP00000000634
ENSMGAP00000003342	ENSTNIP00000007230
ENSMGAP00000001659	ENSTNIP00000014928
ENSMGAP00000004748	ENSTNIP00000018491
ENSMGAP00000012912	ENSTNIP00000001415
ENSMGAP00000014669	ENSTNIP00000003040
ENSMGAP00000008719	ENSTNIP00000019181
ENSMGAP00000002544	ENSTNIP00000016524
ENSMGAP00000002544	ENSTNIP00000019004
ENSMGAP00000004159	ENSTNIP00000004100
ENSMGAP00000012971	ENSTNIP00000022254
ENSMGAP00000011216	ENSTNIP00000013252
ENSMGAP00000015296	ENSTNIP00000016943
ENSMGAP00000008629	ENSTNIP00000007603
ENSMGAP00000002957	ENSTNIP00000017467
ENSMGAP00000002957	ENSTNIP00000013331
ENSMGAP00000001521	ENSTNIP00000016683
ENSMGAP00000016993	ENSTNIP00000018938
ENSMGAP00000006922	ENSTNIP00000015806
ENSMGAP00000009640	ENSTNIP00000014799
ENSMGAP00000013307	ENSTNIP00000015915
ENSMGAP00000013549	ENSTNIP00000001931
ENSMGAP00000001641	ENSTNIP00000008993
ENSMGAP00000008643	ENSTNIP00000010252
ENSMGAP00000013976	ENSTNIP00000001518
ENSMGAP00000003882	ENSTNIP00000002692
ENSMGAP00000001229	ENSTNIP00000012781
ENSMGAP00000010606	ENSTNIP00000011509
ENSMGAP00000010606	ENSTNIP00000017443
ENSMGAP00000005804	ENSTNIP00000002690
ENSMGAP00000013027	ENSTNIP00000007278
ENSMGAP00000010762	ENSTNIP00000014324
ENSMGAP00000003521	ENSTNIP00000019158
ENSMGAP00000012557	ENSTNIP00000012054
ENSMGAP00000004776	ENSTNIP00000018809
ENSMGAP00000000870	ENSTNIP00000019878
ENSMGAP00000007688	ENSTNIP00000010174
ENSMGAP00000002556	ENSTNIP00000017673
ENSMGAP00000011888	ENSTNIP00000015653
ENSMGAP00000011888	ENSTNIP00000019108
ENSMGAP00000010755	ENSTNIP00000017706
ENSMGAP00000010755	ENSTNIP00000021084
ENSMGAP00000003916	ENSTNIP00000009077
ENSMGAP00000002734	ENSTNIP00000022042
ENSMGAP00000002734	ENSTNIP00000003410
ENSMGAP00000006873	ENSTNIP00000007112
ENSMGAP00000012622	ENSTNIP00000015294
ENSMGAP00000012622	ENSTNIP00000011353
ENSMGAP00000002326	ENSTNIP00000016587
ENSMGAP00000010155	ENSTNIP00000002999
ENSMGAP00000012316	ENSTNIP00000021264
ENSMGAP00000003134	ENSTNIP00000005842
ENSMGAP00000002122	ENSTNIP00000008387
ENSMGAP00000008584	ENSTNIP00000005555
ENSMGAP00000006259	ENSTNIP00000020258
ENSMGAP00000001004	ENSTNIP00000004897
ENSMGAP00000002645	ENSTNIP00000021558
ENSMGAP00000010799	ENSTNIP00000020041
ENSMGAP00000011572	ENSTNIP00000014352
ENSMGAP00000001756	ENSTNIP00000010082
ENSMGAP00000007306	ENSTNIP00000001960
ENSMGAP00000007306	ENSTNIP00000021976
ENSMGAP00000016020	ENSTNIP00000015690
ENSMGAP00000000828	ENSTNIP00000020111
ENSMGAP00000014208	ENSTNIP00000015211
ENSMGAP00000014722	ENSTNIP00000006001
ENSMGAP00000010500	ENSTNIP00000018305
ENSMGAP00000017846	ENSTNIP00000018901
ENSMGAP00000006709	ENSTNIP00000014280
ENSMGAP00000011374	ENSTNIP00000021813
ENSMGAP00000015578	ENSTNIP00000000214
ENSMGAP00000006728	ENSTNIP00000013207
ENSMGAP00000001112	ENSTNIP00000005364
ENSMGAP00000005616	ENSTNIP00000021174
ENSMGAP00000010582	ENSTNIP00000017957
ENSMGAP00000007328	ENSTNIP00000004739
ENSMGAP00000010877	ENSTNIP00000013291
ENSMGAP00000010877	ENSTNIP00000012474
ENSMGAP00000000251	ENSTNIP00000022345
ENSMGAP00000001694	ENSTNIP00000009346
ENSMGAP00000007757	ENSTNIP00000018845
ENSMGAP00000014053	ENSTNIP00000017535
ENSMGAP00000001837	ENSTNIP00000022048
ENSMGAP00000011457	ENSTNIP00000018560
ENSMGAP00000010631	ENSTNIP00000018282
ENSMGAP00000010631	ENSTNIP00000005846
ENSMGAP00000018907	ENSTNIP00000012087
ENSMGAP00000007408	ENSTNIP00000018866
ENSMGAP00000007408	ENSTNIP00000000215
ENSMGAP00000013579	ENSTNIP00000006684
ENSMGAP00000014471	ENSTNIP00000022544
ENSMGAP00000014005	ENSTNIP00000022293
ENSMGAP00000014005	ENSTNIP00000013869
ENSMGAP00000005429	ENSTNIP00000006962
ENSMGAP00000012662	ENSTNIP00000006858
ENSMGAP00000012660	ENSTNIP00000006271
ENSMGAP00000013858	ENSTNIP00000021950
ENSMGAP00000003252	ENSTNIP00000001688
ENSMGAP00000003252	ENSTNIP00000017167
ENSMGAP00000009577	ENSTNIP00000018990
ENSMGAP00000015395	ENSTNIP00000016946
ENSMGAP00000004837	ENSTNIP00000017848
ENSMGAP00000013465	ENSTNIP00000009712
ENSMGAP00000010825	ENSTNIP00000001443
ENSMGAP00000002555	ENSTNIP00000018523
ENSMGAP00000019015	ENSTNIP00000011989
ENSMGAP00000008612	ENSTNIP00000018835
ENSMGAP00000012442	ENSTNIP00000020223
ENSMGAP00000003096	ENSTNIP00000007713
ENSMGAP00000003096	ENSTNIP00000014656
ENSMGAP00000007662	ENSTNIP00000001055
ENSMGAP00000007662	ENSTNIP00000001772
ENSMGAP00000013818	ENSTNIP00000010202
ENSMGAP00000010057	ENSTNIP00000013424
ENSMGAP00000008901	ENSTNIP00000013945
ENSMGAP00000000786	ENSTNIP00000016812
ENSMGAP00000012634	ENSTNIP00000003231
ENSMGAP00000017507	ENSTNIP00000022260
ENSMGAP00000013502	ENSTNIP00000000194
ENSMGAP00000011574	ENSTNIP00000014350
ENSMGAP00000000951	ENSTNIP00000019943
ENSMGAP00000010063	ENSTNIP00000021254
ENSMGAP00000015045	ENSTNIP00000002341
ENSMGAP00000015045	ENSTNIP00000010876
ENSMGAP00000005737	ENSTNIP00000004199
ENSMGAP00000006786	ENSTNIP00000017235
ENSMGAP00000002729	ENSTNIP00000018522
ENSMGAP00000014498	ENSTNIP00000021940
ENSMGAP00000002852	ENSTNIP00000021499
ENSMGAP00000003742	ENSTNIP00000011868
ENSMGAP00000009937	ENSTNIP00000009153
ENSMGAP00000011254	ENSTNIP00000010653
ENSMGAP00000011462	ENSTNIP00000011601
ENSMGAP00000003699	ENSTNIP00000012929
ENSMGAP00000003102	ENSTNIP00000001879
ENSMGAP00000017717	ENSTNIP00000021208
ENSMGAP00000013271	ENSTNIP00000019989
ENSMGAP00000009204	ENSTNIP00000019494
ENSMGAP00000010078	ENSTNIP00000013426
ENSMGAP00000012206	ENSTNIP00000007322
ENSMGAP00000009040	ENSTNIP00000022096
ENSMGAP00000009040	ENSTNIP00000011503
ENSMGAP00000013128	ENSTNIP00000023010
ENSMGAP00000014254	ENSTNIP00000022025
ENSMGAP00000010241	ENSTNIP00000021136
ENSMGAP00000010241	ENSTNIP00000002031
ENSMGAP00000006431	ENSTNIP00000014832
ENSMGAP00000006431	ENSTNIP00000012676
ENSMGAP00000007922	ENSTNIP00000001853
ENSMGAP00000011334	ENSTNIP00000008224
ENSMGAP00000005338	ENSTNIP00000005516
ENSMGAP00000009584	ENSTNIP00000015427
ENSMGAP00000016919	ENSTNIP00000005944
ENSMGAP00000013073	ENSTNIP00000015972
ENSMGAP00000000245	ENSTNIP00000000405
ENSMGAP00000006625	ENSTNIP00000020707
ENSMGAP00000006625	ENSTNIP00000021502
ENSMGAP00000007389	ENSTNIP00000005491
ENSMGAP00000009709	ENSTNIP00000010641
ENSMGAP00000001058	ENSTNIP00000018087
ENSMGAP00000001058	ENSTNIP00000009580
ENSMGAP00000001333	ENSTNIP00000018086
ENSMGAP00000017217	ENSTNIP00000000204
ENSMGAP00000012730	ENSTNIP00000020894
ENSMGAP00000017223	ENSTNIP00000008668
ENSMGAP00000000994	ENSTNIP00000003222
ENSMGAP00000014034	ENSTNIP00000013872
ENSMGAP00000010074	ENSTNIP00000008870
ENSMGAP00000008394	ENSTNIP00000011690
ENSMGAP00000004358	ENSTNIP00000019831
ENSMGAP00000009941	ENSTNIP00000020841
ENSMGAP00000013901	ENSTNIP00000004558
ENSMGAP00000013901	ENSTNIP00000019786
ENSMGAP00000007019	ENSTNIP00000015836
ENSMGAP00000002353	ENSTNIP00000013782
ENSMGAP00000011927	ENSTNIP00000006883
ENSMGAP00000010690	ENSTNIP00000015618
ENSMGAP00000016128	ENSTNIP00000012862
ENSMGAP00000011507	ENSTNIP00000003738
ENSMGAP00000011230	ENSTNIP00000019491
ENSMGAP00000013520	ENSTNIP00000020562
ENSMGAP00000015200	ENSTNIP00000007567
ENSMGAP00000006747	ENSTNIP00000008528
ENSMGAP00000000104	ENSTNIP00000009581
ENSMGAP00000000104	ENSTNIP00000018174
ENSMGAP00000013242	ENSTNIP00000006657
ENSMGAP00000004393	ENSTNIP00000017333
ENSMGAP00000004393	ENSTNIP00000014019
ENSMGAP00000003639	ENSTNIP00000018206
ENSMGAP00000002919	ENSTNIP00000022157
ENSMGAP00000014835	ENSTNIP00000019403
ENSMGAP00000010334	ENSTNIP00000002950
ENSMGAP00000014640	ENSTNIP00000012777
ENSMGAP00000006766	ENSTNIP00000016011
ENSMGAP00000005055	ENSTNIP00000020953
ENSMGAP00000012137	ENSTNIP00000022566
ENSMGAP00000010180	ENSTNIP00000008967
ENSMGAP00000010180	ENSTNIP00000014603
ENSMGAP00000013213	ENSTNIP00000013915
ENSMGAP00000010111	ENSTNIP00000015315
ENSMGAP00000010111	ENSTNIP00000000023
ENSMGAP00000005081	ENSTNIP00000011713
ENSMGAP00000005619	ENSTNIP00000019197
ENSMGAP00000001760	ENSTNIP00000006931
ENSMGAP00000018704	ENSTNIP00000011348
ENSMGAP00000005779	ENSTNIP00000010320
ENSMGAP00000014295	ENSTNIP00000019086
ENSMGAP00000010162	ENSTNIP00000011526
ENSMGAP00000010162	ENSTNIP00000017088
ENSMGAP00000018188	ENSTNIP00000001554
ENSMGAP00000000140	ENSTNIP00000020105
ENSMGAP00000006172	ENSTNIP00000008562
ENSMGAP00000016548	ENSTNIP00000002214
ENSMGAP00000011824	ENSTNIP00000020007
ENSMGAP00000005450	ENSTNIP00000021169
ENSMGAP00000012070	ENSTNIP00000013922
ENSMGAP00000013253	ENSTNIP00000022273
ENSMGAP00000013253	ENSTNIP00000004542
ENSMGAP00000016807	ENSTNIP00000002674
ENSMGAP00000002737	ENSTNIP00000004154
ENSMGAP00000002737	ENSTNIP00000004153
ENSMGAP00000008642	ENSTNIP00000004147
ENSMGAP00000008642	ENSTNIP00000022820
ENSMGAP00000015526	ENSTNIP00000016621
ENSMGAP00000009167	ENSTNIP00000017895
ENSMGAP00000001023	ENSTNIP00000015829
ENSMGAP00000015564	ENSTNIP00000001119
ENSMGAP00000000643	ENSTNIP00000005408
ENSMGAP00000000643	ENSTNIP00000003807
ENSMGAP00000005734	ENSTNIP00000008139
ENSMGAP00000005734	ENSTNIP00000005211
ENSMGAP00000006178	ENSTNIP00000015931
ENSMGAP00000004467	ENSTNIP00000012894
ENSMGAP00000007008	ENSTNIP00000007377
ENSMGAP00000003081	ENSTNIP00000008095
ENSMGAP00000019634	ENSTNIP00000010422
ENSMGAP00000000032	ENSTNIP00000011958
ENSMGAP00000007508	ENSTNIP00000000838
ENSMGAP00000007508	ENSTNIP00000016208
ENSMGAP00000006897	ENSTNIP00000008808
ENSMGAP00000002725	ENSTNIP00000018297
ENSMGAP00000002725	ENSTNIP00000016992
ENSMGAP00000008477	ENSTNIP00000017751
ENSMGAP00000009823	ENSTNIP00000019071
ENSMGAP00000019178	ENSTNIP00000017503
ENSMGAP00000001470	ENSTNIP00000000928
ENSMGAP00000010945	ENSTNIP00000020907
ENSMGAP00000006088	ENSTNIP00000018359
ENSMGAP00000006088	ENSTNIP00000021245
ENSMGAP00000002054	ENSTNIP00000004162
ENSMGAP00000002014	ENSTNIP00000004161
ENSMGAP00000011231	ENSTNIP00000003031
ENSMGAP00000009796	ENSTNIP00000012769
ENSMGAP00000015802	ENSTNIP00000018489
ENSMGAP00000015802	ENSTNIP00000016481
ENSMGAP00000003889	ENSTNIP00000002597
ENSMGAP00000012100	ENSTNIP00000006031
ENSMGAP00000012100	ENSTNIP00000011005
ENSMGAP00000007532	ENSTNIP00000004185
ENSMGAP00000007532	ENSTNIP00000007688
ENSMGAP00000005822	ENSTNIP00000005414
ENSMGAP00000001008	ENSTNIP00000011458
ENSMGAP00000018565	ENSTNIP00000002653
ENSMGAP00000000866	ENSTNIP00000012529
ENSMGAP00000015271	ENSTNIP00000016907
ENSMGAP00000006269	ENSTNIP00000017923
ENSMGAP00000016150	ENSTNIP00000008359
ENSMGAP00000016150	ENSTNIP00000012844
ENSMGAP00000015806	ENSTNIP00000001461
ENSMGAP00000005467	ENSTNIP00000014259
ENSMGAP00000009570	ENSTNIP00000002759
ENSMGAP00000005050	ENSTNIP00000014846
ENSMGAP00000017700	ENSTNIP00000021982
ENSMGAP00000014526	ENSTNIP00000014367
ENSMGAP00000002364	ENSTNIP00000021476
ENSMGAP00000002364	ENSTNIP00000015546
ENSMGAP00000010602	ENSTNIP00000020928
ENSMGAP00000006180	ENSTNIP00000000009
ENSMGAP00000014488	ENSTNIP00000020438
ENSMGAP00000000387	ENSTNIP00000021760
ENSMGAP00000000387	ENSTNIP00000015898
ENSMGAP00000012958	ENSTNIP00000006861
ENSMGAP00000001649	ENSTNIP00000014479
ENSMGAP00000006276	ENSTNIP00000014840
ENSMGAP00000006276	ENSTNIP00000002801
ENSMGAP00000001111	ENSTNIP00000015865
ENSMGAP00000001111	ENSTNIP00000014913
ENSMGAP00000013186	ENSTNIP00000014448
ENSMGAP00000013186	ENSTNIP00000022023
ENSMGAP00000016301	ENSTNIP00000006887
ENSMGAP00000016980	ENSTNIP00000004913
ENSMGAP00000016615	ENSTNIP00000018073
ENSMGAP00000016615	ENSTNIP00000021453
ENSMGAP00000013589	ENSTNIP00000013939
ENSMGAP00000000755	ENSTNIP00000006115
ENSMGAP00000006819	ENSTNIP00000008378
ENSMGAP00000006819	ENSTNIP00000022050
ENSMGAP00000010447	ENSTNIP00000017787
ENSMGAP00000000891	ENSTNIP00000009414
ENSMGAP00000001218	ENSTNIP00000013217
ENSMGAP00000014643	ENSTNIP00000012775
ENSMGAP00000007805	ENSTNIP00000015140
ENSMGAP00000013825	ENSTNIP00000014360
ENSMGAP00000016158	ENSTNIP00000005625
ENSMGAP00000000288	ENSTNIP00000005889
ENSMGAP00000008771	ENSTNIP00000019180
ENSMGAP00000015574	ENSTNIP00000016965
ENSMGAP00000007086	ENSTNIP00000017118
ENSMGAP00000007086	ENSTNIP00000016006
ENSMGAP00000001898	ENSTNIP00000020763
ENSMGAP00000011052	ENSTNIP00000005047
ENSMGAP00000004976	ENSTNIP00000009869
ENSMGAP00000012968	ENSTNIP00000020374
ENSMGAP00000018182	ENSTNIP00000002415
ENSMGAP00000018182	ENSTNIP00000010840
ENSMGAP00000006999	ENSTNIP00000017825
ENSMGAP00000002903	ENSTNIP00000003278
ENSMGAP00000009699	ENSTNIP00000022074
ENSMGAP00000001332	ENSTNIP00000009344
ENSMGAP00000003291	ENSTNIP00000011839
ENSMGAP00000011162	ENSTNIP00000021601
ENSMGAP00000019437	ENSTNIP00000020074
ENSMGAP00000004312	ENSTNIP00000015572
ENSMGAP00000004312	ENSTNIP00000010107
ENSMGAP00000011971	ENSTNIP00000011019
ENSMGAP00000011971	ENSTNIP00000010803
ENSMGAP00000014971	ENSTNIP00000022339
ENSMGAP00000007592	ENSTNIP00000006990
ENSMGAP00000011468	ENSTNIP00000007225
ENSMGAP00000014504	ENSTNIP00000013810
ENSMGAP00000006021	ENSTNIP00000016737
ENSMGAP00000006021	ENSTNIP00000012234
ENSMGAP00000002799	ENSTNIP00000010182
ENSMGAP00000013655	ENSTNIP00000005252
ENSMGAP00000013655	ENSTNIP00000011187
ENSMGAP00000007739	ENSTNIP00000008167
ENSMGAP00000005614	ENSTNIP00000011579
ENSMGAP00000011069	ENSTNIP00000017594
ENSMGAP00000015597	ENSTNIP00000016958
ENSMGAP00000007875	ENSTNIP00000012364
ENSMGAP00000000282	ENSTNIP00000005550
ENSMGAP00000001819	ENSTNIP00000019569
ENSMGAP00000005758	ENSTNIP00000021189
ENSMGAP00000011975	ENSTNIP00000018719
ENSMGAP00000004779	ENSTNIP00000014771
ENSMGAP00000009769	ENSTNIP00000021025
ENSMGAP00000007973	ENSTNIP00000007071
ENSMGAP00000017322	ENSTNIP00000020980
ENSMGAP00000003038	ENSTNIP00000000663
ENSMGAP00000013314	ENSTNIP00000019408
ENSMGAP00000005853	ENSTNIP00000002237
ENSMGAP00000004944	ENSTNIP00000007547
ENSMGAP00000012156	ENSTNIP00000022565
ENSMGAP00000015583	ENSTNIP00000017572
ENSMGAP00000009359	ENSTNIP00000007253
ENSMGAP00000009359	ENSTNIP00000017227
ENSMGAP00000003720	ENSTNIP00000006668
ENSMGAP00000001829	ENSTNIP00000011499
ENSMGAP00000004557	ENSTNIP00000019099
ENSMGAP00000015488	ENSTNIP00000016910
ENSMGAP00000004036	ENSTNIP00000019977
ENSMGAP00000008778	ENSTNIP00000016855
ENSMGAP00000015173	ENSTNIP00000001711
ENSMGAP00000011165	ENSTNIP00000016319
ENSMGAP00000002754	ENSTNIP00000019887
ENSMGAP00000004483	ENSTNIP00000016537
ENSMGAP00000004483	ENSTNIP00000018286
ENSMGAP00000011939	ENSTNIP00000018721
ENSMGAP00000011939	ENSTNIP00000017552
ENSMGAP00000016047	ENSTNIP00000013264
ENSMGAP00000004032	ENSTNIP00000014274
ENSMGAP00000006749	ENSTNIP00000009103
ENSMGAP00000011903	ENSTNIP00000016072
ENSMGAP00000011566	ENSTNIP00000002925
ENSMGAP00000018193	ENSTNIP00000007645
ENSMGAP00000018530	ENSTNIP00000007308
ENSMGAP00000018530	ENSTNIP00000019399
ENSMGAP00000009932	ENSTNIP00000003244
ENSMGAP00000007277	ENSTNIP00000001590
ENSMGAP00000009267	ENSTNIP00000017888
ENSMGAP00000009267	ENSTNIP00000021246
ENSMGAP00000014360	ENSTNIP00000017129
ENSMGAP00000009285	ENSTNIP00000018623
ENSMGAP00000017325	ENSTNIP00000018582
ENSMGAP00000017064	ENSTNIP00000012392
ENSMGAP00000003721	ENSTNIP00000004282
ENSMGAP00000008096	ENSTNIP00000014960
ENSMGAP00000019648	ENSTNIP00000020091
ENSMGAP00000013120	ENSTNIP00000013269
ENSMGAP00000000880	ENSTNIP00000016810
ENSMGAP00000005114	ENSTNIP00000011425
ENSMGAP00000015495	ENSTNIP00000023023
ENSMGAP00000005993	ENSTNIP00000012976
ENSMGAP00000005993	ENSTNIP00000000505
ENSMGAP00000002863	ENSTNIP00000018666
ENSMGAP00000002863	ENSTNIP00000021929
ENSMGAP00000012309	ENSTNIP00000019546
ENSMGAP00000011146	ENSTNIP00000001120
ENSMGAP00000011146	ENSTNIP00000012065
ENSMGAP00000014781	ENSTNIP00000021958
ENSMGAP00000014781	ENSTNIP00000013634
ENSMGAP00000006634	ENSTNIP00000005677
ENSMGAP00000006634	ENSTNIP00000006988
ENSMGAP00000011306	ENSTNIP00000011341
ENSMGAP00000006228	ENSTNIP00000018977
ENSMGAP00000008782	ENSTNIP00000017399
ENSMGAP00000002764	ENSTNIP00000019926
ENSMGAP00000019156	ENSTNIP00000001951
ENSMGAP00000019156	ENSTNIP00000017557
ENSMGAP00000006429	ENSTNIP00000000677
ENSMGAP00000004693	ENSTNIP00000018933
ENSMGAP00000010327	ENSTNIP00000010294
ENSMGAP00000011955	ENSTNIP00000016068
ENSMGAP00000001645	ENSTNIP00000018996
ENSMGAP00000014601	ENSTNIP00000020369
ENSMGAP00000002252	ENSTNIP00000018566
ENSMGAP00000011247	ENSTNIP00000015187
ENSMGAP00000012608	ENSTNIP00000008218
ENSMGAP00000009244	ENSTNIP00000015816
ENSMGAP00000008916	ENSTNIP00000015605
ENSMGAP00000019006	ENSTNIP00000012583
ENSMGAP00000005580	ENSTNIP00000019703
ENSMGAP00000011333	ENSTNIP00000007655
ENSMGAP00000009109	ENSTNIP00000001740
ENSMGAP00000012788	ENSTNIP00000022358
ENSMGAP00000001676	ENSTNIP00000006665
ENSMGAP00000005133	ENSTNIP00000000545
ENSMGAP00000008770	ENSTNIP00000014671
ENSMGAP00000001526	ENSTNIP00000001128
ENSMGAP00000017432	ENSTNIP00000021974
ENSMGAP00000017432	ENSTNIP00000005371
ENSMGAP00000015110	ENSTNIP00000000801
ENSMGAP00000001295	ENSTNIP00000014806
ENSMGAP00000017467	ENSTNIP00000022608
ENSMGAP00000017467	ENSTNIP00000003799
ENSMGAP00000011518	ENSTNIP00000001978
ENSMGAP00000001684	ENSTNIP00000011494
ENSMGAP00000001684	ENSTNIP00000022607
ENSMGAP00000013118	ENSTNIP00000003347
ENSMGAP00000007224	ENSTNIP00000009425
ENSMGAP00000014126	ENSTNIP00000022414
ENSMGAP00000006949	ENSTNIP00000006362
ENSMGAP00000007741	ENSTNIP00000017410
ENSMGAP00000000493	ENSTNIP00000011335
ENSMGAP00000009911	ENSTNIP00000004387
ENSMGAP00000006555	ENSTNIP00000001669
ENSMGAP00000014977	ENSTNIP00000015959
ENSMGAP00000005506	ENSTNIP00000012104
ENSMGAP00000005506	ENSTNIP00000020620
ENSMGAP00000016907	ENSTNIP00000002787
ENSMGAP00000014150	ENSTNIP00000008770
ENSMGAP00000004687	ENSTNIP00000012138
ENSMGAP00000015558	ENSTNIP00000005993
ENSMGAP00000014521	ENSTNIP00000009664
ENSMGAP00000003789	ENSTNIP00000016076
ENSMGAP00000002403	ENSTNIP00000015282
ENSMGAP00000002403	ENSTNIP00000001560
ENSMGAP00000007158	ENSTNIP00000013752
ENSMGAP00000004040	ENSTNIP00000020661
ENSMGAP00000013997	ENSTNIP00000002423
ENSMGAP00000013997	ENSTNIP00000013867
ENSMGAP00000000161	ENSTNIP00000013857
ENSMGAP00000005942	ENSTNIP00000021194
ENSMGAP00000014046	ENSTNIP00000013460
ENSMGAP00000014046	ENSTNIP00000018814
ENSMGAP00000001478	ENSTNIP00000003318
ENSMGAP00000001478	ENSTNIP00000000718
ENSMGAP00000000348	ENSTNIP00000022452
ENSMGAP00000014463	ENSTNIP00000022391
ENSMGAP00000014463	ENSTNIP00000020436
ENSMGAP00000000706	ENSTNIP00000020425
ENSMGAP00000014247	ENSTNIP00000015244
ENSMGAP00000007806	ENSTNIP00000019929
ENSMGAP00000001371	ENSTNIP00000012168
ENSMGAP00000006229	ENSTNIP00000002073
ENSMGAP00000012089	ENSTNIP00000006837
ENSMGAP00000007409	ENSTNIP00000012855
ENSMGAP00000007409	ENSTNIP00000022221
ENSMGAP00000005193	ENSTNIP00000016198
ENSMGAP00000012418	ENSTNIP00000021273
ENSMGAP00000006043	ENSTNIP00000004296
ENSMGAP00000005679	ENSTNIP00000004741
ENSMGAP00000007921	ENSTNIP00000013423
ENSMGAP00000011074	ENSTNIP00000007250
ENSMGAP00000012215	ENSTNIP00000006211
ENSMGAP00000015964	ENSTNIP00000012819
ENSMGAP00000000945	ENSTNIP00000014907
ENSMGAP00000000945	ENSTNIP00000000028
ENSMGAP00000019524	ENSTNIP00000015862
ENSMGAP00000013352	ENSTNIP00000014447
ENSMGAP00000013352	ENSTNIP00000022022
ENSMGAP00000007480	ENSTNIP00000015162
ENSMGAP00000008744	ENSTNIP00000016758
ENSMGAP00000004432	ENSTNIP00000000667
ENSMGAP00000003211	ENSTNIP00000020865
ENSMGAP00000016180	ENSTNIP00000022233
ENSMGAP00000007120	ENSTNIP00000003647
ENSMGAP00000010278	ENSTNIP00000018937
ENSMGAP00000003814	ENSTNIP00000010460
ENSMGAP00000005459	ENSTNIP00000009285
ENSMGAP00000007194	ENSTNIP00000010418
ENSMGAP00000014222	ENSTNIP00000020603
ENSMGAP00000006755	ENSTNIP00000007131
ENSMGAP00000015342	ENSTNIP00000003332
ENSMGAP00000015342	ENSTNIP00000016890
ENSMGAP00000000979	ENSTNIP00000019275
ENSMGAP00000014052	ENSTNIP00000005979
ENSMGAP00000002420	ENSTNIP00000007505
ENSMGAP00000002457	ENSTNIP00000010820
ENSMGAP00000002412	ENSTNIP00000023038
ENSMGAP00000003850	ENSTNIP00000003918
ENSMGAP00000018362	ENSTNIP00000016983
ENSMGAP00000018362	ENSTNIP00000016247
ENSMGAP00000002112	ENSTNIP00000016993
ENSMGAP00000010915	ENSTNIP00000020906
ENSMGAP00000016196	ENSTNIP00000007430
ENSMGAP00000015935	ENSTNIP00000018784
ENSMGAP00000003982	ENSTNIP00000006403
ENSMGAP00000013845	ENSTNIP00000019417
ENSMGAP00000001888	ENSTNIP00000018388
ENSMGAP00000016504	ENSTNIP00000007118
ENSMGAP00000005567	ENSTNIP00000014217
ENSMGAP00000008834	ENSTNIP00000005118
ENSMGAP00000009220	ENSTNIP00000019146
ENSMGAP00000007055	ENSTNIP00000018469
ENSMGAP00000006497	ENSTNIP00000003780
ENSMGAP00000011210	ENSTNIP00000015330
ENSMGAP00000011210	ENSTNIP00000014263
ENSMGAP00000006603	ENSTNIP00000010263
ENSMGAP00000006603	ENSTNIP00000009161
ENSMGAP00000006926	ENSTNIP00000007379
ENSMGAP00000005400	ENSTNIP00000022527
ENSMGAP00000001402	ENSTNIP00000001203
ENSMGAP00000007582	ENSTNIP00000021293
ENSMGAP00000012496	ENSTNIP00000004061
ENSMGAP00000006112	ENSTNIP00000021038
ENSMGAP00000001623	ENSTNIP00000017988
ENSMGAP00000003413	ENSTNIP00000006366
ENSMGAP00000011238	ENSTNIP00000019488
ENSMGAP00000013319	ENSTNIP00000020306
ENSMGAP00000013319	ENSTNIP00000008510
ENSMGAP00000010125	ENSTNIP00000006331
ENSMGAP00000010125	ENSTNIP00000014899
ENSMGAP00000013261	ENSTNIP00000003764
ENSMGAP00000013261	ENSTNIP00000006763
ENSMGAP00000017387	ENSTNIP00000011077
ENSMGAP00000013600	ENSTNIP00000013673
ENSMGAP00000001342	ENSTNIP00000006643
ENSMGAP00000002152	ENSTNIP00000018526
ENSMGAP00000004099	ENSTNIP00000009381
ENSMGAP00000007270	ENSTNIP00000010021
ENSMGAP00000015442	ENSTNIP00000022690
ENSMGAP00000013941	ENSTNIP00000021706
ENSMGAP00000018453	ENSTNIP00000022249
ENSMGAP00000008706	ENSTNIP00000020784
ENSMGAP00000008706	ENSTNIP00000004636
ENSMGAP00000009711	ENSTNIP00000019079
ENSMGAP00000009711	ENSTNIP00000021681
ENSMGAP00000010028	ENSTNIP00000010157
ENSMGAP00000005094	ENSTNIP00000001672
ENSMGAP00000005094	ENSTNIP00000005451
ENSMGAP00000002629	ENSTNIP00000022388
ENSMGAP00000011659	ENSTNIP00000007037
ENSMGAP00000012353	ENSTNIP00000011590
ENSMGAP00000016358	ENSTNIP00000012654
ENSMGAP00000016358	ENSTNIP00000017059
ENSMGAP00000014449	ENSTNIP00000020516
ENSMGAP00000013142	ENSTNIP00000013268
ENSMGAP00000015682	ENSTNIP00000018765
ENSMGAP00000012213	ENSTNIP00000006808
ENSMGAP00000005786	ENSTNIP00000020184
ENSMGAP00000013416	ENSTNIP00000014489
ENSMGAP00000002837	ENSTNIP00000017463
ENSMGAP00000003265	ENSTNIP00000005102
ENSMGAP00000000775	ENSTNIP00000009918
ENSMGAP00000015116	ENSTNIP00000022378
ENSMGAP00000010765	ENSTNIP00000020971
ENSMGAP00000008918	ENSTNIP00000010098
ENSMGAP00000002093	ENSTNIP00000004253
ENSMGAP00000000511	ENSTNIP00000004043
ENSMGAP00000019530	ENSTNIP00000019481
ENSMGAP00000012539	ENSTNIP00000021847
ENSMGAP00000005435	ENSTNIP00000015394
ENSMGAP00000003936	ENSTNIP00000019973
ENSMGAP00000007916	ENSTNIP00000006178
ENSMGAP00000006945	ENSTNIP00000007381
ENSMGAP00000010629	ENSTNIP00000021051
ENSMGAP00000019699	ENSTNIP00000003224
ENSMGAP00000004549	ENSTNIP00000010303
ENSMGAP00000003563	ENSTNIP00000007375
ENSMGAP00000003563	ENSTNIP00000020325
ENSMGAP00000005606	ENSTNIP00000020014
ENSMGAP00000015805	ENSTNIP00000004382
ENSMGAP00000013543	ENSTNIP00000000681
ENSMGAP00000008204	ENSTNIP00000019395
ENSMGAP00000004282	ENSTNIP00000014021
ENSMGAP00000003898	ENSTNIP00000018224
ENSMGAP00000001129	ENSTNIP00000006221
ENSMGAP00000012449	ENSTNIP00000013775
ENSMGAP00000003619	ENSTNIP00000005489
ENSMGAP00000002266	ENSTNIP00000007115
ENSMGAP00000011390	ENSTNIP00000020262
ENSMGAP00000005599	ENSTNIP00000014275
ENSMGAP00000009573	ENSTNIP00000014630
ENSMGAP00000001625	ENSTNIP00000009558
ENSMGAP00000015554	ENSTNIP00000009134
ENSMGAP00000015554	ENSTNIP00000012377
ENSMGAP00000013685	ENSTNIP00000019485
ENSMGAP00000015156	ENSTNIP00000001379
ENSMGAP00000015156	ENSTNIP00000016902
ENSMGAP00000003648	ENSTNIP00000018374
ENSMGAP00000003990	ENSTNIP00000008005
ENSMGAP00000011725	ENSTNIP00000020462
ENSMGAP00000005957	ENSTNIP00000013881
ENSMGAP00000009507	ENSTNIP00000006308
ENSMGAP00000015235	ENSTNIP00000008446
ENSMGAP00000003294	ENSTNIP00000007807
ENSMGAP00000003528	ENSTNIP00000020872
ENSMGAP00000012584	ENSTNIP00000009771
ENSMGAP00000010532	ENSTNIP00000020051
ENSMGAP00000011839	ENSTNIP00000015967
ENSMGAP00000008310	ENSTNIP00000016274
ENSMGAP00000001577	ENSTNIP00000017987
ENSMGAP00000001577	ENSTNIP00000022114
ENSMGAP00000010161	ENSTNIP00000021320
ENSMGAP00000013133	ENSTNIP00000009013
ENSMGAP00000002279	ENSTNIP00000011407
ENSMGAP00000002325	ENSTNIP00000011408
ENSMGAP00000015037	ENSTNIP00000020845
ENSMGAP00000002399	ENSTNIP00000006538
ENSMGAP00000005107	ENSTNIP00000002820
ENSMGAP00000008323	ENSTNIP00000019632
ENSMGAP00000001619	ENSTNIP00000002584
ENSMGAP00000015593	ENSTNIP00000007693
ENSMGAP00000008039	ENSTNIP00000015291
ENSMGAP00000004480	ENSTNIP00000000882
ENSMGAP00000006878	ENSTNIP00000007382
ENSMGAP00000011855	ENSTNIP00000005421
ENSMGAP00000015770	ENSTNIP00000009803
ENSMGAP00000016063	ENSTNIP00000009105
ENSMGAP00000015292	ENSTNIP00000013239
ENSMGAP00000001059	ENSTNIP00000014938
ENSMGAP00000002527	ENSTNIP00000011293
ENSMGAP00000014894	ENSTNIP00000022492
ENSMGAP00000014894	ENSTNIP00000022331
ENSMGAP00000011708	ENSTNIP00000007742
ENSMGAP00000015210	ENSTNIP00000012312
ENSMGAP00000006631	ENSTNIP00000004014
ENSMGAP00000006700	ENSTNIP00000016190
ENSMGAP00000009153	ENSTNIP00000018478
ENSMGAP00000009971	ENSTNIP00000002291
ENSMGAP00000015345	ENSTNIP00000002645
ENSMGAP00000015345	ENSTNIP00000016917
ENSMGAP00000011827	ENSTNIP00000015112
ENSMGAP00000014351	ENSTNIP00000020486
ENSMGAP00000009112	ENSTNIP00000003645
ENSMGAP00000003197	ENSTNIP00000020468
ENSMGAP00000000058	ENSTNIP00000020890
ENSMGAP00000014287	ENSTNIP00000000460
ENSMGAP00000014287	ENSTNIP00000015274
ENSMGAP00000013437	ENSTNIP00000006096
ENSMGAP00000013437	ENSTNIP00000013682
ENSMGAP00000003962	ENSTNIP00000019969
ENSMGAP00000000409	ENSTNIP00000022108
ENSMGAP00000010988	ENSTNIP00000021429
ENSMGAP00000000904	ENSTNIP00000017803
ENSMGAP00000000904	ENSTNIP00000017726
ENSMGAP00000003356	ENSTNIP00000001246
ENSMGAP00000010665	ENSTNIP00000015619
ENSMGAP00000001935	ENSTNIP00000007031
ENSMGAP00000000345	ENSTNIP00000008833
ENSMGAP00000008113	ENSTNIP00000020940
ENSMGAP00000009718	ENSTNIP00000020632
ENSMGAP00000019484	ENSTNIP00000007526
ENSMGAP00000008083	ENSTNIP00000013259
ENSMGAP00000013157	ENSTNIP00000006531
ENSMGAP00000015629	ENSTNIP00000018019
ENSMGAP00000001668	ENSTNIP00000009446
ENSMGAP00000013185	ENSTNIP00000012588
ENSMGAP00000019410	ENSTNIP00000018692
ENSMGAP00000006596	ENSTNIP00000000439
ENSMGAP00000004499	ENSTNIP00000022632
ENSMGAP00000012448	ENSTNIP00000006413
ENSMGAP00000010002	ENSTNIP00000007624
ENSMGAP00000007071	ENSTNIP00000006274
ENSMGAP00000007071	ENSTNIP00000021395
ENSMGAP00000014518	ENSTNIP00000009667
ENSMGAP00000014518	ENSTNIP00000003016
ENSMGAP00000011278	ENSTNIP00000020927
ENSMGAP00000005072	ENSTNIP00000013837
ENSMGAP00000005072	ENSTNIP00000017694
ENSMGAP00000015132	ENSTNIP00000007566
ENSMGAP00000003271	ENSTNIP00000020867
ENSMGAP00000016490	ENSTNIP00000001514
ENSMGAP00000016666	ENSTNIP00000016045
ENSMGAP00000001307	ENSTNIP00000009799
ENSMGAP00000001307	ENSTNIP00000012169
ENSMGAP00000005806	ENSTNIP00000021450
ENSMGAP00000001399	ENSTNIP00000021578
ENSMGAP00000002576	ENSTNIP00000018314
ENSMGAP00000016016	ENSTNIP00000009068
ENSMGAP00000016016	ENSTNIP00000015686
ENSMGAP00000011660	ENSTNIP00000015673
ENSMGAP00000006137	ENSTNIP00000015460
ENSMGAP00000006137	ENSTNIP00000006584
ENSMGAP00000001172	ENSTNIP00000020401
ENSMGAP00000009622	ENSTNIP00000020215
ENSMGAP00000013167	ENSTNIP00000005448
ENSMGAP00000001400	ENSTNIP00000005517
ENSMGAP00000006602	ENSTNIP00000009579
ENSMGAP00000019564	ENSTNIP00000001917
ENSMGAP00000005637	ENSTNIP00000013344
ENSMGAP00000018229	ENSTNIP00000018785
ENSMGAP00000004778	ENSTNIP00000017319
ENSMGAP00000009956	ENSTNIP00000006390
ENSMGAP00000003338	ENSTNIP00000020869
ENSMGAP00000017600	ENSTNIP00000008739
ENSMGAP00000004420	ENSTNIP00000018905
ENSMGAP00000019532	ENSTNIP00000004994
ENSMGAP00000003634	ENSTNIP00000014639
ENSMGAP00000008741	ENSTNIP00000007558
ENSMGAP00000007191	ENSTNIP00000005280
ENSMGAP00000001504	ENSTNIP00000008753
ENSMGAP00000013258	ENSTNIP00000003867
ENSMGAP00000013258	ENSTNIP00000022513
ENSMGAP00000013178	ENSTNIP00000012501
ENSMGAP00000019100	ENSTNIP00000020981
ENSMGAP00000019100	ENSTNIP00000012308
ENSMGAP00000004610	ENSTNIP00000009416
ENSMGAP00000012653	ENSTNIP00000018773
ENSMGAP00000001832	ENSTNIP00000015709
ENSMGAP00000016476	ENSTNIP00000018032
ENSMGAP00000016918	ENSTNIP00000001586
ENSMGAP00000014739	ENSTNIP00000019658
ENSMGAP00000014119	ENSTNIP00000020389
ENSMGAP00000001001	ENSTNIP00000017932
ENSMGAP00000003033	ENSTNIP00000011915
ENSMGAP00000003033	ENSTNIP00000018880
ENSMGAP00000008541	ENSTNIP00000008243
ENSMGAP00000008541	ENSTNIP00000011166
ENSMGAP00000005794	ENSTNIP00000004424
ENSMGAP00000014674	ENSTNIP00000002686
ENSMGAP00000013101	ENSTNIP00000015907
ENSMGAP00000007189	ENSTNIP00000018013
ENSMGAP00000016613	ENSTNIP00000018177
ENSMGAP00000017446	ENSTNIP00000015657
ENSMGAP00000011508	ENSTNIP00000022081
ENSMGAP00000008285	ENSTNIP00000003875
ENSMGAP00000008285	ENSTNIP00000022264
ENSMGAP00000016540	ENSTNIP00000007390
ENSMGAP00000016540	ENSTNIP00000011204
ENSMGAP00000016502	ENSTNIP00000015428
ENSMGAP00000014890	ENSTNIP00000019436
ENSMGAP00000002153	ENSTNIP00000015068
ENSMGAP00000016778	ENSTNIP00000005998
ENSMGAP00000011675	ENSTNIP00000015670
ENSMGAP00000001256	ENSTNIP00000020429
ENSMGAP00000003167	ENSTNIP00000010537
ENSMGAP00000005164	ENSTNIP00000000543
ENSMGAP00000009162	ENSTNIP00000019149
ENSMGAP00000013545	ENSTNIP00000005197
ENSMGAP00000010191	ENSTNIP00000010347
ENSMGAP00000010191	ENSTNIP00000018657
ENSMGAP00000015545	ENSTNIP00000002445
ENSMGAP00000011972	ENSTNIP00000004635
ENSMGAP00000011984	ENSTNIP00000009927
ENSMGAP00000016564	ENSTNIP00000001829
ENSMGAP00000008217	ENSTNIP00000011836
ENSMGAP00000005117	ENSTNIP00000011758
ENSMGAP00000002012	ENSTNIP00000013181
ENSMGAP00000002012	ENSTNIP00000010607
ENSMGAP00000000216	ENSTNIP00000011448
ENSMGAP00000016127	ENSTNIP00000008995
ENSMGAP00000008139	ENSTNIP00000011195
ENSMGAP00000006078	ENSTNIP00000021201
ENSMGAP00000003706	ENSTNIP00000014641
ENSMGAP00000005641	ENSTNIP00000010821
ENSMGAP00000012850	ENSTNIP00000017551
ENSMGAP00000004782	ENSTNIP00000014003
ENSMGAP00000001442	ENSTNIP00000016430
ENSMGAP00000004252	ENSTNIP00000016177
ENSMGAP00000006327	ENSTNIP00000022373
ENSMGAP00000012510	ENSTNIP00000020430
ENSMGAP00000010204	ENSTNIP00000007733
ENSMGAP00000014128	ENSTNIP00000005137
ENSMGAP00000000093	ENSTNIP00000019815
ENSMGAP00000010590	ENSTNIP00000002616
ENSMGAP00000015510	ENSTNIP00000013165
ENSMGAP00000015510	ENSTNIP00000020991
ENSMGAP00000018685	ENSTNIP00000010660
ENSMGAP00000011843	ENSTNIP00000021650
ENSMGAP00000011843	ENSTNIP00000015111
ENSMGAP00000002415	ENSTNIP00000004702
ENSMGAP00000011255	ENSTNIP00000014264
ENSMGAP00000011255	ENSTNIP00000015331
ENSMGAP00000001982	ENSTNIP00000013025
ENSMGAP00000012220	ENSTNIP00000019565
ENSMGAP00000005685	ENSTNIP00000010823
ENSMGAP00000006184	ENSTNIP00000016740
ENSMGAP00000013994	ENSTNIP00000011643
ENSMGAP00000013824	ENSTNIP00000010200
ENSMGAP00000010385	ENSTNIP00000019616
ENSMGAP00000009678	ENSTNIP00000015498
ENSMGAP00000003620	ENSTNIP00000015724
ENSMGAP00000003620	ENSTNIP00000010739
ENSMGAP00000004253	ENSTNIP00000003245
ENSMGAP00000010772	ENSTNIP00000011081
ENSMGAP00000001849	ENSTNIP00000013065
ENSMGAP00000008238	ENSTNIP00000009767
ENSMGAP00000010053	ENSTNIP00000015799
ENSMGAP00000015389	ENSTNIP00000016241
ENSMGAP00000005912	ENSTNIP00000020412
ENSMGAP00000016463	ENSTNIP00000000943
ENSMGAP00000016463	ENSTNIP00000015902
ENSMGAP00000009389	ENSTNIP00000015654
ENSMGAP00000010752	ENSTNIP00000011080
ENSMGAP00000002490	ENSTNIP00000011787
ENSMGAP00000012661	ENSTNIP00000009612
ENSMGAP00000015652	ENSTNIP00000007856
ENSMGAP00000019398	ENSTNIP00000018741
ENSMGAP00000000394	ENSTNIP00000010077
ENSMGAP00000004057	ENSTNIP00000018296
ENSMGAP00000004057	ENSTNIP00000017339
ENSMGAP00000005308	ENSTNIP00000015582
ENSMGAP00000010760	ENSTNIP00000002314
ENSMGAP00000005234	ENSTNIP00000018079
ENSMGAP00000009972	ENSTNIP00000019474
ENSMGAP00000013415	ENSTNIP00000020557
ENSMGAP00000002486	ENSTNIP00000008257
ENSMGAP00000002486	ENSTNIP00000011087
ENSMGAP00000006476	ENSTNIP00000017472
ENSMGAP00000006476	ENSTNIP00000012682
ENSMGAP00000018764	ENSTNIP00000019738
ENSMGAP00000017967	ENSTNIP00000005144
ENSMGAP00000012465	ENSTNIP00000013779
ENSMGAP00000013100	ENSTNIP00000022970
ENSMGAP00000013100	ENSTNIP00000008400
ENSMGAP00000000982	ENSTNIP00000017009
ENSMGAP00000010472	ENSTNIP00000020053
ENSMGAP00000013355	ENSTNIP00000015230
ENSMGAP00000014269	ENSTNIP00000007452
ENSMGAP00000016333	ENSTNIP00000007453
ENSMGAP00000000442	ENSTNIP00000012899
ENSMGAP00000000442	ENSTNIP00000001141
ENSMGAP00000019656	ENSTNIP00000012763
ENSMGAP00000004127	ENSTNIP00000005571
ENSMGAP00000015493	ENSTNIP00000016913
ENSMGAP00000012977	ENSTNIP00000022140
ENSMGAP00000003886	ENSTNIP00000011154
ENSMGAP00000013259	ENSTNIP00000022269
ENSMGAP00000018043	ENSTNIP00000013251
ENSMGAP00000012211	ENSTNIP00000022471
ENSMGAP00000012211	ENSTNIP00000006262
ENSMGAP00000015592	ENSTNIP00000007565
ENSMGAP00000002007	ENSTNIP00000010432
ENSMGAP00000004463	ENSTNIP00000011820
ENSMGAP00000019101	ENSTNIP00000012919
ENSMGAP00000016297	ENSTNIP00000022104
ENSMGAP00000019793	ENSTNIP00000001431
ENSMGAP00000012581	ENSTNIP00000019769
ENSMGAP00000013113	ENSTNIP00000005411
ENSMGAP00000004807	ENSTNIP00000022547
ENSMGAP00000013791	ENSTNIP00000005641
ENSMGAP00000000027	ENSTNIP00000012017
ENSMGAP00000001173	ENSTNIP00000019984
ENSMGAP00000010235	ENSTNIP00000007667
ENSMGAP00000016376	ENSTNIP00000000553
ENSMGAP00000002797	ENSTNIP00000009798
ENSMGAP00000014813	ENSTNIP00000020454
ENSMGAP00000014813	ENSTNIP00000005056
ENSMGAP00000005336	ENSTNIP00000012200
ENSMGAP00000005336	ENSTNIP00000016702
ENSMGAP00000001050	ENSTNIP00000006018
ENSMGAP00000007747	ENSTNIP00000006989
ENSMGAP00000014901	ENSTNIP00000022490
ENSMGAP00000014586	ENSTNIP00000019058
ENSMGAP00000005554	ENSTNIP00000011709
ENSMGAP00000014588	ENSTNIP00000019059
ENSMGAP00000016935	ENSTNIP00000015822
ENSMGAP00000019724	ENSTNIP00000021335
ENSMGAP00000016396	ENSTNIP00000015942
ENSMGAP00000002561	ENSTNIP00000005603
ENSMGAP00000006399	ENSTNIP00000012125
ENSMGAP00000013078	ENSTNIP00000013759
ENSMGAP00000012813	ENSTNIP00000008543
ENSMGAP00000002909	ENSTNIP00000016503
ENSMGAP00000005035	ENSTNIP00000006046
ENSMGAP00000000506	ENSTNIP00000005749
ENSMGAP00000013865	ENSTNIP00000013890
ENSMGAP00000004858	ENSTNIP00000021445
ENSMGAP00000013836	ENSTNIP00000019420
ENSMGAP00000011907	ENSTNIP00000016071
ENSMGAP00000001650	ENSTNIP00000000933
ENSMGAP00000016328	ENSTNIP00000015358
ENSMGAP00000005225	ENSTNIP00000012202
ENSMGAP00000015186	ENSTNIP00000016908
ENSMGAP00000012646	ENSTNIP00000015176
ENSMGAP00000008509	ENSTNIP00000016763
ENSMGAP00000019725	ENSTNIP00000013158
ENSMGAP00000009555	ENSTNIP00000014823
ENSMGAP00000013382	ENSTNIP00000014042
ENSMGAP00000004401	ENSTNIP00000011723
ENSMGAP00000004401	ENSTNIP00000020318
ENSMGAP00000008088	ENSTNIP00000021530
ENSMGAP00000019471	ENSTNIP00000016873
ENSMGAP00000009424	ENSTNIP00000014327
ENSMGAP00000015369	ENSTNIP00000012838
ENSMGAP00000013135	ENSTNIP00000015335
ENSMGAP00000007490	ENSTNIP00000015505
ENSMGAP00000012357	ENSTNIP00000013280
ENSMGAP00000011351	ENSTNIP00000014135
ENSMGAP00000011780	ENSTNIP00000000034
ENSMGAP00000004285	ENSTNIP00000005226
ENSMGAP00000010528	ENSTNIP00000008333
ENSMGAP00000013756	ENSTNIP00000011062
ENSMGAP00000013756	ENSTNIP00000021803
ENSMGAP00000007108	ENSTNIP00000005323
ENSMGAP00000014868	ENSTNIP00000006186
ENSMGAP00000008611	ENSTNIP00000017453
ENSMGAP00000015731	ENSTNIP00000012321
ENSMGAP00000015252	ENSTNIP00000012320
ENSMGAP00000004000	ENSTNIP00000005962
ENSMGAP00000008120	ENSTNIP00000009983
ENSMGAP00000013250	ENSTNIP00000022267
ENSMGAP00000010146	ENSTNIP00000020070
[truncated: 6,182 more rows]
