# Supplementary material for: Reconstruction of proto-vertebrate, proto-cyclostome and proto-gnathostome genomes provides new insights into early vertebrate evolution
Source: Nat Commun. 2021 Jul 23;12:4489. doi: 10.1038/s41467-021-24573-z (PMC8302630; doi:10.1038/s41467-021-24573-z)
Supplement: Supplementary file 4 — Supplementary Data 1 [file 41467_2021_24573_MOESM4_ESM.zip › SuppData1/orthologs/MONDO-ANOCA.txt]

ENSMODP00000016222	ENSACAP00000005936
ENSMODP00000022186	ENSACAP00000017014
ENSMODP00000018180	ENSACAP00000000964
ENSMODP00000006413	ENSACAP00000013370
ENSMODP00000021006	ENSACAP00000006833
ENSMODP00000020505	ENSACAP00000005194
ENSMODP00000012374	ENSACAP00000001737
ENSMODP00000016247	ENSACAP00000013552
ENSMODP00000009976	ENSACAP00000003212
ENSMODP00000024314	ENSACAP00000019299
ENSMODP00000002624	ENSACAP00000011250
ENSMODP00000020244	ENSACAP00000011817
ENSMODP00000028608	ENSACAP00000005957
ENSMODP00000015454	ENSACAP00000008269
ENSMODP00000019742	ENSACAP00000008564
ENSMODP00000023074	ENSACAP00000009531
ENSMODP00000002660	ENSACAP00000007380
ENSMODP00000027793	ENSACAP00000017290
ENSMODP00000008476	ENSACAP00000003299
ENSMODP00000005540	ENSACAP00000014328
ENSMODP00000003267	ENSACAP00000009158
ENSMODP00000011631	ENSACAP00000001723
ENSMODP00000026393	ENSACAP00000014601
ENSMODP00000010124	ENSACAP00000005110
ENSMODP00000003331	ENSACAP00000014675
ENSMODP00000020165	ENSACAP00000017344
ENSMODP00000001568	ENSACAP00000015321
ENSMODP00000020576	ENSACAP00000015067
ENSMODP00000026284	ENSACAP00000003045
ENSMODP00000016589	ENSACAP00000002376
ENSMODP00000028394	ENSACAP00000015078
ENSMODP00000000677	ENSACAP00000014992
ENSMODP00000023901	ENSACAP00000016695
ENSMODP00000000363	ENSACAP00000018787
ENSMODP00000036724	ENSACAP00000005988
ENSMODP00000020923	ENSACAP00000007603
ENSMODP00000024842	ENSACAP00000002119
ENSMODP00000020567	ENSACAP00000005444
ENSMODP00000000005	ENSACAP00000005623
ENSMODP00000003305	ENSACAP00000016112
ENSMODP00000016701	ENSACAP00000000193
ENSMODP00000030326	ENSACAP00000010321
ENSMODP00000021625	ENSACAP00000006987
ENSMODP00000024756	ENSACAP00000005007
ENSMODP00000028954	ENSACAP00000013643
ENSMODP00000034686	ENSACAP00000010047
ENSMODP00000004064	ENSACAP00000012012
ENSMODP00000000916	ENSACAP00000018690
ENSMODP00000001331	ENSACAP00000004219
ENSMODP00000020102	ENSACAP00000001811
ENSMODP00000005916	ENSACAP00000015494
ENSMODP00000024667	ENSACAP00000004078
ENSMODP00000021116	ENSACAP00000001088
ENSMODP00000015137	ENSACAP00000015698
ENSMODP00000021051	ENSACAP00000005873
ENSMODP00000011243	ENSACAP00000008406
ENSMODP00000006081	ENSACAP00000012838
ENSMODP00000017560	ENSACAP00000009680
ENSMODP00000026600	ENSACAP00000007792
ENSMODP00000026601	ENSACAP00000018412
ENSMODP00000035510	ENSACAP00000017761
ENSMODP00000035512	ENSACAP00000019211
ENSMODP00000035509	ENSACAP00000007789
ENSMODP00000037658	ENSACAP00000017650
ENSMODP00000014612	ENSACAP00000008106
ENSMODP00000000679	ENSACAP00000012446
ENSMODP00000025796	ENSACAP00000006460
ENSMODP00000010442	ENSACAP00000003419
ENSMODP00000008107	ENSACAP00000015858
ENSMODP00000010998	ENSACAP00000001119
ENSMODP00000019519	ENSACAP00000000552
ENSMODP00000011474	ENSACAP00000015929
ENSMODP00000009649	ENSACAP00000007492
ENSMODP00000026122	ENSACAP00000011870
ENSMODP00000010914	ENSACAP00000000777
ENSMODP00000023478	ENSACAP00000011796
ENSMODP00000015235	ENSACAP00000009619
ENSMODP00000041284	ENSACAP00000001319
ENSMODP00000003832	ENSACAP00000006086
ENSMODP00000006867	ENSACAP00000016842
ENSMODP00000000092	ENSACAP00000001864
ENSMODP00000000179	ENSACAP00000002959
ENSMODP00000014712	ENSACAP00000011884
ENSMODP00000004891	ENSACAP00000016298
ENSMODP00000006523	ENSACAP00000000477
ENSMODP00000000959	ENSACAP00000013286
ENSMODP00000012028	ENSACAP00000011970
ENSMODP00000029754	ENSACAP00000014097
ENSMODP00000012160	ENSACAP00000005123
ENSMODP00000004041	ENSACAP00000012263
ENSMODP00000022102	ENSACAP00000016998
ENSMODP00000025585	ENSACAP00000009190
ENSMODP00000016495	ENSACAP00000000083
ENSMODP00000024060	ENSACAP00000004428
ENSMODP00000014171	ENSACAP00000002974
ENSMODP00000015986	ENSACAP00000013481
ENSMODP00000003492	ENSACAP00000008599
ENSMODP00000013925	ENSACAP00000000242
ENSMODP00000007364	ENSACAP00000013864
ENSMODP00000007623	ENSACAP00000022297
ENSMODP00000002626	ENSACAP00000015728
ENSMODP00000013412	ENSACAP00000011579
ENSMODP00000012859	ENSACAP00000006096
ENSMODP00000040508	ENSACAP00000013141
ENSMODP00000016741	ENSACAP00000004949
ENSMODP00000037068	ENSACAP00000007355
ENSMODP00000015720	ENSACAP00000018297
ENSMODP00000000761	ENSACAP00000008830
ENSMODP00000013478	ENSACAP00000017368
ENSMODP00000036453	ENSACAP00000014517
ENSMODP00000024298	ENSACAP00000016774
ENSMODP00000011108	ENSACAP00000007485
ENSMODP00000029024	ENSACAP00000006473
ENSMODP00000007844	ENSACAP00000006842
ENSMODP00000002121	ENSACAP00000019597
ENSMODP00000019696	ENSACAP00000021579
ENSMODP00000021361	ENSACAP00000003327
ENSMODP00000025206	ENSACAP00000013174
ENSMODP00000016010	ENSACAP00000000079
ENSMODP00000023381	ENSACAP00000001174
ENSMODP00000019361	ENSACAP00000019956
ENSMODP00000022856	ENSACAP00000009131
ENSMODP00000033704	ENSACAP00000015102
ENSMODP00000011376	ENSACAP00000015338
ENSMODP00000014984	ENSACAP00000007490
ENSMODP00000020886	ENSACAP00000010928
ENSMODP00000013331	ENSACAP00000010696
ENSMODP00000017273	ENSACAP00000005094
ENSMODP00000013863	ENSACAP00000016443
ENSMODP00000036044	ENSACAP00000012452
ENSMODP00000017182	ENSACAP00000001895
ENSMODP00000022560	ENSACAP00000014884
ENSMODP00000008288	ENSACAP00000016759
ENSMODP00000013900	ENSACAP00000005904
ENSMODP00000017320	ENSACAP00000012803
ENSMODP00000015229	ENSACAP00000008215
ENSMODP00000025996	ENSACAP00000009961
ENSMODP00000016389	ENSACAP00000013070
ENSMODP00000000402	ENSACAP00000014146
ENSMODP00000009650	ENSACAP00000013946
ENSMODP00000002182	ENSACAP00000011702
ENSMODP00000019074	ENSACAP00000015780
ENSMODP00000016852	ENSACAP00000002299
ENSMODP00000000500	ENSACAP00000003195
ENSMODP00000026029	ENSACAP00000006047
ENSMODP00000024292	ENSACAP00000015236
ENSMODP00000003122	ENSACAP00000009598
ENSMODP00000013464	ENSACAP00000003471
ENSMODP00000008628	ENSACAP00000003380
ENSMODP00000004044	ENSACAP00000007070
ENSMODP00000002679	ENSACAP00000007401
ENSMODP00000007893	ENSACAP00000019189
ENSMODP00000021412	ENSACAP00000018998
ENSMODP00000006018	ENSACAP00000000860
ENSMODP00000023606	ENSACAP00000011711
ENSMODP00000039634	ENSACAP00000017664
ENSMODP00000037970	ENSACAP00000002249
ENSMODP00000004963	ENSACAP00000000195
ENSMODP00000007067	ENSACAP00000010451
ENSMODP00000021169	ENSACAP00000011342
ENSMODP00000024799	ENSACAP00000014285
ENSMODP00000001757	ENSACAP00000014668
ENSMODP00000016775	ENSACAP00000003308
ENSMODP00000005386	ENSACAP00000015061
ENSMODP00000005390	ENSACAP00000016420
ENSMODP00000013628	ENSACAP00000011989
ENSMODP00000006172	ENSACAP00000004060
ENSMODP00000026554	ENSACAP00000006661
ENSMODP00000004039	ENSACAP00000010344
ENSMODP00000005255	ENSACAP00000011938
ENSMODP00000000790	ENSACAP00000008723
ENSMODP00000012861	ENSACAP00000012354
ENSMODP00000031750	ENSACAP00000008800
ENSMODP00000020405	ENSACAP00000000609
ENSMODP00000013151	ENSACAP00000015558
ENSMODP00000013497	ENSACAP00000005087
ENSMODP00000002193	ENSACAP00000014183
ENSMODP00000009886	ENSACAP00000013350
ENSMODP00000004613	ENSACAP00000005792
ENSMODP00000021509	ENSACAP00000010506
ENSMODP00000002877	ENSACAP00000009513
ENSMODP00000008929	ENSACAP00000002901
ENSMODP00000013499	ENSACAP00000013575
ENSMODP00000034760	ENSACAP00000012544
ENSMODP00000022870	ENSACAP00000015144
ENSMODP00000017133	ENSACAP00000016973
ENSMODP00000031383	ENSACAP00000020331
ENSMODP00000027887	ENSACAP00000007051
ENSMODP00000006876	ENSACAP00000019114
ENSMODP00000012731	ENSACAP00000007918
ENSMODP00000032765	ENSACAP00000004435
ENSMODP00000020580	ENSACAP00000009498
ENSMODP00000017923	ENSACAP00000001475
ENSMODP00000012407	ENSACAP00000003976
ENSMODP00000012104	ENSACAP00000008062
ENSMODP00000007382	ENSACAP00000010217
ENSMODP00000005455	ENSACAP00000004865
ENSMODP00000004284	ENSACAP00000003655
ENSMODP00000020969	ENSACAP00000011875
ENSMODP00000021367	ENSACAP00000008565
ENSMODP00000019075	ENSACAP00000002928
ENSMODP00000019115	ENSACAP00000000868
ENSMODP00000012345	ENSACAP00000016976
ENSMODP00000026928	ENSACAP00000009221
ENSMODP00000018395	ENSACAP00000016880
ENSMODP00000013531	ENSACAP00000005302
ENSMODP00000035351	ENSACAP00000001932
ENSMODP00000016287	ENSACAP00000002551
ENSMODP00000002515	ENSACAP00000010646
ENSMODP00000011895	ENSACAP00000007917
ENSMODP00000033297	ENSACAP00000007896
ENSMODP00000019398	ENSACAP00000004457
ENSMODP00000016469	ENSACAP00000015885
ENSMODP00000016648	ENSACAP00000002426
ENSMODP00000003179	ENSACAP00000002385
ENSMODP00000007000	ENSACAP00000017474
ENSMODP00000024699	ENSACAP00000005740
ENSMODP00000006196	ENSACAP00000003383
ENSMODP00000003320	ENSACAP00000016069
ENSMODP00000005329	ENSACAP00000001093
ENSMODP00000017619	ENSACAP00000017526
ENSMODP00000021986	ENSACAP00000015435
ENSMODP00000024349	ENSACAP00000014650
ENSMODP00000024346	ENSACAP00000014665
ENSMODP00000022203	ENSACAP00000000942
ENSMODP00000025425	ENSACAP00000009728
ENSMODP00000039684	ENSACAP00000018182
ENSMODP00000016658	ENSACAP00000014024
ENSMODP00000024177	ENSACAP00000013525
ENSMODP00000006059	ENSACAP00000001427
ENSMODP00000032132	ENSACAP00000015468
ENSMODP00000013827	ENSACAP00000004783
ENSMODP00000013818	ENSACAP00000008216
ENSMODP00000013808	ENSACAP00000004784
ENSMODP00000023168	ENSACAP00000009388
ENSMODP00000016086	ENSACAP00000001385
ENSMODP00000025150	ENSACAP00000018145
ENSMODP00000000370	ENSACAP00000012872
ENSMODP00000018131	ENSACAP00000019293
ENSMODP00000005345	ENSACAP00000016705
ENSMODP00000012520	ENSACAP00000016101
ENSMODP00000012871	ENSACAP00000002577
ENSMODP00000017612	ENSACAP00000012146
ENSMODP00000012865	ENSACAP00000009720
ENSMODP00000014616	ENSACAP00000005943
ENSMODP00000013397	ENSACAP00000000973
ENSMODP00000015857	ENSACAP00000001579
ENSMODP00000020847	ENSACAP00000012461
ENSMODP00000031789	ENSACAP00000022538
ENSMODP00000035173	ENSACAP00000005645
ENSMODP00000033636	ENSACAP00000015655
ENSMODP00000028502	ENSACAP00000001953
ENSMODP00000017863	ENSACAP00000005411
ENSMODP00000038839	ENSACAP00000016164
ENSMODP00000023326	ENSACAP00000006602
ENSMODP00000007984	ENSACAP00000003200
ENSMODP00000013862	ENSACAP00000009074
ENSMODP00000023828	ENSACAP00000012719
ENSMODP00000005289	ENSACAP00000010570
ENSMODP00000002353	ENSACAP00000001753
ENSMODP00000015862	ENSACAP00000001589
ENSMODP00000020662	ENSACAP00000019903
ENSMODP00000001296	ENSACAP00000009777
ENSMODP00000018114	ENSACAP00000006466
ENSMODP00000003778	ENSACAP00000008206
ENSMODP00000016652	ENSACAP00000004741
ENSMODP00000003368	ENSACAP00000015089
ENSMODP00000023888	ENSACAP00000010728
ENSMODP00000000346	ENSACAP00000010782
ENSMODP00000034629	ENSACAP00000014628
ENSMODP00000003237	ENSACAP00000014585
ENSMODP00000004030	ENSACAP00000014351
ENSMODP00000012753	ENSACAP00000006234
ENSMODP00000005649	ENSACAP00000019708
ENSMODP00000019189	ENSACAP00000018133
ENSMODP00000015197	ENSACAP00000008532
ENSMODP00000014605	ENSACAP00000006579
ENSMODP00000015236	ENSACAP00000008554
ENSMODP00000019764	ENSACAP00000006509
ENSMODP00000005729	ENSACAP00000004623
ENSMODP00000003767	ENSACAP00000000901
ENSMODP00000011064	ENSACAP00000003028
ENSMODP00000031267	ENSACAP00000002875
ENSMODP00000001454	ENSACAP00000010760
ENSMODP00000021931	ENSACAP00000012326
ENSMODP00000020631	ENSACAP00000014689
ENSMODP00000024509	ENSACAP00000008887
ENSMODP00000010755	ENSACAP00000006450
ENSMODP00000010746	ENSACAP00000020101
ENSMODP00000000909	ENSACAP00000003697
ENSMODP00000000902	ENSACAP00000003684
ENSMODP00000019865	ENSACAP00000009858
ENSMODP00000000908	ENSACAP00000008000
ENSMODP00000024234	ENSACAP00000010293
ENSMODP00000016933	ENSACAP00000023319
ENSMODP00000005846	ENSACAP00000005594
ENSMODP00000013547	ENSACAP00000015543
ENSMODP00000024821	ENSACAP00000022398
ENSMODP00000021392	ENSACAP00000008947
ENSMODP00000001044	ENSACAP00000000177
ENSMODP00000016401	ENSACAP00000014072
ENSMODP00000026088	ENSACAP00000009330
ENSMODP00000002302	ENSACAP00000011900
ENSMODP00000017574	ENSACAP00000019169
ENSMODP00000016796	ENSACAP00000009364
ENSMODP00000017858	ENSACAP00000005299
ENSMODP00000012397	ENSACAP00000012130
ENSMODP00000003704	ENSACAP00000008363
ENSMODP00000003835	ENSACAP00000003188
ENSMODP00000002775	ENSACAP00000009106
ENSMODP00000022195	ENSACAP00000014036
ENSMODP00000019036	ENSACAP00000017049
ENSMODP00000021585	ENSACAP00000007060
ENSMODP00000017428	ENSACAP00000017578
ENSMODP00000026323	ENSACAP00000005032
ENSMODP00000016781	ENSACAP00000009679
ENSMODP00000006815	ENSACAP00000017072
ENSMODP00000007822	ENSACAP00000012489
ENSMODP00000033334	ENSACAP00000020615
ENSMODP00000007124	ENSACAP00000000594
ENSMODP00000019317	ENSACAP00000000809
ENSMODP00000026127	ENSACAP00000011635
ENSMODP00000035640	ENSACAP00000021872
ENSMODP00000006054	ENSACAP00000000027
ENSMODP00000007035	ENSACAP00000000226
ENSMODP00000008417	ENSACAP00000007738
ENSMODP00000015774	ENSACAP00000013047
ENSMODP00000011325	ENSACAP00000020901
ENSMODP00000009929	ENSACAP00000003852
ENSMODP00000002001	ENSACAP00000002156
ENSMODP00000013128	ENSACAP00000006137
ENSMODP00000026470	ENSACAP00000017488
ENSMODP00000019748	ENSACAP00000006741
ENSMODP00000003420	ENSACAP00000021155
ENSMODP00000016349	ENSACAP00000000981
ENSMODP00000016685	ENSACAP00000009209
ENSMODP00000019237	ENSACAP00000003253
ENSMODP00000015089	ENSACAP00000015434
ENSMODP00000022209	ENSACAP00000013959
ENSMODP00000024626	ENSACAP00000012315
ENSMODP00000039119	ENSACAP00000016268
ENSMODP00000017180	ENSACAP00000016828
ENSMODP00000010022	ENSACAP00000012882
ENSMODP00000014063	ENSACAP00000006310
ENSMODP00000017347	ENSACAP00000005065
ENSMODP00000020407	ENSACAP00000000988
ENSMODP00000026357	ENSACAP00000002892
ENSMODP00000014773	ENSACAP00000002010
ENSMODP00000004906	ENSACAP00000002775
ENSMODP00000008455	ENSACAP00000007811
ENSMODP00000020030	ENSACAP00000006245
ENSMODP00000022788	ENSACAP00000014205
ENSMODP00000023496	ENSACAP00000003957
ENSMODP00000002747	ENSACAP00000004115
ENSMODP00000009509	ENSACAP00000019837
ENSMODP00000017746	ENSACAP00000005055
ENSMODP00000020177	ENSACAP00000003452
ENSMODP00000015849	ENSACAP00000022607
ENSMODP00000001111	ENSACAP00000001464
ENSMODP00000040020	ENSACAP00000023161
ENSMODP00000016929	ENSACAP00000007133
ENSMODP00000016948	ENSACAP00000007144
ENSMODP00000016950	ENSACAP00000007166
ENSMODP00000025635	ENSACAP00000014451
ENSMODP00000025666	ENSACAP00000011447
ENSMODP00000012544	ENSACAP00000012845
ENSMODP00000009215	ENSACAP00000003423
ENSMODP00000005689	ENSACAP00000014516
ENSMODP00000023558	ENSACAP00000013145
ENSMODP00000019713	ENSACAP00000008617
ENSMODP00000020264	ENSACAP00000016589
ENSMODP00000010276	ENSACAP00000016612
ENSMODP00000024418	ENSACAP00000000766
ENSMODP00000022105	ENSACAP00000001550
ENSMODP00000010406	ENSACAP00000005884
ENSMODP00000014796	ENSACAP00000016217
ENSMODP00000037021	ENSACAP00000001002
ENSMODP00000018917	ENSACAP00000013260
ENSMODP00000010074	ENSACAP00000010212
ENSMODP00000023816	ENSACAP00000011210
ENSMODP00000007213	ENSACAP00000012546
ENSMODP00000015433	ENSACAP00000005192
ENSMODP00000017578	ENSACAP00000016275
ENSMODP00000036263	ENSACAP00000016014
ENSMODP00000004989	ENSACAP00000000189
ENSMODP00000015030	ENSACAP00000002209
ENSMODP00000005946	ENSACAP00000007863
ENSMODP00000017783	ENSACAP00000005144
ENSMODP00000029570	ENSACAP00000013190
ENSMODP00000035344	ENSACAP00000021368
ENSMODP00000001726	ENSACAP00000009646
ENSMODP00000004225	ENSACAP00000003038
ENSMODP00000024791	ENSACAP00000014062
ENSMODP00000017558	ENSACAP00000017531
ENSMODP00000005034	ENSACAP00000008252
ENSMODP00000011019	ENSACAP00000016064
ENSMODP00000023005	ENSACAP00000012143
ENSMODP00000013329	ENSACAP00000020312
ENSMODP00000012713	ENSACAP00000013258
ENSMODP00000006389	ENSACAP00000012231
ENSMODP00000007629	ENSACAP00000012123
ENSMODP00000034116	ENSACAP00000015884
ENSMODP00000023356	ENSACAP00000008258
ENSMODP00000003753	ENSACAP00000010223
ENSMODP00000011237	ENSACAP00000011216
ENSMODP00000034145	ENSACAP00000011928
ENSMODP00000034463	ENSACAP00000006406
ENSMODP00000029074	ENSACAP00000016440
ENSMODP00000028794	ENSACAP00000011920
ENSMODP00000020748	ENSACAP00000011449
ENSMODP00000001616	ENSACAP00000019094
ENSMODP00000001739	ENSACAP00000003257
ENSMODP00000010196	ENSACAP00000000792
ENSMODP00000024853	ENSACAP00000019131
ENSMODP00000028979	ENSACAP00000008195
ENSMODP00000001626	ENSACAP00000021848
ENSMODP00000034890	ENSACAP00000005631
ENSMODP00000007927	ENSACAP00000000062
ENSMODP00000007157	ENSACAP00000002993
ENSMODP00000004469	ENSACAP00000014378
ENSMODP00000024590	ENSACAP00000016349
ENSMODP00000021330	ENSACAP00000002530
ENSMODP00000001502	ENSACAP00000007132
ENSMODP00000004693	ENSACAP00000017264
ENSMODP00000000505	ENSACAP00000008704
ENSMODP00000004192	ENSACAP00000002301
ENSMODP00000004169	ENSACAP00000002289
ENSMODP00000028503	ENSACAP00000000982
ENSMODP00000025233	ENSACAP00000006631
ENSMODP00000031563	ENSACAP00000004423
ENSMODP00000028859	ENSACAP00000011435
ENSMODP00000019532	ENSACAP00000014149
ENSMODP00000018295	ENSACAP00000013251
ENSMODP00000018283	ENSACAP00000018385
ENSMODP00000035883	ENSACAP00000003635
ENSMODP00000011235	ENSACAP00000015536
ENSMODP00000019655	ENSACAP00000007357
ENSMODP00000001450	ENSACAP00000017648
ENSMODP00000023063	ENSACAP00000004922
ENSMODP00000037216	ENSACAP00000010908
ENSMODP00000020163	ENSACAP00000016710
ENSMODP00000022916	ENSACAP00000022499
ENSMODP00000013652	ENSACAP00000006787
ENSMODP00000037031	ENSACAP00000017120
ENSMODP00000004914	ENSACAP00000000624
ENSMODP00000008363	ENSACAP00000007712
ENSMODP00000023740	ENSACAP00000002813
ENSMODP00000029161	ENSACAP00000003779
ENSMODP00000005601	ENSACAP00000006029
ENSMODP00000019802	ENSACAP00000006838
ENSMODP00000004893	ENSACAP00000003121
ENSMODP00000035754	ENSACAP00000004681
ENSMODP00000024714	ENSACAP00000008548
ENSMODP00000020099	ENSACAP00000019498
ENSMODP00000040556	ENSACAP00000008475
ENSMODP00000022442	ENSACAP00000017189
ENSMODP00000001816	ENSACAP00000004772
ENSMODP00000001836	ENSACAP00000017734
ENSMODP00000004958	ENSACAP00000008306
ENSMODP00000018134	ENSACAP00000016647
ENSMODP00000017089	ENSACAP00000022446
ENSMODP00000006025	ENSACAP00000005587
ENSMODP00000003796	ENSACAP00000003316
ENSMODP00000020994	ENSACAP00000006756
ENSMODP00000011509	ENSACAP00000005040
ENSMODP00000004108	ENSACAP00000011813
ENSMODP00000016598	ENSACAP00000007413
ENSMODP00000015178	ENSACAP00000007085
ENSMODP00000011747	ENSACAP00000011502
ENSMODP00000011985	ENSACAP00000007942
ENSMODP00000021456	ENSACAP00000010004
ENSMODP00000022547	ENSACAP00000010045
ENSMODP00000025985	ENSACAP00000020018
ENSMODP00000037000	ENSACAP00000011328
ENSMODP00000010540	ENSACAP00000000445
ENSMODP00000015462	ENSACAP00000015725
ENSMODP00000028490	ENSACAP00000015191
ENSMODP00000035353	ENSACAP00000011167
ENSMODP00000009224	ENSACAP00000011157
ENSMODP00000014112	ENSACAP00000008017
ENSMODP00000010677	ENSACAP00000008008
ENSMODP00000007192	ENSACAP00000000803
ENSMODP00000011498	ENSACAP00000008345
ENSMODP00000033084	ENSACAP00000003367
ENSMODP00000000673	ENSACAP00000000928
ENSMODP00000012043	ENSACAP00000004184
ENSMODP00000025712	ENSACAP00000007474
ENSMODP00000036164	ENSACAP00000001458
ENSMODP00000008837	ENSACAP00000014103
ENSMODP00000035049	ENSACAP00000014765
ENSMODP00000013890	ENSACAP00000004657
ENSMODP00000023997	ENSACAP00000008815
ENSMODP00000019174	ENSACAP00000016406
ENSMODP00000006105	ENSACAP00000010376
ENSMODP00000011310	ENSACAP00000001164
ENSMODP00000005837	ENSACAP00000009122
ENSMODP00000005759	ENSACAP00000005810
ENSMODP00000038432	ENSACAP00000011557
ENSMODP00000020495	ENSACAP00000015652
ENSMODP00000016953	ENSACAP00000013834
ENSMODP00000038094	ENSACAP00000020730
ENSMODP00000007186	ENSACAP00000002635
ENSMODP00000025808	ENSACAP00000006227
ENSMODP00000014214	ENSACAP00000005008
ENSMODP00000011506	ENSACAP00000008138
ENSMODP00000019642	ENSACAP00000004083
ENSMODP00000034038	ENSACAP00000011214
ENSMODP00000024630	ENSACAP00000011080
ENSMODP00000007314	ENSACAP00000015437
ENSMODP00000025533	ENSACAP00000007790
ENSMODP00000037316	ENSACAP00000011160
ENSMODP00000009993	ENSACAP00000005916
ENSMODP00000035575	ENSACAP00000016208
ENSMODP00000037551	ENSACAP00000012562
ENSMODP00000004628	ENSACAP00000015914
ENSMODP00000038315	ENSACAP00000002378
ENSMODP00000025647	ENSACAP00000010954
ENSMODP00000004183	ENSACAP00000006737
ENSMODP00000037028	ENSACAP00000006791
ENSMODP00000025394	ENSACAP00000010102
ENSMODP00000034209	ENSACAP00000014348
ENSMODP00000000451	ENSACAP00000017517
ENSMODP00000002643	ENSACAP00000021427
ENSMODP00000026551	ENSACAP00000009392
ENSMODP00000025104	ENSACAP00000007409
ENSMODP00000010843	ENSACAP00000005518
ENSMODP00000003741	ENSACAP00000008283
ENSMODP00000016415	ENSACAP00000012104
ENSMODP00000007578	ENSACAP00000002914
ENSMODP00000034504	ENSACAP00000004731
ENSMODP00000017159	ENSACAP00000005602
ENSMODP00000022651	ENSACAP00000009797
ENSMODP00000002321	ENSACAP00000020911
ENSMODP00000015526	ENSACAP00000015474
ENSMODP00000004828	ENSACAP00000003716
ENSMODP00000023572	ENSACAP00000012914
ENSMODP00000010212	ENSACAP00000016554
ENSMODP00000011028	ENSACAP00000005262
ENSMODP00000020372	ENSACAP00000015593
ENSMODP00000010574	ENSACAP00000017421
ENSMODP00000009583	ENSACAP00000010082
ENSMODP00000026216	ENSACAP00000005303
ENSMODP00000020345	ENSACAP00000008303
ENSMODP00000005460	ENSACAP00000004789
ENSMODP00000018923	ENSACAP00000010652
ENSMODP00000033680	ENSACAP00000015583
ENSMODP00000038197	ENSACAP00000011008
ENSMODP00000002177	ENSACAP00000005226
ENSMODP00000011613	ENSACAP00000008088
ENSMODP00000016140	ENSACAP00000003237
ENSMODP00000009690	ENSACAP00000017194
ENSMODP00000018953	ENSACAP00000002437
ENSMODP00000009558	ENSACAP00000001065
ENSMODP00000002133	ENSACAP00000007432
ENSMODP00000006650	ENSACAP00000007938
ENSMODP00000007345	ENSACAP00000015545
ENSMODP00000001843	ENSACAP00000007692
ENSMODP00000000384	ENSACAP00000002841
ENSMODP00000005851	ENSACAP00000012202
ENSMODP00000025829	ENSACAP00000005799
ENSMODP00000014169	ENSACAP00000005716
ENSMODP00000013383	ENSACAP00000009466
ENSMODP00000006152	ENSACAP00000006764
ENSMODP00000020206	ENSACAP00000011676
ENSMODP00000021326	ENSACAP00000000292
ENSMODP00000020260	ENSACAP00000016592
ENSMODP00000022127	ENSACAP00000004700
ENSMODP00000024585	ENSACAP00000016253
ENSMODP00000032312	ENSACAP00000010516
ENSMODP00000025101	ENSACAP00000012677
ENSMODP00000002965	ENSACAP00000002693
ENSMODP00000002646	ENSACAP00000005027
ENSMODP00000037712	ENSACAP00000020603
ENSMODP00000022880	ENSACAP00000015074
ENSMODP00000021633	ENSACAP00000000234
ENSMODP00000012958	ENSACAP00000016353
ENSMODP00000006141	ENSACAP00000014973
ENSMODP00000004975	ENSACAP00000012451
ENSMODP00000012151	ENSACAP00000005221
ENSMODP00000018598	ENSACAP00000017129
ENSMODP00000017580	ENSACAP00000009754
ENSMODP00000038229	ENSACAP00000019924
ENSMODP00000013223	ENSACAP00000021507
ENSMODP00000011589	ENSACAP00000018980
ENSMODP00000000422	ENSACAP00000011453
ENSMODP00000022092	ENSACAP00000001435
ENSMODP00000018288	ENSACAP00000010853
ENSMODP00000020371	ENSACAP00000020401
ENSMODP00000019866	ENSACAP00000006453
ENSMODP00000024020	ENSACAP00000012667
ENSMODP00000005441	ENSACAP00000020519
ENSMODP00000027864	ENSACAP00000012381
ENSMODP00000035953	ENSACAP00000004402
ENSMODP00000004283	ENSACAP00000016922
ENSMODP00000009105	ENSACAP00000006419
ENSMODP00000001146	ENSACAP00000008402
ENSMODP00000036832	ENSACAP00000007282
ENSMODP00000003094	ENSACAP00000010275
ENSMODP00000014640	ENSACAP00000005918
ENSMODP00000016074	ENSACAP00000013459
ENSMODP00000016641	ENSACAP00000008890
ENSMODP00000019725	ENSACAP00000010473
ENSMODP00000017432	ENSACAP00000005023
ENSMODP00000016921	ENSACAP00000016397
ENSMODP00000011273	ENSACAP00000002138
ENSMODP00000025604	ENSACAP00000008651
ENSMODP00000009936	ENSACAP00000006753
ENSMODP00000004115	ENSACAP00000001891
ENSMODP00000034984	ENSACAP00000003485
ENSMODP00000032087	ENSACAP00000002637
ENSMODP00000013955	ENSACAP00000004576
ENSMODP00000020508	ENSACAP00000012645
ENSMODP00000014185	ENSACAP00000006956
ENSMODP00000002789	ENSACAP00000016035
ENSMODP00000022250	ENSACAP00000012239
ENSMODP00000003583	ENSACAP00000022406
ENSMODP00000011192	ENSACAP00000015850
ENSMODP00000016585	ENSACAP00000000098
ENSMODP00000023723	ENSACAP00000005328
ENSMODP00000001117	ENSACAP00000007568
ENSMODP00000022920	ENSACAP00000009697
ENSMODP00000025602	ENSACAP00000006761
ENSMODP00000033234	ENSACAP00000000069
ENSMODP00000015131	ENSACAP00000011496
ENSMODP00000017053	ENSACAP00000013638
ENSMODP00000012030	ENSACAP00000002360
ENSMODP00000014545	ENSACAP00000011764
ENSMODP00000005518	ENSACAP00000001354
ENSMODP00000015214	ENSACAP00000009596
ENSMODP00000012900	ENSACAP00000003677
ENSMODP00000009001	ENSACAP00000014160
ENSMODP00000003619	ENSACAP00000010477
ENSMODP00000017304	ENSACAP00000022938
ENSMODP00000038324	ENSACAP00000004163
ENSMODP00000003336	ENSACAP00000003541
ENSMODP00000020450	ENSACAP00000012873
ENSMODP00000006508	ENSACAP00000009688
ENSMODP00000003636	ENSACAP00000009101
ENSMODP00000010412	ENSACAP00000016226
ENSMODP00000019135	ENSACAP00000009314
ENSMODP00000020242	ENSACAP00000011982
ENSMODP00000008035	ENSACAP00000015922
ENSMODP00000010042	ENSACAP00000005063
ENSMODP00000017981	ENSACAP00000016351
ENSMODP00000011835	ENSACAP00000014875
ENSMODP00000040608	ENSACAP00000021025
ENSMODP00000011322	ENSACAP00000011452
ENSMODP00000021927	ENSACAP00000014831
ENSMODP00000021453	ENSACAP00000016769
ENSMODP00000026493	ENSACAP00000004483
ENSMODP00000016433	ENSACAP00000022711
ENSMODP00000018082	ENSACAP00000001127
ENSMODP00000012224	ENSACAP00000012621
ENSMODP00000016445	ENSACAP00000013194
ENSMODP00000037709	ENSACAP00000016452
ENSMODP00000000740	ENSACAP00000008110
ENSMODP00000004328	ENSACAP00000000313
ENSMODP00000009858	ENSACAP00000007345
ENSMODP00000009575	ENSACAP00000004248
ENSMODP00000021575	ENSACAP00000010090
ENSMODP00000038702	ENSACAP00000012660
ENSMODP00000011718	ENSACAP00000016181
ENSMODP00000014505	ENSACAP00000017024
ENSMODP00000020838	ENSACAP00000014873
ENSMODP00000019625	ENSACAP00000002634
ENSMODP00000020159	ENSACAP00000015331
ENSMODP00000011971	ENSACAP00000008731
ENSMODP00000015208	ENSACAP00000004991
ENSMODP00000000887	ENSACAP00000008638
ENSMODP00000017666	ENSACAP00000012299
ENSMODP00000002268	ENSACAP00000006585
ENSMODP00000037455	ENSACAP00000014857
ENSMODP00000033852	ENSACAP00000002580
ENSMODP00000005073	ENSACAP00000016562
ENSMODP00000018787	ENSACAP00000016745
ENSMODP00000012204	ENSACAP00000017382
ENSMODP00000019477	ENSACAP00000021502
ENSMODP00000009679	ENSACAP00000019166
ENSMODP00000037070	ENSACAP00000004525
ENSMODP00000005983	ENSACAP00000023387
ENSMODP00000017552	ENSACAP00000019231
ENSMODP00000026793	ENSACAP00000003480
ENSMODP00000013501	ENSACAP00000015035
ENSMODP00000009741	ENSACAP00000007683
ENSMODP00000031304	ENSACAP00000013634
ENSMODP00000025280	ENSACAP00000013363
ENSMODP00000023927	ENSACAP00000007878
ENSMODP00000007285	ENSACAP00000014723
ENSMODP00000014942	ENSACAP00000022465
ENSMODP00000019529	ENSACAP00000014143
ENSMODP00000008082	ENSACAP00000017508
ENSMODP00000022314	ENSACAP00000014223
ENSMODP00000010391	ENSACAP00000016319
ENSMODP00000022783	ENSACAP00000004859
ENSMODP00000022543	ENSACAP00000007835
ENSMODP00000016502	ENSACAP00000003381
ENSMODP00000014221	ENSACAP00000014235
ENSMODP00000014738	ENSACAP00000002316
ENSMODP00000035593	ENSACAP00000013882
ENSMODP00000004665	ENSACAP00000000312
ENSMODP00000008768	ENSACAP00000009601
ENSMODP00000000980	ENSACAP00000012181
ENSMODP00000025824	ENSACAP00000005938
ENSMODP00000022198	ENSACAP00000017152
ENSMODP00000024262	ENSACAP00000014045
ENSMODP00000037910	ENSACAP00000003095
ENSMODP00000009347	ENSACAP00000006802
ENSMODP00000026857	ENSACAP00000000255
ENSMODP00000017698	ENSACAP00000000582
ENSMODP00000003369	ENSACAP00000012890
ENSMODP00000003066	ENSACAP00000015220
ENSMODP00000006561	ENSACAP00000017475
ENSMODP00000006571	ENSACAP00000019058
ENSMODP00000022677	ENSACAP00000014749
ENSMODP00000000573	ENSACAP00000004143
ENSMODP00000026042	ENSACAP00000010300
ENSMODP00000002568	ENSACAP00000010100
ENSMODP00000030466	ENSACAP00000016309
ENSMODP00000033576	ENSACAP00000008039
ENSMODP00000028496	ENSACAP00000011014
ENSMODP00000025295	ENSACAP00000000116
ENSMODP00000040249	ENSACAP00000020950
ENSMODP00000009219	ENSACAP00000007054
ENSMODP00000020618	ENSACAP00000013895
ENSMODP00000002245	ENSACAP00000006857
ENSMODP00000018323	ENSACAP00000013368
ENSMODP00000000450	ENSACAP00000014395
ENSMODP00000011583	ENSACAP00000005359
ENSMODP00000022584	ENSACAP00000010049
ENSMODP00000031583	ENSACAP00000012756
ENSMODP00000012587	ENSACAP00000007555
ENSMODP00000004546	ENSACAP00000003607
ENSMODP00000022830	ENSACAP00000014838
ENSMODP00000019328	ENSACAP00000006929
ENSMODP00000010747	ENSACAP00000000627
ENSMODP00000022570	ENSACAP00000006051
ENSMODP00000005573	ENSACAP00000006030
ENSMODP00000005181	ENSACAP00000006812
ENSMODP00000023492	ENSACAP00000005200
ENSMODP00000022320	ENSACAP00000017085
ENSMODP00000020538	ENSACAP00000015839
ENSMODP00000023494	ENSACAP00000020539
ENSMODP00000026682	ENSACAP00000012833
ENSMODP00000007206	ENSACAP00000002652
ENSMODP00000007658	ENSACAP00000002871
ENSMODP00000019917	ENSACAP00000009535
ENSMODP00000014818	ENSACAP00000001235
ENSMODP00000007590	ENSACAP00000003190
ENSMODP00000001348	ENSACAP00000000677
ENSMODP00000017716	ENSACAP00000013157
ENSMODP00000005415	ENSACAP00000010105
ENSMODP00000018843	ENSACAP00000000539
ENSMODP00000013520	ENSACAP00000013484
ENSMODP00000018377	ENSACAP00000017612
ENSMODP00000022621	ENSACAP00000005762
ENSMODP00000014282	ENSACAP00000021260
ENSMODP00000017283	ENSACAP00000013329
ENSMODP00000000527	ENSACAP00000002604
ENSMODP00000009234	ENSACAP00000009851
ENSMODP00000018720	ENSACAP00000011315
ENSMODP00000025583	ENSACAP00000009206
ENSMODP00000015346	ENSACAP00000002273
ENSMODP00000039908	ENSACAP00000009605
ENSMODP00000004099	ENSACAP00000009365
ENSMODP00000022988	ENSACAP00000000371
ENSMODP00000006931	ENSACAP00000022120
ENSMODP00000026579	ENSACAP00000007343
ENSMODP00000023180	ENSACAP00000015084
ENSMODP00000001342	ENSACAP00000015690
ENSMODP00000032390	ENSACAP00000014625
ENSMODP00000003193	ENSACAP00000009415
ENSMODP00000024760	ENSACAP00000003305
ENSMODP00000000396	ENSACAP00000003382
ENSMODP00000025914	ENSACAP00000013950
ENSMODP00000004776	ENSACAP00000013644
ENSMODP00000021349	ENSACAP00000010152
ENSMODP00000012055	ENSACAP00000002453
ENSMODP00000006606	ENSACAP00000011639
ENSMODP00000019347	ENSACAP00000001501
ENSMODP00000005294	ENSACAP00000008250
ENSMODP00000013045	ENSACAP00000005246
ENSMODP00000011352	ENSACAP00000003435
ENSMODP00000006501	ENSACAP00000002199
ENSMODP00000022634	ENSACAP00000005451
ENSMODP00000011852	ENSACAP00000009946
ENSMODP00000039132	ENSACAP00000005341
ENSMODP00000022162	ENSACAP00000004888
ENSMODP00000025343	ENSACAP00000010729
ENSMODP00000034639	ENSACAP00000014643
ENSMODP00000016249	ENSACAP00000004818
ENSMODP00000017351	ENSACAP00000001155
ENSMODP00000024628	ENSACAP00000012306
ENSMODP00000011585	ENSACAP00000016795
ENSMODP00000021299	ENSACAP00000002704
ENSMODP00000011450	ENSACAP00000016876
ENSMODP00000018335	ENSACAP00000002265
ENSMODP00000014162	ENSACAP00000003075
ENSMODP00000038772	ENSACAP00000002860
ENSMODP00000004930	ENSACAP00000015895
ENSMODP00000022648	ENSACAP00000007089
ENSMODP00000025906	ENSACAP00000014133
ENSMODP00000007656	ENSACAP00000018784
ENSMODP00000012236	ENSACAP00000009716
ENSMODP00000023567	ENSACAP00000012917
ENSMODP00000011739	ENSACAP00000019304
ENSMODP00000009725	ENSACAP00000001567
ENSMODP00000011444	ENSACAP00000008087
ENSMODP00000000791	ENSACAP00000008472
ENSMODP00000007665	ENSACAP00000001783
ENSMODP00000016797	ENSACAP00000000378
ENSMODP00000013686	ENSACAP00000018835
ENSMODP00000016776	ENSACAP00000023006
ENSMODP00000018496	ENSACAP00000005311
ENSMODP00000031317	ENSACAP00000002743
ENSMODP00000006345	ENSACAP00000005250
ENSMODP00000036304	ENSACAP00000005343
ENSMODP00000019019	ENSACAP00000003561
ENSMODP00000016596	ENSACAP00000008653
ENSMODP00000000124	ENSACAP00000002126
ENSMODP00000017830	ENSACAP00000001336
ENSMODP00000039008	ENSACAP00000021854
ENSMODP00000004168	ENSACAP00000014925
ENSMODP00000012396	ENSACAP00000010410
ENSMODP00000012361	ENSACAP00000012025
ENSMODP00000010132	ENSACAP00000009397
ENSMODP00000001355	ENSACAP00000010176
ENSMODP00000019624	ENSACAP00000014644
ENSMODP00000028518	ENSACAP00000015050
ENSMODP00000000816	ENSACAP00000011322
ENSMODP00000009216	ENSACAP00000006549
ENSMODP00000019885	ENSACAP00000010660
ENSMODP00000009492	ENSACAP00000001718
ENSMODP00000024401	ENSACAP00000009266
ENSMODP00000037713	ENSACAP00000015367
ENSMODP00000041050	ENSACAP00000011365
ENSMODP00000015411	ENSACAP00000005331
ENSMODP00000015319	ENSACAP00000022818
ENSMODP00000016412	ENSACAP00000014114
ENSMODP00000020476	ENSACAP00000012498
ENSMODP00000007520	ENSACAP00000000028
ENSMODP00000023696	ENSACAP00000004997
ENSMODP00000010465	ENSACAP00000003750
ENSMODP00000037611	ENSACAP00000008334
ENSMODP00000027434	ENSACAP00000005034
ENSMODP00000011227	ENSACAP00000007287
ENSMODP00000031311	ENSACAP00000003183
ENSMODP00000019658	ENSACAP00000001338
ENSMODP00000009371	ENSACAP00000004133
ENSMODP00000015699	ENSACAP00000002042
ENSMODP00000000697	ENSACAP00000017381
ENSMODP00000003756	ENSACAP00000022119
ENSMODP00000007149	ENSACAP00000016694
ENSMODP00000007180	ENSACAP00000000233
ENSMODP00000022846	ENSACAP00000004917
ENSMODP00000007465	ENSACAP00000004134
ENSMODP00000023845	ENSACAP00000012400
ENSMODP00000022903	ENSACAP00000003882
ENSMODP00000032620	ENSACAP00000016324
ENSMODP00000018319	ENSACAP00000017420
ENSMODP00000029205	ENSACAP00000008247
ENSMODP00000032817	ENSACAP00000021766
ENSMODP00000038829	ENSACAP00000018954
ENSMODP00000032819	ENSACAP00000021162
ENSMODP00000026080	ENSACAP00000004015
ENSMODP00000011996	ENSACAP00000004332
ENSMODP00000002644	ENSACAP00000002953
ENSMODP00000023159	ENSACAP00000008301
ENSMODP00000012617	ENSACAP00000010139
ENSMODP00000004827	ENSACAP00000003825
ENSMODP00000011494	ENSACAP00000009107
ENSMODP00000004167	ENSACAP00000008145
ENSMODP00000004515	ENSACAP00000012613
ENSMODP00000008127	ENSACAP00000001031
ENSMODP00000021102	ENSACAP00000005940
ENSMODP00000022295	ENSACAP00000003493
ENSMODP00000009523	ENSACAP00000017329
ENSMODP00000006484	ENSACAP00000014441
ENSMODP00000007529	ENSACAP00000012050
ENSMODP00000021481	ENSACAP00000003927
ENSMODP00000009022	ENSACAP00000011223
ENSMODP00000017359	ENSACAP00000011512
ENSMODP00000024816	ENSACAP00000004429
ENSMODP00000026667	ENSACAP00000003843
ENSMODP00000035989	ENSACAP00000001970
ENSMODP00000026685	ENSACAP00000012522
ENSMODP00000024160	ENSACAP00000005446
ENSMODP00000019294	ENSACAP00000006540
ENSMODP00000003329	ENSACAP00000002247
ENSMODP00000014783	ENSACAP00000004389
ENSMODP00000016827	ENSACAP00000011680
ENSMODP00000032116	ENSACAP00000016210
ENSMODP00000018754	ENSACAP00000015129
ENSMODP00000018312	ENSACAP00000005955
ENSMODP00000008873	ENSACAP00000004337
ENSMODP00000004395	ENSACAP00000017717
ENSMODP00000019727	ENSACAP00000008595
ENSMODP00000020529	ENSACAP00000015710
ENSMODP00000009731	ENSACAP00000004766
ENSMODP00000019213	ENSACAP00000002909
ENSMODP00000021938	ENSACAP00000014177
ENSMODP00000020250	ENSACAP00000016651
ENSMODP00000006799	ENSACAP00000009428
ENSMODP00000023145	ENSACAP00000004113
ENSMODP00000022854	ENSACAP00000010910
ENSMODP00000013163	ENSACAP00000003084
ENSMODP00000012554	ENSACAP00000002963
ENSMODP00000018525	ENSACAP00000012828
ENSMODP00000024290	ENSACAP00000008618
ENSMODP00000009668	ENSACAP00000008857
ENSMODP00000037418	ENSACAP00000009610
ENSMODP00000005706	ENSACAP00000014522
ENSMODP00000004028	ENSACAP00000010174
ENSMODP00000020931	ENSACAP00000006441
ENSMODP00000032325	ENSACAP00000015529
ENSMODP00000013118	ENSACAP00000006043
ENSMODP00000023956	ENSACAP00000011168
ENSMODP00000026659	ENSACAP00000008502
ENSMODP00000015702	ENSACAP00000014931
ENSMODP00000017261	ENSACAP00000013533
ENSMODP00000018616	ENSACAP00000023320
ENSMODP00000017313	ENSACAP00000007341
ENSMODP00000009360	ENSACAP00000013647
ENSMODP00000002937	ENSACAP00000014904
ENSMODP00000021497	ENSACAP00000013059
ENSMODP00000022964	ENSACAP00000000020
ENSMODP00000026023	ENSACAP00000006325
ENSMODP00000009512	ENSACAP00000007971
ENSMODP00000019422	ENSACAP00000009234
ENSMODP00000041213	ENSACAP00000002931
ENSMODP00000002256	ENSACAP00000009775
ENSMODP00000032861	ENSACAP00000009887
ENSMODP00000000186	ENSACAP00000002274
ENSMODP00000014423	ENSACAP00000016882
ENSMODP00000001131	ENSACAP00000019047
ENSMODP00000018657	ENSACAP00000009098
ENSMODP00000008312	ENSACAP00000000056
ENSMODP00000002898	ENSACAP00000016170
ENSMODP00000002609	ENSACAP00000003731
ENSMODP00000003624	ENSACAP00000003204
ENSMODP00000022451	ENSACAP00000017171
ENSMODP00000016383	ENSACAP00000021486
ENSMODP00000013113	ENSACAP00000011570
ENSMODP00000014104	ENSACAP00000003196
ENSMODP00000020160	ENSACAP00000016707
ENSMODP00000002602	ENSACAP00000015752
ENSMODP00000036781	ENSACAP00000007637
ENSMODP00000002597	ENSACAP00000020251
ENSMODP00000013261	ENSACAP00000006898
ENSMODP00000038268	ENSACAP00000009462
ENSMODP00000020530	ENSACAP00000015735
ENSMODP00000025440	ENSACAP00000017527
ENSMODP00000022264	ENSACAP00000012046
ENSMODP00000036209	ENSACAP00000014398
ENSMODP00000013319	ENSACAP00000011701
ENSMODP00000014638	ENSACAP00000011673
ENSMODP00000019374	ENSACAP00000007269
ENSMODP00000017946	ENSACAP00000001285
ENSMODP00000025123	ENSACAP00000006985
ENSMODP00000017800	ENSACAP00000001729
ENSMODP00000025750	ENSACAP00000012569
ENSMODP00000000418	ENSACAP00000009683
ENSMODP00000023657	ENSACAP00000013365
ENSMODP00000003236	ENSACAP00000002152
ENSMODP00000006339	ENSACAP00000006089
ENSMODP00000010824	ENSACAP00000002911
ENSMODP00000017894	ENSACAP00000013805
ENSMODP00000009961	ENSACAP00000020817
ENSMODP00000017678	ENSACAP00000017509
ENSMODP00000017481	ENSACAP00000013457
ENSMODP00000024395	ENSACAP00000008163
ENSMODP00000030235	ENSACAP00000012219
ENSMODP00000002004	ENSACAP00000015902
ENSMODP00000035502	ENSACAP00000006464
ENSMODP00000011557	ENSACAP00000004902
ENSMODP00000032196	ENSACAP00000017543
ENSMODP00000006487	ENSACAP00000009178
ENSMODP00000024127	ENSACAP00000006641
ENSMODP00000006894	ENSACAP00000010497
ENSMODP00000037078	ENSACAP00000011988
ENSMODP00000017312	ENSACAP00000018355
ENSMODP00000037951	ENSACAP00000009426
ENSMODP00000009275	ENSACAP00000006651
ENSMODP00000022752	ENSACAP00000011490
ENSMODP00000021045	ENSACAP00000007076
ENSMODP00000021177	ENSACAP00000013160
ENSMODP00000021178	ENSACAP00000011465
ENSMODP00000024819	ENSACAP00000003949
ENSMODP00000036771	ENSACAP00000007890
ENSMODP00000012203	ENSACAP00000004863
ENSMODP00000022937	ENSACAP00000000033
ENSMODP00000000907	ENSACAP00000005126
ENSMODP00000013468	ENSACAP00000003652
ENSMODP00000033461	ENSACAP00000017535
ENSMODP00000035233	ENSACAP00000015260
ENSMODP00000017492	ENSACAP00000013573
ENSMODP00000009700	ENSACAP00000013187
ENSMODP00000008355	ENSACAP00000015862
ENSMODP00000001582	ENSACAP00000006915
ENSMODP00000024280	ENSACAP00000004297
ENSMODP00000023745	ENSACAP00000021805
ENSMODP00000013199	ENSACAP00000020091
ENSMODP00000004003	ENSACAP00000003888
ENSMODP00000021758	ENSACAP00000004654
ENSMODP00000028428	ENSACAP00000012264
ENSMODP00000000114	ENSACAP00000005507
ENSMODP00000019205	ENSACAP00000000830
ENSMODP00000015872	ENSACAP00000017176
ENSMODP00000012462	ENSACAP00000021539
ENSMODP00000036012	ENSACAP00000012265
ENSMODP00000012021	ENSACAP00000005482
ENSMODP00000036078	ENSACAP00000006260
ENSMODP00000007480	ENSACAP00000014820
ENSMODP00000002441	ENSACAP00000020487
ENSMODP00000000741	ENSACAP00000014325
ENSMODP00000010072	ENSACAP00000012984
ENSMODP00000012052	ENSACAP00000002180
ENSMODP00000028915	ENSACAP00000008243
ENSMODP00000010141	ENSACAP00000023365
ENSMODP00000022310	ENSACAP00000014261
ENSMODP00000034350	ENSACAP00000013528
ENSMODP00000002477	ENSACAP00000002300
ENSMODP00000009106	ENSACAP00000003616
ENSMODP00000014850	ENSACAP00000015601
ENSMODP00000038176	ENSACAP00000008924
ENSMODP00000027297	ENSACAP00000008592
ENSMODP00000020839	ENSACAP00000008592
ENSMODP00000010203	ENSACAP00000007845
ENSMODP00000005761	ENSACAP00000016095
ENSMODP00000017470	ENSACAP00000016190
ENSMODP00000021535	ENSACAP00000007881
ENSMODP00000020738	ENSACAP00000003602
ENSMODP00000013260	ENSACAP00000004259
ENSMODP00000033015	ENSACAP00000009761
ENSMODP00000009387	ENSACAP00000001473
ENSMODP00000012275	ENSACAP00000012220
ENSMODP00000019009	ENSACAP00000001296
ENSMODP00000005715	ENSACAP00000002268
ENSMODP00000015188	ENSACAP00000011672
ENSMODP00000002463	ENSACAP00000010685
ENSMODP00000012392	ENSACAP00000012707
ENSMODP00000001604	ENSACAP00000006800
ENSMODP00000023367	ENSACAP00000014782
ENSMODP00000008002	ENSACAP00000003548
ENSMODP00000031085	ENSACAP00000005966
ENSMODP00000028116	ENSACAP00000011334
ENSMODP00000036939	ENSACAP00000006803
ENSMODP00000020479	ENSACAP00000012481
ENSMODP00000020611	ENSACAP00000016003
ENSMODP00000007129	ENSACAP00000001047
ENSMODP00000016595	ENSACAP00000002413
ENSMODP00000001638	ENSACAP00000006575
ENSMODP00000017712	ENSACAP00000001853
ENSMODP00000008436	ENSACAP00000011323
ENSMODP00000005879	ENSACAP00000007570
ENSMODP00000022055	ENSACAP00000001952
ENSMODP00000006593	ENSACAP00000009773
ENSMODP00000001554	ENSACAP00000006955
ENSMODP00000031019	ENSACAP00000007310
ENSMODP00000002202	ENSACAP00000011533
ENSMODP00000015259	ENSACAP00000006790
ENSMODP00000012001	ENSACAP00000009645
ENSMODP00000005650	ENSACAP00000004455
ENSMODP00000003290	ENSACAP00000012718
ENSMODP00000021920	ENSACAP00000014807
ENSMODP00000019199	ENSACAP00000023411
ENSMODP00000019847	ENSACAP00000007762
ENSMODP00000008766	ENSACAP00000005513
ENSMODP00000002167	ENSACAP00000005907
ENSMODP00000005932	ENSACAP00000008508
ENSMODP00000010233	ENSACAP00000017127
ENSMODP00000013256	ENSACAP00000008914
ENSMODP00000010236	ENSACAP00000011769
ENSMODP00000024648	ENSACAP00000022961
ENSMODP00000024651	ENSACAP00000006738
ENSMODP00000016057	ENSACAP00000006208
ENSMODP00000002434	ENSACAP00000002072
ENSMODP00000011834	ENSACAP00000020570
ENSMODP00000014223	ENSACAP00000011391
ENSMODP00000020783	ENSACAP00000005268
ENSMODP00000000793	ENSACAP00000000634
ENSMODP00000000687	ENSACAP00000012734
ENSMODP00000034936	ENSACAP00000007162
ENSMODP00000017775	ENSACAP00000013351
ENSMODP00000028443	ENSACAP00000009882
ENSMODP00000033558	ENSACAP00000013050
ENSMODP00000008112	ENSACAP00000002973
ENSMODP00000015125	ENSACAP00000008901
ENSMODP00000019371	ENSACAP00000007261
ENSMODP00000024524	ENSACAP00000015626
ENSMODP00000017789	ENSACAP00000008566
ENSMODP00000008135	ENSACAP00000011097
ENSMODP00000003932	ENSACAP00000010499
ENSMODP00000007920	ENSACAP00000013594
ENSMODP00000018051	ENSACAP00000015185
ENSMODP00000012026	ENSACAP00000012182
ENSMODP00000009589	ENSACAP00000007799
ENSMODP00000000639	ENSACAP00000013383
ENSMODP00000008498	ENSACAP00000005319
ENSMODP00000023369	ENSACAP00000013786
ENSMODP00000034386	ENSACAP00000002177
ENSMODP00000015347	ENSACAP00000007998
ENSMODP00000001142	ENSACAP00000008314
ENSMODP00000024847	ENSACAP00000001967
ENSMODP00000036121	ENSACAP00000000374
ENSMODP00000034400	ENSACAP00000000414
ENSMODP00000003951	ENSACAP00000003962
ENSMODP00000013556	ENSACAP00000003800
ENSMODP00000008649	ENSACAP00000003309
ENSMODP00000002901	ENSACAP00000014849
ENSMODP00000040987	ENSACAP00000007342
ENSMODP00000015350	ENSACAP00000011642
ENSMODP00000017278	ENSACAP00000023153
ENSMODP00000016660	ENSACAP00000013983
ENSMODP00000024179	ENSACAP00000013443
ENSMODP00000012033	ENSACAP00000016111
ENSMODP00000010668	ENSACAP00000014867
ENSMODP00000010685	ENSACAP00000000855
ENSMODP00000037792	ENSACAP00000000709
ENSMODP00000014851	ENSACAP00000012234
ENSMODP00000013914	ENSACAP00000005911
ENSMODP00000014899	ENSACAP00000016106
ENSMODP00000014568	ENSACAP00000005939
ENSMODP00000019148	ENSACAP00000003065
ENSMODP00000021861	ENSACAP00000010309
ENSMODP00000011775	ENSACAP00000010114
ENSMODP00000012321	ENSACAP00000001146
ENSMODP00000003060	ENSACAP00000015100
ENSMODP00000016525	ENSACAP00000017617
ENSMODP00000007256	ENSACAP00000008317
ENSMODP00000025968	ENSACAP00000011925
ENSMODP00000015918	ENSACAP00000009776
ENSMODP00000025296	ENSACAP00000000468
ENSMODP00000019435	ENSACAP00000011233
ENSMODP00000025770	ENSACAP00000007988
ENSMODP00000032051	ENSACAP00000002667
ENSMODP00000038746	ENSACAP00000016124
ENSMODP00000007051	ENSACAP00000005500
ENSMODP00000008522	ENSACAP00000000364
ENSMODP00000026561	ENSACAP00000006775
ENSMODP00000010853	ENSACAP00000015744
ENSMODP00000001168	ENSACAP00000014337
ENSMODP00000001969	ENSACAP00000001666
ENSMODP00000012416	ENSACAP00000018974
ENSMODP00000010709	ENSACAP00000006488
ENSMODP00000021339	ENSACAP00000010738
ENSMODP00000009804	ENSACAP00000014391
ENSMODP00000010471	ENSACAP00000001348
ENSMODP00000020833	ENSACAP00000005953
ENSMODP00000012645	ENSACAP00000014128
ENSMODP00000003481	ENSACAP00000005057
ENSMODP00000024554	ENSACAP00000007952
ENSMODP00000002458	ENSACAP00000012863
ENSMODP00000012792	ENSACAP00000012680
ENSMODP00000013213	ENSACAP00000011973
ENSMODP00000013290	ENSACAP00000015429
ENSMODP00000007874	ENSACAP00000006776
ENSMODP00000015503	ENSACAP00000015745
ENSMODP00000024151	ENSACAP00000010798
ENSMODP00000019296	ENSACAP00000003528
ENSMODP00000022843	ENSACAP00000004880
ENSMODP00000014339	ENSACAP00000008928
ENSMODP00000024545	ENSACAP00000015983
ENSMODP00000029367	ENSACAP00000011379
ENSMODP00000021821	ENSACAP00000009909
ENSMODP00000009912	ENSACAP00000016343
ENSMODP00000001476	ENSACAP00000002415
ENSMODP00000017495	ENSACAP00000015869
ENSMODP00000016142	ENSACAP00000007139
ENSMODP00000027860	ENSACAP00000001758
ENSMODP00000020148	ENSACAP00000004256
ENSMODP00000019081	ENSACAP00000013094
ENSMODP00000013546	ENSACAP00000013758
ENSMODP00000004690	ENSACAP00000012483
ENSMODP00000021447	ENSACAP00000011333
ENSMODP00000006532	ENSACAP00000012302
ENSMODP00000017485	ENSACAP00000020702
ENSMODP00000011686	ENSACAP00000010825
ENSMODP00000021660	ENSACAP00000003333
ENSMODP00000007263	ENSACAP00000009060
ENSMODP00000010084	ENSACAP00000016819
ENSMODP00000016985	ENSACAP00000006542
ENSMODP00000014754	ENSACAP00000011949
ENSMODP00000009505	ENSACAP00000014367
ENSMODP00000014777	ENSACAP00000011992
ENSMODP00000010355	ENSACAP00000008425
ENSMODP00000005548	ENSACAP00000004977
ENSMODP00000007903	ENSACAP00000016174
ENSMODP00000001707	ENSACAP00000008123
ENSMODP00000013833	ENSACAP00000000212
ENSMODP00000023656	ENSACAP00000009824
ENSMODP00000037403	ENSACAP00000008348
ENSMODP00000016164	ENSACAP00000002614
ENSMODP00000012428	ENSACAP00000020002
ENSMODP00000004592	ENSACAP00000013404
ENSMODP00000026588	ENSACAP00000007510
ENSMODP00000010683	ENSACAP00000014358
ENSMODP00000016395	ENSACAP00000010741
ENSMODP00000010551	ENSACAP00000002766
ENSMODP00000023437	ENSACAP00000003011
ENSMODP00000014968	ENSACAP00000000203
ENSMODP00000026281	ENSACAP00000014681
ENSMODP00000022865	ENSACAP00000010564
ENSMODP00000012153	ENSACAP00000022355
ENSMODP00000004472	ENSACAP00000022186
ENSMODP00000034776	ENSACAP00000004615
ENSMODP00000001874	ENSACAP00000007650
ENSMODP00000004145	ENSACAP00000002234
ENSMODP00000012820	ENSACAP00000013635
ENSMODP00000038310	ENSACAP00000021895
ENSMODP00000024098	ENSACAP00000010494
ENSMODP00000002840	ENSACAP00000017416
ENSMODP00000002422	ENSACAP00000006471
ENSMODP00000002429	ENSACAP00000021349
ENSMODP00000009399	ENSACAP00000017321
ENSMODP00000008447	ENSACAP00000003436
ENSMODP00000003128	ENSACAP00000015411
ENSMODP00000025491	ENSACAP00000004560
ENSMODP00000019003	ENSACAP00000004504
ENSMODP00000032606	ENSACAP00000008291
ENSMODP00000007131	ENSACAP00000007377
ENSMODP00000024419	ENSACAP00000000679
ENSMODP00000019615	ENSACAP00000012763
ENSMODP00000023402	ENSACAP00000003147
ENSMODP00000014693	ENSACAP00000003039
ENSMODP00000021739	ENSACAP00000016617
ENSMODP00000012802	ENSACAP00000014249
ENSMODP00000009957	ENSACAP00000013601
ENSMODP00000000631	ENSACAP00000004012
ENSMODP00000003395	ENSACAP00000012986
ENSMODP00000013972	ENSACAP00000004468
ENSMODP00000020017	ENSACAP00000018089
ENSMODP00000014280	ENSACAP00000001565
ENSMODP00000015329	ENSACAP00000007100
ENSMODP00000003002	ENSACAP00000013238
ENSMODP00000022164	ENSACAP00000017451
ENSMODP00000032193	ENSACAP00000017551
ENSMODP00000006393	ENSACAP00000007677
ENSMODP00000020384	ENSACAP00000015326
ENSMODP00000012734	ENSACAP00000012079
ENSMODP00000005128	ENSACAP00000006545
ENSMODP00000024360	ENSACAP00000015823
ENSMODP00000005767	ENSACAP00000004771
ENSMODP00000006840	ENSACAP00000003053
ENSMODP00000005371	ENSACAP00000002261
ENSMODP00000022447	ENSACAP00000005859
ENSMODP00000000668	ENSACAP00000012715
ENSMODP00000015486	ENSACAP00000006432
ENSMODP00000018392	ENSACAP00000005821
ENSMODP00000013511	ENSACAP00000017366
ENSMODP00000009035	ENSACAP00000014511
ENSMODP00000020293	ENSACAP00000016399
ENSMODP00000029415	ENSACAP00000010268
ENSMODP00000018479	ENSACAP00000016655
ENSMODP00000012767	ENSACAP00000017158
ENSMODP00000018547	ENSACAP00000000012
ENSMODP00000014501	ENSACAP00000016804
ENSMODP00000031639	ENSACAP00000018703
ENSMODP00000027788	ENSACAP00000017529
ENSMODP00000026226	ENSACAP00000005297
ENSMODP00000005319	ENSACAP00000014436
ENSMODP00000040033	ENSACAP00000017150
ENSMODP00000020374	ENSACAP00000005060
ENSMODP00000007477	ENSACAP00000014078
ENSMODP00000026658	ENSACAP00000014526
ENSMODP00000036146	ENSACAP00000017040
ENSMODP00000001449	ENSACAP00000009816
ENSMODP00000016184	ENSACAP00000002542
ENSMODP00000019790	ENSACAP00000006835
ENSMODP00000034105	ENSACAP00000013615
ENSMODP00000012328	ENSACAP00000013243
ENSMODP00000008853	ENSACAP00000000042
ENSMODP00000036033	ENSACAP00000017313
ENSMODP00000020732	ENSACAP00000000966
ENSMODP00000013217	ENSACAP00000008328
ENSMODP00000021631	ENSACAP00000000243
ENSMODP00000024814	ENSACAP00000014687
ENSMODP00000001518	ENSACAP00000014287
ENSMODP00000010380	ENSACAP00000002548
ENSMODP00000000102	ENSACAP00000000747
ENSMODP00000018034	ENSACAP00000016483
ENSMODP00000022951	ENSACAP00000017064
ENSMODP00000018218	ENSACAP00000010990
ENSMODP00000014723	ENSACAP00000011615
ENSMODP00000005738	ENSACAP00000005968
ENSMODP00000012762	ENSACAP00000002030
ENSMODP00000021407	ENSACAP00000015453
ENSMODP00000036739	ENSACAP00000014269
ENSMODP00000035967	ENSACAP00000012596
ENSMODP00000005747	ENSACAP00000001984
ENSMODP00000011321	ENSACAP00000015347
ENSMODP00000023108	ENSACAP00000002465
ENSMODP00000007998	ENSACAP00000006510
ENSMODP00000000245	ENSACAP00000000706
ENSMODP00000012199	ENSACAP00000004125
ENSMODP00000003082	ENSACAP00000011772
ENSMODP00000022352	ENSACAP00000014085
ENSMODP00000002252	ENSACAP00000011755
ENSMODP00000019437	ENSACAP00000009333
ENSMODP00000026917	ENSACAP00000007275
ENSMODP00000007329	ENSACAP00000016663
ENSMODP00000008622	ENSACAP00000018714
ENSMODP00000013794	ENSACAP00000004823
ENSMODP00000007829	ENSACAP00000015009
ENSMODP00000001808	ENSACAP00000007927
ENSMODP00000014618	ENSACAP00000001281
ENSMODP00000015808	ENSACAP00000009109
ENSMODP00000018604	ENSACAP00000012382
ENSMODP00000036766	ENSACAP00000005764
ENSMODP00000033497	ENSACAP00000022074
ENSMODP00000024696	ENSACAP00000009638
ENSMODP00000038843	ENSACAP00000009014
ENSMODP00000005674	ENSACAP00000012396
ENSMODP00000022245	ENSACAP00000012942
ENSMODP00000018488	ENSACAP00000012358
ENSMODP00000006974	ENSACAP00000013841
ENSMODP00000031737	ENSACAP00000012962
ENSMODP00000023016	ENSACAP00000015960
ENSMODP00000010701	ENSACAP00000000417
ENSMODP00000010564	ENSACAP00000012712
ENSMODP00000022226	ENSACAP00000002038
ENSMODP00000038847	ENSACAP00000007066
ENSMODP00000035969	ENSACAP00000014440
ENSMODP00000026850	ENSACAP00000007708
ENSMODP00000013104	ENSACAP00000018411
ENSMODP00000003605	ENSACAP00000008266
ENSMODP00000017566	ENSACAP00000007473
ENSMODP00000013693	ENSACAP00000007349
ENSMODP00000020041	ENSACAP00000012390
ENSMODP00000025431	ENSACAP00000017772
ENSMODP00000001069	ENSACAP00000008392
ENSMODP00000017701	ENSACAP00000002764
ENSMODP00000010905	ENSACAP00000008007
ENSMODP00000010889	ENSACAP00000020688
ENSMODP00000002771	ENSACAP00000001914
ENSMODP00000019845	ENSACAP00000000576
ENSMODP00000032553	ENSACAP00000014913
ENSMODP00000024427	ENSACAP00000003654
ENSMODP00000000487	ENSACAP00000015856
ENSMODP00000013056	ENSACAP00000015628
ENSMODP00000013043	ENSACAP00000015639
ENSMODP00000024833	ENSACAP00000003013
ENSMODP00000023363	ENSACAP00000013653
ENSMODP00000022708	ENSACAP00000010369
ENSMODP00000006499	ENSACAP00000014383
ENSMODP00000009689	ENSACAP00000017314
ENSMODP00000006124	ENSACAP00000012070
ENSMODP00000023868	ENSACAP00000002638
ENSMODP00000029511	ENSACAP00000009081
ENSMODP00000020716	ENSACAP00000003373
ENSMODP00000008863	ENSACAP00000005989
ENSMODP00000000849	ENSACAP00000015894
ENSMODP00000005154	ENSACAP00000012727
ENSMODP00000003980	ENSACAP00000004238
ENSMODP00000034653	ENSACAP00000013586
ENSMODP00000040762	ENSACAP00000007900
ENSMODP00000008902	ENSACAP00000011354
ENSMODP00000009055	ENSACAP00000007913
ENSMODP00000012246	ENSACAP00000001386
ENSMODP00000014983	ENSACAP00000010855
ENSMODP00000006446	ENSACAP00000001406
ENSMODP00000015285	ENSACAP00000005882
ENSMODP00000006681	ENSACAP00000009648
ENSMODP00000034265	ENSACAP00000005053
ENSMODP00000003670	ENSACAP00000008494
ENSMODP00000009316	ENSACAP00000003317
ENSMODP00000023716	ENSACAP00000003290
ENSMODP00000002612	ENSACAP00000015738
ENSMODP00000009526	ENSACAP00000013835
ENSMODP00000002150	ENSACAP00000014194
ENSMODP00000010302	ENSACAP00000012502
ENSMODP00000017550	ENSACAP00000020359
ENSMODP00000000142	ENSACAP00000000681
ENSMODP00000009180	ENSACAP00000019267
ENSMODP00000005405	ENSACAP00000006397
ENSMODP00000019993	ENSACAP00000006350
ENSMODP00000025551	ENSACAP00000007549
ENSMODP00000019007	ENSACAP00000008906
ENSMODP00000017961	ENSACAP00000015112
ENSMODP00000000853	ENSACAP00000011324
ENSMODP00000019581	ENSACAP00000014578
ENSMODP00000037525	ENSACAP00000012360
ENSMODP00000021313	ENSACAP00000015615
ENSMODP00000007166	ENSACAP00000015773
ENSMODP00000001680	ENSACAP00000007948
ENSMODP00000014520	ENSACAP00000011916
ENSMODP00000010772	ENSACAP00000000759
ENSMODP00000024109	ENSACAP00000009135
ENSMODP00000026473	ENSACAP00000017197
ENSMODP00000014919	ENSACAP00000009085
ENSMODP00000024447	ENSACAP00000008621
ENSMODP00000017144	ENSACAP00000014052
ENSMODP00000024317	ENSACAP00000011205
ENSMODP00000002551	ENSACAP00000010001
ENSMODP00000013240	ENSACAP00000002308
ENSMODP00000025625	ENSACAP00000021624
ENSMODP00000001202	ENSACAP00000004696
ENSMODP00000025626	ENSACAP00000014158
ENSMODP00000008362	ENSACAP00000000053
ENSMODP00000010954	ENSACAP00000003007
ENSMODP00000026097	ENSACAP00000002606
ENSMODP00000032258	ENSACAP00000017556
ENSMODP00000040103	ENSACAP00000010533
ENSMODP00000031386	ENSACAP00000009057
ENSMODP00000034578	ENSACAP00000004688
ENSMODP00000018601	ENSACAP00000017112
ENSMODP00000024465	ENSACAP00000008568
ENSMODP00000039451	ENSACAP00000019791
ENSMODP00000020168	ENSACAP00000004966
ENSMODP00000021094	ENSACAP00000008952
ENSMODP00000036241	ENSACAP00000014777
ENSMODP00000013599	ENSACAP00000007645
ENSMODP00000035037	ENSACAP00000015737
ENSMODP00000026148	ENSACAP00000020291
ENSMODP00000004137	ENSACAP00000018228
ENSMODP00000019955	ENSACAP00000017486
ENSMODP00000010396	ENSACAP00000008403
ENSMODP00000003358	ENSACAP00000004608
ENSMODP00000003322	ENSACAP00000021465
ENSMODP00000006094	ENSACAP00000012806
ENSMODP00000003352	ENSACAP00000009007
ENSMODP00000002223	ENSACAP00000011987
ENSMODP00000005549	ENSACAP00000006132
ENSMODP00000013192	ENSACAP00000008411
ENSMODP00000029137	ENSACAP00000015742
ENSMODP00000026613	ENSACAP00000007338
ENSMODP00000004771	ENSACAP00000000241
ENSMODP00000012491	ENSACAP00000015845
ENSMODP00000006270	ENSACAP00000009570
ENSMODP00000028994	ENSACAP00000019518
ENSMODP00000006284	ENSACAP00000009579
ENSMODP00000006052	ENSACAP00000005266
ENSMODP00000011935	ENSACAP00000017779
ENSMODP00000013153	ENSACAP00000005257
ENSMODP00000018716	ENSACAP00000017501
ENSMODP00000026862	ENSACAP00000001182
ENSMODP00000012974	ENSACAP00000015702
ENSMODP00000007017	ENSACAP00000013733
ENSMODP00000021921	ENSACAP00000012152
ENSMODP00000000754	ENSACAP00000022765
ENSMODP00000037746	ENSACAP00000011309
ENSMODP00000000381	ENSACAP00000011562
ENSMODP00000023117	ENSACAP00000007420
ENSMODP00000003841	ENSACAP00000011886
ENSMODP00000009713	ENSACAP00000007659
ENSMODP00000024469	ENSACAP00000011389
ENSMODP00000006375	ENSACAP00000005370
ENSMODP00000014567	ENSACAP00000016318
ENSMODP00000040539	ENSACAP00000022223
ENSMODP00000029504	ENSACAP00000016945
ENSMODP00000022041	ENSACAP00000022122
ENSMODP00000024370	ENSACAP00000010663
ENSMODP00000006466	ENSACAP00000009991
ENSMODP00000015484	ENSACAP00000000458
ENSMODP00000008872	ENSACAP00000003739
ENSMODP00000031649	ENSACAP00000009532
ENSMODP00000039714	ENSACAP00000008970
ENSMODP00000041240	ENSACAP00000007826
ENSMODP00000026271	ENSACAP00000012415
ENSMODP00000007680	ENSACAP00000013247
ENSMODP00000002455	ENSACAP00000015956
ENSMODP00000001556	ENSACAP00000014470
ENSMODP00000011393	ENSACAP00000014174
ENSMODP00000017763	ENSACAP00000002438
ENSMODP00000012779	ENSACAP00000020635
ENSMODP00000038537	ENSACAP00000022842
ENSMODP00000000336	ENSACAP00000015726
ENSMODP00000016928	ENSACAP00000007530
ENSMODP00000018587	ENSACAP00000017663
ENSMODP00000023188	ENSACAP00000006584
ENSMODP00000005398	ENSACAP00000010097
ENSMODP00000006699	ENSACAP00000009805
ENSMODP00000011241	ENSACAP00000004903
ENSMODP00000019316	ENSACAP00000006814
ENSMODP00000002929	ENSACAP00000011143
ENSMODP00000026219	ENSACAP00000001447
ENSMODP00000012150	ENSACAP00000002631
ENSMODP00000000824	ENSACAP00000011134
ENSMODP00000023312	ENSACAP00000009046
ENSMODP00000000777	ENSACAP00000000669
ENSMODP00000011812	ENSACAP00000015515
ENSMODP00000025627	ENSACAP00000014179
ENSMODP00000005908	ENSACAP00000004329
ENSMODP00000014225	ENSACAP00000013085
ENSMODP00000004448	ENSACAP00000023334
ENSMODP00000025592	ENSACAP00000008957
ENSMODP00000024040	ENSACAP00000012157
ENSMODP00000003103	ENSACAP00000005868
ENSMODP00000021388	ENSACAP00000015565
ENSMODP00000012700	ENSACAP00000005851
ENSMODP00000006980	ENSACAP00000017476
ENSMODP00000001785	ENSACAP00000005788
ENSMODP00000015281	ENSACAP00000006718
ENSMODP00000011542	ENSACAP00000001912
ENSMODP00000013216	ENSACAP00000005913
ENSMODP00000014354	ENSACAP00000005875
ENSMODP00000004962	ENSACAP00000007647
ENSMODP00000005900	ENSACAP00000005572
ENSMODP00000035265	ENSACAP00000002216
ENSMODP00000021455	ENSACAP00000010106
ENSMODP00000007161	ENSACAP00000007219
ENSMODP00000017265	ENSACAP00000017540
ENSMODP00000000544	ENSACAP00000013224
ENSMODP00000011975	ENSACAP00000007714
ENSMODP00000033135	ENSACAP00000002819
ENSMODP00000018478	ENSACAP00000005826
ENSMODP00000008222	ENSACAP00000002632
ENSMODP00000008442	ENSACAP00000014805
ENSMODP00000005705	ENSACAP00000002279
ENSMODP00000022071	ENSACAP00000001749
ENSMODP00000008245	ENSACAP00000013195
ENSMODP00000008694	ENSACAP00000000073
ENSMODP00000015844	ENSACAP00000012010
ENSMODP00000008213	ENSACAP00000017894
ENSMODP00000015425	ENSACAP00000005202
ENSMODP00000020481	ENSACAP00000012428
ENSMODP00000035626	ENSACAP00000014368
ENSMODP00000032675	ENSACAP00000018788
ENSMODP00000022002	ENSACAP00000006159
ENSMODP00000003647	ENSACAP00000013384
ENSMODP00000026607	ENSACAP00000023043
ENSMODP00000034494	ENSACAP00000015417
ENSMODP00000025611	ENSACAP00000014439
ENSMODP00000000546	ENSACAP00000003915
ENSMODP00000020480	ENSACAP00000016893
ENSMODP00000000474	ENSACAP00000003597
ENSMODP00000021283	ENSACAP00000000838
ENSMODP00000008527	ENSACAP00000004211
ENSMODP00000020228	ENSACAP00000012197
ENSMODP00000007060	ENSACAP00000002742
ENSMODP00000022087	ENSACAP00000001671
ENSMODP00000011441	ENSACAP00000011375
ENSMODP00000025223	ENSACAP00000006692
ENSMODP00000004255	ENSACAP00000007941
ENSMODP00000008253	ENSACAP00000016701
ENSMODP00000011211	ENSACAP00000021732
ENSMODP00000025606	ENSACAP00000006620
ENSMODP00000007941	ENSACAP00000011670
ENSMODP00000003943	ENSACAP00000006016
ENSMODP00000011968	ENSACAP00000008386
ENSMODP00000010565	ENSACAP00000000332
ENSMODP00000005501	ENSACAP00000012949
ENSMODP00000007504	ENSACAP00000012891
ENSMODP00000020310	ENSACAP00000016042
ENSMODP00000009233	ENSACAP00000015060
ENSMODP00000030288	ENSACAP00000014414
ENSMODP00000032640	ENSACAP00000018929
ENSMODP00000021958	ENSACAP00000010559
ENSMODP00000020109	ENSACAP00000015463
ENSMODP00000038348	ENSACAP00000011293
ENSMODP00000017177	ENSACAP00000016818
ENSMODP00000024001	ENSACAP00000013091
ENSMODP00000000694	ENSACAP00000015580
ENSMODP00000002694	ENSACAP00000015505
ENSMODP00000023226	ENSACAP00000015210
ENSMODP00000011527	ENSACAP00000008969
ENSMODP00000023002	ENSACAP00000016005
ENSMODP00000024342	ENSACAP00000014735
ENSMODP00000023757	ENSACAP00000000961
ENSMODP00000022263	ENSACAP00000015659
ENSMODP00000009451	ENSACAP00000008418
ENSMODP00000004684	ENSACAP00000005880
ENSMODP00000006205	ENSACAP00000000990
ENSMODP00000025445	ENSACAP00000017504
ENSMODP00000017237	ENSACAP00000007523
ENSMODP00000015469	ENSACAP00000015500
ENSMODP00000023786	ENSACAP00000006158
ENSMODP00000021940	ENSACAP00000013012
ENSMODP00000001437	ENSACAP00000000293
ENSMODP00000023732	ENSACAP00000006127
ENSMODP00000015265	ENSACAP00000004744
ENSMODP00000013457	ENSACAP00000003589
ENSMODP00000025116	ENSACAP00000007155
ENSMODP00000033755	ENSACAP00000007102
ENSMODP00000010724	ENSACAP00000003932
ENSMODP00000002862	ENSACAP00000000267
ENSMODP00000034611	ENSACAP00000001448
ENSMODP00000012640	ENSACAP00000005579
ENSMODP00000013262	ENSACAP00000006748
ENSMODP00000024259	ENSACAP00000009712
ENSMODP00000022965	ENSACAP00000017126
ENSMODP00000012834	ENSACAP00000016616
ENSMODP00000001629	ENSACAP00000013120
ENSMODP00000015598	ENSACAP00000018517
ENSMODP00000017667	ENSACAP00000011730
ENSMODP00000017399	ENSACAP00000001927
ENSMODP00000038519	ENSACAP00000001574
ENSMODP00000021025	ENSACAP00000020361
ENSMODP00000010310	ENSACAP00000023034
ENSMODP00000030140	ENSACAP00000013359
ENSMODP00000020391	ENSACAP00000015296
ENSMODP00000005654	ENSACAP00000007123
ENSMODP00000013188	ENSACAP00000011756
ENSMODP00000010847	ENSACAP00000009994
ENSMODP00000010341	ENSACAP00000001253
ENSMODP00000021895	ENSACAP00000015765
ENSMODP00000020125	ENSACAP00000006080
ENSMODP00000019344	ENSACAP00000001578
ENSMODP00000002481	ENSACAP00000009400
ENSMODP00000000759	ENSACAP00000011192
ENSMODP00000034155	ENSACAP00000007206
ENSMODP00000035740	ENSACAP00000004469
ENSMODP00000010567	ENSACAP00000018039
ENSMODP00000025374	ENSACAP00000010484
ENSMODP00000025486	ENSACAP00000008682
ENSMODP00000009701	ENSACAP00000007347
ENSMODP00000030251	ENSACAP00000013267
ENSMODP00000021483	ENSACAP00000016751
ENSMODP00000021469	ENSACAP00000016753
ENSMODP00000023550	ENSACAP00000011274
ENSMODP00000040603	ENSACAP00000013996
ENSMODP00000020056	ENSACAP00000011840
ENSMODP00000000287	ENSACAP00000021885
ENSMODP00000001145	ENSACAP00000014374
ENSMODP00000018020	ENSACAP00000018247
ENSMODP00000004384	ENSACAP00000003336
ENSMODP00000026009	ENSACAP00000009895
ENSMODP00000027349	ENSACAP00000015439
ENSMODP00000014557	ENSACAP00000012253
ENSMODP00000033729	ENSACAP00000014667
ENSMODP00000023115	ENSACAP00000002933
ENSMODP00000003743	ENSACAP00000010353
ENSMODP00000026955	ENSACAP00000010296
ENSMODP00000032086	ENSACAP00000015944
ENSMODP00000020434	ENSACAP00000011749
ENSMODP00000000944	ENSACAP00000013249
ENSMODP00000001962	ENSACAP00000019564
ENSMODP00000000829	ENSACAP00000002473
ENSMODP00000032676	ENSACAP00000006103
ENSMODP00000009813	ENSACAP00000007298
ENSMODP00000009933	ENSACAP00000013879
ENSMODP00000012354	ENSACAP00000016986
ENSMODP00000002565	ENSACAP00000008495
ENSMODP00000020280	ENSACAP00000016460
ENSMODP00000008619	ENSACAP00000012836
ENSMODP00000004635	ENSACAP00000007906
ENSMODP00000025778	ENSACAP00000008089
ENSMODP00000001039	ENSACAP00000008448
ENSMODP00000018053	ENSACAP00000003264
ENSMODP00000003470	ENSACAP00000022442
ENSMODP00000012022	ENSACAP00000015467
ENSMODP00000003356	ENSACAP00000014741
ENSMODP00000011738	ENSACAP00000002600
ENSMODP00000018820	ENSACAP00000011189
ENSMODP00000007107	ENSACAP00000014204
ENSMODP00000036101	ENSACAP00000002091
ENSMODP00000030082	ENSACAP00000013847
ENSMODP00000021354	ENSACAP00000011677
ENSMODP00000034131	ENSACAP00000003114
ENSMODP00000017409	ENSACAP00000015599
ENSMODP00000001778	ENSACAP00000012122
ENSMODP00000022887	ENSACAP00000015176
ENSMODP00000006007	ENSACAP00000003583
ENSMODP00000038040	ENSACAP00000005286
ENSMODP00000010172	ENSACAP00000017212
ENSMODP00000003064	ENSACAP00000015232
ENSMODP00000027239	ENSACAP00000008324
ENSMODP00000017220	ENSACAP00000013075
ENSMODP00000011818	ENSACAP00000015451
ENSMODP00000035890	ENSACAP00000009071
ENSMODP00000005986	ENSACAP00000003352
ENSMODP00000017301	ENSACAP00000001825
ENSMODP00000002334	ENSACAP00000015252
ENSMODP00000012158	ENSACAP00000002708
ENSMODP00000025871	ENSACAP00000012527
ENSMODP00000000263	ENSACAP00000009938
ENSMODP00000011779	ENSACAP00000010722
ENSMODP00000005644	ENSACAP00000004395
ENSMODP00000012047	ENSACAP00000009062
ENSMODP00000002275	ENSACAP00000008255
ENSMODP00000009126	ENSACAP00000002602
ENSMODP00000002600	ENSACAP00000015633
ENSMODP00000024566	ENSACAP00000016070
ENSMODP00000006925	ENSACAP00000000537
ENSMODP00000023154	ENSACAP00000008329
ENSMODP00000009691	ENSACAP00000003939
ENSMODP00000001148	ENSACAP00000011055
ENSMODP00000007001	ENSACAP00000002685
ENSMODP00000039867	ENSACAP00000006709
ENSMODP00000019710	ENSACAP00000008824
ENSMODP00000003121	ENSACAP00000016371
ENSMODP00000001852	ENSACAP00000004503
ENSMODP00000010781	ENSACAP00000011004
ENSMODP00000032776	ENSACAP00000000977
ENSMODP00000021504	ENSACAP00000013007
ENSMODP00000022725	ENSACAP00000011294
ENSMODP00000017677	ENSACAP00000011348
ENSMODP00000021594	ENSACAP00000001870
ENSMODP00000014441	ENSACAP00000014073
ENSMODP00000004536	ENSACAP00000005624
ENSMODP00000025429	ENSACAP00000022544
ENSMODP00000008469	ENSACAP00000022340
ENSMODP00000026637	ENSACAP00000004894
ENSMODP00000025502	ENSACAP00000019240
ENSMODP00000029782	ENSACAP00000013051
ENSMODP00000001657	ENSACAP00000000984
ENSMODP00000022572	ENSACAP00000005993
ENSMODP00000041088	ENSACAP00000008112
ENSMODP00000012818	ENSACAP00000015449
ENSMODP00000036499	ENSACAP00000004057
ENSMODP00000025802	ENSACAP00000008399
ENSMODP00000002162	ENSACAP00000005689
ENSMODP00000017973	ENSACAP00000008131
ENSMODP00000007706	ENSACAP00000014961
ENSMODP00000019151	ENSACAP00000006995
ENSMODP00000041084	ENSACAP00000001120
ENSMODP00000011885	ENSACAP00000011308
ENSMODP00000020305	ENSACAP00000016172
ENSMODP00000029006	ENSACAP00000000770
ENSMODP00000024282	ENSACAP00000008545
ENSMODP00000011356	ENSACAP00000017718
ENSMODP00000002347	ENSACAP00000011484
ENSMODP00000005643	ENSACAP00000002967
ENSMODP00000002270	ENSACAP00000012319
ENSMODP00000002561	ENSACAP00000015625
ENSMODP00000011420	ENSACAP00000009463
ENSMODP00000005927	ENSACAP00000017131
ENSMODP00000024027	ENSACAP00000011839
ENSMODP00000008095	ENSACAP00000008104
ENSMODP00000003803	ENSACAP00000008819
ENSMODP00000024313	ENSACAP00000011187
ENSMODP00000006458	ENSACAP00000017311
ENSMODP00000017616	ENSACAP00000016202
ENSMODP00000019932	ENSACAP00000009515
ENSMODP00000008549	ENSACAP00000000957
ENSMODP00000021801	ENSACAP00000000557
ENSMODP00000024609	ENSACAP00000016469
ENSMODP00000024173	ENSACAP00000004662
ENSMODP00000013355	ENSACAP00000012425
ENSMODP00000028249	ENSACAP00000012859
ENSMODP00000022136	ENSACAP00000001246
ENSMODP00000003242	ENSACAP00000007643
ENSMODP00000019732	ENSACAP00000008516
ENSMODP00000025773	ENSACAP00000008009
ENSMODP00000036015	ENSACAP00000002636
ENSMODP00000019533	ENSACAP00000019516
ENSMODP00000030641	ENSACAP00000012812
ENSMODP00000026232	ENSACAP00000005524
ENSMODP00000005304	ENSACAP00000008364
ENSMODP00000026231	ENSACAP00000004649
ENSMODP00000020382	ENSACAP00000015369
ENSMODP00000013602	ENSACAP00000017589
ENSMODP00000005124	ENSACAP00000006594
ENSMODP00000003400	ENSACAP00000001255
ENSMODP00000019451	ENSACAP00000009514
ENSMODP00000022163	ENSACAP00000016992
ENSMODP00000013430	ENSACAP00000017397
ENSMODP00000020953	ENSACAP00000006556
ENSMODP00000000255	ENSACAP00000003289
ENSMODP00000031707	ENSACAP00000003870
ENSMODP00000009807	ENSACAP00000012450
ENSMODP00000017114	ENSACAP00000010785
ENSMODP00000007792	ENSACAP00000013096
ENSMODP00000002562	ENSACAP00000005404
ENSMODP00000010334	ENSACAP00000002786
ENSMODP00000021643	ENSACAP00000001468
ENSMODP00000002723	ENSACAP00000019736
ENSMODP00000003570	ENSACAP00000011958
ENSMODP00000002300	ENSACAP00000006749
ENSMODP00000020138	ENSACAP00000001761
ENSMODP00000036542	ENSACAP00000014963
ENSMODP00000020972	ENSACAP00000009047
ENSMODP00000026388	ENSACAP00000014481
ENSMODP00000022588	ENSACAP00000010030
ENSMODP00000004673	ENSACAP00000005130
ENSMODP00000013307	ENSACAP00000006130
ENSMODP00000028789	ENSACAP00000005830
ENSMODP00000033491	ENSACAP00000002374
ENSMODP00000019616	ENSACAP00000008018
ENSMODP00000019188	ENSACAP00000012696
ENSMODP00000005475	ENSACAP00000014814
ENSMODP00000009994	ENSACAP00000002063
ENSMODP00000022371	ENSACAP00000013130
ENSMODP00000003194	ENSACAP00000003771
ENSMODP00000011041	ENSACAP00000010109
ENSMODP00000011039	ENSACAP00000016750
ENSMODP00000012196	ENSACAP00000009618
ENSMODP00000007141	ENSACAP00000015308
ENSMODP00000003656	ENSACAP00000001532
ENSMODP00000013054	ENSACAP00000000317
ENSMODP00000035379	ENSACAP00000009031
ENSMODP00000030729	ENSACAP00000011318
ENSMODP00000005922	ENSACAP00000017133
ENSMODP00000004736	ENSACAP00000003841
ENSMODP00000007891	ENSACAP00000011196
ENSMODP00000000452	ENSACAP00000012771
ENSMODP00000018859	ENSACAP00000016060
ENSMODP00000000469	ENSACAP00000018066
ENSMODP00000016946	ENSACAP00000003869
ENSMODP00000028908	ENSACAP00000014429
ENSMODP00000002563	ENSACAP00000001106
ENSMODP00000003585	ENSACAP00000013063
ENSMODP00000035688	ENSACAP00000007441
ENSMODP00000023213	ENSACAP00000003479
ENSMODP00000023428	ENSACAP00000003057
ENSMODP00000000249	ENSACAP00000012969
ENSMODP00000000479	ENSACAP00000006667
ENSMODP00000019401	ENSACAP00000004543
ENSMODP00000001016	ENSACAP00000001956
ENSMODP00000026397	ENSACAP00000014647
ENSMODP00000016123	ENSACAP00000006068
ENSMODP00000021880	ENSACAP00000012201
ENSMODP00000018797	ENSACAP00000018507
ENSMODP00000023334	ENSACAP00000009980
ENSMODP00000017975	ENSACAP00000005659
ENSMODP00000021307	ENSACAP00000006146
ENSMODP00000012044	ENSACAP00000017685
ENSMODP00000019613	ENSACAP00000014147
ENSMODP00000024010	ENSACAP00000020674
ENSMODP00000019109	ENSACAP00000009403
ENSMODP00000010652	ENSACAP00000001011
ENSMODP00000019759	ENSACAP00000022986
ENSMODP00000027957	ENSACAP00000023242
ENSMODP00000023830	ENSACAP00000012748
ENSMODP00000010813	ENSACAP00000016873
ENSMODP00000016279	ENSACAP00000006458
ENSMODP00000013384	ENSACAP00000013337
ENSMODP00000004565	ENSACAP00000017164
ENSMODP00000028423	ENSACAP00000014074
ENSMODP00000004558	ENSACAP00000017177
ENSMODP00000012942	ENSACAP00000009970
ENSMODP00000011716	ENSACAP00000002410
ENSMODP00000016015	ENSACAP00000003764
ENSMODP00000041197	ENSACAP00000017386
ENSMODP00000000437	ENSACAP00000003546
ENSMODP00000022719	ENSACAP00000011263
ENSMODP00000002313	ENSACAP00000002178
ENSMODP00000020014	ENSACAP00000010759
ENSMODP00000026322	ENSACAP00000012773
ENSMODP00000026321	ENSACAP00000005045
ENSMODP00000017431	ENSACAP00000017581
ENSMODP00000017861	ENSACAP00000020680
ENSMODP00000019785	ENSACAP00000010845
ENSMODP00000013715	ENSACAP00000017065
ENSMODP00000002105	ENSACAP00000021596
ENSMODP00000007274	ENSACAP00000009943
ENSMODP00000002115	ENSACAP00000015119
ENSMODP00000003752	ENSACAP00000013146
ENSMODP00000024299	ENSACAP00000015169
ENSMODP00000008475	ENSACAP00000000050
ENSMODP00000014960	ENSACAP00000010893
ENSMODP00000002379	ENSACAP00000015207
ENSMODP00000026022	ENSACAP00000006309
ENSMODP00000022909	ENSACAP00000000038
ENSMODP00000021212	ENSACAP00000011974
ENSMODP00000017819	ENSACAP00000000912
ENSMODP00000025593	ENSACAP00000008907
ENSMODP00000005101	ENSACAP00000017468
ENSMODP00000018263	ENSACAP00000022199
ENSMODP00000014146	ENSACAP00000003085
ENSMODP00000020621	ENSACAP00000013739
ENSMODP00000020966	ENSACAP00000015174
ENSMODP00000024435	ENSACAP00000013626
ENSMODP00000022554	ENSACAP00000014843
ENSMODP00000022491	ENSACAP00000004223
ENSMODP00000002125	ENSACAP00000010164
ENSMODP00000022004	ENSACAP00000019520
ENSMODP00000021415	ENSACAP00000004781
ENSMODP00000021822	ENSACAP00000004556
ENSMODP00000021414	ENSACAP00000011319
ENSMODP00000005123	ENSACAP00000002618
ENSMODP00000021523	ENSACAP00000010385
ENSMODP00000013320	ENSACAP00000003466
ENSMODP00000015379	ENSACAP00000006186
ENSMODP00000011548	ENSACAP00000008191
ENSMODP00000019299	ENSACAP00000008665
ENSMODP00000030807	ENSACAP00000006980
ENSMODP00000016719	ENSACAP00000016608
ENSMODP00000040791	ENSACAP00000003999
ENSMODP00000025787	ENSACAP00000008246
ENSMODP00000011728	ENSACAP00000010163
ENSMODP00000028759	ENSACAP00000008730
ENSMODP00000006780	ENSACAP00000002524
ENSMODP00000021852	ENSACAP00000000330
ENSMODP00000024163	ENSACAP00000006393
ENSMODP00000025563	ENSACAP00000007364
ENSMODP00000028901	ENSACAP00000000699
ENSMODP00000002157	ENSACAP00000009334
ENSMODP00000022841	ENSACAP00000014941
ENSMODP00000021988	ENSACAP00000016656
ENSMODP00000013582	ENSACAP00000010835
ENSMODP00000022436	ENSACAP00000006007
ENSMODP00000000187	ENSACAP00000013695
ENSMODP00000004345	ENSACAP00000003569
ENSMODP00000013530	ENSACAP00000000248
ENSMODP00000039129	ENSACAP00000009915
ENSMODP00000037855	ENSACAP00000006482
ENSMODP00000011440	ENSACAP00000003967
ENSMODP00000019202	ENSACAP00000003520
ENSMODP00000001457	ENSACAP00000008631
ENSMODP00000015719	ENSACAP00000002386
ENSMODP00000025489	ENSACAP00000008533
ENSMODP00000025762	ENSACAP00000012376
ENSMODP00000005094	ENSACAP00000016666
ENSMODP00000023625	ENSACAP00000012500
ENSMODP00000012594	ENSACAP00000017384
ENSMODP00000010237	ENSACAP00000012031
ENSMODP00000000934	ENSACAP00000015971
ENSMODP00000003150	ENSACAP00000011682
ENSMODP00000019976	ENSACAP00000005251
ENSMODP00000006082	ENSACAP00000004686
ENSMODP00000020657	ENSACAP00000004684
ENSMODP00000026055	ENSACAP00000018673
ENSMODP00000002766	ENSACAP00000007629
ENSMODP00000000399	ENSACAP00000002918
ENSMODP00000005825	ENSACAP00000012148
ENSMODP00000011531	ENSACAP00000011691
ENSMODP00000011033	ENSACAP00000009061
ENSMODP00000000838	ENSACAP00000002167
ENSMODP00000014368	ENSACAP00000012892
ENSMODP00000025340	ENSACAP00000022695
ENSMODP00000017239	ENSACAP00000011125
ENSMODP00000008441	ENSACAP00000003273
ENSMODP00000018248	ENSACAP00000010351
ENSMODP00000024624	ENSACAP00000016558
ENSMODP00000026280	ENSACAP00000014653
ENSMODP00000006642	ENSACAP00000000996
ENSMODP00000013456	ENSACAP00000017376
ENSMODP00000022110	ENSACAP00000001503
ENSMODP00000023187	ENSACAP00000012304
ENSMODP00000006952	ENSACAP00000001349
ENSMODP00000034906	ENSACAP00000003529
ENSMODP00000011646	ENSACAP00000018362
ENSMODP00000018743	ENSACAP00000016889
ENSMODP00000029642	ENSACAP00000003761
ENSMODP00000001893	ENSACAP00000008371
ENSMODP00000016281	ENSACAP00000005206
ENSMODP00000023270	ENSACAP00000015691
ENSMODP00000022210	ENSACAP00000023037
ENSMODP00000005227	ENSACAP00000006328
ENSMODP00000023242	ENSACAP00000004846
ENSMODP00000015362	ENSACAP00000006134
ENSMODP00000001219	ENSACAP00000013341
ENSMODP00000003434	ENSACAP00000007904
ENSMODP00000008501	ENSACAP00000002346
ENSMODP00000032729	ENSACAP00000002151
ENSMODP00000006029	ENSACAP00000015029
ENSMODP00000023139	ENSACAP00000008005
ENSMODP00000020292	ENSACAP00000016412
ENSMODP00000021849	ENSACAP00000010115
ENSMODP00000040586	ENSACAP00000013571
ENSMODP00000039503	ENSACAP00000003630
ENSMODP00000013770	ENSACAP00000010055
ENSMODP00000002547	ENSACAP00000015877
ENSMODP00000007208	ENSACAP00000004055
ENSMODP00000007632	ENSACAP00000013204
ENSMODP00000001534	ENSACAP00000014434
ENSMODP00000019745	ENSACAP00000006424
ENSMODP00000019494	ENSACAP00000011574
ENSMODP00000035126	ENSACAP00000000087
ENSMODP00000011937	ENSACAP00000014523
ENSMODP00000023649	ENSACAP00000013188
ENSMODP00000000328	ENSACAP00000009727
ENSMODP00000039408	ENSACAP00000003139
ENSMODP00000012595	ENSACAP00000000517
ENSMODP00000001926	ENSACAP00000015006
ENSMODP00000024807	ENSACAP00000014443
ENSMODP00000002135	ENSACAP00000009380
ENSMODP00000017725	ENSACAP00000002608
ENSMODP00000019585	ENSACAP00000014738
ENSMODP00000010223	ENSACAP00000016556
ENSMODP00000008591	ENSACAP00000003341
ENSMODP00000020321	ENSACAP00000017614
ENSMODP00000038904	ENSACAP00000004858
ENSMODP00000012579	ENSACAP00000008700
ENSMODP00000023619	ENSACAP00000014499
ENSMODP00000038304	ENSACAP00000000995
ENSMODP00000002443	ENSACAP00000010725
ENSMODP00000003794	ENSACAP00000021654
ENSMODP00000033223	ENSACAP00000007249
ENSMODP00000005230	ENSACAP00000007230
ENSMODP00000009029	ENSACAP00000006279
ENSMODP00000001300	ENSACAP00000015534
ENSMODP00000008368	ENSACAP00000013532
ENSMODP00000009421	ENSACAP00000004470
ENSMODP00000010627	ENSACAP00000003754
ENSMODP00000010403	ENSACAP00000002925
ENSMODP00000011986	ENSACAP00000012849
ENSMODP00000002576	ENSACAP00000014874
ENSMODP00000008240	ENSACAP00000011857
ENSMODP00000024362	ENSACAP00000023141
ENSMODP00000021761	ENSACAP00000011310
ENSMODP00000002164	ENSACAP00000008583
ENSMODP00000001721	ENSACAP00000000854
ENSMODP00000026291	ENSACAP00000002833
ENSMODP00000017128	ENSACAP00000012559
ENSMODP00000007108	ENSACAP00000001157
ENSMODP00000004867	ENSACAP00000014673
ENSMODP00000010692	ENSACAP00000011215
ENSMODP00000005945	ENSACAP00000005402
ENSMODP00000000301	ENSACAP00000013467
ENSMODP00000010528	ENSACAP00000008325
ENSMODP00000010073	ENSACAP00000009634
ENSMODP00000032191	ENSACAP00000010067
ENSMODP00000009501	ENSACAP00000013997
ENSMODP00000003910	ENSACAP00000006082
ENSMODP00000010268	ENSACAP00000004023
ENSMODP00000001101	ENSACAP00000001818
ENSMODP00000023734	ENSACAP00000006381
ENSMODP00000002815	ENSACAP00000010058
ENSMODP00000012726	ENSACAP00000003106
[truncated: 8,409 more rows]
