# Supplementary material for: Reconstruction of proto-vertebrate, proto-cyclostome and proto-gnathostome genomes provides new insights into early vertebrate evolution
Source: Nat Commun. 2021 Jul 23;12:4489. doi: 10.1038/s41467-021-24573-z (PMC8302630; doi:10.1038/s41467-021-24573-z)
Supplement: Supplementary file 4 — Supplementary Data 1 [file 41467_2021_24573_MOESM4_ESM.zip › SuppData1/orthologs/MONDO-BRAFL.txt]

ENSMODP00000015069	fgenesh2_pg.scaffold_351000043
ENSMODP00000019518	fgenesh2_pg.scaffold_351000050
ENSMODP00000011807	fgenesh2_pg.scaffold_352000001
ENSMODP00000038507	fgenesh2_pg.scaffold_352000002
ENSMODP00000017839	fgenesh2_pg.scaffold_352000005
ENSMODP00000019596	fgenesh2_pg.scaffold_352000025
ENSMODP00000012964	fgenesh2_pg.scaffold_353000014
ENSMODP00000041169	fgenesh2_pg.scaffold_353000019
ENSMODP00000020054	fgenesh2_pg.scaffold_353000041
ENSMODP00000037250	fgenesh2_pg.scaffold_355000001
ENSMODP00000013676	fgenesh2_pg.scaffold_355000016
ENSMODP00000015334	fgenesh2_pg.scaffold_355000037
ENSMODP00000004701	fgenesh2_pg.scaffold_355000051
ENSMODP00000014940	fgenesh2_pg.scaffold_355000054
ENSMODP00000040690	fgenesh2_pg.scaffold_356000031
ENSMODP00000036216	fgenesh2_pg.scaffold_356000057
ENSMODP00000018778	fgenesh2_pg.scaffold_358000027
ENSMODP00000038266	fgenesh2_pg.scaffold_359000018
ENSMODP00000002737	fgenesh2_pg.scaffold_359000048
ENSMODP00000034570	fgenesh2_pg.scaffold_359000049
ENSMODP00000038751	fgenesh2_pg.scaffold_360000003
ENSMODP00000040640	fgenesh2_pg.scaffold_360000037
ENSMODP00000032553	fgenesh2_pg.scaffold_360000041
ENSMODP00000019686	fgenesh2_pg.scaffold_360000041
ENSMODP00000026536	fgenesh2_pg.scaffold_361000001
ENSMODP00000005727	fgenesh2_pg.scaffold_361000015
ENSMODP00000038513	fgenesh2_pg.scaffold_361000015
ENSMODP00000008723	fgenesh2_pg.scaffold_361000017
ENSMODP00000026593	fgenesh2_pg.scaffold_361000021
ENSMODP00000040481	fgenesh2_pg.scaffold_361000021
ENSMODP00000038629	fgenesh2_pg.scaffold_361000032
ENSMODP00000020071	fgenesh2_pg.scaffold_361000038
ENSMODP00000038884	fgenesh2_pg.scaffold_362000015
ENSMODP00000011273	fgenesh2_pg.scaffold_363000007
ENSMODP00000014218	fgenesh2_pg.scaffold_363000019
ENSMODP00000039770	fgenesh2_pg.scaffold_363000027
ENSMODP00000011542	fgenesh2_pg.scaffold_363000036
ENSMODP00000020747	fgenesh2_pg.scaffold_364000027
ENSMODP00000033408	fgenesh2_pg.scaffold_364000050
ENSMODP00000008169	fgenesh2_pg.scaffold_364000053
ENSMODP00000006369	fgenesh2_pg.scaffold_365000032
ENSMODP00000003185	fgenesh2_pg.scaffold_367000027
ENSMODP00000021240	fgenesh2_pg.scaffold_367000045
ENSMODP00000005962	fgenesh2_pg.scaffold_369000015
ENSMODP00000038240	fgenesh2_pg.scaffold_369000019
ENSMODP00000033678	fgenesh2_pg.scaffold_369000029
ENSMODP00000020981	fgenesh2_pg.scaffold_369000036
ENSMODP00000038224	fgenesh2_pg.scaffold_370000019
ENSMODP00000025927	fgenesh2_pg.scaffold_371000015
ENSMODP00000023729	fgenesh2_pg.scaffold_371000020
ENSMODP00000008893	fgenesh2_pg.scaffold_371000053
ENSMODP00000008137	fgenesh2_pg.scaffold_371000060
ENSMODP00000005260	fgenesh2_pg.scaffold_371000061
ENSMODP00000023910	fgenesh2_pg.scaffold_372000006
ENSMODP00000024331	fgenesh2_pg.scaffold_373000026
ENSMODP00000040742	fgenesh2_pg.scaffold_374000015
ENSMODP00000000376	fgenesh2_pg.scaffold_374000029
ENSMODP00000015414	fgenesh2_pg.scaffold_374000029
ENSMODP00000015896	fgenesh2_pg.scaffold_374000038
ENSMODP00000019785	fgenesh2_pg.scaffold_374000042
ENSMODP00000014343	fgenesh2_pg.scaffold_374000045
ENSMODP00000020766	fgenesh2_pg.scaffold_375000002
ENSMODP00000036677	fgenesh2_pg.scaffold_375000012
ENSMODP00000018855	fgenesh2_pg.scaffold_375000019
ENSMODP00000017053	fgenesh2_pg.scaffold_375000019
ENSMODP00000016910	fgenesh2_pg.scaffold_376000007
ENSMODP00000025689	fgenesh2_pg.scaffold_376000012
ENSMODP00000032871	fgenesh2_pg.scaffold_376000022
ENSMODP00000023917	fgenesh2_pg.scaffold_376000033
ENSMODP00000012188	fgenesh2_pg.scaffold_376000034
ENSMODP00000024675	fgenesh2_pg.scaffold_376000054
ENSMODP00000022597	fgenesh2_pg.scaffold_377000020
ENSMODP00000006023	fgenesh2_pg.scaffold_377000035
ENSMODP00000018355	fgenesh2_pg.scaffold_378000051
ENSMODP00000016614	fgenesh2_pg.scaffold_379000009
ENSMODP00000008898	fgenesh2_pg.scaffold_379000018
ENSMODP00000016928	fgenesh2_pg.scaffold_380000008
ENSMODP00000021770	fgenesh2_pg.scaffold_380000009
ENSMODP00000040502	fgenesh2_pg.scaffold_380000012
ENSMODP00000021347	fgenesh2_pg.scaffold_380000024
ENSMODP00000011528	fgenesh2_pg.scaffold_380000026
ENSMODP00000019892	fgenesh2_pg.scaffold_380000036
ENSMODP00000024799	fgenesh2_pg.scaffold_380000041
ENSMODP00000005236	fgenesh2_pg.scaffold_381000020
ENSMODP00000013345	fgenesh2_pg.scaffold_381000020
ENSMODP00000013395	fgenesh2_pg.scaffold_381000021
ENSMODP00000017474	fgenesh2_pg.scaffold_381000034
ENSMODP00000039067	fgenesh2_pg.scaffold_381000042
ENSMODP00000002642	fgenesh2_pg.scaffold_382000006
ENSMODP00000010533	fgenesh2_pg.scaffold_382000007
ENSMODP00000039864	fgenesh2_pg.scaffold_382000041
ENSMODP00000000574	fgenesh2_pg.scaffold_383000011
ENSMODP00000013573	fgenesh2_pg.scaffold_383000032
ENSMODP00000018278	fgenesh2_pg.scaffold_384000004
ENSMODP00000006724	fgenesh2_pg.scaffold_384000024
ENSMODP00000005404	fgenesh2_pg.scaffold_384000038
ENSMODP00000033686	fgenesh2_pg.scaffold_384000039
ENSMODP00000007525	fgenesh2_pg.scaffold_384000041
ENSMODP00000005427	fgenesh2_pg.scaffold_384000041
ENSMODP00000038471	fgenesh2_pg.scaffold_385000013
ENSMODP00000006888	fgenesh2_pg.scaffold_385000017
ENSMODP00000025942	fgenesh2_pg.scaffold_386000031
ENSMODP00000017744	fgenesh2_pg.scaffold_386000031
ENSMODP00000006121	fgenesh2_pg.scaffold_386000031
ENSMODP00000039270	fgenesh2_pg.scaffold_386000032
ENSMODP00000025791	fgenesh2_pg.scaffold_386000033
ENSMODP00000026218	fgenesh2_pg.scaffold_386000033
ENSMODP00000033469	fgenesh2_pg.scaffold_387000005
ENSMODP00000039695	fgenesh2_pg.scaffold_388000032
ENSMODP00000023134	fgenesh2_pg.scaffold_388000033
ENSMODP00000035598	fgenesh2_pg.scaffold_389000013
ENSMODP00000023129	fgenesh2_pg.scaffold_389000029
ENSMODP00000006965	fgenesh2_pg.scaffold_389000031
ENSMODP00000004774	fgenesh2_pg.scaffold_391000010
ENSMODP00000017995	fgenesh2_pg.scaffold_391000010
ENSMODP00000018765	fgenesh2_pg.scaffold_391000023
ENSMODP00000021370	fgenesh2_pg.scaffold_391000033
ENSMODP00000021369	fgenesh2_pg.scaffold_391000033
ENSMODP00000006732	fgenesh2_pg.scaffold_391000033
ENSMODP00000013562	fgenesh2_pg.scaffold_392000008
ENSMODP00000022596	fgenesh2_pg.scaffold_393000027
ENSMODP00000039483	fgenesh2_pg.scaffold_394000013
ENSMODP00000008777	fgenesh2_pg.scaffold_394000023
ENSMODP00000016898	fgenesh2_pg.scaffold_395000011
ENSMODP00000002677	fgenesh2_pg.scaffold_395000012
ENSMODP00000036684	fgenesh2_pg.scaffold_395000037
ENSMODP00000021606	fgenesh2_pg.scaffold_395000039
ENSMODP00000033468	fgenesh2_pg.scaffold_396000014
ENSMODP00000004883	fgenesh2_pg.scaffold_396000023
ENSMODP00000016903	fgenesh2_pg.scaffold_396000027
ENSMODP00000004935	fgenesh2_pg.scaffold_396000027
ENSMODP00000004792	fgenesh2_pg.scaffold_396000027
ENSMODP00000003984	fgenesh2_pg.scaffold_398000058
ENSMODP00000003418	fgenesh2_pg.scaffold_398000059
ENSMODP00000024117	fgenesh2_pg.scaffold_399000032
ENSMODP00000020531	fgenesh2_pg.scaffold_400000012
ENSMODP00000007471	fgenesh2_pg.scaffold_400000031
ENSMODP00000032315	fgenesh2_pg.scaffold_402000006
ENSMODP00000015467	fgenesh2_pg.scaffold_402000006
ENSMODP00000017783	fgenesh2_pg.scaffold_402000021
ENSMODP00000002877	fgenesh2_pg.scaffold_402000028
ENSMODP00000021545	fgenesh2_pg.scaffold_402000028
ENSMODP00000002071	fgenesh2_pg.scaffold_403000003
ENSMODP00000038866	fgenesh2_pg.scaffold_403000012
ENSMODP00000021094	fgenesh2_pg.scaffold_403000022
ENSMODP00000005566	fgenesh2_pg.scaffold_403000022
ENSMODP00000005798	fgenesh2_pg.scaffold_403000022
ENSMODP00000011923	fgenesh2_pg.scaffold_403000023
ENSMODP00000000346	fgenesh2_pg.scaffold_403000023
ENSMODP00000000339	fgenesh2_pg.scaffold_403000023
ENSMODP00000023888	fgenesh2_pg.scaffold_403000023
ENSMODP00000026281	fgenesh2_pg.scaffold_403000025
ENSMODP00000038439	fgenesh2_pg.scaffold_404000038
ENSMODP00000025382	fgenesh2_pg.scaffold_404000048
ENSMODP00000017017	fgenesh2_pg.scaffold_405000019
ENSMODP00000016427	fgenesh2_pg.scaffold_406000011
ENSMODP00000037243	fgenesh2_pg.scaffold_406000014
ENSMODP00000008234	fgenesh2_pg.scaffold_406000028
ENSMODP00000032225	fgenesh2_pg.scaffold_407000028
ENSMODP00000023174	fgenesh2_pg.scaffold_409000004
ENSMODP00000014444	fgenesh2_pg.scaffold_409000005
ENSMODP00000016150	fgenesh2_pg.scaffold_410000005
ENSMODP00000016950	fgenesh2_pg.scaffold_410000008
ENSMODP00000002798	fgenesh2_pg.scaffold_410000011
ENSMODP00000031636	fgenesh2_pg.scaffold_410000031
ENSMODP00000007320	fgenesh2_pg.scaffold_411000040
ENSMODP00000031794	fgenesh2_pg.scaffold_411000041
ENSMODP00000008173	fgenesh2_pg.scaffold_412000006
ENSMODP00000019691	fgenesh2_pg.scaffold_412000007
ENSMODP00000024001	fgenesh2_pg.scaffold_413000015
ENSMODP00000020113	fgenesh2_pg.scaffold_413000015
ENSMODP00000012764	fgenesh2_pg.scaffold_413000023
ENSMODP00000013918	fgenesh2_pg.scaffold_413000024
ENSMODP00000011332	fgenesh2_pg.scaffold_414000003
ENSMODP00000015502	fgenesh2_pg.scaffold_414000018
ENSMODP00000003573	fgenesh2_pg.scaffold_415000003
ENSMODP00000039303	fgenesh2_pg.scaffold_415000020
ENSMODP00000023421	fgenesh2_pg.scaffold_415000026
ENSMODP00000001239	fgenesh2_pg.scaffold_416000004
ENSMODP00000003778	fgenesh2_pg.scaffold_416000027
ENSMODP00000032422	fgenesh2_pg.scaffold_417000003
ENSMODP00000010766	fgenesh2_pg.scaffold_417000011
ENSMODP00000023520	fgenesh2_pg.scaffold_417000012
ENSMODP00000018994	fgenesh2_pg.scaffold_417000012
ENSMODP00000017907	fgenesh2_pg.scaffold_417000012
ENSMODP00000019061	fgenesh2_pg.scaffold_417000012
ENSMODP00000021966	fgenesh2_pg.scaffold_417000012
ENSMODP00000024294	fgenesh2_pg.scaffold_417000015
ENSMODP00000023039	fgenesh2_pg.scaffold_418000015
ENSMODP00000039516	fgenesh2_pg.scaffold_418000018
ENSMODP00000026354	fgenesh2_pg.scaffold_418000024
ENSMODP00000003431	fgenesh2_pg.scaffold_419000014
ENSMODP00000033063	fgenesh2_pg.scaffold_419000014
ENSMODP00000038524	fgenesh2_pg.scaffold_420000013
ENSMODP00000024622	fgenesh2_pg.scaffold_421000002
ENSMODP00000001942	fgenesh2_pg.scaffold_421000008
ENSMODP00000005030	fgenesh2_pg.scaffold_421000019
ENSMODP00000025126	fgenesh2_pg.scaffold_421000023
ENSMODP00000039254	fgenesh2_pg.scaffold_421000036
ENSMODP00000040248	fgenesh2_pg.scaffold_422000005
ENSMODP00000022198	fgenesh2_pg.scaffold_422000008
ENSMODP00000014618	fgenesh2_pg.scaffold_423000012
ENSMODP00000004203	fgenesh2_pg.scaffold_423000017
ENSMODP00000040037	fgenesh2_pg.scaffold_423000025
ENSMODP00000008143	fgenesh2_pg.scaffold_423000030
ENSMODP00000017054	fgenesh2_pg.scaffold_424000010
ENSMODP00000009562	fgenesh2_pg.scaffold_424000011
ENSMODP00000004099	fgenesh2_pg.scaffold_425000008
ENSMODP00000019426	fgenesh2_pg.scaffold_425000012
ENSMODP00000014418	fgenesh2_pg.scaffold_426000011
ENSMODP00000001357	fgenesh2_pg.scaffold_426000022
ENSMODP00000025740	fgenesh2_pg.scaffold_426000035
ENSMODP00000005572	fgenesh2_pg.scaffold_426000048
ENSMODP00000001749	fgenesh2_pg.scaffold_427000017
ENSMODP00000020580	fgenesh2_pg.scaffold_427000017
ENSMODP00000000039	fgenesh2_pg.scaffold_429000005
ENSMODP00000023167	fgenesh2_pg.scaffold_429000008
ENSMODP00000011626	fgenesh2_pg.scaffold_429000014
ENSMODP00000017067	fgenesh2_pg.scaffold_429000016
ENSMODP00000017808	fgenesh2_pg.scaffold_430000006
ENSMODP00000031146	fgenesh2_pg.scaffold_430000022
ENSMODP00000007137	fgenesh2_pg.scaffold_430000023
ENSMODP00000039024	fgenesh2_pg.scaffold_431000004
ENSMODP00000015700	fgenesh2_pg.scaffold_432000036
ENSMODP00000015106	fgenesh2_pg.scaffold_432000036
ENSMODP00000008707	fgenesh2_pg.scaffold_432000042
ENSMODP00000004612	fgenesh2_pg.scaffold_433000013
ENSMODP00000001550	fgenesh2_pg.scaffold_435000006
ENSMODP00000006864	fgenesh2_pg.scaffold_435000009
ENSMODP00000009126	fgenesh2_pg.scaffold_436000014
ENSMODP00000019137	fgenesh2_pg.scaffold_436000015
ENSMODP00000039421	fgenesh2_pg.scaffold_437000001
ENSMODP00000017539	fgenesh2_pg.scaffold_437000014
ENSMODP00000015387	fgenesh2_pg.scaffold_438000005
ENSMODP00000002718	fgenesh2_pg.scaffold_438000005
ENSMODP00000041133	fgenesh2_pg.scaffold_438000005
ENSMODP00000015808	fgenesh2_pg.scaffold_438000005
ENSMODP00000040190	fgenesh2_pg.scaffold_438000005
ENSMODP00000026135	fgenesh2_pg.scaffold_438000009
ENSMODP00000027981	fgenesh2_pg.scaffold_438000009
ENSMODP00000020661	fgenesh2_pg.scaffold_438000033
ENSMODP00000039866	fgenesh2_pg.scaffold_439000005
ENSMODP00000003896	fgenesh2_pg.scaffold_439000020
ENSMODP00000026049	fgenesh2_pg.scaffold_439000020
ENSMODP00000021856	fgenesh2_pg.scaffold_439000027
ENSMODP00000017185	fgenesh2_pg.scaffold_440000010
ENSMODP00000017446	fgenesh2_pg.scaffold_441000026
ENSMODP00000003612	fgenesh2_pg.scaffold_442000006
ENSMODP00000005669	fgenesh2_pg.scaffold_442000011
ENSMODP00000040423	fgenesh2_pg.scaffold_442000051
ENSMODP00000014882	fgenesh2_pg.scaffold_443000001
ENSMODP00000016300	fgenesh2_pg.scaffold_443000004
ENSMODP00000001469	fgenesh2_pg.scaffold_444000042
ENSMODP00000008778	fgenesh2_pg.scaffold_445000011
ENSMODP00000038341	fgenesh2_pg.scaffold_445000012
ENSMODP00000019212	fgenesh2_pg.scaffold_446000010
ENSMODP00000003288	fgenesh2_pg.scaffold_446000018
ENSMODP00000008328	fgenesh2_pg.scaffold_446000033
ENSMODP00000007635	fgenesh2_pg.scaffold_447000005
ENSMODP00000031976	fgenesh2_pg.scaffold_447000005
ENSMODP00000011018	fgenesh2_pg.scaffold_447000013
ENSMODP00000040868	fgenesh2_pg.scaffold_449000009
ENSMODP00000025675	fgenesh2_pg.scaffold_449000021
ENSMODP00000026940	fgenesh2_pg.scaffold_449000023
ENSMODP00000003235	fgenesh2_pg.scaffold_450000010
ENSMODP00000012672	fgenesh2_pg.scaffold_450000016
ENSMODP00000014859	fgenesh2_pg.scaffold_450000016
ENSMODP00000011766	fgenesh2_pg.scaffold_450000016
ENSMODP00000008620	fgenesh2_pg.scaffold_450000016
ENSMODP00000006660	fgenesh2_pg.scaffold_450000016
ENSMODP00000001069	fgenesh2_pg.scaffold_451000018
ENSMODP00000019378	fgenesh2_pg.scaffold_451000018
ENSMODP00000011031	fgenesh2_pg.scaffold_451000018
ENSMODP00000020995	fgenesh2_pg.scaffold_452000028
ENSMODP00000031619	fgenesh2_pg.scaffold_452000028
ENSMODP00000008961	fgenesh2_pg.scaffold_452000029
ENSMODP00000004541	fgenesh2_pg.scaffold_452000036
ENSMODP00000025778	fgenesh2_pg.scaffold_454000007
ENSMODP00000003476	fgenesh2_pg.scaffold_454000010
ENSMODP00000017689	fgenesh2_pg.scaffold_454000014
ENSMODP00000018888	fgenesh2_pg.scaffold_455000014
ENSMODP00000019813	fgenesh2_pg.scaffold_456000002
ENSMODP00000032878	fgenesh2_pg.scaffold_457000001
ENSMODP00000010010	fgenesh2_pg.scaffold_457000020
ENSMODP00000021111	fgenesh2_pg.scaffold_458000006
ENSMODP00000016502	fgenesh2_pg.scaffold_458000006
ENSMODP00000004595	fgenesh2_pg.scaffold_458000009
ENSMODP00000009390	fgenesh2_pg.scaffold_458000013
ENSMODP00000010488	fgenesh2_pg.scaffold_458000014
ENSMODP00000004427	fgenesh2_pg.scaffold_458000015
ENSMODP00000035150	fgenesh2_pg.scaffold_458000015
ENSMODP00000005014	fgenesh2_pg.scaffold_458000016
ENSMODP00000032395	fgenesh2_pg.scaffold_458000024
ENSMODP00000016761	fgenesh2_pg.scaffold_458000024
ENSMODP00000013522	fgenesh2_pg.scaffold_459000002
ENSMODP00000024228	fgenesh2_pg.scaffold_459000008
ENSMODP00000038117	fgenesh2_pg.scaffold_459000031
ENSMODP00000000719	fgenesh2_pg.scaffold_460000013
ENSMODP00000009416	fgenesh2_pg.scaffold_461000003
ENSMODP00000038232	fgenesh2_pg.scaffold_461000014
ENSMODP00000008545	fgenesh2_pg.scaffold_462000028
ENSMODP00000028543	fgenesh2_pg.scaffold_463000018
ENSMODP00000040453	fgenesh2_pg.scaffold_463000031
ENSMODP00000015905	fgenesh2_pg.scaffold_463000032
ENSMODP00000033397	fgenesh2_pg.scaffold_463000036
ENSMODP00000026543	fgenesh2_pg.scaffold_463000051
ENSMODP00000037809	fgenesh2_pg.scaffold_463000052
ENSMODP00000020125	fgenesh2_pg.scaffold_464000003
ENSMODP00000020960	fgenesh2_pg.scaffold_464000003
ENSMODP00000039627	fgenesh2_pg.scaffold_465000025
ENSMODP00000009392	fgenesh2_pg.scaffold_466000008
ENSMODP00000015894	fgenesh2_pg.scaffold_466000018
ENSMODP00000019705	fgenesh2_pg.scaffold_466000027
ENSMODP00000024020	fgenesh2_pg.scaffold_466000032
ENSMODP00000038700	fgenesh2_pg.scaffold_466000033
ENSMODP00000003025	fgenesh2_pg.scaffold_468000008
ENSMODP00000004784	fgenesh2_pg.scaffold_468000016
ENSMODP00000003794	fgenesh2_pg.scaffold_470000027
ENSMODP00000000714	fgenesh2_pg.scaffold_471000021
ENSMODP00000013331	fgenesh2_pg.scaffold_472000004
ENSMODP00000011526	fgenesh2_pg.scaffold_474000009
ENSMODP00000038258	fgenesh2_pg.scaffold_475000016
ENSMODP00000015311	fgenesh2_pg.scaffold_476000011
ENSMODP00000023495	fgenesh2_pg.scaffold_477000035
ENSMODP00000024017	fgenesh2_pg.scaffold_478000027
ENSMODP00000035409	fgenesh2_pg.scaffold_479000021
ENSMODP00000015174	fgenesh2_pg.scaffold_479000037
ENSMODP00000022838	fgenesh2_pg.scaffold_480000020
ENSMODP00000014194	fgenesh2_pg.scaffold_480000025
ENSMODP00000020374	fgenesh2_pg.scaffold_481000007
ENSMODP00000008950	fgenesh2_pg.scaffold_481000007
ENSMODP00000013282	fgenesh2_pg.scaffold_482000013
ENSMODP00000000543	fgenesh2_pg.scaffold_484000006
ENSMODP00000014065	fgenesh2_pg.scaffold_484000012
ENSMODP00000025712	fgenesh2_pg.scaffold_484000017
ENSMODP00000012038	fgenesh2_pg.scaffold_484000017
ENSMODP00000027179	fgenesh2_pg.scaffold_484000027
ENSMODP00000006566	fgenesh2_pg.scaffold_484000031
ENSMODP00000007986	fgenesh2_pg.scaffold_484000033
ENSMODP00000018088	fgenesh2_pg.scaffold_486000005
ENSMODP00000008309	fgenesh2_pg.scaffold_486000006
ENSMODP00000038411	fgenesh2_pg.scaffold_486000033
ENSMODP00000006404	fgenesh2_pg.scaffold_488000009
ENSMODP00000000603	fgenesh2_pg.scaffold_488000010
ENSMODP00000006601	fgenesh2_pg.scaffold_489000005
ENSMODP00000040556	fgenesh2_pg.scaffold_489000019
ENSMODP00000024473	fgenesh2_pg.scaffold_489000023
ENSMODP00000036364	fgenesh2_pg.scaffold_489000023
ENSMODP00000008509	fgenesh2_pg.scaffold_489000025
ENSMODP00000018233	fgenesh2_pg.scaffold_489000036
ENSMODP00000032617	fgenesh2_pg.scaffold_489000037
ENSMODP00000038982	fgenesh2_pg.scaffold_489000040
ENSMODP00000002215	fgenesh2_pg.scaffold_491000016
ENSMODP00000001751	fgenesh2_pg.scaffold_493000035
ENSMODP00000040783	fgenesh2_pg.scaffold_493000037
ENSMODP00000023391	fgenesh2_pg.scaffold_493000041
ENSMODP00000023511	fgenesh2_pg.scaffold_494000012
ENSMODP00000012888	fgenesh2_pg.scaffold_494000014
ENSMODP00000034229	fgenesh2_pg.scaffold_496000015
ENSMODP00000015906	fgenesh2_pg.scaffold_496000023
ENSMODP00000003638	fgenesh2_pg.scaffold_497000007
ENSMODP00000022049	fgenesh2_pg.scaffold_498000008
ENSMODP00000038857	fgenesh2_pg.scaffold_498000019
ENSMODP00000022859	fgenesh2_pg.scaffold_499000014
ENSMODP00000012783	fgenesh2_pg.scaffold_499000014
ENSMODP00000014172	fgenesh2_pg.scaffold_503000005
ENSMODP00000023103	fgenesh2_pg.scaffold_503000011
ENSMODP00000015165	fgenesh2_pg.scaffold_504000008
ENSMODP00000015520	fgenesh2_pg.scaffold_504000024
ENSMODP00000003813	fgenesh2_pg.scaffold_505000007
ENSMODP00000040027	fgenesh2_pg.scaffold_505000009
ENSMODP00000025096	fgenesh2_pg.scaffold_505000017
ENSMODP00000006198	fgenesh2_pg.scaffold_505000023
ENSMODP00000010939	fgenesh2_pg.scaffold_505000025
ENSMODP00000000836	fgenesh2_pg.scaffold_506000005
ENSMODP00000018375	fgenesh2_pg.scaffold_507000001
ENSMODP00000008036	fgenesh2_pg.scaffold_508000021
ENSMODP00000013288	fgenesh2_pg.scaffold_508000037
ENSMODP00000024295	fgenesh2_pg.scaffold_508000037
ENSMODP00000035692	fgenesh2_pg.scaffold_509000004
ENSMODP00000031308	fgenesh2_pg.scaffold_509000004
ENSMODP00000005968	fgenesh2_pg.scaffold_512000023
ENSMODP00000026286	fgenesh2_pg.scaffold_512000037
ENSMODP00000026412	fgenesh2_pg.scaffold_513000011
ENSMODP00000039636	fgenesh2_pg.scaffold_513000013
ENSMODP00000006307	fgenesh2_pg.scaffold_513000029
ENSMODP00000034765	fgenesh2_pg.scaffold_515000012
ENSMODP00000015855	fgenesh2_pg.scaffold_515000017
ENSMODP00000039667	fgenesh2_pg.scaffold_515000017
ENSMODP00000005657	fgenesh2_pg.scaffold_515000023
ENSMODP00000011848	fgenesh2_pg.scaffold_517000017
ENSMODP00000038300	fgenesh2_pg.scaffold_517000019
ENSMODP00000006834	fgenesh2_pg.scaffold_517000029
ENSMODP00000000274	fgenesh2_pg.scaffold_518000005
ENSMODP00000003057	fgenesh2_pg.scaffold_518000005
ENSMODP00000008793	fgenesh2_pg.scaffold_518000008
ENSMODP00000040393	fgenesh2_pg.scaffold_519000011
ENSMODP00000021711	fgenesh2_pg.scaffold_520000010
ENSMODP00000038423	fgenesh2_pg.scaffold_521000020
ENSMODP00000023964	fgenesh2_pg.scaffold_522000006
ENSMODP00000031401	fgenesh2_pg.scaffold_523000001
ENSMODP00000014460	fgenesh2_pg.scaffold_523000003
ENSMODP00000034293	fgenesh2_pg.scaffold_523000011
ENSMODP00000008565	fgenesh2_pg.scaffold_523000021
ENSMODP00000035700	fgenesh2_pg.scaffold_524000010
ENSMODP00000025258	fgenesh2_pg.scaffold_525000003
ENSMODP00000006978	fgenesh2_pg.scaffold_525000004
ENSMODP00000029777	fgenesh2_pg.scaffold_525000005
ENSMODP00000009773	fgenesh2_pg.scaffold_525000008
ENSMODP00000022423	fgenesh2_pg.scaffold_525000010
ENSMODP00000032914	fgenesh2_pg.scaffold_525000010
ENSMODP00000017608	fgenesh2_pg.scaffold_526000017
ENSMODP00000018215	fgenesh2_pg.scaffold_527000023
ENSMODP00000015840	fgenesh2_pg.scaffold_529000002
ENSMODP00000010851	fgenesh2_pg.scaffold_529000005
ENSMODP00000020453	fgenesh2_pg.scaffold_530000010
ENSMODP00000006402	fgenesh2_pg.scaffold_532000013
ENSMODP00000009220	fgenesh2_pg.scaffold_532000027
ENSMODP00000021069	fgenesh2_pg.scaffold_534000029
ENSMODP00000024610	fgenesh2_pg.scaffold_538000002
ENSMODP00000026579	fgenesh2_pg.scaffold_538000020
ENSMODP00000021641	fgenesh2_pg.scaffold_539000019
ENSMODP00000038752	fgenesh2_pg.scaffold_540000007
ENSMODP00000016213	fgenesh2_pg.scaffold_541000006
ENSMODP00000037098	fgenesh2_pg.scaffold_542000006
ENSMODP00000040616	fgenesh2_pg.scaffold_543000002
ENSMODP00000038255	fgenesh2_pg.scaffold_544000015
ENSMODP00000010587	fgenesh2_pg.scaffold_544000022
ENSMODP00000022811	fgenesh2_pg.scaffold_545000024
ENSMODP00000021421	fgenesh2_pg.scaffold_546000014
ENSMODP00000002572	fgenesh2_pg.scaffold_546000020
ENSMODP00000035690	fgenesh2_pg.scaffold_546000022
ENSMODP00000036918	fgenesh2_pg.scaffold_546000024
ENSMODP00000008935	fgenesh2_pg.scaffold_549000002
ENSMODP00000012937	fgenesh2_pg.scaffold_550000002
ENSMODP00000038441	fgenesh2_pg.scaffold_550000002
ENSMODP00000037205	fgenesh2_pg.scaffold_550000002
ENSMODP00000033099	fgenesh2_pg.scaffold_550000004
ENSMODP00000019601	fgenesh2_pg.scaffold_550000008
ENSMODP00000037350	fgenesh2_pg.scaffold_550000018
ENSMODP00000010751	fgenesh2_pg.scaffold_550000018
ENSMODP00000015261	fgenesh2_pg.scaffold_550000018
ENSMODP00000004006	fgenesh2_pg.scaffold_551000019
ENSMODP00000038371	fgenesh2_pg.scaffold_552000010
ENSMODP00000028534	fgenesh2_pg.scaffold_553000045
ENSMODP00000018442	fgenesh2_pg.scaffold_554000005
ENSMODP00000005285	fgenesh2_pg.scaffold_555000013
ENSMODP00000024647	fgenesh2_pg.scaffold_555000018
ENSMODP00000017522	fgenesh2_pg.scaffold_555000019
ENSMODP00000030987	fgenesh2_pg.scaffold_557000012
ENSMODP00000028760	fgenesh2_pg.scaffold_557000023
ENSMODP00000021625	fgenesh2_pg.scaffold_558000025
ENSMODP00000019999	fgenesh2_pg.scaffold_559000012
ENSMODP00000010083	fgenesh2_pg.scaffold_560000005
ENSMODP00000002675	fgenesh2_pg.scaffold_560000010
ENSMODP00000024637	fgenesh2_pg.scaffold_560000014
ENSMODP00000013908	fgenesh2_pg.scaffold_561000002
ENSMODP00000008526	fgenesh2_pg.scaffold_561000009
ENSMODP00000029491	fgenesh2_pg.scaffold_561000010
ENSMODP00000000823	fgenesh2_pg.scaffold_562000005
ENSMODP00000016989	fgenesh2_pg.scaffold_562000005
ENSMODP00000023962	fgenesh2_pg.scaffold_562000007
ENSMODP00000014471	fgenesh2_pg.scaffold_562000008
ENSMODP00000023961	fgenesh2_pg.scaffold_562000008
ENSMODP00000014655	fgenesh2_pg.scaffold_562000008
ENSMODP00000023875	fgenesh2_pg.scaffold_562000012
ENSMODP00000025882	fgenesh2_pg.scaffold_562000014
ENSMODP00000028477	fgenesh2_pg.scaffold_562000024
ENSMODP00000007303	fgenesh2_pg.scaffold_563000015
ENSMODP00000024121	fgenesh2_pg.scaffold_563000020
ENSMODP00000024231	fgenesh2_pg.scaffold_565000001
ENSMODP00000022475	fgenesh2_pg.scaffold_565000009
ENSMODP00000041209	fgenesh2_pg.scaffold_565000015
ENSMODP00000010211	fgenesh2_pg.scaffold_565000027
ENSMODP00000006188	fgenesh2_pg.scaffold_568000011
ENSMODP00000011676	fgenesh2_pg.scaffold_569000009
ENSMODP00000006165	fgenesh2_pg.scaffold_569000013
ENSMODP00000015699	fgenesh2_pg.scaffold_569000013
ENSMODP00000006636	fgenesh2_pg.scaffold_569000023
ENSMODP00000041029	fgenesh2_pg.scaffold_569000028
ENSMODP00000023690	fgenesh2_pg.scaffold_570000018
ENSMODP00000012835	fgenesh2_pg.scaffold_571000001
ENSMODP00000018803	fgenesh2_pg.scaffold_571000003
ENSMODP00000008363	fgenesh2_pg.scaffold_572000011
ENSMODP00000013977	fgenesh2_pg.scaffold_573000008
ENSMODP00000001119	fgenesh2_pg.scaffold_573000008
ENSMODP00000015222	fgenesh2_pg.scaffold_574000004
ENSMODP00000002187	fgenesh2_pg.scaffold_574000008
ENSMODP00000008303	fgenesh2_pg.scaffold_575000007
ENSMODP00000017546	fgenesh2_pg.scaffold_575000009
ENSMODP00000011227	fgenesh2_pg.scaffold_575000009
ENSMODP00000009853	fgenesh2_pg.scaffold_575000021
ENSMODP00000014966	fgenesh2_pg.scaffold_576000025
ENSMODP00000005618	fgenesh2_pg.scaffold_577000002
ENSMODP00000039901	fgenesh2_pg.scaffold_577000002
ENSMODP00000019063	fgenesh2_pg.scaffold_577000023
ENSMODP00000006276	fgenesh2_pg.scaffold_578000013
ENSMODP00000034659	fgenesh2_pg.scaffold_579000014
ENSMODP00000019777	fgenesh2_pg.scaffold_579000023
ENSMODP00000026362	fgenesh2_pg.scaffold_579000023
ENSMODP00000018307	fgenesh2_pg.scaffold_579000025
ENSMODP00000025107	fgenesh2_pg.scaffold_579000026
ENSMODP00000031627	fgenesh2_pg.scaffold_579000029
ENSMODP00000012444	fgenesh2_pg.scaffold_580000013
ENSMODP00000038028	fgenesh2_pg.scaffold_580000013
ENSMODP00000024034	fgenesh2_pg.scaffold_580000013
ENSMODP00000037299	fgenesh2_pg.scaffold_580000013
ENSMODP00000037637	fgenesh2_pg.scaffold_583000018
ENSMODP00000004997	fgenesh2_pg.scaffold_584000008
ENSMODP00000036281	fgenesh2_pg.scaffold_586000027
ENSMODP00000009587	fgenesh2_pg.scaffold_588000015
ENSMODP00000022221	fgenesh2_pg.scaffold_588000016
ENSMODP00000039425	fgenesh2_pg.scaffold_588000017
ENSMODP00000039313	fgenesh2_pg.scaffold_590000006
ENSMODP00000013468	fgenesh2_pg.scaffold_591000004
ENSMODP00000014292	fgenesh2_pg.scaffold_592000013
ENSMODP00000023942	fgenesh2_pg.scaffold_593000012
ENSMODP00000002372	fgenesh2_pg.scaffold_594000013
ENSMODP00000013482	fgenesh2_pg.scaffold_594000018
ENSMODP00000019060	fgenesh2_pg.scaffold_595000017
ENSMODP00000012846	fgenesh2_pg.scaffold_597000006
ENSMODP00000020884	fgenesh2_pg.scaffold_599000001
ENSMODP00000037645	fgenesh2_pg.scaffold_599000013
ENSMODP00000004815	fgenesh2_pg.scaffold_600000005
ENSMODP00000009294	fgenesh2_pg.scaffold_601000006
ENSMODP00000022969	fgenesh2_pg.scaffold_602000011
ENSMODP00000032598	fgenesh2_pg.scaffold_602000013
ENSMODP00000033939	fgenesh2_pg.scaffold_603000022
ENSMODP00000024830	fgenesh2_pg.scaffold_604000005
ENSMODP00000006303	fgenesh2_pg.scaffold_604000007
ENSMODP00000009955	fgenesh2_pg.scaffold_606000003
ENSMODP00000018053	fgenesh2_pg.scaffold_606000005
ENSMODP00000011326	fgenesh2_pg.scaffold_606000015
ENSMODP00000026581	fgenesh2_pg.scaffold_608000015
ENSMODP00000000716	fgenesh2_pg.scaffold_610000004
ENSMODP00000014831	fgenesh2_pg.scaffold_610000011
ENSMODP00000014407	fgenesh2_pg.scaffold_610000014
ENSMODP00000002740	fgenesh2_pg.scaffold_611000001
ENSMODP00000008093	fgenesh2_pg.scaffold_611000002
ENSMODP00000008136	fgenesh2_pg.scaffold_611000017
ENSMODP00000024264	fgenesh2_pg.scaffold_612000026
ENSMODP00000019685	fgenesh2_pg.scaffold_614000011
ENSMODP00000038250	fgenesh2_pg.scaffold_614000012
ENSMODP00000025427	fgenesh2_pg.scaffold_615000007
ENSMODP00000031756	fgenesh2_pg.scaffold_616000012
ENSMODP00000039394	fgenesh2_pg.scaffold_617000003
ENSMODP00000041000	fgenesh2_pg.scaffold_617000003
ENSMODP00000021598	fgenesh2_pg.scaffold_617000003
ENSMODP00000014274	fgenesh2_pg.scaffold_618000006
ENSMODP00000000894	fgenesh2_pg.scaffold_618000015
ENSMODP00000002239	fgenesh2_pg.scaffold_624000011
ENSMODP00000018822	fgenesh2_pg.scaffold_626000001
ENSMODP00000023949	fgenesh2_pg.scaffold_626000005
ENSMODP00000008350	fgenesh2_pg.scaffold_626000017
ENSMODP00000016480	fgenesh2_pg.scaffold_627000015
ENSMODP00000013600	fgenesh2_pg.scaffold_628000010
ENSMODP00000003412	fgenesh2_pg.scaffold_629000003
ENSMODP00000014833	fgenesh2_pg.scaffold_629000004
ENSMODP00000021580	fgenesh2_pg.scaffold_630000005
ENSMODP00000001147	fgenesh2_pg.scaffold_630000009
ENSMODP00000024707	fgenesh2_pg.scaffold_631000010
ENSMODP00000017355	fgenesh2_pg.scaffold_632000004
ENSMODP00000004003	fgenesh2_pg.scaffold_632000011
ENSMODP00000010574	fgenesh2_pg.scaffold_632000019
ENSMODP00000009245	fgenesh2_pg.scaffold_634000013
ENSMODP00000040134	fgenesh2_pg.scaffold_635000005
ENSMODP00000039657	fgenesh2_pg.scaffold_636000011
ENSMODP00000007832	fgenesh2_pg.scaffold_641000002
ENSMODP00000034373	fgenesh2_pg.scaffold_642000009
ENSMODP00000003337	fgenesh2_pg.scaffold_643000007
ENSMODP00000023931	fgenesh2_pg.scaffold_643000012
ENSMODP00000024877	fgenesh2_pg.scaffold_645000002
ENSMODP00000016525	fgenesh2_pg.scaffold_646000003
ENSMODP00000020852	fgenesh2_pg.scaffold_647000001
ENSMODP00000013323	fgenesh2_pg.scaffold_649000006
ENSMODP00000004590	fgenesh2_pg.scaffold_651000004
ENSMODP00000015628	fgenesh2_pg.scaffold_652000015
ENSMODP00000013013	fgenesh2_pg.scaffold_652000015
ENSMODP00000015616	fgenesh2_pg.scaffold_652000015
ENSMODP00000017279	fgenesh2_pg.scaffold_652000021
ENSMODP00000019464	fgenesh2_pg.scaffold_652000021
ENSMODP00000017281	fgenesh2_pg.scaffold_652000021
ENSMODP00000002192	fgenesh2_pg.scaffold_652000021
ENSMODP00000029339	fgenesh2_pg.scaffold_652000021
ENSMODP00000021381	fgenesh2_pg.scaffold_655000003
ENSMODP00000001609	fgenesh2_pg.scaffold_655000012
ENSMODP00000028568	fgenesh2_pg.scaffold_656000005
ENSMODP00000040487	fgenesh2_pg.scaffold_656000011
ENSMODP00000034924	fgenesh2_pg.scaffold_657000008
ENSMODP00000021818	fgenesh2_pg.scaffold_658000014
ENSMODP00000008568	fgenesh2_pg.scaffold_659000007
ENSMODP00000007438	fgenesh2_pg.scaffold_659000010
ENSMODP00000017637	fgenesh2_pg.scaffold_659000014
ENSMODP00000021859	fgenesh2_pg.scaffold_660000001
ENSMODP00000000937	fgenesh2_pg.scaffold_660000001
ENSMODP00000038815	fgenesh2_pg.scaffold_660000005
ENSMODP00000021896	fgenesh2_pg.scaffold_662000001
ENSMODP00000007770	fgenesh2_pg.scaffold_663000002
ENSMODP00000004660	fgenesh2_pg.scaffold_669000020
ENSMODP00000004805	fgenesh2_pg.scaffold_670000003
ENSMODP00000039632	fgenesh2_pg.scaffold_670000006
ENSMODP00000023590	fgenesh2_pg.scaffold_671000010
ENSMODP00000003444	fgenesh2_pg.scaffold_671000012
ENSMODP00000008502	fgenesh2_pg.scaffold_672000001
ENSMODP00000041235	fgenesh2_pg.scaffold_672000008
ENSMODP00000006194	fgenesh2_pg.scaffold_674000002
ENSMODP00000013579	fgenesh2_pg.scaffold_675000019
ENSMODP00000028590	fgenesh2_pg.scaffold_676000002
ENSMODP00000022464	fgenesh2_pg.scaffold_676000014
ENSMODP00000001845	fgenesh2_pg.scaffold_677000005
ENSMODP00000039110	fgenesh2_pg.scaffold_677000013
ENSMODP00000011489	fgenesh2_pg.scaffold_678000002
ENSMODP00000039958	fgenesh2_pg.scaffold_678000007
ENSMODP00000009750	fgenesh2_pg.scaffold_678000012
ENSMODP00000006323	fgenesh2_pg.scaffold_680000014
ENSMODP00000021739	fgenesh2_pg.scaffold_681000003
ENSMODP00000002325	fgenesh2_pg.scaffold_681000011
ENSMODP00000029371	fgenesh2_pg.scaffold_681000013
ENSMODP00000021667	fgenesh2_pg.scaffold_683000002
ENSMODP00000014895	fgenesh2_pg.scaffold_683000010
ENSMODP00000039930	fgenesh2_pg.scaffold_683000018
ENSMODP00000016277	fgenesh2_pg.scaffold_684000002
ENSMODP00000016014	fgenesh2_pg.scaffold_684000006
ENSMODP00000032962	fgenesh2_pg.scaffold_684000007
ENSMODP00000036778	fgenesh2_pg.scaffold_684000010
ENSMODP00000023214	fgenesh2_pg.scaffold_689000001
ENSMODP00000014764	fgenesh2_pg.scaffold_690000004
ENSMODP00000008194	fgenesh2_pg.scaffold_694000001
ENSMODP00000014985	fgenesh2_pg.scaffold_695000022
ENSMODP00000019840	fgenesh2_pg.scaffold_696000002
ENSMODP00000033276	fgenesh2_pg.scaffold_698000010
ENSMODP00000001224	fgenesh2_pg.scaffold_698000011
ENSMODP00000041128	fgenesh2_pg.scaffold_703000001
ENSMODP00000008873	fgenesh2_pg.scaffold_704000006
ENSMODP00000018785	fgenesh2_pg.scaffold_705000001
ENSMODP00000003024	fgenesh2_pg.scaffold_706000002
ENSMODP00000038493	fgenesh2_pg.scaffold_706000019
ENSMODP00000006312	fgenesh2_pg.scaffold_707000006
ENSMODP00000021712	fgenesh2_pg.scaffold_710000006
ENSMODP00000036208	fgenesh2_pg.scaffold_710000011
ENSMODP00000025755	fgenesh2_pg.scaffold_711000009
ENSMODP00000039539	fgenesh2_pg.scaffold_711000015
ENSMODP00000013081	fgenesh2_pg.scaffold_711000017
ENSMODP00000008611	fgenesh2_pg.scaffold_712000003
ENSMODP00000004650	fgenesh2_pg.scaffold_712000013
ENSMODP00000023645	fgenesh2_pg.scaffold_712000013
ENSMODP00000012780	fgenesh2_pg.scaffold_712000013
ENSMODP00000038604	fgenesh2_pg.scaffold_713000004
ENSMODP00000037841	fgenesh2_pg.scaffold_713000012
ENSMODP00000038319	fgenesh2_pg.scaffold_715000006
ENSMODP00000017993	fgenesh2_pg.scaffold_716000005
ENSMODP00000021482	fgenesh2_pg.scaffold_719000002
ENSMODP00000014136	fgenesh2_pg.scaffold_721000002
ENSMODP00000024151	fgenesh2_pg.scaffold_721000008
ENSMODP00000027651	fgenesh2_pg.scaffold_726000009
ENSMODP00000011466	fgenesh2_pg.scaffold_731000007
ENSMODP00000038961	fgenesh2_pg.scaffold_732000007
ENSMODP00000021715	fgenesh2_pg.scaffold_732000008
ENSMODP00000005025	fgenesh2_pg.scaffold_732000009
ENSMODP00000035898	fgenesh2_pg.scaffold_735000001
ENSMODP00000039384	fgenesh2_pg.scaffold_735000010
ENSMODP00000016366	fgenesh2_pg.scaffold_740000010
ENSMODP00000012361	fgenesh2_pg.scaffold_741000002
ENSMODP00000012396	fgenesh2_pg.scaffold_741000002
ENSMODP00000004506	fgenesh2_pg.scaffold_744000002
ENSMODP00000004886	fgenesh2_pg.scaffold_745000002
ENSMODP00000038809	fgenesh2_pg.scaffold_746000011
ENSMODP00000010607	fgenesh2_pg.scaffold_746000015
ENSMODP00000017818	fgenesh2_pg.scaffold_751000002
ENSMODP00000016831	fgenesh2_pg.scaffold_753000006
ENSMODP00000039143	fgenesh2_pg.scaffold_755000001
ENSMODP00000038719	fgenesh2_pg.scaffold_755000004
ENSMODP00000014920	fgenesh2_pg.scaffold_755000009
ENSMODP00000021108	fgenesh2_pg.scaffold_755000011
ENSMODP00000012052	fgenesh2_pg.scaffold_758000003
ENSMODP00000012061	fgenesh2_pg.scaffold_758000004
ENSMODP00000004830	fgenesh2_pg.scaffold_758000022
ENSMODP00000018670	fgenesh2_pg.scaffold_759000003
ENSMODP00000000142	fgenesh2_pg.scaffold_760000004
ENSMODP00000015250	fgenesh2_pg.scaffold_761000002
ENSMODP00000038892	fgenesh2_pg.scaffold_764000003
ENSMODP00000002312	fgenesh2_pg.scaffold_765000006
ENSMODP00000020720	fgenesh2_pg.scaffold_767000002
ENSMODP00000024174	fgenesh2_pg.scaffold_768000006
ENSMODP00000014272	fgenesh2_pg.scaffold_769000003
ENSMODP00000016627	fgenesh2_pg.scaffold_776000003
ENSMODP00000038538	fgenesh2_pg.scaffold_776000008
ENSMODP00000018188	fgenesh2_pg.scaffold_776000009
ENSMODP00000000692	fgenesh2_pg.scaffold_776000010
ENSMODP00000000683	fgenesh2_pg.scaffold_776000011
ENSMODP00000017027	fgenesh2_pg.scaffold_780000009
ENSMODP00000017009	fgenesh2_pg.scaffold_780000018
ENSMODP00000000725	fgenesh2_pg.scaffold_782000011
ENSMODP00000011565	fgenesh2_pg.scaffold_783000003
ENSMODP00000025845	fgenesh2_pg.scaffold_783000010
ENSMODP00000029249	fgenesh2_pg.scaffold_786000008
ENSMODP00000039423	fgenesh2_pg.scaffold_787000001
ENSMODP00000036924	fgenesh2_pg.scaffold_787000002
ENSMODP00000013005	fgenesh2_pg.scaffold_788000008
ENSMODP00000040322	fgenesh2_pg.scaffold_792000007
ENSMODP00000034561	fgenesh2_pg.scaffold_792000016
ENSMODP00000035178	fgenesh2_pg.scaffold_792000016
ENSMODP00000016811	fgenesh2_pg.scaffold_795000007
ENSMODP00000007251	fgenesh2_pg.scaffold_797000003
ENSMODP00000038541	fgenesh2_pg.scaffold_797000004
ENSMODP00000000487	fgenesh2_pg.scaffold_800000003
ENSMODP00000013043	fgenesh2_pg.scaffold_800000003
ENSMODP00000017660	fgenesh2_pg.scaffold_800000003
ENSMODP00000011596	fgenesh2_pg.scaffold_800000018
ENSMODP00000018856	fgenesh2_pg.scaffold_802000003
ENSMODP00000017730	fgenesh2_pg.scaffold_802000004
ENSMODP00000013970	fgenesh2_pg.scaffold_803000003
ENSMODP00000018458	fgenesh2_pg.scaffold_803000004
ENSMODP00000022507	fgenesh2_pg.scaffold_803000008
ENSMODP00000006973	fgenesh2_pg.scaffold_803000012
ENSMODP00000019354	fgenesh2_pg.scaffold_805000007
ENSMODP00000020467	fgenesh2_pg.scaffold_805000007
ENSMODP00000023768	fgenesh2_pg.scaffold_805000010
ENSMODP00000036920	fgenesh2_pg.scaffold_808000001
ENSMODP00000011938	fgenesh2_pg.scaffold_810000008
ENSMODP00000017215	fgenesh2_pg.scaffold_811000009
ENSMODP00000018867	fgenesh2_pg.scaffold_811000010
ENSMODP00000031318	fgenesh2_pg.scaffold_813000008
ENSMODP00000026506	fgenesh2_pg.scaffold_814000014
ENSMODP00000018681	fgenesh2_pg.scaffold_816000007
ENSMODP00000003538	fgenesh2_pg.scaffold_816000008
ENSMODP00000023977	fgenesh2_pg.scaffold_817000015
ENSMODP00000013065	fgenesh2_pg.scaffold_818000003
ENSMODP00000029871	fgenesh2_pg.scaffold_818000004
ENSMODP00000008401	fgenesh2_pg.scaffold_821000004
ENSMODP00000013210	fgenesh2_pg.scaffold_823000001
ENSMODP00000011241	fgenesh2_pg.scaffold_824000005
ENSMODP00000003654	fgenesh2_pg.scaffold_824000007
ENSMODP00000001201	fgenesh2_pg.scaffold_831000005
ENSMODP00000021608	fgenesh2_pg.scaffold_836000010
ENSMODP00000014980	fgenesh2_pg.scaffold_838000001
ENSMODP00000017569	fgenesh2_pg.scaffold_838000006
ENSMODP00000040035	fgenesh2_pg.scaffold_846000004
ENSMODP00000020500	fgenesh2_pg.scaffold_848000003
ENSMODP00000022163	fgenesh2_pg.scaffold_853000003
ENSMODP00000018402	fgenesh2_pg.scaffold_854000005
ENSMODP00000025806	fgenesh2_pg.scaffold_869000001
ENSMODP00000036190	fgenesh2_pg.scaffold_869000003
ENSMODP00000002112	fgenesh2_pg.scaffold_869000003
ENSMODP00000025786	fgenesh2_pg.scaffold_872000006
ENSMODP00000009840	fgenesh2_pg.scaffold_872000007
ENSMODP00000037431	fgenesh2_pg.scaffold_873000002
ENSMODP00000011462	fgenesh2_pg.scaffold_873000003
ENSMODP00000011736	fgenesh2_pg.scaffold_877000002
ENSMODP00000016794	fgenesh2_pg.scaffold_880000001
ENSMODP00000021266	fgenesh2_pg.scaffold_881000006
ENSMODP00000025715	fgenesh2_pg.scaffold_882000007
ENSMODP00000024210	fgenesh2_pg.scaffold_884000004
ENSMODP00000026833	fgenesh2_pg.scaffold_895000002
ENSMODP00000004050	fgenesh2_pg.scaffold_895000012
ENSMODP00000023832	fgenesh2_pg.scaffold_897000004
ENSMODP00000000310	fgenesh2_pg.scaffold_898000002
ENSMODP00000020294	fgenesh2_pg.scaffold_902000001
ENSMODP00000022577	fgenesh2_pg.scaffold_905000006
ENSMODP00000005495	fgenesh2_pg.scaffold_915000003
ENSMODP00000009725	fgenesh2_pg.scaffold_917000008
ENSMODP00000040087	fgenesh2_pg.scaffold_931000001
ENSMODP00000002608	fgenesh2_pg.scaffold_945000008
ENSMODP00000027685	fgenesh2_pg.scaffold_951000002
ENSMODP00000020408	fgenesh2_pg.scaffold_960000001
ENSMODP00000003091	fgenesh2_pg.scaffold_976000007
ENSMODP00000014945	fgenesh2_pg.scaffold_980000005
ENSMODP00000035788	fgenesh2_pg.scaffold_980000006
ENSMODP00000015395	fgenesh2_pg.scaffold_992000001
ENSMODP00000006749	fgenesh2_pg.scaffold_1013000002
ENSMODP00000031692	fgenesh2_pg.scaffold_1013000002
ENSMODP00000041122	fgenesh2_pg.scaffold_1019000002
ENSMODP00000008955	fgenesh2_pg.scaffold_1022000007
ENSMODP00000001429	fgenesh2_pg.scaffold_1022000007
ENSMODP00000010190	fgenesh2_pg.scaffold_1023000002
ENSMODP00000016937	fgenesh2_pg.scaffold_1031000001
ENSMODP00000001414	fgenesh2_pg.scaffold_1034000001
ENSMODP00000035967	fgenesh2_pg.scaffold_1036000002
ENSMODP00000018434	fgenesh2_pg.scaffold_1049000004
ENSMODP00000028158	fgenesh2_pg.scaffold_1056000004
ENSMODP00000004571	fgenesh2_pg.scaffold_1098000001
ENSMODP00000017623	fgenesh2_pg.scaffold_1102000001
ENSMODP00000022825	fgenesh2_pg.scaffold_1110000002
ENSMODP00000030474	fgenesh2_pg.scaffold_1125000001
ENSMODP00000019519	fgenesh2_pg.scaffold_1139000001
ENSMODP00000011883	fgenesh2_pg.scaffold_1161000001
ENSMODP00000026390	fgenesh2_pg.scaffold_1176000001
ENSMODP00000029244	fgenesh2_pg.scaffold_1176000001
ENSMODP00000039059	fgenesh2_pg.scaffold_1176000001
ENSMODP00000040506	fgenesh2_pg.scaffold_1207000001
ENSMODP00000008474	fgenesh2_pg.scaffold_1248000001
ENSMODP00000007712	fgenesh2_pg.scaffold_1248000001
ENSMODP00000021388	fgenesh2_pg.scaffold_1253000001
ENSMODP00000020836	fgenesh2_pg.scaffold_1279000001
ENSMODP00000007414	fgenesh2_pg.scaffold_1280000001
ENSMODP00000020435	fgenesh2_pg.scaffold_1297000001
ENSMODP00000004579	fgenesh2_pg.scaffold_1300000001
ENSMODP00000007209	fgenesh2_pg.scaffold_1304000001
ENSMODP00000038993	fgenesh2_pg.scaffold_1308000001
ENSMODP00000000740	fgenesh2_pg.scaffold_1314000001
ENSMODP00000036499	fgenesh2_pg.scaffold_1317000001
ENSMODP00000012387	fgenesh2_pg.scaffold_1317000001
ENSMODP00000038968	fgenesh2_pg.scaffold_1317000001
ENSMODP00000030395	fgenesh2_pg.scaffold_1319000001
ENSMODP00000040565	fgenesh2_pg.scaffold_1331000001
ENSMODP00000001501	fgenesh2_pg.scaffold_1354000002
ENSMODP00000041018	fgenesh2_pg.scaffold_1355000001
ENSMODP00000039979	fgenesh2_pg.scaffold_1363000001
ENSMODP00000039083	fgenesh2_pg.scaffold_1381000003
ENSMODP00000022089	fgenesh2_pg.scaffold_1381000004
ENSMODP00000038802	fgenesh2_pg.scaffold_1392000001
ENSMODP00000040069	fgenesh2_pg.scaffold_1424000001
ENSMODP00000040184	fgenesh2_pg.scaffold_1436000001
ENSMODP00000004428	fgenesh2_pg.scaffold_1440000002
ENSMODP00000004490	fgenesh2_pg.scaffold_1446000001
ENSMODP00000017061	fgenesh2_pg.scaffold_1453000001
ENSMODP00000011320	fgenesh2_pg.scaffold_1516000002
ENSMODP00000009361	fgenesh2_pg.scaffold_1527000001
ENSMODP00000040557	fgenesh2_pg.scaffold_1538000001
ENSMODP00000001304	fgenesh2_pg.scaffold_1594000001
ENSMODP00000003959	fgenesh2_pg.scaffold_1596000002
ENSMODP00000004754	fgenesh2_pg.scaffold_1610000001
ENSMODP00000006957	fgenesh2_pg.scaffold_1634000001
ENSMODP00000008484	fgenesh2_pg.scaffold_1636000001
ENSMODP00000021278	fgenesh2_pg.scaffold_1636000001
ENSMODP00000037626	fgenesh2_pg.scaffold_1668000001
ENSMODP00000009675	fgenesh2_pg.scaffold_1684000001
ENSMODP00000014158	fgenesh2_pg.scaffold_1690000001
ENSMODP00000023877	fgenesh2_pg.scaffold_1757000001
ENSMODP00000040774	fgenesh2_pg.scaffold_1768000001
ENSMODP00000036554	fgenesh2_pg.scaffold_1911000001
ENSMODP00000003856	fgenesh2_pg.scaffold_1997000001
ENSMODP00000019029	fgenesh2_pg.scaffold_2004000001
ENSMODP00000039149	fgenesh2_pg.scaffold_2008000001
ENSMODP00000023361	fgenesh2_pg.scaffold_2013000001
ENSMODP00000019370	fgenesh2_pg.scaffold_2069000001
ENSMODP00000013189	fgenesh2_pg.scaffold_2088000002
ENSMODP00000003798	fgenesh2_pg.scaffold_2101000001
ENSMODP00000023449	fgenesh2_pg.scaffold_2229000001
ENSMODP00000024241	fgenesh2_pg.scaffold_2229000001
ENSMODP00000004519	fgenesh2_pg.scaffold_2238000001
ENSMODP00000018819	fgenesh2_pg.scaffold_2244000002
ENSMODP00000002433	fgenesh2_pg.scaffold_2270000001
ENSMODP00000012530	fgenesh2_pg.scaffold_2287000001
ENSMODP00000010075	fgenesh2_pg.scaffold_2339000001
ENSMODP00000040316	fgenesh2_pg.scaffold_2342000001
ENSMODP00000016686	fgenesh2_pg.scaffold_2589000001
ENSMODP00000003700	fgenesh2_pg.scaffold_2850000001
ENSMODP00000005205	fgenesh2_pg.scaffold_2905000001
ENSMODP00000017827	fgenesh2_pg.scaffold_2926000001
ENSMODP00000016203	fgenesh2_pg.scaffold_2962000001
ENSMODP00000037355	estExt_fgenesh2_pm.C_10013
ENSMODP00000031436	estExt_fgenesh2_pm.C_10013
ENSMODP00000000746	estExt_fgenesh2_pm.C_10048
ENSMODP00000001183	estExt_fgenesh2_pm.C_20002
ENSMODP00000004334	estExt_fgenesh2_pm.C_20027
ENSMODP00000016335	estExt_fgenesh2_pm.C_20037
ENSMODP00000023616	estExt_fgenesh2_pm.C_20041
ENSMODP00000007504	estExt_fgenesh2_pm.C_30005
ENSMODP00000010550	estExt_fgenesh2_pm.C_30022
ENSMODP00000015862	estExt_fgenesh2_pm.C_40040
ENSMODP00000001296	estExt_fgenesh2_pm.C_40040
ENSMODP00000020559	estExt_fgenesh2_pm.C_40040
ENSMODP00000011872	estExt_fgenesh2_pm.C_40040
ENSMODP00000007433	estExt_fgenesh2_pm.C_50003
ENSMODP00000005813	estExt_fgenesh2_pm.C_50053
ENSMODP00000003352	estExt_fgenesh2_pm.C_60011
ENSMODP00000013269	estExt_fgenesh2_pm.C_60020
ENSMODP00000000864	estExt_fgenesh2_pm.C_60022
ENSMODP00000039117	estExt_fgenesh2_pm.C_80008
ENSMODP00000003166	estExt_fgenesh2_pm.C_80041
ENSMODP00000040387	estExt_fgenesh2_pm.C_80046
ENSMODP00000011855	estExt_fgenesh2_pm.C_90006
ENSMODP00000003463	estExt_fgenesh2_pm.C_90008
ENSMODP00000020344	estExt_fgenesh2_pm.C_90018
ENSMODP00000000393	estExt_fgenesh2_pm.C_90024
ENSMODP00000017039	estExt_fgenesh2_pm.C_100022
ENSMODP00000000592	estExt_fgenesh2_pm.C_110010
ENSMODP00000023317	estExt_fgenesh2_pm.C_110028
ENSMODP00000014606	estExt_fgenesh2_pm.C_120013
ENSMODP00000009908	estExt_fgenesh2_pm.C_140002
ENSMODP00000004218	estExt_fgenesh2_pm.C_140002
ENSMODP00000023256	estExt_fgenesh2_pm.C_140019
ENSMODP00000024753	estExt_fgenesh2_pm.C_150008
ENSMODP00000005393	estExt_fgenesh2_pm.C_160009
ENSMODP00000030841	estExt_fgenesh2_pm.C_160016
ENSMODP00000010308	estExt_fgenesh2_pm.C_170015
ENSMODP00000002240	estExt_fgenesh2_pm.C_180005
ENSMODP00000036350	estExt_fgenesh2_pm.C_200002
ENSMODP00000032254	estExt_fgenesh2_pm.C_200002
ENSMODP00000013591	estExt_fgenesh2_pm.C_200005
ENSMODP00000007111	estExt_fgenesh2_pm.C_200006
ENSMODP00000008908	estExt_fgenesh2_pm.C_200008
ENSMODP00000000631	estExt_fgenesh2_pm.C_200012
ENSMODP00000003353	estExt_fgenesh2_pm.C_200017
ENSMODP00000002387	estExt_fgenesh2_pm.C_200017
ENSMODP00000014573	estExt_fgenesh2_pm.C_200018
ENSMODP00000024667	estExt_fgenesh2_pm.C_200020
ENSMODP00000023325	estExt_fgenesh2_pm.C_200029
ENSMODP00000004577	estExt_fgenesh2_pm.C_200029
ENSMODP00000038476	estExt_fgenesh2_pm.C_200029
ENSMODP00000015307	estExt_fgenesh2_pm.C_210009
ENSMODP00000015719	estExt_fgenesh2_pm.C_210020
ENSMODP00000001091	estExt_fgenesh2_pm.C_210021
ENSMODP00000010218	estExt_fgenesh2_pm.C_220008
ENSMODP00000004904	estExt_fgenesh2_pm.C_220009
ENSMODP00000004134	estExt_fgenesh2_pm.C_230007
ENSMODP00000005840	estExt_fgenesh2_pm.C_240022
ENSMODP00000026996	estExt_fgenesh2_pm.C_240024
ENSMODP00000002914	estExt_fgenesh2_pm.C_250003
ENSMODP00000032706	estExt_fgenesh2_pm.C_270006
ENSMODP00000032741	estExt_fgenesh2_pm.C_270006
ENSMODP00000010446	estExt_fgenesh2_pm.C_270011
ENSMODP00000014924	estExt_fgenesh2_pm.C_270021
ENSMODP00000030518	estExt_fgenesh2_pm.C_270021
ENSMODP00000015129	estExt_fgenesh2_pm.C_290006
ENSMODP00000023007	estExt_fgenesh2_pm.C_300001
ENSMODP00000003042	estExt_fgenesh2_pm.C_310003
ENSMODP00000026583	estExt_fgenesh2_pm.C_330006
ENSMODP00000008646	estExt_fgenesh2_pm.C_330016
ENSMODP00000009333	estExt_fgenesh2_pm.C_340003
ENSMODP00000028931	estExt_fgenesh2_pm.C_350010
ENSMODP00000019921	estExt_fgenesh2_pm.C_360006
ENSMODP00000014406	estExt_fgenesh2_pm.C_370031
ENSMODP00000031772	estExt_fgenesh2_pm.C_370036
ENSMODP00000009204	estExt_fgenesh2_pm.C_370047
ENSMODP00000003610	estExt_fgenesh2_pm.C_380013
ENSMODP00000001299	estExt_fgenesh2_pm.C_400026
ENSMODP00000013569	estExt_fgenesh2_pm.C_400027
ENSMODP00000010976	estExt_fgenesh2_pm.C_420009
ENSMODP00000011423	estExt_fgenesh2_pm.C_420010
ENSMODP00000012870	estExt_fgenesh2_pm.C_420010
ENSMODP00000019364	estExt_fgenesh2_pm.C_420010
ENSMODP00000016765	estExt_fgenesh2_pm.C_450023
ENSMODP00000004115	estExt_fgenesh2_pm.C_460018
ENSMODP00000003060	estExt_fgenesh2_pm.C_460024
ENSMODP00000021674	estExt_fgenesh2_pm.C_470005
ENSMODP00000013138	estExt_fgenesh2_pm.C_540002
ENSMODP00000026862	estExt_fgenesh2_pm.C_550013
ENSMODP00000026764	estExt_fgenesh2_pm.C_570012
ENSMODP00000024644	estExt_fgenesh2_pm.C_620017
ENSMODP00000006698	estExt_fgenesh2_pm.C_620017
ENSMODP00000008410	estExt_fgenesh2_pm.C_630008
ENSMODP00000023162	estExt_fgenesh2_pm.C_640003
ENSMODP00000041124	estExt_fgenesh2_pm.C_640006
ENSMODP00000018619	estExt_fgenesh2_pm.C_660005
ENSMODP00000021576	estExt_fgenesh2_pm.C_660005
ENSMODP00000015212	estExt_fgenesh2_pm.C_660019
ENSMODP00000020867	estExt_fgenesh2_pm.C_670016
ENSMODP00000016899	estExt_fgenesh2_pm.C_680004
ENSMODP00000013841	estExt_fgenesh2_pm.C_690014
ENSMODP00000014208	estExt_fgenesh2_pm.C_690014
ENSMODP00000007356	estExt_fgenesh2_pm.C_700001
ENSMODP00000008291	estExt_fgenesh2_pm.C_700001
ENSMODP00000007775	estExt_fgenesh2_pm.C_700005
ENSMODP00000035234	estExt_fgenesh2_pm.C_700005
ENSMODP00000020219	estExt_fgenesh2_pm.C_720002
ENSMODP00000015677	estExt_fgenesh2_pm.C_740007
ENSMODP00000017836	estExt_fgenesh2_pm.C_740025
ENSMODP00000009370	estExt_fgenesh2_pm.C_750012
ENSMODP00000003143	estExt_fgenesh2_pm.C_760003
ENSMODP00000039949	estExt_fgenesh2_pm.C_760026
ENSMODP00000023368	estExt_fgenesh2_pm.C_770004
ENSMODP00000006450	estExt_fgenesh2_pm.C_780006
ENSMODP00000024470	estExt_fgenesh2_pm.C_780022
ENSMODP00000008741	estExt_fgenesh2_pm.C_820008
ENSMODP00000012685	estExt_fgenesh2_pm.C_830005
ENSMODP00000022500	estExt_fgenesh2_pm.C_840004
ENSMODP00000026145	estExt_fgenesh2_pm.C_840011
ENSMODP00000022570	estExt_fgenesh2_pm.C_850002
ENSMODP00000010747	estExt_fgenesh2_pm.C_850002
ENSMODP00000016243	estExt_fgenesh2_pm.C_860004
ENSMODP00000019070	estExt_fgenesh2_pm.C_860011
ENSMODP00000000153	estExt_fgenesh2_pm.C_900007
ENSMODP00000006425	estExt_fgenesh2_pm.C_920010
ENSMODP00000014778	estExt_fgenesh2_pm.C_920016
ENSMODP00000005926	estExt_fgenesh2_pm.C_960008
ENSMODP00000006871	estExt_fgenesh2_pm.C_960011
ENSMODP00000017932	estExt_fgenesh2_pm.C_960011
ENSMODP00000006622	estExt_fgenesh2_pm.C_960011
ENSMODP00000000168	estExt_fgenesh2_pm.C_1000005
ENSMODP00000007654	estExt_fgenesh2_pm.C_1010014
ENSMODP00000026096	estExt_fgenesh2_pm.C_1040001
ENSMODP00000024658	estExt_fgenesh2_pm.C_1080002
ENSMODP00000011653	estExt_fgenesh2_pm.C_1080002
ENSMODP00000001190	estExt_fgenesh2_pm.C_1100001
ENSMODP00000029690	estExt_fgenesh2_pm.C_1100001
ENSMODP00000038431	estExt_fgenesh2_pm.C_1120017
ENSMODP00000007979	estExt_fgenesh2_pm.C_1120019
ENSMODP00000034200	estExt_fgenesh2_pm.C_1140017
ENSMODP00000002733	estExt_fgenesh2_pm.C_1150001
ENSMODP00000011725	estExt_fgenesh2_pm.C_1150001
ENSMODP00000021002	estExt_fgenesh2_pm.C_1170007
ENSMODP00000006337	estExt_fgenesh2_pm.C_1200006
ENSMODP00000004157	estExt_fgenesh2_pm.C_1200015
ENSMODP00000004949	estExt_fgenesh2_pm.C_1200015
ENSMODP00000026294	estExt_fgenesh2_pm.C_1200015
ENSMODP00000026922	estExt_fgenesh2_pm.C_1210012
ENSMODP00000038433	estExt_fgenesh2_pm.C_1230011
ENSMODP00000014623	estExt_fgenesh2_pm.C_1230012
ENSMODP00000021401	estExt_fgenesh2_pm.C_1230015
ENSMODP00000005858	estExt_fgenesh2_pm.C_1240007
ENSMODP00000022600	estExt_fgenesh2_pm.C_1240007
ENSMODP00000037426	estExt_fgenesh2_pm.C_1240007
ENSMODP00000021511	estExt_fgenesh2_pm.C_1240007
ENSMODP00000026257	estExt_fgenesh2_pm.C_1240012
ENSMODP00000026981	estExt_fgenesh2_pm.C_1240012
ENSMODP00000010094	estExt_fgenesh2_pm.C_1260005
ENSMODP00000011650	estExt_fgenesh2_pm.C_1290003
ENSMODP00000024008	estExt_fgenesh2_pm.C_1290007
ENSMODP00000018965	estExt_fgenesh2_pm.C_1290010
ENSMODP00000036311	estExt_fgenesh2_pm.C_1300010
ENSMODP00000020088	estExt_fgenesh2_pm.C_1310004
ENSMODP00000021329	estExt_fgenesh2_pm.C_1310006
ENSMODP00000002624	estExt_fgenesh2_pm.C_1320010
ENSMODP00000032219	estExt_fgenesh2_pm.C_1350003
ENSMODP00000006764	estExt_fgenesh2_pm.C_1350013
ENSMODP00000009219	estExt_fgenesh2_pm.C_1370002
ENSMODP00000005971	estExt_fgenesh2_pm.C_1370005
ENSMODP00000011278	estExt_fgenesh2_pm.C_1370008
ENSMODP00000022924	estExt_fgenesh2_pm.C_1380002
ENSMODP00000000550	estExt_fgenesh2_pm.C_1380012
ENSMODP00000029895	estExt_fgenesh2_pm.C_1410011
ENSMODP00000000506	estExt_fgenesh2_pm.C_1420004
ENSMODP00000014707	estExt_fgenesh2_pm.C_1420005
ENSMODP00000019164	estExt_fgenesh2_pm.C_1430004
ENSMODP00000019737	estExt_fgenesh2_pm.C_1440005
ENSMODP00000005818	estExt_fgenesh2_pm.C_1450001
ENSMODP00000001192	estExt_fgenesh2_pm.C_1450005
ENSMODP00000013555	estExt_fgenesh2_pm.C_1450006
ENSMODP00000013245	estExt_fgenesh2_pm.C_1460013
ENSMODP00000031883	estExt_fgenesh2_pm.C_1460022
ENSMODP00000017749	estExt_fgenesh2_pm.C_1480003
ENSMODP00000002817	estExt_fgenesh2_pm.C_1530006
ENSMODP00000026039	estExt_fgenesh2_pm.C_1550004
ENSMODP00000006760	estExt_fgenesh2_pm.C_1570003
ENSMODP00000013212	estExt_fgenesh2_pm.C_1580005
ENSMODP00000022865	estExt_fgenesh2_pm.C_1580006
ENSMODP00000036213	estExt_fgenesh2_pm.C_1590001
ENSMODP00000039740	estExt_fgenesh2_pm.C_1590009
ENSMODP00000004845	estExt_fgenesh2_pm.C_1590011
ENSMODP00000025458	estExt_fgenesh2_pm.C_1620006
ENSMODP00000023114	estExt_fgenesh2_pm.C_1650015
ENSMODP00000015407	estExt_fgenesh2_pm.C_1650016
ENSMODP00000015423	estExt_fgenesh2_pm.C_1650016
ENSMODP00000018564	estExt_fgenesh2_pm.C_1660002
ENSMODP00000003795	estExt_fgenesh2_pm.C_1660006
ENSMODP00000019727	estExt_fgenesh2_pm.C_1660016
ENSMODP00000012382	estExt_fgenesh2_pm.C_1670001
ENSMODP00000017149	estExt_fgenesh2_pm.C_1670004
ENSMODP00000036020	estExt_fgenesh2_pm.C_1670007
ENSMODP00000000229	estExt_fgenesh2_pm.C_1690001
ENSMODP00000002250	estExt_fgenesh2_pm.C_1700006
ENSMODP00000004286	estExt_fgenesh2_pm.C_1720006
ENSMODP00000022818	estExt_fgenesh2_pm.C_1760004
ENSMODP00000023797	estExt_fgenesh2_pm.C_1760008
ENSMODP00000023612	estExt_fgenesh2_pm.C_1760012
ENSMODP00000022892	estExt_fgenesh2_pm.C_1760016
ENSMODP00000005417	estExt_fgenesh2_pm.C_1770004
ENSMODP00000005016	estExt_fgenesh2_pm.C_1830002
ENSMODP00000018935	estExt_fgenesh2_pm.C_1880004
ENSMODP00000000992	estExt_fgenesh2_pm.C_1880005
ENSMODP00000025787	estExt_fgenesh2_pm.C_1880007
ENSMODP00000003730	estExt_fgenesh2_pm.C_1880009
ENSMODP00000008397	estExt_fgenesh2_pm.C_1910009
ENSMODP00000005915	estExt_fgenesh2_pm.C_1910011
ENSMODP00000016240	estExt_fgenesh2_pm.C_1920005
ENSMODP00000011328	estExt_fgenesh2_pm.C_1930005
ENSMODP00000021140	estExt_fgenesh2_pm.C_1930006
ENSMODP00000034855	estExt_fgenesh2_pm.C_1950013
ENSMODP00000023925	estExt_fgenesh2_pm.C_1950020
ENSMODP00000006963	estExt_fgenesh2_pm.C_1960004
ENSMODP00000011175	estExt_fgenesh2_pm.C_1960012
ENSMODP00000014235	estExt_fgenesh2_pm.C_1960017
ENSMODP00000008782	estExt_fgenesh2_pm.C_1970003
ENSMODP00000026349	estExt_fgenesh2_pm.C_1980001
ENSMODP00000009948	estExt_fgenesh2_pm.C_1980001
ENSMODP00000022479	estExt_fgenesh2_pm.C_1980009
ENSMODP00000022921	estExt_fgenesh2_pm.C_1980010
ENSMODP00000013725	estExt_fgenesh2_pm.C_1980010
ENSMODP00000008926	estExt_fgenesh2_pm.C_2010007
ENSMODP00000034441	estExt_fgenesh2_pm.C_2020005
ENSMODP00000021102	estExt_fgenesh2_pm.C_2030002
ENSMODP00000013185	estExt_fgenesh2_pm.C_2030003
ENSMODP00000009172	estExt_fgenesh2_pm.C_2030003
ENSMODP00000041349	estExt_fgenesh2_pm.C_2030003
ENSMODP00000010105	estExt_fgenesh2_pm.C_2030008
ENSMODP00000017556	estExt_fgenesh2_pm.C_2030010
ENSMODP00000007690	estExt_fgenesh2_pm.C_2030011
ENSMODP00000025897	estExt_fgenesh2_pm.C_2050013
ENSMODP00000039391	estExt_fgenesh2_pm.C_2050017
ENSMODP00000019981	estExt_fgenesh2_pm.C_2060009
ENSMODP00000032837	estExt_fgenesh2_pm.C_2070003
ENSMODP00000014423	estExt_fgenesh2_pm.C_2120001
ENSMODP00000001131	estExt_fgenesh2_pm.C_2120001
ENSMODP00000018657	estExt_fgenesh2_pm.C_2120001
ENSMODP00000025471	estExt_fgenesh2_pm.C_2120002
ENSMODP00000035575	estExt_fgenesh2_pm.C_2120011
ENSMODP00000020871	estExt_fgenesh2_pm.C_2120011
ENSMODP00000001284	estExt_fgenesh2_pm.C_2140005
ENSMODP00000008706	estExt_fgenesh2_pm.C_2160008
ENSMODP00000010038	estExt_fgenesh2_pm.C_2160010
ENSMODP00000013290	estExt_fgenesh2_pm.C_2170007
ENSMODP00000022780	estExt_fgenesh2_pm.C_2170010
ENSMODP00000018793	estExt_fgenesh2_pm.C_2170011
ENSMODP00000011863	estExt_fgenesh2_pm.C_2190011
ENSMODP00000021634	estExt_fgenesh2_pm.C_2200004
ENSMODP00000032834	estExt_fgenesh2_pm.C_2200004
ENSMODP00000011228	estExt_fgenesh2_pm.C_2230002
ENSMODP00000003389	estExt_fgenesh2_pm.C_2240001
ENSMODP00000009381	estExt_fgenesh2_pm.C_2250001
ENSMODP00000034365	estExt_fgenesh2_pm.C_2250001
ENSMODP00000026559	estExt_fgenesh2_pm.C_2280003
ENSMODP00000026561	estExt_fgenesh2_pm.C_2280003
ENSMODP00000008522	estExt_fgenesh2_pm.C_2280003
ENSMODP00000026556	estExt_fgenesh2_pm.C_2280003
ENSMODP00000024360	estExt_fgenesh2_pm.C_2290002
ENSMODP00000025551	estExt_fgenesh2_pm.C_2300010
ENSMODP00000011610	estExt_fgenesh2_pm.C_2300010
ENSMODP00000003392	estExt_fgenesh2_pm.C_2310004
ENSMODP00000016453	estExt_fgenesh2_pm.C_2310007
ENSMODP00000009552	estExt_fgenesh2_pm.C_2310011
ENSMODP00000014186	estExt_fgenesh2_pm.C_2310011
ENSMODP00000012802	estExt_fgenesh2_pm.C_2320004
ENSMODP00000009005	estExt_fgenesh2_pm.C_2320006
ENSMODP00000017543	estExt_fgenesh2_pm.C_2330006
ENSMODP00000009737	estExt_fgenesh2_pm.C_2330008
ENSMODP00000000295	estExt_fgenesh2_pm.C_2330008
ENSMODP00000012111	estExt_fgenesh2_pm.C_2330008
ENSMODP00000020574	estExt_fgenesh2_pm.C_2350003
ENSMODP00000015379	estExt_fgenesh2_pm.C_2360005
ENSMODP00000024492	estExt_fgenesh2_pm.C_2380010
ENSMODP00000026182	estExt_fgenesh2_pm.C_2380011
ENSMODP00000000406	estExt_fgenesh2_pm.C_2400001
ENSMODP00000040563	estExt_fgenesh2_pm.C_2400003
ENSMODP00000038180	estExt_fgenesh2_pm.C_2440003
ENSMODP00000014669	estExt_fgenesh2_pm.C_2460001
ENSMODP00000003358	estExt_fgenesh2_pm.C_2460005
ENSMODP00000010545	estExt_fgenesh2_pm.C_2520004
ENSMODP00000010539	estExt_fgenesh2_pm.C_2520004
ENSMODP00000026904	estExt_fgenesh2_pm.C_2520004
ENSMODP00000018478	estExt_fgenesh2_pm.C_2570011
ENSMODP00000011118	estExt_fgenesh2_pm.C_2590007
ENSMODP00000001670	estExt_fgenesh2_pm.C_2590007
ENSMODP00000010123	estExt_fgenesh2_pm.C_2620003
ENSMODP00000011318	estExt_fgenesh2_pm.C_2640006
ENSMODP00000008837	estExt_fgenesh2_pm.C_2640006
ENSMODP00000023727	estExt_fgenesh2_pm.C_2650002
ENSMODP00000017005	estExt_fgenesh2_pm.C_2670001
ENSMODP00000034494	estExt_fgenesh2_pm.C_2700001
ENSMODP00000000546	estExt_fgenesh2_pm.C_2700001
ENSMODP00000019655	estExt_fgenesh2_pm.C_2700001
ENSMODP00000017902	estExt_fgenesh2_pm.C_2720003
ENSMODP00000024289	estExt_fgenesh2_pm.C_2730005
ENSMODP00000010166	estExt_fgenesh2_pm.C_2730006
ENSMODP00000024347	estExt_fgenesh2_pm.C_2730009
ENSMODP00000025360	estExt_fgenesh2_pm.C_2730010
ENSMODP00000024122	estExt_fgenesh2_pm.C_2730013
ENSMODP00000007321	estExt_fgenesh2_pm.C_2750004
ENSMODP00000013297	estExt_fgenesh2_pm.C_2750004
ENSMODP00000010130	estExt_fgenesh2_pm.C_2750004
ENSMODP00000040327	estExt_fgenesh2_pm.C_2780002
ENSMODP00000007439	estExt_fgenesh2_pm.C_2790004
ENSMODP00000000440	estExt_fgenesh2_pm.C_2810004
ENSMODP00000015367	estExt_fgenesh2_pm.C_2820004
ENSMODP00000012709	estExt_fgenesh2_pm.C_2830003
ENSMODP00000030624	estExt_fgenesh2_pm.C_2850002
ENSMODP00000022125	estExt_fgenesh2_pm.C_2850013
ENSMODP00000002440	estExt_fgenesh2_pm.C_2860002
ENSMODP00000015341	estExt_fgenesh2_pm.C_2860002
ENSMODP00000020385	estExt_fgenesh2_pm.C_2860004
ENSMODP00000010833	estExt_fgenesh2_pm.C_2860004
ENSMODP00000007066	estExt_fgenesh2_pm.C_2910001
ENSMODP00000019207	estExt_fgenesh2_pm.C_2910001
ENSMODP00000015282	estExt_fgenesh2_pm.C_2970004
ENSMODP00000021792	estExt_fgenesh2_pm.C_2970004
ENSMODP00000024536	estExt_fgenesh2_pm.C_2980005
ENSMODP00000005548	estExt_fgenesh2_pm.C_3040001
ENSMODP00000000137	estExt_fgenesh2_pm.C_3070002
ENSMODP00000011785	estExt_fgenesh2_pm.C_3130007
ENSMODP00000010936	estExt_fgenesh2_pm.C_3160009
ENSMODP00000026797	estExt_fgenesh2_pm.C_3170006
ENSMODP00000025132	estExt_fgenesh2_pm.C_3200001
ENSMODP00000015802	estExt_fgenesh2_pm.C_3220002
ENSMODP00000002946	estExt_fgenesh2_pm.C_3230005
ENSMODP00000024104	estExt_fgenesh2_pm.C_3250002
ENSMODP00000003993	estExt_fgenesh2_pm.C_3250008
ENSMODP00000011509	estExt_fgenesh2_pm.C_3300001
ENSMODP00000007771	estExt_fgenesh2_pm.C_3340002
ENSMODP00000003155	estExt_fgenesh2_pm.C_3410004
ENSMODP00000014584	estExt_fgenesh2_pm.C_3460003
ENSMODP00000004954	estExt_fgenesh2_pm.C_3470009
ENSMODP00000006650	estExt_fgenesh2_pm.C_3470009
ENSMODP00000035012	estExt_fgenesh2_pm.C_3480002
ENSMODP00000027077	estExt_fgenesh2_pm.C_3490013
ENSMODP00000005881	estExt_fgenesh2_pm.C_3560005
ENSMODP00000009510	estExt_fgenesh2_pm.C_3580003
ENSMODP00000002898	estExt_fgenesh2_pm.C_3660002
ENSMODP00000002955	estExt_fgenesh2_pm.C_3660002
ENSMODP00000009785	estExt_fgenesh2_pm.C_3760003
ENSMODP00000022337	estExt_fgenesh2_pm.C_3760003
ENSMODP00000026081	estExt_fgenesh2_pm.C_3760010
ENSMODP00000002792	estExt_fgenesh2_pm.C_3760012
ENSMODP00000035400	estExt_fgenesh2_pm.C_3790010
ENSMODP00000030288	estExt_fgenesh2_pm.C_3840003
ENSMODP00000028723	estExt_fgenesh2_pm.C_3890005
ENSMODP00000032202	estExt_fgenesh2_pm.C_3920001
ENSMODP00000009648	estExt_fgenesh2_pm.C_3920005
ENSMODP00000025344	estExt_fgenesh2_pm.C_3920005
ENSMODP00000018469	estExt_fgenesh2_pm.C_3930001
ENSMODP00000020609	estExt_fgenesh2_pm.C_3930001
ENSMODP00000004563	estExt_fgenesh2_pm.C_3930001
ENSMODP00000001828	estExt_fgenesh2_pm.C_3930001
ENSMODP00000015963	estExt_fgenesh2_pm.C_3930001
ENSMODP00000026585	estExt_fgenesh2_pm.C_3960006
ENSMODP00000011834	estExt_fgenesh2_pm.C_3970001
ENSMODP00000001050	estExt_fgenesh2_pm.C_3980003
ENSMODP00000013059	estExt_fgenesh2_pm.C_3980006
ENSMODP00000011242	estExt_fgenesh2_pm.C_4090002
ENSMODP00000002199	estExt_fgenesh2_pm.C_4100006
ENSMODP00000023717	estExt_fgenesh2_pm.C_4110005
ENSMODP00000016893	estExt_fgenesh2_pm.C_4230001
ENSMODP00000003774	estExt_fgenesh2_pm.C_4250007
ENSMODP00000014488	estExt_fgenesh2_pm.C_4250009
ENSMODP00000037863	estExt_fgenesh2_pm.C_4290002
ENSMODP00000017680	estExt_fgenesh2_pm.C_4380004
ENSMODP00000019392	estExt_fgenesh2_pm.C_4380004
ENSMODP00000000810	estExt_fgenesh2_pm.C_4460001
ENSMODP00000024145	estExt_fgenesh2_pm.C_4470003
ENSMODP00000023927	estExt_fgenesh2_pm.C_4470004
ENSMODP00000021699	estExt_fgenesh2_pm.C_4520005
ENSMODP00000003204	estExt_fgenesh2_pm.C_4520006
ENSMODP00000014627	estExt_fgenesh2_pm.C_4560004
ENSMODP00000014989	estExt_fgenesh2_pm.C_4610006
ENSMODP00000012644	estExt_fgenesh2_pm.C_4610007
ENSMODP00000004988	estExt_fgenesh2_pm.C_4750001
ENSMODP00000008068	estExt_fgenesh2_pm.C_4780002
ENSMODP00000016848	estExt_fgenesh2_pm.C_4780002
ENSMODP00000031196	estExt_fgenesh2_pm.C_4840005
ENSMODP00000010691	estExt_fgenesh2_pm.C_4840005
ENSMODP00000032211	estExt_fgenesh2_pm.C_5340001
ENSMODP00000004074	estExt_fgenesh2_pm.C_5340003
ENSMODP00000002533	estExt_fgenesh2_pm.C_5460005
ENSMODP00000001242	estExt_fgenesh2_pm.C_5460005
ENSMODP00000020546	estExt_fgenesh2_pm.C_5590003
ENSMODP00000023000	estExt_fgenesh2_pm.C_5690003
ENSMODP00000000485	estExt_fgenesh2_pm.C_5690005
ENSMODP00000020957	estExt_fgenesh2_pm.C_5720003
ENSMODP00000012403	estExt_fgenesh2_pm.C_5760005
ENSMODP00000020716	estExt_fgenesh2_pm.C_5970004
ENSMODP00000038133	estExt_fgenesh2_pm.C_6550003
ENSMODP00000008060	estExt_fgenesh2_pm.C_6570002
ENSMODP00000023069	estExt_fgenesh2_pm.C_6620001
ENSMODP00000032392	estExt_fgenesh2_pm.C_6620001
ENSMODP00000002709	estExt_fgenesh2_pm.C_6620001
ENSMODP00000010119	estExt_fgenesh2_pm.C_6810002
ENSMODP00000006373	estExt_fgenesh2_pm.C_6830004
ENSMODP00000013955	estExt_fgenesh2_pm.C_6900001
ENSMODP00000010618	estExt_fgenesh2_pm.C_7050004
ENSMODP00000007811	estExt_fgenesh2_pm.C_7060005
ENSMODP00000006878	estExt_fgenesh2_pm.C_7060005
ENSMODP00000012755	estExt_fgenesh2_pm.C_7120003
ENSMODP00000001657	estExt_fgenesh2_pm.C_7240001
ENSMODP00000011179	estExt_fgenesh2_pm.C_7310002
ENSMODP00000032420	estExt_fgenesh2_pm.C_7310002
ENSMODP00000011458	estExt_fgenesh2_pm.C_7330001
ENSMODP00000013871	estExt_fgenesh2_pm.C_7390001
ENSMODP00000002541	estExt_fgenesh2_pm.C_7550001
ENSMODP00000019745	estExt_fgenesh2_pm.C_7790002
ENSMODP00000005866	estExt_fgenesh2_pm.C_8260001
ENSMODP00000036609	estExt_fgenesh2_pm.C_9450002
ENSMODP00000007983	estExt_fgenesh2_pm.C_9450002
ENSMODP00000026783	estExt_fgenesh2_pm.C_10030002
ENSMODP00000005264	estExt_fgenesh2_pm.C_10130001
ENSMODP00000005499	estExt_fgenesh2_pm.C_10550002
ENSMODP00000007355	estExt_fgenesh2_pm.C_12800001
ENSMODP00000004700	estExt_fgenesh2_pm.C_20550002
ENSMODP00000015749	estExt_fgenesh2_kg.C_80003
ENSMODP00000002391	estExt_fgenesh2_kg.C_90001
ENSMODP00000012734	estExt_fgenesh2_kg.C_190001
ENSMODP00000016683	estExt_fgenesh2_kg.C_300001
ENSMODP00000015878	estExt_fgenesh2_kg.C_1360002
ENSMODP00000038070	estExt_fgenesh2_kg.C_1460001
ENSMODP00000015676	estExt_fgenesh2_kg.C_1840001
ENSMODP00000018828	estExt_fgenesh2_kg.C_1840001
ENSMODP00000039191	estExt_fgenesh2_kg.C_2440002
ENSMODP00000011931	estExt_fgenesh2_kg.C_2600002
ENSMODP00000010214	estExt_fgenesh2_kg.C_2610001
ENSMODP00000017840	estExt_fgenesh2_kg.C_3300001
ENSMODP00000022086	estExt_fgenesh2_kg.C_3300001
ENSMODP00000021554	estExt_fgenesh2_kg.C_3300001
ENSMODP00000019729	estExt_fgenesh2_kg.C_3300001
ENSMODP00000030466	estExt_fgenesh2_kg.C_3310001
ENSMODP00000028804	estExt_fgenesh2_kg.C_3310001
ENSMODP00000026321	estExt_fgenesh2_kg.C_3770001
ENSMODP00000017431	estExt_fgenesh2_kg.C_3770001
ENSMODP00000000605	estExt_fgenesh2_kg.C_4020003
ENSMODP00000015472	estExt_fgenesh2_kg.C_4020003
ENSMODP00000011998	estExt_fgenesh2_kg.C_4020003
ENSMODP00000007078	estExt_fgenesh2_kg.C_7600001
ENSMODP00000015316	estExt_fgenesh2_kg.C_7600001
ENSMODP00000018070	estExt_fgenesh2_kg.C_7600001
ENSMODP00000024053	estExt_fgenesh2_kg.C_7600001
ENSMODP00000003772	estExt_fgenesh2_pg.C_10090
ENSMODP00000006693	estExt_fgenesh2_pg.C_10119
ENSMODP00000013352	estExt_fgenesh2_pg.C_10119
ENSMODP00000006866	estExt_fgenesh2_pg.C_10120
ENSMODP00000026857	estExt_fgenesh2_pg.C_10167
ENSMODP00000020173	estExt_fgenesh2_pg.C_10167
ENSMODP00000000904	estExt_fgenesh2_pg.C_10197
ENSMODP00000008415	estExt_fgenesh2_pg.C_10260
ENSMODP00000022123	estExt_fgenesh2_pg.C_10285
ENSMODP00000021326	estExt_fgenesh2_pg.C_10285
ENSMODP00000024585	estExt_fgenesh2_pg.C_10285
ENSMODP00000022127	estExt_fgenesh2_pg.C_10285
ENSMODP00000014974	estExt_fgenesh2_pg.C_10286
ENSMODP00000020065	estExt_fgenesh2_pg.C_10322
ENSMODP00000014035	estExt_fgenesh2_pg.C_10341
ENSMODP00000028678	estExt_fgenesh2_pg.C_10341
ENSMODP00000012221	estExt_fgenesh2_pg.C_10356
ENSMODP00000021543	estExt_fgenesh2_pg.C_10359
ENSMODP00000020462	estExt_fgenesh2_pg.C_20001
ENSMODP00000020460	estExt_fgenesh2_pg.C_20002
ENSMODP00000026133	estExt_fgenesh2_pg.C_20003
ENSMODP00000029543	estExt_fgenesh2_pg.C_20008
ENSMODP00000001152	estExt_fgenesh2_pg.C_20011
ENSMODP00000013634	estExt_fgenesh2_pg.C_20014
ENSMODP00000001027	estExt_fgenesh2_pg.C_20014
ENSMODP00000006935	estExt_fgenesh2_pg.C_20027
ENSMODP00000001642	estExt_fgenesh2_pg.C_20029
ENSMODP00000033415	estExt_fgenesh2_pg.C_20034
ENSMODP00000025793	estExt_fgenesh2_pg.C_20037
ENSMODP00000012118	estExt_fgenesh2_pg.C_20044
ENSMODP00000009038	estExt_fgenesh2_pg.C_20044
ENSMODP00000023804	estExt_fgenesh2_pg.C_20047
ENSMODP00000023576	estExt_fgenesh2_pg.C_20058
ENSMODP00000020180	estExt_fgenesh2_pg.C_20067
ENSMODP00000020181	estExt_fgenesh2_pg.C_20073
ENSMODP00000013016	estExt_fgenesh2_pg.C_20083
ENSMODP00000001945	estExt_fgenesh2_pg.C_20085
ENSMODP00000029799	estExt_fgenesh2_pg.C_20096
ENSMODP00000018457	estExt_fgenesh2_pg.C_20103
ENSMODP00000000517	estExt_fgenesh2_pg.C_20105
ENSMODP00000037859	estExt_fgenesh2_pg.C_20106
ENSMODP00000014267	estExt_fgenesh2_pg.C_20112
ENSMODP00000015406	estExt_fgenesh2_pg.C_20116
ENSMODP00000012742	estExt_fgenesh2_pg.C_20119
ENSMODP00000010305	estExt_fgenesh2_pg.C_20143
ENSMODP00000000827	estExt_fgenesh2_pg.C_20168
ENSMODP00000011308	estExt_fgenesh2_pg.C_20180
ENSMODP00000004741	estExt_fgenesh2_pg.C_20191
ENSMODP00000033414	estExt_fgenesh2_pg.C_20191
ENSMODP00000023790	estExt_fgenesh2_pg.C_20191
ENSMODP00000026496	estExt_fgenesh2_pg.C_20192
ENSMODP00000002450	estExt_fgenesh2_pg.C_20193
ENSMODP00000023786	estExt_fgenesh2_pg.C_20194
ENSMODP00000023789	estExt_fgenesh2_pg.C_20206
ENSMODP00000012133	estExt_fgenesh2_pg.C_20227
ENSMODP00000040590	estExt_fgenesh2_pg.C_20245
ENSMODP00000039437	estExt_fgenesh2_pg.C_20254
ENSMODP00000021354	estExt_fgenesh2_pg.C_20266
ENSMODP00000005689	estExt_fgenesh2_pg.C_20313
ENSMODP00000036026	estExt_fgenesh2_pg.C_20313
ENSMODP00000036025	estExt_fgenesh2_pg.C_20313
ENSMODP00000019423	estExt_fgenesh2_pg.C_20314
ENSMODP00000000235	estExt_fgenesh2_pg.C_20317
ENSMODP00000013107	estExt_fgenesh2_pg.C_20336
ENSMODP00000001318	estExt_fgenesh2_pg.C_20344
ENSMODP00000025733	estExt_fgenesh2_pg.C_20344
ENSMODP00000001737	estExt_fgenesh2_pg.C_20344
ENSMODP00000039814	estExt_fgenesh2_pg.C_20344
ENSMODP00000005970	estExt_fgenesh2_pg.C_20351
ENSMODP00000004662	estExt_fgenesh2_pg.C_20385
ENSMODP00000020735	estExt_fgenesh2_pg.C_20386
ENSMODP00000037870	estExt_fgenesh2_pg.C_20386
ENSMODP00000014814	estExt_fgenesh2_pg.C_30041
ENSMODP00000040920	estExt_fgenesh2_pg.C_30089
ENSMODP00000032004	estExt_fgenesh2_pg.C_30103
ENSMODP00000017209	estExt_fgenesh2_pg.C_30108
ENSMODP00000000001	estExt_fgenesh2_pg.C_30108
ENSMODP00000033394	estExt_fgenesh2_pg.C_30116
ENSMODP00000025275	estExt_fgenesh2_pg.C_30125
ENSMODP00000011376	estExt_fgenesh2_pg.C_30139
ENSMODP00000024786	estExt_fgenesh2_pg.C_30182
ENSMODP00000003953	estExt_fgenesh2_pg.C_30182
ENSMODP00000011154	estExt_fgenesh2_pg.C_40056
ENSMODP00000004881	estExt_fgenesh2_pg.C_40065
ENSMODP00000026397	estExt_fgenesh2_pg.C_40065
ENSMODP00000017038	estExt_fgenesh2_pg.C_40065
ENSMODP00000018025	estExt_fgenesh2_pg.C_40066
ENSMODP00000023010	estExt_fgenesh2_pg.C_40072
ENSMODP00000001248	estExt_fgenesh2_pg.C_40113
ENSMODP00000032003	estExt_fgenesh2_pg.C_40172
ENSMODP00000023985	estExt_fgenesh2_pg.C_40173
ENSMODP00000013619	estExt_fgenesh2_pg.C_40192
ENSMODP00000020379	estExt_fgenesh2_pg.C_40199
ENSMODP00000011714	estExt_fgenesh2_pg.C_40220
ENSMODP00000013666	estExt_fgenesh2_pg.C_40240
ENSMODP00000018675	estExt_fgenesh2_pg.C_40253
ENSMODP00000039030	estExt_fgenesh2_pg.C_40256
ENSMODP00000033248	estExt_fgenesh2_pg.C_40258
ENSMODP00000011409	estExt_fgenesh2_pg.C_40281
ENSMODP00000035442	estExt_fgenesh2_pg.C_40281
ENSMODP00000012191	estExt_fgenesh2_pg.C_40284
ENSMODP00000009497	estExt_fgenesh2_pg.C_40290
ENSMODP00000020665	estExt_fgenesh2_pg.C_40299
ENSMODP00000004101	estExt_fgenesh2_pg.C_40309
ENSMODP00000016168	estExt_fgenesh2_pg.C_40324
ENSMODP00000039112	estExt_fgenesh2_pg.C_40324
ENSMODP00000001835	estExt_fgenesh2_pg.C_50011
ENSMODP00000020855	estExt_fgenesh2_pg.C_50023
ENSMODP00000026132	estExt_fgenesh2_pg.C_50035
ENSMODP00000020149	estExt_fgenesh2_pg.C_50035
ENSMODP00000022290	estExt_fgenesh2_pg.C_50043
ENSMODP00000011548	estExt_fgenesh2_pg.C_50075
ENSMODP00000016179	estExt_fgenesh2_pg.C_50082
ENSMODP00000000143	estExt_fgenesh2_pg.C_50130
ENSMODP00000011816	estExt_fgenesh2_pg.C_50130
ENSMODP00000001983	estExt_fgenesh2_pg.C_50141
ENSMODP00000009642	estExt_fgenesh2_pg.C_50187
ENSMODP00000032104	estExt_fgenesh2_pg.C_50261
ENSMODP00000016569	estExt_fgenesh2_pg.C_50293
ENSMODP00000001628	estExt_fgenesh2_pg.C_50294
ENSMODP00000005861	estExt_fgenesh2_pg.C_50318
ENSMODP00000013893	estExt_fgenesh2_pg.C_50323
ENSMODP00000010990	estExt_fgenesh2_pg.C_50344
ENSMODP00000031220	estExt_fgenesh2_pg.C_50344
ENSMODP00000031219	estExt_fgenesh2_pg.C_50344
ENSMODP00000032087	estExt_fgenesh2_pg.C_50344
ENSMODP00000034984	estExt_fgenesh2_pg.C_50344
ENSMODP00000010002	estExt_fgenesh2_pg.C_50396
ENSMODP00000010783	estExt_fgenesh2_pg.C_50413
ENSMODP00000025889	estExt_fgenesh2_pg.C_60015
ENSMODP00000029121	estExt_fgenesh2_pg.C_60021
ENSMODP00000010992	estExt_fgenesh2_pg.C_60061
ENSMODP00000025447	estExt_fgenesh2_pg.C_60073
ENSMODP00000006901	estExt_fgenesh2_pg.C_60076
ENSMODP00000002288	estExt_fgenesh2_pg.C_60084
ENSMODP00000014011	estExt_fgenesh2_pg.C_60112
ENSMODP00000035275	estExt_fgenesh2_pg.C_60113
ENSMODP00000011745	estExt_fgenesh2_pg.C_60122
ENSMODP00000003098	estExt_fgenesh2_pg.C_60149
ENSMODP00000018968	estExt_fgenesh2_pg.C_60149
ENSMODP00000008682	estExt_fgenesh2_pg.C_60165
ENSMODP00000039344	estExt_fgenesh2_pg.C_60168
ENSMODP00000028135	estExt_fgenesh2_pg.C_60184
ENSMODP00000001499	estExt_fgenesh2_pg.C_60220
ENSMODP00000002826	estExt_fgenesh2_pg.C_60246
ENSMODP00000021647	estExt_fgenesh2_pg.C_60246
ENSMODP00000041023	estExt_fgenesh2_pg.C_60246
ENSMODP00000018682	estExt_fgenesh2_pg.C_70133
ENSMODP00000037665	estExt_fgenesh2_pg.C_70177
ENSMODP00000038532	estExt_fgenesh2_pg.C_70201
ENSMODP00000006180	estExt_fgenesh2_pg.C_70230
ENSMODP00000034869	estExt_fgenesh2_pg.C_70281
ENSMODP00000016399	estExt_fgenesh2_pg.C_70288
ENSMODP00000014294	estExt_fgenesh2_pg.C_80031
ENSMODP00000011930	estExt_fgenesh2_pg.C_80041
ENSMODP00000015028	estExt_fgenesh2_pg.C_80044
ENSMODP00000012509	estExt_fgenesh2_pg.C_80050
ENSMODP00000016401	estExt_fgenesh2_pg.C_80055
ENSMODP00000009502	estExt_fgenesh2_pg.C_80059
ENSMODP00000003123	estExt_fgenesh2_pg.C_80118
ENSMODP00000009177	estExt_fgenesh2_pg.C_80162
ENSMODP00000014376	estExt_fgenesh2_pg.C_80189
ENSMODP00000019052	estExt_fgenesh2_pg.C_80189
ENSMODP00000021583	estExt_fgenesh2_pg.C_80191
ENSMODP00000032446	estExt_fgenesh2_pg.C_80204
ENSMODP00000005422	estExt_fgenesh2_pg.C_80218
ENSMODP00000016644	estExt_fgenesh2_pg.C_80223
ENSMODP00000011347	estExt_fgenesh2_pg.C_80223
ENSMODP00000003129	estExt_fgenesh2_pg.C_80253
ENSMODP00000016447	estExt_fgenesh2_pg.C_80253
ENSMODP00000023712	estExt_fgenesh2_pg.C_80283
ENSMODP00000011041	estExt_fgenesh2_pg.C_80293
ENSMODP00000040112	estExt_fgenesh2_pg.C_80310
ENSMODP00000011316	estExt_fgenesh2_pg.C_80312
ENSMODP00000018683	estExt_fgenesh2_pg.C_90008
ENSMODP00000004986	estExt_fgenesh2_pg.C_90049
ENSMODP00000020143	estExt_fgenesh2_pg.C_90058
ENSMODP00000041266	estExt_fgenesh2_pg.C_90118
ENSMODP00000000927	estExt_fgenesh2_pg.C_90121
ENSMODP00000011859	estExt_fgenesh2_pg.C_90156
ENSMODP00000005665	estExt_fgenesh2_pg.C_90188
ENSMODP00000025864	estExt_fgenesh2_pg.C_90188
ENSMODP00000011635	estExt_fgenesh2_pg.C_90208
ENSMODP00000003475	estExt_fgenesh2_pg.C_90213
ENSMODP00000008078	estExt_fgenesh2_pg.C_90213
ENSMODP00000008145	estExt_fgenesh2_pg.C_90217
ENSMODP00000001523	estExt_fgenesh2_pg.C_90220
ENSMODP00000010111	estExt_fgenesh2_pg.C_90221
ENSMODP00000023652	estExt_fgenesh2_pg.C_90260
ENSMODP00000020754	estExt_fgenesh2_pg.C_90272
ENSMODP00000028151	estExt_fgenesh2_pg.C_100018
ENSMODP00000037724	estExt_fgenesh2_pg.C_100032
ENSMODP00000003152	estExt_fgenesh2_pg.C_100032
ENSMODP00000007575	estExt_fgenesh2_pg.C_100046
ENSMODP00000018227	estExt_fgenesh2_pg.C_100080
ENSMODP00000034637	estExt_fgenesh2_pg.C_100121
ENSMODP00000010991	estExt_fgenesh2_pg.C_100138
ENSMODP00000040802	estExt_fgenesh2_pg.C_100168
ENSMODP00000015530	estExt_fgenesh2_pg.C_100169
ENSMODP00000018162	estExt_fgenesh2_pg.C_100176
ENSMODP00000026568	estExt_fgenesh2_pg.C_100176
ENSMODP00000018172	estExt_fgenesh2_pg.C_100177
ENSMODP00000007572	estExt_fgenesh2_pg.C_100208
ENSMODP00000024487	estExt_fgenesh2_pg.C_100209
ENSMODP00000013618	estExt_fgenesh2_pg.C_100214
ENSMODP00000024804	estExt_fgenesh2_pg.C_100229
ENSMODP00000000007	estExt_fgenesh2_pg.C_100251
ENSMODP00000012401	estExt_fgenesh2_pg.C_100251
ENSMODP00000015454	estExt_fgenesh2_pg.C_100267
ENSMODP00000039325	estExt_fgenesh2_pg.C_100273
ENSMODP00000023053	estExt_fgenesh2_pg.C_100275
ENSMODP00000040591	estExt_fgenesh2_pg.C_100276
ENSMODP00000003345	estExt_fgenesh2_pg.C_110064
ENSMODP00000002973	estExt_fgenesh2_pg.C_110084
ENSMODP00000023863	estExt_fgenesh2_pg.C_110107
ENSMODP00000024562	estExt_fgenesh2_pg.C_110154
ENSMODP00000021443	estExt_fgenesh2_pg.C_110185
ENSMODP00000009019	estExt_fgenesh2_pg.C_110221
ENSMODP00000008190	estExt_fgenesh2_pg.C_110221
ENSMODP00000017733	estExt_fgenesh2_pg.C_110221
ENSMODP00000001169	estExt_fgenesh2_pg.C_110235
ENSMODP00000009690	estExt_fgenesh2_pg.C_110259
ENSMODP00000001591	estExt_fgenesh2_pg.C_110260
ENSMODP00000021919	estExt_fgenesh2_pg.C_110276
ENSMODP00000040859	estExt_fgenesh2_pg.C_120008
ENSMODP00000016810	estExt_fgenesh2_pg.C_120008
ENSMODP00000039482	estExt_fgenesh2_pg.C_120019
ENSMODP00000019157	estExt_fgenesh2_pg.C_120020
ENSMODP00000006533	estExt_fgenesh2_pg.C_120028
ENSMODP00000014650	estExt_fgenesh2_pg.C_120043
ENSMODP00000017263	estExt_fgenesh2_pg.C_120044
ENSMODP00000013816	estExt_fgenesh2_pg.C_120046
ENSMODP00000015503	estExt_fgenesh2_pg.C_120053
ENSMODP00000027415	estExt_fgenesh2_pg.C_120067
ENSMODP00000015020	estExt_fgenesh2_pg.C_120071
ENSMODP00000003293	estExt_fgenesh2_pg.C_120074
ENSMODP00000007060	estExt_fgenesh2_pg.C_120085
ENSMODP00000010349	estExt_fgenesh2_pg.C_120085
ENSMODP00000039452	estExt_fgenesh2_pg.C_120085
ENSMODP00000006060	estExt_fgenesh2_pg.C_120085
ENSMODP00000015725	estExt_fgenesh2_pg.C_120116
ENSMODP00000027139	estExt_fgenesh2_pg.C_120133
ENSMODP00000012910	estExt_fgenesh2_pg.C_120140
ENSMODP00000018605	estExt_fgenesh2_pg.C_120140
ENSMODP00000018602	estExt_fgenesh2_pg.C_120140
ENSMODP00000040008	estExt_fgenesh2_pg.C_120162
ENSMODP00000019865	estExt_fgenesh2_pg.C_120167
ENSMODP00000018495	estExt_fgenesh2_pg.C_120168
ENSMODP00000018502	estExt_fgenesh2_pg.C_120170
ENSMODP00000004018	estExt_fgenesh2_pg.C_120172
ENSMODP00000013659	estExt_fgenesh2_pg.C_120181
ENSMODP00000014147	estExt_fgenesh2_pg.C_120183
ENSMODP00000040540	estExt_fgenesh2_pg.C_120202
ENSMODP00000038771	estExt_fgenesh2_pg.C_120240
ENSMODP00000024368	estExt_fgenesh2_pg.C_130007
ENSMODP00000005816	estExt_fgenesh2_pg.C_130080
ENSMODP00000001281	estExt_fgenesh2_pg.C_130091
ENSMODP00000035971	estExt_fgenesh2_pg.C_130117
ENSMODP00000009394	estExt_fgenesh2_pg.C_130146
ENSMODP00000013139	estExt_fgenesh2_pg.C_130182
ENSMODP00000032110	estExt_fgenesh2_pg.C_140011
ENSMODP00000003449	estExt_fgenesh2_pg.C_140022
ENSMODP00000016874	estExt_fgenesh2_pg.C_140022
ENSMODP00000008265	estExt_fgenesh2_pg.C_140058
ENSMODP00000024281	estExt_fgenesh2_pg.C_140065
ENSMODP00000004094	estExt_fgenesh2_pg.C_140065
ENSMODP00000038914	estExt_fgenesh2_pg.C_140078
ENSMODP00000019920	estExt_fgenesh2_pg.C_140109
ENSMODP00000023090	estExt_fgenesh2_pg.C_140110
ENSMODP00000006838	estExt_fgenesh2_pg.C_140130
ENSMODP00000007141	estExt_fgenesh2_pg.C_140135
ENSMODP00000003865	estExt_fgenesh2_pg.C_140145
ENSMODP00000003656	estExt_fgenesh2_pg.C_140148
ENSMODP00000003112	estExt_fgenesh2_pg.C_140177
ENSMODP00000038368	estExt_fgenesh2_pg.C_140177
ENSMODP00000035835	estExt_fgenesh2_pg.C_140197
ENSMODP00000012498	estExt_fgenesh2_pg.C_150005
ENSMODP00000032445	estExt_fgenesh2_pg.C_150005
ENSMODP00000039055	estExt_fgenesh2_pg.C_150005
ENSMODP00000022200	estExt_fgenesh2_pg.C_150032
ENSMODP00000038846	estExt_fgenesh2_pg.C_150058
ENSMODP00000002565	estExt_fgenesh2_pg.C_150066
ENSMODP00000011083	estExt_fgenesh2_pg.C_150071
ENSMODP00000000488	estExt_fgenesh2_pg.C_150079
ENSMODP00000010125	estExt_fgenesh2_pg.C_150093
ENSMODP00000024583	estExt_fgenesh2_pg.C_150109
ENSMODP00000013489	estExt_fgenesh2_pg.C_150114
ENSMODP00000002905	estExt_fgenesh2_pg.C_150121
ENSMODP00000025935	estExt_fgenesh2_pg.C_150138
ENSMODP00000025206	estExt_fgenesh2_pg.C_150153
ENSMODP00000023381	estExt_fgenesh2_pg.C_150153
ENSMODP00000010461	estExt_fgenesh2_pg.C_150190
ENSMODP00000001219	estExt_fgenesh2_pg.C_160011
ENSMODP00000018156	estExt_fgenesh2_pg.C_160043
ENSMODP00000012748	estExt_fgenesh2_pg.C_160050
ENSMODP00000019879	estExt_fgenesh2_pg.C_160053
ENSMODP00000015551	estExt_fgenesh2_pg.C_160054
ENSMODP00000019091	estExt_fgenesh2_pg.C_160056
ENSMODP00000016273	estExt_fgenesh2_pg.C_160059
ENSMODP00000013103	estExt_fgenesh2_pg.C_160096
ENSMODP00000006093	estExt_fgenesh2_pg.C_160127
ENSMODP00000001477	estExt_fgenesh2_pg.C_160127
ENSMODP00000040918	estExt_fgenesh2_pg.C_160144
ENSMODP00000015375	estExt_fgenesh2_pg.C_160162
ENSMODP00000017601	estExt_fgenesh2_pg.C_160164
ENSMODP00000014568	estExt_fgenesh2_pg.C_160164
ENSMODP00000038657	estExt_fgenesh2_pg.C_160201
ENSMODP00000020356	estExt_fgenesh2_pg.C_160208
ENSMODP00000037994	estExt_fgenesh2_pg.C_160215
ENSMODP00000033743	estExt_fgenesh2_pg.C_160216
ENSMODP00000010799	estExt_fgenesh2_pg.C_160229
ENSMODP00000002300	estExt_fgenesh2_pg.C_160229
ENSMODP00000011044	estExt_fgenesh2_pg.C_160239
ENSMODP00000008408	estExt_fgenesh2_pg.C_160243
ENSMODP00000007512	estExt_fgenesh2_pg.C_160264
ENSMODP00000020907	estExt_fgenesh2_pg.C_170008
ENSMODP00000020197	estExt_fgenesh2_pg.C_170020
ENSMODP00000012214	estExt_fgenesh2_pg.C_170049
ENSMODP00000007563	estExt_fgenesh2_pg.C_170060
ENSMODP00000010366	estExt_fgenesh2_pg.C_170076
ENSMODP00000041121	estExt_fgenesh2_pg.C_170076
ENSMODP00000010321	estExt_fgenesh2_pg.C_170078
ENSMODP00000020092	estExt_fgenesh2_pg.C_170084
ENSMODP00000006158	estExt_fgenesh2_pg.C_170095
ENSMODP00000018420	estExt_fgenesh2_pg.C_170105
ENSMODP00000020136	estExt_fgenesh2_pg.C_170117
ENSMODP00000007751	estExt_fgenesh2_pg.C_170118
ENSMODP00000026918	estExt_fgenesh2_pg.C_170156
ENSMODP00000011820	estExt_fgenesh2_pg.C_170162
ENSMODP00000009632	estExt_fgenesh2_pg.C_170164
ENSMODP00000022033	estExt_fgenesh2_pg.C_170178
ENSMODP00000018534	estExt_fgenesh2_pg.C_170180
ENSMODP00000002425	estExt_fgenesh2_pg.C_170211
ENSMODP00000003191	estExt_fgenesh2_pg.C_180028
ENSMODP00000026431	estExt_fgenesh2_pg.C_180028
ENSMODP00000005982	estExt_fgenesh2_pg.C_180031
ENSMODP00000011177	estExt_fgenesh2_pg.C_180065
ENSMODP00000020527	estExt_fgenesh2_pg.C_180070
ENSMODP00000026899	estExt_fgenesh2_pg.C_180088
ENSMODP00000018255	estExt_fgenesh2_pg.C_180088
ENSMODP00000038977	estExt_fgenesh2_pg.C_180092
ENSMODP00000008261	estExt_fgenesh2_pg.C_180099
ENSMODP00000040533	estExt_fgenesh2_pg.C_180123
ENSMODP00000016402	estExt_fgenesh2_pg.C_180133
ENSMODP00000032501	estExt_fgenesh2_pg.C_180134
ENSMODP00000010160	estExt_fgenesh2_pg.C_180137
ENSMODP00000028507	estExt_fgenesh2_pg.C_180140
ENSMODP00000000222	estExt_fgenesh2_pg.C_180146
ENSMODP00000039077	estExt_fgenesh2_pg.C_180155
ENSMODP00000017236	estExt_fgenesh2_pg.C_180156
ENSMODP00000034763	estExt_fgenesh2_pg.C_180167
ENSMODP00000010837	estExt_fgenesh2_pg.C_180177
ENSMODP00000016219	estExt_fgenesh2_pg.C_180180
ENSMODP00000039964	estExt_fgenesh2_pg.C_180192
ENSMODP00000010704	estExt_fgenesh2_pg.C_180209
ENSMODP00000012528	estExt_fgenesh2_pg.C_180215
ENSMODP00000024102	estExt_fgenesh2_pg.C_180215
ENSMODP00000018106	estExt_fgenesh2_pg.C_180230
ENSMODP00000026300	estExt_fgenesh2_pg.C_180230
ENSMODP00000025661	estExt_fgenesh2_pg.C_180230
ENSMODP00000024301	estExt_fgenesh2_pg.C_190006
ENSMODP00000027533	estExt_fgenesh2_pg.C_190013
ENSMODP00000039360	estExt_fgenesh2_pg.C_190015
ENSMODP00000017750	estExt_fgenesh2_pg.C_190022
ENSMODP00000002775	estExt_fgenesh2_pg.C_190026
ENSMODP00000003704	estExt_fgenesh2_pg.C_190026
ENSMODP00000002501	estExt_fgenesh2_pg.C_190031
ENSMODP00000008154	estExt_fgenesh2_pg.C_190048
ENSMODP00000040839	estExt_fgenesh2_pg.C_190048
ENSMODP00000009652	estExt_fgenesh2_pg.C_190065
ENSMODP00000002466	estExt_fgenesh2_pg.C_190082
ENSMODP00000034078	estExt_fgenesh2_pg.C_190141
ENSMODP00000029759	estExt_fgenesh2_pg.C_190141
ENSMODP00000004323	estExt_fgenesh2_pg.C_190161
ENSMODP00000011681	estExt_fgenesh2_pg.C_190167
ENSMODP00000026763	estExt_fgenesh2_pg.C_190168
ENSMODP00000017154	estExt_fgenesh2_pg.C_190196
ENSMODP00000013158	estExt_fgenesh2_pg.C_190198
ENSMODP00000004583	estExt_fgenesh2_pg.C_190210
ENSMODP00000020651	estExt_fgenesh2_pg.C_190226
ENSMODP00000041183	estExt_fgenesh2_pg.C_200084
ENSMODP00000007091	estExt_fgenesh2_pg.C_200091
ENSMODP00000005004	estExt_fgenesh2_pg.C_200103
ENSMODP00000039860	estExt_fgenesh2_pg.C_200113
ENSMODP00000015170	estExt_fgenesh2_pg.C_200128
ENSMODP00000029681	estExt_fgenesh2_pg.C_200137
ENSMODP00000033263	estExt_fgenesh2_pg.C_200137
ENSMODP00000035640	estExt_fgenesh2_pg.C_200156
ENSMODP00000007015	estExt_fgenesh2_pg.C_200171
ENSMODP00000021373	estExt_fgenesh2_pg.C_200194
ENSMODP00000024082	estExt_fgenesh2_pg.C_200203
ENSMODP00000005688	estExt_fgenesh2_pg.C_200208
ENSMODP00000018821	estExt_fgenesh2_pg.C_210009
ENSMODP00000018128	estExt_fgenesh2_pg.C_210010
ENSMODP00000024698	estExt_fgenesh2_pg.C_210065
ENSMODP00000005485	estExt_fgenesh2_pg.C_210065
ENSMODP00000036544	estExt_fgenesh2_pg.C_210080
ENSMODP00000015964	estExt_fgenesh2_pg.C_210148
ENSMODP00000000408	estExt_fgenesh2_pg.C_210164
ENSMODP00000017741	estExt_fgenesh2_pg.C_210169
ENSMODP00000015960	estExt_fgenesh2_pg.C_210173
ENSMODP00000000860	estExt_fgenesh2_pg.C_220002
ENSMODP00000001843	estExt_fgenesh2_pg.C_220014
ENSMODP00000001184	estExt_fgenesh2_pg.C_220016
ENSMODP00000008835	estExt_fgenesh2_pg.C_220020
ENSMODP00000020977	estExt_fgenesh2_pg.C_220021
ENSMODP00000020038	estExt_fgenesh2_pg.C_220037
ENSMODP00000023369	estExt_fgenesh2_pg.C_220037
ENSMODP00000012101	estExt_fgenesh2_pg.C_220052
ENSMODP00000005447	estExt_fgenesh2_pg.C_220053
ENSMODP00000009057	estExt_fgenesh2_pg.C_220059
ENSMODP00000020111	estExt_fgenesh2_pg.C_220065
ENSMODP00000011965	estExt_fgenesh2_pg.C_220068
ENSMODP00000002597	estExt_fgenesh2_pg.C_220068
ENSMODP00000036781	estExt_fgenesh2_pg.C_220068
ENSMODP00000002602	estExt_fgenesh2_pg.C_220068
ENSMODP00000000687	estExt_fgenesh2_pg.C_220068
ENSMODP00000004059	estExt_fgenesh2_pg.C_220069
ENSMODP00000015491	estExt_fgenesh2_pg.C_220070
ENSMODP00000028825	estExt_fgenesh2_pg.C_220095
ENSMODP00000005044	estExt_fgenesh2_pg.C_220121
ENSMODP00000005701	estExt_fgenesh2_pg.C_220127
ENSMODP00000019871	estExt_fgenesh2_pg.C_220137
ENSMODP00000018408	estExt_fgenesh2_pg.C_220142
ENSMODP00000037444	estExt_fgenesh2_pg.C_220142
ENSMODP00000008752	estExt_fgenesh2_pg.C_220143
ENSMODP00000019684	estExt_fgenesh2_pg.C_220145
ENSMODP00000038505	estExt_fgenesh2_pg.C_220149
ENSMODP00000005567	estExt_fgenesh2_pg.C_220164
ENSMODP00000018523	estExt_fgenesh2_pg.C_220171
ENSMODP00000011975	estExt_fgenesh2_pg.C_220176
ENSMODP00000019458	estExt_fgenesh2_pg.C_220178
ENSMODP00000000188	estExt_fgenesh2_pg.C_220182
ENSMODP00000037951	estExt_fgenesh2_pg.C_220185
ENSMODP00000020511	estExt_fgenesh2_pg.C_220193
ENSMODP00000008521	estExt_fgenesh2_pg.C_220195
ENSMODP00000039027	estExt_fgenesh2_pg.C_220219
ENSMODP00000011628	estExt_fgenesh2_pg.C_220223
ENSMODP00000001075	estExt_fgenesh2_pg.C_230005
ENSMODP00000022073	estExt_fgenesh2_pg.C_230011
ENSMODP00000017397	estExt_fgenesh2_pg.C_230028
ENSMODP00000004255	estExt_fgenesh2_pg.C_230040
ENSMODP00000006249	estExt_fgenesh2_pg.C_230062
ENSMODP00000007183	estExt_fgenesh2_pg.C_230068
ENSMODP00000017096	estExt_fgenesh2_pg.C_230068
ENSMODP00000014994	estExt_fgenesh2_pg.C_230100
ENSMODP00000022798	estExt_fgenesh2_pg.C_230101
ENSMODP00000022193	estExt_fgenesh2_pg.C_230149
ENSMODP00000011687	estExt_fgenesh2_pg.C_230160
ENSMODP00000003580	estExt_fgenesh2_pg.C_230167
ENSMODP00000006942	estExt_fgenesh2_pg.C_240056
ENSMODP00000002741	estExt_fgenesh2_pg.C_240099
ENSMODP00000000521	estExt_fgenesh2_pg.C_240116
ENSMODP00000010377	estExt_fgenesh2_pg.C_240122
ENSMODP00000000088	estExt_fgenesh2_pg.C_240122
ENSMODP00000009347	estExt_fgenesh2_pg.C_240194
ENSMODP00000009382	estExt_fgenesh2_pg.C_240195
ENSMODP00000003171	estExt_fgenesh2_pg.C_240224
ENSMODP00000006099	estExt_fgenesh2_pg.C_250055
ENSMODP00000040274	estExt_fgenesh2_pg.C_250087
ENSMODP00000028267	estExt_fgenesh2_pg.C_250089
ENSMODP00000014957	estExt_fgenesh2_pg.C_250114
ENSMODP00000037475	estExt_fgenesh2_pg.C_250138
ENSMODP00000040785	estExt_fgenesh2_pg.C_260030
ENSMODP00000026695	estExt_fgenesh2_pg.C_260080
ENSMODP00000025486	estExt_fgenesh2_pg.C_260094
ENSMODP00000009813	estExt_fgenesh2_pg.C_260094
ENSMODP00000033980	estExt_fgenesh2_pg.C_260094
ENSMODP00000001394	estExt_fgenesh2_pg.C_260094
ENSMODP00000006990	estExt_fgenesh2_pg.C_260097
ENSMODP00000013283	estExt_fgenesh2_pg.C_260097
ENSMODP00000018840	estExt_fgenesh2_pg.C_260098
ENSMODP00000008017	estExt_fgenesh2_pg.C_260105
ENSMODP00000037005	estExt_fgenesh2_pg.C_260121
ENSMODP00000006187	estExt_fgenesh2_pg.C_260162
ENSMODP00000015141	estExt_fgenesh2_pg.C_260217
ENSMODP00000000005	estExt_fgenesh2_pg.C_260217
ENSMODP00000027748	estExt_fgenesh2_pg.C_270032
ENSMODP00000014519	estExt_fgenesh2_pg.C_270086
ENSMODP00000021116	estExt_fgenesh2_pg.C_270134
ENSMODP00000011070	estExt_fgenesh2_pg.C_270138
ENSMODP00000000791	estExt_fgenesh2_pg.C_270141
ENSMODP00000007665	estExt_fgenesh2_pg.C_270141
ENSMODP00000016776	estExt_fgenesh2_pg.C_270141
ENSMODP00000016797	estExt_fgenesh2_pg.C_270141
ENSMODP00000013686	estExt_fgenesh2_pg.C_270141
ENSMODP00000007497	estExt_fgenesh2_pg.C_270143
ENSMODP00000017143	estExt_fgenesh2_pg.C_270147
ENSMODP00000018021	estExt_fgenesh2_pg.C_270165
ENSMODP00000041214	estExt_fgenesh2_pg.C_280009
ENSMODP00000022205	estExt_fgenesh2_pg.C_280096
ENSMODP00000014863	estExt_fgenesh2_pg.C_280097
ENSMODP00000023109	estExt_fgenesh2_pg.C_290002
ENSMODP00000001964	estExt_fgenesh2_pg.C_290012
ENSMODP00000040516	estExt_fgenesh2_pg.C_290012
ENSMODP00000016759	estExt_fgenesh2_pg.C_290107
ENSMODP00000007842	estExt_fgenesh2_pg.C_290143
ENSMODP00000015101	estExt_fgenesh2_pg.C_290145
ENSMODP00000004640	estExt_fgenesh2_pg.C_300019
ENSMODP00000026621	estExt_fgenesh2_pg.C_300051
ENSMODP00000006010	estExt_fgenesh2_pg.C_300084
ENSMODP00000034085	estExt_fgenesh2_pg.C_300084
ENSMODP00000013942	estExt_fgenesh2_pg.C_300094
ENSMODP00000005627	estExt_fgenesh2_pg.C_300094
ENSMODP00000032069	estExt_fgenesh2_pg.C_300106
ENSMODP00000026599	estExt_fgenesh2_pg.C_300110
ENSMODP00000006301	estExt_fgenesh2_pg.C_300110
ENSMODP00000010628	estExt_fgenesh2_pg.C_300115
ENSMODP00000038363	estExt_fgenesh2_pg.C_300128
ENSMODP00000040613	estExt_fgenesh2_pg.C_300190
ENSMODP00000011174	estExt_fgenesh2_pg.C_310020
ENSMODP00000021185	estExt_fgenesh2_pg.C_310032
ENSMODP00000002073	estExt_fgenesh2_pg.C_310048
ENSMODP00000002065	estExt_fgenesh2_pg.C_310048
ENSMODP00000021508	estExt_fgenesh2_pg.C_310064
ENSMODP00000017570	estExt_fgenesh2_pg.C_310073
ENSMODP00000002970	estExt_fgenesh2_pg.C_320158
ENSMODP00000005724	estExt_fgenesh2_pg.C_320192
ENSMODP00000011210	estExt_fgenesh2_pg.C_330044
ENSMODP00000023138	estExt_fgenesh2_pg.C_330045
ENSMODP00000003217	estExt_fgenesh2_pg.C_330073
ENSMODP00000007778	estExt_fgenesh2_pg.C_330076
ENSMODP00000018359	estExt_fgenesh2_pg.C_330084
ENSMODP00000021753	estExt_fgenesh2_pg.C_330102
ENSMODP00000021745	estExt_fgenesh2_pg.C_330102
ENSMODP00000026342	estExt_fgenesh2_pg.C_330102
ENSMODP00000016971	estExt_fgenesh2_pg.C_330109
ENSMODP00000016333	estExt_fgenesh2_pg.C_330109
ENSMODP00000040725	estExt_fgenesh2_pg.C_330130
ENSMODP00000008756	estExt_fgenesh2_pg.C_330157
ENSMODP00000036729	estExt_fgenesh2_pg.C_330160
ENSMODP00000038502	estExt_fgenesh2_pg.C_330170
ENSMODP00000018336	estExt_fgenesh2_pg.C_340018
ENSMODP00000023332	estExt_fgenesh2_pg.C_340027
ENSMODP00000036015	estExt_fgenesh2_pg.C_340150
ENSMODP00000020642	estExt_fgenesh2_pg.C_340226
ENSMODP00000000193	estExt_fgenesh2_pg.C_340235
ENSMODP00000033527	estExt_fgenesh2_pg.C_340237
ENSMODP00000032640	estExt_fgenesh2_pg.C_350009
ENSMODP00000009283	estExt_fgenesh2_pg.C_350017
ENSMODP00000010972	estExt_fgenesh2_pg.C_350080
ENSMODP00000022606	estExt_fgenesh2_pg.C_350133
ENSMODP00000008189	estExt_fgenesh2_pg.C_350147
ENSMODP00000010856	estExt_fgenesh2_pg.C_350151
ENSMODP00000003458	estExt_fgenesh2_pg.C_350154
ENSMODP00000003503	estExt_fgenesh2_pg.C_350156
ENSMODP00000026051	estExt_fgenesh2_pg.C_350160
ENSMODP00000017175	estExt_fgenesh2_pg.C_350163
ENSMODP00000020244	estExt_fgenesh2_pg.C_350169
ENSMODP00000022654	estExt_fgenesh2_pg.C_350171
ENSMODP00000005909	estExt_fgenesh2_pg.C_350173
ENSMODP00000022300	estExt_fgenesh2_pg.C_350173
ENSMODP00000012128	estExt_fgenesh2_pg.C_350177
ENSMODP00000023898	estExt_fgenesh2_pg.C_360100
ENSMODP00000002950	estExt_fgenesh2_pg.C_360108
ENSMODP00000026635	estExt_fgenesh2_pg.C_360114
ENSMODP00000032300	estExt_fgenesh2_pg.C_360144
ENSMODP00000003309	estExt_fgenesh2_pg.C_370011
ENSMODP00000027136	estExt_fgenesh2_pg.C_370011
ENSMODP00000025493	estExt_fgenesh2_pg.C_370035
ENSMODP00000001228	estExt_fgenesh2_pg.C_370048
ENSMODP00000022297	estExt_fgenesh2_pg.C_370048
ENSMODP00000026681	estExt_fgenesh2_pg.C_370081
ENSMODP00000009837	estExt_fgenesh2_pg.C_370105
ENSMODP00000018102	estExt_fgenesh2_pg.C_370123
ENSMODP00000017956	estExt_fgenesh2_pg.C_370124
ENSMODP00000033621	estExt_fgenesh2_pg.C_370161
ENSMODP00000014588	estExt_fgenesh2_pg.C_370161
ENSMODP00000013750	estExt_fgenesh2_pg.C_370197
ENSMODP00000009248	estExt_fgenesh2_pg.C_370205
ENSMODP00000010049	estExt_fgenesh2_pg.C_370205
ENSMODP00000009079	estExt_fgenesh2_pg.C_370211
ENSMODP00000000178	estExt_fgenesh2_pg.C_370229
ENSMODP00000016707	estExt_fgenesh2_pg.C_370233
ENSMODP00000012793	estExt_fgenesh2_pg.C_380002
ENSMODP00000039833	estExt_fgenesh2_pg.C_380059
ENSMODP00000025914	estExt_fgenesh2_pg.C_380063
ENSMODP00000006273	estExt_fgenesh2_pg.C_380063
ENSMODP00000021132	estExt_fgenesh2_pg.C_380063
ENSMODP00000020201	estExt_fgenesh2_pg.C_380073
ENSMODP00000000243	estExt_fgenesh2_pg.C_380096
ENSMODP00000023628	estExt_fgenesh2_pg.C_380096
ENSMODP00000011623	estExt_fgenesh2_pg.C_380096
ENSMODP00000026027	estExt_fgenesh2_pg.C_380096
ENSMODP00000001864	estExt_fgenesh2_pg.C_380103
ENSMODP00000013898	estExt_fgenesh2_pg.C_380134
ENSMODP00000035051	estExt_fgenesh2_pg.C_390053
ENSMODP00000009196	estExt_fgenesh2_pg.C_390083
ENSMODP00000034076	estExt_fgenesh2_pg.C_390085
ENSMODP00000020024	estExt_fgenesh2_pg.C_390114
ENSMODP00000040332	estExt_fgenesh2_pg.C_390162
ENSMODP00000008378	estExt_fgenesh2_pg.C_390171
ENSMODP00000017093	estExt_fgenesh2_pg.C_400007
ENSMODP00000008844	estExt_fgenesh2_pg.C_400017
ENSMODP00000014652	estExt_fgenesh2_pg.C_400018
ENSMODP00000008881	estExt_fgenesh2_pg.C_400036
ENSMODP00000038562	estExt_fgenesh2_pg.C_400041
ENSMODP00000008691	estExt_fgenesh2_pg.C_400045
ENSMODP00000036007	estExt_fgenesh2_pg.C_400049
ENSMODP00000023846	estExt_fgenesh2_pg.C_400088
ENSMODP00000037993	estExt_fgenesh2_pg.C_400099
ENSMODP00000037418	estExt_fgenesh2_pg.C_400102
ENSMODP00000000156	estExt_fgenesh2_pg.C_400139
ENSMODP00000032197	estExt_fgenesh2_pg.C_400194
ENSMODP00000003037	estExt_fgenesh2_pg.C_410021
ENSMODP00000019161	estExt_fgenesh2_pg.C_410059
ENSMODP00000026244	estExt_fgenesh2_pg.C_420001
ENSMODP00000019172	estExt_fgenesh2_pg.C_420001
ENSMODP00000011551	estExt_fgenesh2_pg.C_420034
ENSMODP00000002182	estExt_fgenesh2_pg.C_420040
ENSMODP00000015070	estExt_fgenesh2_pg.C_420051
ENSMODP00000031056	estExt_fgenesh2_pg.C_420051
ENSMODP00000005585	estExt_fgenesh2_pg.C_420051
ENSMODP00000016019	estExt_fgenesh2_pg.C_420051
ENSMODP00000015859	estExt_fgenesh2_pg.C_420055
ENSMODP00000015865	estExt_fgenesh2_pg.C_420056
ENSMODP00000010680	estExt_fgenesh2_pg.C_420058
ENSMODP00000009899	estExt_fgenesh2_pg.C_420064
ENSMODP00000009046	estExt_fgenesh2_pg.C_420080
ENSMODP00000031304	estExt_fgenesh2_pg.C_420080
ENSMODP00000007997	estExt_fgenesh2_pg.C_420096
ENSMODP00000000361	estExt_fgenesh2_pg.C_420110
ENSMODP00000009907	estExt_fgenesh2_pg.C_420111
ENSMODP00000011854	estExt_fgenesh2_pg.C_420113
ENSMODP00000016663	estExt_fgenesh2_pg.C_420128
ENSMODP00000039498	estExt_fgenesh2_pg.C_420150
ENSMODP00000005684	estExt_fgenesh2_pg.C_420162
ENSMODP00000040048	estExt_fgenesh2_pg.C_430005
ENSMODP00000000199	estExt_fgenesh2_pg.C_430064
ENSMODP00000010204	estExt_fgenesh2_pg.C_430064
ENSMODP00000018507	estExt_fgenesh2_pg.C_430109
ENSMODP00000039152	estExt_fgenesh2_pg.C_440053
ENSMODP00000022480	estExt_fgenesh2_pg.C_440063
ENSMODP00000006138	estExt_fgenesh2_pg.C_440128
ENSMODP00000028280	estExt_fgenesh2_pg.C_450009
ENSMODP00000019014	estExt_fgenesh2_pg.C_450014
ENSMODP00000040869	estExt_fgenesh2_pg.C_450060
ENSMODP00000003876	estExt_fgenesh2_pg.C_450079
ENSMODP00000007465	estExt_fgenesh2_pg.C_450085
ENSMODP00000001066	estExt_fgenesh2_pg.C_450085
ENSMODP00000023845	estExt_fgenesh2_pg.C_450085
ENSMODP00000009655	estExt_fgenesh2_pg.C_450137
ENSMODP00000014199	estExt_fgenesh2_pg.C_450155
ENSMODP00000008383	estExt_fgenesh2_pg.C_460010
ENSMODP00000023447	estExt_fgenesh2_pg.C_460010
ENSMODP00000010528	estExt_fgenesh2_pg.C_460036
ENSMODP00000000351	estExt_fgenesh2_pg.C_460039
ENSMODP00000032325	estExt_fgenesh2_pg.C_460040
ENSMODP00000020931	estExt_fgenesh2_pg.C_460040
ENSMODP00000017098	estExt_fgenesh2_pg.C_460046
ENSMODP00000016122	estExt_fgenesh2_pg.C_460072
ENSMODP00000015681	estExt_fgenesh2_pg.C_460072
ENSMODP00000019259	estExt_fgenesh2_pg.C_460076
ENSMODP00000020148	estExt_fgenesh2_pg.C_460079
ENSMODP00000026572	estExt_fgenesh2_pg.C_460103
ENSMODP00000019221	estExt_fgenesh2_pg.C_460120
ENSMODP00000001373	estExt_fgenesh2_pg.C_460122
ENSMODP00000021930	estExt_fgenesh2_pg.C_460123
ENSMODP00000040029	estExt_fgenesh2_pg.C_460137
ENSMODP00000037160	estExt_fgenesh2_pg.C_460150
ENSMODP00000003228	estExt_fgenesh2_pg.C_460151
ENSMODP00000017898	estExt_fgenesh2_pg.C_470009
ENSMODP00000017612	estExt_fgenesh2_pg.C_470074
ENSMODP00000006923	estExt_fgenesh2_pg.C_470100
ENSMODP00000031590	estExt_fgenesh2_pg.C_470112
ENSMODP00000006544	estExt_fgenesh2_pg.C_480006
ENSMODP00000012322	estExt_fgenesh2_pg.C_480073
ENSMODP00000022723	estExt_fgenesh2_pg.C_480096
ENSMODP00000016922	estExt_fgenesh2_pg.C_480100
ENSMODP00000006065	estExt_fgenesh2_pg.C_480136
ENSMODP00000003507	estExt_fgenesh2_pg.C_490009
ENSMODP00000015652	estExt_fgenesh2_pg.C_490037
ENSMODP00000028732	estExt_fgenesh2_pg.C_490038
ENSMODP00000040158	estExt_fgenesh2_pg.C_490061
ENSMODP00000010198	estExt_fgenesh2_pg.C_490064
ENSMODP00000002160	estExt_fgenesh2_pg.C_490126
ENSMODP00000017178	estExt_fgenesh2_pg.C_490126
ENSMODP00000039203	estExt_fgenesh2_pg.C_490126
ENSMODP00000026684	estExt_fgenesh2_pg.C_490133
ENSMODP00000024516	estExt_fgenesh2_pg.C_490133
ENSMODP00000032212	estExt_fgenesh2_pg.C_490133
ENSMODP00000019465	estExt_fgenesh2_pg.C_490133
ENSMODP00000006029	estExt_fgenesh2_pg.C_500001
ENSMODP00000008501	estExt_fgenesh2_pg.C_500001
ENSMODP00000014058	estExt_fgenesh2_pg.C_500024
ENSMODP00000023124	estExt_fgenesh2_pg.C_500060
ENSMODP00000037751	estExt_fgenesh2_pg.C_500060
ENSMODP00000005508	estExt_fgenesh2_pg.C_500060
ENSMODP00000039586	estExt_fgenesh2_pg.C_500069
ENSMODP00000018717	estExt_fgenesh2_pg.C_500081
ENSMODP00000017050	estExt_fgenesh2_pg.C_510020
ENSMODP00000037766	estExt_fgenesh2_pg.C_510094
ENSMODP00000034879	estExt_fgenesh2_pg.C_510094
ENSMODP00000007401	estExt_fgenesh2_pg.C_520028
ENSMODP00000038126	estExt_fgenesh2_pg.C_520028
ENSMODP00000009484	estExt_fgenesh2_pg.C_520028
ENSMODP00000005779	estExt_fgenesh2_pg.C_520035
[truncated: 11,321 more rows]
