# Supplementary material for: Reconstruction of proto-vertebrate, proto-cyclostome and proto-gnathostome genomes provides new insights into early vertebrate evolution
Source: Nat Commun. 2021 Jul 23;12:4489. doi: 10.1038/s41467-021-24573-z (PMC8302630; doi:10.1038/s41467-021-24573-z)
Supplement: Supplementary file 4 — Supplementary Data 1 [file 41467_2021_24573_MOESM4_ESM.zip › SuppData1/orthologs/MONDO-BRARE.txt]

ENSMODP00000016222	ENSDARP00000074624
ENSMODP00000022186	ENSDARP00000061719
ENSMODP00000022186	ENSDARP00000095914
ENSMODP00000006413	ENSDARP00000118051
ENSMODP00000020505	ENSDARP00000006624
ENSMODP00000009976	ENSDARP00000105714
ENSMODP00000024314	ENSDARP00000093807
ENSMODP00000023878	ENSDARP00000023678
ENSMODP00000002624	ENSDARP00000117083
ENSMODP00000020244	ENSDARP00000001240
ENSMODP00000028608	ENSDARP00000101815
ENSMODP00000019742	ENSDARP00000123904
ENSMODP00000023074	ENSDARP00000106622
ENSMODP00000002660	ENSDARP00000039056
ENSMODP00000005540	ENSDARP00000003432
ENSMODP00000003267	ENSDARP00000042321
ENSMODP00000011631	ENSDARP00000101214
ENSMODP00000026393	ENSDARP00000111829
ENSMODP00000001568	ENSDARP00000099341
ENSMODP00000020576	ENSDARP00000016279
ENSMODP00000026284	ENSDARP00000087241
ENSMODP00000028394	ENSDARP00000120245
ENSMODP00000000677	ENSDARP00000086278
ENSMODP00000023578	ENSDARP00000006351
ENSMODP00000023578	ENSDARP00000039628
ENSMODP00000020923	ENSDARP00000108480
ENSMODP00000024842	ENSDARP00000111278
ENSMODP00000020567	ENSDARP00000043235
ENSMODP00000020567	ENSDARP00000112135
ENSMODP00000000005	ENSDARP00000117890
ENSMODP00000003305	ENSDARP00000040549
ENSMODP00000016701	ENSDARP00000105765
ENSMODP00000030326	ENSDARP00000091948
ENSMODP00000021625	ENSDARP00000016657
ENSMODP00000021625	ENSDARP00000043465
ENSMODP00000024756	ENSDARP00000036715
ENSMODP00000024090	ENSDARP00000013849
ENSMODP00000034686	ENSDARP00000128322
ENSMODP00000034686	ENSDARP00000052396
ENSMODP00000001331	ENSDARP00000097747
ENSMODP00000001331	ENSDARP00000102479
ENSMODP00000024667	ENSDARP00000017456
ENSMODP00000021116	ENSDARP00000075275
ENSMODP00000015137	ENSDARP00000003744
ENSMODP00000021051	ENSDARP00000010921
ENSMODP00000006081	ENSDARP00000115728
ENSMODP00000017560	ENSDARP00000060526
ENSMODP00000026600	ENSDARP00000102702
ENSMODP00000035512	ENSDARP00000128926
ENSMODP00000035509	ENSDARP00000104196
ENSMODP00000014612	ENSDARP00000105356
ENSMODP00000010442	ENSDARP00000123389
ENSMODP00000016379	ENSDARP00000122905
ENSMODP00000026124	ENSDARP00000036929
ENSMODP00000011474	ENSDARP00000109018
ENSMODP00000011474	ENSDARP00000041145
ENSMODP00000026122	ENSDARP00000007140
ENSMODP00000023478	ENSDARP00000099879
ENSMODP00000023478	ENSDARP00000076418
ENSMODP00000015235	ENSDARP00000052791
ENSMODP00000015235	ENSDARP00000102159
ENSMODP00000041284	ENSDARP00000070109
ENSMODP00000004541	ENSDARP00000087079
ENSMODP00000003832	ENSDARP00000033311
ENSMODP00000000179	ENSDARP00000067607
ENSMODP00000014712	ENSDARP00000071278
ENSMODP00000006523	ENSDARP00000096178
ENSMODP00000006523	ENSDARP00000087500
ENSMODP00000000959	ENSDARP00000010426
ENSMODP00000012028	ENSDARP00000062853
ENSMODP00000029754	ENSDARP00000036016
ENSMODP00000012160	ENSDARP00000104838
ENSMODP00000004041	ENSDARP00000110537
ENSMODP00000025585	ENSDARP00000066622
ENSMODP00000016495	ENSDARP00000022709
ENSMODP00000024060	ENSDARP00000011180
ENSMODP00000014171	ENSDARP00000109781
ENSMODP00000015986	ENSDARP00000100111
ENSMODP00000003492	ENSDARP00000101968
ENSMODP00000013925	ENSDARP00000121362
ENSMODP00000007364	ENSDARP00000056678
ENSMODP00000007623	ENSDARP00000011396
ENSMODP00000030239	ENSDARP00000047840
ENSMODP00000030239	ENSDARP00000060945
ENSMODP00000013412	ENSDARP00000086789
ENSMODP00000012859	ENSDARP00000078040
ENSMODP00000040508	ENSDARP00000110256
ENSMODP00000016741	ENSDARP00000020784
ENSMODP00000037068	ENSDARP00000111457
ENSMODP00000015720	ENSDARP00000013157
ENSMODP00000000761	ENSDARP00000105799
ENSMODP00000036453	ENSDARP00000107372
ENSMODP00000024298	ENSDARP00000107947
ENSMODP00000024298	ENSDARP00000053660
ENSMODP00000013611	ENSDARP00000114340
ENSMODP00000002121	ENSDARP00000101407
ENSMODP00000034167	ENSDARP00000056104
ENSMODP00000021361	ENSDARP00000098075
ENSMODP00000021361	ENSDARP00000089131
ENSMODP00000025206	ENSDARP00000069080
ENSMODP00000014344	ENSDARP00000017762
ENSMODP00000023381	ENSDARP00000052420
ENSMODP00000023381	ENSDARP00000128041
ENSMODP00000029105	ENSDARP00000106043
ENSMODP00000011376	ENSDARP00000003829
ENSMODP00000020886	ENSDARP00000123474
ENSMODP00000013331	ENSDARP00000049623
ENSMODP00000017273	ENSDARP00000105575
ENSMODP00000013863	ENSDARP00000055224
ENSMODP00000036044	ENSDARP00000005680
ENSMODP00000006951	ENSDARP00000052060
ENSMODP00000008288	ENSDARP00000121183
ENSMODP00000008288	ENSDARP00000003525
ENSMODP00000013900	ENSDARP00000129116
ENSMODP00000017320	ENSDARP00000008475
ENSMODP00000015229	ENSDARP00000058968
ENSMODP00000025996	ENSDARP00000079823
ENSMODP00000016389	ENSDARP00000104791
ENSMODP00000009650	ENSDARP00000075280
ENSMODP00000002182	ENSDARP00000079585
ENSMODP00000011765	ENSDARP00000108980
ENSMODP00000019074	ENSDARP00000039553
ENSMODP00000005435	ENSDARP00000105944
ENSMODP00000016852	ENSDARP00000106138
ENSMODP00000000500	ENSDARP00000123199
ENSMODP00000024292	ENSDARP00000121158
ENSMODP00000024292	ENSDARP00000102048
ENSMODP00000008628	ENSDARP00000057433
ENSMODP00000004044	ENSDARP00000063051
ENSMODP00000002679	ENSDARP00000081844
ENSMODP00000007893	ENSDARP00000115372
ENSMODP00000021412	ENSDARP00000115965
ENSMODP00000006018	ENSDARP00000101420
ENSMODP00000023606	ENSDARP00000112407
ENSMODP00000004519	ENSDARP00000013006
ENSMODP00000039634	ENSDARP00000064825
ENSMODP00000037970	ENSDARP00000040837
ENSMODP00000004963	ENSDARP00000042673
ENSMODP00000024799	ENSDARP00000127476
ENSMODP00000001757	ENSDARP00000099506
ENSMODP00000015165	ENSDARP00000015394
ENSMODP00000036437	ENSDARP00000110909
ENSMODP00000005386	ENSDARP00000013506
ENSMODP00000005386	ENSDARP00000117090
ENSMODP00000007425	ENSDARP00000102910
ENSMODP00000026554	ENSDARP00000012147
ENSMODP00000005255	ENSDARP00000073893
ENSMODP00000000790	ENSDARP00000104859
ENSMODP00000031750	ENSDARP00000053426
ENSMODP00000020405	ENSDARP00000075572
ENSMODP00000013151	ENSDARP00000091375
ENSMODP00000013497	ENSDARP00000087820
ENSMODP00000002193	ENSDARP00000002635
ENSMODP00000009886	ENSDARP00000093844
ENSMODP00000005016	ENSDARP00000108255
ENSMODP00000021509	ENSDARP00000073523
ENSMODP00000002877	ENSDARP00000030625
ENSMODP00000008929	ENSDARP00000014061
ENSMODP00000008929	ENSDARP00000054692
ENSMODP00000034760	ENSDARP00000084007
ENSMODP00000017133	ENSDARP00000078442
ENSMODP00000031383	ENSDARP00000124333
ENSMODP00000031383	ENSDARP00000099556
ENSMODP00000027887	ENSDARP00000091436
ENSMODP00000006876	ENSDARP00000109870
ENSMODP00000012731	ENSDARP00000124246
ENSMODP00000020580	ENSDARP00000110473
ENSMODP00000017923	ENSDARP00000129124
ENSMODP00000012407	ENSDARP00000070686
ENSMODP00000004582	ENSDARP00000055491
ENSMODP00000021647	ENSDARP00000067708
ENSMODP00000007382	ENSDARP00000012791
ENSMODP00000020969	ENSDARP00000056073
ENSMODP00000019075	ENSDARP00000111869
ENSMODP00000019115	ENSDARP00000059618
ENSMODP00000012345	ENSDARP00000106564
ENSMODP00000026928	ENSDARP00000022147
ENSMODP00000018395	ENSDARP00000066366
ENSMODP00000018395	ENSDARP00000095220
ENSMODP00000013451	ENSDARP00000099181
ENSMODP00000013531	ENSDARP00000100931
ENSMODP00000013531	ENSDARP00000127731
ENSMODP00000035351	ENSDARP00000101400
ENSMODP00000011895	ENSDARP00000027644
ENSMODP00000033297	ENSDARP00000019674
ENSMODP00000033297	ENSDARP00000056452
ENSMODP00000019398	ENSDARP00000068816
ENSMODP00000019398	ENSDARP00000019643
ENSMODP00000003179	ENSDARP00000122397
ENSMODP00000003179	ENSDARP00000129467
ENSMODP00000007000	ENSDARP00000053606
ENSMODP00000024699	ENSDARP00000057298
ENSMODP00000024699	ENSDARP00000063586
ENSMODP00000003320	ENSDARP00000022487
ENSMODP00000005329	ENSDARP00000052075
ENSMODP00000021986	ENSDARP00000025373
ENSMODP00000024349	ENSDARP00000046044
ENSMODP00000022203	ENSDARP00000063985
ENSMODP00000025425	ENSDARP00000058305
ENSMODP00000025425	ENSDARP00000062984
ENSMODP00000016658	ENSDARP00000069251
ENSMODP00000006059	ENSDARP00000109601
ENSMODP00000013818	ENSDARP00000091774
ENSMODP00000013818	ENSDARP00000104127
ENSMODP00000023168	ENSDARP00000010917
ENSMODP00000006713	ENSDARP00000025094
ENSMODP00000016086	ENSDARP00000101279
ENSMODP00000016086	ENSDARP00000001617
ENSMODP00000025150	ENSDARP00000097628
ENSMODP00000025150	ENSDARP00000080655
ENSMODP00000000370	ENSDARP00000097784
ENSMODP00000018131	ENSDARP00000098809
ENSMODP00000005345	ENSDARP00000020703
ENSMODP00000012871	ENSDARP00000039916
ENSMODP00000012871	ENSDARP00000109890
ENSMODP00000017612	ENSDARP00000079273
ENSMODP00000012865	ENSDARP00000123999
ENSMODP00000014616	ENSDARP00000083765
ENSMODP00000013397	ENSDARP00000047652
ENSMODP00000015857	ENSDARP00000076606
ENSMODP00000015857	ENSDARP00000025648
ENSMODP00000020847	ENSDARP00000098282
ENSMODP00000004951	ENSDARP00000011426
ENSMODP00000031789	ENSDARP00000109709
ENSMODP00000031789	ENSDARP00000045814
ENSMODP00000033636	ENSDARP00000060763
ENSMODP00000017863	ENSDARP00000046463
ENSMODP00000038839	ENSDARP00000105365
ENSMODP00000023326	ENSDARP00000091908
ENSMODP00000007984	ENSDARP00000014920
ENSMODP00000013862	ENSDARP00000106281
ENSMODP00000013862	ENSDARP00000108347
ENSMODP00000023828	ENSDARP00000088385
ENSMODP00000005633	ENSDARP00000120338
ENSMODP00000002353	ENSDARP00000064175
ENSMODP00000001296	ENSDARP00000006800
ENSMODP00000018114	ENSDARP00000050948
ENSMODP00000003778	ENSDARP00000078459
ENSMODP00000016652	ENSDARP00000106886
ENSMODP00000023397	ENSDARP00000078354
ENSMODP00000003368	ENSDARP00000089497
ENSMODP00000000346	ENSDARP00000117865
ENSMODP00000034629	ENSDARP00000045678
ENSMODP00000034629	ENSDARP00000109120
ENSMODP00000012753	ENSDARP00000073505
ENSMODP00000019189	ENSDARP00000128113
ENSMODP00000019192	ENSDARP00000068002
ENSMODP00000015236	ENSDARP00000114765
ENSMODP00000005729	ENSDARP00000128272
ENSMODP00000011064	ENSDARP00000059513
ENSMODP00000011064	ENSDARP00000067176
ENSMODP00000021931	ENSDARP00000108227
ENSMODP00000024509	ENSDARP00000026364
ENSMODP00000010746	ENSDARP00000028379
ENSMODP00000000909	ENSDARP00000075251
ENSMODP00000000909	ENSDARP00000071623
ENSMODP00000010740	ENSDARP00000110487
ENSMODP00000010740	ENSDARP00000030834
ENSMODP00000024234	ENSDARP00000114103
ENSMODP00000016933	ENSDARP00000069214
ENSMODP00000035258	ENSDARP00000116818
ENSMODP00000000835	ENSDARP00000077905
ENSMODP00000024821	ENSDARP00000034827
ENSMODP00000021392	ENSDARP00000118891
ENSMODP00000021392	ENSDARP00000103999
ENSMODP00000016401	ENSDARP00000106287
ENSMODP00000026088	ENSDARP00000112109
ENSMODP00000002302	ENSDARP00000126959
ENSMODP00000016796	ENSDARP00000045035
ENSMODP00000023618	ENSDARP00000089603
ENSMODP00000017858	ENSDARP00000077021
ENSMODP00000012397	ENSDARP00000083042
ENSMODP00000003704	ENSDARP00000104940
ENSMODP00000003835	ENSDARP00000067932
ENSMODP00000002775	ENSDARP00000061163
ENSMODP00000022195	ENSDARP00000061134
ENSMODP00000019036	ENSDARP00000076249
ENSMODP00000021585	ENSDARP00000119520
ENSMODP00000017428	ENSDARP00000035859
ENSMODP00000026323	ENSDARP00000088399
ENSMODP00000007727	ENSDARP00000014010
ENSMODP00000016781	ENSDARP00000110320
ENSMODP00000006815	ENSDARP00000040307
ENSMODP00000007822	ENSDARP00000039821
ENSMODP00000007822	ENSDARP00000011705
ENSMODP00000033334	ENSDARP00000117905
ENSMODP00000007124	ENSDARP00000006334
ENSMODP00000007124	ENSDARP00000109638
ENSMODP00000019317	ENSDARP00000029675
ENSMODP00000026127	ENSDARP00000072911
ENSMODP00000035640	ENSDARP00000092355
ENSMODP00000006054	ENSDARP00000001039
ENSMODP00000008417	ENSDARP00000095486
ENSMODP00000008417	ENSDARP00000080646
ENSMODP00000009929	ENSDARP00000127303
ENSMODP00000009929	ENSDARP00000122795
ENSMODP00000002001	ENSDARP00000098618
ENSMODP00000004035	ENSDARP00000098410
ENSMODP00000013128	ENSDARP00000098684
ENSMODP00000026470	ENSDARP00000111989
ENSMODP00000016349	ENSDARP00000028542
ENSMODP00000016685	ENSDARP00000097773
ENSMODP00000001690	ENSDARP00000108057
ENSMODP00000024626	ENSDARP00000126208
ENSMODP00000017180	ENSDARP00000066188
ENSMODP00000017180	ENSDARP00000116649
ENSMODP00000010191	ENSDARP00000068089
ENSMODP00000026357	ENSDARP00000094167
ENSMODP00000014773	ENSDARP00000024335
ENSMODP00000014773	ENSDARP00000090686
ENSMODP00000004906	ENSDARP00000069315
ENSMODP00000008455	ENSDARP00000097889
ENSMODP00000008455	ENSDARP00000098001
ENSMODP00000023496	ENSDARP00000027821
ENSMODP00000023496	ENSDARP00000111756
ENSMODP00000017746	ENSDARP00000124695
ENSMODP00000020177	ENSDARP00000120365
ENSMODP00000015849	ENSDARP00000082784
ENSMODP00000018579	ENSDARP00000067629
ENSMODP00000018579	ENSDARP00000085044
ENSMODP00000040020	ENSDARP00000018632
ENSMODP00000040020	ENSDARP00000045932
ENSMODP00000029534	ENSDARP00000051402
ENSMODP00000029534	ENSDARP00000114502
ENSMODP00000016929	ENSDARP00000095328
ENSMODP00000016929	ENSDARP00000032601
ENSMODP00000006206	ENSDARP00000101478
ENSMODP00000016948	ENSDARP00000092068
ENSMODP00000016950	ENSDARP00000084700
ENSMODP00000016950	ENSDARP00000079303
ENSMODP00000016932	ENSDARP00000103451
ENSMODP00000025635	ENSDARP00000051104
ENSMODP00000025635	ENSDARP00000067260
ENSMODP00000025666	ENSDARP00000128595
ENSMODP00000009215	ENSDARP00000109667
ENSMODP00000020264	ENSDARP00000094710
ENSMODP00000010276	ENSDARP00000117556
ENSMODP00000024418	ENSDARP00000095187
ENSMODP00000024418	ENSDARP00000026805
ENSMODP00000022105	ENSDARP00000069597
ENSMODP00000014796	ENSDARP00000091828
ENSMODP00000037021	ENSDARP00000057524
ENSMODP00000002608	ENSDARP00000101110
ENSMODP00000018917	ENSDARP00000073439
ENSMODP00000010074	ENSDARP00000106240
ENSMODP00000023816	ENSDARP00000118753
ENSMODP00000017578	ENSDARP00000119475
ENSMODP00000017578	ENSDARP00000122486
ENSMODP00000020393	ENSDARP00000098491
ENSMODP00000020393	ENSDARP00000055022
ENSMODP00000004989	ENSDARP00000057324
ENSMODP00000004989	ENSDARP00000099217
ENSMODP00000015030	ENSDARP00000078963
ENSMODP00000017783	ENSDARP00000076873
ENSMODP00000029570	ENSDARP00000093925
ENSMODP00000004225	ENSDARP00000086549
ENSMODP00000024791	ENSDARP00000073621
ENSMODP00000017558	ENSDARP00000107675
ENSMODP00000005034	ENSDARP00000003397
ENSMODP00000005034	ENSDARP00000108198
ENSMODP00000028670	ENSDARP00000124029
ENSMODP00000023005	ENSDARP00000094885
ENSMODP00000012713	ENSDARP00000102728
ENSMODP00000006389	ENSDARP00000098758
ENSMODP00000006313	ENSDARP00000011500
ENSMODP00000007629	ENSDARP00000119695
ENSMODP00000012781	ENSDARP00000107042
ENSMODP00000012781	ENSDARP00000121180
ENSMODP00000024518	ENSDARP00000120230
ENSMODP00000037511	ENSDARP00000083949
ENSMODP00000009598	ENSDARP00000064746
ENSMODP00000028169	ENSDARP00000108993
ENSMODP00000000643	ENSDARP00000018087
ENSMODP00000000643	ENSDARP00000099244
ENSMODP00000014248	ENSDARP00000064832
ENSMODP00000034116	ENSDARP00000064615
ENSMODP00000023356	ENSDARP00000044859
ENSMODP00000011237	ENSDARP00000118205
ENSMODP00000034145	ENSDARP00000106725
ENSMODP00000034463	ENSDARP00000047006
ENSMODP00000029074	ENSDARP00000091933
ENSMODP00000028794	ENSDARP00000070437
ENSMODP00000020748	ENSDARP00000058513
ENSMODP00000020748	ENSDARP00000098418
ENSMODP00000010196	ENSDARP00000025120
ENSMODP00000024853	ENSDARP00000116922
ENSMODP00000028979	ENSDARP00000094377
ENSMODP00000001626	ENSDARP00000113955
ENSMODP00000034890	ENSDARP00000098114
ENSMODP00000007927	ENSDARP00000048506
ENSMODP00000000814	ENSDARP00000012255
ENSMODP00000000814	ENSDARP00000087115
ENSMODP00000007157	ENSDARP00000102127
ENSMODP00000004469	ENSDARP00000070464
ENSMODP00000024590	ENSDARP00000093348
ENSMODP00000024590	ENSDARP00000051004
ENSMODP00000001502	ENSDARP00000057589
ENSMODP00000004192	ENSDARP00000002460
ENSMODP00000028503	ENSDARP00000055349
ENSMODP00000031563	ENSDARP00000085707
ENSMODP00000028859	ENSDARP00000107971
ENSMODP00000023680	ENSDARP00000063703
ENSMODP00000018283	ENSDARP00000112846
ENSMODP00000035883	ENSDARP00000048886
ENSMODP00000035883	ENSDARP00000002532
ENSMODP00000011235	ENSDARP00000053403
ENSMODP00000019655	ENSDARP00000091516
ENSMODP00000001450	ENSDARP00000069657
ENSMODP00000001450	ENSDARP00000123484
ENSMODP00000020163	ENSDARP00000129096
ENSMODP00000022916	ENSDARP00000033122
ENSMODP00000037031	ENSDARP00000050176
ENSMODP00000004914	ENSDARP00000105882
ENSMODP00000008363	ENSDARP00000014980
ENSMODP00000008363	ENSDARP00000108067
ENSMODP00000023740	ENSDARP00000065669
ENSMODP00000029161	ENSDARP00000118761
ENSMODP00000029161	ENSDARP00000129035
ENSMODP00000019802	ENSDARP00000111556
ENSMODP00000019802	ENSDARP00000111169
ENSMODP00000013887	ENSDARP00000113432
ENSMODP00000004893	ENSDARP00000121566
ENSMODP00000035754	ENSDARP00000093285
ENSMODP00000035754	ENSDARP00000101777
ENSMODP00000024714	ENSDARP00000099736
ENSMODP00000020099	ENSDARP00000106854
ENSMODP00000040556	ENSDARP00000112558
ENSMODP00000022442	ENSDARP00000058495
ENSMODP00000004958	ENSDARP00000128615
ENSMODP00000018134	ENSDARP00000016314
ENSMODP00000024244	ENSDARP00000046688
ENSMODP00000006025	ENSDARP00000014840
ENSMODP00000003796	ENSDARP00000042677
ENSMODP00000020994	ENSDARP00000043315
ENSMODP00000004108	ENSDARP00000064900
ENSMODP00000015178	ENSDARP00000043161
ENSMODP00000011747	ENSDARP00000123784
ENSMODP00000021456	ENSDARP00000023124
ENSMODP00000021456	ENSDARP00000019093
ENSMODP00000025985	ENSDARP00000104305
ENSMODP00000035244	ENSDARP00000099211
ENSMODP00000037000	ENSDARP00000065555
ENSMODP00000010540	ENSDARP00000098660
ENSMODP00000015462	ENSDARP00000105864
ENSMODP00000015462	ENSDARP00000079991
ENSMODP00000028490	ENSDARP00000013812
ENSMODP00000035353	ENSDARP00000102404
ENSMODP00000010677	ENSDARP00000117778
ENSMODP00000007192	ENSDARP00000089458
ENSMODP00000011498	ENSDARP00000051165
ENSMODP00000011498	ENSDARP00000042171
ENSMODP00000033084	ENSDARP00000062698
ENSMODP00000012038	ENSDARP00000110875
ENSMODP00000012038	ENSDARP00000052476
ENSMODP00000012043	ENSDARP00000124944
ENSMODP00000025712	ENSDARP00000100285
ENSMODP00000008837	ENSDARP00000066702
ENSMODP00000008837	ENSDARP00000104887
ENSMODP00000035049	ENSDARP00000065852
ENSMODP00000035049	ENSDARP00000066124
ENSMODP00000013890	ENSDARP00000015825
ENSMODP00000023997	ENSDARP00000005989
ENSMODP00000019174	ENSDARP00000119398
ENSMODP00000006105	ENSDARP00000105402
ENSMODP00000011310	ENSDARP00000111705
ENSMODP00000005759	ENSDARP00000111440
ENSMODP00000016953	ENSDARP00000102258
ENSMODP00000038094	ENSDARP00000050618
ENSMODP00000007186	ENSDARP00000024256
ENSMODP00000025808	ENSDARP00000019940
ENSMODP00000014214	ENSDARP00000113054
ENSMODP00000011506	ENSDARP00000101191
ENSMODP00000013017	ENSDARP00000098560
ENSMODP00000034038	ENSDARP00000011155
ENSMODP00000024630	ENSDARP00000106616
ENSMODP00000007314	ENSDARP00000019087
ENSMODP00000000807	ENSDARP00000107390
ENSMODP00000025533	ENSDARP00000069275
ENSMODP00000007786	ENSDARP00000074797
ENSMODP00000037316	ENSDARP00000065205
ENSMODP00000037551	ENSDARP00000123093
ENSMODP00000004628	ENSDARP00000000748
ENSMODP00000001075	ENSDARP00000101204
ENSMODP00000025647	ENSDARP00000098822
ENSMODP00000004183	ENSDARP00000119169
ENSMODP00000037028	ENSDARP00000057735
ENSMODP00000025394	ENSDARP00000114284
ENSMODP00000025394	ENSDARP00000118698
ENSMODP00000034209	ENSDARP00000108405
ENSMODP00000000451	ENSDARP00000101408
ENSMODP00000000451	ENSDARP00000127739
ENSMODP00000037704	ENSDARP00000065118
ENSMODP00000010843	ENSDARP00000044370
ENSMODP00000016415	ENSDARP00000101166
ENSMODP00000007578	ENSDARP00000056543
ENSMODP00000007578	ENSDARP00000087133
ENSMODP00000017159	ENSDARP00000100378
ENSMODP00000022651	ENSDARP00000129043
ENSMODP00000001221	ENSDARP00000107840
ENSMODP00000002321	ENSDARP00000068009
ENSMODP00000002321	ENSDARP00000107380
ENSMODP00000017940	ENSDARP00000124923
ENSMODP00000015526	ENSDARP00000073110
ENSMODP00000004828	ENSDARP00000073658
ENSMODP00000010212	ENSDARP00000020000
ENSMODP00000011028	ENSDARP00000113850
ENSMODP00000020372	ENSDARP00000078769
ENSMODP00000010574	ENSDARP00000101760
ENSMODP00000009583	ENSDARP00000043125
ENSMODP00000026216	ENSDARP00000106580
ENSMODP00000017759	ENSDARP00000073959
ENSMODP00000020345	ENSDARP00000007186
ENSMODP00000018923	ENSDARP00000030718
ENSMODP00000033680	ENSDARP00000023293
ENSMODP00000033680	ENSDARP00000109007
ENSMODP00000038197	ENSDARP00000074529
ENSMODP00000038197	ENSDARP00000121140
ENSMODP00000002177	ENSDARP00000116091
ENSMODP00000011613	ENSDARP00000013960
ENSMODP00000018953	ENSDARP00000005772
ENSMODP00000009558	ENSDARP00000078285
ENSMODP00000002133	ENSDARP00000053683
ENSMODP00000007345	ENSDARP00000074907
ENSMODP00000001843	ENSDARP00000073367
ENSMODP00000000384	ENSDARP00000101307
ENSMODP00000025829	ENSDARP00000066677
ENSMODP00000014169	ENSDARP00000111926
ENSMODP00000013383	ENSDARP00000056522
ENSMODP00000013333	ENSDARP00000057637
ENSMODP00000020206	ENSDARP00000112428
ENSMODP00000021326	ENSDARP00000026726
ENSMODP00000021326	ENSDARP00000069945
ENSMODP00000020260	ENSDARP00000110892
ENSMODP00000022127	ENSDARP00000089585
ENSMODP00000024585	ENSDARP00000087966
ENSMODP00000022138	ENSDARP00000090285
ENSMODP00000024224	ENSDARP00000123346
ENSMODP00000024224	ENSDARP00000122328
ENSMODP00000002965	ENSDARP00000098249
ENSMODP00000037712	ENSDARP00000115648
ENSMODP00000004691	ENSDARP00000082852
ENSMODP00000022880	ENSDARP00000009248
ENSMODP00000021633	ENSDARP00000103866
ENSMODP00000021633	ENSDARP00000107114
ENSMODP00000012958	ENSDARP00000087386
ENSMODP00000006141	ENSDARP00000072649
ENSMODP00000012151	ENSDARP00000120829
ENSMODP00000038229	ENSDARP00000064077
ENSMODP00000013223	ENSDARP00000072426
ENSMODP00000013223	ENSDARP00000024471
ENSMODP00000000422	ENSDARP00000127790
ENSMODP00000022092	ENSDARP00000051665
ENSMODP00000018288	ENSDARP00000063550
ENSMODP00000020371	ENSDARP00000109769
ENSMODP00000020371	ENSDARP00000086614
ENSMODP00000019866	ENSDARP00000104731
ENSMODP00000024020	ENSDARP00000008977
ENSMODP00000024020	ENSDARP00000103131
ENSMODP00000027864	ENSDARP00000040170
ENSMODP00000006870	ENSDARP00000065858
ENSMODP00000035953	ENSDARP00000078136
ENSMODP00000004283	ENSDARP00000045176
ENSMODP00000009105	ENSDARP00000055472
ENSMODP00000009105	ENSDARP00000007188
ENSMODP00000001146	ENSDARP00000122058
ENSMODP00000001146	ENSDARP00000055170
ENSMODP00000023122	ENSDARP00000121375
ENSMODP00000023122	ENSDARP00000102138
ENSMODP00000014640	ENSDARP00000067931
ENSMODP00000016641	ENSDARP00000107433
ENSMODP00000019725	ENSDARP00000004932
ENSMODP00000019725	ENSDARP00000018197
ENSMODP00000017432	ENSDARP00000066500
ENSMODP00000016921	ENSDARP00000125663
ENSMODP00000011273	ENSDARP00000102663
ENSMODP00000025604	ENSDARP00000125623
ENSMODP00000009936	ENSDARP00000059319
ENSMODP00000017343	ENSDARP00000020283
ENSMODP00000020508	ENSDARP00000077543
ENSMODP00000002789	ENSDARP00000085982
ENSMODP00000022250	ENSDARP00000011866
ENSMODP00000003583	ENSDARP00000019419
ENSMODP00000016585	ENSDARP00000103928
ENSMODP00000023723	ENSDARP00000093469
ENSMODP00000001117	ENSDARP00000091500
ENSMODP00000022920	ENSDARP00000098790
ENSMODP00000033234	ENSDARP00000099232
ENSMODP00000015131	ENSDARP00000115356
ENSMODP00000017053	ENSDARP00000055323
ENSMODP00000012030	ENSDARP00000093139
ENSMODP00000020543	ENSDARP00000094806
ENSMODP00000014545	ENSDARP00000010745
ENSMODP00000015214	ENSDARP00000106315
ENSMODP00000012900	ENSDARP00000069762
ENSMODP00000009001	ENSDARP00000088594
ENSMODP00000009001	ENSDARP00000083835
ENSMODP00000003619	ENSDARP00000003281
ENSMODP00000003619	ENSDARP00000115804
ENSMODP00000003336	ENSDARP00000019575
ENSMODP00000003336	ENSDARP00000006495
ENSMODP00000020450	ENSDARP00000101834
ENSMODP00000020450	ENSDARP00000098057
ENSMODP00000006508	ENSDARP00000067888
ENSMODP00000003636	ENSDARP00000104333
ENSMODP00000010412	ENSDARP00000093770
ENSMODP00000010412	ENSDARP00000084749
ENSMODP00000019135	ENSDARP00000079474
ENSMODP00000008035	ENSDARP00000015367
ENSMODP00000017981	ENSDARP00000118392
ENSMODP00000017981	ENSDARP00000118182
ENSMODP00000040608	ENSDARP00000088317
ENSMODP00000007047	ENSDARP00000095133
ENSMODP00000011322	ENSDARP00000031559
ENSMODP00000021927	ENSDARP00000061852
ENSMODP00000021453	ENSDARP00000122727
ENSMODP00000006088	ENSDARP00000091884
ENSMODP00000026493	ENSDARP00000038591
ENSMODP00000026493	ENSDARP00000101636
ENSMODP00000018082	ENSDARP00000040954
ENSMODP00000016445	ENSDARP00000105896
ENSMODP00000016445	ENSDARP00000078311
ENSMODP00000000740	ENSDARP00000093754
ENSMODP00000009858	ENSDARP00000100165
ENSMODP00000009575	ENSDARP00000074395
ENSMODP00000021575	ENSDARP00000083566
ENSMODP00000038702	ENSDARP00000107838
ENSMODP00000011718	ENSDARP00000101331
ENSMODP00000014505	ENSDARP00000024532
ENSMODP00000014505	ENSDARP00000106658
ENSMODP00000020838	ENSDARP00000118126
ENSMODP00000019625	ENSDARP00000129223
ENSMODP00000020159	ENSDARP00000101342
ENSMODP00000015208	ENSDARP00000093977
ENSMODP00000015208	ENSDARP00000021648
ENSMODP00000017666	ENSDARP00000014581
ENSMODP00000002268	ENSDARP00000122112
ENSMODP00000033852	ENSDARP00000085966
ENSMODP00000033852	ENSDARP00000078148
ENSMODP00000012204	ENSDARP00000089604
ENSMODP00000012204	ENSDARP00000121254
ENSMODP00000019477	ENSDARP00000032940
ENSMODP00000009679	ENSDARP00000073910
ENSMODP00000037070	ENSDARP00000115419
ENSMODP00000026793	ENSDARP00000109736
ENSMODP00000013501	ENSDARP00000093662
ENSMODP00000007285	ENSDARP00000121626
ENSMODP00000014942	ENSDARP00000057866
ENSMODP00000019529	ENSDARP00000070580
ENSMODP00000022314	ENSDARP00000129510
ENSMODP00000010391	ENSDARP00000047895
ENSMODP00000010391	ENSDARP00000120021
ENSMODP00000022783	ENSDARP00000091395
ENSMODP00000006646	ENSDARP00000098890
ENSMODP00000022543	ENSDARP00000074512
ENSMODP00000022543	ENSDARP00000121706
ENSMODP00000016502	ENSDARP00000078889
ENSMODP00000016502	ENSDARP00000102277
ENSMODP00000014738	ENSDARP00000086172
ENSMODP00000035593	ENSDARP00000098718
ENSMODP00000008768	ENSDARP00000114663
ENSMODP00000000980	ENSDARP00000125954
ENSMODP00000025824	ENSDARP00000114939
ENSMODP00000022198	ENSDARP00000091972
ENSMODP00000024262	ENSDARP00000098087
ENSMODP00000037910	ENSDARP00000115423
ENSMODP00000009347	ENSDARP00000077321
ENSMODP00000026857	ENSDARP00000094372
ENSMODP00000020173	ENSDARP00000064026
ENSMODP00000017698	ENSDARP00000005085
ENSMODP00000003066	ENSDARP00000071771
ENSMODP00000022677	ENSDARP00000105125
ENSMODP00000000573	ENSDARP00000038588
ENSMODP00000026042	ENSDARP00000092401
ENSMODP00000002568	ENSDARP00000066758
ENSMODP00000030466	ENSDARP00000090595
ENSMODP00000028496	ENSDARP00000123832
ENSMODP00000028496	ENSDARP00000071871
ENSMODP00000025295	ENSDARP00000014968
ENSMODP00000040249	ENSDARP00000127594
ENSMODP00000020618	ENSDARP00000071589
ENSMODP00000018323	ENSDARP00000045582
ENSMODP00000011583	ENSDARP00000116176
ENSMODP00000022584	ENSDARP00000000004
ENSMODP00000031583	ENSDARP00000084629
ENSMODP00000012587	ENSDARP00000076420
ENSMODP00000022830	ENSDARP00000058776
ENSMODP00000019328	ENSDARP00000031200
ENSMODP00000010747	ENSDARP00000040700
ENSMODP00000010747	ENSDARP00000089186
ENSMODP00000022570	ENSDARP00000045244
ENSMODP00000005573	ENSDARP00000118972
ENSMODP00000005181	ENSDARP00000009928
ENSMODP00000023492	ENSDARP00000117791
ENSMODP00000022320	ENSDARP00000007990
ENSMODP00000012905	ENSDARP00000076787
ENSMODP00000020538	ENSDARP00000123798
ENSMODP00000023494	ENSDARP00000028710
ENSMODP00000007206	ENSDARP00000126878
ENSMODP00000007658	ENSDARP00000102873
ENSMODP00000007658	ENSDARP00000072256
ENSMODP00000019917	ENSDARP00000026757
ENSMODP00000014818	ENSDARP00000128498
ENSMODP00000001348	ENSDARP00000122574
ENSMODP00000017716	ENSDARP00000100773
ENSMODP00000017716	ENSDARP00000082128
ENSMODP00000005415	ENSDARP00000023050
ENSMODP00000018843	ENSDARP00000084260
ENSMODP00000013520	ENSDARP00000021474
ENSMODP00000021426	ENSDARP00000093602
ENSMODP00000022621	ENSDARP00000075077
ENSMODP00000014282	ENSDARP00000073773
ENSMODP00000000527	ENSDARP00000025140
ENSMODP00000009234	ENSDARP00000070982
ENSMODP00000018720	ENSDARP00000127668
ENSMODP00000025583	ENSDARP00000126061
ENSMODP00000033769	ENSDARP00000026697
ENSMODP00000015346	ENSDARP00000118737
ENSMODP00000039908	ENSDARP00000046879
ENSMODP00000004099	ENSDARP00000111622
ENSMODP00000006931	ENSDARP00000071970
ENSMODP00000023180	ENSDARP00000101294
ENSMODP00000023180	ENSDARP00000127688
ENSMODP00000001342	ENSDARP00000050444
ENSMODP00000001342	ENSDARP00000101218
ENSMODP00000032390	ENSDARP00000101787
ENSMODP00000006350	ENSDARP00000115995
ENSMODP00000000396	ENSDARP00000100117
ENSMODP00000000396	ENSDARP00000068272
ENSMODP00000008545	ENSDARP00000121946
ENSMODP00000009711	ENSDARP00000093333
ENSMODP00000004776	ENSDARP00000015325
ENSMODP00000028686	ENSDARP00000109921
ENSMODP00000006606	ENSDARP00000019930
ENSMODP00000005294	ENSDARP00000057621
ENSMODP00000013045	ENSDARP00000028496
ENSMODP00000011352	ENSDARP00000019194
ENSMODP00000006501	ENSDARP00000120742
ENSMODP00000011852	ENSDARP00000094621
ENSMODP00000039132	ENSDARP00000037871
ENSMODP00000039132	ENSDARP00000059365
ENSMODP00000022162	ENSDARP00000011271
ENSMODP00000034639	ENSDARP00000108842
ENSMODP00000021111	ENSDARP00000085223
ENSMODP00000021111	ENSDARP00000113546
ENSMODP00000026057	ENSDARP00000099657
ENSMODP00000016249	ENSDARP00000109589
ENSMODP00000024628	ENSDARP00000053595
ENSMODP00000021299	ENSDARP00000011289
ENSMODP00000011450	ENSDARP00000031172
ENSMODP00000011450	ENSDARP00000058935
ENSMODP00000005514	ENSDARP00000105358
ENSMODP00000022967	ENSDARP00000048022
ENSMODP00000022967	ENSDARP00000006267
ENSMODP00000018335	ENSDARP00000115425
ENSMODP00000018335	ENSDARP00000113191
ENSMODP00000014162	ENSDARP00000121393
ENSMODP00000038772	ENSDARP00000068385
ENSMODP00000004930	ENSDARP00000106817
ENSMODP00000022648	ENSDARP00000103186
ENSMODP00000007656	ENSDARP00000122775
ENSMODP00000012236	ENSDARP00000127267
ENSMODP00000023567	ENSDARP00000093281
ENSMODP00000023567	ENSDARP00000127821
ENSMODP00000011739	ENSDARP00000119878
ENSMODP00000009725	ENSDARP00000116232
ENSMODP00000011444	ENSDARP00000053075
ENSMODP00000000791	ENSDARP00000011292
ENSMODP00000007665	ENSDARP00000094733
ENSMODP00000016797	ENSDARP00000108265
ENSMODP00000013686	ENSDARP00000048182
ENSMODP00000013686	ENSDARP00000012201
ENSMODP00000018496	ENSDARP00000090967
ENSMODP00000018496	ENSDARP00000123512
ENSMODP00000006345	ENSDARP00000109996
ENSMODP00000016596	ENSDARP00000074492
ENSMODP00000017830	ENSDARP00000107565
ENSMODP00000039008	ENSDARP00000084834
ENSMODP00000012361	ENSDARP00000072130
ENSMODP00000012361	ENSDARP00000095128
ENSMODP00000010132	ENSDARP00000119407
ENSMODP00000010132	ENSDARP00000127908
ENSMODP00000019624	ENSDARP00000124236
ENSMODP00000019624	ENSDARP00000106093
ENSMODP00000029521	ENSDARP00000122495
ENSMODP00000028518	ENSDARP00000073490
ENSMODP00000019885	ENSDARP00000126312
ENSMODP00000019885	ENSDARP00000102007
ENSMODP00000009492	ENSDARP00000087318
ENSMODP00000009492	ENSDARP00000127541
ENSMODP00000024401	ENSDARP00000109716
ENSMODP00000037713	ENSDARP00000121537
ENSMODP00000008297	ENSDARP00000075786
ENSMODP00000041050	ENSDARP00000043865
ENSMODP00000015411	ENSDARP00000124331
ENSMODP00000015319	ENSDARP00000104082
ENSMODP00000015319	ENSDARP00000074744
ENSMODP00000016412	ENSDARP00000102655
ENSMODP00000020476	ENSDARP00000065330
ENSMODP00000007520	ENSDARP00000113388
ENSMODP00000016920	ENSDARP00000119304
ENSMODP00000010465	ENSDARP00000110658
ENSMODP00000037611	ENSDARP00000128983
ENSMODP00000027434	ENSDARP00000062840
ENSMODP00000027434	ENSDARP00000127571
ENSMODP00000019658	ENSDARP00000103111
ENSMODP00000009371	ENSDARP00000098230
ENSMODP00000023057	ENSDARP00000049176
ENSMODP00000023057	ENSDARP00000042254
ENSMODP00000024083	ENSDARP00000012152
ENSMODP00000000697	ENSDARP00000106650
ENSMODP00000003756	ENSDARP00000041396
ENSMODP00000007149	ENSDARP00000056868
ENSMODP00000007149	ENSDARP00000038667
ENSMODP00000022846	ENSDARP00000019390
ENSMODP00000007465	ENSDARP00000084821
ENSMODP00000001066	ENSDARP00000003519
ENSMODP00000023845	ENSDARP00000014732
ENSMODP00000022903	ENSDARP00000003991
ENSMODP00000035218	ENSDARP00000070661
ENSMODP00000038829	ENSDARP00000123328
ENSMODP00000032819	ENSDARP00000082295
ENSMODP00000026080	ENSDARP00000128656
ENSMODP00000011996	ENSDARP00000104876
ENSMODP00000002644	ENSDARP00000072078
ENSMODP00000023968	ENSDARP00000094504
ENSMODP00000023159	ENSDARP00000074257
ENSMODP00000012617	ENSDARP00000107517
ENSMODP00000004167	ENSDARP00000029427
ENSMODP00000008127	ENSDARP00000110675
ENSMODP00000021102	ENSDARP00000049009
ENSMODP00000022295	ENSDARP00000046526
ENSMODP00000009523	ENSDARP00000127387
ENSMODP00000007529	ENSDARP00000093332
ENSMODP00000006828	ENSDARP00000050849
ENSMODP00000000973	ENSDARP00000113661
ENSMODP00000000973	ENSDARP00000112226
ENSMODP00000021586	ENSDARP00000111960
ENSMODP00000009022	ENSDARP00000024846
ENSMODP00000024816	ENSDARP00000012411
ENSMODP00000026685	ENSDARP00000094810
ENSMODP00000024160	ENSDARP00000083866
ENSMODP00000024160	ENSDARP00000083861
ENSMODP00000019294	ENSDARP00000007655
ENSMODP00000003329	ENSDARP00000094772
ENSMODP00000015764	ENSDARP00000103094
ENSMODP00000014783	ENSDARP00000065138
ENSMODP00000016827	ENSDARP00000051185
ENSMODP00000018754	ENSDARP00000101129
ENSMODP00000016996	ENSDARP00000109285
ENSMODP00000018312	ENSDARP00000067447
ENSMODP00000008873	ENSDARP00000018064
ENSMODP00000019727	ENSDARP00000074190
ENSMODP00000020529	ENSDARP00000021253
ENSMODP00000009731	ENSDARP00000054822
ENSMODP00000019213	ENSDARP00000081199
ENSMODP00000021938	ENSDARP00000094802
ENSMODP00000020250	ENSDARP00000077256
ENSMODP00000006799	ENSDARP00000073752
ENSMODP00000006799	ENSDARP00000113323
ENSMODP00000023145	ENSDARP00000100116
ENSMODP00000022854	ENSDARP00000091365
ENSMODP00000013163	ENSDARP00000103524
ENSMODP00000012554	ENSDARP00000116609
ENSMODP00000024290	ENSDARP00000013759
ENSMODP00000009668	ENSDARP00000016201
ENSMODP00000037418	ENSDARP00000039879
ENSMODP00000005706	ENSDARP00000041608
ENSMODP00000004028	ENSDARP00000037712
ENSMODP00000020931	ENSDARP00000061913
ENSMODP00000032325	ENSDARP00000017895
ENSMODP00000032325	ENSDARP00000020770
ENSMODP00000013118	ENSDARP00000104466
ENSMODP00000023956	ENSDARP00000070824
ENSMODP00000015702	ENSDARP00000032264
ENSMODP00000015702	ENSDARP00000115900
ENSMODP00000018616	ENSDARP00000041713
ENSMODP00000018616	ENSDARP00000020867
ENSMODP00000017313	ENSDARP00000087620
ENSMODP00000017313	ENSDARP00000021697
ENSMODP00000009360	ENSDARP00000117820
ENSMODP00000009360	ENSDARP00000100590
ENSMODP00000002937	ENSDARP00000111996
ENSMODP00000021497	ENSDARP00000122091
ENSMODP00000022964	ENSDARP00000076045
ENSMODP00000026023	ENSDARP00000018618
ENSMODP00000026023	ENSDARP00000118078
ENSMODP00000019422	ENSDARP00000109278
ENSMODP00000002256	ENSDARP00000112460
ENSMODP00000032861	ENSDARP00000100101
ENSMODP00000000186	ENSDARP00000092445
ENSMODP00000001131	ENSDARP00000092429
ENSMODP00000008312	ENSDARP00000052384
ENSMODP00000008312	ENSDARP00000067158
ENSMODP00000002898	ENSDARP00000012808
ENSMODP00000018904	ENSDARP00000107633
ENSMODP00000005860	ENSDARP00000105160
ENSMODP00000003624	ENSDARP00000109436
ENSMODP00000022451	ENSDARP00000011293
ENSMODP00000016383	ENSDARP00000124325
ENSMODP00000016383	ENSDARP00000043677
ENSMODP00000013113	ENSDARP00000016209
ENSMODP00000036781	ENSDARP00000108294
ENSMODP00000036781	ENSDARP00000055427
ENSMODP00000011965	ENSDARP00000095582
ENSMODP00000011965	ENSDARP00000127727
ENSMODP00000002597	ENSDARP00000066052
ENSMODP00000013261	ENSDARP00000023564
ENSMODP00000038268	ENSDARP00000104051
ENSMODP00000020530	ENSDARP00000109556
ENSMODP00000025440	ENSDARP00000097371
ENSMODP00000036209	ENSDARP00000077625
ENSMODP00000013319	ENSDARP00000054625
ENSMODP00000017946	ENSDARP00000051663
ENSMODP00000017800	ENSDARP00000090052
ENSMODP00000025750	ENSDARP00000097487
ENSMODP00000000418	ENSDARP00000127272
ENSMODP00000023657	ENSDARP00000058762
ENSMODP00000003236	ENSDARP00000083666
ENSMODP00000006339	ENSDARP00000090007
ENSMODP00000010824	ENSDARP00000099863
ENSMODP00000009961	ENSDARP00000097836
ENSMODP00000009961	ENSDARP00000103132
ENSMODP00000017678	ENSDARP00000050017
ENSMODP00000017481	ENSDARP00000020679
ENSMODP00000021054	ENSDARP00000058869
ENSMODP00000030235	ENSDARP00000015966
ENSMODP00000002004	ENSDARP00000104446
ENSMODP00000002004	ENSDARP00000025803
ENSMODP00000035395	ENSDARP00000068305
ENSMODP00000032196	ENSDARP00000043290
ENSMODP00000024127	ENSDARP00000092347
ENSMODP00000024127	ENSDARP00000116412
ENSMODP00000033908	ENSDARP00000107579
ENSMODP00000033908	ENSDARP00000012943
ENSMODP00000021350	ENSDARP00000012577
ENSMODP00000021350	ENSDARP00000050216
ENSMODP00000006894	ENSDARP00000068559
ENSMODP00000037078	ENSDARP00000105953
ENSMODP00000017312	ENSDARP00000125884
ENSMODP00000037951	ENSDARP00000024810
ENSMODP00000009275	ENSDARP00000035593
ENSMODP00000022752	ENSDARP00000027152
ENSMODP00000021178	ENSDARP00000128691
ENSMODP00000024819	ENSDARP00000108392
ENSMODP00000036771	ENSDARP00000116173
ENSMODP00000012203	ENSDARP00000110667
ENSMODP00000000907	ENSDARP00000023794
ENSMODP00000000907	ENSDARP00000058728
ENSMODP00000013468	ENSDARP00000114402
ENSMODP00000013468	ENSDARP00000080768
ENSMODP00000017492	ENSDARP00000058092
ENSMODP00000017492	ENSDARP00000009785
ENSMODP00000009700	ENSDARP00000110600
ENSMODP00000003515	ENSDARP00000099510
ENSMODP00000024280	ENSDARP00000129200
ENSMODP00000023745	ENSDARP00000062907
ENSMODP00000031624	ENSDARP00000002367
ENSMODP00000002800	ENSDARP00000117664
ENSMODP00000002800	ENSDARP00000127227
ENSMODP00000028428	ENSDARP00000012869
ENSMODP00000000114	ENSDARP00000006838
ENSMODP00000000114	ENSDARP00000113944
ENSMODP00000015872	ENSDARP00000107021
ENSMODP00000036012	ENSDARP00000022331
ENSMODP00000036012	ENSDARP00000083997
ENSMODP00000012021	ENSDARP00000101964
ENSMODP00000001370	ENSDARP00000097114
ENSMODP00000002441	ENSDARP00000109570
ENSMODP00000000741	ENSDARP00000098667
ENSMODP00000010072	ENSDARP00000113730
ENSMODP00000012052	ENSDARP00000120826
ENSMODP00000010141	ENSDARP00000071465
ENSMODP00000022310	ENSDARP00000098627
ENSMODP00000034350	ENSDARP00000115969
ENSMODP00000002477	ENSDARP00000007237
ENSMODP00000009106	ENSDARP00000113995
ENSMODP00000014850	ENSDARP00000121746
ENSMODP00000027603	ENSDARP00000105895
ENSMODP00000038176	ENSDARP00000115355
ENSMODP00000010203	ENSDARP00000009986
ENSMODP00000017470	ENSDARP00000080406
ENSMODP00000021535	ENSDARP00000091924
ENSMODP00000013260	ENSDARP00000008140
ENSMODP00000033015	ENSDARP00000047072
ENSMODP00000033015	ENSDARP00000115525
ENSMODP00000009387	ENSDARP00000111506
ENSMODP00000012275	ENSDARP00000115217
ENSMODP00000019009	ENSDARP00000110113
ENSMODP00000005715	ENSDARP00000030881
ENSMODP00000002463	ENSDARP00000115067
ENSMODP00000002463	ENSDARP00000001793
ENSMODP00000021710	ENSDARP00000098590
ENSMODP00000012392	ENSDARP00000082673
ENSMODP00000012392	ENSDARP00000063095
ENSMODP00000001604	ENSDARP00000105722
ENSMODP00000023367	ENSDARP00000084762
ENSMODP00000023367	ENSDARP00000085876
ENSMODP00000031085	ENSDARP00000091083
ENSMODP00000036939	ENSDARP00000052551
ENSMODP00000020479	ENSDARP00000081313
ENSMODP00000007129	ENSDARP00000073595
ENSMODP00000016595	ENSDARP00000051413
ENSMODP00000001638	ENSDARP00000118711
ENSMODP00000001638	ENSDARP00000105614
ENSMODP00000017712	ENSDARP00000084170
ENSMODP00000008436	ENSDARP00000012950
ENSMODP00000005879	ENSDARP00000085993
ENSMODP00000022055	ENSDARP00000100420
ENSMODP00000022055	ENSDARP00000097792
ENSMODP00000001554	ENSDARP00000128169
ENSMODP00000031019	ENSDARP00000111268
ENSMODP00000031019	ENSDARP00000073887
ENSMODP00000015259	ENSDARP00000107305
ENSMODP00000005650	ENSDARP00000073632
ENSMODP00000005650	ENSDARP00000102997
ENSMODP00000003290	ENSDARP00000082444
ENSMODP00000011933	ENSDARP00000107355
ENSMODP00000019199	ENSDARP00000079959
ENSMODP00000019847	ENSDARP00000080136
ENSMODP00000008766	ENSDARP00000114111
ENSMODP00000010233	ENSDARP00000020528
ENSMODP00000010233	ENSDARP00000048135
ENSMODP00000013256	ENSDARP00000050541
ENSMODP00000002434	ENSDARP00000115280
ENSMODP00000011834	ENSDARP00000088711
ENSMODP00000014223	ENSDARP00000122176
ENSMODP00000014223	ENSDARP00000113716
ENSMODP00000020783	ENSDARP00000041401
ENSMODP00000002228	ENSDARP00000103000
ENSMODP00000000793	ENSDARP00000025057
ENSMODP00000000793	ENSDARP00000128605
ENSMODP00000034936	ENSDARP00000086622
ENSMODP00000033076	ENSDARP00000053220
ENSMODP00000017775	ENSDARP00000040809
ENSMODP00000008112	ENSDARP00000090929
ENSMODP00000015125	ENSDARP00000086538
ENSMODP00000024524	ENSDARP00000013325
ENSMODP00000017789	ENSDARP00000073869
ENSMODP00000008135	ENSDARP00000021237
ENSMODP00000003932	ENSDARP00000004047
ENSMODP00000003932	ENSDARP00000088503
ENSMODP00000018051	ENSDARP00000073112
ENSMODP00000018051	ENSDARP00000073184
ENSMODP00000012026	ENSDARP00000022131
ENSMODP00000009589	ENSDARP00000101463
ENSMODP00000000639	ENSDARP00000062236
ENSMODP00000020038	ENSDARP00000074835
ENSMODP00000023369	ENSDARP00000108396
ENSMODP00000015347	ENSDARP00000128564
ENSMODP00000001142	ENSDARP00000105964
ENSMODP00000024847	ENSDARP00000106329
ENSMODP00000036121	ENSDARP00000110922
ENSMODP00000036121	ENSDARP00000103804
ENSMODP00000021480	ENSDARP00000010482
ENSMODP00000003951	ENSDARP00000081732
ENSMODP00000013556	ENSDARP00000050129
ENSMODP00000011601	ENSDARP00000041699
ENSMODP00000008649	ENSDARP00000040396
ENSMODP00000002901	ENSDARP00000076104
ENSMODP00000040987	ENSDARP00000090833
ENSMODP00000015350	ENSDARP00000070056
ENSMODP00000017278	ENSDARP00000020214
ENSMODP00000017278	ENSDARP00000026086
ENSMODP00000016660	ENSDARP00000090804
ENSMODP00000024179	ENSDARP00000101922
ENSMODP00000012033	ENSDARP00000118137
ENSMODP00000010668	ENSDARP00000080453
ENSMODP00000037792	ENSDARP00000100323
ENSMODP00000037792	ENSDARP00000102421
ENSMODP00000014851	ENSDARP00000109963
ENSMODP00000013914	ENSDARP00000103889
ENSMODP00000019148	ENSDARP00000105635
ENSMODP00000021861	ENSDARP00000105547
ENSMODP00000011775	ENSDARP00000023268
ENSMODP00000012321	ENSDARP00000100785
ENSMODP00000016525	ENSDARP00000118027
ENSMODP00000007256	ENSDARP00000127270
ENSMODP00000025968	ENSDARP00000102423
ENSMODP00000005053	ENSDARP00000120118
ENSMODP00000015918	ENSDARP00000110624
ENSMODP00000015918	ENSDARP00000074640
ENSMODP00000025296	ENSDARP00000044082
ENSMODP00000025296	ENSDARP00000015104
ENSMODP00000025770	ENSDARP00000114249
ENSMODP00000032051	ENSDARP00000129238
ENSMODP00000038746	ENSDARP00000109205
ENSMODP00000007051	ENSDARP00000093339
ENSMODP00000003396	ENSDARP00000083210
ENSMODP00000010853	ENSDARP00000098767
ENSMODP00000001168	ENSDARP00000117850
ENSMODP00000020938	ENSDARP00000105578
ENSMODP00000018625	ENSDARP00000062985
ENSMODP00000010709	ENSDARP00000102999
ENSMODP00000021339	ENSDARP00000054091
ENSMODP00000009804	ENSDARP00000126363
ENSMODP00000010471	ENSDARP00000107839
ENSMODP00000012645	ENSDARP00000123814
ENSMODP00000002458	ENSDARP00000106309
ENSMODP00000012792	ENSDARP00000117685
ENSMODP00000013213	ENSDARP00000013115
ENSMODP00000013290	ENSDARP00000062550
ENSMODP00000007874	ENSDARP00000041727
ENSMODP00000015503	ENSDARP00000092344
ENSMODP00000024151	ENSDARP00000042048
ENSMODP00000019296	ENSDARP00000124888
ENSMODP00000022843	ENSDARP00000039912
ENSMODP00000024545	ENSDARP00000082758
ENSMODP00000029367	ENSDARP00000121534
ENSMODP00000021821	ENSDARP00000070211
ENSMODP00000009912	ENSDARP00000066654
ENSMODP00000001476	ENSDARP00000109123
ENSMODP00000016142	ENSDARP00000100833
ENSMODP00000020148	ENSDARP00000048865
ENSMODP00000020148	ENSDARP00000113169
ENSMODP00000019081	ENSDARP00000047190
ENSMODP00000013546	ENSDARP00000106759
ENSMODP00000001460	ENSDARP00000105936
ENSMODP00000039626	ENSDARP00000069995
ENSMODP00000006532	ENSDARP00000046980
ENSMODP00000017485	ENSDARP00000090750
ENSMODP00000011686	ENSDARP00000109858
ENSMODP00000007263	ENSDARP00000069192
ENSMODP00000007263	ENSDARP00000122392
ENSMODP00000010084	ENSDARP00000065255
ENSMODP00000016985	ENSDARP00000107238
ENSMODP00000014754	ENSDARP00000004469
ENSMODP00000009505	ENSDARP00000101848
ENSMODP00000014777	ENSDARP00000105556
ENSMODP00000010355	ENSDARP00000101144
ENSMODP00000005548	ENSDARP00000007440
ENSMODP00000005548	ENSDARP00000013511
ENSMODP00000007903	ENSDARP00000110201
ENSMODP00000001707	ENSDARP00000115859
ENSMODP00000023656	ENSDARP00000115601
ENSMODP00000037403	ENSDARP00000112656
ENSMODP00000016164	ENSDARP00000023719
ENSMODP00000012428	ENSDARP00000103421
ENSMODP00000012428	ENSDARP00000128996
ENSMODP00000004592	ENSDARP00000021876
ENSMODP00000004592	ENSDARP00000056456
ENSMODP00000026588	ENSDARP00000061314
ENSMODP00000010683	ENSDARP00000074909
ENSMODP00000016395	ENSDARP00000079665
ENSMODP00000010551	ENSDARP00000012931
ENSMODP00000025526	ENSDARP00000036825
ENSMODP00000023437	ENSDARP00000103726
ENSMODP00000026281	ENSDARP00000060943
ENSMODP00000022865	ENSDARP00000119275
ENSMODP00000012153	ENSDARP00000102218
ENSMODP00000034776	ENSDARP00000016888
ENSMODP00000007877	ENSDARP00000128469
ENSMODP00000001874	ENSDARP00000127769
ENSMODP00000004145	ENSDARP00000121899
ENSMODP00000032142	ENSDARP00000098697
ENSMODP00000012820	ENSDARP00000117108
ENSMODP00000009399	ENSDARP00000099945
ENSMODP00000008447	ENSDARP00000128004
ENSMODP00000003128	ENSDARP00000120902
ENSMODP00000032606	ENSDARP00000106448
ENSMODP00000007131	ENSDARP00000126711
ENSMODP00000024419	ENSDARP00000035450
ENSMODP00000024419	ENSDARP00000067326
ENSMODP00000024125	ENSDARP00000097906
ENSMODP00000014693	ENSDARP00000128798
ENSMODP00000021739	ENSDARP00000032728
ENSMODP00000009957	ENSDARP00000011882
ENSMODP00000000631	ENSDARP00000027655
ENSMODP00000003395	ENSDARP00000098475
ENSMODP00000013972	ENSDARP00000098293
ENSMODP00000013972	ENSDARP00000081435
ENSMODP00000020017	ENSDARP00000104020
ENSMODP00000020001	ENSDARP00000117242
ENSMODP00000014280	ENSDARP00000121750
ENSMODP00000015329	ENSDARP00000024226
ENSMODP00000003002	ENSDARP00000031677
ENSMODP00000022164	ENSDARP00000119736
ENSMODP00000006393	ENSDARP00000120629
ENSMODP00000020384	ENSDARP00000067651
ENSMODP00000020384	ENSDARP00000111412
ENSMODP00000012734	ENSDARP00000058570
ENSMODP00000005128	ENSDARP00000068039
ENSMODP00000024360	ENSDARP00000053781
ENSMODP00000005767	ENSDARP00000099142
ENSMODP00000006840	ENSDARP00000083591
ENSMODP00000005371	ENSDARP00000105619
ENSMODP00000022447	ENSDARP00000012094
ENSMODP00000000668	ENSDARP00000098673
ENSMODP00000000668	ENSDARP00000059238
ENSMODP00000015486	ENSDARP00000096134
ENSMODP00000013511	ENSDARP00000118433
ENSMODP00000020293	ENSDARP00000006502
ENSMODP00000029415	ENSDARP00000115424
ENSMODP00000012767	ENSDARP00000059445
ENSMODP00000018547	ENSDARP00000110557
ENSMODP00000014501	ENSDARP00000110633
ENSMODP00000014501	ENSDARP00000044669
ENSMODP00000031639	ENSDARP00000083101
ENSMODP00000026226	ENSDARP00000126846
ENSMODP00000005319	ENSDARP00000075601
ENSMODP00000040033	ENSDARP00000053545
ENSMODP00000007477	ENSDARP00000086486
ENSMODP00000026658	ENSDARP00000060183
ENSMODP00000036146	ENSDARP00000019763
ENSMODP00000001449	ENSDARP00000093642
ENSMODP00000016184	ENSDARP00000112220
ENSMODP00000019790	ENSDARP00000060860
ENSMODP00000034105	ENSDARP00000109350
ENSMODP00000012328	ENSDARP00000098158
ENSMODP00000012328	ENSDARP00000080214
ENSMODP00000008853	ENSDARP00000103434
ENSMODP00000008853	ENSDARP00000080529
ENSMODP00000020732	ENSDARP00000127636
ENSMODP00000013217	ENSDARP00000103798
ENSMODP00000021631	ENSDARP00000054019
ENSMODP00000021631	ENSDARP00000115671
ENSMODP00000024814	ENSDARP00000019858
ENSMODP00000001518	ENSDARP00000013130
ENSMODP00000010380	ENSDARP00000103038
ENSMODP00000000102	ENSDARP00000107933
ENSMODP00000022951	ENSDARP00000054070
ENSMODP00000022951	ENSDARP00000071346
ENSMODP00000018218	ENSDARP00000118970
ENSMODP00000028988	ENSDARP00000114520
ENSMODP00000017408	ENSDARP00000063569
ENSMODP00000005738	ENSDARP00000056244
ENSMODP00000012762	ENSDARP00000017489
ENSMODP00000021407	ENSDARP00000122855
ENSMODP00000036739	ENSDARP00000076697
ENSMODP00000035967	ENSDARP00000116695
ENSMODP00000005747	ENSDARP00000116160
ENSMODP00000023108	ENSDARP00000057729
ENSMODP00000012199	ENSDARP00000069661
ENSMODP00000003082	ENSDARP00000077707
ENSMODP00000022352	ENSDARP00000008092
ENSMODP00000002252	ENSDARP00000114441
ENSMODP00000002252	ENSDARP00000114711
ENSMODP00000019437	ENSDARP00000112244
ENSMODP00000026917	ENSDARP00000114070
ENSMODP00000007329	ENSDARP00000043297
ENSMODP00000007329	ENSDARP00000105362
ENSMODP00000007329	ENSDARP00000058705
ENSMODP00000008622	ENSDARP00000050897
ENSMODP00000013794	ENSDARP00000104186
ENSMODP00000013794	ENSDARP00000128024
ENSMODP00000007829	ENSDARP00000036851
ENSMODP00000001808	ENSDARP00000012506
ENSMODP00000014618	ENSDARP00000017670
ENSMODP00000014618	ENSDARP00000062538
ENSMODP00000018604	ENSDARP00000105703
ENSMODP00000038843	ENSDARP00000109109
ENSMODP00000005674	ENSDARP00000080404
ENSMODP00000005674	ENSDARP00000075049
ENSMODP00000022245	ENSDARP00000106372
ENSMODP00000018488	ENSDARP00000110039
ENSMODP00000006974	ENSDARP00000013943
ENSMODP00000023016	ENSDARP00000129456
ENSMODP00000005389	ENSDARP00000097712
ENSMODP00000010564	ENSDARP00000102615
ENSMODP00000022226	ENSDARP00000088338
ENSMODP00000038847	ENSDARP00000123693
ENSMODP00000028989	ENSDARP00000101000
ENSMODP00000003605	ENSDARP00000033575
ENSMODP00000017670	ENSDARP00000001263
ENSMODP00000017566	ENSDARP00000071718
ENSMODP00000013693	ENSDARP00000059840
ENSMODP00000025431	ENSDARP00000076977
ENSMODP00000017701	ENSDARP00000066372
ENSMODP00000010905	ENSDARP00000095198
ENSMODP00000010889	ENSDARP00000033750
ENSMODP00000000487	ENSDARP00000122155
ENSMODP00000013056	ENSDARP00000085788
ENSMODP00000024833	ENSDARP00000009179
ENSMODP00000023363	ENSDARP00000091872
ENSMODP00000006499	ENSDARP00000065494
ENSMODP00000009689	ENSDARP00000079636
ENSMODP00000009689	ENSDARP00000050209
ENSMODP00000011634	ENSDARP00000038511
ENSMODP00000006124	ENSDARP00000110985
ENSMODP00000029511	ENSDARP00000099100
ENSMODP00000008863	ENSDARP00000033638
ENSMODP00000000849	ENSDARP00000127157
ENSMODP00000005154	ENSDARP00000075769
ENSMODP00000003980	ENSDARP00000093277
ENSMODP00000040762	ENSDARP00000071527
ENSMODP00000009055	ENSDARP00000111463
ENSMODP00000009055	ENSDARP00000027776
ENSMODP00000031036	ENSDARP00000099020
ENSMODP00000012246	ENSDARP00000102219
ENSMODP00000014983	ENSDARP00000122442
ENSMODP00000014983	ENSDARP00000098349
ENSMODP00000006446	ENSDARP00000071206
ENSMODP00000015285	ENSDARP00000023594
ENSMODP00000006681	ENSDARP00000101167
ENSMODP00000034265	ENSDARP00000097850
ENSMODP00000009316	ENSDARP00000123046
ENSMODP00000023716	ENSDARP00000108870
ENSMODP00000009526	ENSDARP00000064708
ENSMODP00000002150	ENSDARP00000080869
ENSMODP00000010302	ENSDARP00000107843
ENSMODP00000017550	ENSDARP00000027028
ENSMODP00000009180	ENSDARP00000122172
ENSMODP00000005405	ENSDARP00000083123
ENSMODP00000019993	ENSDARP00000109699
ENSMODP00000019993	ENSDARP00000004922
ENSMODP00000019007	ENSDARP00000095874
ENSMODP00000000853	ENSDARP00000017189
ENSMODP00000019581	ENSDARP00000106590
ENSMODP00000037525	ENSDARP00000110098
ENSMODP00000001680	ENSDARP00000051778
ENSMODP00000014520	ENSDARP00000019179
ENSMODP00000010772	ENSDARP00000106508
ENSMODP00000026473	ENSDARP00000110359
ENSMODP00000017144	ENSDARP00000051900
ENSMODP00000002551	ENSDARP00000101211
ENSMODP00000013240	ENSDARP00000104045
ENSMODP00000010047	ENSDARP00000118274
ENSMODP00000025625	ENSDARP00000040265
ENSMODP00000001202	ENSDARP00000010347
ENSMODP00000025626	ENSDARP00000109289
ENSMODP00000008362	ENSDARP00000009713
ENSMODP00000010954	ENSDARP00000077123
ENSMODP00000010954	ENSDARP00000085962
ENSMODP00000032258	ENSDARP00000104195
ENSMODP00000040103	ENSDARP00000121429
ENSMODP00000022868	ENSDARP00000087625
ENSMODP00000024465	ENSDARP00000079812
ENSMODP00000021286	ENSDARP00000002994
ENSMODP00000020168	ENSDARP00000013575
ENSMODP00000036241	ENSDARP00000080411
ENSMODP00000004137	ENSDARP00000104463
ENSMODP00000019955	ENSDARP00000098422
ENSMODP00000019955	ENSDARP00000081544
ENSMODP00000024785	ENSDARP00000014003
ENSMODP00000024785	ENSDARP00000089612
ENSMODP00000006094	ENSDARP00000061172
ENSMODP00000003352	ENSDARP00000002844
ENSMODP00000002223	ENSDARP00000073256
ENSMODP00000005549	ENSDARP00000109056
ENSMODP00000029137	ENSDARP00000019154
ENSMODP00000008822	ENSDARP00000072334
ENSMODP00000038160	ENSDARP00000105565
ENSMODP00000012491	ENSDARP00000056137
ENSMODP00000028994	ENSDARP00000103341
ENSMODP00000026862	ENSDARP00000096452
ENSMODP00000012974	ENSDARP00000075918
ENSMODP00000007017	ENSDARP00000024892
ENSMODP00000021921	ENSDARP00000033243
ENSMODP00000000754	ENSDARP00000009990
ENSMODP00000037746	ENSDARP00000082527
ENSMODP00000037746	ENSDARP00000112624
ENSMODP00000000381	ENSDARP00000102353
ENSMODP00000008354	ENSDARP00000121427
ENSMODP00000003841	ENSDARP00000056744
ENSMODP00000009713	ENSDARP00000049225
ENSMODP00000006375	ENSDARP00000110623
ENSMODP00000014567	ENSDARP00000007824
ENSMODP00000040539	ENSDARP00000008312
ENSMODP00000029504	ENSDARP00000058458
ENSMODP00000022041	ENSDARP00000058577
ENSMODP00000024370	ENSDARP00000123862
ENSMODP00000006466	ENSDARP00000100941
ENSMODP00000015484	ENSDARP00000100140
ENSMODP00000039714	ENSDARP00000127920
ENSMODP00000026271	ENSDARP00000091859
ENSMODP00000026271	ENSDARP00000068939
ENSMODP00000007680	ENSDARP00000105618
ENSMODP00000011393	ENSDARP00000069215
ENSMODP00000012779	ENSDARP00000069966
ENSMODP00000000336	ENSDARP00000047451
ENSMODP00000016928	ENSDARP00000109534
ENSMODP00000016928	ENSDARP00000109176
ENSMODP00000018587	ENSDARP00000076902
ENSMODP00000018587	ENSDARP00000099909
ENSMODP00000004079	ENSDARP00000121336
ENSMODP00000004079	ENSDARP00000073748
ENSMODP00000005398	ENSDARP00000059795
ENSMODP00000011241	ENSDARP00000094761
ENSMODP00000019316	ENSDARP00000091640
ENSMODP00000036548	ENSDARP00000108905
ENSMODP00000012150	ENSDARP00000067516
ENSMODP00000012150	ENSDARP00000071808
ENSMODP00000000824	ENSDARP00000049675
ENSMODP00000023312	ENSDARP00000106040
ENSMODP00000011812	ENSDARP00000037411
ENSMODP00000025627	ENSDARP00000022617
ENSMODP00000005908	ENSDARP00000069672
ENSMODP00000014225	ENSDARP00000016803
ENSMODP00000022763	ENSDARP00000095367
ENSMODP00000022763	ENSDARP00000112925
ENSMODP00000025592	ENSDARP00000114555
ENSMODP00000024040	ENSDARP00000074827
ENSMODP00000016729	ENSDARP00000074928
ENSMODP00000021388	ENSDARP00000089171
ENSMODP00000012700	ENSDARP00000027924
ENSMODP00000001785	ENSDARP00000113335
ENSMODP00000015281	ENSDARP00000105198
ENSMODP00000014354	ENSDARP00000121877
ENSMODP00000004962	ENSDARP00000059263
ENSMODP00000005900	ENSDARP00000074553
ENSMODP00000035265	ENSDARP00000060504
ENSMODP00000007161	ENSDARP00000075741
ENSMODP00000007161	ENSDARP00000027521
ENSMODP00000011972	ENSDARP00000060624
ENSMODP00000000544	ENSDARP00000105393
ENSMODP00000000544	ENSDARP00000092397
ENSMODP00000018478	ENSDARP00000015065
ENSMODP00000018478	ENSDARP00000108873
ENSMODP00000008222	ENSDARP00000097710
ENSMODP00000008222	ENSDARP00000097725
ENSMODP00000008442	ENSDARP00000109506
ENSMODP00000005705	ENSDARP00000073348
ENSMODP00000022071	ENSDARP00000002357
ENSMODP00000008245	ENSDARP00000094416
ENSMODP00000008694	ENSDARP00000094479
ENSMODP00000008694	ENSDARP00000090521
ENSMODP00000015844	ENSDARP00000034396
ENSMODP00000008213	ENSDARP00000097852
ENSMODP00000015425	ENSDARP00000095054
ENSMODP00000020481	ENSDARP00000111676
ENSMODP00000000130	ENSDARP00000069131
ENSMODP00000035626	ENSDARP00000068362
ENSMODP00000032675	ENSDARP00000083841
ENSMODP00000032675	ENSDARP00000115340
ENSMODP00000022002	ENSDARP00000125676
ENSMODP00000021450	ENSDARP00000108443
ENSMODP00000026607	ENSDARP00000104653
ENSMODP00000034494	ENSDARP00000102414
ENSMODP00000034494	ENSDARP00000117598
ENSMODP00000025611	ENSDARP00000098329
ENSMODP00000000546	ENSDARP00000098796
ENSMODP00000000474	ENSDARP00000124278
ENSMODP00000000474	ENSDARP00000000488
ENSMODP00000021283	ENSDARP00000109084
ENSMODP00000008527	ENSDARP00000115190
ENSMODP00000020228	ENSDARP00000078265
ENSMODP00000022087	ENSDARP00000062401
ENSMODP00000011441	ENSDARP00000120955
ENSMODP00000025223	ENSDARP00000115246
ENSMODP00000008253	ENSDARP00000114536
ENSMODP00000029564	ENSDARP00000101673
ENSMODP00000029564	ENSDARP00000099963
ENSMODP00000003943	ENSDARP00000071926
ENSMODP00000011968	ENSDARP00000027046
ENSMODP00000007504	ENSDARP00000018976
ENSMODP00000009233	ENSDARP00000056080
ENSMODP00000000429	ENSDARP00000064732
ENSMODP00000030288	ENSDARP00000125702
ENSMODP00000032640	ENSDARP00000094348
ENSMODP00000020109	ENSDARP00000084189
ENSMODP00000006020	ENSDARP00000100942
ENSMODP00000038348	ENSDARP00000094932
ENSMODP00000017177	ENSDARP00000042971
ENSMODP00000017177	ENSDARP00000032398
ENSMODP00000024001	ENSDARP00000074839
ENSMODP00000000253	ENSDARP00000069134
ENSMODP00000000694	ENSDARP00000110566
ENSMODP00000002694	ENSDARP00000106447
ENSMODP00000023226	ENSDARP00000059326
ENSMODP00000023226	ENSDARP00000112876
ENSMODP00000011527	ENSDARP00000073475
ENSMODP00000023002	ENSDARP00000106584
ENSMODP00000024342	ENSDARP00000111199
ENSMODP00000023757	ENSDARP00000103408
ENSMODP00000009451	ENSDARP00000033788
ENSMODP00000004684	ENSDARP00000015588
ENSMODP00000025445	ENSDARP00000067620
ENSMODP00000017237	ENSDARP00000128756
ENSMODP00000015469	ENSDARP00000073103
ENSMODP00000015469	ENSDARP00000038193
ENSMODP00000023786	ENSDARP00000073136
ENSMODP00000021940	ENSDARP00000042275
ENSMODP00000001437	ENSDARP00000086634
ENSMODP00000023732	ENSDARP00000105484
ENSMODP00000023732	ENSDARP00000094840
ENSMODP00000013457	ENSDARP00000098704
ENSMODP00000025116	ENSDARP00000077648
ENSMODP00000025116	ENSDARP00000075158
ENSMODP00000033755	ENSDARP00000096925
ENSMODP00000033755	ENSDARP00000076274
ENSMODP00000010724	ENSDARP00000035841
ENSMODP00000002862	ENSDARP00000091590
ENSMODP00000007324	ENSDARP00000060192
ENSMODP00000012640	ENSDARP00000076434
ENSMODP00000013262	ENSDARP00000041380
ENSMODP00000022965	ENSDARP00000121369
ENSMODP00000015598	ENSDARP00000065879
ENSMODP00000017667	ENSDARP00000095079
ENSMODP00000017399	ENSDARP00000074719
ENSMODP00000038519	ENSDARP00000109085
ENSMODP00000021301	ENSDARP00000003013
ENSMODP00000021025	ENSDARP00000085363
ENSMODP00000030140	ENSDARP00000052364
ENSMODP00000020391	ENSDARP00000062701
ENSMODP00000015233	ENSDARP00000052365
ENSMODP00000013188	ENSDARP00000112432
ENSMODP00000018821	ENSDARP00000024947
ENSMODP00000018821	ENSDARP00000046217
ENSMODP00000010847	ENSDARP00000067933
ENSMODP00000010341	ENSDARP00000101844
ENSMODP00000020125	ENSDARP00000034038
ENSMODP00000019344	ENSDARP00000095538
ENSMODP00000034155	ENSDARP00000042099
ENSMODP00000034155	ENSDARP00000034858
ENSMODP00000025486	ENSDARP00000111484
ENSMODP00000025486	ENSDARP00000067540
ENSMODP00000009701	ENSDARP00000008510
ENSMODP00000030251	ENSDARP00000115181
ENSMODP00000021469	ENSDARP00000061036
ENSMODP00000023550	ENSDARP00000071406
ENSMODP00000020056	ENSDARP00000023845
ENSMODP00000020056	ENSDARP00000107652
ENSMODP00000001145	ENSDARP00000057971
ENSMODP00000018020	ENSDARP00000023098
ENSMODP00000004384	ENSDARP00000058661
ENSMODP00000026009	ENSDARP00000079802
ENSMODP00000026009	ENSDARP00000120305
ENSMODP00000027349	ENSDARP00000082836
ENSMODP00000014557	ENSDARP00000118154
ENSMODP00000011339	ENSDARP00000067130
ENSMODP00000023115	ENSDARP00000109755
ENSMODP00000003743	ENSDARP00000077740
ENSMODP00000026955	ENSDARP00000049464
ENSMODP00000020434	ENSDARP00000100679
ENSMODP00000000944	ENSDARP00000085375
ENSMODP00000032676	ENSDARP00000070155
ENSMODP00000009813	ENSDARP00000121575
ENSMODP00000009933	ENSDARP00000114970
ENSMODP00000033980	ENSDARP00000094033
ENSMODP00000012354	ENSDARP00000073572
ENSMODP00000002565	ENSDARP00000124594
ENSMODP00000002565	ENSDARP00000101759
ENSMODP00000020280	ENSDARP00000043428
ENSMODP00000008619	ENSDARP00000089852
ENSMODP00000008619	ENSDARP00000075936
ENSMODP00000005464	ENSDARP00000048613
ENSMODP00000005464	ENSDARP00000077277
ENSMODP00000025778	ENSDARP00000118703
ENSMODP00000025778	ENSDARP00000125103
ENSMODP00000001039	ENSDARP00000103191
ENSMODP00000015401	ENSDARP00000072885
ENSMODP00000018053	ENSDARP00000099567
ENSMODP00000003470	ENSDARP00000097750
ENSMODP00000012022	ENSDARP00000070393
ENSMODP00000003356	ENSDARP00000089792
ENSMODP00000011738	ENSDARP00000003459
ENSMODP00000018820	ENSDARP00000050527
ENSMODP00000018820	ENSDARP00000073055
ENSMODP00000024477	ENSDARP00000100708
ENSMODP00000038322	ENSDARP00000108179
ENSMODP00000030082	ENSDARP00000103850
ENSMODP00000021354	ENSDARP00000072664
ENSMODP00000034131	ENSDARP00000089068
ENSMODP00000017409	ENSDARP00000107643
ENSMODP00000017409	ENSDARP00000057421
ENSMODP00000001778	ENSDARP00000021266
ENSMODP00000006007	ENSDARP00000099485
ENSMODP00000038040	ENSDARP00000128445
ENSMODP00000038040	ENSDARP00000127385
ENSMODP00000010172	ENSDARP00000126876
ENSMODP00000003064	ENSDARP00000079958
ENSMODP00000003064	ENSDARP00000085613
ENSMODP00000027239	ENSDARP00000128910
ENSMODP00000027239	ENSDARP00000122562
ENSMODP00000017220	ENSDARP00000098656
ENSMODP00000011818	ENSDARP00000010990
ENSMODP00000035890	ENSDARP00000076483
ENSMODP00000005986	ENSDARP00000096012
ENSMODP00000005986	ENSDARP00000065032
ENSMODP00000002334	ENSDARP00000028958
ENSMODP00000012158	ENSDARP00000045658
ENSMODP00000011779	ENSDARP00000074466
ENSMODP00000011779	ENSDARP00000121481
ENSMODP00000002275	ENSDARP00000037677
ENSMODP00000009126	ENSDARP00000100688
ENSMODP00000002600	ENSDARP00000040333
ENSMODP00000006925	ENSDARP00000059343
ENSMODP00000023154	ENSDARP00000050302
ENSMODP00000009691	ENSDARP00000109627
ENSMODP00000001148	ENSDARP00000057501
ENSMODP00000003121	ENSDARP00000003481
ENSMODP00000032776	ENSDARP00000077802
ENSMODP00000021504	ENSDARP00000028345
ENSMODP00000017677	ENSDARP00000065082
ENSMODP00000021594	ENSDARP00000110639
ENSMODP00000004536	ENSDARP00000124776
ENSMODP00000004536	ENSDARP00000058502
ENSMODP00000026635	ENSDARP00000086420
ENSMODP00000020364	ENSDARP00000102401
ENSMODP00000001657	ENSDARP00000110866
ENSMODP00000022572	ENSDARP00000000618
ENSMODP00000041088	ENSDARP00000084183
ENSMODP00000041088	ENSDARP00000080722
ENSMODP00000012818	ENSDARP00000096817
ENSMODP00000036499	ENSDARP00000127379
ENSMODP00000002162	ENSDARP00000055510
ENSMODP00000007706	ENSDARP00000105911
ENSMODP00000019151	ENSDARP00000094406
ENSMODP00000011885	ENSDARP00000062291
ENSMODP00000020305	ENSDARP00000102117
ENSMODP00000029006	ENSDARP00000045947
ENSMODP00000036139	ENSDARP00000109040
ENSMODP00000024282	ENSDARP00000053508
ENSMODP00000011356	ENSDARP00000107088
ENSMODP00000005643	ENSDARP00000042754
ENSMODP00000002270	ENSDARP00000093644
ENSMODP00000002561	ENSDARP00000100886
ENSMODP00000002561	ENSDARP00000100747
ENSMODP00000005927	ENSDARP00000100545
ENSMODP00000024027	ENSDARP00000032054
ENSMODP00000008095	ENSDARP00000056279
ENSMODP00000008095	ENSDARP00000029635
ENSMODP00000024313	ENSDARP00000027919
ENSMODP00000021801	ENSDARP00000079570
ENSMODP00000024609	ENSDARP00000103729
ENSMODP00000024173	ENSDARP00000110330
ENSMODP00000028249	ENSDARP00000111022
ENSMODP00000022136	ENSDARP00000069555
ENSMODP00000003242	ENSDARP00000093211
ENSMODP00000025773	ENSDARP00000050602
ENSMODP00000036015	ENSDARP00000116080
ENSMODP00000005304	ENSDARP00000114236
ENSMODP00000020382	ENSDARP00000015024
ENSMODP00000013602	ENSDARP00000112509
ENSMODP00000007792	ENSDARP00000016210
ENSMODP00000015990	ENSDARP00000101097
ENSMODP00000002562	ENSDARP00000128780
ENSMODP00000010334	ENSDARP00000088447
ENSMODP00000021643	ENSDARP00000102225
ENSMODP00000002723	ENSDARP00000098126
ENSMODP00000003570	ENSDARP00000099487
ENSMODP00000023866	ENSDARP00000093187
ENSMODP00000002300	ENSDARP00000055339
ENSMODP00000036542	ENSDARP00000099212
ENSMODP00000020972	ENSDARP00000025776
ENSMODP00000026388	ENSDARP00000023792
ENSMODP00000014831	ENSDARP00000045808
ENSMODP00000022588	ENSDARP00000000005
ENSMODP00000022588	ENSDARP00000040034
ENSMODP00000013307	ENSDARP00000040537
ENSMODP00000013307	ENSDARP00000107582
ENSMODP00000028789	ENSDARP00000099313
ENSMODP00000033491	ENSDARP00000109004
ENSMODP00000033491	ENSDARP00000122431
ENSMODP00000019616	ENSDARP00000016733
ENSMODP00000019188	ENSDARP00000114828
ENSMODP00000019188	ENSDARP00000112412
ENSMODP00000005475	ENSDARP00000014106
ENSMODP00000009994	ENSDARP00000093111
ENSMODP00000022371	ENSDARP00000020522
ENSMODP00000003194	ENSDARP00000089001
ENSMODP00000011041	ENSDARP00000127037
ENSMODP00000011039	ENSDARP00000122887
ENSMODP00000012196	ENSDARP00000092857
ENSMODP00000003656	ENSDARP00000107378
ENSMODP00000013054	ENSDARP00000129564
ENSMODP00000013054	ENSDARP00000116133
ENSMODP00000035379	ENSDARP00000114217
ENSMODP00000005922	ENSDARP00000092205
ENSMODP00000004736	ENSDARP00000013643
ENSMODP00000004736	ENSDARP00000109017
ENSMODP00000000452	ENSDARP00000098991
ENSMODP00000000452	ENSDARP00000063174
ENSMODP00000018859	ENSDARP00000118341
ENSMODP00000018859	ENSDARP00000076235
ENSMODP00000000469	ENSDARP00000003485
ENSMODP00000001220	ENSDARP00000119527
ENSMODP00000028908	ENSDARP00000067853
ENSMODP00000028908	ENSDARP00000093501
ENSMODP00000002563	ENSDARP00000112471
ENSMODP00000035688	ENSDARP00000104134
ENSMODP00000023213	ENSDARP00000080111
ENSMODP00000023213	ENSDARP00000080110
ENSMODP00000023428	ENSDARP00000102111
ENSMODP00000023428	ENSDARP00000075341
ENSMODP00000000249	ENSDARP00000055563
ENSMODP00000000479	ENSDARP00000080391
ENSMODP00000026397	ENSDARP00000105604
ENSMODP00000016123	ENSDARP00000084002
ENSMODP00000016123	ENSDARP00000078392
ENSMODP00000021880	ENSDARP00000118745
ENSMODP00000021880	ENSDARP00000093418
ENSMODP00000018797	ENSDARP00000077150
ENSMODP00000023334	ENSDARP00000076047
ENSMODP00000023334	ENSDARP00000076200
ENSMODP00000017975	ENSDARP00000047088
ENSMODP00000017975	ENSDARP00000106742
ENSMODP00000021307	ENSDARP00000109320
ENSMODP00000021307	ENSDARP00000120661
ENSMODP00000012044	ENSDARP00000105074
ENSMODP00000030207	ENSDARP00000122490
ENSMODP00000019613	ENSDARP00000065806
ENSMODP00000024010	ENSDARP00000060934
ENSMODP00000019109	ENSDARP00000101753
ENSMODP00000010652	ENSDARP00000107016
ENSMODP00000008555	ENSDARP00000124191
ENSMODP00000023830	ENSDARP00000089270
ENSMODP00000010813	ENSDARP00000081987
ENSMODP00000013424	ENSDARP00000103209
ENSMODP00000016279	ENSDARP00000110364
ENSMODP00000016279	ENSDARP00000053840
ENSMODP00000013384	ENSDARP00000042516
ENSMODP00000013384	ENSDARP00000071653
ENSMODP00000004565	ENSDARP00000015974
ENSMODP00000028423	ENSDARP00000087679
ENSMODP00000004558	ENSDARP00000074579
ENSMODP00000012942	ENSDARP00000103821
ENSMODP00000011716	ENSDARP00000103920
ENSMODP00000013466	ENSDARP00000023907
ENSMODP00000016015	ENSDARP00000007948
ENSMODP00000041197	ENSDARP00000066788
ENSMODP00000000437	ENSDARP00000124963
ENSMODP00000000437	ENSDARP00000043700
ENSMODP00000022719	ENSDARP00000123809
ENSMODP00000026322	ENSDARP00000096167
ENSMODP00000017431	ENSDARP00000069236
ENSMODP00000013715	ENSDARP00000105066
ENSMODP00000013715	ENSDARP00000106770
ENSMODP00000002105	ENSDARP00000036969
ENSMODP00000007274	ENSDARP00000072289
ENSMODP00000002115	ENSDARP00000114768
ENSMODP00000002115	ENSDARP00000110288
ENSMODP00000008475	ENSDARP00000104974
ENSMODP00000002379	ENSDARP00000032748
ENSMODP00000026022	ENSDARP00000075883
ENSMODP00000022909	ENSDARP00000025514
ENSMODP00000021212	ENSDARP00000105420
ENSMODP00000017819	ENSDARP00000102589
ENSMODP00000025593	ENSDARP00000108298
ENSMODP00000025593	ENSDARP00000089498
ENSMODP00000024318	ENSDARP00000059731
ENSMODP00000014146	ENSDARP00000066371
ENSMODP00000005376	ENSDARP00000119345
ENSMODP00000020621	ENSDARP00000048437
ENSMODP00000016034	ENSDARP00000109366
ENSMODP00000020966	ENSDARP00000107614
ENSMODP00000022491	ENSDARP00000107835
ENSMODP00000022004	ENSDARP00000094300
ENSMODP00000022004	ENSDARP00000011307
ENSMODP00000021415	ENSDARP00000115010
ENSMODP00000021415	ENSDARP00000017195
ENSMODP00000021822	ENSDARP00000026470
ENSMODP00000021414	ENSDARP00000094918
ENSMODP00000005123	ENSDARP00000006882
ENSMODP00000021523	ENSDARP00000088981
ENSMODP00000013320	ENSDARP00000104727
ENSMODP00000013320	ENSDARP00000103388
ENSMODP00000015379	ENSDARP00000128495
ENSMODP00000022037	ENSDARP00000129239
ENSMODP00000022037	ENSDARP00000123551
ENSMODP00000030807	ENSDARP00000086285
ENSMODP00000016719	ENSDARP00000113718
ENSMODP00000040791	ENSDARP00000066923
ENSMODP00000025787	ENSDARP00000109057
ENSMODP00000028759	ENSDARP00000085589
ENSMODP00000021852	ENSDARP00000053533
ENSMODP00000024163	ENSDARP00000080685
ENSMODP00000022841	ENSDARP00000095560
ENSMODP00000022841	ENSDARP00000005233
ENSMODP00000021988	ENSDARP00000087373
ENSMODP00000013582	ENSDARP00000093160
ENSMODP00000022436	ENSDARP00000127233
ENSMODP00000000187	ENSDARP00000081388
ENSMODP00000013530	ENSDARP00000070190
ENSMODP00000039129	ENSDARP00000102765
ENSMODP00000037855	ENSDARP00000108041
ENSMODP00000037855	ENSDARP00000048854
ENSMODP00000011440	ENSDARP00000084492
ENSMODP00000011440	ENSDARP00000100524
ENSMODP00000019202	ENSDARP00000116187
ENSMODP00000001457	ENSDARP00000118870
ENSMODP00000015719	ENSDARP00000043095
ENSMODP00000025489	ENSDARP00000109106
ENSMODP00000025762	ENSDARP00000051523
ENSMODP00000005094	ENSDARP00000059368
ENSMODP00000023625	ENSDARP00000005262
ENSMODP00000014093	ENSDARP00000063617
ENSMODP00000012594	ENSDARP00000090326
ENSMODP00000010237	ENSDARP00000055063
ENSMODP00000010237	ENSDARP00000096752
ENSMODP00000000934	ENSDARP00000119857
ENSMODP00000000934	ENSDARP00000113048
ENSMODP00000019976	ENSDARP00000117214
ENSMODP00000006082	ENSDARP00000054848
ENSMODP00000040702	ENSDARP00000108316
ENSMODP00000002766	ENSDARP00000092246
ENSMODP00000000399	ENSDARP00000116730
ENSMODP00000005825	ENSDARP00000099426
ENSMODP00000011033	ENSDARP00000122116
ENSMODP00000000838	ENSDARP00000104864
ENSMODP00000014368	ENSDARP00000070289
ENSMODP00000025340	ENSDARP00000074483
ENSMODP00000025340	ENSDARP00000097744
ENSMODP00000016300	ENSDARP00000075348
ENSMODP00000024624	ENSDARP00000003841
ENSMODP00000026280	ENSDARP00000076426
ENSMODP00000026280	ENSDARP00000102441
ENSMODP00000006642	ENSDARP00000082979
ENSMODP00000006642	ENSDARP00000105236
ENSMODP00000013456	ENSDARP00000124218
ENSMODP00000022110	ENSDARP00000069581
ENSMODP00000023187	ENSDARP00000124101
ENSMODP00000006952	ENSDARP00000123657
ENSMODP00000034906	ENSDARP00000081043
ENSMODP00000029642	ENSDARP00000012776
ENSMODP00000001893	ENSDARP00000074623
ENSMODP00000001893	ENSDARP00000096363
ENSMODP00000023242	ENSDARP00000096556
ENSMODP00000015362	ENSDARP00000082159
ENSMODP00000008501	ENSDARP00000098433
ENSMODP00000008501	ENSDARP00000099233
ENSMODP00000032729	ENSDARP00000104323
ENSMODP00000006029	ENSDARP00000100472
ENSMODP00000013337	ENSDARP00000008105
ENSMODP00000020292	ENSDARP00000104821
ENSMODP00000021849	ENSDARP00000053530
ENSMODP00000040586	ENSDARP00000126317
ENSMODP00000005066	ENSDARP00000109215
ENSMODP00000039503	ENSDARP00000098515
ENSMODP00000013770	ENSDARP00000090749
ENSMODP00000002547	ENSDARP00000126058
ENSMODP00000007208	ENSDARP00000107099
ENSMODP00000019745	ENSDARP00000061075
ENSMODP00000035126	ENSDARP00000027966
ENSMODP00000011937	ENSDARP00000097622
ENSMODP00000011937	ENSDARP00000107490
ENSMODP00000023649	ENSDARP00000120440
ENSMODP00000023649	ENSDARP00000049927
ENSMODP00000000328	ENSDARP00000060575
ENSMODP00000000328	ENSDARP00000096413
ENSMODP00000039408	ENSDARP00000096458
ENSMODP00000039408	ENSDARP00000010568
ENSMODP00000012595	ENSDARP00000011527
ENSMODP00000012595	ENSDARP00000111211
ENSMODP00000024807	ENSDARP00000108464
ENSMODP00000017725	ENSDARP00000042420
ENSMODP00000026347	ENSDARP00000060005
ENSMODP00000026346	ENSDARP00000114921
ENSMODP00000029187	ENSDARP00000054735
ENSMODP00000005513	ENSDARP00000126818
ENSMODP00000011626	ENSDARP00000128178
ENSMODP00000012579	ENSDARP00000125087
ENSMODP00000023619	ENSDARP00000020170
ENSMODP00000003794	ENSDARP00000084452
ENSMODP00000003794	ENSDARP00000105699
ENSMODP00000008393	ENSDARP00000122306
ENSMODP00000005230	ENSDARP00000109910
ENSMODP00000009029	ENSDARP00000121593
ENSMODP00000009029	ENSDARP00000076415
ENSMODP00000001300	ENSDARP00000038214
ENSMODP00000009421	ENSDARP00000106388
ENSMODP00000009421	ENSDARP00000115296
ENSMODP00000010627	ENSDARP00000105530
ENSMODP00000011986	ENSDARP00000127735
ENSMODP00000011986	ENSDARP00000088314
ENSMODP00000002576	ENSDARP00000081860
ENSMODP00000026078	ENSDARP00000089751
ENSMODP00000008240	ENSDARP00000096327
ENSMODP00000001721	ENSDARP00000094631
ENSMODP00000001721	ENSDARP00000012087
ENSMODP00000026291	ENSDARP00000105876
ENSMODP00000017128	ENSDARP00000087964
ENSMODP00000007108	ENSDARP00000123542
ENSMODP00000010692	ENSDARP00000003380
ENSMODP00000010692	ENSDARP00000112128
ENSMODP00000008673	ENSDARP00000086185
ENSMODP00000002763	ENSDARP00000105597
ENSMODP00000002763	ENSDARP00000055106
ENSMODP00000000301	ENSDARP00000060701
ENSMODP00000010528	ENSDARP00000103159
ENSMODP00000010073	ENSDARP00000101059
ENSMODP00000032191	ENSDARP00000070556
ENSMODP00000009501	ENSDARP00000049502
ENSMODP00000001101	ENSDARP00000086415
ENSMODP00000004406	ENSDARP00000085308
ENSMODP00000009401	ENSDARP00000112164
ENSMODP00000017551	ENSDARP00000024623
ENSMODP00000001455	ENSDARP00000054234
ENSMODP00000030254	ENSDARP00000093386
ENSMODP00000025939	ENSDARP00000129827
ENSMODP00000029725	ENSDARP00000087335
ENSMODP00000007595	ENSDARP00000061737
ENSMODP00000000448	ENSDARP00000068355
ENSMODP00000016476	ENSDARP00000067923
ENSMODP00000013976	ENSDARP00000021737
ENSMODP00000000581	ENSDARP00000108605
ENSMODP00000021756	ENSDARP00000091836
ENSMODP00000014791	ENSDARP00000026625
ENSMODP00000008892	ENSDARP00000118376
ENSMODP00000007535	ENSDARP00000008364
ENSMODP00000004307	ENSDARP00000077706
ENSMODP00000029151	ENSDARP00000104183
ENSMODP00000004279	ENSDARP00000084823
ENSMODP00000022632	ENSDARP00000004624
ENSMODP00000017986	ENSDARP00000092387
ENSMODP00000016550	ENSDARP00000104288
ENSMODP00000002057	ENSDARP00000079577
ENSMODP00000023903	ENSDARP00000080499
ENSMODP00000023903	ENSDARP00000111239
ENSMODP00000016112	ENSDARP00000117350
ENSMODP00000011712	ENSDARP00000017119
ENSMODP00000006821	ENSDARP00000128675
ENSMODP00000007341	ENSDARP00000104030
ENSMODP00000036418	ENSDARP00000102719
ENSMODP00000031883	ENSDARP00000120270
ENSMODP00000008755	ENSDARP00000004144
ENSMODP00000021714	ENSDARP00000058796
ENSMODP00000011249	ENSDARP00000055153
ENSMODP00000011702	ENSDARP00000112058
ENSMODP00000016105	ENSDARP00000120420
ENSMODP00000005316	ENSDARP00000129811
ENSMODP00000004548	ENSDARP00000007196
ENSMODP00000000178	ENSDARP00000109081
ENSMODP00000027542	ENSDARP00000076899
ENSMODP00000021395	ENSDARP00000103061
ENSMODP00000021395	ENSDARP00000103566
ENSMODP00000021711	ENSDARP00000062531
ENSMODP00000021711	ENSDARP00000071210
ENSMODP00000008261	ENSDARP00000111947
ENSMODP00000008261	ENSDARP00000072337
ENSMODP00000017293	ENSDARP00000004943
ENSMODP00000002996	ENSDARP00000106640
ENSMODP00000002996	ENSDARP00000127004
ENSMODP00000022804	ENSDARP00000109804
ENSMODP00000022804	ENSDARP00000059954
ENSMODP00000040099	ENSDARP00000067735
ENSMODP00000000136	ENSDARP00000062899
ENSMODP00000009833	ENSDARP00000088337
ENSMODP00000009833	ENSDARP00000119462
ENSMODP00000000410	ENSDARP00000128208
ENSMODP00000022549	ENSDARP00000075472
ENSMODP00000025381	ENSDARP00000071521
ENSMODP00000022552	ENSDARP00000104230
ENSMODP00000022480	ENSDARP00000004889
ENSMODP00000000623	ENSDARP00000029203
ENSMODP00000005965	ENSDARP00000028333
ENSMODP00000005965	ENSDARP00000007424
ENSMODP00000000937	ENSDARP00000124409
ENSMODP00000000937	ENSDARP00000063995
ENSMODP00000035585	ENSDARP00000003665
ENSMODP00000018160	ENSDARP00000093347
ENSMODP00000004313	ENSDARP00000012691
ENSMODP00000004249	ENSDARP00000049166
ENSMODP00000020356	ENSDARP00000113461
ENSMODP00000020356	ENSDARP00000084498
ENSMODP00000003924	ENSDARP00000035581
ENSMODP00000014627	ENSDARP00000005771
ENSMODP00000037223	ENSDARP00000056419
ENSMODP00000023811	ENSDARP00000020361
ENSMODP00000013896	ENSDARP00000080999
ENSMODP00000019379	ENSDARP00000009970
ENSMODP00000015068	ENSDARP00000071885
ENSMODP00000015068	ENSDARP00000088034
ENSMODP00000040581	ENSDARP00000109124
ENSMODP00000000143	ENSDARP00000031031
ENSMODP00000000708	ENSDARP00000063007
ENSMODP00000003046	ENSDARP00000099262
ENSMODP00000013666	ENSDARP00000012447
ENSMODP00000003297	ENSDARP00000109375
ENSMODP00000032532	ENSDARP00000111201
ENSMODP00000005883	ENSDARP00000104233
ENSMODP00000004209	ENSDARP00000005251
ENSMODP00000019311	ENSDARP00000060344
ENSMODP00000007439	ENSDARP00000042296
ENSMODP00000022689	ENSDARP00000069982
ENSMODP00000009014	ENSDARP00000051548
ENSMODP00000010999	ENSDARP00000006712
ENSMODP00000024289	ENSDARP00000088296
ENSMODP00000024289	ENSDARP00000064965
ENSMODP00000025903	ENSDARP00000109893
ENSMODP00000003590	ENSDARP00000078938
ENSMODP00000037274	ENSDARP00000060953
ENSMODP00000035224	ENSDARP00000070706
ENSMODP00000014386	ENSDARP00000022483
ENSMODP00000014386	ENSDARP00000110181
ENSMODP00000021896	ENSDARP00000105872
ENSMODP00000016277	ENSDARP00000091863
ENSMODP00000012015	ENSDARP00000041857
ENSMODP00000026268	ENSDARP00000029449
ENSMODP00000026268	ENSDARP00000072374
ENSMODP00000014292	ENSDARP00000101724
ENSMODP00000011856	ENSDARP00000085782
ENSMODP00000000810	ENSDARP00000123249
ENSMODP00000000810	ENSDARP00000011459
ENSMODP00000005938	ENSDARP00000068639
ENSMODP00000000563	ENSDARP00000105116
ENSMODP00000017785	ENSDARP00000022315
ENSMODP00000024110	ENSDARP00000099634
ENSMODP00000024110	ENSDARP00000102572
ENSMODP00000027725	ENSDARP00000098597
ENSMODP00000013246	ENSDARP00000099601
ENSMODP00000021193	ENSDARP00000092960
ENSMODP00000032514	ENSDARP00000104597
ENSMODP00000018198	ENSDARP00000115000
ENSMODP00000018796	ENSDARP00000101212
ENSMODP00000003004	ENSDARP00000093744
ENSMODP00000037026	ENSDARP00000100863
ENSMODP00000000717	ENSDARP00000099375
ENSMODP00000014686	ENSDARP00000122491
ENSMODP00000018316	ENSDARP00000099219
ENSMODP00000018999	ENSDARP00000098390
[truncated: 7,847 more rows]
