# Supplementary material for: Reconstruction of proto-vertebrate, proto-cyclostome and proto-gnathostome genomes provides new insights into early vertebrate evolution
Source: Nat Commun. 2021 Jul 23;12:4489. doi: 10.1038/s41467-021-24573-z (PMC8302630; doi:10.1038/s41467-021-24573-z)
Supplement: Supplementary file 4 — Supplementary Data 1 [file 41467_2021_24573_MOESM4_ESM.zip › SuppData1/orthologs/MONDO-CALMI.txt]

ENSMODP00000000002	SINCAM921321
ENSMODP00000000005	SINCAM004986
ENSMODP00000000007	SINCAM922514
ENSMODP00000000009	SINCAM921322
ENSMODP00000000026	SINCAM007078
ENSMODP00000000030	SINCAM921676
ENSMODP00000000032	SINCAM000476
ENSMODP00000000033	SINCAM007076
ENSMODP00000000035	SINCAM920764
ENSMODP00000000037	SINCAM002271
ENSMODP00000000038	SINCAM000289
ENSMODP00000000039	SINCAM004774
ENSMODP00000000050	SINCAM004983
ENSMODP00000000052	SINCAM000290
ENSMODP00000000056	SINCAM008399
ENSMODP00000000062	SINCAM921409
ENSMODP00000000069	SINCAM004980
ENSMODP00000000071	SINCAM002272
ENSMODP00000000079	SINCAM007080
ENSMODP00000000081	SINCAM000178
ENSMODP00000000087	SINCAM921407
ENSMODP00000000090	SINCAM004976
ENSMODP00000000091	SINCAM002274
ENSMODP00000000092	SINCAM000291
ENSMODP00000000094	SINCAM007081
ENSMODP00000000098	SINCAM000292
ENSMODP00000000102	SINCAM007082
ENSMODP00000000103	SINCAM009920
ENSMODP00000000105	SINCAM921359
ENSMODP00000000108	SINCAM921856
ENSMODP00000000110	SINCAM004650
ENSMODP00000000113	SINCAM008408
ENSMODP00000000114	SINCAM009921
ENSMODP00000000116	SINCAM006344
ENSMODP00000000120	SINCAM008402
ENSMODP00000000124	SINCAM000298
ENSMODP00000000130	SINCAM011408
ENSMODP00000000132	SINCAM011407
ENSMODP00000000133	SINCAM010907
ENSMODP00000000134	SINCAM004477
ENSMODP00000000135	SINCAM008136
ENSMODP00000000136	SINCAM008404
ENSMODP00000000137	SINCAM000301
ENSMODP00000000138	SINCAM009508
ENSMODP00000000142	SINCAM921857
ENSMODP00000000143	SINCAM011406
ENSMODP00000000144	SINCAM004653
ENSMODP00000000146	SINCAM000473
ENSMODP00000000150	SINCAM920476
ENSMODP00000000153	SINCAM004970
ENSMODP00000000154	SINCAM008458
ENSMODP00000000160	SINCAM008457
ENSMODP00000000163	SINCAM007084
ENSMODP00000000167	SINCAM922029
ENSMODP00000000168	SINCAM921545
ENSMODP00000000171	SINCAM009923
ENSMODP00000000172	SINCAM007086
ENSMODP00000000174	SINCAM008456
ENSMODP00000000175	SINCAM006360
ENSMODP00000000178	SINCAM000472
ENSMODP00000000179	SINCAM009712
ENSMODP00000000182	SINCAM921682
ENSMODP00000000185	SINCAM006990
ENSMODP00000000186	SINCAM920477
ENSMODP00000000187	SINCAM004655
ENSMODP00000000188	SINCAM011160
ENSMODP00000000191	SINCAM008450
ENSMODP00000000192	SINCAM922815
ENSMODP00000000193	SINCAM921831
ENSMODP00000000194	SINCAM013669
ENSMODP00000000195	SINCAM004656
ENSMODP00000000197	SINCAM000306
ENSMODP00000000199	SINCAM004478
ENSMODP00000000202	SINCAM011938
ENSMODP00000000204	SINCAM011410
ENSMODP00000000207	SINCAM005748
ENSMODP00000000209	SINCAM004657
ENSMODP00000000210	SINCAM012329
ENSMODP00000000213	SINCAM012557
ENSMODP00000000215	SINCAM009711
ENSMODP00000000216	SINCAM001338
ENSMODP00000000217	SINCAM008449
ENSMODP00000000222	SINCAM011117
ENSMODP00000000226	SINCAM011125
ENSMODP00000000229	SINCAM001676
ENSMODP00000000235	SINCAM008453
ENSMODP00000000237	SINCAM011942
ENSMODP00000000241	SINCAM009710
ENSMODP00000000243	SINCAM006919
ENSMODP00000000245	SINCAM004481
ENSMODP00000000251	SINCAM008388
ENSMODP00000000253	SINCAM011124
ENSMODP00000000254	SINCAM011948
ENSMODP00000000256	SINCAM000308
ENSMODP00000000258	SINCAM004658
ENSMODP00000000259	SINCAM011947
ENSMODP00000000262	SINCAM001342
ENSMODP00000000264	SINCAM008423
ENSMODP00000000265	SINCAM004660
ENSMODP00000000266	SINCAM000310
ENSMODP00000000269	SINCAM011946
ENSMODP00000000271	SINCAM008420
ENSMODP00000000274	SINCAM009709
ENSMODP00000000276	SINCAM004661
ENSMODP00000000278	SINCAM011123
ENSMODP00000000283	SINCAM012375
ENSMODP00000000286	SINCAM004662
ENSMODP00000000291	SINCAM012374
ENSMODP00000000294	SINCAM006307
ENSMODP00000000300	SINCAM011866
ENSMODP00000000301	SINCAM003405
ENSMODP00000000306	SINCAM013831
ENSMODP00000000307	SINCAM922396
ENSMODP00000000308	SINCAM006354
ENSMODP00000000313	SINCAM007058
ENSMODP00000000322	SINCAM006353
ENSMODP00000000325	SINCAM008418
ENSMODP00000000328	SINCAM921848
ENSMODP00000000330	SINCAM014705
ENSMODP00000000331	SINCAM007943
ENSMODP00000000334	SINCAM004663
ENSMODP00000000337	SINCAM921571
ENSMODP00000000341	SINCAM005350
ENSMODP00000000344	SINCAM006714
ENSMODP00000000347	SINCAM921847
ENSMODP00000000348	SINCAM005349
ENSMODP00000000351	SINCAM008417
ENSMODP00000000352	SINCAM920873
ENSMODP00000000353	SINCAM005347
ENSMODP00000000356	SINCAM921683
ENSMODP00000000366	SINCAM007454
ENSMODP00000000370	SINCAM005346
ENSMODP00000000371	SINCAM922523
ENSMODP00000000374	SINCAM008401
ENSMODP00000000376	SINCAM001968
ENSMODP00000000378	SINCAM011864
ENSMODP00000000381	SINCAM004629
ENSMODP00000000383	SINCAM003848
ENSMODP00000000384	SINCAM000312
ENSMODP00000000387	SINCAM007071
ENSMODP00000000388	SINCAM004967
ENSMODP00000000389	SINCAM006350
ENSMODP00000000391	SINCAM000471
ENSMODP00000000392	SINCAM012248
ENSMODP00000000393	SINCAM008406
ENSMODP00000000396	SINCAM007729
ENSMODP00000000399	SINCAM000313
ENSMODP00000000402	SINCAM003847
ENSMODP00000000404	SINCAM001969
ENSMODP00000000405	SINCAM003846
ENSMODP00000000406	SINCAM012381
ENSMODP00000000408	SINCAM005315
ENSMODP00000000410	SINCAM921402
ENSMODP00000000415	SINCAM012332
ENSMODP00000000417	SINCAM003845
ENSMODP00000000418	SINCAM007056
ENSMODP00000000421	SINCAM006437
ENSMODP00000000424	SINCAM005345
ENSMODP00000000425	SINCAM007055
ENSMODP00000000427	SINCAM005312
ENSMODP00000000429	SINCAM004664
ENSMODP00000000430	SINCAM001809
ENSMODP00000000431	SINCAM921846
ENSMODP00000000434	SINCAM000470
ENSMODP00000000437	SINCAM012249
ENSMODP00000000440	SINCAM012317
ENSMODP00000000443	SINCAM004137
ENSMODP00000000448	SINCAM011766
ENSMODP00000000449	SINCAM921401
ENSMODP00000000450	SINCAM003844
ENSMODP00000000451	SINCAM006964
ENSMODP00000000452	SINCAM920890
ENSMODP00000000458	SINCAM921553
ENSMODP00000000462	SINCAM921361
ENSMODP00000000465	SINCAM002142
ENSMODP00000000466	SINCAM000468
ENSMODP00000000470	SINCAM000314
ENSMODP00000000471	SINCAM003842
ENSMODP00000000472	SINCAM006435
ENSMODP00000000474	SINCAM012251
ENSMODP00000000478	SINCAM006434
ENSMODP00000000479	SINCAM001810
ENSMODP00000000481	SINCAM920888
ENSMODP00000000483	SINCAM000466
ENSMODP00000000485	SINCAM922383
ENSMODP00000000486	SINCAM003841
ENSMODP00000000488	SINCAM920886
ENSMODP00000000501	SINCAM006432
ENSMODP00000000503	SINCAM920884
ENSMODP00000000506	SINCAM920495
ENSMODP00000000510	SINCAM007053
ENSMODP00000000511	SINCAM011852
ENSMODP00000000516	SINCAM006431
ENSMODP00000000517	SINCAM000207
ENSMODP00000000519	SINCAM002108
ENSMODP00000000521	SINCAM000209
ENSMODP00000000525	SINCAM012041
ENSMODP00000000527	SINCAM012316
ENSMODP00000000528	SINCAM001970
ENSMODP00000000529	SINCAM011562
ENSMODP00000000531	SINCAM004963
ENSMODP00000000533	SINCAM001971
ENSMODP00000000535	SINCAM005343
ENSMODP00000000537	SINCAM014085
ENSMODP00000000538	SINCAM004962
ENSMODP00000000540	SINCAM003840
ENSMODP00000000541	SINCAM012043
ENSMODP00000000542	SINCAM014117
ENSMODP00000000543	SINCAM006429
ENSMODP00000000544	SINCAM920494
ENSMODP00000000546	SINCAM012254
ENSMODP00000000550	SINCAM005046
ENSMODP00000000552	SINCAM001972
ENSMODP00000000554	SINCAM000210
ENSMODP00000000558	SINCAM005045
ENSMODP00000000559	SINCAM920493
ENSMODP00000000561	SINCAM001975
ENSMODP00000000562	SINCAM000464
ENSMODP00000000563	SINCAM015598
ENSMODP00000000564	SINCAM920754
ENSMODP00000000565	SINCAM004961
ENSMODP00000000567	SINCAM005044
ENSMODP00000000572	SINCAM001976
ENSMODP00000000574	SINCAM012360
ENSMODP00000000576	SINCAM004647
ENSMODP00000000578	SINCAM000211
ENSMODP00000000585	SINCAM922544
ENSMODP00000000586	SINCAM005043
ENSMODP00000000589	SINCAM922435
ENSMODP00000000591	SINCAM006428
ENSMODP00000000592	SINCAM005341
ENSMODP00000000593	SINCAM001022
ENSMODP00000000596	SINCAM001979
ENSMODP00000000598	SINCAM002134
ENSMODP00000000603	SINCAM002135
ENSMODP00000000604	SINCAM922517
ENSMODP00000000605	SINCAM001980
ENSMODP00000000606	SINCAM000214
ENSMODP00000000608	SINCAM001530
ENSMODP00000000609	SINCAM004646
ENSMODP00000000611	SINCAM005050
ENSMODP00000000612	SINCAM005342
ENSMODP00000000614	SINCAM922516
ENSMODP00000000617	SINCAM921213
ENSMODP00000000619	SINCAM000460
ENSMODP00000000621	SINCAM011120
ENSMODP00000000623	SINCAM000212
ENSMODP00000000625	SINCAM001981
ENSMODP00000000626	SINCAM000218
ENSMODP00000000629	SINCAM000216
ENSMODP00000000631	SINCAM922515
ENSMODP00000000633	SINCAM004959
ENSMODP00000000635	SINCAM008435
ENSMODP00000000638	SINCAM920840
ENSMODP00000000639	SINCAM005051
ENSMODP00000000640	SINCAM001020
ENSMODP00000000641	SINCAM006425
ENSMODP00000000643	SINCAM012049
ENSMODP00000000644	SINCAM008433
ENSMODP00000000645	SINCAM004644
ENSMODP00000000649	SINCAM016127
ENSMODP00000000650	SINCAM005339
ENSMODP00000000651	SINCAM920914
ENSMODP00000000655	SINCAM003958
ENSMODP00000000660	SINCAM012275
ENSMODP00000000661	SINCAM000217
ENSMODP00000000664	SINCAM000459
ENSMODP00000000668	SINCAM001982
ENSMODP00000000669	SINCAM004957
ENSMODP00000000670	SINCAM006424
ENSMODP00000000671	SINCAM000219
ENSMODP00000000672	SINCAM004320
ENSMODP00000000673	SINCAM014640
ENSMODP00000000674	SINCAM005052
ENSMODP00000000676	SINCAM012243
ENSMODP00000000677	SINCAM003959
ENSMODP00000000678	SINCAM007021
ENSMODP00000000679	SINCAM004955
ENSMODP00000000680	SINCAM001017
ENSMODP00000000681	SINCAM004317
ENSMODP00000000683	SINCAM005449
ENSMODP00000000684	SINCAM008393
ENSMODP00000000685	SINCAM012242
ENSMODP00000000687	SINCAM001983
ENSMODP00000000688	SINCAM012046
ENSMODP00000000690	SINCAM004318
ENSMODP00000000691	SINCAM008392
ENSMODP00000000692	SINCAM005448
ENSMODP00000000695	SINCAM004954
ENSMODP00000000696	SINCAM007188
ENSMODP00000000697	SINCAM012744
ENSMODP00000000698	SINCAM000220
ENSMODP00000000700	SINCAM002577
ENSMODP00000000704	SINCAM005496
ENSMODP00000000705	SINCAM015593
ENSMODP00000000714	SINCAM005337
ENSMODP00000000716	SINCAM001874
ENSMODP00000000717	SINCAM922189
ENSMODP00000000719	SINCAM001692
ENSMODP00000000720	SINCAM922444
ENSMODP00000000721	SINCAM001984
ENSMODP00000000725	SINCAM005053
ENSMODP00000000728	SINCAM004316
ENSMODP00000000732	SINCAM009523
ENSMODP00000000734	SINCAM006421
ENSMODP00000000735	SINCAM010882
ENSMODP00000000740	SINCAM005497
ENSMODP00000000746	SINCAM001693
ENSMODP00000000748	SINCAM921649
ENSMODP00000000751	SINCAM012045
ENSMODP00000000752	SINCAM012315
ENSMODP00000000754	SINCAM001788
ENSMODP00000000759	SINCAM922436
ENSMODP00000000760	SINCAM001785
ENSMODP00000000761	SINCAM007020
ENSMODP00000000763	SINCAM012751
ENSMODP00000000765	SINCAM000455
ENSMODP00000000766	SINCAM001987
ENSMODP00000000769	SINCAM005498
ENSMODP00000000770	SINCAM012304
ENSMODP00000000772	SINCAM012245
ENSMODP00000000774	SINCAM005054
ENSMODP00000000775	SINCAM003962
ENSMODP00000000776	SINCAM011133
ENSMODP00000000777	SINCAM002639
ENSMODP00000000779	SINCAM012244
ENSMODP00000000781	SINCAM016504
ENSMODP00000000784	SINCAM002165
ENSMODP00000000787	SINCAM921552
ENSMODP00000000789	SINCAM000221
ENSMODP00000000790	SINCAM007019
ENSMODP00000000791	SINCAM001786
ENSMODP00000000792	SINCAM012256
ENSMODP00000000793	SINCAM002641
ENSMODP00000000795	SINCAM012303
ENSMODP00000000796	SINCAM922776
ENSMODP00000000802	SINCAM000222
ENSMODP00000000804	SINCAM012300
ENSMODP00000000807	SINCAM012752
ENSMODP00000000808	SINCAM002642
ENSMODP00000000810	SINCAM003963
ENSMODP00000000812	SINCAM001802
ENSMODP00000000814	SINCAM008253
ENSMODP00000000816	SINCAM011863
ENSMODP00000000817	SINCAM012255
ENSMODP00000000823	SINCAM007018
ENSMODP00000000824	SINCAM005055
ENSMODP00000000827	SINCAM000223
ENSMODP00000000829	SINCAM006417
ENSMODP00000000831	SINCAM004314
ENSMODP00000000834	SINCAM014720
ENSMODP00000000835	SINCAM012753
ENSMODP00000000836	SINCAM015498
ENSMODP00000000838	SINCAM012301
ENSMODP00000000839	SINCAM004952
ENSMODP00000000841	SINCAM001798
ENSMODP00000000843	SINCAM006416
ENSMODP00000000845	SINCAM921232
ENSMODP00000000846	SINCAM012341
ENSMODP00000000848	SINCAM002643
ENSMODP00000000850	SINCAM013132
ENSMODP00000000853	SINCAM005056
ENSMODP00000000857	SINCAM005336
ENSMODP00000000860	SINCAM014718
ENSMODP00000000861	SINCAM012793
ENSMODP00000000862	SINCAM012073
ENSMODP00000000863	SINCAM005057
ENSMODP00000000865	SINCAM922384
ENSMODP00000000868	SINCAM001988
ENSMODP00000000872	SINCAM005935
ENSMODP00000000874	SINCAM014109
ENSMODP00000000875	SINCAM001989
ENSMODP00000000881	SINCAM000454
ENSMODP00000000882	SINCAM004312
ENSMODP00000000884	SINCAM003965
ENSMODP00000000887	SINCAM007017
ENSMODP00000000890	SINCAM012074
ENSMODP00000000893	SINCAM922778
ENSMODP00000000894	SINCAM920728
ENSMODP00000000896	SINCAM007016
ENSMODP00000000899	SINCAM002646
ENSMODP00000000902	SINCAM921233
ENSMODP00000000904	SINCAM002647
ENSMODP00000000905	SINCAM920842
ENSMODP00000000906	SINCAM000453
ENSMODP00000000907	SINCAM012362
ENSMODP00000000908	SINCAM005501
ENSMODP00000000909	SINCAM003968
ENSMODP00000000915	SINCAM002483
ENSMODP00000000916	SINCAM012795
ENSMODP00000000918	SINCAM004313
ENSMODP00000000919	SINCAM005502
ENSMODP00000000920	SINCAM014732
ENSMODP00000000921	SINCAM005059
ENSMODP00000000927	SINCAM920729
ENSMODP00000000929	SINCAM012796
ENSMODP00000000936	SINCAM920730
ENSMODP00000000937	SINCAM920844
ENSMODP00000000938	SINCAM006412
ENSMODP00000000941	SINCAM922784
ENSMODP00000000948	SINCAM004311
ENSMODP00000000954	SINCAM001796
ENSMODP00000000957	SINCAM004951
ENSMODP00000000959	SINCAM920732
ENSMODP00000000960	SINCAM000450
ENSMODP00000000961	SINCAM000830
ENSMODP00000000964	SINCAM012797
ENSMODP00000000973	SINCAM001359
ENSMODP00000000974	SINCAM001794
ENSMODP00000000978	SINCAM922785
ENSMODP00000000979	SINCAM003969
ENSMODP00000000980	SINCAM004766
ENSMODP00000000983	SINCAM012800
ENSMODP00000000984	SINCAM001791
ENSMODP00000000987	SINCAM000225
ENSMODP00000000990	SINCAM014907
ENSMODP00000000992	SINCAM004482
ENSMODP00000000993	SINCAM006411
ENSMODP00000000997	SINCAM012775
ENSMODP00000001000	SINCAM004949
ENSMODP00000001007	SINCAM011058
ENSMODP00000001009	SINCAM002259
ENSMODP00000001016	SINCAM006410
ENSMODP00000001020	SINCAM005061
ENSMODP00000001021	SINCAM922540
ENSMODP00000001022	SINCAM007015
ENSMODP00000001024	SINCAM000448
ENSMODP00000001027	SINCAM004485
ENSMODP00000001029	SINCAM921985
ENSMODP00000001031	SINCAM000447
ENSMODP00000001037	SINCAM001547
ENSMODP00000001039	SINCAM007014
ENSMODP00000001041	SINCAM005063
ENSMODP00000001042	SINCAM922539
ENSMODP00000001044	SINCAM012075
ENSMODP00000001050	SINCAM000446
ENSMODP00000001052	SINCAM012771
ENSMODP00000001056	SINCAM001544
ENSMODP00000001057	SINCAM004479
ENSMODP00000001064	SINCAM921984
ENSMODP00000001066	SINCAM012295
ENSMODP00000001067	SINCAM012586
ENSMODP00000001069	SINCAM007013
ENSMODP00000001072	SINCAM013685
ENSMODP00000001077	SINCAM000520
ENSMODP00000001080	SINCAM001811
ENSMODP00000001081	SINCAM012769
ENSMODP00000001083	SINCAM012076
ENSMODP00000001084	SINCAM007026
ENSMODP00000001085	SINCAM000445
ENSMODP00000001087	SINCAM005335
ENSMODP00000001091	SINCAM012273
ENSMODP00000001096	SINCAM000231
ENSMODP00000001097	SINCAM001812
ENSMODP00000001098	SINCAM921363
ENSMODP00000001101	SINCAM006409
ENSMODP00000001105	SINCAM004767
ENSMODP00000001107	SINCAM015963
ENSMODP00000001108	SINCAM012077
ENSMODP00000001109	SINCAM000444
ENSMODP00000001111	SINCAM015987
ENSMODP00000001112	SINCAM921234
ENSMODP00000001116	SINCAM004947
ENSMODP00000001117	SINCAM005505
ENSMODP00000001122	SINCAM011059
ENSMODP00000001127	SINCAM004769
ENSMODP00000001129	SINCAM006408
ENSMODP00000001134	SINCAM012767
ENSMODP00000001136	SINCAM003970
ENSMODP00000001142	SINCAM007028
ENSMODP00000001145	SINCAM004667
ENSMODP00000001146	SINCAM011062
ENSMODP00000001147	SINCAM005185
ENSMODP00000001148	SINCAM920928
ENSMODP00000001150	SINCAM003971
ENSMODP00000001151	SINCAM012766
ENSMODP00000001152	SINCAM004486
ENSMODP00000001155	SINCAM003972
ENSMODP00000001156	SINCAM000235
ENSMODP00000001157	SINCAM004488
ENSMODP00000001159	SINCAM003973
ENSMODP00000001162	SINCAM900237
ENSMODP00000001163	SINCAM011491
ENSMODP00000001168	SINCAM011428
ENSMODP00000001169	SINCAM005151
ENSMODP00000001174	SINCAM009557
ENSMODP00000001175	SINCAM001073
ENSMODP00000001178	SINCAM006405
ENSMODP00000001179	SINCAM000443
ENSMODP00000001181	SINCAM920687
ENSMODP00000001183	SINCAM004489
ENSMODP00000001184	SINCAM011431
ENSMODP00000001186	SINCAM005153
ENSMODP00000001187	SINCAM000236
ENSMODP00000001189	SINCAM011432
ENSMODP00000001190	SINCAM005766
ENSMODP00000001192	SINCAM001074
ENSMODP00000001195	SINCAM004945
ENSMODP00000001196	SINCAM007030
ENSMODP00000001201	SINCAM000442
ENSMODP00000001202	SINCAM922531
ENSMODP00000001205	SINCAM921212
ENSMODP00000001206	SINCAM004668
ENSMODP00000001207	SINCAM005260
ENSMODP00000001208	SINCAM003263
ENSMODP00000001212	SINCAM004943
ENSMODP00000001213	SINCAM009295
ENSMODP00000001214	SINCAM000237
ENSMODP00000001215	SINCAM012412
ENSMODP00000001216	SINCAM004197
ENSMODP00000001219	SINCAM920733
ENSMODP00000001220	SINCAM012758
ENSMODP00000001221	SINCAM001076
ENSMODP00000001222	SINCAM011434
ENSMODP00000001223	SINCAM920734
ENSMODP00000001224	SINCAM000238
ENSMODP00000001225	SINCAM005070
ENSMODP00000001226	SINCAM012756
ENSMODP00000001232	SINCAM007049
ENSMODP00000001235	SINCAM012356
ENSMODP00000001236	SINCAM003957
ENSMODP00000001239	SINCAM012788
ENSMODP00000001241	SINCAM920735
ENSMODP00000001242	SINCAM005261
ENSMODP00000001243	SINCAM003956
ENSMODP00000001244	SINCAM009528
ENSMODP00000001247	SINCAM016076
ENSMODP00000001248	SINCAM011435
ENSMODP00000001250	SINCAM002161
ENSMODP00000001252	SINCAM006404
ENSMODP00000001253	SINCAM008496
ENSMODP00000001259	SINCAM012644
ENSMODP00000001260	SINCAM000239
ENSMODP00000001261	SINCAM012782
ENSMODP00000001270	SINCAM900238
ENSMODP00000001273	SINCAM004942
ENSMODP00000001277	SINCAM005071
ENSMODP00000001280	SINCAM920737
ENSMODP00000001281	SINCAM003953
ENSMODP00000001283	SINCAM011439
ENSMODP00000001284	SINCAM004940
ENSMODP00000001289	SINCAM014906
ENSMODP00000001290	SINCAM005257
ENSMODP00000001294	SINCAM000241
ENSMODP00000001296	SINCAM012138
ENSMODP00000001300	SINCAM921991
ENSMODP00000001303	SINCAM012139
ENSMODP00000001304	SINCAM017362
ENSMODP00000001305	SINCAM002032
ENSMODP00000001307	SINCAM001077
ENSMODP00000001308	SINCAM003952
ENSMODP00000001310	SINCAM006403
ENSMODP00000001313	SINCAM922504
ENSMODP00000001314	SINCAM000441
ENSMODP00000001318	SINCAM004490
ENSMODP00000001319	SINCAM921229
ENSMODP00000001321	SINCAM012780
ENSMODP00000001322	SINCAM002798
ENSMODP00000001325	SINCAM000242
ENSMODP00000001326	SINCAM002800
ENSMODP00000001327	SINCAM009594
ENSMODP00000001331	SINCAM007044
ENSMODP00000001337	SINCAM011371
ENSMODP00000001340	SINCAM000089
ENSMODP00000001342	SINCAM000243
ENSMODP00000001343	SINCAM007045
ENSMODP00000001344	SINCAM921228
ENSMODP00000001348	SINCAM006398
ENSMODP00000001349	SINCAM015899
ENSMODP00000001350	SINCAM007047
ENSMODP00000001351	SINCAM004491
ENSMODP00000001352	SINCAM000244
ENSMODP00000001357	SINCAM010782
ENSMODP00000001358	SINCAM008263
ENSMODP00000001360	SINCAM010785
ENSMODP00000001364	SINCAM006989
ENSMODP00000001367	SINCAM004492
ENSMODP00000001370	SINCAM000439
ENSMODP00000001376	SINCAM922780
ENSMODP00000001377	SINCAM005256
ENSMODP00000001380	SINCAM009972
ENSMODP00000001384	SINCAM008264
ENSMODP00000001385	SINCAM921227
ENSMODP00000001389	SINCAM017294
ENSMODP00000001390	SINCAM002802
ENSMODP00000001394	SINCAM005072
ENSMODP00000001402	SINCAM008490
ENSMODP00000001403	SINCAM005073
ENSMODP00000001405	SINCAM005255
ENSMODP00000001410	SINCAM006991
ENSMODP00000001412	SINCAM012826
ENSMODP00000001414	SINCAM000438
ENSMODP00000001416	SINCAM000247
ENSMODP00000001418	SINCAM005510
ENSMODP00000001419	SINCAM003949
ENSMODP00000001421	SINCAM004939
ENSMODP00000001422	SINCAM012126
ENSMODP00000001423	SINCAM920831
ENSMODP00000001428	SINCAM920866
ENSMODP00000001431	SINCAM900181
ENSMODP00000001432	SINCAM004938
ENSMODP00000001433	SINCAM012082
ENSMODP00000001436	SINCAM000248
ENSMODP00000001437	SINCAM006395
ENSMODP00000001442	SINCAM005075
ENSMODP00000001443	SINCAM011848
ENSMODP00000001444	SINCAM920784
ENSMODP00000001445	SINCAM014510
ENSMODP00000001446	SINCAM004937
ENSMODP00000001449	SINCAM011610
ENSMODP00000001450	SINCAM012105
ENSMODP00000001452	SINCAM007087
ENSMODP00000001454	SINCAM002477
ENSMODP00000001455	SINCAM000249
ENSMODP00000001463	SINCAM000433
ENSMODP00000001469	SINCAM900192
ENSMODP00000001476	SINCAM012058
ENSMODP00000001477	SINCAM002478
ENSMODP00000001478	SINCAM007088
ENSMODP00000001485	SINCAM000250
ENSMODP00000001486	SINCAM003947
ENSMODP00000001487	SINCAM005077
ENSMODP00000001492	SINCAM005002
ENSMODP00000001494	SINCAM014711
ENSMODP00000001496	SINCAM012056
ENSMODP00000001497	SINCAM010890
ENSMODP00000001499	SINCAM005954
ENSMODP00000001501	SINCAM001113
ENSMODP00000001502	SINCAM005003
ENSMODP00000001507	SINCAM000251
ENSMODP00000001508	SINCAM002420
ENSMODP00000001516	SINCAM007089
ENSMODP00000001517	SINCAM012827
ENSMODP00000001518	SINCAM005949
ENSMODP00000001520	SINCAM002035
ENSMODP00000001523	SINCAM012898
ENSMODP00000001525	SINCAM003976
ENSMODP00000001527	SINCAM005148
ENSMODP00000001529	SINCAM012729
ENSMODP00000001531	SINCAM008536
ENSMODP00000001532	SINCAM002037
ENSMODP00000001534	SINCAM009608
ENSMODP00000001536	SINCAM000252
ENSMODP00000001540	SINCAM011814
ENSMODP00000001542	SINCAM011436
ENSMODP00000001544	SINCAM012103
ENSMODP00000001546	SINCAM920464
ENSMODP00000001550	SINCAM005078
ENSMODP00000001556	SINCAM005914
ENSMODP00000001558	SINCAM008267
ENSMODP00000001568	SINCAM015098
ENSMODP00000001570	SINCAM922036
ENSMODP00000001571	SINCAM003975
ENSMODP00000001574	SINCAM003049
ENSMODP00000001575	SINCAM005252
ENSMODP00000001578	SINCAM012730
ENSMODP00000001579	SINCAM002479
ENSMODP00000001582	SINCAM001114
ENSMODP00000001583	SINCAM012101
ENSMODP00000001587	SINCAM014441
ENSMODP00000001590	SINCAM922037
ENSMODP00000001591	SINCAM920491
ENSMODP00000001594	SINCAM004934
ENSMODP00000001601	SINCAM014798
ENSMODP00000001604	SINCAM001115
ENSMODP00000001605	SINCAM011423
ENSMODP00000001608	SINCAM012257
ENSMODP00000001609	SINCAM004709
ENSMODP00000001611	SINCAM008268
ENSMODP00000001612	SINCAM920864
ENSMODP00000001615	SINCAM005916
ENSMODP00000001617	SINCAM002217
ENSMODP00000001618	SINCAM008024
ENSMODP00000001623	SINCAM012838
ENSMODP00000001626	SINCAM005007
ENSMODP00000001627	SINCAM002014
ENSMODP00000001628	SINCAM011425
ENSMODP00000001629	SINCAM005250
ENSMODP00000001630	SINCAM012171
ENSMODP00000001631	SINCAM922076
ENSMODP00000001638	SINCAM922393
ENSMODP00000001642	SINCAM004711
ENSMODP00000001643	SINCAM002046
ENSMODP00000001645	SINCAM005249
ENSMODP00000001649	SINCAM012172
ENSMODP00000001653	SINCAM011426
ENSMODP00000001654	SINCAM002047
ENSMODP00000001657	SINCAM921652
ENSMODP00000001658	SINCAM012123
ENSMODP00000001659	SINCAM005009
ENSMODP00000001660	SINCAM005082
ENSMODP00000001661	SINCAM012718
ENSMODP00000001663	SINCAM011138
ENSMODP00000001664	SINCAM922392
ENSMODP00000001672	SINCAM004494
ENSMODP00000001676	SINCAM004712
ENSMODP00000001677	SINCAM002049
ENSMODP00000001678	SINCAM011860
ENSMODP00000001679	SINCAM001116
ENSMODP00000001680	SINCAM005085
ENSMODP00000001681	SINCAM000430
ENSMODP00000001683	SINCAM002050
ENSMODP00000001684	SINCAM008270
ENSMODP00000001686	SINCAM014947
ENSMODP00000001690	SINCAM012723
ENSMODP00000001692	SINCAM014948
ENSMODP00000001698	SINCAM014950
ENSMODP00000001700	SINCAM011139
ENSMODP00000001701	SINCAM011140
ENSMODP00000001702	SINCAM013738
ENSMODP00000001705	SINCAM012387
ENSMODP00000001706	SINCAM011127
ENSMODP00000001707	SINCAM004713
ENSMODP00000001710	SINCAM001203
ENSMODP00000001712	SINCAM920603
ENSMODP00000001716	SINCAM005917
ENSMODP00000001717	SINCAM008261
ENSMODP00000001721	SINCAM002013
ENSMODP00000001723	SINCAM011126
ENSMODP00000001724	SINCAM000921
ENSMODP00000001726	SINCAM011859
ENSMODP00000001727	SINCAM922447
ENSMODP00000001729	SINCAM011857
ENSMODP00000001732	SINCAM002480
ENSMODP00000001733	SINCAM012844
ENSMODP00000001736	SINCAM011215
ENSMODP00000001737	SINCAM004495
ENSMODP00000001738	SINCAM920604
ENSMODP00000001739	SINCAM920658
ENSMODP00000001740	SINCAM002011
ENSMODP00000001744	SINCAM008260
ENSMODP00000001749	SINCAM014952
ENSMODP00000001757	SINCAM006003
ENSMODP00000001758	SINCAM000261
ENSMODP00000001759	SINCAM002009
ENSMODP00000001770	SINCAM001192
ENSMODP00000001775	SINCAM004715
ENSMODP00000001776	SINCAM920466
ENSMODP00000001778	SINCAM002051
ENSMODP00000001780	SINCAM012161
ENSMODP00000001783	SINCAM007518
ENSMODP00000001785	SINCAM005018
ENSMODP00000001786	SINCAM005621
ENSMODP00000001787	SINCAM000565
ENSMODP00000001798	SINCAM004717
ENSMODP00000001800	SINCAM012388
ENSMODP00000001801	SINCAM921324
ENSMODP00000001803	SINCAM005086
ENSMODP00000001808	SINCAM016472
ENSMODP00000001813	SINCAM011856
ENSMODP00000001820	SINCAM005019
ENSMODP00000001825	SINCAM006501
ENSMODP00000001828	SINCAM012391
ENSMODP00000001830	SINCAM005020
ENSMODP00000001833	SINCAM012710
ENSMODP00000001834	SINCAM004515
ENSMODP00000001840	SINCAM010933
ENSMODP00000001842	SINCAM012122
ENSMODP00000001843	SINCAM005088
ENSMODP00000001845	SINCAM000265
ENSMODP00000001848	SINCAM012392
ENSMODP00000001852	SINCAM012355
ENSMODP00000001853	SINCAM002300
ENSMODP00000001854	SINCAM002007
ENSMODP00000001855	SINCAM004513
ENSMODP00000001856	SINCAM000120
ENSMODP00000001858	SINCAM921776
ENSMODP00000001866	SINCAM011824
ENSMODP00000001867	SINCAM000268
ENSMODP00000001870	SINCAM002053
ENSMODP00000001876	SINCAM920468
ENSMODP00000001877	SINCAM002006
ENSMODP00000001886	SINCAM012397
ENSMODP00000001887	SINCAM012353
ENSMODP00000001892	SINCAM922746
ENSMODP00000001893	SINCAM012608
ENSMODP00000001898	SINCAM005624
ENSMODP00000001901	SINCAM011802
ENSMODP00000001903	SINCAM012121
ENSMODP00000001909	SINCAM012346
ENSMODP00000001913	SINCAM012607
ENSMODP00000001915	SINCAM921820
ENSMODP00000001919	SINCAM004512
ENSMODP00000001925	SINCAM012609
ENSMODP00000001926	SINCAM005625
ENSMODP00000001929	SINCAM002055
ENSMODP00000001932	SINCAM012120
ENSMODP00000001935	SINCAM011800
ENSMODP00000001942	SINCAM920955
ENSMODP00000001944	SINCAM011762
ENSMODP00000001945	SINCAM921334
ENSMODP00000001947	SINCAM003837
ENSMODP00000001948	SINCAM005628
ENSMODP00000001949	SINCAM002302
ENSMODP00000001957	SINCAM002056
ENSMODP00000001961	SINCAM920455
ENSMODP00000001962	SINCAM012613
ENSMODP00000001963	SINCAM002058
ENSMODP00000001964	SINCAM012143
ENSMODP00000001969	SINCAM006922
ENSMODP00000001989	SINCAM005233
ENSMODP00000001993	SINCAM922929
ENSMODP00000001994	SINCAM005630
ENSMODP00000001995	SINCAM921210
ENSMODP00000002001	SINCAM013730
ENSMODP00000002002	SINCAM008259
ENSMODP00000002003	SINCAM012261
ENSMODP00000002004	SINCAM012616
ENSMODP00000002007	SINCAM001193
ENSMODP00000002008	SINCAM013361
ENSMODP00000002009	SINCAM008258
ENSMODP00000002011	SINCAM001195
ENSMODP00000002013	SINCAM002059
ENSMODP00000002014	SINCAM008256
ENSMODP00000002021	SINCAM012620
ENSMODP00000002025	SINCAM002060
ENSMODP00000002026	SINCAM008255
ENSMODP00000002032	SINCAM005631
ENSMODP00000002034	SINCAM012115
ENSMODP00000002047	SINCAM003835
ENSMODP00000002053	SINCAM005740
ENSMODP00000002057	SINCAM001196
ENSMODP00000002064	SINCAM922492
ENSMODP00000002065	SINCAM001197
ENSMODP00000002066	SINCAM008842
ENSMODP00000002068	SINCAM000191
ENSMODP00000002070	SINCAM012113
ENSMODP00000002071	SINCAM006965
ENSMODP00000002073	SINCAM001198
ENSMODP00000002075	SINCAM004719
ENSMODP00000002083	SINCAM002062
ENSMODP00000002086	SINCAM012092
ENSMODP00000002087	SINCAM001199
ENSMODP00000002090	SINCAM004720
ENSMODP00000002093	SINCAM922496
ENSMODP00000002100	SINCAM007033
ENSMODP00000002103	SINCAM000270
ENSMODP00000002105	SINCAM007034
ENSMODP00000002108	SINCAM012094
ENSMODP00000002110	SINCAM001200
ENSMODP00000002111	SINCAM000192
ENSMODP00000002112	SINCAM004721
ENSMODP00000002115	SINCAM007035
ENSMODP00000002119	SINCAM000271
ENSMODP00000002121	SINCAM011782
ENSMODP00000002126	SINCAM013004
ENSMODP00000002127	SINCAM003832
ENSMODP00000002128	SINCAM004722
ENSMODP00000002131	SINCAM000193
ENSMODP00000002132	SINCAM002304
ENSMODP00000002135	SINCAM920605
ENSMODP00000002136	SINCAM012095
ENSMODP00000002139	SINCAM920606
ENSMODP00000002141	SINCAM004191
ENSMODP00000002143	SINCAM004723
ENSMODP00000002147	SINCAM012097
ENSMODP00000002148	SINCAM002099
ENSMODP00000002150	SINCAM012110
ENSMODP00000002152	SINCAM004724
ENSMODP00000002157	SINCAM001204
ENSMODP00000002159	SINCAM001205
ENSMODP00000002162	SINCAM011768
ENSMODP00000002167	SINCAM014149
ENSMODP00000002170	SINCAM001212
ENSMODP00000002174	SINCAM001206
ENSMODP00000002175	SINCAM922493
ENSMODP00000002177	SINCAM900265
ENSMODP00000002179	SINCAM900081
ENSMODP00000002182	SINCAM003830
ENSMODP00000002187	SINCAM001207
ENSMODP00000002190	SINCAM011793
ENSMODP00000002197	SINCAM012098
ENSMODP00000002199	SINCAM002306
ENSMODP00000002202	SINCAM003829
ENSMODP00000002203	SINCAM012107
ENSMODP00000002204	SINCAM922186
ENSMODP00000002205	SINCAM002164
ENSMODP00000002206	SINCAM011515
ENSMODP00000002212	SINCAM002307
ENSMODP00000002213	SINCAM003828
ENSMODP00000002215	SINCAM900038
ENSMODP00000002217	SINCAM012106
ENSMODP00000002218	SINCAM004190
ENSMODP00000002220	SINCAM009469
ENSMODP00000002221	SINCAM922386
ENSMODP00000002224	SINCAM011547
ENSMODP00000002225	SINCAM900037
ENSMODP00000002228	SINCAM012160
ENSMODP00000002230	SINCAM002162
ENSMODP00000002234	SINCAM002294
ENSMODP00000002236	SINCAM002293
ENSMODP00000002239	SINCAM003827
ENSMODP00000002244	SINCAM001209
ENSMODP00000002245	SINCAM008825
ENSMODP00000002250	SINCAM002482
ENSMODP00000002252	SINCAM012119
ENSMODP00000002253	SINCAM012158
ENSMODP00000002254	SINCAM010631
ENSMODP00000002256	SINCAM002481
ENSMODP00000002266	SINCAM012518
ENSMODP00000002268	SINCAM017852
ENSMODP00000002270	SINCAM012157
ENSMODP00000002271	SINCAM012519
ENSMODP00000002274	SINCAM002160
ENSMODP00000002275	SINCAM011826
ENSMODP00000002276	SINCAM008271
ENSMODP00000002280	SINCAM012156
ENSMODP00000002281	SINCAM012520
ENSMODP00000002282	SINCAM001211
ENSMODP00000002285	SINCAM921259
ENSMODP00000002287	SINCAM922502
ENSMODP00000002288	SINCAM011780
ENSMODP00000002290	SINCAM013231
ENSMODP00000002295	SINCAM012523
ENSMODP00000002302	SINCAM004187
ENSMODP00000002305	SINCAM005632
ENSMODP00000002307	SINCAM012845
ENSMODP00000002308	SINCAM004180
ENSMODP00000002311	SINCAM001213
ENSMODP00000002312	SINCAM013232
ENSMODP00000002313	SINCAM002109
ENSMODP00000002316	SINCAM014489
ENSMODP00000002320	SINCAM001216
ENSMODP00000002321	SINCAM013278
ENSMODP00000002324	SINCAM001058
ENSMODP00000002325	SINCAM004178
ENSMODP00000002329	SINCAM005048
ENSMODP00000002338	SINCAM922669
ENSMODP00000002339	SINCAM001217
ENSMODP00000002340	SINCAM012153
ENSMODP00000002341	SINCAM012846
ENSMODP00000002342	SINCAM006037
ENSMODP00000002343	SINCAM004177
ENSMODP00000002344	SINCAM005427
ENSMODP00000002346	SINCAM002337
ENSMODP00000002347	SINCAM012136
ENSMODP00000002350	SINCAM008050
ENSMODP00000002351	SINCAM920936
ENSMODP00000002352	SINCAM004176
ENSMODP00000002353	SINCAM920907
ENSMODP00000002355	SINCAM002336
ENSMODP00000002357	SINCAM001059
ENSMODP00000002358	SINCAM013187
ENSMODP00000002359	SINCAM003822
ENSMODP00000002362	SINCAM008051
ENSMODP00000002370	SINCAM002335
ENSMODP00000002371	SINCAM004175
ENSMODP00000002372	SINCAM000195
ENSMODP00000002373	SINCAM921258
ENSMODP00000002374	SINCAM900032
ENSMODP00000002376	SINCAM013188
ENSMODP00000002378	SINCAM920908
ENSMODP00000002383	SINCAM000395
ENSMODP00000002384	SINCAM001060
ENSMODP00000002386	SINCAM012525
ENSMODP00000002388	SINCAM009651
ENSMODP00000002390	SINCAM900030
ENSMODP00000002391	SINCAM005429
ENSMODP00000002395	SINCAM004173
ENSMODP00000002401	SINCAM922490
ENSMODP00000002404	SINCAM002334
ENSMODP00000002406	SINCAM000196
ENSMODP00000002413	SINCAM005521
ENSMODP00000002414	SINCAM900029
ENSMODP00000002416	SINCAM002332
ENSMODP00000002419	SINCAM922623
ENSMODP00000002420	SINCAM003821
ENSMODP00000002423	SINCAM005431
ENSMODP00000002424	SINCAM922487
ENSMODP00000002425	SINCAM012527
ENSMODP00000002427	SINCAM920581
ENSMODP00000002430	SINCAM922668
ENSMODP00000002432	SINCAM922489
ENSMODP00000002433	SINCAM008052
ENSMODP00000002434	SINCAM005432
ENSMODP00000002438	SINCAM012529
ENSMODP00000002440	SINCAM014113
ENSMODP00000002441	SINCAM922622
ENSMODP00000002445	SINCAM003820
ENSMODP00000002446	SINCAM008084
ENSMODP00000002447	SINCAM922667
ENSMODP00000002450	SINCAM000197
ENSMODP00000002452	SINCAM013267
ENSMODP00000002455	SINCAM012531
ENSMODP00000002457	SINCAM920607
ENSMODP00000002458	SINCAM920971
ENSMODP00000002461	SINCAM005426
ENSMODP00000002463	SINCAM006034
ENSMODP00000002464	SINCAM920608
ENSMODP00000002465	SINCAM012532
ENSMODP00000002466	SINCAM002005
ENSMODP00000002467	SINCAM900027
ENSMODP00000002469	SINCAM005520
ENSMODP00000002474	SINCAM922194
ENSMODP00000002476	SINCAM002330
ENSMODP00000002477	SINCAM005425
ENSMODP00000002479	SINCAM005456
ENSMODP00000002480	SINCAM012164
ENSMODP00000002481	SINCAM002328
ENSMODP00000002483	SINCAM922195
ENSMODP00000002484	SINCAM922506
ENSMODP00000002486	SINCAM002002
ENSMODP00000002488	SINCAM002327
ENSMODP00000002489	SINCAM003819
ENSMODP00000002490	SINCAM008083
ENSMODP00000002493	SINCAM922478
ENSMODP00000002498	SINCAM002326
ENSMODP00000002501	SINCAM002000
ENSMODP00000002502	SINCAM000199
ENSMODP00000002509	SINCAM900021
ENSMODP00000002510	SINCAM001219
ENSMODP00000002515	SINCAM012163
ENSMODP00000002517	SINCAM001996
ENSMODP00000002521	SINCAM006939
ENSMODP00000002522	SINCAM012166
ENSMODP00000002524	SINCAM005519
ENSMODP00000002532	SINCAM005518
ENSMODP00000002533	SINCAM005792
ENSMODP00000002537	SINCAM004170
ENSMODP00000002540	SINCAM006936
ENSMODP00000002547	SINCAM012604
ENSMODP00000002550	SINCAM004169
ENSMODP00000002551	SINCAM002118
ENSMODP00000002552	SINCAM003818
ENSMODP00000002554	SINCAM012169
ENSMODP00000002559	SINCAM900023
ENSMODP00000002560	SINCAM003817
ENSMODP00000002561	SINCAM005709
ENSMODP00000002562	SINCAM003666
ENSMODP00000002564	SINCAM005457
ENSMODP00000002565	SINCAM001220
ENSMODP00000002568	SINCAM002119
ENSMODP00000002569	SINCAM005458
ENSMODP00000002572	SINCAM012170
ENSMODP00000002577	SINCAM005708
ENSMODP00000002583	SINCAM012201
ENSMODP00000002585	SINCAM012605
ENSMODP00000002590	SINCAM922666
ENSMODP00000002596	SINCAM900082
ENSMODP00000002597	SINCAM012565
ENSMODP00000002598	SINCAM002120
ENSMODP00000002601	SINCAM003021
ENSMODP00000002602	SINCAM012564
ENSMODP00000002603	SINCAM922499
ENSMODP00000002604	SINCAM003020
ENSMODP00000002608	SINCAM003116
ENSMODP00000002609	SINCAM013131
ENSMODP00000002613	SINCAM920895
ENSMODP00000002615	SINCAM012183
ENSMODP00000002617	SINCAM000203
ENSMODP00000002618	SINCAM012200
ENSMODP00000002621	SINCAM003117
ENSMODP00000002623	SINCAM012184
ENSMODP00000002624	SINCAM004159
ENSMODP00000002626	SINCAM012563
ENSMODP00000002628	SINCAM005706
ENSMODP00000002629	SINCAM003816
ENSMODP00000002630	SINCAM002325
ENSMODP00000002631	SINCAM010553
ENSMODP00000002633	SINCAM920459
ENSMODP00000002637	SINCAM008079
ENSMODP00000002639	SINCAM012562
ENSMODP00000002640	SINCAM010554
ENSMODP00000002642	SINCAM921256
ENSMODP00000002643	SINCAM010427
ENSMODP00000002644	SINCAM003815
ENSMODP00000002646	SINCAM000204
ENSMODP00000002647	SINCAM008078
ENSMODP00000002648	SINCAM014561
ENSMODP00000002650	SINCAM002322
ENSMODP00000002653	SINCAM010426
ENSMODP00000002654	SINCAM012561
ENSMODP00000002655	SINCAM012198
ENSMODP00000002656	SINCAM001065
ENSMODP00000002660	SINCAM010425
ENSMODP00000002662	SINCAM003636
ENSMODP00000002663	SINCAM012185
ENSMODP00000002664	SINCAM002320
ENSMODP00000002667	SINCAM005704
ENSMODP00000002668	SINCAM006934
ENSMODP00000002675	SINCAM013130
ENSMODP00000002676	SINCAM922512
ENSMODP00000002677	SINCAM008077
ENSMODP00000002679	SINCAM010424
ENSMODP00000002680	SINCAM003814
ENSMODP00000002683	SINCAM004251
ENSMODP00000002685	SINCAM005703
ENSMODP00000002686	SINCAM008076
ENSMODP00000002689	SINCAM005462
ENSMODP00000002690	SINCAM008075
ENSMODP00000002692	SINCAM920919
ENSMODP00000002694	SINCAM012560
ENSMODP00000002697	SINCAM010423
ENSMODP00000002701	SINCAM003812
ENSMODP00000002702	SINCAM921257
ENSMODP00000002705	SINCAM013128
ENSMODP00000002706	SINCAM920868
ENSMODP00000002707	SINCAM012494
ENSMODP00000002708	SINCAM008074
ENSMODP00000002709	SINCAM004163
ENSMODP00000002711	SINCAM001672
ENSMODP00000002721	SINCAM005701
ENSMODP00000002722	SINCAM923104
ENSMODP00000002723	SINCAM010731
ENSMODP00000002729	SINCAM005463
ENSMODP00000002731	SINCAM008073
ENSMODP00000002733	SINCAM001067
ENSMODP00000002740	SINCAM922170
ENSMODP00000002741	SINCAM010697
ENSMODP00000002743	SINCAM004728
ENSMODP00000002745	SINCAM003810
ENSMODP00000002747	SINCAM013127
ENSMODP00000002749	SINCAM922181
ENSMODP00000002755	SINCAM000177
ENSMODP00000002757	SINCAM005464
ENSMODP00000002763	SINCAM922851
ENSMODP00000002765	SINCAM006932
ENSMODP00000002766	SINCAM010303
ENSMODP00000002767	SINCAM921883
ENSMODP00000002770	SINCAM005294
ENSMODP00000002771	SINCAM011363
ENSMODP00000002775	SINCAM002319
ENSMODP00000002778	SINCAM004162
ENSMODP00000002780	SINCAM006929
ENSMODP00000002782	SINCAM010696
ENSMODP00000002784	SINCAM922060
ENSMODP00000002787	SINCAM016171
ENSMODP00000002789	SINCAM005700
ENSMODP00000002792	SINCAM007782
ENSMODP00000002793	SINCAM920920
ENSMODP00000002795	SINCAM002317
ENSMODP00000002798	SINCAM004730
ENSMODP00000002800	SINCAM008070
ENSMODP00000002801	SINCAM002175
ENSMODP00000002803	SINCAM002316
ENSMODP00000002804	SINCAM010479
ENSMODP00000002806	SINCAM009314
ENSMODP00000002810	SINCAM004165
ENSMODP00000002813	SINCAM920680
ENSMODP00000002815	SINCAM001674
ENSMODP00000002816	SINCAM005296
ENSMODP00000002817	SINCAM010728
ENSMODP00000002824	SINCAM921629
ENSMODP00000002826	SINCAM013126
ENSMODP00000002833	SINCAM006928
ENSMODP00000002834	SINCAM005297
ENSMODP00000002842	SINCAM004732
ENSMODP00000002847	SINCAM006927
ENSMODP00000002848	SINCAM922134
ENSMODP00000002849	SINCAM000176
ENSMODP00000002853	SINCAM002121
ENSMODP00000002854	SINCAM005698
ENSMODP00000002855	SINCAM006926
ENSMODP00000002857	SINCAM922133
ENSMODP00000002858	SINCAM010898
ENSMODP00000002860	SINCAM005665
ENSMODP00000002862	SINCAM009955
ENSMODP00000002863	SINCAM005298
ENSMODP00000002869	SINCAM920921
ENSMODP00000002870	SINCAM002122
ENSMODP00000002873	SINCAM012512
ENSMODP00000002874	SINCAM005299
ENSMODP00000002875	SINCAM004164
ENSMODP00000002876	SINCAM922310
ENSMODP00000002877	SINCAM001929
ENSMODP00000002878	SINCAM014427
ENSMODP00000002880	SINCAM900043
ENSMODP00000002881	SINCAM008067
ENSMODP00000002886	SINCAM012511
ENSMODP00000002887	SINCAM009169
ENSMODP00000002889	SINCAM000174
ENSMODP00000002892	SINCAM004167
ENSMODP00000002894	SINCAM005300
ENSMODP00000002895	SINCAM008066
ENSMODP00000002896	SINCAM009703
ENSMODP00000002898	SINCAM005664
ENSMODP00000002900	SINCAM921938
ENSMODP00000002901	SINCAM014476
ENSMODP00000002903	SINCAM004733
ENSMODP00000002905	SINCAM922671
ENSMODP00000002910	SINCAM005472
ENSMODP00000002914	SINCAM900045
ENSMODP00000002917	SINCAM005471
ENSMODP00000002918	SINCAM012510
ENSMODP00000002919	SINCAM009702
ENSMODP00000002922	SINCAM009701
ENSMODP00000002923	SINCAM004736
ENSMODP00000002924	SINCAM900048
ENSMODP00000002934	SINCAM010478
ENSMODP00000002937	SINCAM005469
ENSMODP00000002941	SINCAM016869
ENSMODP00000002945	SINCAM009697
ENSMODP00000002946	SINCAM009170
ENSMODP00000002948	SINCAM900050
ENSMODP00000002952	SINCAM010435
ENSMODP00000002955	SINCAM920962
ENSMODP00000002956	SINCAM005468
ENSMODP00000002957	SINCAM014473
ENSMODP00000002960	SINCAM004737
ENSMODP00000002962	SINCAM000172
ENSMODP00000002963	SINCAM012509
ENSMODP00000002965	SINCAM920684
ENSMODP00000002968	SINCAM921370
ENSMODP00000002970	SINCAM010805
ENSMODP00000002971	SINCAM010429
ENSMODP00000002972	SINCAM004738
ENSMODP00000002973	SINCAM922869
ENSMODP00000002975	SINCAM009171
ENSMODP00000002978	SINCAM005022
ENSMODP00000002979	SINCAM920683
ENSMODP00000002985	SINCAM920682
ENSMODP00000002986	SINCAM012507
ENSMODP00000002988	SINCAM005467
ENSMODP00000002989	SINCAM009173
ENSMODP00000002994	SINCAM005489
ENSMODP00000002996	SINCAM921271
ENSMODP00000002997	SINCAM922672
ENSMODP00000002999	SINCAM005023
ENSMODP00000003000	SINCAM009177
ENSMODP00000003002	SINCAM001675
ENSMODP00000003004	SINCAM000171
ENSMODP00000003005	SINCAM005024
ENSMODP00000003008	SINCAM015917
ENSMODP00000003010	SINCAM013118
ENSMODP00000003011	SINCAM010430
ENSMODP00000003013	SINCAM004741
ENSMODP00000003014	SINCAM004208
ENSMODP00000003015	SINCAM005488
ENSMODP00000003016	SINCAM922962
ENSMODP00000003017	SINCAM012181
ENSMODP00000003018	SINCAM009570
ENSMODP00000003021	SINCAM001765
ENSMODP00000003023	SINCAM004209
ENSMODP00000003025	SINCAM920837
ENSMODP00000003026	SINCAM017915
ENSMODP00000003030	SINCAM004742
ENSMODP00000003037	SINCAM920961
ENSMODP00000003039	SINCAM920927
ENSMODP00000003041	SINCAM004743
ENSMODP00000003046	SINCAM006925
ENSMODP00000003053	SINCAM922673
ENSMODP00000003054	SINCAM009181
ENSMODP00000003055	SINCAM004210
ENSMODP00000003057	SINCAM012179
ENSMODP00000003060	SINCAM007037
ENSMODP00000003063	SINCAM002768
ENSMODP00000003064	SINCAM012506
ENSMODP00000003066	SINCAM920926
ENSMODP00000003069	SINCAM920960
ENSMODP00000003070	SINCAM002766
ENSMODP00000003075	SINCAM008658
ENSMODP00000003077	SINCAM008501
ENSMODP00000003079	SINCAM920881
ENSMODP00000003085	SINCAM922508
ENSMODP00000003088	SINCAM920828
ENSMODP00000003089	SINCAM003330
ENSMODP00000003093	SINCAM005662
ENSMODP00000003094	SINCAM004746
ENSMODP00000003096	SINCAM005333
ENSMODP00000003097	SINCAM007038
ENSMODP00000003098	SINCAM010414
ENSMODP00000003102	SINCAM013590
ENSMODP00000003103	SINCAM900053
ENSMODP00000003104	SINCAM011567
ENSMODP00000003105	SINCAM005661
ENSMODP00000003109	SINCAM003770
ENSMODP00000003111	SINCAM012505
ENSMODP00000003112	SINCAM009175
ENSMODP00000003113	SINCAM921716
ENSMODP00000003119	SINCAM003858
ENSMODP00000003122	SINCAM008500
ENSMODP00000003127	SINCAM009198
ENSMODP00000003128	SINCAM014468
ENSMODP00000003129	SINCAM004212
ENSMODP00000003134	SINCAM005660
ENSMODP00000003136	SINCAM009176
ENSMODP00000003138	SINCAM900054
ENSMODP00000003139	SINCAM017594
ENSMODP00000003141	SINCAM004213
ENSMODP00000003142	SINCAM004747
ENSMODP00000003143	SINCAM008499
ENSMODP00000003144	SINCAM922183
ENSMODP00000003145	SINCAM005388
ENSMODP00000003148	SINCAM005659
ENSMODP00000003149	SINCAM920584
ENSMODP00000003150	SINCAM009183
ENSMODP00000003152	SINCAM004205
ENSMODP00000003153	SINCAM014474
ENSMODP00000003154	SINCAM001698
ENSMODP00000003155	SINCAM011815
ENSMODP00000003157	SINCAM010412
ENSMODP00000003158	SINCAM002133
ENSMODP00000003162	SINCAM003859
ENSMODP00000003163	SINCAM900122
ENSMODP00000003164	SINCAM001070
ENSMODP00000003165	SINCAM003860
ENSMODP00000003166	SINCAM920554
ENSMODP00000003167	SINCAM001677
ENSMODP00000003168	SINCAM004748
ENSMODP00000003171	SINCAM010026
ENSMODP00000003174	SINCAM011846
ENSMODP00000003179	SINCAM004750
ENSMODP00000003182	SINCAM003861
ENSMODP00000003185	SINCAM013853
ENSMODP00000003187	SINCAM921916
ENSMODP00000003190	SINCAM005452
ENSMODP00000003191	SINCAM003826
ENSMODP00000003192	SINCAM012583
ENSMODP00000003193	SINCAM012035
ENSMODP00000003194	SINCAM010415
ENSMODP00000003196	SINCAM000804
ENSMODP00000003199	SINCAM012585
ENSMODP00000003203	SINCAM007042
ENSMODP00000003204	SINCAM920553
ENSMODP00000003205	SINCAM005475
ENSMODP00000003212	SINCAM000169
ENSMODP00000003213	SINCAM011433
ENSMODP00000003215	SINCAM920915
ENSMODP00000003217	SINCAM004751
ENSMODP00000003218	SINCAM012034
ENSMODP00000003221	SINCAM013593
ENSMODP00000003222	SINCAM006459
ENSMODP00000003223	SINCAM010416
ENSMODP00000003226	SINCAM006458
ENSMODP00000003227	SINCAM013850
ENSMODP00000003228	SINCAM006986
ENSMODP00000003230	SINCAM012587
ENSMODP00000003236	SINCAM000055
ENSMODP00000003239	SINCAM013847
ENSMODP00000003240	SINCAM012588
ENSMODP00000003245	SINCAM010433
ENSMODP00000003246	SINCAM013283
ENSMODP00000003247	SINCAM921843
ENSMODP00000003248	SINCAM008497
ENSMODP00000003252	SINCAM006987
ENSMODP00000003253	SINCAM011828
ENSMODP00000003255	SINCAM013281
ENSMODP00000003256	SINCAM920924
ENSMODP00000003262	SINCAM002123
ENSMODP00000003263	SINCAM012590
ENSMODP00000003264	SINCAM006985
ENSMODP00000003265	SINCAM003863
ENSMODP00000003267	SINCAM011827
ENSMODP00000003270	SINCAM008126
ENSMODP00000003272	SINCAM006984
ENSMODP00000003274	SINCAM922190
ENSMODP00000003275	SINCAM010370
ENSMODP00000003278	SINCAM009336
ENSMODP00000003280	SINCAM005474
ENSMODP00000003284	SINCAM012551
ENSMODP00000003285	SINCAM923014
ENSMODP00000003288	SINCAM008495
ENSMODP00000003290	SINCAM000954
ENSMODP00000003292	SINCAM012516
ENSMODP00000003293	SINCAM923013
ENSMODP00000003294	SINCAM001679
ENSMODP00000003296	SINCAM006982
ENSMODP00000003297	SINCAM001024
ENSMODP00000003299	SINCAM013279
ENSMODP00000003302	SINCAM001680
ENSMODP00000003304	SINCAM000049
ENSMODP00000003305	SINCAM921215
ENSMODP00000003308	SINCAM006981
ENSMODP00000003309	SINCAM009695
ENSMODP00000003311	SINCAM008494
ENSMODP00000003317	SINCAM003982
ENSMODP00000003320	SINCAM003983
ENSMODP00000003323	SINCAM011816
ENSMODP00000003325	SINCAM000048
ENSMODP00000003329	SINCAM009693
ENSMODP00000003331	SINCAM004673
ENSMODP00000003334	SINCAM004111
ENSMODP00000003336	SINCAM010422
ENSMODP00000003337	SINCAM900017
ENSMODP00000003339	SINCAM003809
ENSMODP00000003351	SINCAM000957
ENSMODP00000003352	SINCAM011783
ENSMODP00000003353	SINCAM005301
ENSMODP00000003354	SINCAM922180
ENSMODP00000003356	SINCAM004674
ENSMODP00000003358	SINCAM013745
ENSMODP00000003364	SINCAM900018
ENSMODP00000003365	SINCAM005122
ENSMODP00000003368	SINCAM007664
ENSMODP00000003369	SINCAM001026
ENSMODP00000003371	SINCAM013744
ENSMODP00000003372	SINCAM010418
ENSMODP00000003376	SINCAM004675
ENSMODP00000003384	SINCAM006805
ENSMODP00000003385	SINCAM010460
ENSMODP00000003387	SINCAM010432
ENSMODP00000003388	SINCAM010304
ENSMODP00000003389	SINCAM007663
ENSMODP00000003391	SINCAM004642
ENSMODP00000003392	SINCAM003984
ENSMODP00000003393	SINCAM004676
ENSMODP00000003395	SINCAM001029
ENSMODP00000003396	SINCAM922570
ENSMODP00000003398	SINCAM004677
ENSMODP00000003400	SINCAM005304
ENSMODP00000003401	SINCAM921236
ENSMODP00000003405	SINCAM922179
ENSMODP00000003406	SINCAM000958
ENSMODP00000003407	SINCAM013846
ENSMODP00000003411	SINCAM011784
ENSMODP00000003412	SINCAM001030
ENSMODP00000003416	SINCAM000652
ENSMODP00000003418	SINCAM000274
ENSMODP00000003420	SINCAM000960
ENSMODP00000003422	SINCAM005308
ENSMODP00000003423	SINCAM921052
ENSMODP00000003429	SINCAM001031
ENSMODP00000003430	SINCAM011785
ENSMODP00000003431	SINCAM009852
ENSMODP00000003433	SINCAM000962
ENSMODP00000003437	SINCAM000276
ENSMODP00000003439	SINCAM002197
ENSMODP00000003443	SINCAM011786
ENSMODP00000003444	SINCAM004755
ENSMODP00000003445	SINCAM003808
ENSMODP00000003449	SINCAM013844
ENSMODP00000003451	SINCAM922665
ENSMODP00000003454	SINCAM012792
ENSMODP00000003457	SINCAM000963
ENSMODP00000003458	SINCAM003806
ENSMODP00000003464	SINCAM010663
ENSMODP00000003467	SINCAM011789
ENSMODP00000003469	SINCAM002052
ENSMODP00000003470	SINCAM004641
ENSMODP00000003475	SINCAM013843
ENSMODP00000003476	SINCAM000047
ENSMODP00000003477	SINCAM007737
ENSMODP00000003478	SINCAM922390
ENSMODP00000003480	SINCAM004757
ENSMODP00000003481	SINCAM000277
ENSMODP00000003483	SINCAM006464
ENSMODP00000003484	SINCAM921453
ENSMODP00000003485	SINCAM000964
ENSMODP00000003488	SINCAM004640
ENSMODP00000003492	SINCAM011819
ENSMODP00000003498	SINCAM921348
ENSMODP00000003503	SINCAM003805
ENSMODP00000003504	SINCAM000045
ENSMODP00000003505	SINCAM921237
ENSMODP00000003507	SINCAM014095
ENSMODP00000003508	SINCAM013839
ENSMODP00000003513	SINCAM003804
ENSMODP00000003515	SINCAM920469
ENSMODP00000003517	SINCAM007699
ENSMODP00000003525	SINCAM921449
ENSMODP00000003527	SINCAM012993
ENSMODP00000003529	SINCAM000044
ENSMODP00000003533	SINCAM012491
ENSMODP00000003535	SINCAM009692
ENSMODP00000003538	SINCAM920471
ENSMODP00000003539	SINCAM920871
ENSMODP00000003544	SINCAM003986
ENSMODP00000003545	SINCAM001923
ENSMODP00000003555	SINCAM004758
ENSMODP00000003556	SINCAM008493
ENSMODP00000003557	SINCAM012490
ENSMODP00000003558	SINCAM007645
ENSMODP00000003561	SINCAM012488
ENSMODP00000003566	SINCAM920710
ENSMODP00000003568	SINCAM007644
ENSMODP00000003570	SINCAM000067
ENSMODP00000003571	SINCAM009444
ENSMODP00000003573	SINCAM920472
ENSMODP00000003575	SINCAM004759
ENSMODP00000003578	SINCAM001925
ENSMODP00000003579	SINCAM000967
ENSMODP00000003580	SINCAM004322
ENSMODP00000003583	SINCAM003987
ENSMODP00000003584	SINCAM920872
ENSMODP00000003585	SINCAM013840
ENSMODP00000003587	SINCAM005483
ENSMODP00000003591	SINCAM000968
ENSMODP00000003594	SINCAM009690
ENSMODP00000003597	SINCAM008492
ENSMODP00000003599	SINCAM004760
ENSMODP00000003600	SINCAM008491
ENSMODP00000003602	SINCAM012489
ENSMODP00000003604	SINCAM007451
ENSMODP00000003607	SINCAM001926
ENSMODP00000003610	SINCAM005484
ENSMODP00000003612	SINCAM003988
ENSMODP00000003614	SINCAM000834
ENSMODP00000003619	SINCAM004323
ENSMODP00000003622	SINCAM003989
ENSMODP00000003624	SINCAM007449
ENSMODP00000003625	SINCAM922131
ENSMODP00000003626	SINCAM000649
ENSMODP00000003627	SINCAM003800
ENSMODP00000003628	SINCAM005445
ENSMODP00000003635	SINCAM004761
ENSMODP00000003638	SINCAM001223
ENSMODP00000003642	SINCAM006389
ENSMODP00000003644	SINCAM000811
ENSMODP00000003645	SINCAM012486
ENSMODP00000003646	SINCAM008489
ENSMODP00000003647	SINCAM000061
ENSMODP00000003648	SINCAM004324
ENSMODP00000003654	SINCAM922129
ENSMODP00000003655	SINCAM007448
ENSMODP00000003656	SINCAM000180
ENSMODP00000003660	SINCAM004325
ENSMODP00000003661	SINCAM012485
ENSMODP00000003662	SINCAM006388
ENSMODP00000003664	SINCAM920916
ENSMODP00000003668	SINCAM007643
ENSMODP00000003669	SINCAM000648
ENSMODP00000003676	SINCAM000841
ENSMODP00000003678	SINCAM012484
ENSMODP00000003679	SINCAM013835
ENSMODP00000003680	SINCAM920906
ENSMODP00000003689	SINCAM000647
ENSMODP00000003690	SINCAM014862
ENSMODP00000003691	SINCAM005420
ENSMODP00000003692	SINCAM922182
ENSMODP00000003695	SINCAM003990
ENSMODP00000003698	SINCAM005655
ENSMODP00000003700	SINCAM000646
ENSMODP00000003702	SINCAM003798
ENSMODP00000003705	SINCAM007445
ENSMODP00000003713	SINCAM004326
ENSMODP00000003714	SINCAM005654
ENSMODP00000003715	SINCAM923041
ENSMODP00000003716	SINCAM003991
ENSMODP00000003718	SINCAM013784
ENSMODP00000003720	SINCAM008105
ENSMODP00000003724	SINCAM000969
ENSMODP00000003729	SINCAM921425
ENSMODP00000003730	SINCAM012497
ENSMODP00000003741	SINCAM011764
ENSMODP00000003745	SINCAM003797
ENSMODP00000003746	SINCAM003992
ENSMODP00000003747	SINCAM009685
ENSMODP00000003748	SINCAM012549
ENSMODP00000003750	SINCAM001336
ENSMODP00000003752	SINCAM920905
ENSMODP00000003753	SINCAM012548
ENSMODP00000003755	SINCAM006583
ENSMODP00000003756	SINCAM003994
ENSMODP00000003759	SINCAM006385
ENSMODP00000003763	SINCAM921941
ENSMODP00000003767	SINCAM009684
ENSMODP00000003772	SINCAM920434
ENSMODP00000003774	SINCAM007652
ENSMODP00000003776	SINCAM921532
ENSMODP00000003778	SINCAM001224
ENSMODP00000003780	SINCAM003995
ENSMODP00000003781	SINCAM017041
ENSMODP00000003784	SINCAM013742
ENSMODP00000003792	SINCAM004762
ENSMODP00000003794	SINCAM006384
ENSMODP00000003795	SINCAM007441
ENSMODP00000003796	SINCAM001991
ENSMODP00000003799	SINCAM922941
ENSMODP00000003802	SINCAM010771
ENSMODP00000003804	SINCAM922572
ENSMODP00000003807	SINCAM012501
ENSMODP00000003809	SINCAM007440
ENSMODP00000003813	SINCAM002683
ENSMODP00000003814	SINCAM000645
ENSMODP00000003815	SINCAM920630
ENSMODP00000003817	SINCAM006525
ENSMODP00000003818	SINCAM000971
ENSMODP00000003819	SINCAM922475
ENSMODP00000003822	SINCAM001456
ENSMODP00000003824	SINCAM009682
ENSMODP00000003826	SINCAM005640
ENSMODP00000003832	SINCAM003996
ENSMODP00000003834	SINCAM922016
ENSMODP00000003835	SINCAM010306
ENSMODP00000003837	SINCAM921424
ENSMODP00000003841	SINCAM000162
ENSMODP00000003844	SINCAM014569
ENSMODP00000003847	SINCAM921423
ENSMODP00000003848	SINCAM004765
ENSMODP00000003852	SINCAM004669
ENSMODP00000003854	SINCAM920857
ENSMODP00000003856	SINCAM000163
ENSMODP00000003858	SINCAM008106
ENSMODP00000003865	SINCAM000164
ENSMODP00000003867	SINCAM005049
ENSMODP00000003868	SINCAM000059
ENSMODP00000003869	SINCAM013003
ENSMODP00000003873	SINCAM010318
ENSMODP00000003876	SINCAM010307
ENSMODP00000003878	SINCAM003997
ENSMODP00000003880	SINCAM012668
ENSMODP00000003884	SINCAM013034
ENSMODP00000003885	SINCAM003795
ENSMODP00000003886	SINCAM920647
ENSMODP00000003887	SINCAM004434
ENSMODP00000003890	SINCAM009153
ENSMODP00000003895	SINCAM012958
ENSMODP00000003896	SINCAM010309
ENSMODP00000003897	SINCAM000058
ENSMODP00000003899	SINCAM007371
ENSMODP00000003905	SINCAM000165
ENSMODP00000003906	SINCAM920432
ENSMODP00000003908	SINCAM003998
ENSMODP00000003910	SINCAM003794
ENSMODP00000003912	SINCAM012956
ENSMODP00000003913	SINCAM010310
ENSMODP00000003914	SINCAM013741
ENSMODP00000003915	SINCAM922789
ENSMODP00000003916	SINCAM016001
ENSMODP00000003919	SINCAM004731
ENSMODP00000003921	SINCAM922191
ENSMODP00000003922	SINCAM004670
ENSMODP00000003924	SINCAM002077
ENSMODP00000003925	SINCAM003793
ENSMODP00000003929	SINCAM001005
ENSMODP00000003932	SINCAM009155
ENSMODP00000003937	SINCAM013725
ENSMODP00000003938	SINCAM921206
ENSMODP00000003943	SINCAM003999
ENSMODP00000003946	SINCAM013726
ENSMODP00000003948	SINCAM920646
ENSMODP00000003951	SINCAM017486
ENSMODP00000003957	SINCAM009678
ENSMODP00000003959	SINCAM001446
ENSMODP00000003961	SINCAM921895
ENSMODP00000003964	SINCAM012834
ENSMODP00000003965	SINCAM007678
ENSMODP00000003966	SINCAM012594
ENSMODP00000003972	SINCAM922056
ENSMODP00000003978	SINCAM012714
ENSMODP00000003980	SINCAM001006
ENSMODP00000003985	SINCAM009677
ENSMODP00000003987	SINCAM009402
ENSMODP00000003992	SINCAM004000
ENSMODP00000003993	SINCAM000801
ENSMODP00000004001	SINCAM009558
ENSMODP00000004002	SINCAM009676
ENSMODP00000004003	SINCAM016887
ENSMODP00000004006	SINCAM008696
ENSMODP00000004009	SINCAM008108
ENSMODP00000004010	SINCAM922057
ENSMODP00000004011	SINCAM001443
ENSMODP00000004012	SINCAM000167
ENSMODP00000004016	SINCAM922058
ENSMODP00000004019	SINCAM003031
ENSMODP00000004020	SINCAM005310
ENSMODP00000004021	SINCAM920517
ENSMODP00000004023	SINCAM004002
ENSMODP00000004024	SINCAM922059
ENSMODP00000004026	SINCAM009675
ENSMODP00000004027	SINCAM006382
ENSMODP00000004029	SINCAM010446
ENSMODP00000004030	SINCAM004671
ENSMODP00000004034	SINCAM002139
ENSMODP00000004035	SINCAM013729
ENSMODP00000004039	SINCAM009156
ENSMODP00000004041	SINCAM001442
ENSMODP00000004042	SINCAM008698
ENSMODP00000004044	SINCAM005032
ENSMODP00000004045	SINCAM003778
ENSMODP00000004048	SINCAM000975
ENSMODP00000004053	SINCAM003779
ENSMODP00000004054	SINCAM008735
ENSMODP00000004058	SINCAM005033
ENSMODP00000004059	SINCAM013732
ENSMODP00000004061	SINCAM005034
ENSMODP00000004064	SINCAM001441
ENSMODP00000004065	SINCAM010447
ENSMODP00000004067	SINCAM004004
ENSMODP00000004068	SINCAM006381
ENSMODP00000004070	SINCAM002140
ENSMODP00000004072	SINCAM921451
ENSMODP00000004074	SINCAM012596
ENSMODP00000004079	SINCAM002198
ENSMODP00000004084	SINCAM921904
ENSMODP00000004085	SINCAM003780
ENSMODP00000004086	SINCAM005036
ENSMODP00000004090	SINCAM008111
ENSMODP00000004093	SINCAM011535
ENSMODP00000004094	SINCAM002199
ENSMODP00000004096	SINCAM005311
ENSMODP00000004099	SINCAM010449
ENSMODP00000004101	SINCAM922192
ENSMODP00000004103	SINCAM008737
ENSMODP00000004105	SINCAM005037
ENSMODP00000004108	SINCAM001440
ENSMODP00000004109	SINCAM003878
ENSMODP00000004111	SINCAM003007
ENSMODP00000004112	SINCAM006507
ENSMODP00000004113	SINCAM010450
ENSMODP00000004115	SINCAM003682
ENSMODP00000004116	SINCAM000945
ENSMODP00000004117	SINCAM008065
ENSMODP00000004122	SINCAM005109
ENSMODP00000004130	SINCAM920452
ENSMODP00000004134	SINCAM921720
ENSMODP00000004137	SINCAM013075
ENSMODP00000004141	SINCAM000944
ENSMODP00000004145	SINCAM000976
ENSMODP00000004149	SINCAM920574
ENSMODP00000004151	SINCAM013740
ENSMODP00000004154	SINCAM007296
ENSMODP00000004157	SINCAM008266
ENSMODP00000004158	SINCAM002583
ENSMODP00000004160	SINCAM000977
ENSMODP00000004165	SINCAM007884
ENSMODP00000004167	SINCAM006508
ENSMODP00000004168	SINCAM922128
ENSMODP00000004169	SINCAM015142
ENSMODP00000004175	SINCAM001436
ENSMODP00000004177	SINCAM007483
ENSMODP00000004182	SINCAM921430
ENSMODP00000004183	SINCAM005039
ENSMODP00000004184	SINCAM006380
ENSMODP00000004189	SINCAM922193
ENSMODP00000004190	SINCAM922567
ENSMODP00000004192	SINCAM015141
ENSMODP00000004196	SINCAM007481
ENSMODP00000004201	SINCAM005187
ENSMODP00000004203	SINCAM009670
ENSMODP00000004204	SINCAM011504
ENSMODP00000004206	SINCAM001927
ENSMODP00000004207	SINCAM010465
ENSMODP00000004209	SINCAM005110
ENSMODP00000004210	SINCAM000839
ENSMODP00000004211	SINCAM012600
ENSMODP00000004212	SINCAM000943
ENSMODP00000004216	SINCAM920711
ENSMODP00000004219	SINCAM006379
ENSMODP00000004223	SINCAM009673
ENSMODP00000004225	SINCAM005111
ENSMODP00000004226	SINCAM012951
ENSMODP00000004230	SINCAM006505
ENSMODP00000004232	SINCAM001930
ENSMODP00000004235	SINCAM000653
ENSMODP00000004236	SINCAM010464
ENSMODP00000004237	SINCAM001434
ENSMODP00000004239	SINCAM012473
ENSMODP00000004243	SINCAM009672
ENSMODP00000004244	SINCAM000654
ENSMODP00000004255	SINCAM010463
ENSMODP00000004256	SINCAM007480
ENSMODP00000004257	SINCAM012980
ENSMODP00000004259	SINCAM014670
ENSMODP00000004261	SINCAM007294
ENSMODP00000004262	SINCAM012853
ENSMODP00000004265	SINCAM900159
ENSMODP00000004266	SINCAM007478
ENSMODP00000004267	SINCAM012994
ENSMODP00000004270	SINCAM013735
ENSMODP00000004271	SINCAM010411
ENSMODP00000004274	SINCAM900226
ENSMODP00000004275	SINCAM010409
ENSMODP00000004279	SINCAM005112
ENSMODP00000004282	SINCAM000656
ENSMODP00000004283	SINCAM010408
ENSMODP00000004285	SINCAM007479
ENSMODP00000004286	SINCAM001431
ENSMODP00000004289	SINCAM012974
ENSMODP00000004296	SINCAM000643
ENSMODP00000004297	SINCAM010407
ENSMODP00000004298	SINCAM013724
ENSMODP00000004299	SINCAM001430
ENSMODP00000004301	SINCAM006827
ENSMODP00000004306	SINCAM013114
ENSMODP00000004307	SINCAM013721
ENSMODP00000004308	SINCAM006824
ENSMODP00000004309	SINCAM006378
ENSMODP00000004316	SINCAM000640
ENSMODP00000004318	SINCAM001429
ENSMODP00000004319	SINCAM921551
ENSMODP00000004320	SINCAM921429
ENSMODP00000004323	SINCAM001805
ENSMODP00000004326	SINCAM000639
ENSMODP00000004328	SINCAM922951
ENSMODP00000004330	SINCAM010459
ENSMODP00000004334	SINCAM000638
ENSMODP00000004335	SINCAM005195
ENSMODP00000004336	SINCAM011572
ENSMODP00000004338	SINCAM012601
ENSMODP00000004340	SINCAM006377
ENSMODP00000004343	SINCAM001932
ENSMODP00000004345	SINCAM006823
ENSMODP00000004346	SINCAM005115
ENSMODP00000004347	SINCAM012733
ENSMODP00000004351	SINCAM005194
ENSMODP00000004353	SINCAM001428
ENSMODP00000004354	SINCAM922564
ENSMODP00000004357	SINCAM006376
ENSMODP00000004359	SINCAM003761
ENSMODP00000004360	SINCAM013000
ENSMODP00000004361	SINCAM005193
ENSMODP00000004363	SINCAM007475
ENSMODP00000004374	SINCAM004430
ENSMODP00000004375	SINCAM015140
ENSMODP00000004377	SINCAM006373
ENSMODP00000004380	SINCAM001368
ENSMODP00000004381	SINCAM000637
ENSMODP00000004383	SINCAM012602
ENSMODP00000004384	SINCAM005116
ENSMODP00000004388	SINCAM005041
ENSMODP00000004391	SINCAM900163
ENSMODP00000004393	SINCAM006372
ENSMODP00000004395	SINCAM001426
ENSMODP00000004397	SINCAM007474
ENSMODP00000004398	SINCAM003760
ENSMODP00000004403	SINCAM000636
ENSMODP00000004405	SINCAM006821
ENSMODP00000004406	SINCAM006367
ENSMODP00000004408	SINCAM920923
ENSMODP00000004409	SINCAM013185
ENSMODP00000004413	SINCAM003762
ENSMODP00000004417	SINCAM012851
ENSMODP00000004422	SINCAM000657
ENSMODP00000004425	SINCAM005117
ENSMODP00000004427	SINCAM920713
ENSMODP00000004428	SINCAM012850
ENSMODP00000004432	SINCAM000979
ENSMODP00000004435	SINCAM009671
ENSMODP00000004436	SINCAM000634
ENSMODP00000004439	SINCAM003763
ENSMODP00000004445	SINCAM012722
ENSMODP00000004448	SINCAM000935
ENSMODP00000004449	SINCAM004428
ENSMODP00000004450	SINCAM900184
ENSMODP00000004454	SINCAM009669
ENSMODP00000004462	SINCAM005118
ENSMODP00000004464	SINCAM920651
ENSMODP00000004466	SINCAM000632
ENSMODP00000004471	SINCAM921196
ENSMODP00000004472	SINCAM900183
ENSMODP00000004485	SINCAM010455
ENSMODP00000004488	SINCAM007292
ENSMODP00000004490	SINCAM013555
ENSMODP00000004497	SINCAM001933
ENSMODP00000004501	SINCAM922709
ENSMODP00000004502	SINCAM001016
ENSMODP00000004505	SINCAM001369
ENSMODP00000004506	SINCAM003764
ENSMODP00000004515	SINCAM920637
ENSMODP00000004517	SINCAM001015
ENSMODP00000004518	SINCAM009668
ENSMODP00000004519	SINCAM012997
ENSMODP00000004520	SINCAM012314
ENSMODP00000004522	SINCAM006830
ENSMODP00000004525	SINCAM003765
ENSMODP00000004527	SINCAM006903
ENSMODP00000004532	SINCAM012480
ENSMODP00000004536	SINCAM000631
ENSMODP00000004537	SINCAM003905
ENSMODP00000004538	SINCAM015912
ENSMODP00000004539	SINCAM006366
ENSMODP00000004540	SINCAM016734
ENSMODP00000004541	SINCAM012914
ENSMODP00000004543	SINCAM922373
ENSMODP00000004544	SINCAM004334
ENSMODP00000004546	SINCAM005121
ENSMODP00000004548	SINCAM003773
ENSMODP00000004549	SINCAM010454
ENSMODP00000004554	SINCAM013867
ENSMODP00000004558	SINCAM008488
ENSMODP00000004559	SINCAM013884
ENSMODP00000004564	SINCAM922464
ENSMODP00000004567	SINCAM010281
ENSMODP00000004569	SINCAM002315
ENSMODP00000004570	SINCAM000629
ENSMODP00000004571	SINCAM000660
ENSMODP00000004575	SINCAM010928
ENSMODP00000004582	SINCAM012479
ENSMODP00000004583	SINCAM010452
ENSMODP00000004584	SINCAM000628
ENSMODP00000004585	SINCAM012996
ENSMODP00000004587	SINCAM006833
ENSMODP00000004592	SINCAM009667
ENSMODP00000004596	SINCAM001425
ENSMODP00000004597	SINCAM000661
ENSMODP00000004606	SINCAM001935
ENSMODP00000004607	SINCAM010451
ENSMODP00000004613	SINCAM000626
ENSMODP00000004617	SINCAM008487
ENSMODP00000004619	SINCAM012995
ENSMODP00000004622	SINCAM001424
ENSMODP00000004628	SINCAM922374
ENSMODP00000004629	SINCAM012478
ENSMODP00000004631	SINCAM900182
ENSMODP00000004632	SINCAM003701
ENSMODP00000004636	SINCAM005245
ENSMODP00000004639	SINCAM013883
ENSMODP00000004640	SINCAM004333
ENSMODP00000004646	SINCAM001448
ENSMODP00000004648	SINCAM920861
ENSMODP00000004650	SINCAM010198
ENSMODP00000004651	SINCAM002787
ENSMODP00000004652	SINCAM013882
ENSMODP00000004654	SINCAM922442
ENSMODP00000004657	SINCAM001363
ENSMODP00000004660	SINCAM001423
ENSMODP00000004662	SINCAM010284
ENSMODP00000004663	SINCAM921803
ENSMODP00000004667	SINCAM920860
ENSMODP00000004671	SINCAM000622
ENSMODP00000004672	SINCAM005443
ENSMODP00000004673	SINCAM000662
ENSMODP00000004680	SINCAM001422
ENSMODP00000004682	SINCAM013881
ENSMODP00000004684	SINCAM000621
ENSMODP00000004690	SINCAM001370
ENSMODP00000004691	SINCAM922443
ENSMODP00000004693	SINCAM900191
ENSMODP00000004695	SINCAM005442
ENSMODP00000004696	SINCAM920900
ENSMODP00000004700	SINCAM015190
ENSMODP00000004707	SINCAM012727
ENSMODP00000004708	SINCAM000663
ENSMODP00000004716	SINCAM009165
ENSMODP00000004720	SINCAM005405
ENSMODP00000004721	SINCAM922038
ENSMODP00000004722	SINCAM005439
ENSMODP00000004723	SINCAM920769
ENSMODP00000004725	SINCAM009783
ENSMODP00000004728	SINCAM007814
ENSMODP00000004729	SINCAM922717
ENSMODP00000004730	SINCAM005438
ENSMODP00000004733	SINCAM003700
ENSMODP00000004741	SINCAM010964
ENSMODP00000004744	SINCAM922716
ENSMODP00000004749	SINCAM004526
ENSMODP00000004754	SINCAM921185
ENSMODP00000004755	SINCAM010286
ENSMODP00000004758	SINCAM005242
ENSMODP00000004764	SINCAM922039
ENSMODP00000004768	SINCAM013877
ENSMODP00000004769	SINCAM000665
ENSMODP00000004771	SINCAM004525
ENSMODP00000004772	SINCAM003011
ENSMODP00000004773	SINCAM922440
ENSMODP00000004774	SINCAM005403
ENSMODP00000004775	SINCAM003699
ENSMODP00000004776	SINCAM009663
ENSMODP00000004777	SINCAM012475
ENSMODP00000004778	SINCAM010965
ENSMODP00000004781	SINCAM010287
ENSMODP00000004784	SINCAM920910
ENSMODP00000004788	SINCAM006835
ENSMODP00000004790	SINCAM005107
ENSMODP00000004792	SINCAM006837
ENSMODP00000004800	SINCAM010288
ENSMODP00000004802	SINCAM003698
ENSMODP00000004805	SINCAM009660
ENSMODP00000004812	SINCAM000666
ENSMODP00000004813	SINCAM003906
ENSMODP00000004815	SINCAM922125
ENSMODP00000004817	SINCAM007290
ENSMODP00000004822	SINCAM014650
ENSMODP00000004827	SINCAM006364
ENSMODP00000004828	SINCAM016455
ENSMODP00000004830	SINCAM000668
ENSMODP00000004832	SINCAM000899
ENSMODP00000004836	SINCAM922124
ENSMODP00000004837	SINCAM000986
ENSMODP00000004840	SINCAM010967
ENSMODP00000004842	SINCAM006839
ENSMODP00000004844	SINCAM012977
ENSMODP00000004845	SINCAM004523
ENSMODP00000004850	SINCAM920768
ENSMODP00000004856	SINCAM922321
ENSMODP00000004859	SINCAM922711
ENSMODP00000004861	SINCAM005402
ENSMODP00000004863	SINCAM012470
ENSMODP00000004867	SINCAM005857
ENSMODP00000004868	SINCAM007813
ENSMODP00000004873	SINCAM006840
ENSMODP00000004874	SINCAM005241
ENSMODP00000004876	SINCAM014577
ENSMODP00000004879	SINCAM008811
ENSMODP00000004880	SINCAM921465
ENSMODP00000004882	SINCAM922331
ENSMODP00000004888	SINCAM010313
ENSMODP00000004889	SINCAM006363
ENSMODP00000004890	SINCAM002312
ENSMODP00000004891	SINCAM009937
ENSMODP00000004892	SINCAM922712
ENSMODP00000004893	SINCAM921464
ENSMODP00000004898	SINCAM000913
ENSMODP00000004904	SINCAM012468
ENSMODP00000004907	SINCAM004521
ENSMODP00000004911	SINCAM002115
ENSMODP00000004913	SINCAM920767
ENSMODP00000004914	SINCAM005401
ENSMODP00000004918	SINCAM005238
ENSMODP00000004920	SINCAM014847
ENSMODP00000004921	SINCAM000912
ENSMODP00000004926	SINCAM007733
ENSMODP00000004935	SINCAM920766
ENSMODP00000004937	SINCAM010984
ENSMODP00000004938	SINCAM920742
ENSMODP00000004939	SINCAM011500
ENSMODP00000004940	SINCAM921340
ENSMODP00000004948	SINCAM007731
ENSMODP00000004949	SINCAM922714
[truncated: 10,045 more rows]
