# Supplementary material for: Reconstruction of proto-vertebrate, proto-cyclostome and proto-gnathostome genomes provides new insights into early vertebrate evolution
Source: Nat Commun. 2021 Jul 23;12:4489. doi: 10.1038/s41467-021-24573-z (PMC8302630; doi:10.1038/s41467-021-24573-z)
Supplement: Supplementary file 4 — Supplementary Data 1 [file 41467_2021_24573_MOESM4_ESM.zip › SuppData1/orthologs/MONDO-CANFA.txt]

ENSMODP00000016222	ENSCAFP00000014731
ENSMODP00000022186	ENSCAFP00000004893
ENSMODP00000018180	ENSCAFP00000021101
ENSMODP00000021006	ENSCAFP00000000536
ENSMODP00000012374	ENSCAFP00000026820
ENSMODP00000016247	ENSCAFP00000014703
ENSMODP00000023878	ENSCAFP00000027009
ENSMODP00000020244	ENSCAFP00000014101
ENSMODP00000028608	ENSCAFP00000010599
ENSMODP00000000113	ENSCAFP00000014168
ENSMODP00000031323	ENSCAFP00000007520
ENSMODP00000015454	ENSCAFP00000016175
ENSMODP00000019742	ENSCAFP00000041478
ENSMODP00000022766	ENSCAFP00000019851
ENSMODP00000008476	ENSCAFP00000041897
ENSMODP00000003267	ENSCAFP00000011228
ENSMODP00000011631	ENSCAFP00000025792
ENSMODP00000022029	ENSCAFP00000020209
ENSMODP00000026393	ENSCAFP00000020532
ENSMODP00000010124	ENSCAFP00000000844
ENSMODP00000003331	ENSCAFP00000006503
ENSMODP00000020165	ENSCAFP00000019636
ENSMODP00000001568	ENSCAFP00000012433
ENSMODP00000020576	ENSCAFP00000022926
ENSMODP00000026284	ENSCAFP00000015206
ENSMODP00000016589	ENSCAFP00000018010
ENSMODP00000028394	ENSCAFP00000003668
ENSMODP00000000677	ENSCAFP00000003657
ENSMODP00000023901	ENSCAFP00000028428
ENSMODP00000036724	ENSCAFP00000026110
ENSMODP00000020923	ENSCAFP00000007426
ENSMODP00000025995	ENSCAFP00000013072
ENSMODP00000020567	ENSCAFP00000035869
ENSMODP00000003305	ENSCAFP00000041440
ENSMODP00000016701	ENSCAFP00000026713
ENSMODP00000021625	ENSCAFP00000028894
ENSMODP00000024756	ENSCAFP00000010159
ENSMODP00000024090	ENSCAFP00000027741
ENSMODP00000028954	ENSCAFP00000016670
ENSMODP00000034686	ENSCAFP00000025741
ENSMODP00000000916	ENSCAFP00000028253
ENSMODP00000001331	ENSCAFP00000023060
ENSMODP00000005916	ENSCAFP00000023616
ENSMODP00000004149	ENSCAFP00000000900
ENSMODP00000024667	ENSCAFP00000029957
ENSMODP00000021116	ENSCAFP00000007014
ENSMODP00000015137	ENSCAFP00000001849
ENSMODP00000002619	ENSCAFP00000035628
ENSMODP00000010650	ENSCAFP00000039463
ENSMODP00000011243	ENSCAFP00000025988
ENSMODP00000024507	ENSCAFP00000005391
ENSMODP00000006081	ENSCAFP00000029580
ENSMODP00000017560	ENSCAFP00000027190
ENSMODP00000037659	ENSCAFP00000021251
ENSMODP00000026600	ENSCAFP00000032029
ENSMODP00000026601	ENSCAFP00000012523
ENSMODP00000035510	ENSCAFP00000012527
ENSMODP00000035512	ENSCAFP00000012528
ENSMODP00000035509	ENSCAFP00000012512
ENSMODP00000037658	ENSCAFP00000021250
ENSMODP00000000679	ENSCAFP00000014319
ENSMODP00000025796	ENSCAFP00000038033
ENSMODP00000010442	ENSCAFP00000025582
ENSMODP00000016379	ENSCAFP00000019089
ENSMODP00000008107	ENSCAFP00000035150
ENSMODP00000022950	ENSCAFP00000040283
ENSMODP00000010998	ENSCAFP00000003298
ENSMODP00000011474	ENSCAFP00000002012
ENSMODP00000026122	ENSCAFP00000024137
ENSMODP00000010914	ENSCAFP00000003277
ENSMODP00000023478	ENSCAFP00000018115
ENSMODP00000015235	ENSCAFP00000015735
ENSMODP00000041284	ENSCAFP00000017392
ENSMODP00000004541	ENSCAFP00000030690
ENSMODP00000003832	ENSCAFP00000018258
ENSMODP00000006867	ENSCAFP00000025261
ENSMODP00000000179	ENSCAFP00000011525
ENSMODP00000014712	ENSCAFP00000012786
ENSMODP00000004891	ENSCAFP00000000688
ENSMODP00000006523	ENSCAFP00000028846
ENSMODP00000000959	ENSCAFP00000004119
ENSMODP00000012028	ENSCAFP00000019894
ENSMODP00000026239	ENSCAFP00000012830
ENSMODP00000029754	ENSCAFP00000041229
ENSMODP00000012160	ENSCAFP00000039048
ENSMODP00000004041	ENSCAFP00000025974
ENSMODP00000022102	ENSCAFP00000017436
ENSMODP00000025585	ENSCAFP00000000191
ENSMODP00000016495	ENSCAFP00000016481
ENSMODP00000024060	ENSCAFP00000011295
ENSMODP00000014171	ENSCAFP00000041377
ENSMODP00000003492	ENSCAFP00000011055
ENSMODP00000007623	ENSCAFP00000037675
ENSMODP00000013412	ENSCAFP00000028469
ENSMODP00000016741	ENSCAFP00000005175
ENSMODP00000037068	ENSCAFP00000000678
ENSMODP00000015720	ENSCAFP00000004185
ENSMODP00000036453	ENSCAFP00000034643
ENSMODP00000028839	ENSCAFP00000036968
ENSMODP00000024298	ENSCAFP00000010553
ENSMODP00000011108	ENSCAFP00000011914
ENSMODP00000013611	ENSCAFP00000013282
ENSMODP00000029024	ENSCAFP00000003505
ENSMODP00000002121	ENSCAFP00000012034
ENSMODP00000034167	ENSCAFP00000001467
ENSMODP00000019696	ENSCAFP00000006614
ENSMODP00000021361	ENSCAFP00000028666
ENSMODP00000014344	ENSCAFP00000022241
ENSMODP00000016010	ENSCAFP00000016043
ENSMODP00000023381	ENSCAFP00000016786
ENSMODP00000022856	ENSCAFP00000022750
ENSMODP00000029105	ENSCAFP00000030540
ENSMODP00000019240	ENSCAFP00000003011
ENSMODP00000011376	ENSCAFP00000035073
ENSMODP00000019937	ENSCAFP00000004908
ENSMODP00000013234	ENSCAFP00000019326
ENSMODP00000020886	ENSCAFP00000013243
ENSMODP00000008745	ENSCAFP00000024998
ENSMODP00000013331	ENSCAFP00000014218
ENSMODP00000017273	ENSCAFP00000042751
ENSMODP00000013863	ENSCAFP00000019792
ENSMODP00000036044	ENSCAFP00000022068
ENSMODP00000012564	ENSCAFP00000017397
ENSMODP00000032324	ENSCAFP00000021938
ENSMODP00000013900	ENSCAFP00000023624
ENSMODP00000017320	ENSCAFP00000001306
ENSMODP00000015229	ENSCAFP00000020713
ENSMODP00000002540	ENSCAFP00000023867
ENSMODP00000025996	ENSCAFP00000013047
ENSMODP00000026913	ENSCAFP00000006577
ENSMODP00000016389	ENSCAFP00000026382
ENSMODP00000000402	ENSCAFP00000009752
ENSMODP00000009650	ENSCAFP00000023231
ENSMODP00000003858	ENSCAFP00000025744
ENSMODP00000004985	ENSCAFP00000034903
ENSMODP00000011765	ENSCAFP00000007928
ENSMODP00000019074	ENSCAFP00000027825
ENSMODP00000019101	ENSCAFP00000027822
ENSMODP00000005435	ENSCAFP00000021439
ENSMODP00000016852	ENSCAFP00000018637
ENSMODP00000012769	ENSCAFP00000009013
ENSMODP00000018745	ENSCAFP00000002219
ENSMODP00000026029	ENSCAFP00000038852
ENSMODP00000003122	ENSCAFP00000036156
ENSMODP00000013464	ENSCAFP00000004138
ENSMODP00000008628	ENSCAFP00000025317
ENSMODP00000004044	ENSCAFP00000027841
ENSMODP00000002679	ENSCAFP00000029742
ENSMODP00000021412	ENSCAFP00000025289
ENSMODP00000006018	ENSCAFP00000029577
ENSMODP00000023606	ENSCAFP00000005947
ENSMODP00000004519	ENSCAFP00000021524
ENSMODP00000039634	ENSCAFP00000019815
ENSMODP00000004963	ENSCAFP00000016801
ENSMODP00000007067	ENSCAFP00000017186
ENSMODP00000021169	ENSCAFP00000019101
ENSMODP00000016775	ENSCAFP00000031903
ENSMODP00000015165	ENSCAFP00000030461
ENSMODP00000005386	ENSCAFP00000019811
ENSMODP00000007425	ENSCAFP00000029719
ENSMODP00000005390	ENSCAFP00000022462
ENSMODP00000013628	ENSCAFP00000024310
ENSMODP00000006172	ENSCAFP00000020467
ENSMODP00000026554	ENSCAFP00000011995
ENSMODP00000004039	ENSCAFP00000018117
ENSMODP00000005255	ENSCAFP00000021690
ENSMODP00000000790	ENSCAFP00000022596
ENSMODP00000012861	ENSCAFP00000008348
ENSMODP00000031750	ENSCAFP00000023182
ENSMODP00000020405	ENSCAFP00000018253
ENSMODP00000013151	ENSCAFP00000002791
ENSMODP00000013497	ENSCAFP00000022118
ENSMODP00000002193	ENSCAFP00000014825
ENSMODP00000005016	ENSCAFP00000007048
ENSMODP00000004613	ENSCAFP00000012387
ENSMODP00000021509	ENSCAFP00000017550
ENSMODP00000021545	ENSCAFP00000037940
ENSMODP00000023068	ENSCAFP00000007818
ENSMODP00000002877	ENSCAFP00000018354
ENSMODP00000008929	ENSCAFP00000024345
ENSMODP00000009518	ENSCAFP00000024930
ENSMODP00000009560	ENSCAFP00000024944
ENSMODP00000013499	ENSCAFP00000010341
ENSMODP00000034760	ENSCAFP00000010262
ENSMODP00000022870	ENSCAFP00000022958
ENSMODP00000017133	ENSCAFP00000005775
ENSMODP00000031383	ENSCAFP00000001922
ENSMODP00000009533	ENSCAFP00000000922
ENSMODP00000027887	ENSCAFP00000005678
ENSMODP00000006876	ENSCAFP00000000979
ENSMODP00000012731	ENSCAFP00000022990
ENSMODP00000032765	ENSCAFP00000021172
ENSMODP00000020580	ENSCAFP00000018541
ENSMODP00000017923	ENSCAFP00000001491
ENSMODP00000012407	ENSCAFP00000018897
ENSMODP00000012104	ENSCAFP00000002001
ENSMODP00000004582	ENSCAFP00000017225
ENSMODP00000002826	ENSCAFP00000022190
ENSMODP00000021647	ENSCAFP00000025707
ENSMODP00000007382	ENSCAFP00000029725
ENSMODP00000005455	ENSCAFP00000022577
ENSMODP00000004284	ENSCAFP00000013959
ENSMODP00000020969	ENSCAFP00000013459
ENSMODP00000006113	ENSCAFP00000012396
ENSMODP00000021538	ENSCAFP00000028861
ENSMODP00000021495	ENSCAFP00000028733
ENSMODP00000019075	ENSCAFP00000007656
ENSMODP00000019115	ENSCAFP00000004543
ENSMODP00000012345	ENSCAFP00000042734
ENSMODP00000026928	ENSCAFP00000004699
ENSMODP00000018395	ENSCAFP00000023374
ENSMODP00000013451	ENSCAFP00000033673
ENSMODP00000013531	ENSCAFP00000015628
ENSMODP00000002515	ENSCAFP00000029371
ENSMODP00000019396	ENSCAFP00000021360
ENSMODP00000011895	ENSCAFP00000018107
ENSMODP00000033297	ENSCAFP00000018097
ENSMODP00000019398	ENSCAFP00000021381
ENSMODP00000016469	ENSCAFP00000023677
ENSMODP00000016648	ENSCAFP00000020181
ENSMODP00000003179	ENSCAFP00000003057
ENSMODP00000007000	ENSCAFP00000042913
ENSMODP00000024699	ENSCAFP00000030233
ENSMODP00000003320	ENSCAFP00000041421
ENSMODP00000017619	ENSCAFP00000018683
ENSMODP00000021986	ENSCAFP00000032670
ENSMODP00000024346	ENSCAFP00000010258
ENSMODP00000022203	ENSCAFP00000005013
ENSMODP00000001020	ENSCAFP00000027366
ENSMODP00000025425	ENSCAFP00000027533
ENSMODP00000025415	ENSCAFP00000027517
ENSMODP00000039684	ENSCAFP00000037510
ENSMODP00000024177	ENSCAFP00000019445
ENSMODP00000006059	ENSCAFP00000042805
ENSMODP00000032132	ENSCAFP00000027189
ENSMODP00000022238	ENSCAFP00000001269
ENSMODP00000013827	ENSCAFP00000015344
ENSMODP00000013818	ENSCAFP00000015347
ENSMODP00000022239	ENSCAFP00000001267
ENSMODP00000006713	ENSCAFP00000007816
ENSMODP00000025150	ENSCAFP00000011829
ENSMODP00000000370	ENSCAFP00000030086
ENSMODP00000018131	ENSCAFP00000023803
ENSMODP00000017612	ENSCAFP00000001165
ENSMODP00000012865	ENSCAFP00000016128
ENSMODP00000014616	ENSCAFP00000020918
ENSMODP00000013397	ENSCAFP00000040632
ENSMODP00000015857	ENSCAFP00000025369
ENSMODP00000020847	ENSCAFP00000029086
ENSMODP00000004951	ENSCAFP00000004896
ENSMODP00000031789	ENSCAFP00000026399
ENSMODP00000035173	ENSCAFP00000023863
ENSMODP00000028502	ENSCAFP00000004789
ENSMODP00000018421	ENSCAFP00000025760
ENSMODP00000018431	ENSCAFP00000025737
ENSMODP00000012360	ENSCAFP00000010033
ENSMODP00000038839	ENSCAFP00000021003
ENSMODP00000023326	ENSCAFP00000003598
ENSMODP00000001162	ENSCAFP00000001665
ENSMODP00000007984	ENSCAFP00000030367
ENSMODP00000013862	ENSCAFP00000014716
ENSMODP00000023828	ENSCAFP00000004331
ENSMODP00000005289	ENSCAFP00000002488
ENSMODP00000005633	ENSCAFP00000028722
ENSMODP00000002353	ENSCAFP00000034674
ENSMODP00000015862	ENSCAFP00000025245
ENSMODP00000020662	ENSCAFP00000030999
ENSMODP00000001296	ENSCAFP00000013904
ENSMODP00000018114	ENSCAFP00000020942
ENSMODP00000026437	ENSCAFP00000013149
ENSMODP00000023397	ENSCAFP00000036371
ENSMODP00000003368	ENSCAFP00000016465
ENSMODP00000034629	ENSCAFP00000025949
ENSMODP00000004030	ENSCAFP00000006408
ENSMODP00000012753	ENSCAFP00000020623
ENSMODP00000005649	ENSCAFP00000021123
ENSMODP00000019186	ENSCAFP00000002566
ENSMODP00000019189	ENSCAFP00000002572
ENSMODP00000019192	ENSCAFP00000002573
ENSMODP00000015197	ENSCAFP00000015681
ENSMODP00000015236	ENSCAFP00000015697
ENSMODP00000019764	ENSCAFP00000005055
ENSMODP00000005729	ENSCAFP00000008315
ENSMODP00000003767	ENSCAFP00000010158
ENSMODP00000011064	ENSCAFP00000014368
ENSMODP00000031267	ENSCAFP00000002336
ENSMODP00000023136	ENSCAFP00000003856
ENSMODP00000001454	ENSCAFP00000001557
ENSMODP00000029199	ENSCAFP00000019049
ENSMODP00000021931	ENSCAFP00000004162
ENSMODP00000020624	ENSCAFP00000031975
ENSMODP00000020631	ENSCAFP00000031518
ENSMODP00000024509	ENSCAFP00000023110
ENSMODP00000010755	ENSCAFP00000022969
ENSMODP00000010746	ENSCAFP00000040206
ENSMODP00000000909	ENSCAFP00000003716
ENSMODP00000000902	ENSCAFP00000003708
ENSMODP00000019865	ENSCAFP00000020170
ENSMODP00000024234	ENSCAFP00000012996
ENSMODP00000016933	ENSCAFP00000027024
ENSMODP00000000835	ENSCAFP00000028252
ENSMODP00000013547	ENSCAFP00000001241
ENSMODP00000024821	ENSCAFP00000013467
ENSMODP00000021392	ENSCAFP00000006489
ENSMODP00000001044	ENSCAFP00000019378
ENSMODP00000016401	ENSCAFP00000021364
ENSMODP00000026088	ENSCAFP00000006932
ENSMODP00000002302	ENSCAFP00000014166
ENSMODP00000017574	ENSCAFP00000009996
ENSMODP00000023618	ENSCAFP00000002917
ENSMODP00000017858	ENSCAFP00000004775
ENSMODP00000012397	ENSCAFP00000010009
ENSMODP00000003704	ENSCAFP00000011007
ENSMODP00000003835	ENSCAFP00000030087
ENSMODP00000002775	ENSCAFP00000001366
ENSMODP00000022195	ENSCAFP00000001321
ENSMODP00000021585	ENSCAFP00000043077
ENSMODP00000007727	ENSCAFP00000041266
ENSMODP00000010717	ENSCAFP00000040267
ENSMODP00000005193	ENSCAFP00000029783
ENSMODP00000006815	ENSCAFP00000004485
ENSMODP00000033334	ENSCAFP00000040526
ENSMODP00000007124	ENSCAFP00000015470
ENSMODP00000020830	ENSCAFP00000007605
ENSMODP00000006054	ENSCAFP00000012421
ENSMODP00000007035	ENSCAFP00000024642
ENSMODP00000008417	ENSCAFP00000010770
ENSMODP00000015774	ENSCAFP00000024338
ENSMODP00000011325	ENSCAFP00000006187
ENSMODP00000009929	ENSCAFP00000025113
ENSMODP00000002001	ENSCAFP00000005216
ENSMODP00000013128	ENSCAFP00000017041
ENSMODP00000026470	ENSCAFP00000039810
ENSMODP00000019748	ENSCAFP00000012677
ENSMODP00000003420	ENSCAFP00000002774
ENSMODP00000016349	ENSCAFP00000020878
ENSMODP00000016685	ENSCAFP00000002131
ENSMODP00000021636	ENSCAFP00000028913
ENSMODP00000019237	ENSCAFP00000003031
ENSMODP00000015089	ENSCAFP00000024289
ENSMODP00000002032	ENSCAFP00000002647
ENSMODP00000022209	ENSCAFP00000001307
ENSMODP00000038261	ENSCAFP00000003191
ENSMODP00000023864	ENSCAFP00000026835
ENSMODP00000024626	ENSCAFP00000042339
ENSMODP00000039119	ENSCAFP00000008984
ENSMODP00000006288	ENSCAFP00000031106
ENSMODP00000001215	ENSCAFP00000005476
ENSMODP00000014063	ENSCAFP00000026616
ENSMODP00000010191	ENSCAFP00000022787
ENSMODP00000017347	ENSCAFP00000041145
ENSMODP00000020407	ENSCAFP00000018218
ENSMODP00000026357	ENSCAFP00000031887
ENSMODP00000038369	ENSCAFP00000028664
ENSMODP00000015151	ENSCAFP00000012092
ENSMODP00000022375	ENSCAFP00000014665
ENSMODP00000022379	ENSCAFP00000014661
ENSMODP00000014773	ENSCAFP00000020325
ENSMODP00000004906	ENSCAFP00000035638
ENSMODP00000008455	ENSCAFP00000010756
ENSMODP00000022788	ENSCAFP00000004620
ENSMODP00000009509	ENSCAFP00000008390
ENSMODP00000020177	ENSCAFP00000028873
ENSMODP00000015849	ENSCAFP00000025456
ENSMODP00000034626	ENSCAFP00000011411
ENSMODP00000039941	ENSCAFP00000011534
ENSMODP00000001111	ENSCAFP00000028160
ENSMODP00000018579	ENSCAFP00000002279
ENSMODP00000040020	ENSCAFP00000030020
ENSMODP00000029534	ENSCAFP00000029648
ENSMODP00000016929	ENSCAFP00000018839
ENSMODP00000006206	ENSCAFP00000019099
ENSMODP00000016948	ENSCAFP00000042471
ENSMODP00000016950	ENSCAFP00000037953
ENSMODP00000016932	ENSCAFP00000018846
ENSMODP00000038231	ENSCAFP00000035771
ENSMODP00000025666	ENSCAFP00000009132
ENSMODP00000012544	ENSCAFP00000015936
ENSMODP00000009215	ENSCAFP00000008783
ENSMODP00000023558	ENSCAFP00000003035
ENSMODP00000023531	ENSCAFP00000003076
ENSMODP00000023534	ENSCAFP00000003070
ENSMODP00000023556	ENSCAFP00000003047
ENSMODP00000019713	ENSCAFP00000031600
ENSMODP00000020264	ENSCAFP00000013874
ENSMODP00000010276	ENSCAFP00000039644
ENSMODP00000024418	ENSCAFP00000017037
ENSMODP00000022105	ENSCAFP00000001426
ENSMODP00000010406	ENSCAFP00000010681
ENSMODP00000014796	ENSCAFP00000008523
ENSMODP00000004354	ENSCAFP00000023944
ENSMODP00000018917	ENSCAFP00000021553
ENSMODP00000010074	ENSCAFP00000029683
ENSMODP00000007213	ENSCAFP00000020737
ENSMODP00000015433	ENSCAFP00000000032
ENSMODP00000020393	ENSCAFP00000025905
ENSMODP00000036263	ENSCAFP00000039613
ENSMODP00000015030	ENSCAFP00000029570
ENSMODP00000014631	ENSCAFP00000025477
ENSMODP00000017783	ENSCAFP00000024003
ENSMODP00000029570	ENSCAFP00000005367
ENSMODP00000004225	ENSCAFP00000029639
ENSMODP00000024791	ENSCAFP00000013939
ENSMODP00000017558	ENSCAFP00000018700
ENSMODP00000005034	ENSCAFP00000001191
ENSMODP00000028670	ENSCAFP00000012166
ENSMODP00000011019	ENSCAFP00000018942
ENSMODP00000023005	ENSCAFP00000023790
ENSMODP00000010206	ENSCAFP00000028708
ENSMODP00000013329	ENSCAFP00000018292
ENSMODP00000023250	ENSCAFP00000028585
ENSMODP00000007619	ENSCAFP00000028954
ENSMODP00000012713	ENSCAFP00000019683
ENSMODP00000006389	ENSCAFP00000014137
ENSMODP00000007629	ENSCAFP00000020384
ENSMODP00000012781	ENSCAFP00000009003
ENSMODP00000037511	ENSCAFP00000026323
ENSMODP00000014248	ENSCAFP00000037494
ENSMODP00000034116	ENSCAFP00000017429
ENSMODP00000023356	ENSCAFP00000036652
ENSMODP00000003753	ENSCAFP00000008824
ENSMODP00000011237	ENSCAFP00000024276
ENSMODP00000034145	ENSCAFP00000004919
ENSMODP00000034463	ENSCAFP00000005317
ENSMODP00000029074	ENSCAFP00000015478
ENSMODP00000028794	ENSCAFP00000027600
ENSMODP00000020748	ENSCAFP00000022673
ENSMODP00000001267	ENSCAFP00000015089
ENSMODP00000001616	ENSCAFP00000020233
ENSMODP00000010196	ENSCAFP00000001958
ENSMODP00000024853	ENSCAFP00000012263
ENSMODP00000028979	ENSCAFP00000006886
ENSMODP00000015585	ENSCAFP00000024133
ENSMODP00000007960	ENSCAFP00000000746
ENSMODP00000034890	ENSCAFP00000002376
ENSMODP00000008077	ENSCAFP00000013600
ENSMODP00000007927	ENSCAFP00000013729
ENSMODP00000004469	ENSCAFP00000021570
ENSMODP00000024590	ENSCAFP00000013230
ENSMODP00000021330	ENSCAFP00000025076
ENSMODP00000001502	ENSCAFP00000036551
ENSMODP00000004693	ENSCAFP00000002446
ENSMODP00000000505	ENSCAFP00000038471
ENSMODP00000004192	ENSCAFP00000002925
ENSMODP00000004169	ENSCAFP00000002924
ENSMODP00000025233	ENSCAFP00000011342
ENSMODP00000028859	ENSCAFP00000027100
ENSMODP00000019532	ENSCAFP00000010211
ENSMODP00000019523	ENSCAFP00000040184
ENSMODP00000023680	ENSCAFP00000002697
ENSMODP00000018283	ENSCAFP00000027229
ENSMODP00000035883	ENSCAFP00000038401
ENSMODP00000011235	ENSCAFP00000013877
ENSMODP00000019655	ENSCAFP00000005116
ENSMODP00000001450	ENSCAFP00000020107
ENSMODP00000023063	ENSCAFP00000003966
ENSMODP00000037216	ENSCAFP00000013583
ENSMODP00000020163	ENSCAFP00000019645
ENSMODP00000013652	ENSCAFP00000025091
ENSMODP00000037031	ENSCAFP00000004554
ENSMODP00000008363	ENSCAFP00000042713
ENSMODP00000023740	ENSCAFP00000009964
ENSMODP00000029161	ENSCAFP00000018157
ENSMODP00000005601	ENSCAFP00000016851
ENSMODP00000019802	ENSCAFP00000004942
ENSMODP00000004893	ENSCAFP00000020374
ENSMODP00000001608	ENSCAFP00000031533
ENSMODP00000035754	ENSCAFP00000015121
ENSMODP00000024714	ENSCAFP00000027678
ENSMODP00000020099	ENSCAFP00000021753
ENSMODP00000040556	ENSCAFP00000028620
ENSMODP00000022442	ENSCAFP00000020375
ENSMODP00000001836	ENSCAFP00000036831
ENSMODP00000004958	ENSCAFP00000038936
ENSMODP00000018134	ENSCAFP00000004845
ENSMODP00000017089	ENSCAFP00000000299
ENSMODP00000006025	ENSCAFP00000029873
ENSMODP00000006515	ENSCAFP00000000100
ENSMODP00000020994	ENSCAFP00000000550
ENSMODP00000011509	ENSCAFP00000009897
ENSMODP00000006215	ENSCAFP00000031869
ENSMODP00000016598	ENSCAFP00000032071
ENSMODP00000015178	ENSCAFP00000001786
ENSMODP00000011747	ENSCAFP00000038509
ENSMODP00000011985	ENSCAFP00000014184
ENSMODP00000021456	ENSCAFP00000037679
ENSMODP00000022547	ENSCAFP00000005292
ENSMODP00000025985	ENSCAFP00000013398
ENSMODP00000035244	ENSCAFP00000035883
ENSMODP00000015462	ENSCAFP00000011536
ENSMODP00000035353	ENSCAFP00000020404
ENSMODP00000009224	ENSCAFP00000003172
ENSMODP00000010677	ENSCAFP00000006427
ENSMODP00000007192	ENSCAFP00000015605
ENSMODP00000011498	ENSCAFP00000005101
ENSMODP00000033084	ENSCAFP00000024052
ENSMODP00000000673	ENSCAFP00000024306
ENSMODP00000012038	ENSCAFP00000025530
ENSMODP00000012043	ENSCAFP00000009488
ENSMODP00000025712	ENSCAFP00000023599
ENSMODP00000036164	ENSCAFP00000007651
ENSMODP00000008837	ENSCAFP00000011875
ENSMODP00000035049	ENSCAFP00000024108
ENSMODP00000011340	ENSCAFP00000010491
ENSMODP00000013890	ENSCAFP00000015277
ENSMODP00000023997	ENSCAFP00000027492
ENSMODP00000019174	ENSCAFP00000014581
ENSMODP00000006105	ENSCAFP00000035619
ENSMODP00000025395	ENSCAFP00000031240
ENSMODP00000012182	ENSCAFP00000014749
ENSMODP00000005759	ENSCAFP00000024019
ENSMODP00000038432	ENSCAFP00000031589
ENSMODP00000020495	ENSCAFP00000017479
ENSMODP00000016953	ENSCAFP00000036252
ENSMODP00000038094	ENSCAFP00000036663
ENSMODP00000025949	ENSCAFP00000013903
ENSMODP00000007186	ENSCAFP00000008996
ENSMODP00000025808	ENSCAFP00000002884
ENSMODP00000014214	ENSCAFP00000024409
ENSMODP00000011506	ENSCAFP00000007560
ENSMODP00000019642	ENSCAFP00000001057
ENSMODP00000034038	ENSCAFP00000005803
ENSMODP00000007314	ENSCAFP00000026118
ENSMODP00000000807	ENSCAFP00000028279
ENSMODP00000025533	ENSCAFP00000027873
ENSMODP00000007786	ENSCAFP00000029704
ENSMODP00000037316	ENSCAFP00000027380
ENSMODP00000009993	ENSCAFP00000040628
ENSMODP00000035575	ENSCAFP00000018734
ENSMODP00000037551	ENSCAFP00000003369
ENSMODP00000004628	ENSCAFP00000000511
ENSMODP00000039322	ENSCAFP00000040310
ENSMODP00000025647	ENSCAFP00000008964
ENSMODP00000004183	ENSCAFP00000027972
ENSMODP00000037028	ENSCAFP00000027955
ENSMODP00000025406	ENSCAFP00000027486
ENSMODP00000025394	ENSCAFP00000027458
ENSMODP00000025382	ENSCAFP00000027446
ENSMODP00000034209	ENSCAFP00000013818
ENSMODP00000000451	ENSCAFP00000021258
ENSMODP00000002643	ENSCAFP00000029749
ENSMODP00000037704	ENSCAFP00000021749
ENSMODP00000026551	ENSCAFP00000011826
ENSMODP00000010843	ENSCAFP00000010606
ENSMODP00000003741	ENSCAFP00000013783
ENSMODP00000016415	ENSCAFP00000014278
ENSMODP00000007578	ENSCAFP00000008430
ENSMODP00000034504	ENSCAFP00000017072
ENSMODP00000017159	ENSCAFP00000010647
ENSMODP00000002321	ENSCAFP00000026031
ENSMODP00000017940	ENSCAFP00000001198
ENSMODP00000015526	ENSCAFP00000011396
ENSMODP00000004828	ENSCAFP00000007003
ENSMODP00000023572	ENSCAFP00000002982
ENSMODP00000010212	ENSCAFP00000010757
ENSMODP00000011028	ENSCAFP00000010535
ENSMODP00000020372	ENSCAFP00000016804
ENSMODP00000010574	ENSCAFP00000013721
ENSMODP00000009583	ENSCAFP00000013170
ENSMODP00000026216	ENSCAFP00000014998
ENSMODP00000017759	ENSCAFP00000020477
ENSMODP00000020345	ENSCAFP00000004081
ENSMODP00000018923	ENSCAFP00000000938
ENSMODP00000033680	ENSCAFP00000026148
ENSMODP00000038197	ENSCAFP00000030253
ENSMODP00000019572	ENSCAFP00000020999
ENSMODP00000002177	ENSCAFP00000036535
ENSMODP00000011613	ENSCAFP00000005014
ENSMODP00000016140	ENSCAFP00000024021
ENSMODP00000009690	ENSCAFP00000035949
ENSMODP00000018953	ENSCAFP00000038277
ENSMODP00000002133	ENSCAFP00000024667
ENSMODP00000006650	ENSCAFP00000014770
ENSMODP00000001843	ENSCAFP00000027739
ENSMODP00000000384	ENSCAFP00000005389
ENSMODP00000014169	ENSCAFP00000012208
ENSMODP00000013383	ENSCAFP00000035961
ENSMODP00000006152	ENSCAFP00000024410
ENSMODP00000020206	ENSCAFP00000004364
ENSMODP00000023460	ENSCAFP00000003270
ENSMODP00000024048	ENSCAFP00000014759
ENSMODP00000026649	ENSCAFP00000042187
ENSMODP00000021531	ENSCAFP00000025527
ENSMODP00000009260	ENSCAFP00000003067
ENSMODP00000020260	ENSCAFP00000013933
ENSMODP00000022127	ENSCAFP00000019708
ENSMODP00000024585	ENSCAFP00000013071
ENSMODP00000022138	ENSCAFP00000019667
ENSMODP00000032312	ENSCAFP00000021775
ENSMODP00000018806	ENSCAFP00000036417
ENSMODP00000002965	ENSCAFP00000014784
ENSMODP00000002646	ENSCAFP00000012942
ENSMODP00000037712	ENSCAFP00000034803
ENSMODP00000004691	ENSCAFP00000027335
ENSMODP00000021474	ENSCAFP00000006306
ENSMODP00000022880	ENSCAFP00000023001
ENSMODP00000022440	ENSCAFP00000005627
ENSMODP00000021633	ENSCAFP00000042901
ENSMODP00000012958	ENSCAFP00000008944
ENSMODP00000006141	ENSCAFP00000024882
ENSMODP00000012151	ENSCAFP00000006746
ENSMODP00000017580	ENSCAFP00000027221
ENSMODP00000038229	ENSCAFP00000002508
ENSMODP00000013223	ENSCAFP00000037475
ENSMODP00000022092	ENSCAFP00000022735
ENSMODP00000018288	ENSCAFP00000042451
ENSMODP00000020371	ENSCAFP00000021134
ENSMODP00000019866	ENSCAFP00000042686
ENSMODP00000024020	ENSCAFP00000014131
ENSMODP00000010064	ENSCAFP00000041776
ENSMODP00000005441	ENSCAFP00000025104
ENSMODP00000027864	ENSCAFP00000017529
ENSMODP00000035953	ENSCAFP00000028361
ENSMODP00000004283	ENSCAFP00000029349
ENSMODP00000009105	ENSCAFP00000042579
ENSMODP00000036832	ENSCAFP00000001854
ENSMODP00000014640	ENSCAFP00000020955
ENSMODP00000016641	ENSCAFP00000019966
ENSMODP00000019725	ENSCAFP00000020445
ENSMODP00000013632	ENSCAFP00000020220
ENSMODP00000017432	ENSCAFP00000020040
ENSMODP00000016921	ENSCAFP00000002028
ENSMODP00000025604	ENSCAFP00000000213
ENSMODP00000009936	ENSCAFP00000023411
ENSMODP00000004115	ENSCAFP00000004772
ENSMODP00000034982	ENSCAFP00000004132
ENSMODP00000034984	ENSCAFP00000004139
ENSMODP00000032087	ENSCAFP00000027393
ENSMODP00000003631	ENSCAFP00000011043
ENSMODP00000014185	ENSCAFP00000013536
ENSMODP00000002789	ENSCAFP00000010967
ENSMODP00000003583	ENSCAFP00000018144
ENSMODP00000023723	ENSCAFP00000002550
ENSMODP00000022920	ENSCAFP00000018686
ENSMODP00000033234	ENSCAFP00000015204
ENSMODP00000015131	ENSCAFP00000026719
ENSMODP00000018855	ENSCAFP00000002396
ENSMODP00000020543	ENSCAFP00000033564
ENSMODP00000014545	ENSCAFP00000033192
ENSMODP00000015214	ENSCAFP00000015703
ENSMODP00000012900	ENSCAFP00000027307
ENSMODP00000037115	ENSCAFP00000009569
ENSMODP00000009001	ENSCAFP00000024567
ENSMODP00000003619	ENSCAFP00000022476
ENSMODP00000038324	ENSCAFP00000010131
ENSMODP00000003336	ENSCAFP00000030051
ENSMODP00000020450	ENSCAFP00000017095
ENSMODP00000003636	ENSCAFP00000018240
ENSMODP00000010948	ENSCAFP00000015812
ENSMODP00000031236	ENSCAFP00000000719
ENSMODP00000024947	ENSCAFP00000011985
ENSMODP00000020242	ENSCAFP00000014145
ENSMODP00000008035	ENSCAFP00000000711
ENSMODP00000010042	ENSCAFP00000000859
ENSMODP00000017981	ENSCAFP00000018208
ENSMODP00000011835	ENSCAFP00000026472
ENSMODP00000040608	ENSCAFP00000026469
ENSMODP00000007047	ENSCAFP00000029071
ENSMODP00000011322	ENSCAFP00000006235
ENSMODP00000006088	ENSCAFP00000020484
ENSMODP00000026493	ENSCAFP00000023862
ENSMODP00000016433	ENSCAFP00000040579
ENSMODP00000018082	ENSCAFP00000036692
ENSMODP00000012224	ENSCAFP00000037502
ENSMODP00000016445	ENSCAFP00000026420
ENSMODP00000037709	ENSCAFP00000013295
ENSMODP00000000740	ENSCAFP00000005569
ENSMODP00000004328	ENSCAFP00000001916
ENSMODP00000009858	ENSCAFP00000005913
ENSMODP00000021575	ENSCAFP00000020169
ENSMODP00000038702	ENSCAFP00000004319
ENSMODP00000011718	ENSCAFP00000000488
ENSMODP00000012877	ENSCAFP00000031973
ENSMODP00000014505	ENSCAFP00000020929
ENSMODP00000020838	ENSCAFP00000024294
ENSMODP00000012242	ENSCAFP00000025434
ENSMODP00000019625	ENSCAFP00000000867
ENSMODP00000011971	ENSCAFP00000019618
ENSMODP00000015208	ENSCAFP00000024952
ENSMODP00000000887	ENSCAFP00000022633
ENSMODP00000017666	ENSCAFP00000008454
ENSMODP00000002268	ENSCAFP00000024765
ENSMODP00000033852	ENSCAFP00000024968
ENSMODP00000005073	ENSCAFP00000000360
ENSMODP00000018787	ENSCAFP00000017572
ENSMODP00000012204	ENSCAFP00000013819
ENSMODP00000019477	ENSCAFP00000011416
ENSMODP00000006685	ENSCAFP00000018695
ENSMODP00000037070	ENSCAFP00000039921
ENSMODP00000005983	ENSCAFP00000015042
ENSMODP00000009741	ENSCAFP00000007463
ENSMODP00000031304	ENSCAFP00000006156
ENSMODP00000025280	ENSCAFP00000012130
ENSMODP00000023927	ENSCAFP00000013151
ENSMODP00000007285	ENSCAFP00000024586
ENSMODP00000014942	ENSCAFP00000014427
ENSMODP00000019529	ENSCAFP00000010182
ENSMODP00000008082	ENSCAFP00000024124
ENSMODP00000022314	ENSCAFP00000018594
ENSMODP00000010391	ENSCAFP00000041042
ENSMODP00000022783	ENSCAFP00000017213
ENSMODP00000006646	ENSCAFP00000018712
ENSMODP00000022543	ENSCAFP00000015207
ENSMODP00000026092	ENSCAFP00000006945
ENSMODP00000016502	ENSCAFP00000017680
ENSMODP00000014221	ENSCAFP00000014886
ENSMODP00000017230	ENSCAFP00000010829
ENSMODP00000014738	ENSCAFP00000008566
ENSMODP00000035593	ENSCAFP00000014939
ENSMODP00000004665	ENSCAFP00000041584
ENSMODP00000008768	ENSCAFP00000026384
ENSMODP00000025824	ENSCAFP00000037413
ENSMODP00000037910	ENSCAFP00000009638
ENSMODP00000032954	ENSCAFP00000002283
ENSMODP00000009347	ENSCAFP00000007269
ENSMODP00000008274	ENSCAFP00000024790
ENSMODP00000018012	ENSCAFP00000003769
ENSMODP00000017999	ENSCAFP00000003764
ENSMODP00000026857	ENSCAFP00000026870
ENSMODP00000017698	ENSCAFP00000019461
ENSMODP00000003369	ENSCAFP00000001826
ENSMODP00000003066	ENSCAFP00000007005
ENSMODP00000006561	ENSCAFP00000014637
ENSMODP00000006571	ENSCAFP00000014469
ENSMODP00000000573	ENSCAFP00000030275
ENSMODP00000026042	ENSCAFP00000004219
ENSMODP00000002568	ENSCAFP00000014869
ENSMODP00000030466	ENSCAFP00000014452
ENSMODP00000033576	ENSCAFP00000006985
ENSMODP00000028496	ENSCAFP00000019835
ENSMODP00000025295	ENSCAFP00000038493
ENSMODP00000040249	ENSCAFP00000036390
ENSMODP00000009219	ENSCAFP00000019855
ENSMODP00000015067	ENSCAFP00000024969
ENSMODP00000020618	ENSCAFP00000003118
ENSMODP00000002245	ENSCAFP00000024747
ENSMODP00000018323	ENSCAFP00000027224
ENSMODP00000011949	ENSCAFP00000029133
ENSMODP00000011583	ENSCAFP00000034848
ENSMODP00000022584	ENSCAFP00000015466
ENSMODP00000012587	ENSCAFP00000023037
ENSMODP00000019328	ENSCAFP00000005192
ENSMODP00000010747	ENSCAFP00000019298
ENSMODP00000005181	ENSCAFP00000011661
ENSMODP00000023492	ENSCAFP00000003144
ENSMODP00000012905	ENSCAFP00000014194
ENSMODP00000020538	ENSCAFP00000017664
ENSMODP00000023494	ENSCAFP00000003141
ENSMODP00000026682	ENSCAFP00000000408
ENSMODP00000007206	ENSCAFP00000037362
ENSMODP00000007658	ENSCAFP00000035063
ENSMODP00000007590	ENSCAFP00000012337
ENSMODP00000005415	ENSCAFP00000024551
ENSMODP00000018843	ENSCAFP00000020603
ENSMODP00000013520	ENSCAFP00000006920
ENSMODP00000018377	ENSCAFP00000023397
ENSMODP00000021426	ENSCAFP00000003692
ENSMODP00000022621	ENSCAFP00000021617
ENSMODP00000038226	ENSCAFP00000021297
ENSMODP00000000527	ENSCAFP00000013912
ENSMODP00000009234	ENSCAFP00000010288
ENSMODP00000021022	ENSCAFP00000018803
ENSMODP00000025583	ENSCAFP00000000189
ENSMODP00000033769	ENSCAFP00000023336
ENSMODP00000032275	ENSCAFP00000028793
ENSMODP00000015346	ENSCAFP00000012593
ENSMODP00000016992	ENSCAFP00000020266
ENSMODP00000014205	ENSCAFP00000006678
ENSMODP00000004099	ENSCAFP00000029327
ENSMODP00000022988	ENSCAFP00000019114
ENSMODP00000006931	ENSCAFP00000023342
ENSMODP00000026580	ENSCAFP00000012257
ENSMODP00000023180	ENSCAFP00000009658
ENSMODP00000032390	ENSCAFP00000035463
ENSMODP00000006350	ENSCAFP00000014481
ENSMODP00000003193	ENSCAFP00000011267
ENSMODP00000024760	ENSCAFP00000020481
ENSMODP00000004776	ENSCAFP00000009645
ENSMODP00000028686	ENSCAFP00000013621
ENSMODP00000021349	ENSCAFP00000037099
ENSMODP00000021165	ENSCAFP00000037202
ENSMODP00000012055	ENSCAFP00000011048
ENSMODP00000006606	ENSCAFP00000014694
ENSMODP00000000056	ENSCAFP00000014202
ENSMODP00000019347	ENSCAFP00000021584
ENSMODP00000005294	ENSCAFP00000035067
ENSMODP00000013045	ENSCAFP00000002091
ENSMODP00000011352	ENSCAFP00000000527
ENSMODP00000022634	ENSCAFP00000021430
ENSMODP00000011852	ENSCAFP00000017503
ENSMODP00000039132	ENSCAFP00000006727
ENSMODP00000034639	ENSCAFP00000017281
ENSMODP00000021111	ENSCAFP00000011557
ENSMODP00000026057	ENSCAFP00000037714
ENSMODP00000016249	ENSCAFP00000017201
ENSMODP00000017351	ENSCAFP00000019863
ENSMODP00000024628	ENSCAFP00000037565
ENSMODP00000011585	ENSCAFP00000026535
ENSMODP00000021299	ENSCAFP00000041877
ENSMODP00000011450	ENSCAFP00000026565
ENSMODP00000005514	ENSCAFP00000038444
ENSMODP00000021238	ENSCAFP00000009528
ENSMODP00000015112	ENSCAFP00000040755
ENSMODP00000015549	ENSCAFP00000012085
ENSMODP00000018335	ENSCAFP00000004976
ENSMODP00000014162	ENSCAFP00000014992
ENSMODP00000038772	ENSCAFP00000042914
ENSMODP00000004930	ENSCAFP00000003932
ENSMODP00000022648	ENSCAFP00000021277
ENSMODP00000025910	ENSCAFP00000015473
ENSMODP00000007656	ENSCAFP00000020370
ENSMODP00000023567	ENSCAFP00000002995
ENSMODP00000011739	ENSCAFP00000038986
ENSMODP00000009725	ENSCAFP00000011031
ENSMODP00000021634	ENSCAFP00000017154
ENSMODP00000011444	ENSCAFP00000037092
ENSMODP00000007665	ENSCAFP00000030225
ENSMODP00000016797	ENSCAFP00000026876
ENSMODP00000031317	ENSCAFP00000015120
ENSMODP00000006345	ENSCAFP00000028871
ENSMODP00000010252	ENSCAFP00000036267
ENSMODP00000019019	ENSCAFP00000014902
ENSMODP00000016596	ENSCAFP00000027665
ENSMODP00000000124	ENSCAFP00000005521
ENSMODP00000041145	ENSCAFP00000019697
ENSMODP00000017830	ENSCAFP00000042142
ENSMODP00000039008	ENSCAFP00000009830
ENSMODP00000010132	ENSCAFP00000028368
ENSMODP00000006851	ENSCAFP00000007604
ENSMODP00000019624	ENSCAFP00000006943
ENSMODP00000029521	ENSCAFP00000017831
ENSMODP00000028518	ENSCAFP00000020319
ENSMODP00000026821	ENSCAFP00000027206
ENSMODP00000000816	ENSCAFP00000013499
ENSMODP00000009216	ENSCAFP00000007147
ENSMODP00000019885	ENSCAFP00000028698
ENSMODP00000017362	ENSCAFP00000019885
ENSMODP00000024401	ENSCAFP00000010386
ENSMODP00000037713	ENSCAFP00000007056
ENSMODP00000032211	ENSCAFP00000032033
ENSMODP00000015319	ENSCAFP00000000016
ENSMODP00000016412	ENSCAFP00000014336
ENSMODP00000007520	ENSCAFP00000008481
ENSMODP00000016920	ENSCAFP00000027011
ENSMODP00000023696	ENSCAFP00000002599
ENSMODP00000010465	ENSCAFP00000019038
ENSMODP00000010232	ENSCAFP00000008776
ENSMODP00000024079	ENSCAFP00000012604
ENSMODP00000037611	ENSCAFP00000026912
ENSMODP00000017546	ENSCAFP00000003688
ENSMODP00000011227	ENSCAFP00000001864
ENSMODP00000031175	ENSCAFP00000028869
ENSMODP00000019658	ENSCAFP00000013013
ENSMODP00000009371	ENSCAFP00000024848
ENSMODP00000023057	ENSCAFP00000040398
ENSMODP00000024083	ENSCAFP00000031366
ENSMODP00000000697	ENSCAFP00000028316
ENSMODP00000003756	ENSCAFP00000018207
ENSMODP00000007180	ENSCAFP00000024645
ENSMODP00000007465	ENSCAFP00000010109
ENSMODP00000001066	ENSCAFP00000015233
ENSMODP00000015952	ENSCAFP00000030843
ENSMODP00000032620	ENSCAFP00000027961
ENSMODP00000001209	ENSCAFP00000028071
ENSMODP00000018319	ENSCAFP00000002335
ENSMODP00000035218	ENSCAFP00000017642
ENSMODP00000032817	ENSCAFP00000025042
ENSMODP00000038829	ENSCAFP00000003095
ENSMODP00000032819	ENSCAFP00000037380
ENSMODP00000025861	ENSCAFP00000015815
ENSMODP00000026080	ENSCAFP00000036658
ENSMODP00000011996	ENSCAFP00000019655
ENSMODP00000002644	ENSCAFP00000004425
ENSMODP00000023968	ENSCAFP00000030645
ENSMODP00000010783	ENSCAFP00000016695
ENSMODP00000012617	ENSCAFP00000016401
ENSMODP00000011494	ENSCAFP00000006133
ENSMODP00000004167	ENSCAFP00000038238
ENSMODP00000035121	ENSCAFP00000042777
ENSMODP00000021102	ENSCAFP00000028983
ENSMODP00000009523	ENSCAFP00000026455
ENSMODP00000006484	ENSCAFP00000027979
ENSMODP00000008405	ENSCAFP00000029605
ENSMODP00000008430	ENSCAFP00000029604
ENSMODP00000007529	ENSCAFP00000020513
ENSMODP00000021481	ENSCAFP00000028758
ENSMODP00000000973	ENSCAFP00000028224
ENSMODP00000021586	ENSCAFP00000025626
ENSMODP00000009022	ENSCAFP00000003214
ENSMODP00000017359	ENSCAFP00000019853
ENSMODP00000024816	ENSCAFP00000013655
ENSMODP00000035989	ENSCAFP00000021628
ENSMODP00000003329	ENSCAFP00000010567
ENSMODP00000014783	ENSCAFP00000043191
ENSMODP00000016827	ENSCAFP00000008356
ENSMODP00000032116	ENSCAFP00000006864
ENSMODP00000007708	ENSCAFP00000001273
ENSMODP00000018754	ENSCAFP00000014031
ENSMODP00000016996	ENSCAFP00000001995
ENSMODP00000018312	ENSCAFP00000021489
ENSMODP00000008873	ENSCAFP00000001037
ENSMODP00000021938	ENSCAFP00000004178
ENSMODP00000020250	ENSCAFP00000014005
ENSMODP00000006799	ENSCAFP00000000950
ENSMODP00000023145	ENSCAFP00000003850
ENSMODP00000022854	ENSCAFP00000017744
ENSMODP00000013163	ENSCAFP00000021105
ENSMODP00000024290	ENSCAFP00000010648
ENSMODP00000009668	ENSCAFP00000008702
ENSMODP00000037418	ENSCAFP00000008708
ENSMODP00000005706	ENSCAFP00000012933
ENSMODP00000032325	ENSCAFP00000023570
ENSMODP00000023956	ENSCAFP00000037367
ENSMODP00000026659	ENSCAFP00000016218
ENSMODP00000015702	ENSCAFP00000010863
ENSMODP00000018616	ENSCAFP00000022163
ENSMODP00000017313	ENSCAFP00000018366
ENSMODP00000012063	ENSCAFP00000019243
ENSMODP00000009360	ENSCAFP00000003034
ENSMODP00000002937	ENSCAFP00000006870
ENSMODP00000001042	ENSCAFP00000015251
ENSMODP00000022964	ENSCAFP00000023440
ENSMODP00000026023	ENSCAFP00000013014
ENSMODP00000020635	ENSCAFP00000028563
ENSMODP00000041213	ENSCAFP00000025484
ENSMODP00000002256	ENSCAFP00000039273
ENSMODP00000032861	ENSCAFP00000020508
ENSMODP00000000186	ENSCAFP00000033194
ENSMODP00000014423	ENSCAFP00000025174
ENSMODP00000018657	ENSCAFP00000023064
ENSMODP00000018904	ENSCAFP00000038688
ENSMODP00000005860	ENSCAFP00000028685
ENSMODP00000013720	ENSCAFP00000020020
ENSMODP00000002609	ENSCAFP00000022558
ENSMODP00000003624	ENSCAFP00000015422
ENSMODP00000022453	ENSCAFP00000020485
ENSMODP00000022451	ENSCAFP00000020480
ENSMODP00000016383	ENSCAFP00000002291
ENSMODP00000019284	ENSCAFP00000009167
ENSMODP00000013113	ENSCAFP00000021793
ENSMODP00000014104	ENSCAFP00000014950
ENSMODP00000020160	ENSCAFP00000019705
ENSMODP00000002602	ENSCAFP00000008329
ENSMODP00000036781	ENSCAFP00000001948
ENSMODP00000002597	ENSCAFP00000037305
ENSMODP00000013261	ENSCAFP00000005619
ENSMODP00000025440	ENSCAFP00000024195
ENSMODP00000022264	ENSCAFP00000006011
ENSMODP00000024529	ENSCAFP00000036953
ENSMODP00000038643	ENSCAFP00000005509
ENSMODP00000015845	ENSCAFP00000029424
ENSMODP00000019374	ENSCAFP00000039565
ENSMODP00000018219	ENSCAFP00000040522
ENSMODP00000017946	ENSCAFP00000022665
ENSMODP00000019568	ENSCAFP00000030496
ENSMODP00000025123	ENSCAFP00000011571
ENSMODP00000017800	ENSCAFP00000001464
ENSMODP00000025750	ENSCAFP00000016780
ENSMODP00000000418	ENSCAFP00000021916
ENSMODP00000003236	ENSCAFP00000003365
ENSMODP00000006339	ENSCAFP00000024521
ENSMODP00000009961	ENSCAFP00000019525
ENSMODP00000017678	ENSCAFP00000018607
ENSMODP00000017481	ENSCAFP00000018970
ENSMODP00000021054	ENSCAFP00000033031
ENSMODP00000024395	ENSCAFP00000017570
ENSMODP00000030235	ENSCAFP00000003128
ENSMODP00000011810	ENSCAFP00000018793
ENSMODP00000035502	ENSCAFP00000028228
ENSMODP00000035395	ENSCAFP00000011759
ENSMODP00000011557	ENSCAFP00000025812
ENSMODP00000030221	ENSCAFP00000042260
ENSMODP00000021356	ENSCAFP00000025138
ENSMODP00000024127	ENSCAFP00000011070
ENSMODP00000033908	ENSCAFP00000025134
ENSMODP00000021350	ENSCAFP00000025132
ENSMODP00000006894	ENSCAFP00000028170
ENSMODP00000017312	ENSCAFP00000001330
ENSMODP00000037951	ENSCAFP00000027044
ENSMODP00000009275	ENSCAFP00000007214
ENSMODP00000022752	ENSCAFP00000016816
ENSMODP00000016745	ENSCAFP00000017836
ENSMODP00000019852	ENSCAFP00000035741
ENSMODP00000021178	ENSCAFP00000019186
ENSMODP00000024819	ENSCAFP00000013509
ENSMODP00000036771	ENSCAFP00000001961
ENSMODP00000011782	ENSCAFP00000020836
ENSMODP00000000018	ENSCAFP00000010865
ENSMODP00000002040	ENSCAFP00000012051
ENSMODP00000036552	ENSCAFP00000016600
ENSMODP00000022937	ENSCAFP00000023208
ENSMODP00000013468	ENSCAFP00000014548
ENSMODP00000008971	ENSCAFP00000026286
ENSMODP00000035233	ENSCAFP00000031540
ENSMODP00000017492	ENSCAFP00000037592
ENSMODP00000009700	ENSCAFP00000007638
ENSMODP00000001582	ENSCAFP00000011020
ENSMODP00000024280	ENSCAFP00000018084
ENSMODP00000013199	ENSCAFP00000002227
ENSMODP00000012601	ENSCAFP00000021824
ENSMODP00000004003	ENSCAFP00000017774
ENSMODP00000021758	ENSCAFP00000015566
ENSMODP00000031624	ENSCAFP00000038133
ENSMODP00000002800	ENSCAFP00000025970
ENSMODP00000028428	ENSCAFP00000003986
ENSMODP00000000114	ENSCAFP00000011747
ENSMODP00000019205	ENSCAFP00000002595
ENSMODP00000015872	ENSCAFP00000024293
ENSMODP00000036012	ENSCAFP00000008647
ENSMODP00000012021	ENSCAFP00000006688
ENSMODP00000036078	ENSCAFP00000011027
ENSMODP00000007480	ENSCAFP00000024648
ENSMODP00000001370	ENSCAFP00000022636
ENSMODP00000002441	ENSCAFP00000040552
ENSMODP00000000741	ENSCAFP00000012980
ENSMODP00000010072	ENSCAFP00000037595
ENSMODP00000012052	ENSCAFP00000010977
ENSMODP00000028915	ENSCAFP00000009092
ENSMODP00000010141	ENSCAFP00000031798
ENSMODP00000009159	ENSCAFP00000010280
ENSMODP00000022310	ENSCAFP00000038758
ENSMODP00000034350	ENSCAFP00000010588
ENSMODP00000002477	ENSCAFP00000006360
ENSMODP00000009106	ENSCAFP00000013503
ENSMODP00000014850	ENSCAFP00000014871
ENSMODP00000027603	ENSCAFP00000025411
ENSMODP00000038176	ENSCAFP00000001020
ENSMODP00000027297	ENSCAFP00000019548
ENSMODP00000006483	ENSCAFP00000009901
ENSMODP00000010203	ENSCAFP00000013146
ENSMODP00000017571	ENSCAFP00000010030
ENSMODP00000025249	ENSCAFP00000011319
ENSMODP00000033619	ENSCAFP00000011329
ENSMODP00000013629	ENSCAFP00000017375
ENSMODP00000021535	ENSCAFP00000000433
ENSMODP00000020738	ENSCAFP00000032113
ENSMODP00000013260	ENSCAFP00000014411
ENSMODP00000033015	ENSCAFP00000007406
ENSMODP00000009387	ENSCAFP00000017370
ENSMODP00000012275	ENSCAFP00000019021
ENSMODP00000019009	ENSCAFP00000018105
ENSMODP00000005715	ENSCAFP00000039971
ENSMODP00000015188	ENSCAFP00000005851
ENSMODP00000002463	ENSCAFP00000030494
ENSMODP00000021710	ENSCAFP00000005932
ENSMODP00000012392	ENSCAFP00000023239
ENSMODP00000003594	ENSCAFP00000037697
ENSMODP00000023367	ENSCAFP00000016496
ENSMODP00000036939	ENSCAFP00000017015
ENSMODP00000020611	ENSCAFP00000033221
ENSMODP00000007129	ENSCAFP00000030188
ENSMODP00000016595	ENSCAFP00000018035
ENSMODP00000008436	ENSCAFP00000008168
ENSMODP00000005879	ENSCAFP00000029552
ENSMODP00000022055	ENSCAFP00000001478
ENSMODP00000006593	ENSCAFP00000000973
ENSMODP00000001554	ENSCAFP00000012693
ENSMODP00000002202	ENSCAFP00000039140
ENSMODP00000015259	ENSCAFP00000001731
ENSMODP00000012001	ENSCAFP00000017345
ENSMODP00000012228	ENSCAFP00000014779
ENSMODP00000005650	ENSCAFP00000009362
ENSMODP00000023481	ENSCAFP00000003171
ENSMODP00000003290	ENSCAFP00000002671
ENSMODP00000006023	ENSCAFP00000041128
ENSMODP00000011933	ENSCAFP00000018474
ENSMODP00000021920	ENSCAFP00000018910
ENSMODP00000019199	ENSCAFP00000008904
ENSMODP00000019847	ENSCAFP00000019300
ENSMODP00000008766	ENSCAFP00000024463
ENSMODP00000002167	ENSCAFP00000013302
ENSMODP00000005932	ENSCAFP00000012325
ENSMODP00000010233	ENSCAFP00000018471
ENSMODP00000013256	ENSCAFP00000008772
ENSMODP00000010236	ENSCAFP00000021445
ENSMODP00000024651	ENSCAFP00000029989
ENSMODP00000016057	ENSCAFP00000016464
ENSMODP00000035835	ENSCAFP00000022151
ENSMODP00000002434	ENSCAFP00000040383
ENSMODP00000011834	ENSCAFP00000006600
ENSMODP00000014223	ENSCAFP00000024249
ENSMODP00000020783	ENSCAFP00000007772
ENSMODP00000002663	ENSCAFP00000017025
ENSMODP00000002228	ENSCAFP00000014905
ENSMODP00000035742	ENSCAFP00000030422
ENSMODP00000000793	ENSCAFP00000001767
ENSMODP00000034936	ENSCAFP00000021126
ENSMODP00000017775	ENSCAFP00000003364
ENSMODP00000033558	ENSCAFP00000021486
ENSMODP00000026306	ENSCAFP00000015674
ENSMODP00000008112	ENSCAFP00000001094
ENSMODP00000015125	ENSCAFP00000012576
ENSMODP00000019371	ENSCAFP00000037339
ENSMODP00000024524	ENSCAFP00000011130
ENSMODP00000017789	ENSCAFP00000020487
ENSMODP00000008135	ENSCAFP00000023701
ENSMODP00000007920	ENSCAFP00000028442
ENSMODP00000018051	ENSCAFP00000020741
ENSMODP00000012026	ENSCAFP00000027973
ENSMODP00000009589	ENSCAFP00000017214
ENSMODP00000000639	ENSCAFP00000030290
ENSMODP00000020038	ENSCAFP00000041636
ENSMODP00000008498	ENSCAFP00000006867
ENSMODP00000034386	ENSCAFP00000039949
ENSMODP00000015347	ENSCAFP00000040183
ENSMODP00000024847	ENSCAFP00000012369
ENSMODP00000036121	ENSCAFP00000007768
ENSMODP00000022758	ENSCAFP00000019747
ENSMODP00000034400	ENSCAFP00000002420
ENSMODP00000013556	ENSCAFP00000014617
ENSMODP00000040987	ENSCAFP00000019709
ENSMODP00000015350	ENSCAFP00000005822
ENSMODP00000016660	ENSCAFP00000017928
ENSMODP00000039226	ENSCAFP00000024612
ENSMODP00000024179	ENSCAFP00000019457
ENSMODP00000010668	ENSCAFP00000022925
ENSMODP00000010685	ENSCAFP00000017040
ENSMODP00000037792	ENSCAFP00000016758
ENSMODP00000013914	ENSCAFP00000023610
ENSMODP00000019148	ENSCAFP00000022144
ENSMODP00000021861	ENSCAFP00000042619
ENSMODP00000011775	ENSCAFP00000017607
ENSMODP00000012321	ENSCAFP00000014908
ENSMODP00000003060	ENSCAFP00000009900
ENSMODP00000016525	ENSCAFP00000021577
ENSMODP00000025968	ENSCAFP00000013880
ENSMODP00000033707	ENSCAFP00000024714
ENSMODP00000025296	ENSCAFP00000012216
ENSMODP00000012686	ENSCAFP00000016212
ENSMODP00000025770	ENSCAFP00000016565
ENSMODP00000032051	ENSCAFP00000001404
ENSMODP00000023940	ENSCAFP00000004516
ENSMODP00000038746	ENSCAFP00000024678
ENSMODP00000012241	ENSCAFP00000020118
ENSMODP00000027463	ENSCAFP00000019820
ENSMODP00000003396	ENSCAFP00000023307
ENSMODP00000008522	ENSCAFP00000023981
ENSMODP00000026559	ENSCAFP00000041477
ENSMODP00000026561	ENSCAFP00000038735
ENSMODP00000010369	ENSCAFP00000018762
ENSMODP00000010853	ENSCAFP00000021152
ENSMODP00000001168	ENSCAFP00000023648
ENSMODP00000001969	ENSCAFP00000023347
ENSMODP00000012416	ENSCAFP00000007949
ENSMODP00000020938	ENSCAFP00000031657
ENSMODP00000018625	ENSCAFP00000023203
ENSMODP00000010709	ENSCAFP00000009788
ENSMODP00000021339	ENSCAFP00000019146
ENSMODP00000009804	ENSCAFP00000022671
ENSMODP00000010471	ENSCAFP00000036018
ENSMODP00000020833	ENSCAFP00000013030
ENSMODP00000012645	ENSCAFP00000009823
ENSMODP00000003481	ENSCAFP00000021055
ENSMODP00000024554	ENSCAFP00000016052
ENSMODP00000012792	ENSCAFP00000008270
ENSMODP00000013213	ENSCAFP00000014093
ENSMODP00000007874	ENSCAFP00000011244
ENSMODP00000001968	ENSCAFP00000031125
ENSMODP00000024151	ENSCAFP00000014261
ENSMODP00000019296	ENSCAFP00000025742
ENSMODP00000024545	ENSCAFP00000011253
ENSMODP00000029367	ENSCAFP00000029125
ENSMODP00000021821	ENSCAFP00000000330
ENSMODP00000009912	ENSCAFP00000010889
ENSMODP00000001476	ENSCAFP00000013756
ENSMODP00000017495	ENSCAFP00000001697
ENSMODP00000016142	ENSCAFP00000016515
ENSMODP00000019081	ENSCAFP00000031950
ENSMODP00000004690	ENSCAFP00000002716
ENSMODP00000001460	ENSCAFP00000002708
ENSMODP00000005905	ENSCAFP00000042298
ENSMODP00000017485	ENSCAFP00000001186
ENSMODP00000011686	ENSCAFP00000013738
ENSMODP00000007263	ENSCAFP00000000907
ENSMODP00000022411	ENSCAFP00000005673
ENSMODP00000010084	ENSCAFP00000018229
ENSMODP00000016985	ENSCAFP00000007958
ENSMODP00000010355	ENSCAFP00000028386
ENSMODP00000007903	ENSCAFP00000024883
ENSMODP00000001707	ENSCAFP00000003300
ENSMODP00000013833	ENSCAFP00000000218
ENSMODP00000023656	ENSCAFP00000002810
ENSMODP00000037403	ENSCAFP00000013822
ENSMODP00000016164	ENSCAFP00000002327
ENSMODP00000012428	ENSCAFP00000023193
ENSMODP00000004592	ENSCAFP00000036381
ENSMODP00000005504	ENSCAFP00000021279
ENSMODP00000014283	ENSCAFP00000038912
ENSMODP00000026588	ENSCAFP00000012330
ENSMODP00000010683	ENSCAFP00000022210
ENSMODP00000016395	ENSCAFP00000035204
ENSMODP00000023437	ENSCAFP00000017625
ENSMODP00000014968	ENSCAFP00000015421
ENSMODP00000004472	ENSCAFP00000002408
ENSMODP00000034776	ENSCAFP00000025394
ENSMODP00000001874	ENSCAFP00000027748
ENSMODP00000004145	ENSCAFP00000002907
ENSMODP00000032142	ENSCAFP00000027318
ENSMODP00000012820	ENSCAFP00000009609
ENSMODP00000038310	ENSCAFP00000033962
ENSMODP00000002407	ENSCAFP00000006613
ENSMODP00000002840	ENSCAFP00000006591
ENSMODP00000002422	ENSCAFP00000006617
ENSMODP00000002852	ENSCAFP00000041236
ENSMODP00000009399	ENSCAFP00000023408
ENSMODP00000008447	ENSCAFP00000025331
ENSMODP00000003128	ENSCAFP00000007061
ENSMODP00000025491	ENSCAFP00000000632
ENSMODP00000007131	ENSCAFP00000011841
ENSMODP00000000751	ENSCAFP00000013354
ENSMODP00000024419	ENSCAFP00000017021
ENSMODP00000024125	ENSCAFP00000027910
ENSMODP00000019615	ENSCAFP00000031468
ENSMODP00000023402	ENSCAFP00000017168
ENSMODP00000014693	ENSCAFP00000015093
ENSMODP00000021739	ENSCAFP00000000383
ENSMODP00000012802	ENSCAFP00000018785
ENSMODP00000009957	ENSCAFP00000009652
ENSMODP00000013972	ENSCAFP00000015194
ENSMODP00000020017	ENSCAFP00000003492
ENSMODP00000020001	ENSCAFP00000003495
ENSMODP00000014280	ENSCAFP00000001851
ENSMODP00000015329	ENSCAFP00000011084
ENSMODP00000003002	ENSCAFP00000007042
ENSMODP00000022164	ENSCAFP00000001353
ENSMODP00000006393	ENSCAFP00000014522
ENSMODP00000012734	ENSCAFP00000009921
ENSMODP00000005128	ENSCAFP00000042263
ENSMODP00000005767	ENSCAFP00000020882
ENSMODP00000006840	ENSCAFP00000031556
ENSMODP00000005371	ENSCAFP00000013258
ENSMODP00000022447	ENSCAFP00000005620
ENSMODP00000015486	ENSCAFP00000024751
ENSMODP00000005897	ENSCAFP00000024702
ENSMODP00000009035	ENSCAFP00000011706
ENSMODP00000020293	ENSCAFP00000015723
ENSMODP00000029415	ENSCAFP00000000283
ENSMODP00000018479	ENSCAFP00000023115
ENSMODP00000012767	ENSCAFP00000020859
ENSMODP00000018547	ENSCAFP00000008672
ENSMODP00000031639	ENSCAFP00000028388
ENSMODP00000027788	ENSCAFP00000042477
ENSMODP00000040033	ENSCAFP00000004172
ENSMODP00000007477	ENSCAFP00000000816
ENSMODP00000026658	ENSCAFP00000033052
ENSMODP00000001449	ENSCAFP00000014144
ENSMODP00000022775	ENSCAFP00000020010
ENSMODP00000040007	ENSCAFP00000036599
ENSMODP00000038235	ENSCAFP00000041617
ENSMODP00000016184	ENSCAFP00000002320
ENSMODP00000034105	ENSCAFP00000009713
ENSMODP00000012328	ENSCAFP00000023435
ENSMODP00000008853	ENSCAFP00000012717
ENSMODP00000036033	ENSCAFP00000018391
ENSMODP00000001842	ENSCAFP00000014186
ENSMODP00000020732	ENSCAFP00000041431
ENSMODP00000013217	ENSCAFP00000014382
ENSMODP00000021631	ENSCAFP00000003747
ENSMODP00000021551	ENSCAFP00000000417
ENSMODP00000024814	ENSCAFP00000013767
ENSMODP00000010380	ENSCAFP00000018798
ENSMODP00000008306	ENSCAFP00000030927
ENSMODP00000008341	ENSCAFP00000026625
ENSMODP00000018034	ENSCAFP00000037718
ENSMODP00000022951	ENSCAFP00000037639
ENSMODP00000018218	ENSCAFP00000025481
ENSMODP00000028988	ENSCAFP00000014524
ENSMODP00000014723	ENSCAFP00000014568
ENSMODP00000017408	ENSCAFP00000004275
ENSMODP00000005738	ENSCAFP00000012522
ENSMODP00000012762	ENSCAFP00000008250
ENSMODP00000023922	ENSCAFP00000022246
ENSMODP00000019593	ENSCAFP00000000318
ENSMODP00000021407	ENSCAFP00000025287
ENSMODP00000036739	ENSCAFP00000036910
ENSMODP00000035967	ENSCAFP00000002657
ENSMODP00000005747	ENSCAFP00000016690
ENSMODP00000011321	ENSCAFP00000014415
ENSMODP00000023108	ENSCAFP00000013803
ENSMODP00000007998	ENSCAFP00000011144
ENSMODP00000000245	ENSCAFP00000007481
ENSMODP00000012199	ENSCAFP00000025455
ENSMODP00000022352	ENSCAFP00000018743
ENSMODP00000002252	ENSCAFP00000029326
ENSMODP00000019437	ENSCAFP00000007787
ENSMODP00000026917	ENSCAFP00000006628
ENSMODP00000007329	ENSCAFP00000025086
ENSMODP00000008622	ENSCAFP00000016769
ENSMODP00000013794	ENSCAFP00000015395
ENSMODP00000007829	ENSCAFP00000024743
ENSMODP00000001808	ENSCAFP00000003245
ENSMODP00000014618	ENSCAFP00000035560
ENSMODP00000015808	ENSCAFP00000016788
ENSMODP00000036766	ENSCAFP00000019606
ENSMODP00000033497	ENSCAFP00000020904
ENSMODP00000038843	ENSCAFP00000027953
ENSMODP00000005674	ENSCAFP00000019314
ENSMODP00000022245	ENSCAFP00000005159
ENSMODP00000018488	ENSCAFP00000023103
ENSMODP00000006974	ENSCAFP00000015359
ENSMODP00000031737	ENSCAFP00000026123
ENSMODP00000005389	ENSCAFP00000021451
ENSMODP00000010701	ENSCAFP00000019419
ENSMODP00000010564	ENSCAFP00000019229
ENSMODP00000026353	ENSCAFP00000013192
ENSMODP00000022226	ENSCAFP00000036558
ENSMODP00000038847	ENSCAFP00000026292
ENSMODP00000028989	ENSCAFP00000031096
ENSMODP00000035969	ENSCAFP00000028397
ENSMODP00000026850	ENSCAFP00000026944
ENSMODP00000013104	ENSCAFP00000025195
ENSMODP00000003605	ENSCAFP00000039715
ENSMODP00000017566	ENSCAFP00000012666
ENSMODP00000013693	ENSCAFP00000002382
ENSMODP00000025431	ENSCAFP00000031617
ENSMODP00000010905	ENSCAFP00000028921
ENSMODP00000002771	ENSCAFP00000011026
ENSMODP00000019845	ENSCAFP00000037527
ENSMODP00000020496	ENSCAFP00000028424
ENSMODP00000032553	ENSCAFP00000027487
ENSMODP00000024427	ENSCAFP00000004996
ENSMODP00000019686	ENSCAFP00000000739
ENSMODP00000019688	ENSCAFP00000000737
ENSMODP00000000487	ENSCAFP00000007311
ENSMODP00000013056	ENSCAFP00000002744
ENSMODP00000014725	ENSCAFP00000009365
ENSMODP00000024833	ENSCAFP00000012985
ENSMODP00000023363	ENSCAFP00000016299
ENSMODP00000022708	ENSCAFP00000036038
ENSMODP00000006499	ENSCAFP00000027988
ENSMODP00000009689	ENSCAFP00000026442
ENSMODP00000006124	ENSCAFP00000038424
ENSMODP00000023868	ENSCAFP00000026874
ENSMODP00000029511	ENSCAFP00000018018
ENSMODP00000008863	ENSCAFP00000007024
ENSMODP00000000849	ENSCAFP00000002182
ENSMODP00000005154	ENSCAFP00000008737
ENSMODP00000012678	ENSCAFP00000035829
ENSMODP00000016877	ENSCAFP00000015990
ENSMODP00000027637	ENSCAFP00000040806
ENSMODP00000014290	ENSCAFP00000033488
ENSMODP00000027638	ENSCAFP00000037993
ENSMODP00000019273	ENSCAFP00000009238
ENSMODP00000008902	ENSCAFP00000030562
ENSMODP00000006750	ENSCAFP00000009607
ENSMODP00000031036	ENSCAFP00000000336
ENSMODP00000012246	ENSCAFP00000014785
ENSMODP00000014983	ENSCAFP00000014341
ENSMODP00000006446	ENSCAFP00000016482
ENSMODP00000015285	ENSCAFP00000011049
ENSMODP00000006681	ENSCAFP00000000960
ENSMODP00000034265	ENSCAFP00000010199
ENSMODP00000003670	ENSCAFP00000011030
ENSMODP00000004738	ENSCAFP00000029410
ENSMODP00000009316	ENSCAFP00000013371
ENSMODP00000023221	ENSCAFP00000021267
ENSMODP00000002612	ENSCAFP00000002860
ENSMODP00000009526	ENSCAFP00000005807
ENSMODP00000002150	ENSCAFP00000014755
ENSMODP00000010302	ENSCAFP00000009333
ENSMODP00000017550	ENSCAFP00000001181
ENSMODP00000000142	ENSCAFP00000021512
ENSMODP00000009180	ENSCAFP00000008269
ENSMODP00000005405	ENSCAFP00000040025
ENSMODP00000019993	ENSCAFP00000040397
ENSMODP00000025551	ENSCAFP00000000133
ENSMODP00000011610	ENSCAFP00000026510
ENSMODP00000019007	ENSCAFP00000029650
ENSMODP00000017961	ENSCAFP00000020579
ENSMODP00000000853	ENSCAFP00000030301
ENSMODP00000019581	ENSCAFP00000010357
ENSMODP00000037525	ENSCAFP00000012634
ENSMODP00000021313	ENSCAFP00000009599
ENSMODP00000007166	ENSCAFP00000026214
ENSMODP00000001680	ENSCAFP00000027626
ENSMODP00000014520	ENSCAFP00000026612
ENSMODP00000010772	ENSCAFP00000019248
ENSMODP00000017242	ENSCAFP00000040581
ENSMODP00000017247	ENSCAFP00000010784
ENSMODP00000017238	ENSCAFP00000010796
ENSMODP00000024109	ENSCAFP00000014753
ENSMODP00000014919	ENSCAFP00000024420
ENSMODP00000024447	ENSCAFP00000010641
ENSMODP00000038591	ENSCAFP00000013077
ENSMODP00000017144	ENSCAFP00000014457
ENSMODP00000001641	ENSCAFP00000002588
ENSMODP00000002551	ENSCAFP00000014876
ENSMODP00000013240	ENSCAFP00000004684
ENSMODP00000010047	ENSCAFP00000018196
ENSMODP00000025625	ENSCAFP00000008676
ENSMODP00000001202	ENSCAFP00000015142
ENSMODP00000025626	ENSCAFP00000008695
ENSMODP00000008362	ENSCAFP00000013332
ENSMODP00000010954	ENSCAFP00000010208
ENSMODP00000032258	ENSCAFP00000017851
ENSMODP00000031386	ENSCAFP00000001909
ENSMODP00000022868	ENSCAFP00000022877
ENSMODP00000034578	ENSCAFP00000011893
ENSMODP00000018601	ENSCAFP00000025537
ENSMODP00000039451	ENSCAFP00000002807
ENSMODP00000021286	ENSCAFP00000022394
ENSMODP00000021094	ENSCAFP00000024771
ENSMODP00000036241	ENSCAFP00000019592
ENSMODP00000020484	ENSCAFP00000031353
ENSMODP00000034248	ENSCAFP00000031258
ENSMODP00000035037	ENSCAFP00000021877
ENSMODP00000026148	ENSCAFP00000028655
ENSMODP00000034694	ENSCAFP00000033743
ENSMODP00000004137	ENSCAFP00000039994
ENSMODP00000010013	ENSCAFP00000030024
ENSMODP00000000041	ENSCAFP00000030040
ENSMODP00000019955	ENSCAFP00000022071
ENSMODP00000003358	ENSCAFP00000023268
ENSMODP00000003324	ENSCAFP00000023238
ENSMODP00000003262	ENSCAFP00000023191
ENSMODP00000039957	ENSCAFP00000023177
ENSMODP00000003322	ENSCAFP00000023229
ENSMODP00000006094	ENSCAFP00000029582
ENSMODP00000002223	ENSCAFP00000029308
ENSMODP00000012940	ENSCAFP00000041677
ENSMODP00000010928	ENSCAFP00000034666
ENSMODP00000005549	ENSCAFP00000017055
ENSMODP00000013192	ENSCAFP00000014358
ENSMODP00000029137	ENSCAFP00000017546
ENSMODP00000038160	ENSCAFP00000027327
ENSMODP00000012491	ENSCAFP00000040914
ENSMODP00000006270	ENSCAFP00000032301
ENSMODP00000006284	ENSCAFP00000014458
ENSMODP00000022773	ENSCAFP00000019938
ENSMODP00000006052	ENSCAFP00000024324
ENSMODP00000013153	ENSCAFP00000008580
ENSMODP00000037975	ENSCAFP00000005796
ENSMODP00000018716	ENSCAFP00000002233
ENSMODP00000010812	ENSCAFP00000009456
ENSMODP00000026862	ENSCAFP00000026836
ENSMODP00000012974	ENSCAFP00000002712
ENSMODP00000007017	ENSCAFP00000015417
ENSMODP00000021921	ENSCAFP00000039187
ENSMODP00000000754	ENSCAFP00000016267
ENSMODP00000037746	ENSCAFP00000027450
ENSMODP00000008354	ENSCAFP00000010509
ENSMODP00000003841	ENSCAFP00000021458
ENSMODP00000024469	ENSCAFP00000010818
ENSMODP00000006375	ENSCAFP00000024076
ENSMODP00000040539	ENSCAFP00000024050
ENSMODP00000029504	ENSCAFP00000004870
ENSMODP00000022041	ENSCAFP00000001500
ENSMODP00000024370	ENSCAFP00000010193
ENSMODP00000006466	ENSCAFP00000000995
ENSMODP00000015484	ENSCAFP00000011248
ENSMODP00000008872	ENSCAFP00000013744
ENSMODP00000034352	ENSCAFP00000004738
ENSMODP00000031649	ENSCAFP00000008425
ENSMODP00000039714	ENSCAFP00000040454
ENSMODP00000041240	ENSCAFP00000015163
ENSMODP00000026271	ENSCAFP00000014196
ENSMODP00000007680	ENSCAFP00000007442
ENSMODP00000002455	ENSCAFP00000035219
ENSMODP00000001556	ENSCAFP00000040576
ENSMODP00000013588	ENSCAFP00000022333
ENSMODP00000025269	ENSCAFP00000011225
ENSMODP00000011393	ENSCAFP00000034132
ENSMODP00000023373	ENSCAFP00000016678
ENSMODP00000025511	ENSCAFP00000027764
ENSMODP00000012779	ENSCAFP00000027185
ENSMODP00000038537	ENSCAFP00000040255
ENSMODP00000000336	ENSCAFP00000042803
ENSMODP00000012574	ENSCAFP00000009860
ENSMODP00000016928	ENSCAFP00000016366
ENSMODP00000004079	ENSCAFP00000003752
ENSMODP00000023188	ENSCAFP00000009586
ENSMODP00000014872	ENSCAFP00000037379
ENSMODP00000005398	ENSCAFP00000024542
ENSMODP00000011241	ENSCAFP00000028973
ENSMODP00000019316	ENSCAFP00000005211
ENSMODP00000002929	ENSCAFP00000010723
ENSMODP00000026219	ENSCAFP00000014928
ENSMODP00000012150	ENSCAFP00000010842
ENSMODP00000000824	ENSCAFP00000030300
ENSMODP00000025627	ENSCAFP00000008700
ENSMODP00000014225	ENSCAFP00000007922
ENSMODP00000005260	ENSCAFP00000002485
ENSMODP00000022763	ENSCAFP00000019768
ENSMODP00000004448	ENSCAFP00000041604
ENSMODP00000025592	ENSCAFP00000000205
ENSMODP00000024040	ENSCAFP00000027611
ENSMODP00000003103	ENSCAFP00000021819
ENSMODP00000016729	ENSCAFP00000003204
ENSMODP00000002369	ENSCAFP00000027551
ENSMODP00000012700	ENSCAFP00000030231
ENSMODP00000006980	ENSCAFP00000029795
ENSMODP00000015281	ENSCAFP00000001720
ENSMODP00000036034	ENSCAFP00000010710
ENSMODP00000014354	ENSCAFP00000040350
ENSMODP00000004962	ENSCAFP00000021931
ENSMODP00000005900	ENSCAFP00000024190
ENSMODP00000015209	ENSCAFP00000001774
ENSMODP00000027999	ENSCAFP00000011182
ENSMODP00000012011	ENSCAFP00000014199
ENSMODP00000021455	ENSCAFP00000019288
ENSMODP00000007161	ENSCAFP00000011773
ENSMODP00000017265	ENSCAFP00000010564
ENSMODP00000011972	ENSCAFP00000014169
ENSMODP00000018478	ENSCAFP00000025701
ENSMODP00000008222	ENSCAFP00000026635
ENSMODP00000022717	ENSCAFP00000019465
ENSMODP00000022718	ENSCAFP00000019467
ENSMODP00000008442	ENSCAFP00000006790
ENSMODP00000005705	ENSCAFP00000011266
ENSMODP00000022071	ENSCAFP00000042346
ENSMODP00000008245	ENSCAFP00000012336
ENSMODP00000008694	ENSCAFP00000015053
ENSMODP00000015844	ENSCAFP00000011272
ENSMODP00000008213	ENSCAFP00000008218
ENSMODP00000015425	ENSCAFP00000036000
ENSMODP00000035626	ENSCAFP00000036103
ENSMODP00000032675	ENSCAFP00000040130
ENSMODP00000022002	ENSCAFP00000020218
ENSMODP00000021450	ENSCAFP00000025299
ENSMODP00000003647	ENSCAFP00000003477
ENSMODP00000034494	ENSCAFP00000014399
ENSMODP00000025611	ENSCAFP00000008612
ENSMODP00000000546	ENSCAFP00000015847
ENSMODP00000020480	ENSCAFP00000003805
ENSMODP00000000474	ENSCAFP00000015880
ENSMODP00000021283	ENSCAFP00000016522
ENSMODP00000008527	ENSCAFP00000042364
ENSMODP00000020228	ENSCAFP00000038599
ENSMODP00000007060	ENSCAFP00000008435
ENSMODP00000022087	ENSCAFP00000012357
ENSMODP00000008207	ENSCAFP00000012355
ENSMODP00000011441	ENSCAFP00000036239
ENSMODP00000025223	ENSCAFP00000011403
ENSMODP00000004255	ENSCAFP00000029345
ENSMODP00000029564	ENSCAFP00000029694
ENSMODP00000011211	ENSCAFP00000013856
ENSMODP00000025606	ENSCAFP00000008548
ENSMODP00000011968	ENSCAFP00000011059
ENSMODP00000010565	ENSCAFP00000016449
ENSMODP00000005501	ENSCAFP00000016186
ENSMODP00000007504	ENSCAFP00000020520
ENSMODP00000036790	ENSCAFP00000035538
ENSMODP00000020310	ENSCAFP00000016055
ENSMODP00000009233	ENSCAFP00000038130
ENSMODP00000000429	ENSCAFP00000006229
ENSMODP00000015595	ENSCAFP00000024484
ENSMODP00000026575	ENSCAFP00000012230
ENSMODP00000026578	ENSCAFP00000034509
ENSMODP00000030288	ENSCAFP00000002920
ENSMODP00000032640	ENSCAFP00000025266
ENSMODP00000021958	ENSCAFP00000030449
ENSMODP00000020109	ENSCAFP00000021708
ENSMODP00000006020	ENSCAFP00000015003
ENSMODP00000038348	ENSCAFP00000013717
ENSMODP00000024001	ENSCAFP00000014462
ENSMODP00000015338	ENSCAFP00000001642
ENSMODP00000000253	ENSCAFP00000023996
ENSMODP00000000694	ENSCAFP00000002162
ENSMODP00000002694	ENSCAFP00000008411
ENSMODP00000023226	ENSCAFP00000011346
ENSMODP00000011527	ENSCAFP00000029203
ENSMODP00000023002	ENSCAFP00000019182
ENSMODP00000012882	ENSCAFP00000005519
ENSMODP00000024342	ENSCAFP00000010252
ENSMODP00000023757	ENSCAFP00000002487
ENSMODP00000022263	ENSCAFP00000017269
ENSMODP00000019349	ENSCAFP00000008465
ENSMODP00000009451	ENSCAFP00000023340
ENSMODP00000004684	ENSCAFP00000012324
ENSMODP00000006205	ENSCAFP00000033137
ENSMODP00000025445	ENSCAFP00000024041
ENSMODP00000017237	ENSCAFP00000019077
ENSMODP00000023786	ENSCAFP00000034722
ENSMODP00000021940	ENSCAFP00000035064
ENSMODP00000001437	ENSCAFP00000007775
ENSMODP00000023732	ENSCAFP00000039566
ENSMODP00000015265	ENSCAFP00000039836
ENSMODP00000033667	ENSCAFP00000024510
ENSMODP00000025116	ENSCAFP00000011653
ENSMODP00000012970	ENSCAFP00000028312
ENSMODP00000033755	ENSCAFP00000011629
ENSMODP00000010724	ENSCAFP00000025994
ENSMODP00000007324	ENSCAFP00000029023
ENSMODP00000034611	ENSCAFP00000032124
ENSMODP00000012640	ENSCAFP00000008080
ENSMODP00000013262	ENSCAFP00000026490
ENSMODP00000022965	ENSCAFP00000004205
ENSMODP00000012834	ENSCAFP00000019369
ENSMODP00000010766	ENSCAFP00000018459
ENSMODP00000021258	ENSCAFP00000019316
ENSMODP00000001629	ENSCAFP00000019858
ENSMODP00000015598	ENSCAFP00000029480
ENSMODP00000022143	ENSCAFP00000004855
ENSMODP00000017667	ENSCAFP00000004723
ENSMODP00000017399	ENSCAFP00000004259
ENSMODP00000021301	ENSCAFP00000016446
ENSMODP00000021025	ENSCAFP00000018827
ENSMODP00000030140	ENSCAFP00000011000
ENSMODP00000020391	ENSCAFP00000036854
ENSMODP00000015233	ENSCAFP00000011002
ENSMODP00000005654	ENSCAFP00000016806
ENSMODP00000013811	ENSCAFP00000026840
ENSMODP00000018821	ENSCAFP00000002323
ENSMODP00000010847	ENSCAFP00000028904
ENSMODP00000010341	ENSCAFP00000009205
ENSMODP00000020960	ENSCAFP00000028999
ENSMODP00000020125	ENSCAFP00000028822
ENSMODP00000019344	ENSCAFP00000021571
ENSMODP00000002481	ENSCAFP00000039837
ENSMODP00000000759	ENSCAFP00000013385
ENSMODP00000034155	ENSCAFP00000038527
ENSMODP00000035740	ENSCAFP00000018916
ENSMODP00000032902	ENSCAFP00000024878
ENSMODP00000025374	ENSCAFP00000037936
ENSMODP00000025486	ENSCAFP00000027709
ENSMODP00000004289	ENSCAFP00000021677
ENSMODP00000009701	ENSCAFP00000019682
ENSMODP00000032540	ENSCAFP00000042858
ENSMODP00000021483	ENSCAFP00000017867
ENSMODP00000021469	ENSCAFP00000017872
ENSMODP00000023550	ENSCAFP00000043151
ENSMODP00000000287	ENSCAFP00000005961
ENSMODP00000011368	ENSCAFP00000026425
ENSMODP00000001145	ENSCAFP00000006304
ENSMODP00000007593	ENSCAFP00000032131
ENSMODP00000004384	ENSCAFP00000029657
ENSMODP00000014752	ENSCAFP00000004857
ENSMODP00000026009	ENSCAFP00000013031
ENSMODP00000027349	ENSCAFP00000019330
ENSMODP00000014557	ENSCAFP00000028744
ENSMODP00000011339	ENSCAFP00000000535
ENSMODP00000033729	ENSCAFP00000007680
ENSMODP00000023115	ENSCAFP00000014260
ENSMODP00000003743	ENSCAFP00000022443
ENSMODP00000026955	ENSCAFP00000017520
ENSMODP00000032086	ENSCAFP00000036839
ENSMODP00000011172	ENSCAFP00000037948
ENSMODP00000020434	ENSCAFP00000025858
ENSMODP00000000944	ENSCAFP00000043003
ENSMODP00000000829	ENSCAFP00000007457
ENSMODP00000002770	ENSCAFP00000029453
ENSMODP00000032676	ENSCAFP00000028203
ENSMODP00000009813	ENSCAFP00000002871
ENSMODP00000009933	ENSCAFP00000002838
ENSMODP00000012354	ENSCAFP00000038335
ENSMODP00000002565	ENSCAFP00000013953
ENSMODP00000020280	ENSCAFP00000034708
ENSMODP00000008619	ENSCAFP00000012024
ENSMODP00000005464	ENSCAFP00000029486
ENSMODP00000025778	ENSCAFP00000016477
ENSMODP00000001039	ENSCAFP00000022651
ENSMODP00000018053	ENSCAFP00000017974
ENSMODP00000003356	ENSCAFP00000006504
ENSMODP00000018820	ENSCAFP00000002121
ENSMODP00000007107	ENSCAFP00000020857
ENSMODP00000036101	ENSCAFP00000015660
ENSMODP00000024477	ENSCAFP00000005246
ENSMODP00000038322	ENSCAFP00000022761
ENSMODP00000021354	ENSCAFP00000019085
ENSMODP00000013888	ENSCAFP00000025306
ENSMODP00000034131	ENSCAFP00000013033
ENSMODP00000017409	ENSCAFP00000001753
ENSMODP00000001778	ENSCAFP00000003601
ENSMODP00000022887	ENSCAFP00000004486
ENSMODP00000006007	ENSCAFP00000027765
ENSMODP00000010172	ENSCAFP00000026362
ENSMODP00000036644	ENSCAFP00000022619
ENSMODP00000027239	ENSCAFP00000002059
ENSMODP00000017220	ENSCAFP00000005718
ENSMODP00000011818	ENSCAFP00000014984
ENSMODP00000035890	ENSCAFP00000022527
ENSMODP00000005986	ENSCAFP00000014297
ENSMODP00000002334	ENSCAFP00000002751
ENSMODP00000012158	ENSCAFP00000010831
ENSMODP00000011779	ENSCAFP00000013825
ENSMODP00000007803	ENSCAFP00000036304
ENSMODP00000005644	ENSCAFP00000009513
ENSMODP00000012047	ENSCAFP00000017303
ENSMODP00000002275	ENSCAFP00000011750
ENSMODP00000009126	ENSCAFP00000019848
ENSMODP00000002600	ENSCAFP00000006438
ENSMODP00000024566	ENSCAFP00000011322
ENSMODP00000002126	ENSCAFP00000022072
ENSMODP00000006925	ENSCAFP00000014225
ENSMODP00000009691	ENSCAFP00000023211
ENSMODP00000001148	ENSCAFP00000027388
ENSMODP00000007001	ENSCAFP00000006048
ENSMODP00000019710	ENSCAFP00000006436
ENSMODP00000003121	ENSCAFP00000030795
ENSMODP00000001852	ENSCAFP00000029257
ENSMODP00000010781	ENSCAFP00000016356
ENSMODP00000032776	ENSCAFP00000006911
ENSMODP00000021504	ENSCAFP00000028851
ENSMODP00000022214	ENSCAFP00000017749
ENSMODP00000019287	ENSCAFP00000025754
ENSMODP00000029316	ENSCAFP00000015143
ENSMODP00000024155	ENSCAFP00000039562
ENSMODP00000021118	ENSCAFP00000007017
ENSMODP00000022725	ENSCAFP00000016447
ENSMODP00000021594	ENSCAFP00000017369
ENSMODP00000014441	ENSCAFP00000026279
ENSMODP00000025429	ENSCAFP00000024219
ENSMODP00000021409	ENSCAFP00000018764
ENSMODP00000026635	ENSCAFP00000016577
ENSMODP00000008469	ENSCAFP00000024942
ENSMODP00000026637	ENSCAFP00000022882
ENSMODP00000025502	ENSCAFP00000041213
ENSMODP00000008856	ENSCAFP00000020705
ENSMODP00000020364	ENSCAFP00000016777
ENSMODP00000001657	ENSCAFP00000012323
ENSMODP00000029455	ENSCAFP00000029470
ENSMODP00000017570	ENSCAFP00000037973
ENSMODP00000027167	ENSCAFP00000039074
ENSMODP00000022572	ENSCAFP00000021750
ENSMODP00000041088	ENSCAFP00000041567
ENSMODP00000036499	ENSCAFP00000014051
ENSMODP00000017973	ENSCAFP00000016016
ENSMODP00000007706	ENSCAFP00000024728
ENSMODP00000019151	ENSCAFP00000004477
ENSMODP00000041084	ENSCAFP00000010024
ENSMODP00000011885	ENSCAFP00000019690
ENSMODP00000020305	ENSCAFP00000015958
ENSMODP00000029006	ENSCAFP00000006049
ENSMODP00000036139	ENSCAFP00000039727
ENSMODP00000011356	ENSCAFP00000010477
ENSMODP00000021528	ENSCAFP00000000443
ENSMODP00000002347	ENSCAFP00000029346
ENSMODP00000005643	ENSCAFP00000014011
ENSMODP00000002270	ENSCAFP00000014952
ENSMODP00000002561	ENSCAFP00000002835
ENSMODP00000011420	ENSCAFP00000009982
ENSMODP00000005927	ENSCAFP00000004557
ENSMODP00000024027	ENSCAFP00000027559
ENSMODP00000008095	ENSCAFP00000008228
ENSMODP00000003803	ENSCAFP00000016108
ENSMODP00000006458	ENSCAFP00000000102
ENSMODP00000005598	ENSCAFP00000016862
ENSMODP00000019932	ENSCAFP00000019912
ENSMODP00000008549	ENSCAFP00000005495
ENSMODP00000004619	ENSCAFP00000021383
ENSMODP00000028249	ENSCAFP00000030227
ENSMODP00000003242	ENSCAFP00000019481
ENSMODP00000019732	ENSCAFP00000006377
ENSMODP00000025773	ENSCAFP00000016506
ENSMODP00000018236	ENSCAFP00000004100
ENSMODP00000036015	ENSCAFP00000021906
ENSMODP00000019533	ENSCAFP00000007318
ENSMODP00000026231	ENSCAFP00000004153
ENSMODP00000020382	ENSCAFP00000016885
ENSMODP00000013602	ENSCAFP00000043160
ENSMODP00000005124	ENSCAFP00000029445
ENSMODP00000003400	ENSCAFP00000029565
ENSMODP00000032525	ENSCAFP00000027443
ENSMODP00000022163	ENSCAFP00000004890
ENSMODP00000013430	ENSCAFP00000017679
ENSMODP00000000255	ENSCAFP00000013777
ENSMODP00000031707	ENSCAFP00000040044
ENSMODP00000027317	ENSCAFP00000042436
ENSMODP00000007792	ENSCAFP00000007389
ENSMODP00000010334	ENSCAFP00000010660
ENSMODP00000021643	ENSCAFP00000017097
ENSMODP00000002723	ENSCAFP00000026548
ENSMODP00000003570	ENSCAFP00000003459
ENSMODP00000020972	ENSCAFP00000007211
ENSMODP00000026388	ENSCAFP00000020602
ENSMODP00000014831	ENSCAFP00000025819
ENSMODP00000022588	ENSCAFP00000015487
ENSMODP00000004673	ENSCAFP00000021832
ENSMODP00000013307	ENSCAFP00000015741
ENSMODP00000028789	ENSCAFP00000005087
ENSMODP00000033491	ENSCAFP00000007340
ENSMODP00000019616	ENSCAFP00000012869
ENSMODP00000019188	ENSCAFP00000007343
ENSMODP00000009994	ENSCAFP00000010930
ENSMODP00000003194	ENSCAFP00000041344
ENSMODP00000011039	ENSCAFP00000017967
ENSMODP00000012196	ENSCAFP00000016703
ENSMODP00000007141	ENSCAFP00000027037
ENSMODP00000003656	ENSCAFP00000021336
ENSMODP00000013054	ENSCAFP00000005395
ENSMODP00000035379	ENSCAFP00000027242
ENSMODP00000030729	ENSCAFP00000013472
ENSMODP00000004736	ENSCAFP00000029709
ENSMODP00000007891	ENSCAFP00000029152
ENSMODP00000011749	ENSCAFP00000018574
ENSMODP00000012539	ENSCAFP00000017448
ENSMODP00000000452	ENSCAFP00000030101
ENSMODP00000018859	ENSCAFP00000042740
ENSMODP00000001220	ENSCAFP00000028058
ENSMODP00000028908	ENSCAFP00000033785
ENSMODP00000002563	ENSCAFP00000022584
ENSMODP00000003585	ENSCAFP00000029221
ENSMODP00000035688	ENSCAFP00000037874
ENSMODP00000023213	ENSCAFP00000041075
ENSMODP00000023428	ENSCAFP00000017473
ENSMODP00000000249	ENSCAFP00000012989
ENSMODP00000000479	ENSCAFP00000026368
ENSMODP00000008303	ENSCAFP00000010955
ENSMODP00000019401	ENSCAFP00000021329
ENSMODP00000001016	ENSCAFP00000007541
ENSMODP00000017038	ENSCAFP00000005376
ENSMODP00000026397	ENSCAFP00000020417
ENSMODP00000016123	ENSCAFP00000016342
ENSMODP00000018797	ENSCAFP00000027014
ENSMODP00000015781	ENSCAFP00000005394
ENSMODP00000015414	ENSCAFP00000024827
ENSMODP00000017975	ENSCAFP00000042874
ENSMODP00000021307	ENSCAFP00000019510
ENSMODP00000012044	ENSCAFP00000010096
ENSMODP00000030207	ENSCAFP00000016040
ENSMODP00000019613	ENSCAFP00000025048
ENSMODP00000024010	ENSCAFP00000027535
ENSMODP00000019109	ENSCAFP00000027803
ENSMODP00000010652	ENSCAFP00000008257
ENSMODP00000019759	ENSCAFP00000012631
ENSMODP00000008555	ENSCAFP00000030286
ENSMODP00000027957	ENSCAFP00000012865
ENSMODP00000023830	ENSCAFP00000004338
ENSMODP00000016279	ENSCAFP00000021920
ENSMODP00000013384	ENSCAFP00000002282
ENSMODP00000020772	ENSCAFP00000029137
ENSMODP00000028423	ENSCAFP00000003937
ENSMODP00000004558	ENSCAFP00000025498
ENSMODP00000012942	ENSCAFP00000016027
ENSMODP00000011716	ENSCAFP00000017416
ENSMODP00000013466	ENSCAFP00000009217
ENSMODP00000016015	ENSCAFP00000024111
ENSMODP00000041197	ENSCAFP00000005431
ENSMODP00000023917	ENSCAFP00000004489
ENSMODP00000038307	ENSCAFP00000004494
ENSMODP00000000437	ENSCAFP00000041330
ENSMODP00000002313	ENSCAFP00000003627
ENSMODP00000020014	ENSCAFP00000017937
ENSMODP00000017431	ENSCAFP00000019008
ENSMODP00000017861	ENSCAFP00000019130
ENSMODP00000019785	ENSCAFP00000020248
ENSMODP00000013715	ENSCAFP00000020147
ENSMODP00000002105	ENSCAFP00000035860
ENSMODP00000007274	ENSCAFP00000016927
ENSMODP00000002115	ENSCAFP00000023419
ENSMODP00000003752	ENSCAFP00000007875
ENSMODP00000024299	ENSCAFP00000010071
ENSMODP00000008475	ENSCAFP00000013248
ENSMODP00000030259	ENSCAFP00000004960
ENSMODP00000015162	ENSCAFP00000029540
ENSMODP00000002379	ENSCAFP00000027546
ENSMODP00000021212	ENSCAFP00000019203
ENSMODP00000017819	ENSCAFP00000026175
ENSMODP00000025593	ENSCAFP00000000209
ENSMODP00000010326	ENSCAFP00000023912
ENSMODP00000005101	ENSCAFP00000028831
ENSMODP00000034671	ENSCAFP00000028490
ENSMODP00000026434	ENSCAFP00000013236
ENSMODP00000010936	ENSCAFP00000015692
ENSMODP00000016175	ENSCAFP00000016924
ENSMODP00000015992	ENSCAFP00000019544
ENSMODP00000014146	ENSCAFP00000014976
ENSMODP00000023521	ENSCAFP00000003115
ENSMODP00000014748	ENSCAFP00000021077
ENSMODP00000005376	ENSCAFP00000007169
ENSMODP00000020621	ENSCAFP00000003112
ENSMODP00000016034	ENSCAFP00000029255
ENSMODP00000020966	ENSCAFP00000024628
ENSMODP00000024435	ENSCAFP00000016934
ENSMODP00000024433	ENSCAFP00000016938
ENSMODP00000022554	ENSCAFP00000015282
ENSMODP00000016777	ENSCAFP00000018499
ENSMODP00000021415	ENSCAFP00000000403
ENSMODP00000021822	ENSCAFP00000015779
ENSMODP00000005123	ENSCAFP00000006606
ENSMODP00000013725	ENSCAFP00000000245
ENSMODP00000021523	ENSCAFP00000019617
ENSMODP00000015379	ENSCAFP00000024843
ENSMODP00000011548	ENSCAFP00000007577
ENSMODP00000019299	ENSCAFP00000008679
ENSMODP00000026802	ENSCAFP00000027557
ENSMODP00000022037	ENSCAFP00000001504
ENSMODP00000030807	ENSCAFP00000012674
ENSMODP00000016719	ENSCAFP00000002112
ENSMODP00000040791	ENSCAFP00000001053
ENSMODP00000025787	ENSCAFP00000016211
ENSMODP00000011728	ENSCAFP00000017650
ENSMODP00000010351	ENSCAFP00000018425
ENSMODP00000028759	ENSCAFP00000008798
ENSMODP00000006780	ENSCAFP00000006103
ENSMODP00000009348	ENSCAFP00000022183
ENSMODP00000024163	ENSCAFP00000019018
ENSMODP00000025563	ENSCAFP00000000142
ENSMODP00000028901	ENSCAFP00000018579
ENSMODP00000022841	ENSCAFP00000004540
ENSMODP00000021988	ENSCAFP00000004467
ENSMODP00000013582	ENSCAFP00000017449
ENSMODP00000022436	ENSCAFP00000030785
ENSMODP00000000187	ENSCAFP00000006120
ENSMODP00000004345	ENSCAFP00000013922
ENSMODP00000039129	ENSCAFP00000041321
ENSMODP00000037855	ENSCAFP00000010402
ENSMODP00000011440	ENSCAFP00000009979
ENSMODP00000015719	ENSCAFP00000029454
ENSMODP00000025489	ENSCAFP00000027717
ENSMODP00000025762	ENSCAFP00000016665
ENSMODP00000005094	ENSCAFP00000000346
ENSMODP00000023625	ENSCAFP00000006144
ENSMODP00000014093	ENSCAFP00000020720
ENSMODP00000012594	ENSCAFP00000009188
ENSMODP00000010237	ENSCAFP00000022743
ENSMODP00000000934	ENSCAFP00000030624
ENSMODP00000019976	ENSCAFP00000021891
ENSMODP00000006082	ENSCAFP00000031764
ENSMODP00000040702	ENSCAFP00000035137
ENSMODP00000026544	ENSCAFP00000011696
ENSMODP00000018578	ENSCAFP00000039190
ENSMODP00000020657	ENSCAFP00000001535
ENSMODP00000002766	ENSCAFP00000037136
ENSMODP00000000399	ENSCAFP00000005384
ENSMODP00000011531	ENSCAFP00000029008
ENSMODP00000011033	ENSCAFP00000017800
ENSMODP00000000838	ENSCAFP00000013620
ENSMODP00000014368	ENSCAFP00000040405
ENSMODP00000025725	ENSCAFP00000031402
ENSMODP00000004844	ENSCAFP00000021918
ENSMODP00000009530	ENSCAFP00000007996
ENSMODP00000017239	ENSCAFP00000027161
ENSMODP00000008441	ENSCAFP00000023187
ENSMODP00000016300	ENSCAFP00000029306
ENSMODP00000024624	ENSCAFP00000013457
ENSMODP00000006757	ENSCAFP00000018655
ENSMODP00000006642	ENSCAFP00000014414
ENSMODP00000013456	ENSCAFP00000017615
ENSMODP00000022110	ENSCAFP00000038422
ENSMODP00000023187	ENSCAFP00000009604
ENSMODP00000006952	ENSCAFP00000030150
ENSMODP00000034906	ENSCAFP00000030151
ENSMODP00000032408	ENSCAFP00000024398
ENSMODP00000011646	ENSCAFP00000035678
ENSMODP00000018743	ENSCAFP00000027039
ENSMODP00000002816	ENSCAFP00000029507
ENSMODP00000029642	ENSCAFP00000029837
ENSMODP00000009301	ENSCAFP00000023629
ENSMODP00000009324	ENSCAFP00000023511
ENSMODP00000003104	ENSCAFP00000023539
ENSMODP00000023270	ENSCAFP00000041022
ENSMODP00000022210	ENSCAFP00000018247
ENSMODP00000005227	ENSCAFP00000009237
ENSMODP00000023242	ENSCAFP00000006275
ENSMODP00000015362	ENSCAFP00000024866
ENSMODP00000001219	ENSCAFP00000004102
ENSMODP00000006029	ENSCAFP00000024783
ENSMODP00000013337	ENSCAFP00000027907
ENSMODP00000023139	ENSCAFP00000014687
ENSMODP00000020292	ENSCAFP00000015678
ENSMODP00000021849	ENSCAFP00000000305
ENSMODP00000005066	ENSCAFP00000032037
ENSMODP00000039503	ENSCAFP00000020283
ENSMODP00000035382	ENSCAFP00000036030
ENSMODP00000013770	ENSCAFP00000000237
ENSMODP00000002547	ENSCAFP00000008287
ENSMODP00000007208	ENSCAFP00000028152
ENSMODP00000007632	ENSCAFP00000007434
ENSMODP00000019745	ENSCAFP00000005060
ENSMODP00000005749	ENSCAFP00000008308
ENSMODP00000019494	ENSCAFP00000039695
ENSMODP00000035126	ENSCAFP00000016162
ENSMODP00000023382	ENSCAFP00000016789
ENSMODP00000011937	ENSCAFP00000037526
ENSMODP00000023649	ENSCAFP00000018306
ENSMODP00000000328	ENSCAFP00000021870
ENSMODP00000039408	ENSCAFP00000029644
ENSMODP00000001926	ENSCAFP00000002620
ENSMODP00000024807	ENSCAFP00000013814
ENSMODP00000001225	ENSCAFP00000027404
ENSMODP00000002135	ENSCAFP00000012039
ENSMODP00000019585	ENSCAFP00000025167
ENSMODP00000021741	ENSCAFP00000000380
ENSMODP00000026347	ENSCAFP00000041269
ENSMODP00000026346	ENSCAFP00000041648
ENSMODP00000020321	ENSCAFP00000021457
ENSMODP00000039297	ENSCAFP00000036631
ENSMODP00000038904	ENSCAFP00000024921
ENSMODP00000012579	ENSCAFP00000014125
ENSMODP00000023619	ENSCAFP00000038197
ENSMODP00000038304	ENSCAFP00000010221
ENSMODP00000003794	ENSCAFP00000008225
ENSMODP00000033223	ENSCAFP00000005968
ENSMODP00000003157	ENSCAFP00000030025
ENSMODP00000008393	ENSCAFP00000012211
ENSMODP00000005230	ENSCAFP00000017107
ENSMODP00000009029	ENSCAFP00000007064
ENSMODP00000001300	ENSCAFP00000002156
ENSMODP00000008368	ENSCAFP00000031044
ENSMODP00000009421	ENSCAFP00000000946
ENSMODP00000010627	ENSCAFP00000025939
ENSMODP00000011986	ENSCAFP00000026270
ENSMODP00000002576	ENSCAFP00000004380
ENSMODP00000008240	ENSCAFP00000029202
ENSMODP00000024362	ENSCAFP00000010304
ENSMODP00000016539	ENSCAFP00000013854
ENSMODP00000002164	ENSCAFP00000011566
ENSMODP00000001721	ENSCAFP00000015442
ENSMODP00000026291	ENSCAFP00000015379
[truncated: 8,807 more rows]
