# Supplementary material for: Reconstruction of proto-vertebrate, proto-cyclostome and proto-gnathostome genomes provides new insights into early vertebrate evolution
Source: Nat Commun. 2021 Jul 23;12:4489. doi: 10.1038/s41467-021-24573-z (PMC8302630; doi:10.1038/s41467-021-24573-z)
Supplement: Supplementary file 4 — Supplementary Data 1 [file 41467_2021_24573_MOESM4_ESM.zip › SuppData1/orthologs/MONDO-CHICK.txt]

ENSMODP00000016222	ENSGALP00000006197
ENSMODP00000022186	ENSGALP00000003140
ENSMODP00000018180	ENSGALP00000027652
ENSMODP00000006413	ENSGALP00000007499
ENSMODP00000020505	ENSGALP00000006308
ENSMODP00000024085	ENSGALP00000006308
ENSMODP00000012374	ENSGALP00000024336
ENSMODP00000016247	ENSGALP00000006178
ENSMODP00000009976	ENSGALP00000002175
ENSMODP00000024314	ENSGALP00000013518
ENSMODP00000023878	ENSGALP00000003417
ENSMODP00000002624	ENSGALP00000024624
ENSMODP00000020244	ENSGALP00000006527
ENSMODP00000028608	ENSGALP00000013423
ENSMODP00000015454	ENSGALP00000035505
ENSMODP00000019742	ENSGALP00000042226
ENSMODP00000023074	ENSGALP00000010474
ENSMODP00000002660	ENSGALP00000005074
ENSMODP00000022766	ENSGALP00000023699
ENSMODP00000008476	ENSGALP00000017457
ENSMODP00000005540	ENSGALP00000041254
ENSMODP00000003267	ENSGALP00000002938
ENSMODP00000011631	ENSGALP00000013077
ENSMODP00000026393	ENSGALP00000026172
ENSMODP00000010124	ENSGALP00000022178
ENSMODP00000003331	ENSGALP00000027810
ENSMODP00000020165	ENSGALP00000025476
ENSMODP00000001568	ENSGALP00000015078
ENSMODP00000020576	ENSGALP00000005964
ENSMODP00000026284	ENSGALP00000025999
ENSMODP00000016589	ENSGALP00000010976
ENSMODP00000028394	ENSGALP00000016167
ENSMODP00000000677	ENSGALP00000016163
ENSMODP00000023901	ENSGALP00000042824
ENSMODP00000036724	ENSGALP00000039322
ENSMODP00000023578	ENSGALP00000042521
ENSMODP00000020923	ENSGALP00000010845
ENSMODP00000024842	ENSGALP00000013128
ENSMODP00000020567	ENSGALP00000006027
ENSMODP00000000005	ENSGALP00000029643
ENSMODP00000003305	ENSGALP00000016021
ENSMODP00000016701	ENSGALP00000018553
ENSMODP00000030326	ENSGALP00000002401
ENSMODP00000021625	ENSGALP00000014649
ENSMODP00000024756	ENSGALP00000012873
ENSMODP00000024090	ENSGALP00000006340
ENSMODP00000028954	ENSGALP00000041588
ENSMODP00000034686	ENSGALP00000012927
ENSMODP00000004064	ENSGALP00000002848
ENSMODP00000000916	ENSGALP00000002836
ENSMODP00000001331	ENSGALP00000007730
ENSMODP00000005916	ENSGALP00000019120
ENSMODP00000024667	ENSGALP00000001474
ENSMODP00000021116	ENSGALP00000010718
ENSMODP00000015137	ENSGALP00000003717
ENSMODP00000021051	ENSGALP00000036285
ENSMODP00000011243	ENSGALP00000006447
ENSMODP00000006081	ENSGALP00000005150
ENSMODP00000017560	ENSGALP00000007847
ENSMODP00000037659	ENSGALP00000042836
ENSMODP00000026600	ENSGALP00000032312
ENSMODP00000026601	ENSGALP00000016886
ENSMODP00000035510	ENSGALP00000016883
ENSMODP00000035512	ENSGALP00000016882
ENSMODP00000035509	ENSGALP00000016891
ENSMODP00000037658	ENSGALP00000026119
ENSMODP00000014612	ENSGALP00000007963
ENSMODP00000000679	ENSGALP00000026960
ENSMODP00000025796	ENSGALP00000041360
ENSMODP00000010442	ENSGALP00000005960
ENSMODP00000016379	ENSGALP00000006776
ENSMODP00000008107	ENSGALP00000035831
ENSMODP00000010998	ENSGALP00000008354
ENSMODP00000019519	ENSGALP00000042174
ENSMODP00000011474	ENSGALP00000000103
ENSMODP00000009649	ENSGALP00000021661
ENSMODP00000010914	ENSGALP00000008273
ENSMODP00000015235	ENSGALP00000023528
ENSMODP00000041284	ENSGALP00000017712
ENSMODP00000004541	ENSGALP00000004991
ENSMODP00000003832	ENSGALP00000015926
ENSMODP00000006867	ENSGALP00000016880
ENSMODP00000000092	ENSGALP00000015871
ENSMODP00000000179	ENSGALP00000009004
ENSMODP00000004891	ENSGALP00000009685
ENSMODP00000006523	ENSGALP00000042528
ENSMODP00000000959	ENSGALP00000017856
ENSMODP00000012028	ENSGALP00000032649
ENSMODP00000029754	ENSGALP00000025114
ENSMODP00000012160	ENSGALP00000014101
ENSMODP00000004041	ENSGALP00000042998
ENSMODP00000022102	ENSGALP00000021550
ENSMODP00000016495	ENSGALP00000011134
ENSMODP00000024060	ENSGALP00000041611
ENSMODP00000014171	ENSGALP00000036527
ENSMODP00000015986	ENSGALP00000042712
ENSMODP00000003492	ENSGALP00000042464
ENSMODP00000013925	ENSGALP00000030960
ENSMODP00000007364	ENSGALP00000030213
ENSMODP00000007623	ENSGALP00000002638
ENSMODP00000002626	ENSGALP00000011413
ENSMODP00000013412	ENSGALP00000009200
ENSMODP00000012859	ENSGALP00000040642
ENSMODP00000037068	ENSGALP00000016547
ENSMODP00000015720	ENSGALP00000021543
ENSMODP00000000761	ENSGALP00000008131
ENSMODP00000013478	ENSGALP00000001054
ENSMODP00000036453	ENSGALP00000035892
ENSMODP00000028839	ENSGALP00000026853
ENSMODP00000024298	ENSGALP00000010428
ENSMODP00000011108	ENSGALP00000026821
ENSMODP00000013611	ENSGALP00000025899
ENSMODP00000029024	ENSGALP00000000107
ENSMODP00000007844	ENSGALP00000038965
ENSMODP00000034167	ENSGALP00000026322
ENSMODP00000019696	ENSGALP00000026707
ENSMODP00000021361	ENSGALP00000013796
ENSMODP00000025206	ENSGALP00000043032
ENSMODP00000014344	ENSGALP00000005571
ENSMODP00000016010	ENSGALP00000011333
ENSMODP00000022856	ENSGALP00000021646
ENSMODP00000011376	ENSGALP00000006299
ENSMODP00000014984	ENSGALP00000003671
ENSMODP00000020886	ENSGALP00000000412
ENSMODP00000013331	ENSGALP00000039341
ENSMODP00000017273	ENSGALP00000008661
ENSMODP00000013863	ENSGALP00000040060
ENSMODP00000036044	ENSGALP00000018503
ENSMODP00000012564	ENSGALP00000042171
ENSMODP00000017182	ENSGALP00000019399
ENSMODP00000022560	ENSGALP00000024768
ENSMODP00000006951	ENSGALP00000041815
ENSMODP00000013900	ENSGALP00000007547
ENSMODP00000002540	ENSGALP00000009611
ENSMODP00000025996	ENSGALP00000017701
ENSMODP00000016389	ENSGALP00000018224
ENSMODP00000000402	ENSGALP00000016105
ENSMODP00000002182	ENSGALP00000013191
ENSMODP00000009150	ENSGALP00000018964
ENSMODP00000011765	ENSGALP00000027271
ENSMODP00000019074	ENSGALP00000009806
ENSMODP00000019101	ENSGALP00000009798
ENSMODP00000016852	ENSGALP00000003684
ENSMODP00000012769	ENSGALP00000027482
ENSMODP00000026029	ENSGALP00000037588
ENSMODP00000024292	ENSGALP00000032215
ENSMODP00000003122	ENSGALP00000017417
ENSMODP00000013464	ENSGALP00000013142
ENSMODP00000004044	ENSGALP00000017678
ENSMODP00000002679	ENSGALP00000001334
ENSMODP00000007893	ENSGALP00000010979
ENSMODP00000021412	ENSGALP00000039924
ENSMODP00000023606	ENSGALP00000019325
ENSMODP00000004519	ENSGALP00000005090
ENSMODP00000039634	ENSGALP00000002366
ENSMODP00000037970	ENSGALP00000038404
ENSMODP00000007067	ENSGALP00000019689
ENSMODP00000021169	ENSGALP00000009892
ENSMODP00000024799	ENSGALP00000013052
ENSMODP00000001757	ENSGALP00000020571
ENSMODP00000016775	ENSGALP00000008574
ENSMODP00000015165	ENSGALP00000006182
ENSMODP00000036437	ENSGALP00000035907
ENSMODP00000005386	ENSGALP00000038563
ENSMODP00000007425	ENSGALP00000007976
ENSMODP00000013628	ENSGALP00000007204
ENSMODP00000026554	ENSGALP00000010958
ENSMODP00000004039	ENSGALP00000013724
ENSMODP00000000790	ENSGALP00000008112
ENSMODP00000012861	ENSGALP00000005789
ENSMODP00000031750	ENSGALP00000006300
ENSMODP00000020405	ENSGALP00000013714
ENSMODP00000013151	ENSGALP00000014734
ENSMODP00000002193	ENSGALP00000000973
ENSMODP00000009886	ENSGALP00000018656
ENSMODP00000005016	ENSGALP00000041492
ENSMODP00000004613	ENSGALP00000017596
ENSMODP00000021509	ENSGALP00000026677
ENSMODP00000021545	ENSGALP00000026679
ENSMODP00000023068	ENSGALP00000013670
ENSMODP00000002877	ENSGALP00000006782
ENSMODP00000008929	ENSGALP00000012265
ENSMODP00000013499	ENSGALP00000009402
ENSMODP00000034760	ENSGALP00000009612
ENSMODP00000022870	ENSGALP00000021856
ENSMODP00000031383	ENSGALP00000010281
ENSMODP00000027887	ENSGALP00000036082
ENSMODP00000006876	ENSGALP00000014065
ENSMODP00000001749	ENSGALP00000017619
ENSMODP00000020580	ENSGALP00000033098
ENSMODP00000017923	ENSGALP00000010325
ENSMODP00000012407	ENSGALP00000000810
ENSMODP00000012104	ENSGALP00000019975
ENSMODP00000004582	ENSGALP00000005576
ENSMODP00000041023	ENSGALP00000042896
ENSMODP00000007382	ENSGALP00000007948
ENSMODP00000005455	ENSGALP00000021686
ENSMODP00000004284	ENSGALP00000038787
ENSMODP00000020969	ENSGALP00000000530
ENSMODP00000021538	ENSGALP00000039421
ENSMODP00000021367	ENSGALP00000014501
ENSMODP00000019075	ENSGALP00000018774
ENSMODP00000019115	ENSGALP00000018209
ENSMODP00000012345	ENSGALP00000014878
ENSMODP00000026928	ENSGALP00000019882
ENSMODP00000018395	ENSGALP00000041356
ENSMODP00000013451	ENSGALP00000013781
ENSMODP00000013531	ENSGALP00000013726
ENSMODP00000016287	ENSGALP00000010625
ENSMODP00000011895	ENSGALP00000020311
ENSMODP00000033297	ENSGALP00000020307
ENSMODP00000019398	ENSGALP00000018675
ENSMODP00000016469	ENSGALP00000040685
ENSMODP00000016648	ENSGALP00000008889
ENSMODP00000003179	ENSGALP00000027075
ENSMODP00000007000	ENSGALP00000008481
ENSMODP00000024699	ENSGALP00000014663
ENSMODP00000006196	ENSGALP00000024150
ENSMODP00000003320	ENSGALP00000016015
ENSMODP00000005329	ENSGALP00000041013
ENSMODP00000017619	ENSGALP00000016884
ENSMODP00000021986	ENSGALP00000009133
ENSMODP00000024349	ENSGALP00000023682
ENSMODP00000022203	ENSGALP00000003295
ENSMODP00000001020	ENSGALP00000018278
ENSMODP00000025425	ENSGALP00000005914
ENSMODP00000039684	ENSGALP00000043195
ENSMODP00000016658	ENSGALP00000037396
ENSMODP00000005597	ENSGALP00000001500
ENSMODP00000024177	ENSGALP00000009678
ENSMODP00000006059	ENSGALP00000014673
ENSMODP00000032132	ENSGALP00000019114
ENSMODP00000022238	ENSGALP00000024076
ENSMODP00000013827	ENSGALP00000013447
ENSMODP00000013818	ENSGALP00000013448
ENSMODP00000013808	ENSGALP00000013450
ENSMODP00000022239	ENSGALP00000024082
ENSMODP00000023168	ENSGALP00000019723
ENSMODP00000016086	ENSGALP00000011296
ENSMODP00000025150	ENSGALP00000023592
ENSMODP00000000370	ENSGALP00000014112
ENSMODP00000018131	ENSGALP00000041748
ENSMODP00000005345	ENSGALP00000010121
ENSMODP00000012520	ENSGALP00000006947
ENSMODP00000012871	ENSGALP00000017274
ENSMODP00000017612	ENSGALP00000010722
ENSMODP00000012865	ENSGALP00000041770
ENSMODP00000014616	ENSGALP00000005190
ENSMODP00000013397	ENSGALP00000033380
ENSMODP00000015857	ENSGALP00000011904
ENSMODP00000020847	ENSGALP00000000058
ENSMODP00000004951	ENSGALP00000014581
ENSMODP00000031789	ENSGALP00000018258
ENSMODP00000035173	ENSGALP00000015125
ENSMODP00000033636	ENSGALP00000042267
ENSMODP00000028502	ENSGALP00000014259
ENSMODP00000017863	ENSGALP00000026355
ENSMODP00000023326	ENSGALP00000026192
ENSMODP00000001162	ENSGALP00000026072
ENSMODP00000007984	ENSGALP00000018821
ENSMODP00000013862	ENSGALP00000010760
ENSMODP00000023828	ENSGALP00000018856
ENSMODP00000005633	ENSGALP00000016984
ENSMODP00000002353	ENSGALP00000041658
ENSMODP00000015862	ENSGALP00000011895
ENSMODP00000020662	ENSGALP00000037169
ENSMODP00000001296	ENSGALP00000042394
ENSMODP00000018114	ENSGALP00000012308
ENSMODP00000003778	ENSGALP00000032209
ENSMODP00000016652	ENSGALP00000011089
ENSMODP00000023397	ENSGALP00000042413
ENSMODP00000003368	ENSGALP00000007956
ENSMODP00000023888	ENSGALP00000041485
ENSMODP00000000346	ENSGALP00000041496
ENSMODP00000034629	ENSGALP00000013164
ENSMODP00000003237	ENSGALP00000027805
ENSMODP00000004030	ENSGALP00000027801
ENSMODP00000019186	ENSGALP00000014237
ENSMODP00000019192	ENSGALP00000030077
ENSMODP00000015197	ENSGALP00000003336
ENSMODP00000015236	ENSGALP00000040977
ENSMODP00000019764	ENSGALP00000015293
ENSMODP00000005729	ENSGALP00000013575
ENSMODP00000003767	ENSGALP00000011851
ENSMODP00000011064	ENSGALP00000015542
ENSMODP00000031267	ENSGALP00000042747
ENSMODP00000001454	ENSGALP00000026153
ENSMODP00000024509	ENSGALP00000010290
ENSMODP00000010755	ENSGALP00000028023
ENSMODP00000010746	ENSGALP00000036578
ENSMODP00000000909	ENSGALP00000043451
ENSMODP00000010740	ENSGALP00000036574
ENSMODP00000019865	ENSGALP00000014354
ENSMODP00000000908	ENSGALP00000017249
ENSMODP00000024234	ENSGALP00000025071
ENSMODP00000016933	ENSGALP00000018782
ENSMODP00000035258	ENSGALP00000025254
ENSMODP00000005846	ENSGALP00000043236
ENSMODP00000000835	ENSGALP00000040460
ENSMODP00000014562	ENSGALP00000006001
ENSMODP00000021392	ENSGALP00000038910
ENSMODP00000001044	ENSGALP00000002804
ENSMODP00000016401	ENSGALP00000020137
ENSMODP00000002302	ENSGALP00000024720
ENSMODP00000023618	ENSGALP00000016518
ENSMODP00000017858	ENSGALP00000026350
ENSMODP00000012397	ENSGALP00000024556
ENSMODP00000003704	ENSGALP00000040830
ENSMODP00000003835	ENSGALP00000043176
ENSMODP00000002775	ENSGALP00000026399
ENSMODP00000022195	ENSGALP00000023990
ENSMODP00000021585	ENSGALP00000040961
ENSMODP00000017428	ENSGALP00000001914
ENSMODP00000026323	ENSGALP00000025760
ENSMODP00000007727	ENSGALP00000007523
ENSMODP00000006815	ENSGALP00000025221
ENSMODP00000007822	ENSGALP00000003035
ENSMODP00000033334	ENSGALP00000043302
ENSMODP00000007124	ENSGALP00000037618
ENSMODP00000019317	ENSGALP00000017259
ENSMODP00000026127	ENSGALP00000042449
ENSMODP00000035640	ENSGALP00000013380
ENSMODP00000006054	ENSGALP00000040755
ENSMODP00000007035	ENSGALP00000024701
ENSMODP00000008417	ENSGALP00000010493
ENSMODP00000015774	ENSGALP00000039384
ENSMODP00000011325	ENSGALP00000041259
ENSMODP00000002001	ENSGALP00000027876
ENSMODP00000013128	ENSGALP00000002287
ENSMODP00000026470	ENSGALP00000001583
ENSMODP00000019748	ENSGALP00000016838
ENSMODP00000016685	ENSGALP00000016475
ENSMODP00000021636	ENSGALP00000039646
ENSMODP00000001690	ENSGALP00000002721
ENSMODP00000019237	ENSGALP00000016529
ENSMODP00000022209	ENSGALP00000024015
ENSMODP00000038261	ENSGALP00000029600
ENSMODP00000023864	ENSGALP00000039846
ENSMODP00000024626	ENSGALP00000007049
ENSMODP00000039119	ENSGALP00000027473
ENSMODP00000017180	ENSGALP00000001317
ENSMODP00000014063	ENSGALP00000007183
ENSMODP00000010191	ENSGALP00000005438
ENSMODP00000017347	ENSGALP00000008707
ENSMODP00000020407	ENSGALP00000013692
ENSMODP00000026357	ENSGALP00000026019
ENSMODP00000015151	ENSGALP00000006744
ENSMODP00000014773	ENSGALP00000008107
ENSMODP00000004906	ENSGALP00000012178
ENSMODP00000008455	ENSGALP00000010477
ENSMODP00000022788	ENSGALP00000025385
ENSMODP00000017746	ENSGALP00000026323
ENSMODP00000031852	ENSGALP00000039879
ENSMODP00000020177	ENSGALP00000002718
ENSMODP00000015849	ENSGALP00000011876
ENSMODP00000008459	ENSGALP00000001704
ENSMODP00000018579	ENSGALP00000024312
ENSMODP00000040020	ENSGALP00000007174
ENSMODP00000016929	ENSGALP00000011976
ENSMODP00000006206	ENSGALP00000042850
ENSMODP00000016948	ENSGALP00000033652
ENSMODP00000016950	ENSGALP00000011971
ENSMODP00000016932	ENSGALP00000033649
ENSMODP00000025635	ENSGALP00000017858
ENSMODP00000025666	ENSGALP00000018235
ENSMODP00000012544	ENSGALP00000021103
ENSMODP00000009215	ENSGALP00000027206
ENSMODP00000005689	ENSGALP00000008699
ENSMODP00000023558	ENSGALP00000026929
ENSMODP00000020264	ENSGALP00000006738
ENSMODP00000010276	ENSGALP00000024953
ENSMODP00000024418	ENSGALP00000041666
ENSMODP00000022105	ENSGALP00000023925
ENSMODP00000010406	ENSGALP00000024913
ENSMODP00000014796	ENSGALP00000003973
ENSMODP00000037021	ENSGALP00000039901
ENSMODP00000002608	ENSGALP00000026568
ENSMODP00000018917	ENSGALP00000004444
ENSMODP00000010074	ENSGALP00000021570
ENSMODP00000023816	ENSGALP00000018510
ENSMODP00000007213	ENSGALP00000006916
ENSMODP00000015433	ENSGALP00000036151
ENSMODP00000020393	ENSGALP00000040814
ENSMODP00000036263	ENSGALP00000040622
ENSMODP00000005946	ENSGALP00000008931
ENSMODP00000014631	ENSGALP00000038523
ENSMODP00000017783	ENSGALP00000026331
ENSMODP00000029570	ENSGALP00000003970
ENSMODP00000035344	ENSGALP00000023839
ENSMODP00000001726	ENSGALP00000001565
ENSMODP00000004225	ENSGALP00000043429
ENSMODP00000017558	ENSGALP00000040906
ENSMODP00000011019	ENSGALP00000015519
ENSMODP00000010206	ENSGALP00000001713
ENSMODP00000012713	ENSGALP00000000626
ENSMODP00000006389	ENSGALP00000032471
ENSMODP00000006313	ENSGALP00000018165
ENSMODP00000007629	ENSGALP00000006610
ENSMODP00000012781	ENSGALP00000027477
ENSMODP00000024518	ENSGALP00000034251
ENSMODP00000037511	ENSGALP00000002224
ENSMODP00000009598	ENSGALP00000003207
ENSMODP00000028169	ENSGALP00000041121
ENSMODP00000014248	ENSGALP00000042973
ENSMODP00000023356	ENSGALP00000020036
ENSMODP00000003753	ENSGALP00000011799
ENSMODP00000011237	ENSGALP00000006645
ENSMODP00000034145	ENSGALP00000021021
ENSMODP00000034463	ENSGALP00000014400
ENSMODP00000029074	ENSGALP00000007061
ENSMODP00000028794	ENSGALP00000034297
ENSMODP00000020748	ENSGALP00000009628
ENSMODP00000010196	ENSGALP00000020540
ENSMODP00000024458	ENSGALP00000011010
ENSMODP00000024853	ENSGALP00000039900
ENSMODP00000028979	ENSGALP00000026608
ENSMODP00000007870	ENSGALP00000007476
ENSMODP00000015585	ENSGALP00000006816
ENSMODP00000007927	ENSGALP00000010237
ENSMODP00000000814	ENSGALP00000015662
ENSMODP00000007157	ENSGALP00000018239
ENSMODP00000004469	ENSGALP00000005183
ENSMODP00000024590	ENSGALP00000023854
ENSMODP00000000505	ENSGALP00000042279
ENSMODP00000004192	ENSGALP00000043296
ENSMODP00000004169	ENSGALP00000016504
ENSMODP00000028503	ENSGALP00000002940
ENSMODP00000025233	ENSGALP00000017594
ENSMODP00000031563	ENSGALP00000042395
ENSMODP00000028859	ENSGALP00000003605
ENSMODP00000019532	ENSGALP00000004272
ENSMODP00000018295	ENSGALP00000004365
ENSMODP00000018283	ENSGALP00000004366
ENSMODP00000035883	ENSGALP00000000423
ENSMODP00000011235	ENSGALP00000006426
ENSMODP00000019655	ENSGALP00000014860
ENSMODP00000001450	ENSGALP00000041570
ENSMODP00000023063	ENSGALP00000025581
ENSMODP00000037216	ENSGALP00000024602
ENSMODP00000020163	ENSGALP00000041590
ENSMODP00000022916	ENSGALP00000019663
ENSMODP00000013652	ENSGALP00000034083
ENSMODP00000037031	ENSGALP00000025200
ENSMODP00000004914	ENSGALP00000008787
ENSMODP00000008363	ENSGALP00000010774
ENSMODP00000023740	ENSGALP00000041595
ENSMODP00000029161	ENSGALP00000033543
ENSMODP00000019802	ENSGALP00000038111
ENSMODP00000013887	ENSGALP00000027991
ENSMODP00000004893	ENSGALP00000033249
ENSMODP00000035754	ENSGALP00000000223
ENSMODP00000024714	ENSGALP00000006462
ENSMODP00000020099	ENSGALP00000015273
ENSMODP00000040556	ENSGALP00000003483
ENSMODP00000022442	ENSGALP00000023027
ENSMODP00000001816	ENSGALP00000040351
ENSMODP00000004958	ENSGALP00000043336
ENSMODP00000018134	ENSGALP00000042407
ENSMODP00000024244	ENSGALP00000013449
ENSMODP00000006025	ENSGALP00000009483
ENSMODP00000003796	ENSGALP00000037994
ENSMODP00000020994	ENSGALP00000041928
ENSMODP00000011509	ENSGALP00000027543
ENSMODP00000004108	ENSGALP00000002864
ENSMODP00000006215	ENSGALP00000024461
ENSMODP00000016598	ENSGALP00000037103
ENSMODP00000015178	ENSGALP00000027996
ENSMODP00000011747	ENSGALP00000025409
ENSMODP00000021456	ENSGALP00000004574
ENSMODP00000022547	ENSGALP00000024889
ENSMODP00000025985	ENSGALP00000018252
ENSMODP00000035244	ENSGALP00000025261
ENSMODP00000037000	ENSGALP00000024026
ENSMODP00000015462	ENSGALP00000038592
ENSMODP00000028490	ENSGALP00000001365
ENSMODP00000035353	ENSGALP00000010316
ENSMODP00000014112	ENSGALP00000038766
ENSMODP00000010677	ENSGALP00000012240
ENSMODP00000007192	ENSGALP00000032500
ENSMODP00000011498	ENSGALP00000021356
ENSMODP00000033084	ENSGALP00000043046
ENSMODP00000012043	ENSGALP00000027517
ENSMODP00000025712	ENSGALP00000023080
ENSMODP00000036164	ENSGALP00000020127
ENSMODP00000008837	ENSGALP00000043303
ENSMODP00000035049	ENSGALP00000006759
ENSMODP00000013890	ENSGALP00000013398
ENSMODP00000023997	ENSGALP00000009076
ENSMODP00000019174	ENSGALP00000013225
ENSMODP00000006105	ENSGALP00000020504
ENSMODP00000011310	ENSGALP00000018059
ENSMODP00000012182	ENSGALP00000042157
ENSMODP00000005837	ENSGALP00000040665
ENSMODP00000005759	ENSGALP00000041481
ENSMODP00000038432	ENSGALP00000022304
ENSMODP00000020495	ENSGALP00000012613
ENSMODP00000016953	ENSGALP00000001743
ENSMODP00000007186	ENSGALP00000027184
ENSMODP00000025808	ENSGALP00000022799
ENSMODP00000014214	ENSGALP00000015323
ENSMODP00000011506	ENSGALP00000038332
ENSMODP00000019642	ENSGALP00000030103
ENSMODP00000013017	ENSGALP00000014475
ENSMODP00000034038	ENSGALP00000020966
ENSMODP00000021687	ENSGALP00000018849
ENSMODP00000024630	ENSGALP00000001800
ENSMODP00000007786	ENSGALP00000007477
ENSMODP00000037316	ENSGALP00000018083
ENSMODP00000009993	ENSGALP00000009349
ENSMODP00000035575	ENSGALP00000015531
ENSMODP00000037551	ENSGALP00000027001
ENSMODP00000004628	ENSGALP00000009513
ENSMODP00000038315	ENSGALP00000015965
ENSMODP00000025647	ENSGALP00000042648
ENSMODP00000004183	ENSGALP00000017612
ENSMODP00000037028	ENSGALP00000017617
ENSMODP00000025394	ENSGALP00000023901
ENSMODP00000034209	ENSGALP00000013735
ENSMODP00000000451	ENSGALP00000039792
ENSMODP00000026551	ENSGALP00000042131
ENSMODP00000025104	ENSGALP00000012145
ENSMODP00000010843	ENSGALP00000024866
ENSMODP00000003741	ENSGALP00000033981
ENSMODP00000016415	ENSGALP00000005919
ENSMODP00000022651	ENSGALP00000024366
ENSMODP00000001221	ENSGALP00000013389
ENSMODP00000002321	ENSGALP00000003108
ENSMODP00000017940	ENSGALP00000041758
ENSMODP00000015526	ENSGALP00000005918
ENSMODP00000023572	ENSGALP00000026916
ENSMODP00000010212	ENSGALP00000024965
ENSMODP00000011028	ENSGALP00000024844
ENSMODP00000010574	ENSGALP00000036419
ENSMODP00000009583	ENSGALP00000040927
ENSMODP00000026216	ENSGALP00000025962
ENSMODP00000017759	ENSGALP00000012668
ENSMODP00000020345	ENSGALP00000024856
ENSMODP00000005460	ENSGALP00000008990
ENSMODP00000033680	ENSGALP00000042108
ENSMODP00000038197	ENSGALP00000018540
ENSMODP00000011613	ENSGALP00000021333
ENSMODP00000016140	ENSGALP00000021927
ENSMODP00000009690	ENSGALP00000042828
ENSMODP00000018953	ENSGALP00000008742
ENSMODP00000006650	ENSGALP00000029846
ENSMODP00000007345	ENSGALP00000031700
ENSMODP00000001843	ENSGALP00000017812
ENSMODP00000000384	ENSGALP00000016052
ENSMODP00000025829	ENSGALP00000031452
ENSMODP00000014169	ENSGALP00000015855
ENSMODP00000013383	ENSGALP00000006706
ENSMODP00000013333	ENSGALP00000006708
ENSMODP00000006152	ENSGALP00000041197
ENSMODP00000020206	ENSGALP00000042434
ENSMODP00000024048	ENSGALP00000016919
ENSMODP00000018611	ENSGALP00000005562
ENSMODP00000009260	ENSGALP00000041062
ENSMODP00000021326	ENSGALP00000034548
ENSMODP00000020260	ENSGALP00000006699
ENSMODP00000022127	ENSGALP00000022517
ENSMODP00000024585	ENSGALP00000023842
ENSMODP00000032312	ENSGALP00000005320
ENSMODP00000024224	ENSGALP00000042744
ENSMODP00000002965	ENSGALP00000021227
ENSMODP00000002646	ENSGALP00000031642
ENSMODP00000037712	ENSGALP00000009416
ENSMODP00000004691	ENSGALP00000000835
ENSMODP00000022880	ENSGALP00000021851
ENSMODP00000022440	ENSGALP00000024641
ENSMODP00000021633	ENSGALP00000041822
ENSMODP00000012958	ENSGALP00000027470
ENSMODP00000006141	ENSGALP00000009065
ENSMODP00000012151	ENSGALP00000014081
ENSMODP00000018598	ENSGALP00000034070
ENSMODP00000038229	ENSGALP00000020470
ENSMODP00000013223	ENSGALP00000034313
ENSMODP00000011589	ENSGALP00000012522
ENSMODP00000022092	ENSGALP00000002266
ENSMODP00000018288	ENSGALP00000008101
ENSMODP00000020371	ENSGALP00000015507
ENSMODP00000019866	ENSGALP00000010092
ENSMODP00000024020	ENSGALP00000018364
ENSMODP00000005441	ENSGALP00000008859
ENSMODP00000027864	ENSGALP00000011107
ENSMODP00000035953	ENSGALP00000002102
ENSMODP00000004283	ENSGALP00000009912
ENSMODP00000009105	ENSGALP00000012993
ENSMODP00000001146	ENSGALP00000033231
ENSMODP00000036832	ENSGALP00000019667
ENSMODP00000003094	ENSGALP00000027070
ENSMODP00000014640	ENSGALP00000005132
ENSMODP00000016074	ENSGALP00000006532
ENSMODP00000016641	ENSGALP00000010583
ENSMODP00000019725	ENSGALP00000004578
ENSMODP00000013632	ENSGALP00000000815
ENSMODP00000017432	ENSGALP00000043277
ENSMODP00000016921	ENSGALP00000034605
ENSMODP00000011273	ENSGALP00000020510
ENSMODP00000009936	ENSGALP00000007047
ENSMODP00000004115	ENSGALP00000014260
ENSMODP00000032087	ENSGALP00000002190
ENSMODP00000027878	ENSGALP00000010991
ENSMODP00000013955	ENSGALP00000013294
ENSMODP00000014185	ENSGALP00000002380
ENSMODP00000002789	ENSGALP00000020754
ENSMODP00000022250	ENSGALP00000024086
ENSMODP00000003583	ENSGALP00000015963
ENSMODP00000011192	ENSGALP00000019298
ENSMODP00000016585	ENSGALP00000018352
ENSMODP00000023723	ENSGALP00000013883
ENSMODP00000001117	ENSGALP00000017157
ENSMODP00000022920	ENSGALP00000019672
ENSMODP00000025602	ENSGALP00000016641
ENSMODP00000033234	ENSGALP00000010319
ENSMODP00000015131	ENSGALP00000004476
ENSMODP00000012030	ENSGALP00000039313
ENSMODP00000020543	ENSGALP00000002903
ENSMODP00000014545	ENSGALP00000013470
ENSMODP00000005518	ENSGALP00000027832
ENSMODP00000015214	ENSGALP00000011511
ENSMODP00000012900	ENSGALP00000038293
ENSMODP00000037115	ENSGALP00000027108
ENSMODP00000003619	ENSGALP00000024537
ENSMODP00000038324	ENSGALP00000008508
ENSMODP00000003336	ENSGALP00000000945
ENSMODP00000020450	ENSGALP00000012917
ENSMODP00000006508	ENSGALP00000005357
ENSMODP00000010412	ENSGALP00000027233
ENSMODP00000019135	ENSGALP00000009728
ENSMODP00000020242	ENSGALP00000006511
ENSMODP00000010042	ENSGALP00000022208
ENSMODP00000011835	ENSGALP00000002095
ENSMODP00000040608	ENSGALP00000009365
ENSMODP00000007047	ENSGALP00000041111
ENSMODP00000011322	ENSGALP00000000595
ENSMODP00000021927	ENSGALP00000016137
ENSMODP00000021453	ENSGALP00000026659
ENSMODP00000016433	ENSGALP00000018274
ENSMODP00000018082	ENSGALP00000010236
ENSMODP00000016445	ENSGALP00000031875
ENSMODP00000037709	ENSGALP00000023865
ENSMODP00000000740	ENSGALP00000017275
ENSMODP00000004328	ENSGALP00000033266
ENSMODP00000009858	ENSGALP00000011874
ENSMODP00000038702	ENSGALP00000018837
ENSMODP00000011718	ENSGALP00000009617
ENSMODP00000014505	ENSGALP00000041518
ENSMODP00000020838	ENSGALP00000041263
ENSMODP00000019625	ENSGALP00000023648
ENSMODP00000020159	ENSGALP00000015378
ENSMODP00000011971	ENSGALP00000041010
ENSMODP00000015208	ENSGALP00000016147
ENSMODP00000000887	ENSGALP00000008060
ENSMODP00000017666	ENSGALP00000005756
ENSMODP00000037455	ENSGALP00000002077
ENSMODP00000033852	ENSGALP00000023538
ENSMODP00000005073	ENSGALP00000009752
ENSMODP00000018787	ENSGALP00000041260
ENSMODP00000012204	ENSGALP00000020874
ENSMODP00000037070	ENSGALP00000024275
ENSMODP00000005983	ENSGALP00000001806
ENSMODP00000026793	ENSGALP00000036114
ENSMODP00000013501	ENSGALP00000015412
ENSMODP00000009741	ENSGALP00000028780
ENSMODP00000011430	ENSGALP00000013904
ENSMODP00000023927	ENSGALP00000025887
ENSMODP00000007285	ENSGALP00000005157
ENSMODP00000014942	ENSGALP00000038512
ENSMODP00000019529	ENSGALP00000004240
ENSMODP00000022314	ENSGALP00000021351
ENSMODP00000010391	ENSGALP00000027228
ENSMODP00000022783	ENSGALP00000019052
ENSMODP00000022543	ENSGALP00000024751
ENSMODP00000016502	ENSGALP00000010887
ENSMODP00000014221	ENSGALP00000009030
ENSMODP00000014738	ENSGALP00000001319
ENSMODP00000035593	ENSGALP00000009095
ENSMODP00000004665	ENSGALP00000041662
ENSMODP00000008768	ENSGALP00000003552
ENSMODP00000000980	ENSGALP00000027704
ENSMODP00000025824	ENSGALP00000022752
ENSMODP00000022198	ENSGALP00000021484
ENSMODP00000024262	ENSGALP00000013422
ENSMODP00000037910	ENSGALP00000016701
ENSMODP00000009347	ENSGALP00000003806
ENSMODP00000026857	ENSGALP00000024194
ENSMODP00000017698	ENSGALP00000008116
ENSMODP00000003369	ENSGALP00000020572
ENSMODP00000003066	ENSGALP00000016460
ENSMODP00000006561	ENSGALP00000002185
ENSMODP00000006571	ENSGALP00000033890
ENSMODP00000000573	ENSGALP00000018497
ENSMODP00000002568	ENSGALP00000021275
ENSMODP00000028804	ENSGALP00000043105
ENSMODP00000030466	ENSGALP00000013280
ENSMODP00000028496	ENSGALP00000003187
ENSMODP00000025295	ENSGALP00000023563
ENSMODP00000040249	ENSGALP00000041233
ENSMODP00000009219	ENSGALP00000026284
ENSMODP00000020618	ENSGALP00000015774
ENSMODP00000018323	ENSGALP00000004425
ENSMODP00000000450	ENSGALP00000016118
ENSMODP00000011583	ENSGALP00000023430
ENSMODP00000022584	ENSGALP00000024472
ENSMODP00000004546	ENSGALP00000008551
ENSMODP00000022830	ENSGALP00000025442
ENSMODP00000019328	ENSGALP00000014665
ENSMODP00000010747	ENSGALP00000032950
ENSMODP00000022570	ENSGALP00000023298
ENSMODP00000005573	ENSGALP00000027168
ENSMODP00000005181	ENSGALP00000017323
ENSMODP00000023492	ENSGALP00000026865
ENSMODP00000022320	ENSGALP00000003759
ENSMODP00000020538	ENSGALP00000012451
ENSMODP00000023494	ENSGALP00000030899
ENSMODP00000007206	ENSGALP00000027185
ENSMODP00000007658	ENSGALP00000027192
ENSMODP00000019917	ENSGALP00000032767
ENSMODP00000014818	ENSGALP00000020014
ENSMODP00000007590	ENSGALP00000039229
ENSMODP00000001348	ENSGALP00000020164
ENSMODP00000017716	ENSGALP00000017421
ENSMODP00000005415	ENSGALP00000043075
ENSMODP00000018843	ENSGALP00000011808
ENSMODP00000013520	ENSGALP00000036750
ENSMODP00000018377	ENSGALP00000041385
ENSMODP00000021426	ENSGALP00000007707
ENSMODP00000022621	ENSGALP00000023347
ENSMODP00000014282	ENSGALP00000040523
ENSMODP00000017283	ENSGALP00000020886
ENSMODP00000000527	ENSGALP00000003066
ENSMODP00000009234	ENSGALP00000009567
ENSMODP00000018720	ENSGALP00000038337
ENSMODP00000025583	ENSGALP00000040858
ENSMODP00000032275	ENSGALP00000041186
ENSMODP00000015346	ENSGALP00000007307
ENSMODP00000014205	ENSGALP00000027394
ENSMODP00000039908	ENSGALP00000013802
ENSMODP00000004099	ENSGALP00000042085
ENSMODP00000022988	ENSGALP00000010287
ENSMODP00000026580	ENSGALP00000032293
ENSMODP00000026579	ENSGALP00000016966
ENSMODP00000023180	ENSGALP00000029287
ENSMODP00000001342	ENSGALP00000014974
ENSMODP00000032390	ENSGALP00000030515
ENSMODP00000006350	ENSGALP00000023879
ENSMODP00000003193	ENSGALP00000001587
ENSMODP00000024760	ENSGALP00000010584
ENSMODP00000000396	ENSGALP00000010490
ENSMODP00000009711	ENSGALP00000017690
ENSMODP00000025914	ENSGALP00000041184
ENSMODP00000004776	ENSGALP00000012607
ENSMODP00000021165	ENSGALP00000025873
ENSMODP00000012055	ENSGALP00000019761
ENSMODP00000006606	ENSGALP00000018106
ENSMODP00000019347	ENSGALP00000018627
ENSMODP00000011352	ENSGALP00000016042
ENSMODP00000022634	ENSGALP00000023398
ENSMODP00000011852	ENSGALP00000015047
ENSMODP00000022162	ENSGALP00000013585
ENSMODP00000025343	ENSGALP00000032149
ENSMODP00000034639	ENSGALP00000042206
ENSMODP00000016249	ENSGALP00000010537
ENSMODP00000017351	ENSGALP00000023468
ENSMODP00000024628	ENSGALP00000007035
ENSMODP00000011585	ENSGALP00000002580
ENSMODP00000021299	ENSGALP00000041725
ENSMODP00000011450	ENSGALP00000022809
ENSMODP00000005514	ENSGALP00000001525
ENSMODP00000022967	ENSGALP00000036709
ENSMODP00000015549	ENSGALP00000008660
ENSMODP00000018335	ENSGALP00000026423
ENSMODP00000014162	ENSGALP00000020661
ENSMODP00000038772	ENSGALP00000018654
ENSMODP00000022648	ENSGALP00000023450
ENSMODP00000025906	ENSGALP00000019967
ENSMODP00000007656	ENSGALP00000006571
ENSMODP00000012236	ENSGALP00000014576
ENSMODP00000023567	ENSGALP00000043110
ENSMODP00000011739	ENSGALP00000026552
ENSMODP00000009725	ENSGALP00000027645
ENSMODP00000011444	ENSGALP00000002881
ENSMODP00000000791	ENSGALP00000021811
ENSMODP00000007665	ENSGALP00000002611
ENSMODP00000016797	ENSGALP00000018643
ENSMODP00000016776	ENSGALP00000018636
ENSMODP00000018496	ENSGALP00000008916
ENSMODP00000031317	ENSGALP00000008910
ENSMODP00000006345	ENSGALP00000024479
ENSMODP00000010252	ENSGALP00000012019
ENSMODP00000019019	ENSGALP00000011814
ENSMODP00000016596	ENSGALP00000039779
ENSMODP00000000124	ENSGALP00000015909
ENSMODP00000041145	ENSGALP00000040646
ENSMODP00000017830	ENSGALP00000030045
ENSMODP00000039008	ENSGALP00000041219
ENSMODP00000012361	ENSGALP00000018350
ENSMODP00000001355	ENSGALP00000005686
ENSMODP00000029521	ENSGALP00000040736
ENSMODP00000026821	ENSGALP00000023875
ENSMODP00000000816	ENSGALP00000041478
ENSMODP00000009216	ENSGALP00000013016
ENSMODP00000019885	ENSGALP00000009374
ENSMODP00000009492	ENSGALP00000004286
ENSMODP00000024401	ENSGALP00000023702
ENSMODP00000037713	ENSGALP00000016453
ENSMODP00000008297	ENSGALP00000009850
ENSMODP00000041050	ENSGALP00000016553
ENSMODP00000015411	ENSGALP00000022167
ENSMODP00000015319	ENSGALP00000030451
ENSMODP00000016412	ENSGALP00000005923
ENSMODP00000020476	ENSGALP00000012696
ENSMODP00000023696	ENSGALP00000031347
ENSMODP00000027434	ENSGALP00000037486
ENSMODP00000031311	ENSGALP00000042930
ENSMODP00000019658	ENSGALP00000032335
ENSMODP00000015699	ENSGALP00000024674
ENSMODP00000024083	ENSGALP00000042693
ENSMODP00000000697	ENSGALP00000001085
ENSMODP00000003756	ENSGALP00000015935
ENSMODP00000007149	ENSGALP00000016790
ENSMODP00000007180	ENSGALP00000037040
ENSMODP00000022846	ENSGALP00000019067
ENSMODP00000007465	ENSGALP00000008475
ENSMODP00000023845	ENSGALP00000022816
ENSMODP00000022903	ENSGALP00000025497
ENSMODP00000032620	ENSGALP00000034742
ENSMODP00000018319	ENSGALP00000024295
ENSMODP00000035218	ENSGALP00000037830
ENSMODP00000029205	ENSGALP00000018461
ENSMODP00000038829	ENSGALP00000015748
ENSMODP00000032819	ENSGALP00000042533
ENSMODP00000025861	ENSGALP00000036814
ENSMODP00000002644	ENSGALP00000039504
ENSMODP00000023968	ENSGALP00000005249
ENSMODP00000023159	ENSGALP00000025669
ENSMODP00000012617	ENSGALP00000014482
ENSMODP00000004167	ENSGALP00000009075
ENSMODP00000008127	ENSGALP00000040341
ENSMODP00000021102	ENSGALP00000008415
ENSMODP00000022295	ENSGALP00000003644
ENSMODP00000009523	ENSGALP00000002056
ENSMODP00000006484	ENSGALP00000011735
ENSMODP00000008405	ENSGALP00000034040
ENSMODP00000008430	ENSGALP00000006612
ENSMODP00000007529	ENSGALP00000006692
ENSMODP00000006828	ENSGALP00000042082
ENSMODP00000021481	ENSGALP00000014035
ENSMODP00000000973	ENSGALP00000001898
ENSMODP00000009022	ENSGALP00000003967
ENSMODP00000017359	ENSGALP00000020974
ENSMODP00000024816	ENSGALP00000013658
ENSMODP00000035989	ENSGALP00000040660
ENSMODP00000024160	ENSGALP00000041927
ENSMODP00000019294	ENSGALP00000014521
ENSMODP00000003329	ENSGALP00000011620
ENSMODP00000015764	ENSGALP00000005496
ENSMODP00000014783	ENSGALP00000009544
ENSMODP00000032116	ENSGALP00000007409
ENSMODP00000018754	ENSGALP00000023449
ENSMODP00000018312	ENSGALP00000027665
ENSMODP00000008873	ENSGALP00000019037
ENSMODP00000004395	ENSGALP00000004375
ENSMODP00000019727	ENSGALP00000026663
ENSMODP00000020529	ENSGALP00000032883
ENSMODP00000019213	ENSGALP00000018527
ENSMODP00000021938	ENSGALP00000005026
ENSMODP00000020250	ENSGALP00000006585
ENSMODP00000006799	ENSGALP00000025853
ENSMODP00000023145	ENSGALP00000025647
ENSMODP00000022854	ENSGALP00000019087
ENSMODP00000013163	ENSGALP00000014379
ENSMODP00000012554	ENSGALP00000020830
ENSMODP00000018525	ENSGALP00000026487
ENSMODP00000024290	ENSGALP00000010593
ENSMODP00000009668	ENSGALP00000027216
ENSMODP00000037418	ENSGALP00000010473
ENSMODP00000005706	ENSGALP00000008863
ENSMODP00000020931	ENSGALP00000020258
ENSMODP00000032325	ENSGALP00000019224
ENSMODP00000013118	ENSGALP00000022034
ENSMODP00000023956	ENSGALP00000017621
ENSMODP00000026659	ENSGALP00000005548
ENSMODP00000015702	ENSGALP00000005054
ENSMODP00000018616	ENSGALP00000005145
ENSMODP00000017313	ENSGALP00000039786
ENSMODP00000009360	ENSGALP00000042230
ENSMODP00000002937	ENSGALP00000016611
ENSMODP00000021497	ENSGALP00000014836
ENSMODP00000022964	ENSGALP00000036715
ENSMODP00000026023	ENSGALP00000017674
ENSMODP00000019422	ENSGALP00000031272
ENSMODP00000041213	ENSGALP00000005837
ENSMODP00000002256	ENSGALP00000026304
ENSMODP00000000186	ENSGALP00000015961
ENSMODP00000014423	ENSGALP00000041510
ENSMODP00000018657	ENSGALP00000006222
ENSMODP00000008312	ENSGALP00000010070
ENSMODP00000002898	ENSGALP00000020786
ENSMODP00000018904	ENSGALP00000011632
ENSMODP00000005860	ENSGALP00000000586
ENSMODP00000002609	ENSGALP00000009230
ENSMODP00000003624	ENSGALP00000011293
ENSMODP00000022451	ENSGALP00000023051
ENSMODP00000016383	ENSGALP00000005099
ENSMODP00000013113	ENSGALP00000005619
ENSMODP00000014104	ENSGALP00000020669
ENSMODP00000020160	ENSGALP00000001231
ENSMODP00000002602	ENSGALP00000011426
ENSMODP00000036781	ENSGALP00000037077
ENSMODP00000002597	ENSGALP00000037639
ENSMODP00000013261	ENSGALP00000026526
ENSMODP00000038268	ENSGALP00000004970
ENSMODP00000020530	ENSGALP00000012563
ENSMODP00000025440	ENSGALP00000022525
ENSMODP00000022264	ENSGALP00000024133
ENSMODP00000036209	ENSGALP00000007696
ENSMODP00000013319	ENSGALP00000004141
ENSMODP00000014638	ENSGALP00000012471
ENSMODP00000015845	ENSGALP00000005275
ENSMODP00000019374	ENSGALP00000014710
ENSMODP00000018219	ENSGALP00000043272
ENSMODP00000025123	ENSGALP00000011912
ENSMODP00000017800	ENSGALP00000010342
ENSMODP00000025750	ENSGALP00000016935
ENSMODP00000000418	ENSGALP00000008311
ENSMODP00000023657	ENSGALP00000019555
ENSMODP00000003236	ENSGALP00000024668
ENSMODP00000006339	ENSGALP00000042045
ENSMODP00000010824	ENSGALP00000027579
ENSMODP00000017894	ENSGALP00000011357
ENSMODP00000009961	ENSGALP00000026391
ENSMODP00000017678	ENSGALP00000000759
ENSMODP00000017481	ENSGALP00000001868
ENSMODP00000021054	ENSGALP00000021577
ENSMODP00000024395	ENSGALP00000010706
ENSMODP00000030235	ENSGALP00000026871
ENSMODP00000002004	ENSGALP00000002573
ENSMODP00000035502	ENSGALP00000003293
ENSMODP00000011557	ENSGALP00000013096
ENSMODP00000030221	ENSGALP00000026856
ENSMODP00000032196	ENSGALP00000015740
ENSMODP00000024127	ENSGALP00000000368
ENSMODP00000006894	ENSGALP00000014918
ENSMODP00000037078	ENSGALP00000017970
ENSMODP00000017312	ENSGALP00000011529
ENSMODP00000037951	ENSGALP00000023237
ENSMODP00000009275	ENSGALP00000013059
ENSMODP00000021045	ENSGALP00000020132
ENSMODP00000019852	ENSGALP00000026738
ENSMODP00000021177	ENSGALP00000025330
ENSMODP00000021178	ENSGALP00000009879
ENSMODP00000024819	ENSGALP00000013590
ENSMODP00000036771	ENSGALP00000040890
ENSMODP00000036552	ENSGALP00000005991
ENSMODP00000022937	ENSGALP00000021168
ENSMODP00000000907	ENSGALP00000000581
ENSMODP00000013468	ENSGALP00000020711
ENSMODP00000008971	ENSGALP00000038302
ENSMODP00000033461	ENSGALP00000022528
ENSMODP00000035233	ENSGALP00000004064
ENSMODP00000017492	ENSGALP00000001572
ENSMODP00000008355	ENSGALP00000015121
ENSMODP00000003515	ENSGALP00000024999
ENSMODP00000001582	ENSGALP00000000333
ENSMODP00000024280	ENSGALP00000013553
ENSMODP00000023745	ENSGALP00000019507
ENSMODP00000021758	ENSGALP00000005346
ENSMODP00000002800	ENSGALP00000017666
ENSMODP00000028428	ENSGALP00000040770
ENSMODP00000000114	ENSGALP00000008868
ENSMODP00000019205	ENSGALP00000014312
ENSMODP00000015872	ENSGALP00000042042
ENSMODP00000036012	ENSGALP00000020410
ENSMODP00000012021	ENSGALP00000013972
ENSMODP00000036078	ENSGALP00000011187
ENSMODP00000001370	ENSGALP00000023384
ENSMODP00000002441	ENSGALP00000003366
ENSMODP00000000741	ENSGALP00000015647
ENSMODP00000010072	ENSGALP00000005347
ENSMODP00000012052	ENSGALP00000025668
ENSMODP00000028915	ENSGALP00000017163
ENSMODP00000010141	ENSGALP00000042146
ENSMODP00000009159	ENSGALP00000009581
ENSMODP00000022310	ENSGALP00000009582
ENSMODP00000034350	ENSGALP00000042980
ENSMODP00000002477	ENSGALP00000037559
ENSMODP00000009106	ENSGALP00000025665
ENSMODP00000014850	ENSGALP00000005120
ENSMODP00000038176	ENSGALP00000013908
ENSMODP00000027297	ENSGALP00000017011
ENSMODP00000020839	ENSGALP00000017011
ENSMODP00000010194	ENSGALP00000028428
ENSMODP00000010203	ENSGALP00000000320
ENSMODP00000005761	ENSGALP00000040278
ENSMODP00000013629	ENSGALP00000004518
ENSMODP00000021535	ENSGALP00000022322
ENSMODP00000020738	ENSGALP00000007767
ENSMODP00000013260	ENSGALP00000036468
ENSMODP00000033015	ENSGALP00000009602
ENSMODP00000009387	ENSGALP00000017758
ENSMODP00000012275	ENSGALP00000000765
ENSMODP00000019009	ENSGALP00000013627
ENSMODP00000005715	ENSGALP00000017250
ENSMODP00000002463	ENSGALP00000040789
ENSMODP00000001604	ENSGALP00000000343
ENSMODP00000008002	ENSGALP00000002124
ENSMODP00000031085	ENSGALP00000042083
ENSMODP00000028116	ENSGALP00000035143
ENSMODP00000036939	ENSGALP00000015886
ENSMODP00000020479	ENSGALP00000012699
ENSMODP00000007129	ENSGALP00000002808
ENSMODP00000016595	ENSGALP00000010995
ENSMODP00000001638	ENSGALP00000002263
ENSMODP00000017712	ENSGALP00000001286
ENSMODP00000005879	ENSGALP00000028898
ENSMODP00000022055	ENSGALP00000031109
ENSMODP00000001554	ENSGALP00000042408
ENSMODP00000002202	ENSGALP00000039434
ENSMODP00000015259	ENSGALP00000012311
ENSMODP00000012001	ENSGALP00000014927
ENSMODP00000005650	ENSGALP00000025786
ENSMODP00000023481	ENSGALP00000026863
ENSMODP00000003290	ENSGALP00000024381
ENSMODP00000011933	ENSGALP00000039965
ENSMODP00000021920	ENSGALP00000016124
ENSMODP00000019199	ENSGALP00000017198
ENSMODP00000019847	ENSGALP00000013905
ENSMODP00000002167	ENSGALP00000022054
ENSMODP00000005932	ENSGALP00000042257
ENSMODP00000010233	ENSGALP00000025070
ENSMODP00000024648	ENSGALP00000001614
ENSMODP00000024651	ENSGALP00000001605
ENSMODP00000016057	ENSGALP00000003413
ENSMODP00000002434	ENSGALP00000016849
ENSMODP00000011834	ENSGALP00000013934
ENSMODP00000014223	ENSGALP00000034535
ENSMODP00000020783	ENSGALP00000010211
ENSMODP00000002228	ENSGALP00000000995
ENSMODP00000000793	ENSGALP00000026006
ENSMODP00000000687	ENSGALP00000017958
ENSMODP00000034936	ENSGALP00000015514
ENSMODP00000033076	ENSGALP00000035695
ENSMODP00000017775	ENSGALP00000041236
ENSMODP00000028443	ENSGALP00000039006
ENSMODP00000008112	ENSGALP00000018851
ENSMODP00000015125	ENSGALP00000026290
ENSMODP00000019371	ENSGALP00000014726
ENSMODP00000024524	ENSGALP00000023773
ENSMODP00000017789	ENSGALP00000012695
ENSMODP00000003932	ENSGALP00000013689
ENSMODP00000007920	ENSGALP00000002423
ENSMODP00000018051	ENSGALP00000012864
ENSMODP00000012026	ENSGALP00000041317
ENSMODP00000009589	ENSGALP00000043171
ENSMODP00000005299	ENSGALP00000008323
ENSMODP00000000639	ENSGALP00000018433
ENSMODP00000020038	ENSGALP00000008988
ENSMODP00000008498	ENSGALP00000012367
ENSMODP00000023369	ENSGALP00000024939
ENSMODP00000034386	ENSGALP00000040004
ENSMODP00000015347	ENSGALP00000003855
ENSMODP00000001142	ENSGALP00000039705
ENSMODP00000024847	ENSGALP00000013113
ENSMODP00000036121	ENSGALP00000020186
ENSMODP00000022758	ENSGALP00000028616
ENSMODP00000021480	ENSGALP00000038408
ENSMODP00000034482	ENSGALP00000035460
ENSMODP00000013556	ENSGALP00000020714
ENSMODP00000011601	ENSGALP00000015246
ENSMODP00000002901	ENSGALP00000016629
ENSMODP00000040987	ENSGALP00000026337
ENSMODP00000015350	ENSGALP00000016536
ENSMODP00000017278	ENSGALP00000011770
ENSMODP00000016660	ENSGALP00000039757
ENSMODP00000024179	ENSGALP00000009708
ENSMODP00000032645	ENSGALP00000042553
ENSMODP00000018686	ENSGALP00000024326
ENSMODP00000010668	ENSGALP00000019425
ENSMODP00000010685	ENSGALP00000017921
ENSMODP00000037792	ENSGALP00000026764
ENSMODP00000014851	ENSGALP00000018701
ENSMODP00000013914	ENSGALP00000041663
ENSMODP00000014899	ENSGALP00000003953
ENSMODP00000014568	ENSGALP00000000260
ENSMODP00000019148	ENSGALP00000018487
ENSMODP00000021861	ENSGALP00000031127
ENSMODP00000011775	ENSGALP00000015096
ENSMODP00000012321	ENSGALP00000002591
ENSMODP00000016525	ENSGALP00000020178
ENSMODP00000007256	ENSGALP00000018405
ENSMODP00000025968	ENSGALP00000018028
ENSMODP00000005053	ENSGALP00000040245
ENSMODP00000015918	ENSGALP00000011486
ENSMODP00000033707	ENSGALP00000042867
ENSMODP00000025296	ENSGALP00000023559
ENSMODP00000012686	ENSGALP00000014420
ENSMODP00000019435	ENSGALP00000042388
ENSMODP00000025770	ENSGALP00000017123
ENSMODP00000032051	ENSGALP00000010462
ENSMODP00000038746	ENSGALP00000015213
ENSMODP00000007051	ENSGALP00000018228
ENSMODP00000027463	ENSGALP00000011446
ENSMODP00000003396	ENSGALP00000005977
ENSMODP00000026561	ENSGALP00000010996
ENSMODP00000010853	ENSGALP00000007283
ENSMODP00000001168	ENSGALP00000017075
ENSMODP00000001969	ENSGALP00000003727
ENSMODP00000012416	ENSGALP00000016445
ENSMODP00000020938	ENSGALP00000029357
ENSMODP00000010709	ENSGALP00000042849
ENSMODP00000021339	ENSGALP00000004725
ENSMODP00000009804	ENSGALP00000000021
ENSMODP00000010471	ENSGALP00000000384
ENSMODP00000020833	ENSGALP00000030863
ENSMODP00000012645	ENSGALP00000012219
ENSMODP00000003481	ENSGALP00000024993
ENSMODP00000024554	ENSGALP00000017035
ENSMODP00000002458	ENSGALP00000021757
ENSMODP00000012792	ENSGALP00000039780
ENSMODP00000013213	ENSGALP00000005196
ENSMODP00000007874	ENSGALP00000010871
ENSMODP00000015503	ENSGALP00000013215
ENSMODP00000024151	ENSGALP00000009127
ENSMODP00000019296	ENSGALP00000010168
ENSMODP00000022843	ENSGALP00000019062
ENSMODP00000024545	ENSGALP00000023805
ENSMODP00000029367	ENSGALP00000002947
ENSMODP00000021821	ENSGALP00000022584
ENSMODP00000009912	ENSGALP00000024981
ENSMODP00000001476	ENSGALP00000005531
ENSMODP00000017495	ENSGALP00000043211
ENSMODP00000016142	ENSGALP00000003950
ENSMODP00000027860	ENSGALP00000009131
ENSMODP00000020148	ENSGALP00000004267
ENSMODP00000019081	ENSGALP00000018459
ENSMODP00000013546	ENSGALP00000019498
ENSMODP00000004690	ENSGALP00000003859
ENSMODP00000021447	ENSGALP00000043445
ENSMODP00000001460	ENSGALP00000003857
ENSMODP00000039626	ENSGALP00000006765
ENSMODP00000006532	ENSGALP00000008695
ENSMODP00000017485	ENSGALP00000042746
ENSMODP00000021660	ENSGALP00000005708
ENSMODP00000007263	ENSGALP00000035817
ENSMODP00000022411	ENSGALP00000024541
ENSMODP00000010084	ENSGALP00000015979
ENSMODP00000016985	ENSGALP00000015981
ENSMODP00000014754	ENSGALP00000016827
ENSMODP00000009505	ENSGALP00000002633
ENSMODP00000014777	ENSGALP00000018658
ENSMODP00000005548	ENSGALP00000009045
ENSMODP00000007903	ENSGALP00000016610
ENSMODP00000001707	ENSGALP00000027018
ENSMODP00000023656	ENSGALP00000037252
ENSMODP00000037403	ENSGALP00000032210
ENSMODP00000016164	ENSGALP00000005375
ENSMODP00000004592	ENSGALP00000042425
ENSMODP00000018652	ENSGALP00000035712
ENSMODP00000026588	ENSGALP00000042043
ENSMODP00000010683	ENSGALP00000013852
ENSMODP00000016395	ENSGALP00000020135
ENSMODP00000025526	ENSGALP00000005194
ENSMODP00000023437	ENSGALP00000041061
ENSMODP00000014968	ENSGALP00000006337
ENSMODP00000026281	ENSGALP00000025340
ENSMODP00000022865	ENSGALP00000019107
ENSMODP00000012153	ENSGALP00000014088
ENSMODP00000034776	ENSGALP00000012079
ENSMODP00000001874	ENSGALP00000017807
ENSMODP00000004145	ENSGALP00000016496
ENSMODP00000032142	ENSGALP00000040485
ENSMODP00000002840	ENSGALP00000043431
ENSMODP00000009399	ENSGALP00000011669
ENSMODP00000003128	ENSGALP00000016449
ENSMODP00000025491	ENSGALP00000016269
ENSMODP00000019003	ENSGALP00000032199
ENSMODP00000032606	ENSGALP00000006501
ENSMODP00000007131	ENSGALP00000043291
ENSMODP00000024419	ENSGALP00000010798
ENSMODP00000023402	ENSGALP00000021745
ENSMODP00000014693	ENSGALP00000006022
ENSMODP00000021739	ENSGALP00000022443
ENSMODP00000012802	ENSGALP00000037851
ENSMODP00000009957	ENSGALP00000018616
ENSMODP00000000631	ENSGALP00000000506
ENSMODP00000003395	ENSGALP00000020566
ENSMODP00000017672	ENSGALP00000041223
ENSMODP00000014280	ENSGALP00000025954
ENSMODP00000015329	ENSGALP00000007674
ENSMODP00000003002	ENSGALP00000019634
ENSMODP00000021526	ENSGALP00000014758
ENSMODP00000022164	ENSGALP00000023961
ENSMODP00000032193	ENSGALP00000001537
ENSMODP00000006393	ENSGALP00000023152
ENSMODP00000020384	ENSGALP00000012995
ENSMODP00000012734	ENSGALP00000024548
ENSMODP00000024360	ENSGALP00000042878
ENSMODP00000005767	ENSGALP00000041554
ENSMODP00000006840	ENSGALP00000023099
ENSMODP00000005371	ENSGALP00000032595
ENSMODP00000022447	ENSGALP00000024654
ENSMODP00000000668	ENSGALP00000017972
ENSMODP00000018392	ENSGALP00000002602
ENSMODP00000013511	ENSGALP00000001125
ENSMODP00000009035	ENSGALP00000025135
ENSMODP00000020293	ENSGALP00000007168
ENSMODP00000029415	ENSGALP00000022622
ENSMODP00000012767	ENSGALP00000038010
ENSMODP00000018547	ENSGALP00000018385
ENSMODP00000003005	ENSGALP00000017752
ENSMODP00000027788	ENSGALP00000008721
ENSMODP00000026226	ENSGALP00000003007
ENSMODP00000005319	ENSGALP00000031725
ENSMODP00000040033	ENSGALP00000031029
ENSMODP00000020374	ENSGALP00000013729
ENSMODP00000026658	ENSGALP00000011197
ENSMODP00000036146	ENSGALP00000021538
ENSMODP00000001449	ENSGALP00000000772
ENSMODP00000016184	ENSGALP00000005325
ENSMODP00000019790	ENSGALP00000015329
ENSMODP00000034105	ENSGALP00000012592
ENSMODP00000008853	ENSGALP00000009811
ENSMODP00000036033	ENSGALP00000021407
ENSMODP00000013217	ENSGALP00000020761
ENSMODP00000021631	ENSGALP00000041421
ENSMODP00000021551	ENSGALP00000022359
ENSMODP00000024814	ENSGALP00000037568
ENSMODP00000001518	ENSGALP00000020480
ENSMODP00000000102	ENSGALP00000006921
ENSMODP00000018034	ENSGALP00000040360
ENSMODP00000022951	ENSGALP00000025530
ENSMODP00000018218	ENSGALP00000011580
ENSMODP00000028988	ENSGALP00000023291
ENSMODP00000005738	ENSGALP00000032645
ENSMODP00000012762	ENSGALP00000005963
ENSMODP00000021407	ENSGALP00000041436
ENSMODP00000036739	ENSGALP00000027178
ENSMODP00000035967	ENSGALP00000042466
ENSMODP00000005747	ENSGALP00000041483
ENSMODP00000011321	ENSGALP00000006307
ENSMODP00000023108	ENSGALP00000037987
ENSMODP00000007998	ENSGALP00000041279
ENSMODP00000012199	ENSGALP00000012350
ENSMODP00000003082	ENSGALP00000012585
ENSMODP00000022352	ENSGALP00000021338
ENSMODP00000019437	ENSGALP00000016284
ENSMODP00000007329	ENSGALP00000041340
ENSMODP00000008622	ENSGALP00000034504
ENSMODP00000007829	ENSGALP00000004460
ENSMODP00000001808	ENSGALP00000027027
ENSMODP00000014618	ENSGALP00000008117
ENSMODP00000015808	ENSGALP00000003726
ENSMODP00000036766	ENSGALP00000005415
ENSMODP00000033497	ENSGALP00000021848
ENSMODP00000024696	ENSGALP00000001434
ENSMODP00000038843	ENSGALP00000010097
ENSMODP00000005674	ENSGALP00000026428
ENSMODP00000022245	ENSGALP00000034427
ENSMODP00000018488	ENSGALP00000005315
ENSMODP00000006974	ENSGALP00000018045
ENSMODP00000031737	ENSGALP00000036777
ENSMODP00000023016	ENSGALP00000010379
ENSMODP00000010701	ENSGALP00000010257
ENSMODP00000026353	ENSGALP00000042173
ENSMODP00000022226	ENSGALP00000035245
ENSMODP00000040042	ENSGALP00000036110
ENSMODP00000038847	ENSGALP00000002650
ENSMODP00000028989	ENSGALP00000023881
ENSMODP00000035969	ENSGALP00000002233
ENSMODP00000026850	ENSGALP00000024106
ENSMODP00000013104	ENSGALP00000011722
ENSMODP00000003605	ENSGALP00000024079
ENSMODP00000017566	ENSGALP00000001501
ENSMODP00000025431	ENSGALP00000005904
ENSMODP00000001069	ENSGALP00000007997
ENSMODP00000017701	ENSGALP00000010494
ENSMODP00000002771	ENSGALP00000035475
ENSMODP00000024427	ENSGALP00000039261
ENSMODP00000000487	ENSGALP00000019763
ENSMODP00000013056	ENSGALP00000014653
ENSMODP00000013043	ENSGALP00000014639
ENSMODP00000024833	ENSGALP00000013353
ENSMODP00000023363	ENSGALP00000024926
ENSMODP00000022708	ENSGALP00000029983
ENSMODP00000006499	ENSGALP00000042221
ENSMODP00000009689	ENSGALP00000040670
ENSMODP00000011634	ENSGALP00000005781
ENSMODP00000006124	ENSGALP00000041085
ENSMODP00000029511	ENSGALP00000041942
ENSMODP00000020858	ENSGALP00000000361
ENSMODP00000020716	ENSGALP00000010352
ENSMODP00000008863	ENSGALP00000012875
ENSMODP00000000849	ENSGALP00000020372
ENSMODP00000005154	ENSGALP00000036952
ENSMODP00000012678	ENSGALP00000012163
ENSMODP00000034653	ENSGALP00000013053
ENSMODP00000040762	ENSGALP00000021907
ENSMODP00000008902	ENSGALP00000002927
ENSMODP00000009055	ENSGALP00000010368
ENSMODP00000006750	ENSGALP00000025734
ENSMODP00000031036	ENSGALP00000022701
ENSMODP00000012246	ENSGALP00000002647
ENSMODP00000014983	ENSGALP00000038507
ENSMODP00000015285	ENSGALP00000007738
ENSMODP00000006681	ENSGALP00000025859
ENSMODP00000034265	ENSGALP00000012805
ENSMODP00000003670	ENSGALP00000004884
ENSMODP00000004738	ENSGALP00000038113
ENSMODP00000009316	ENSGALP00000035841
ENSMODP00000023716	ENSGALP00000042929
ENSMODP00000023221	ENSGALP00000003091
ENSMODP00000002612	ENSGALP00000020730
ENSMODP00000009526	ENSGALP00000009979
ENSMODP00000002150	ENSGALP00000000948
ENSMODP00000010302	ENSGALP00000018449
ENSMODP00000017550	ENSGALP00000010783
ENSMODP00000000142	ENSGALP00000006885
ENSMODP00000009180	ENSGALP00000027922
ENSMODP00000005405	ENSGALP00000041057
ENSMODP00000019993	ENSGALP00000042373
ENSMODP00000025551	ENSGALP00000038925
ENSMODP00000019007	ENSGALP00000008671
ENSMODP00000017961	ENSGALP00000042957
ENSMODP00000000853	ENSGALP00000018351
ENSMODP00000019581	ENSGALP00000004761
ENSMODP00000037525	ENSGALP00000018715
ENSMODP00000021313	ENSGALP00000038958
ENSMODP00000001680	ENSGALP00000017873
ENSMODP00000014520	ENSGALP00000013462
ENSMODP00000010772	ENSGALP00000010165
ENSMODP00000024109	ENSGALP00000032064
ENSMODP00000026473	ENSGALP00000006733
ENSMODP00000017144	ENSGALP00000011153
ENSMODP00000024317	ENSGALP00000033155
ENSMODP00000002551	ENSGALP00000021276
ENSMODP00000013240	ENSGALP00000008969
ENSMODP00000010047	ENSGALP00000015983
ENSMODP00000025625	ENSGALP00000030023
ENSMODP00000001202	ENSGALP00000039912
ENSMODP00000025626	ENSGALP00000043455
ENSMODP00000008362	ENSGALP00000038684
ENSMODP00000010954	ENSGALP00000027574
ENSMODP00000026097	ENSGALP00000012535
ENSMODP00000032258	ENSGALP00000022658
ENSMODP00000040103	ENSGALP00000024262
ENSMODP00000022868	ENSGALP00000029867
ENSMODP00000034578	ENSGALP00000008684
ENSMODP00000018601	ENSGALP00000004742
ENSMODP00000039451	ENSGALP00000009309
ENSMODP00000021286	ENSGALP00000009594
ENSMODP00000020168	ENSGALP00000041329
ENSMODP00000021094	ENSGALP00000014645
ENSMODP00000036241	ENSGALP00000007425
ENSMODP00000013599	ENSGALP00000009468
ENSMODP00000035037	ENSGALP00000015220
ENSMODP00000004137	ENSGALP00000038852
ENSMODP00000000041	ENSGALP00000010207
ENSMODP00000019955	ENSGALP00000016375
ENSMODP00000010396	ENSGALP00000039068
ENSMODP00000003358	ENSGALP00000000686
ENSMODP00000024785	ENSGALP00000041628
ENSMODP00000006094	ENSGALP00000040737
ENSMODP00000003352	ENSGALP00000003152
ENSMODP00000002223	ENSGALP00000000438
ENSMODP00000013192	ENSGALP00000020772
ENSMODP00000029137	ENSGALP00000012540
ENSMODP00000026613	ENSGALP00000014232
ENSMODP00000004771	ENSGALP00000027119
ENSMODP00000038160	ENSGALP00000013946
ENSMODP00000006270	ENSGALP00000024885
ENSMODP00000028994	ENSGALP00000024898
ENSMODP00000006284	ENSGALP00000024894
ENSMODP00000006052	ENSGALP00000001718
ENSMODP00000011935	ENSGALP00000040596
ENSMODP00000013153	ENSGALP00000005486
ENSMODP00000037975	ENSGALP00000017136
ENSMODP00000018716	ENSGALP00000008685
ENSMODP00000026862	ENSGALP00000024258
ENSMODP00000012974	ENSGALP00000014599
ENSMODP00000021921	ENSGALP00000005084
ENSMODP00000000754	ENSGALP00000021816
ENSMODP00000037746	ENSGALP00000013808
ENSMODP00000023117	ENSGALP00000001947
ENSMODP00000003841	ENSGALP00000025093
ENSMODP00000009713	ENSGALP00000003376
ENSMODP00000024469	ENSGALP00000011541
ENSMODP00000014567	ENSGALP00000019918
ENSMODP00000040539	ENSGALP00000015132
ENSMODP00000029504	ENSGALP00000003008
ENSMODP00000022041	ENSGALP00000036605
ENSMODP00000024370	ENSGALP00000038599
ENSMODP00000006466	ENSGALP00000042187
ENSMODP00000015484	ENSGALP00000007244
ENSMODP00000008872	ENSGALP00000025695
ENSMODP00000039714	ENSGALP00000036803
ENSMODP00000026271	ENSGALP00000025794
ENSMODP00000007680	ENSGALP00000007955
ENSMODP00000002455	ENSGALP00000041954
ENSMODP00000011393	ENSGALP00000013212
ENSMODP00000017763	ENSGALP00000033423
ENSMODP00000012779	ENSGALP00000014072
ENSMODP00000016928	ENSGALP00000032327
ENSMODP00000018587	ENSGALP00000005154
ENSMODP00000004079	ENSGALP00000042730
ENSMODP00000023188	ENSGALP00000040762
ENSMODP00000005398	ENSGALP00000025299
ENSMODP00000006699	ENSGALP00000004720
ENSMODP00000019316	ENSGALP00000040907
ENSMODP00000002929	ENSGALP00000011573
ENSMODP00000026219	ENSGALP00000025949
ENSMODP00000012150	ENSGALP00000019072
ENSMODP00000000824	ENSGALP00000018376
ENSMODP00000000777	ENSGALP00000025996
ENSMODP00000011812	ENSGALP00000039371
ENSMODP00000025627	ENSGALP00000017782
ENSMODP00000005908	ENSGALP00000039853
ENSMODP00000014225	ENSGALP00000016165
ENSMODP00000022763	ENSGALP00000023762
ENSMODP00000024040	ENSGALP00000043256
ENSMODP00000003103	ENSGALP00000008011
ENSMODP00000016729	ENSGALP00000017365
ENSMODP00000021388	ENSGALP00000011095
ENSMODP00000012700	ENSGALP00000014638
ENSMODP00000006980	ENSGALP00000042094
ENSMODP00000001785	ENSGALP00000041616
ENSMODP00000015281	ENSGALP00000005105
ENSMODP00000011542	ENSGALP00000013126
ENSMODP00000013216	ENSGALP00000038289
ENSMODP00000014354	ENSGALP00000022471
ENSMODP00000004962	ENSGALP00000025256
ENSMODP00000005900	ENSGALP00000041667
ENSMODP00000035265	ENSGALP00000015343
ENSMODP00000021455	ENSGALP00000004639
ENSMODP00000007161	ENSGALP00000041795
ENSMODP00000000544	ENSGALP00000042010
ENSMODP00000011975	ENSGALP00000019896
ENSMODP00000033135	ENSGALP00000011575
ENSMODP00000018478	ENSGALP00000008845
ENSMODP00000008222	ENSGALP00000003147
ENSMODP00000008442	ENSGALP00000033823
ENSMODP00000008245	ENSGALP00000041743
ENSMODP00000022009	ENSGALP00000034328
ENSMODP00000008694	ENSGALP00000010387
ENSMODP00000015844	ENSGALP00000033461
ENSMODP00000015425	ENSGALP00000022179
ENSMODP00000020481	ENSGALP00000012634
ENSMODP00000000130	ENSGALP00000040167
ENSMODP00000035626	ENSGALP00000023158
ENSMODP00000022002	ENSGALP00000003993
ENSMODP00000021450	ENSGALP00000041998
ENSMODP00000003647	ENSGALP00000041190
ENSMODP00000026607	ENSGALP00000014119
ENSMODP00000034494	ENSGALP00000039475
ENSMODP00000025611	ENSGALP00000016759
ENSMODP00000000546	ENSGALP00000000490
ENSMODP00000000474	ENSGALP00000000418
ENSMODP00000021283	ENSGALP00000000792
ENSMODP00000020228	ENSGALP00000006255
ENSMODP00000007060	ENSGALP00000010746
ENSMODP00000022087	ENSGALP00000023914
ENSMODP00000021240	ENSGALP00000029249
ENSMODP00000011441	ENSGALP00000030879
ENSMODP00000025223	ENSGALP00000038018
ENSMODP00000004255	ENSGALP00000000701
ENSMODP00000029564	ENSGALP00000007419
ENSMODP00000011211	ENSGALP00000006488
ENSMODP00000025606	ENSGALP00000016655
ENSMODP00000007941	ENSGALP00000031243
ENSMODP00000003943	ENSGALP00000015907
ENSMODP00000011968	ENSGALP00000025637
ENSMODP00000010565	ENSGALP00000005755
ENSMODP00000005501	ENSGALP00000006638
ENSMODP00000007504	ENSGALP00000006719
ENSMODP00000020310	ENSGALP00000007297
ENSMODP00000009233	ENSGALP00000018361
ENSMODP00000000429	ENSGALP00000027770
ENSMODP00000030288	ENSGALP00000016511
ENSMODP00000032640	ENSGALP00000036900
ENSMODP00000021958	ENSGALP00000043460
ENSMODP00000020109	ENSGALP00000015298
ENSMODP00000038348	ENSGALP00000024636
ENSMODP00000017177	ENSGALP00000001306
ENSMODP00000024001	ENSGALP00000016878
ENSMODP00000020113	ENSGALP00000002817
ENSMODP00000000253	ENSGALP00000007002
ENSMODP00000000694	ENSGALP00000020304
ENSMODP00000023226	ENSGALP00000028002
ENSMODP00000011527	ENSGALP00000003942
ENSMODP00000023002	ENSGALP00000010315
ENSMODP00000024342	ENSGALP00000038038
ENSMODP00000023757	ENSGALP00000016092
ENSMODP00000022263	ENSGALP00000015034
ENSMODP00000009451	ENSGALP00000025658
ENSMODP00000004684	ENSGALP00000017419
ENSMODP00000025445	ENSGALP00000008333
ENSMODP00000017237	ENSGALP00000042753
ENSMODP00000015469	ENSGALP00000005929
ENSMODP00000023786	ENSGALP00000022155
ENSMODP00000021940	ENSGALP00000017404
ENSMODP00000001437	ENSGALP00000040980
ENSMODP00000013457	ENSGALP00000013987
ENSMODP00000025116	ENSGALP00000032036
ENSMODP00000010724	ENSGALP00000006317
ENSMODP00000002862	ENSGALP00000015550
ENSMODP00000034611	ENSGALP00000015440
ENSMODP00000012640	ENSGALP00000024775
ENSMODP00000019652	ENSGALP00000040821
ENSMODP00000013262	ENSGALP00000035995
ENSMODP00000024259	ENSGALP00000010754
ENSMODP00000022965	ENSGALP00000025542
ENSMODP00000012834	ENSGALP00000000558
ENSMODP00000021258	ENSGALP00000009715
ENSMODP00000001629	ENSGALP00000005542
ENSMODP00000015598	ENSGALP00000005911
ENSMODP00000017667	ENSGALP00000021309
ENSMODP00000038519	ENSGALP00000031103
ENSMODP00000021301	ENSGALP00000000843
ENSMODP00000021025	ENSGALP00000033347
ENSMODP00000010310	ENSGALP00000042863
ENSMODP00000030140	ENSGALP00000007758
ENSMODP00000020391	ENSGALP00000012991
ENSMODP00000015233	ENSGALP00000043098
ENSMODP00000010341	ENSGALP00000017248
ENSMODP00000021895	ENSGALP00000016081
ENSMODP00000020960	ENSGALP00000008654
ENSMODP00000020125	ENSGALP00000008657
ENSMODP00000019344	ENSGALP00000034943
ENSMODP00000002481	ENSGALP00000026367
ENSMODP00000000759	ENSGALP00000041334
ENSMODP00000035740	ENSGALP00000014166
ENSMODP00000010567	ENSGALP00000014164
ENSMODP00000032902	ENSGALP00000001964
ENSMODP00000025374	ENSGALP00000023927
ENSMODP00000025486	ENSGALP00000038374
ENSMODP00000009701	ENSGALP00000026339
ENSMODP00000030251	ENSGALP00000026940
ENSMODP00000020714	ENSGALP00000012126
ENSMODP00000021483	ENSGALP00000026662
ENSMODP00000021469	ENSGALP00000042770
ENSMODP00000023550	ENSGALP00000040597
ENSMODP00000020056	ENSGALP00000008955
ENSMODP00000001145	ENSGALP00000027789
ENSMODP00000018020	ENSGALP00000012815
ENSMODP00000004384	ENSGALP00000008453
ENSMODP00000026009	ENSGALP00000017682
ENSMODP00000027349	ENSGALP00000032783
ENSMODP00000033729	ENSGALP00000035437
ENSMODP00000023115	ENSGALP00000015600
ENSMODP00000003743	ENSGALP00000024514
ENSMODP00000026955	ENSGALP00000006980
ENSMODP00000032086	ENSGALP00000002643
ENSMODP00000020434	ENSGALP00000009774
ENSMODP00000000944	ENSGALP00000017861
ENSMODP00000000829	ENSGALP00000019871
ENSMODP00000029532	ENSGALP00000009089
ENSMODP00000009813	ENSGALP00000009383
ENSMODP00000009933	ENSGALP00000040651
ENSMODP00000012354	ENSGALP00000032659
ENSMODP00000002565	ENSGALP00000024072
ENSMODP00000020280	ENSGALP00000039162
ENSMODP00000008619	ENSGALP00000025193
ENSMODP00000005464	ENSGALP00000009289
ENSMODP00000025778	ENSGALP00000017129
ENSMODP00000001039	ENSGALP00000007999
ENSMODP00000018053	ENSGALP00000001390
ENSMODP00000003470	ENSGALP00000024849
ENSMODP00000012022	ENSGALP00000040785
ENSMODP00000003356	ENSGALP00000027812
ENSMODP00000011738	ENSGALP00000035733
ENSMODP00000018820	ENSGALP00000037537
ENSMODP00000007107	ENSGALP00000007067
ENSMODP00000030082	ENSGALP00000041545
ENSMODP00000021354	ENSGALP00000026603
ENSMODP00000013888	ENSGALP00000007651
ENSMODP00000034131	ENSGALP00000013381
ENSMODP00000017409	ENSGALP00000004423
ENSMODP00000001778	ENSGALP00000017600
ENSMODP00000022887	ENSGALP00000025477
ENSMODP00000006007	ENSGALP00000004775
ENSMODP00000038040	ENSGALP00000019596
ENSMODP00000010172	ENSGALP00000040936
ENSMODP00000003064	ENSGALP00000011192
ENSMODP00000027239	ENSGALP00000020051
ENSMODP00000011818	ENSGALP00000019837
ENSMODP00000035890	ENSGALP00000043385
ENSMODP00000005986	ENSGALP00000004030
ENSMODP00000017301	ENSGALP00000004234
ENSMODP00000002334	ENSGALP00000036889
ENSMODP00000012158	ENSGALP00000019086
ENSMODP00000025871	ENSGALP00000020041
ENSMODP00000000263	ENSGALP00000039533
ENSMODP00000012047	ENSGALP00000014887
ENSMODP00000002275	ENSGALP00000004936
ENSMODP00000009126	ENSGALP00000007663
ENSMODP00000002600	ENSGALP00000023820
ENSMODP00000024566	ENSGALP00000023822
ENSMODP00000002126	ENSGALP00000005414
ENSMODP00000006925	ENSGALP00000033857
ENSMODP00000023154	ENSGALP00000025661
ENSMODP00000001148	ENSGALP00000032290
ENSMODP00000007001	ENSGALP00000031203
ENSMODP00000039867	ENSGALP00000024517
ENSMODP00000019710	ENSGALP00000026672
ENSMODP00000003121	ENSGALP00000020806
ENSMODP00000001852	ENSGALP00000000194
ENSMODP00000032776	ENSGALP00000027828
ENSMODP00000021504	ENSGALP00000014813
ENSMODP00000022725	ENSGALP00000024100
ENSMODP00000017677	ENSGALP00000039251
ENSMODP00000021594	ENSGALP00000026702
ENSMODP00000014441	ENSGALP00000000160
ENSMODP00000004536	ENSGALP00000031563
ENSMODP00000025429	ENSGALP00000032099
ENSMODP00000021409	ENSGALP00000026647
ENSMODP00000008469	ENSGALP00000041017
ENSMODP00000025502	ENSGALP00000016303
ENSMODP00000020364	ENSGALP00000007750
ENSMODP00000001657	ENSGALP00000015978
ENSMODP00000022572	ENSGALP00000023303
ENSMODP00000041088	ENSGALP00000042674
ENSMODP00000012818	ENSGALP00000001903
ENSMODP00000036499	ENSGALP00000011809
ENSMODP00000025802	ENSGALP00000017193
ENSMODP00000017973	ENSGALP00000011618
ENSMODP00000007706	ENSGALP00000004508
ENSMODP00000019151	ENSGALP00000018139
ENSMODP00000011885	ENSGALP00000032623
ENSMODP00000020305	ENSGALP00000007263
ENSMODP00000029006	ENSGALP00000026768
ENSMODP00000024282	ENSGALP00000010621
ENSMODP00000011356	ENSGALP00000024806
ENSMODP00000021528	ENSGALP00000022306
ENSMODP00000002347	ENSGALP00000041389
ENSMODP00000005643	ENSGALP00000003242
ENSMODP00000002270	ENSGALP00000001016
ENSMODP00000011420	ENSGALP00000027554
ENSMODP00000005927	ENSGALP00000040780
ENSMODP00000024027	ENSGALP00000005695
ENSMODP00000008095	ENSGALP00000011232
ENSMODP00000003803	ENSGALP00000040387
ENSMODP00000024313	ENSGALP00000010012
ENSMODP00000006458	ENSGALP00000020984
ENSMODP00000019932	ENSGALP00000013824
ENSMODP00000008549	ENSGALP00000011458
ENSMODP00000021801	ENSGALP00000021770
ENSMODP00000024609	ENSGALP00000023872
ENSMODP00000004619	ENSGALP00000004847
ENSMODP00000024173	ENSGALP00000009653
ENSMODP00000028249	ENSGALP00000005096
ENSMODP00000022136	ENSGALP00000031100
ENSMODP00000003242	ENSGALP00000010786
ENSMODP00000019732	ENSGALP00000026633
ENSMODP00000025773	ENSGALP00000025929
ENSMODP00000018236	ENSGALP00000024869
ENSMODP00000036015	ENSGALP00000018561
ENSMODP00000019533	ENSGALP00000026599
ENSMODP00000005304	ENSGALP00000011572
ENSMODP00000026231	ENSGALP00000025563
ENSMODP00000020382	ENSGALP00000012999
ENSMODP00000005124	ENSGALP00000011768
ENSMODP00000003400	ENSGALP00000041763
ENSMODP00000019451	ENSGALP00000037475
ENSMODP00000022163	ENSGALP00000003126
ENSMODP00000013430	ENSGALP00000001030
ENSMODP00000020953	ENSGALP00000020204
ENSMODP00000000255	ENSGALP00000040587
ENSMODP00000009807	ENSGALP00000021838
ENSMODP00000017114	ENSGALP00000020932
ENSMODP00000007792	ENSGALP00000007982
ENSMODP00000015990	ENSGALP00000016384
ENSMODP00000002562	ENSGALP00000013683
ENSMODP00000010334	ENSGALP00000027611
ENSMODP00000021643	ENSGALP00000026733
ENSMODP00000003570	ENSGALP00000036695
ENSMODP00000023866	ENSGALP00000041564
ENSMODP00000020138	ENSGALP00000028857
ENSMODP00000036542	ENSGALP00000003546
ENSMODP00000020972	ENSGALP00000005812
ENSMODP00000014831	ENSGALP00000010977
ENSMODP00000022588	ENSGALP00000024466
ENSMODP00000004673	ENSGALP00000025213
ENSMODP00000013307	ENSGALP00000032493
ENSMODP00000028789	ENSGALP00000041907
ENSMODP00000033491	ENSGALP00000037978
ENSMODP00000019616	ENSGALP00000041835
ENSMODP00000019188	ENSGALP00000037439
ENSMODP00000005475	ENSGALP00000008824
ENSMODP00000009994	ENSGALP00000035658
ENSMODP00000022371	ENSGALP00000003954
ENSMODP00000003194	ENSGALP00000000999
ENSMODP00000011041	ENSGALP00000008530
ENSMODP00000028798	ENSGALP00000022466
ENSMODP00000011039	ENSGALP00000015333
ENSMODP00000012196	ENSGALP00000014623
ENSMODP00000007141	ENSGALP00000040240
ENSMODP00000003656	ENSGALP00000036444
ENSMODP00000013054	ENSGALP00000026501
ENSMODP00000035379	ENSGALP00000023902
ENSMODP00000005922	ENSGALP00000025196
ENSMODP00000004736	ENSGALP00000008724
ENSMODP00000000452	ENSGALP00000014155
ENSMODP00000018859	ENSGALP00000022017
ENSMODP00000000469	ENSGALP00000014175
ENSMODP00000001220	ENSGALP00000006772
ENSMODP00000016946	ENSGALP00000041896
ENSMODP00000002563	ENSGALP00000007631
ENSMODP00000003585	ENSGALP00000004095
ENSMODP00000035688	ENSGALP00000023600
ENSMODP00000023213	ENSGALP00000008499
ENSMODP00000000249	ENSGALP00000010965
ENSMODP00000000479	ENSGALP00000021401
ENSMODP00000019401	ENSGALP00000018686
ENSMODP00000001016	ENSGALP00000019932
ENSMODP00000026397	ENSGALP00000026179
ENSMODP00000016123	ENSGALP00000003359
ENSMODP00000021880	ENSGALP00000002590
ENSMODP00000023334	ENSGALP00000018799
ENSMODP00000017975	ENSGALP00000026378
ENSMODP00000021307	ENSGALP00000009531
ENSMODP00000012044	ENSGALP00000024567
ENSMODP00000030207	ENSGALP00000008235
ENSMODP00000024010	ENSGALP00000009155
ENSMODP00000019109	ENSGALP00000041987
ENSMODP00000010652	ENSGALP00000043009
ENSMODP00000019759	ENSGALP00000016852
ENSMODP00000008555	ENSGALP00000008433
ENSMODP00000027957	ENSGALP00000034906
ENSMODP00000023830	ENSGALP00000042484
ENSMODP00000010813	ENSGALP00000015396
ENSMODP00000013424	ENSGALP00000005158
ENSMODP00000016279	ENSGALP00000020284
ENSMODP00000004565	ENSGALP00000017191
ENSMODP00000028423	ENSGALP00000014787
ENSMODP00000004558	ENSGALP00000017195
ENSMODP00000012942	ENSGALP00000014283
ENSMODP00000011716	ENSGALP00000018176
ENSMODP00000013466	ENSGALP00000005119
ENSMODP00000016015	ENSGALP00000023510
ENSMODP00000041197	ENSGALP00000019684
ENSMODP00000023917	ENSGALP00000019031
ENSMODP00000000437	ENSGALP00000000400
ENSMODP00000022719	ENSGALP00000024104
ENSMODP00000002313	ENSGALP00000021529
ENSMODP00000026322	ENSGALP00000041392
ENSMODP00000026321	ENSGALP00000025762
ENSMODP00000017431	ENSGALP00000041784
ENSMODP00000017861	ENSGALP00000007890
ENSMODP00000019785	ENSGALP00000004398
ENSMODP00000013715	ENSGALP00000000885
ENSMODP00000002105	ENSGALP00000040383
ENSMODP00000007274	ENSGALP00000041005
ENSMODP00000002115	ENSGALP00000003616
ENSMODP00000006703	ENSGALP00000014097
ENSMODP00000003752	ENSGALP00000016189
ENSMODP00000024299	ENSGALP00000041524
ENSMODP00000008475	ENSGALP00000009976
ENSMODP00000014960	ENSGALP00000038510
ENSMODP00000015162	ENSGALP00000038764
ENSMODP00000026022	ENSGALP00000014509
ENSMODP00000022909	ENSGALP00000021127
ENSMODP00000021212	ENSGALP00000009867
ENSMODP00000017819	ENSGALP00000038436
ENSMODP00000025593	ENSGALP00000043390
ENSMODP00000010326	ENSGALP00000006977
ENSMODP00000005101	ENSGALP00000001635
ENSMODP00000015992	ENSGALP00000042729
ENSMODP00000018263	ENSGALP00000036138
ENSMODP00000005376	ENSGALP00000021740
ENSMODP00000020621	ENSGALP00000015756
ENSMODP00000016034	ENSGALP00000005007
ENSMODP00000024435	ENSGALP00000010880
ENSMODP00000022554	ENSGALP00000024765
ENSMODP00000002125	ENSGALP00000026259
ENSMODP00000022004	ENSGALP00000039774
ENSMODP00000021415	ENSGALP00000022390
ENSMODP00000021822	ENSGALP00000005123
ENSMODP00000021414	ENSGALP00000026648
ENSMODP00000005123	ENSGALP00000027827
ENSMODP00000021523	ENSGALP00000004350
ENSMODP00000013320	ENSGALP00000020691
ENSMODP00000015379	ENSGALP00000002001
ENSMODP00000011548	ENSGALP00000003058
ENSMODP00000019299	ENSGALP00000017138
ENSMODP00000022037	ENSGALP00000023887
ENSMODP00000030807	ENSGALP00000005381
ENSMODP00000016719	ENSGALP00000001096
ENSMODP00000025787	ENSGALP00000017170
ENSMODP00000011728	ENSGALP00000015127
ENSMODP00000010351	ENSGALP00000042450
ENSMODP00000028759	ENSGALP00000039913
ENSMODP00000006780	ENSGALP00000036925
ENSMODP00000021852	ENSGALP00000022616
ENSMODP00000024163	ENSGALP00000003891
ENSMODP00000002157	ENSGALP00000029130
ENSMODP00000022841	ENSGALP00000041204
ENSMODP00000021988	ENSGALP00000001262
ENSMODP00000013582	ENSGALP00000040623
ENSMODP00000022436	ENSGALP00000024627
ENSMODP00000000187	ENSGALP00000027757
ENSMODP00000004345	ENSGALP00000012086
ENSMODP00000039129	ENSGALP00000006934
ENSMODP00000037855	ENSGALP00000022108
ENSMODP00000011440	ENSGALP00000027552
ENSMODP00000019202	ENSGALP00000023284
ENSMODP00000001457	ENSGALP00000017952
ENSMODP00000015719	ENSGALP00000021824
ENSMODP00000025489	ENSGALP00000005423
ENSMODP00000025762	ENSGALP00000017115
ENSMODP00000005094	ENSGALP00000023190
ENSMODP00000023625	ENSGALP00000036966
ENSMODP00000014093	ENSGALP00000019366
ENSMODP00000012594	ENSGALP00000027492
ENSMODP00000010237	ENSGALP00000005475
ENSMODP00000010248	ENSGALP00000033676
ENSMODP00000000934	ENSGALP00000020426
ENSMODP00000003150	ENSGALP00000012662
ENSMODP00000019976	ENSGALP00000038334
ENSMODP00000006082	ENSGALP00000009526
ENSMODP00000040702	ENSGALP00000027391
ENSMODP00000020657	ENSGALP00000037167
ENSMODP00000002766	ENSGALP00000001312
ENSMODP00000000399	ENSGALP00000016076
ENSMODP00000011531	ENSGALP00000013681
ENSMODP00000011033	ENSGALP00000013190
ENSMODP00000000838	ENSGALP00000039305
ENSMODP00000014368	ENSGALP00000001702
ENSMODP00000025725	ENSGALP00000023025
ENSMODP00000025340	ENSGALP00000036860
ENSMODP00000017239	ENSGALP00000019012
ENSMODP00000008441	ENSGALP00000017453
ENSMODP00000018248	ENSGALP00000004232
ENSMODP00000016300	ENSGALP00000004490
ENSMODP00000024624	ENSGALP00000007139
ENSMODP00000026280	ENSGALP00000025348
ENSMODP00000006642	ENSGALP00000002228
ENSMODP00000013456	ENSGALP00000001051
ENSMODP00000022110	ENSGALP00000023938
ENSMODP00000023187	ENSGALP00000041541
ENSMODP00000006952	ENSGALP00000002189
ENSMODP00000034906	ENSGALP00000020696
ENSMODP00000011646	ENSGALP00000043364
ENSMODP00000029642	ENSGALP00000011635
ENSMODP00000001893	ENSGALP00000027988
ENSMODP00000016281	ENSGALP00000006566
ENSMODP00000022210	ENSGALP00000013911
ENSMODP00000023242	ENSGALP00000003371
ENSMODP00000019103	ENSGALP00000009781
ENSMODP00000015362	ENSGALP00000001973
ENSMODP00000001219	ENSGALP00000043342
ENSMODP00000003434	ENSGALP00000022589
ENSMODP00000008501	ENSGALP00000027954
ENSMODP00000032729	ENSGALP00000000971
ENSMODP00000013337	ENSGALP00000027436
ENSMODP00000023139	ENSGALP00000042241
ENSMODP00000020292	ENSGALP00000007155
ENSMODP00000021849	ENSGALP00000022613
ENSMODP00000040586	ENSGALP00000042200
ENSMODP00000005066	ENSGALP00000001658
ENSMODP00000039503	ENSGALP00000022667
ENSMODP00000002547	ENSGALP00000041630
ENSMODP00000007208	ENSGALP00000011899
ENSMODP00000007632	ENSGALP00000007931
ENSMODP00000001534	ENSGALP00000020491
ENSMODP00000019745	ENSGALP00000015287
ENSMODP00000005749	ENSGALP00000013584
ENSMODP00000019494	ENSGALP00000024623
ENSMODP00000035126	ENSGALP00000042077
ENSMODP00000011937	ENSGALP00000007246
ENSMODP00000023649	ENSGALP00000019534
ENSMODP00000000328	ENSGALP00000008383
ENSMODP00000039408	ENSGALP00000008417
ENSMODP00000012595	ENSGALP00000042275
ENSMODP00000001926	ENSGALP00000020598
ENSMODP00000024807	ENSGALP00000013730
ENSMODP00000017725	ENSGALP00000010423
ENSMODP00000021741	ENSGALP00000022444
ENSMODP00000026347	ENSGALP00000043426
ENSMODP00000029187	ENSGALP00000009161
ENSMODP00000008591	ENSGALP00000017478
ENSMODP00000038904	ENSGALP00000016142
ENSMODP00000012579	ENSGALP00000020819
ENSMODP00000023619	ENSGALP00000016521
ENSMODP00000038304	ENSGALP00000035454
ENSMODP00000003794	ENSGALP00000020312
ENSMODP00000033223	ENSGALP00000011738
ENSMODP00000008393	ENSGALP00000025229
ENSMODP00000009029	ENSGALP00000012961
ENSMODP00000008368	ENSGALP00000009899
ENSMODP00000009421	ENSGALP00000022298
ENSMODP00000010627	ENSGALP00000006172
ENSMODP00000010403	ENSGALP00000027609
ENSMODP00000002576	ENSGALP00000012750
ENSMODP00000008240	ENSGALP00000001660
ENSMODP00000021761	ENSGALP00000043276
ENSMODP00000001721	ENSGALP00000021516
ENSMODP00000026291	ENSGALP00000026030
ENSMODP00000017128	ENSGALP00000020927
ENSMODP00000007108	ENSGALP00000033974
ENSMODP00000004867	ENSGALP00000012678
ENSMODP00000008673	ENSGALP00000006494
ENSMODP00000005945	ENSGALP00000009387
ENSMODP00000000301	ENSGALP00000007102
ENSMODP00000010528	ENSGALP00000017154
ENSMODP00000010073	ENSGALP00000035850
ENSMODP00000009501	ENSGALP00000019779
ENSMODP00000003910	ENSGALP00000038747
ENSMODP00000001101	ENSGALP00000019969
ENSMODP00000002815	ENSGALP00000019650
ENSMODP00000012726	ENSGALP00000014376
ENSMODP00000002854	ENSGALP00000020777
ENSMODP00000004406	ENSGALP00000020364
ENSMODP00000009401	ENSGALP00000002014
ENSMODP00000017551	ENSGALP00000039652
ENSMODP00000001455	ENSGALP00000015051
ENSMODP00000030254	ENSGALP00000035888
ENSMODP00000015519	ENSGALP00000003964
ENSMODP00000025939	ENSGALP00000019178
ENSMODP00000029725	ENSGALP00000011711
ENSMODP00000007595	ENSGALP00000002699
ENSMODP00000000448	ENSGALP00000002030
ENSMODP00000016476	ENSGALP00000038901
ENSMODP00000013976	ENSGALP00000027407
ENSMODP00000037324	ENSGALP00000018103
ENSMODP00000021756	ENSGALP00000041622
ENSMODP00000014791	ENSGALP00000007181
ENSMODP00000007535	ENSGALP00000015000
ENSMODP00000004307	ENSGALP00000022199
ENSMODP00000031416	ENSGALP00000010910
ENSMODP00000004279	ENSGALP00000008427
ENSMODP00000016550	ENSGALP00000010929
ENSMODP00000002057	ENSGALP00000024142
ENSMODP00000022190	ENSGALP00000013709
ENSMODP00000023903	ENSGALP00000041636
ENSMODP00000016112	ENSGALP00000006431
ENSMODP00000011712	ENSGALP00000027264
ENSMODP00000003168	ENSGALP00000027072
ENSMODP00000006821	ENSGALP00000016926
ENSMODP00000007341	ENSGALP00000015071
ENSMODP00000023634	ENSGALP00000016706
ENSMODP00000036418	ENSGALP00000041185
ENSMODP00000031883	ENSGALP00000040722
ENSMODP00000008755	ENSGALP00000007382
ENSMODP00000005090	ENSGALP00000007317
ENSMODP00000022716	ENSGALP00000019231
ENSMODP00000000802	ENSGALP00000016253
ENSMODP00000023352	ENSGALP00000020022
ENSMODP00000011249	ENSGALP00000006671
ENSMODP00000011702	ENSGALP00000043246
ENSMODP00000016105	ENSGALP00000006365
ENSMODP00000005316	ENSGALP00000041702
ENSMODP00000004548	ENSGALP00000017201
ENSMODP00000000178	ENSGALP00000023169
ENSMODP00000021395	ENSGALP00000035839
ENSMODP00000021711	ENSGALP00000040812
ENSMODP00000022804	ENSGALP00000024377
ENSMODP00000025661	ENSGALP00000002465
ENSMODP00000015049	ENSGALP00000006378
ENSMODP00000000136	ENSGALP00000013993
ENSMODP00000005076	ENSGALP00000040377
ENSMODP00000000410	ENSGALP00000026933
ENSMODP00000022549	ENSGALP00000024760
ENSMODP00000025381	ENSGALP00000023916
ENSMODP00000022480	ENSGALP00000024778
ENSMODP00000000623	ENSGALP00000016204
ENSMODP00000005965	ENSGALP00000042038
ENSMODP00000000937	ENSGALP00000041380
ENSMODP00000001469	ENSGALP00000041129
ENSMODP00000035585	ENSGALP00000015559
ENSMODP00000012855	ENSGALP00000000540
ENSMODP00000018160	ENSGALP00000018802
ENSMODP00000020356	ENSGALP00000013782
ENSMODP00000003924	ENSGALP00000017392
ENSMODP00000014627	ENSGALP00000035503
ENSMODP00000013896	ENSGALP00000002109
ENSMODP00000015068	ENSGALP00000035933
ENSMODP00000040581	ENSGALP00000028353
ENSMODP00000023432	ENSGALP00000026245
ENSMODP00000000143	ENSGALP00000006798
ENSMODP00000000708	ENSGALP00000020315
ENSMODP00000003046	ENSGALP00000010093
ENSMODP00000013666	ENSGALP00000006162
ENSMODP00000003297	ENSGALP00000020574
ENSMODP00000006859	ENSGALP00000008061
ENSMODP00000005883	ENSGALP00000009323
ENSMODP00000004209	ENSGALP00000032851
ENSMODP00000019311	ENSGALP00000017255
ENSMODP00000007439	ENSGALP00000027189
ENSMODP00000022689	ENSGALP00000024921
ENSMODP00000018831	ENSGALP00000011836
ENSMODP00000010999	ENSGALP00000043116
ENSMODP00000024289	ENSGALP00000024006
ENSMODP00000021901	ENSGALP00000016094
ENSMODP00000024261	ENSGALP00000010704
ENSMODP00000025903	ENSGALP00000020005
ENSMODP00000003590	ENSGALP00000043142
ENSMODP00000037274	ENSGALP00000024696
ENSMODP00000035224	ENSGALP00000007937
ENSMODP00000036763	ENSGALP00000027143
ENSMODP00000014386	ENSGALP00000013147
[truncated: 7,871 more rows]
