# Supplementary material for: Reconstruction of proto-vertebrate, proto-cyclostome and proto-gnathostome genomes provides new insights into early vertebrate evolution
Source: Nat Commun. 2021 Jul 23;12:4489. doi: 10.1038/s41467-021-24573-z (PMC8302630; doi:10.1038/s41467-021-24573-z)
Supplement: Supplementary file 4 — Supplementary Data 1 [file 41467_2021_24573_MOESM4_ESM.zip › SuppData1/orthologs/MONDO-GASAC.txt]

ENSMODP00000016222	ENSGACP00000003450
ENSMODP00000022186	ENSGACP00000018304
ENSMODP00000022186	ENSGACP00000003045
ENSMODP00000006413	ENSGACP00000026872
ENSMODP00000021006	ENSGACP00000008784
ENSMODP00000020505	ENSGACP00000027282
ENSMODP00000012374	ENSGACP00000017512
ENSMODP00000016247	ENSGACP00000003444
ENSMODP00000009976	ENSGACP00000027655
ENSMODP00000024314	ENSGACP00000015229
ENSMODP00000023878	ENSGACP00000013204
ENSMODP00000002624	ENSGACP00000018412
ENSMODP00000020244	ENSGACP00000004939
ENSMODP00000028608	ENSGACP00000007033
ENSMODP00000019742	ENSGACP00000012136
ENSMODP00000023074	ENSGACP00000004873
ENSMODP00000002660	ENSGACP00000002806
ENSMODP00000002660	ENSGACP00000023126
ENSMODP00000005540	ENSGACP00000004170
ENSMODP00000003267	ENSGACP00000000014
ENSMODP00000011631	ENSGACP00000010389
ENSMODP00000026393	ENSGACP00000020510
ENSMODP00000020165	ENSGACP00000004209
ENSMODP00000001568	ENSGACP00000000488
ENSMODP00000020576	ENSGACP00000013531
ENSMODP00000028394	ENSGACP00000014122
ENSMODP00000000677	ENSGACP00000014108
ENSMODP00000023578	ENSGACP00000015493
ENSMODP00000023578	ENSGACP00000004288
ENSMODP00000024842	ENSGACP00000018787
ENSMODP00000020567	ENSGACP00000013540
ENSMODP00000020567	ENSGACP00000012095
ENSMODP00000000005	ENSGACP00000020058
ENSMODP00000003305	ENSGACP00000025883
ENSMODP00000016701	ENSGACP00000005703
ENSMODP00000021625	ENSGACP00000020860
ENSMODP00000021625	ENSGACP00000006974
ENSMODP00000024756	ENSGACP00000022648
ENSMODP00000024090	ENSGACP00000014759
ENSMODP00000034686	ENSGACP00000006839
ENSMODP00000034686	ENSGACP00000022315
ENSMODP00000001331	ENSGACP00000011561
ENSMODP00000001331	ENSGACP00000002990
ENSMODP00000024667	ENSGACP00000021969
ENSMODP00000021116	ENSGACP00000025513
ENSMODP00000015137	ENSGACP00000025845
ENSMODP00000011243	ENSGACP00000019294
ENSMODP00000006081	ENSGACP00000009755
ENSMODP00000017560	ENSGACP00000015915
ENSMODP00000037659	ENSGACP00000010900
ENSMODP00000035512	ENSGACP00000013505
ENSMODP00000014612	ENSGACP00000023103
ENSMODP00000010442	ENSGACP00000002295
ENSMODP00000016379	ENSGACP00000012521
ENSMODP00000008107	ENSGACP00000004603
ENSMODP00000026124	ENSGACP00000011567
ENSMODP00000011474	ENSGACP00000006206
ENSMODP00000026122	ENSGACP00000011590
ENSMODP00000023478	ENSGACP00000004274
ENSMODP00000023478	ENSGACP00000015475
ENSMODP00000015235	ENSGACP00000017407
ENSMODP00000041284	ENSGACP00000007063
ENSMODP00000004541	ENSGACP00000013968
ENSMODP00000003832	ENSGACP00000015931
ENSMODP00000006867	ENSGACP00000009933
ENSMODP00000000179	ENSGACP00000005141
ENSMODP00000004891	ENSGACP00000023842
ENSMODP00000000959	ENSGACP00000009128
ENSMODP00000012028	ENSGACP00000005885
ENSMODP00000029754	ENSGACP00000008256
ENSMODP00000004041	ENSGACP00000021278
ENSMODP00000022102	ENSGACP00000026085
ENSMODP00000025585	ENSGACP00000024121
ENSMODP00000016495	ENSGACP00000014218
ENSMODP00000014171	ENSGACP00000008788
ENSMODP00000015986	ENSGACP00000012624
ENSMODP00000003492	ENSGACP00000006233
ENSMODP00000007364	ENSGACP00000022472
ENSMODP00000007623	ENSGACP00000018261
ENSMODP00000030239	ENSGACP00000022347
ENSMODP00000013412	ENSGACP00000007046
ENSMODP00000012859	ENSGACP00000017631
ENSMODP00000040508	ENSGACP00000010032
ENSMODP00000016741	ENSGACP00000016853
ENSMODP00000037068	ENSGACP00000010215
ENSMODP00000015720	ENSGACP00000007839
ENSMODP00000000761	ENSGACP00000002797
ENSMODP00000000761	ENSGACP00000008850
ENSMODP00000036453	ENSGACP00000003687
ENSMODP00000024298	ENSGACP00000013891
ENSMODP00000024298	ENSGACP00000015752
ENSMODP00000013611	ENSGACP00000024876
ENSMODP00000002121	ENSGACP00000005558
ENSMODP00000034167	ENSGACP00000011056
ENSMODP00000021361	ENSGACP00000023914
ENSMODP00000021361	ENSGACP00000004412
ENSMODP00000025206	ENSGACP00000013838
ENSMODP00000014344	ENSGACP00000010614
ENSMODP00000023381	ENSGACP00000000678
ENSMODP00000029105	ENSGACP00000002669
ENSMODP00000011376	ENSGACP00000022578
ENSMODP00000020886	ENSGACP00000016521
ENSMODP00000013331	ENSGACP00000011213
ENSMODP00000017273	ENSGACP00000023031
ENSMODP00000013863	ENSGACP00000018735
ENSMODP00000036044	ENSGACP00000010089
ENSMODP00000022560	ENSGACP00000003980
ENSMODP00000006951	ENSGACP00000020505
ENSMODP00000008288	ENSGACP00000008514
ENSMODP00000013900	ENSGACP00000024791
ENSMODP00000017320	ENSGACP00000024033
ENSMODP00000015229	ENSGACP00000003038
ENSMODP00000025996	ENSGACP00000002405
ENSMODP00000016389	ENSGACP00000011399
ENSMODP00000000402	ENSGACP00000016404
ENSMODP00000009650	ENSGACP00000001035
ENSMODP00000002182	ENSGACP00000026319
ENSMODP00000002182	ENSGACP00000015343
ENSMODP00000011765	ENSGACP00000020270
ENSMODP00000019074	ENSGACP00000024658
ENSMODP00000005435	ENSGACP00000021658
ENSMODP00000016852	ENSGACP00000018417
ENSMODP00000016852	ENSGACP00000008623
ENSMODP00000000500	ENSGACP00000022764
ENSMODP00000024292	ENSGACP00000006111
ENSMODP00000024292	ENSGACP00000023493
ENSMODP00000013464	ENSGACP00000014394
ENSMODP00000008628	ENSGACP00000008802
ENSMODP00000004044	ENSGACP00000019210
ENSMODP00000002679	ENSGACP00000002834
ENSMODP00000007893	ENSGACP00000002348
ENSMODP00000007893	ENSGACP00000023091
ENSMODP00000021412	ENSGACP00000015815
ENSMODP00000023606	ENSGACP00000022066
ENSMODP00000004519	ENSGACP00000010750
ENSMODP00000039634	ENSGACP00000012695
ENSMODP00000039634	ENSGACP00000007203
ENSMODP00000037970	ENSGACP00000005237
ENSMODP00000004963	ENSGACP00000024500
ENSMODP00000001757	ENSGACP00000025056
ENSMODP00000036437	ENSGACP00000003704
ENSMODP00000005386	ENSGACP00000016370
ENSMODP00000007425	ENSGACP00000022984
ENSMODP00000026554	ENSGACP00000004888
ENSMODP00000005255	ENSGACP00000002403
ENSMODP00000000790	ENSGACP00000008807
ENSMODP00000031750	ENSGACP00000022304
ENSMODP00000020405	ENSGACP00000020352
ENSMODP00000013151	ENSGACP00000018750
ENSMODP00000013497	ENSGACP00000000372
ENSMODP00000002193	ENSGACP00000014494
ENSMODP00000005016	ENSGACP00000023747
ENSMODP00000021509	ENSGACP00000004440
ENSMODP00000021545	ENSGACP00000005070
ENSMODP00000002877	ENSGACP00000002886
ENSMODP00000008929	ENSGACP00000007201
ENSMODP00000008929	ENSGACP00000024497
ENSMODP00000013499	ENSGACP00000010311
ENSMODP00000034760	ENSGACP00000020639
ENSMODP00000017133	ENSGACP00000011727
ENSMODP00000031383	ENSGACP00000006806
ENSMODP00000027887	ENSGACP00000017136
ENSMODP00000006876	ENSGACP00000005071
ENSMODP00000012731	ENSGACP00000001491
ENSMODP00000001749	ENSGACP00000010693
ENSMODP00000017923	ENSGACP00000000220
ENSMODP00000012407	ENSGACP00000012914
ENSMODP00000004582	ENSGACP00000009347
ENSMODP00000004582	ENSGACP00000025450
ENSMODP00000021647	ENSGACP00000024285
ENSMODP00000007382	ENSGACP00000023016
ENSMODP00000004284	ENSGACP00000019572
ENSMODP00000020969	ENSGACP00000014238
ENSMODP00000019075	ENSGACP00000008454
ENSMODP00000019115	ENSGACP00000010767
ENSMODP00000019115	ENSGACP00000009332
ENSMODP00000012345	ENSGACP00000003473
ENSMODP00000026928	ENSGACP00000006347
ENSMODP00000018395	ENSGACP00000008366
ENSMODP00000018395	ENSGACP00000011689
ENSMODP00000013451	ENSGACP00000021542
ENSMODP00000013451	ENSGACP00000012439
ENSMODP00000013531	ENSGACP00000012414
ENSMODP00000033297	ENSGACP00000006410
ENSMODP00000033297	ENSGACP00000017305
ENSMODP00000019398	ENSGACP00000018854
ENSMODP00000019398	ENSGACP00000003269
ENSMODP00000003179	ENSGACP00000004022
ENSMODP00000007000	ENSGACP00000021129
ENSMODP00000024699	ENSGACP00000021829
ENSMODP00000024699	ENSGACP00000015846
ENSMODP00000003320	ENSGACP00000013084
ENSMODP00000021986	ENSGACP00000022235
ENSMODP00000024349	ENSGACP00000024618
ENSMODP00000022203	ENSGACP00000018219
ENSMODP00000001020	ENSGACP00000019166
ENSMODP00000025425	ENSGACP00000008117
ENSMODP00000016658	ENSGACP00000002055
ENSMODP00000024177	ENSGACP00000019859
ENSMODP00000006059	ENSGACP00000005941
ENSMODP00000013827	ENSGACP00000005138
ENSMODP00000013818	ENSGACP00000025436
ENSMODP00000022239	ENSGACP00000005837
ENSMODP00000006713	ENSGACP00000023196
ENSMODP00000006713	ENSGACP00000005211
ENSMODP00000016086	ENSGACP00000019610
ENSMODP00000016086	ENSGACP00000017490
ENSMODP00000025150	ENSGACP00000013771
ENSMODP00000025150	ENSGACP00000020523
ENSMODP00000000370	ENSGACP00000008747
ENSMODP00000018131	ENSGACP00000013296
ENSMODP00000012871	ENSGACP00000023395
ENSMODP00000012871	ENSGACP00000024826
ENSMODP00000017612	ENSGACP00000027605
ENSMODP00000012865	ENSGACP00000004758
ENSMODP00000013397	ENSGACP00000003129
ENSMODP00000015857	ENSGACP00000007790
ENSMODP00000015857	ENSGACP00000016640
ENSMODP00000020847	ENSGACP00000025425
ENSMODP00000004951	ENSGACP00000023045
ENSMODP00000031789	ENSGACP00000011374
ENSMODP00000031789	ENSGACP00000016639
ENSMODP00000033636	ENSGACP00000013919
ENSMODP00000017863	ENSGACP00000007495
ENSMODP00000038839	ENSGACP00000001068
ENSMODP00000023326	ENSGACP00000008073
ENSMODP00000013862	ENSGACP00000014609
ENSMODP00000005633	ENSGACP00000010177
ENSMODP00000002353	ENSGACP00000015729
ENSMODP00000020662	ENSGACP00000010104
ENSMODP00000018114	ENSGACP00000027541
ENSMODP00000003778	ENSGACP00000020789
ENSMODP00000003778	ENSGACP00000013293
ENSMODP00000016652	ENSGACP00000019511
ENSMODP00000023397	ENSGACP00000017434
ENSMODP00000023397	ENSGACP00000005074
ENSMODP00000003368	ENSGACP00000011768
ENSMODP00000000346	ENSGACP00000015220
ENSMODP00000034629	ENSGACP00000006905
ENSMODP00000034629	ENSGACP00000022342
ENSMODP00000012753	ENSGACP00000018068
ENSMODP00000005649	ENSGACP00000001510
ENSMODP00000019189	ENSGACP00000011518
ENSMODP00000019192	ENSGACP00000011514
ENSMODP00000015236	ENSGACP00000007653
ENSMODP00000005729	ENSGACP00000005156
ENSMODP00000011064	ENSGACP00000005372
ENSMODP00000001454	ENSGACP00000020863
ENSMODP00000021931	ENSGACP00000006436
ENSMODP00000024509	ENSGACP00000013194
ENSMODP00000010755	ENSGACP00000011152
ENSMODP00000010746	ENSGACP00000011147
ENSMODP00000000909	ENSGACP00000014281
ENSMODP00000010740	ENSGACP00000011138
ENSMODP00000016933	ENSGACP00000006350
ENSMODP00000035258	ENSGACP00000010944
ENSMODP00000000835	ENSGACP00000022338
ENSMODP00000000835	ENSGACP00000014096
ENSMODP00000024821	ENSGACP00000020152
ENSMODP00000021392	ENSGACP00000026379
ENSMODP00000021392	ENSGACP00000015814
ENSMODP00000016401	ENSGACP00000015693
ENSMODP00000002302	ENSGACP00000018115
ENSMODP00000023618	ENSGACP00000017867
ENSMODP00000017858	ENSGACP00000007480
ENSMODP00000012397	ENSGACP00000023702
ENSMODP00000003704	ENSGACP00000008047
ENSMODP00000003835	ENSGACP00000002773
ENSMODP00000002775	ENSGACP00000009197
ENSMODP00000022195	ENSGACP00000007682
ENSMODP00000019036	ENSGACP00000003774
ENSMODP00000021585	ENSGACP00000023139
ENSMODP00000017428	ENSGACP00000009670
ENSMODP00000026323	ENSGACP00000020139
ENSMODP00000007727	ENSGACP00000022997
ENSMODP00000016781	ENSGACP00000016288
ENSMODP00000016781	ENSGACP00000026639
ENSMODP00000007822	ENSGACP00000017963
ENSMODP00000007822	ENSGACP00000014611
ENSMODP00000033334	ENSGACP00000003972
ENSMODP00000007124	ENSGACP00000007261
ENSMODP00000019317	ENSGACP00000005865
ENSMODP00000026127	ENSGACP00000015077
ENSMODP00000035640	ENSGACP00000003636
ENSMODP00000006054	ENSGACP00000022041
ENSMODP00000007035	ENSGACP00000022171
ENSMODP00000008417	ENSGACP00000014617
ENSMODP00000015774	ENSGACP00000023960
ENSMODP00000011325	ENSGACP00000003253
ENSMODP00000009929	ENSGACP00000025585
ENSMODP00000002001	ENSGACP00000013823
ENSMODP00000004035	ENSGACP00000006910
ENSMODP00000013128	ENSGACP00000000546
ENSMODP00000026470	ENSGACP00000008541
ENSMODP00000016349	ENSGACP00000016976
ENSMODP00000016685	ENSGACP00000021564
ENSMODP00000021636	ENSGACP00000023933
ENSMODP00000001690	ENSGACP00000010018
ENSMODP00000017180	ENSGACP00000010158
ENSMODP00000017180	ENSGACP00000010766
ENSMODP00000026357	ENSGACP00000002976
ENSMODP00000014773	ENSGACP00000009782
ENSMODP00000008455	ENSGACP00000014610
ENSMODP00000009509	ENSGACP00000010870
ENSMODP00000020177	ENSGACP00000017221
ENSMODP00000015849	ENSGACP00000006610
ENSMODP00000018579	ENSGACP00000024519
ENSMODP00000018579	ENSGACP00000022977
ENSMODP00000040020	ENSGACP00000002710
ENSMODP00000029534	ENSGACP00000004756
ENSMODP00000029534	ENSGACP00000024428
ENSMODP00000016929	ENSGACP00000008120
ENSMODP00000016929	ENSGACP00000026911
ENSMODP00000006206	ENSGACP00000023362
ENSMODP00000016948	ENSGACP00000009622
ENSMODP00000016950	ENSGACP00000009627
ENSMODP00000016950	ENSGACP00000026912
ENSMODP00000016932	ENSGACP00000008126
ENSMODP00000025635	ENSGACP00000018009
ENSMODP00000025635	ENSGACP00000026115
ENSMODP00000025666	ENSGACP00000012368
ENSMODP00000009215	ENSGACP00000002501
ENSMODP00000005689	ENSGACP00000024161
ENSMODP00000020264	ENSGACP00000015186
ENSMODP00000010276	ENSGACP00000019007
ENSMODP00000024418	ENSGACP00000009364
ENSMODP00000024418	ENSGACP00000022283
ENSMODP00000022105	ENSGACP00000016040
ENSMODP00000014796	ENSGACP00000027323
ENSMODP00000037021	ENSGACP00000011344
ENSMODP00000002608	ENSGACP00000015467
ENSMODP00000018917	ENSGACP00000012004
ENSMODP00000018917	ENSGACP00000008427
ENSMODP00000010074	ENSGACP00000020774
ENSMODP00000023816	ENSGACP00000019686
ENSMODP00000015433	ENSGACP00000007393
ENSMODP00000017578	ENSGACP00000014077
ENSMODP00000017578	ENSGACP00000002623
ENSMODP00000020393	ENSGACP00000018930
ENSMODP00000020393	ENSGACP00000022151
ENSMODP00000004989	ENSGACP00000024490
ENSMODP00000004989	ENSGACP00000016156
ENSMODP00000015030	ENSGACP00000003890
ENSMODP00000017783	ENSGACP00000008971
ENSMODP00000017783	ENSGACP00000010715
ENSMODP00000029570	ENSGACP00000009867
ENSMODP00000004225	ENSGACP00000018335
ENSMODP00000024791	ENSGACP00000020593
ENSMODP00000017558	ENSGACP00000003601
ENSMODP00000005034	ENSGACP00000008287
ENSMODP00000005034	ENSGACP00000003954
ENSMODP00000028670	ENSGACP00000011110
ENSMODP00000023005	ENSGACP00000018118
ENSMODP00000013329	ENSGACP00000017819
ENSMODP00000012713	ENSGACP00000011957
ENSMODP00000006389	ENSGACP00000020024
ENSMODP00000006313	ENSGACP00000020028
ENSMODP00000007629	ENSGACP00000010507
ENSMODP00000012781	ENSGACP00000015759
ENSMODP00000012781	ENSGACP00000027242
ENSMODP00000037511	ENSGACP00000006238
ENSMODP00000000643	ENSGACP00000013450
ENSMODP00000014248	ENSGACP00000007062
ENSMODP00000023356	ENSGACP00000006011
ENSMODP00000011237	ENSGACP00000018621
ENSMODP00000034145	ENSGACP00000025390
ENSMODP00000029074	ENSGACP00000015595
ENSMODP00000028794	ENSGACP00000027075
ENSMODP00000028794	ENSGACP00000011371
ENSMODP00000020748	ENSGACP00000014438
ENSMODP00000020748	ENSGACP00000002482
ENSMODP00000010196	ENSGACP00000010138
ENSMODP00000024458	ENSGACP00000002636
ENSMODP00000024853	ENSGACP00000014484
ENSMODP00000028979	ENSGACP00000007335
ENSMODP00000001626	ENSGACP00000014770
ENSMODP00000034890	ENSGACP00000010547
ENSMODP00000007927	ENSGACP00000014826
ENSMODP00000000814	ENSGACP00000010458
ENSMODP00000000814	ENSGACP00000007957
ENSMODP00000007157	ENSGACP00000007626
ENSMODP00000004469	ENSGACP00000011322
ENSMODP00000024590	ENSGACP00000021331
ENSMODP00000024590	ENSGACP00000013049
ENSMODP00000001502	ENSGACP00000014740
ENSMODP00000004693	ENSGACP00000025750
ENSMODP00000004192	ENSGACP00000019139
ENSMODP00000025233	ENSGACP00000021558
ENSMODP00000025233	ENSGACP00000025677
ENSMODP00000031563	ENSGACP00000015799
ENSMODP00000035883	ENSGACP00000006721
ENSMODP00000035883	ENSGACP00000012822
ENSMODP00000011235	ENSGACP00000022562
ENSMODP00000019655	ENSGACP00000011924
ENSMODP00000001450	ENSGACP00000008097
ENSMODP00000001450	ENSGACP00000013458
ENSMODP00000037216	ENSGACP00000018946
ENSMODP00000020163	ENSGACP00000012763
ENSMODP00000037031	ENSGACP00000023501
ENSMODP00000004914	ENSGACP00000001210
ENSMODP00000008363	ENSGACP00000014637
ENSMODP00000023740	ENSGACP00000017766
ENSMODP00000013887	ENSGACP00000026775
ENSMODP00000004893	ENSGACP00000017720
ENSMODP00000004893	ENSGACP00000023168
ENSMODP00000035754	ENSGACP00000000388
ENSMODP00000035754	ENSGACP00000010687
ENSMODP00000024714	ENSGACP00000027546
ENSMODP00000020099	ENSGACP00000022436
ENSMODP00000040556	ENSGACP00000009783
ENSMODP00000022442	ENSGACP00000013794
ENSMODP00000022442	ENSGACP00000002583
ENSMODP00000004958	ENSGACP00000008851
ENSMODP00000018134	ENSGACP00000011962
ENSMODP00000024244	ENSGACP00000021742
ENSMODP00000006025	ENSGACP00000007476
ENSMODP00000003796	ENSGACP00000002768
ENSMODP00000020994	ENSGACP00000008862
ENSMODP00000011509	ENSGACP00000002243
ENSMODP00000004108	ENSGACP00000023563
ENSMODP00000006215	ENSGACP00000004347
ENSMODP00000016598	ENSGACP00000024642
ENSMODP00000015178	ENSGACP00000023961
ENSMODP00000011747	ENSGACP00000010920
ENSMODP00000021456	ENSGACP00000020256
ENSMODP00000022547	ENSGACP00000018674
ENSMODP00000025985	ENSGACP00000001541
ENSMODP00000035244	ENSGACP00000025293
ENSMODP00000037000	ENSGACP00000021244
ENSMODP00000010540	ENSGACP00000015197
ENSMODP00000015462	ENSGACP00000010883
ENSMODP00000028490	ENSGACP00000010157
ENSMODP00000035353	ENSGACP00000016455
ENSMODP00000007192	ENSGACP00000007247
ENSMODP00000011498	ENSGACP00000008515
ENSMODP00000011498	ENSGACP00000010891
ENSMODP00000033084	ENSGACP00000005764
ENSMODP00000012038	ENSGACP00000006690
ENSMODP00000012043	ENSGACP00000027174
ENSMODP00000025712	ENSGACP00000023717
ENSMODP00000008837	ENSGACP00000003615
ENSMODP00000035049	ENSGACP00000005917
ENSMODP00000013890	ENSGACP00000024117
ENSMODP00000023997	ENSGACP00000018050
ENSMODP00000019174	ENSGACP00000018757
ENSMODP00000006105	ENSGACP00000020047
ENSMODP00000006105	ENSGACP00000007585
ENSMODP00000011310	ENSGACP00000026129
ENSMODP00000038432	ENSGACP00000003547
ENSMODP00000016953	ENSGACP00000019183
ENSMODP00000038094	ENSGACP00000002744
ENSMODP00000007186	ENSGACP00000002016
ENSMODP00000025808	ENSGACP00000018705
ENSMODP00000014214	ENSGACP00000010376
ENSMODP00000014214	ENSGACP00000007930
ENSMODP00000011506	ENSGACP00000025486
ENSMODP00000011506	ENSGACP00000016795
ENSMODP00000019642	ENSGACP00000025138
ENSMODP00000019642	ENSGACP00000011755
ENSMODP00000013017	ENSGACP00000002674
ENSMODP00000034038	ENSGACP00000018076
ENSMODP00000024630	ENSGACP00000022972
ENSMODP00000007314	ENSGACP00000008295
ENSMODP00000000807	ENSGACP00000014107
ENSMODP00000025533	ENSGACP00000006667
ENSMODP00000007786	ENSGACP00000024356
ENSMODP00000009993	ENSGACP00000011466
ENSMODP00000037551	ENSGACP00000003847
ENSMODP00000004628	ENSGACP00000022310
ENSMODP00000001075	ENSGACP00000017391
ENSMODP00000004183	ENSGACP00000021571
ENSMODP00000037028	ENSGACP00000021553
ENSMODP00000025394	ENSGACP00000023675
ENSMODP00000025394	ENSGACP00000009161
ENSMODP00000025382	ENSGACP00000023666
ENSMODP00000034209	ENSGACP00000022606
ENSMODP00000000451	ENSGACP00000003183
ENSMODP00000000451	ENSGACP00000011082
ENSMODP00000037704	ENSGACP00000018264
ENSMODP00000025104	ENSGACP00000023531
ENSMODP00000003741	ENSGACP00000008056
ENSMODP00000003741	ENSGACP00000009168
ENSMODP00000016415	ENSGACP00000022048
ENSMODP00000007578	ENSGACP00000018629
ENSMODP00000007578	ENSGACP00000024982
ENSMODP00000017159	ENSGACP00000016335
ENSMODP00000001221	ENSGACP00000019459
ENSMODP00000001221	ENSGACP00000020854
ENSMODP00000017940	ENSGACP00000017279
ENSMODP00000015526	ENSGACP00000006884
ENSMODP00000004828	ENSGACP00000023755
ENSMODP00000010212	ENSGACP00000002114
ENSMODP00000011028	ENSGACP00000019214
ENSMODP00000020372	ENSGACP00000001216
ENSMODP00000020372	ENSGACP00000001729
ENSMODP00000010574	ENSGACP00000017178
ENSMODP00000009583	ENSGACP00000021150
ENSMODP00000026216	ENSGACP00000026689
ENSMODP00000017759	ENSGACP00000012092
ENSMODP00000020345	ENSGACP00000023826
ENSMODP00000020345	ENSGACP00000021508
ENSMODP00000018923	ENSGACP00000003882
ENSMODP00000033680	ENSGACP00000008443
ENSMODP00000033680	ENSGACP00000025295
ENSMODP00000038197	ENSGACP00000015893
ENSMODP00000038197	ENSGACP00000019478
ENSMODP00000002177	ENSGACP00000012018
ENSMODP00000002177	ENSGACP00000000954
ENSMODP00000011613	ENSGACP00000003981
ENSMODP00000016140	ENSGACP00000023947
ENSMODP00000018953	ENSGACP00000019749
ENSMODP00000009558	ENSGACP00000015247
ENSMODP00000002133	ENSGACP00000018081
ENSMODP00000006650	ENSGACP00000001845
ENSMODP00000007345	ENSGACP00000024168
ENSMODP00000001843	ENSGACP00000009082
ENSMODP00000000384	ENSGACP00000022777
ENSMODP00000025829	ENSGACP00000018775
ENSMODP00000014169	ENSGACP00000017417
ENSMODP00000013383	ENSGACP00000021216
ENSMODP00000006152	ENSGACP00000027504
ENSMODP00000020206	ENSGACP00000005858
ENSMODP00000021326	ENSGACP00000010265
ENSMODP00000021326	ENSGACP00000009778
ENSMODP00000020260	ENSGACP00000015141
ENSMODP00000022127	ENSGACP00000023030
ENSMODP00000024585	ENSGACP00000013038
ENSMODP00000022138	ENSGACP00000014266
ENSMODP00000022138	ENSGACP00000021767
ENSMODP00000024224	ENSGACP00000000463
ENSMODP00000024224	ENSGACP00000004984
ENSMODP00000037712	ENSGACP00000010282
ENSMODP00000022880	ENSGACP00000026330
ENSMODP00000021633	ENSGACP00000018424
ENSMODP00000021633	ENSGACP00000010363
ENSMODP00000012958	ENSGACP00000015764
ENSMODP00000012958	ENSGACP00000027003
ENSMODP00000006141	ENSGACP00000022490
ENSMODP00000012151	ENSGACP00000022529
ENSMODP00000038229	ENSGACP00000025239
ENSMODP00000038229	ENSGACP00000009059
ENSMODP00000013223	ENSGACP00000014363
ENSMODP00000013223	ENSGACP00000027136
ENSMODP00000011589	ENSGACP00000018567
ENSMODP00000022092	ENSGACP00000005024
ENSMODP00000018288	ENSGACP00000027593
ENSMODP00000020371	ENSGACP00000013327
ENSMODP00000020371	ENSGACP00000018279
ENSMODP00000019866	ENSGACP00000006461
ENSMODP00000024020	ENSGACP00000022880
ENSMODP00000024020	ENSGACP00000024592
ENSMODP00000027864	ENSGACP00000003771
ENSMODP00000027864	ENSGACP00000002157
ENSMODP00000006870	ENSGACP00000024480
ENSMODP00000035953	ENSGACP00000006853
ENSMODP00000004283	ENSGACP00000002749
ENSMODP00000009105	ENSGACP00000009150
ENSMODP00000001146	ENSGACP00000022120
ENSMODP00000001146	ENSGACP00000016791
ENSMODP00000023122	ENSGACP00000004728
ENSMODP00000014640	ENSGACP00000013757
ENSMODP00000016641	ENSGACP00000011965
ENSMODP00000019725	ENSGACP00000008707
ENSMODP00000016921	ENSGACP00000001910
ENSMODP00000011273	ENSGACP00000009985
ENSMODP00000025604	ENSGACP00000023614
ENSMODP00000009936	ENSGACP00000020929
ENSMODP00000017343	ENSGACP00000022776
ENSMODP00000020508	ENSGACP00000016320
ENSMODP00000002789	ENSGACP00000013315
ENSMODP00000022250	ENSGACP00000008151
ENSMODP00000003583	ENSGACP00000013188
ENSMODP00000011192	ENSGACP00000014372
ENSMODP00000023723	ENSGACP00000016187
ENSMODP00000001117	ENSGACP00000014581
ENSMODP00000022920	ENSGACP00000019677
ENSMODP00000033234	ENSGACP00000014663
ENSMODP00000015131	ENSGACP00000013881
ENSMODP00000017053	ENSGACP00000006303
ENSMODP00000012030	ENSGACP00000021151
ENSMODP00000020543	ENSGACP00000014852
ENSMODP00000014545	ENSGACP00000024470
ENSMODP00000015214	ENSGACP00000018462
ENSMODP00000012900	ENSGACP00000023022
ENSMODP00000037115	ENSGACP00000020220
ENSMODP00000009001	ENSGACP00000026953
ENSMODP00000009001	ENSGACP00000001525
ENSMODP00000003619	ENSGACP00000018045
ENSMODP00000003619	ENSGACP00000020202
ENSMODP00000003336	ENSGACP00000020784
ENSMODP00000003336	ENSGACP00000016165
ENSMODP00000020450	ENSGACP00000014657
ENSMODP00000006508	ENSGACP00000021601
ENSMODP00000010412	ENSGACP00000005673
ENSMODP00000010412	ENSGACP00000018309
ENSMODP00000020242	ENSGACP00000000023
ENSMODP00000008035	ENSGACP00000004790
ENSMODP00000017981	ENSGACP00000010121
ENSMODP00000017981	ENSGACP00000009597
ENSMODP00000007047	ENSGACP00000011075
ENSMODP00000011322	ENSGACP00000012573
ENSMODP00000021927	ENSGACP00000017025
ENSMODP00000006088	ENSGACP00000000936
ENSMODP00000026493	ENSGACP00000018533
ENSMODP00000026493	ENSGACP00000000313
ENSMODP00000018082	ENSGACP00000022262
ENSMODP00000012224	ENSGACP00000007179
ENSMODP00000016445	ENSGACP00000017069
ENSMODP00000037709	ENSGACP00000013067
ENSMODP00000000740	ENSGACP00000007024
ENSMODP00000009858	ENSGACP00000002168
ENSMODP00000009575	ENSGACP00000013160
ENSMODP00000021575	ENSGACP00000021273
ENSMODP00000038702	ENSGACP00000019076
ENSMODP00000011718	ENSGACP00000024268
ENSMODP00000014505	ENSGACP00000012836
ENSMODP00000014505	ENSGACP00000009393
ENSMODP00000020838	ENSGACP00000017596
ENSMODP00000019625	ENSGACP00000024684
ENSMODP00000011971	ENSGACP00000026977
ENSMODP00000015208	ENSGACP00000007863
ENSMODP00000017666	ENSGACP00000017301
ENSMODP00000002268	ENSGACP00000019702
ENSMODP00000033852	ENSGACP00000004232
ENSMODP00000012204	ENSGACP00000006403
ENSMODP00000019477	ENSGACP00000017980
ENSMODP00000009679	ENSGACP00000026819
ENSMODP00000006685	ENSGACP00000023413
ENSMODP00000037070	ENSGACP00000027353
ENSMODP00000026793	ENSGACP00000021996
ENSMODP00000013501	ENSGACP00000008387
ENSMODP00000007285	ENSGACP00000023997
ENSMODP00000014942	ENSGACP00000010622
ENSMODP00000019529	ENSGACP00000016125
ENSMODP00000022314	ENSGACP00000014496
ENSMODP00000010391	ENSGACP00000018285
ENSMODP00000010391	ENSGACP00000005651
ENSMODP00000022783	ENSGACP00000019208
ENSMODP00000006646	ENSGACP00000026444
ENSMODP00000006646	ENSGACP00000023425
ENSMODP00000022543	ENSGACP00000014984
ENSMODP00000022543	ENSGACP00000026896
ENSMODP00000016502	ENSGACP00000016192
ENSMODP00000016502	ENSGACP00000027292
ENSMODP00000014221	ENSGACP00000019290
ENSMODP00000017230	ENSGACP00000022105
ENSMODP00000014738	ENSGACP00000024689
ENSMODP00000035593	ENSGACP00000001742
ENSMODP00000035593	ENSGACP00000005540
ENSMODP00000008768	ENSGACP00000011308
ENSMODP00000000980	ENSGACP00000017588
ENSMODP00000025824	ENSGACP00000018744
ENSMODP00000022198	ENSGACP00000001313
ENSMODP00000024262	ENSGACP00000014383
ENSMODP00000009347	ENSGACP00000017560
ENSMODP00000026857	ENSGACP00000022840
ENSMODP00000020173	ENSGACP00000015640
ENSMODP00000017698	ENSGACP00000016689
ENSMODP00000003066	ENSGACP00000018236
ENSMODP00000022677	ENSGACP00000008141
ENSMODP00000000573	ENSGACP00000012510
ENSMODP00000026042	ENSGACP00000016479
ENSMODP00000002568	ENSGACP00000003484
ENSMODP00000030466	ENSGACP00000018708
ENSMODP00000028496	ENSGACP00000010198
ENSMODP00000025295	ENSGACP00000020504
ENSMODP00000040249	ENSGACP00000019135
ENSMODP00000020618	ENSGACP00000008923
ENSMODP00000018323	ENSGACP00000014890
ENSMODP00000011583	ENSGACP00000013221
ENSMODP00000022584	ENSGACP00000012239
ENSMODP00000031583	ENSGACP00000023801
ENSMODP00000012587	ENSGACP00000000363
ENSMODP00000022830	ENSGACP00000010872
ENSMODP00000019328	ENSGACP00000000841
ENSMODP00000010747	ENSGACP00000014629
ENSMODP00000005573	ENSGACP00000004599
ENSMODP00000005181	ENSGACP00000001097
ENSMODP00000022320	ENSGACP00000003493
ENSMODP00000012905	ENSGACP00000003037
ENSMODP00000020538	ENSGACP00000007881
ENSMODP00000023494	ENSGACP00000009707
ENSMODP00000026682	ENSGACP00000000594
ENSMODP00000007206	ENSGACP00000020169
ENSMODP00000007658	ENSGACP00000004030
ENSMODP00000019917	ENSGACP00000019422
ENSMODP00000014818	ENSGACP00000010552
ENSMODP00000001348	ENSGACP00000009667
ENSMODP00000017716	ENSGACP00000017015
ENSMODP00000017716	ENSGACP00000000088
ENSMODP00000005415	ENSGACP00000021696
ENSMODP00000018843	ENSGACP00000013298
ENSMODP00000013520	ENSGACP00000006321
ENSMODP00000021426	ENSGACP00000014620
ENSMODP00000022621	ENSGACP00000013026
ENSMODP00000038226	ENSGACP00000024852
ENSMODP00000000527	ENSGACP00000006576
ENSMODP00000009234	ENSGACP00000020648
ENSMODP00000018720	ENSGACP00000024474
ENSMODP00000033769	ENSGACP00000021822
ENSMODP00000015346	ENSGACP00000017880
ENSMODP00000039908	ENSGACP00000002740
ENSMODP00000006931	ENSGACP00000025449
ENSMODP00000023180	ENSGACP00000027200
ENSMODP00000023180	ENSGACP00000015452
ENSMODP00000001342	ENSGACP00000022209
ENSMODP00000001342	ENSGACP00000024664
ENSMODP00000032390	ENSGACP00000010991
ENSMODP00000006350	ENSGACP00000010960
ENSMODP00000000396	ENSGACP00000022519
ENSMODP00000000396	ENSGACP00000016643
ENSMODP00000009711	ENSGACP00000018402
ENSMODP00000004776	ENSGACP00000004443
ENSMODP00000004776	ENSGACP00000015655
ENSMODP00000028686	ENSGACP00000014318
ENSMODP00000006606	ENSGACP00000007470
ENSMODP00000005294	ENSGACP00000012323
ENSMODP00000005294	ENSGACP00000000795
ENSMODP00000013045	ENSGACP00000006963
ENSMODP00000011352	ENSGACP00000025485
ENSMODP00000006501	ENSGACP00000001450
ENSMODP00000011852	ENSGACP00000019319
ENSMODP00000039132	ENSGACP00000026643
ENSMODP00000039132	ENSGACP00000016500
ENSMODP00000022162	ENSGACP00000009299
ENSMODP00000021111	ENSGACP00000015626
ENSMODP00000021111	ENSGACP00000027248
ENSMODP00000016249	ENSGACP00000026577
ENSMODP00000021299	ENSGACP00000004344
ENSMODP00000011450	ENSGACP00000008376
ENSMODP00000011450	ENSGACP00000021839
ENSMODP00000005514	ENSGACP00000019024
ENSMODP00000022967	ENSGACP00000026021
ENSMODP00000022967	ENSGACP00000011216
ENSMODP00000018335	ENSGACP00000018252
ENSMODP00000038772	ENSGACP00000018145
ENSMODP00000004930	ENSGACP00000015136
ENSMODP00000022648	ENSGACP00000013136
ENSMODP00000012236	ENSGACP00000008717
ENSMODP00000009725	ENSGACP00000001739
ENSMODP00000011444	ENSGACP00000017767
ENSMODP00000011444	ENSGACP00000025597
ENSMODP00000000791	ENSGACP00000019584
ENSMODP00000007665	ENSGACP00000002920
ENSMODP00000013686	ENSGACP00000005818
ENSMODP00000013686	ENSGACP00000026645
ENSMODP00000016776	ENSGACP00000006170
ENSMODP00000006345	ENSGACP00000010967
ENSMODP00000016596	ENSGACP00000024788
ENSMODP00000041145	ENSGACP00000012622
ENSMODP00000017830	ENSGACP00000025282
ENSMODP00000012361	ENSGACP00000026079
ENSMODP00000012361	ENSGACP00000011854
ENSMODP00000019624	ENSGACP00000005951
ENSMODP00000029521	ENSGACP00000011391
ENSMODP00000019885	ENSGACP00000007695
ENSMODP00000019885	ENSGACP00000022143
ENSMODP00000009492	ENSGACP00000004282
ENSMODP00000009492	ENSGACP00000006460
ENSMODP00000037713	ENSGACP00000018222
ENSMODP00000008297	ENSGACP00000021825
ENSMODP00000041050	ENSGACP00000010854
ENSMODP00000015411	ENSGACP00000007366
ENSMODP00000015319	ENSGACP00000007268
ENSMODP00000015319	ENSGACP00000003320
ENSMODP00000016412	ENSGACP00000022052
ENSMODP00000020476	ENSGACP00000014709
ENSMODP00000016920	ENSGACP00000006341
ENSMODP00000010465	ENSGACP00000025143
ENSMODP00000037611	ENSGACP00000016788
ENSMODP00000027434	ENSGACP00000024977
ENSMODP00000027434	ENSGACP00000014061
ENSMODP00000019658	ENSGACP00000009357
ENSMODP00000019658	ENSGACP00000019831
ENSMODP00000009371	ENSGACP00000027367
ENSMODP00000009371	ENSGACP00000001479
ENSMODP00000009434	ENSGACP00000026906
ENSMODP00000023057	ENSGACP00000004908
ENSMODP00000023057	ENSGACP00000018138
ENSMODP00000024083	ENSGACP00000014833
ENSMODP00000000697	ENSGACP00000017486
ENSMODP00000003756	ENSGACP00000015883
ENSMODP00000007149	ENSGACP00000010088
ENSMODP00000007149	ENSGACP00000014002
ENSMODP00000007180	ENSGACP00000022168
ENSMODP00000022846	ENSGACP00000019194
ENSMODP00000007465	ENSGACP00000003217
ENSMODP00000022903	ENSGACP00000018711
ENSMODP00000029205	ENSGACP00000008882
ENSMODP00000038829	ENSGACP00000008823
ENSMODP00000032819	ENSGACP00000019530
ENSMODP00000025861	ENSGACP00000022290
ENSMODP00000026080	ENSGACP00000012747
ENSMODP00000011996	ENSGACP00000026471
ENSMODP00000023968	ENSGACP00000016398
ENSMODP00000023968	ENSGACP00000025666
ENSMODP00000023159	ENSGACP00000005210
ENSMODP00000023159	ENSGACP00000024184
ENSMODP00000012617	ENSGACP00000008646
ENSMODP00000004167	ENSGACP00000000374
ENSMODP00000008127	ENSGACP00000015159
ENSMODP00000021102	ENSGACP00000024992
ENSMODP00000022295	ENSGACP00000003232
ENSMODP00000009523	ENSGACP00000004357
ENSMODP00000007529	ENSGACP00000014598
ENSMODP00000006828	ENSGACP00000019384
ENSMODP00000021481	ENSGACP00000000429
ENSMODP00000000973	ENSGACP00000016997
ENSMODP00000009022	ENSGACP00000009028
ENSMODP00000026685	ENSGACP00000015454
ENSMODP00000024160	ENSGACP00000016895
ENSMODP00000024160	ENSGACP00000004524
ENSMODP00000019294	ENSGACP00000011420
ENSMODP00000003329	ENSGACP00000015381
ENSMODP00000015764	ENSGACP00000023962
ENSMODP00000016827	ENSGACP00000026642
ENSMODP00000018754	ENSGACP00000007315
ENSMODP00000018312	ENSGACP00000026664
ENSMODP00000008873	ENSGACP00000011955
ENSMODP00000004395	ENSGACP00000005308
ENSMODP00000019727	ENSGACP00000009877
ENSMODP00000020529	ENSGACP00000008424
ENSMODP00000009731	ENSGACP00000021631
ENSMODP00000019213	ENSGACP00000026991
ENSMODP00000021938	ENSGACP00000009569
ENSMODP00000020250	ENSGACP00000004606
ENSMODP00000006799	ENSGACP00000006381
ENSMODP00000006799	ENSGACP00000013712
ENSMODP00000023145	ENSGACP00000005279
ENSMODP00000023145	ENSGACP00000023917
ENSMODP00000022854	ENSGACP00000001625
ENSMODP00000013163	ENSGACP00000010844
ENSMODP00000012554	ENSGACP00000003016
ENSMODP00000024290	ENSGACP00000004840
ENSMODP00000009668	ENSGACP00000003120
ENSMODP00000037418	ENSGACP00000022763
ENSMODP00000005706	ENSGACP00000004093
ENSMODP00000004028	ENSGACP00000002947
ENSMODP00000020931	ENSGACP00000011452
ENSMODP00000032325	ENSGACP00000018197
ENSMODP00000032325	ENSGACP00000008589
ENSMODP00000013118	ENSGACP00000010978
ENSMODP00000023956	ENSGACP00000006210
ENSMODP00000026659	ENSGACP00000023740
ENSMODP00000015702	ENSGACP00000011462
ENSMODP00000015702	ENSGACP00000022643
ENSMODP00000018616	ENSGACP00000020308
ENSMODP00000018616	ENSGACP00000011353
ENSMODP00000017313	ENSGACP00000011634
ENSMODP00000017313	ENSGACP00000027095
ENSMODP00000009360	ENSGACP00000025278
ENSMODP00000009360	ENSGACP00000021615
ENSMODP00000002937	ENSGACP00000023419
ENSMODP00000021497	ENSGACP00000007018
ENSMODP00000022964	ENSGACP00000025981
ENSMODP00000026023	ENSGACP00000023459
ENSMODP00000041213	ENSGACP00000027051
ENSMODP00000002256	ENSGACP00000012605
ENSMODP00000032861	ENSGACP00000024753
ENSMODP00000000186	ENSGACP00000024433
ENSMODP00000001131	ENSGACP00000014621
ENSMODP00000008312	ENSGACP00000016683
ENSMODP00000008312	ENSGACP00000007603
ENSMODP00000018904	ENSGACP00000013009
ENSMODP00000005860	ENSGACP00000022379
ENSMODP00000002609	ENSGACP00000021782
ENSMODP00000003624	ENSGACP00000022778
ENSMODP00000022451	ENSGACP00000013915
ENSMODP00000016383	ENSGACP00000015432
ENSMODP00000016383	ENSGACP00000012755
ENSMODP00000014104	ENSGACP00000002942
ENSMODP00000036781	ENSGACP00000006413
ENSMODP00000036781	ENSGACP00000010251
ENSMODP00000002597	ENSGACP00000019004
ENSMODP00000002597	ENSGACP00000013377
ENSMODP00000013261	ENSGACP00000026616
ENSMODP00000020530	ENSGACP00000014867
ENSMODP00000025440	ENSGACP00000023748
ENSMODP00000036209	ENSGACP00000024783
ENSMODP00000013319	ENSGACP00000024795
ENSMODP00000014638	ENSGACP00000009662
ENSMODP00000015845	ENSGACP00000019565
ENSMODP00000017800	ENSGACP00000001904
ENSMODP00000025750	ENSGACP00000022127
ENSMODP00000000418	ENSGACP00000003772
ENSMODP00000023657	ENSGACP00000025824
ENSMODP00000003236	ENSGACP00000024300
ENSMODP00000003236	ENSGACP00000023427
ENSMODP00000006339	ENSGACP00000024339
ENSMODP00000010824	ENSGACP00000004150
ENSMODP00000017894	ENSGACP00000024509
ENSMODP00000009961	ENSGACP00000007216
ENSMODP00000009961	ENSGACP00000026945
ENSMODP00000017678	ENSGACP00000012547
ENSMODP00000017481	ENSGACP00000009785
ENSMODP00000021054	ENSGACP00000023502
ENSMODP00000030235	ENSGACP00000013074
ENSMODP00000002004	ENSGACP00000024066
ENSMODP00000002004	ENSGACP00000017728
ENSMODP00000035395	ENSGACP00000002199
ENSMODP00000011557	ENSGACP00000022362
ENSMODP00000032196	ENSGACP00000009795
ENSMODP00000021356	ENSGACP00000015936
ENSMODP00000024127	ENSGACP00000008992
ENSMODP00000024127	ENSGACP00000023708
ENSMODP00000033908	ENSGACP00000015930
ENSMODP00000033908	ENSGACP00000005975
ENSMODP00000021350	ENSGACP00000015910
ENSMODP00000021350	ENSGACP00000005980
ENSMODP00000006894	ENSGACP00000024782
ENSMODP00000037078	ENSGACP00000021566
ENSMODP00000017312	ENSGACP00000027413
ENSMODP00000037951	ENSGACP00000018796
ENSMODP00000009275	ENSGACP00000020153
ENSMODP00000022752	ENSGACP00000009853
ENSMODP00000024819	ENSGACP00000019566
ENSMODP00000012203	ENSGACP00000016095
ENSMODP00000000907	ENSGACP00000015717
ENSMODP00000000907	ENSGACP00000000654
ENSMODP00000013468	ENSGACP00000004645
ENSMODP00000017492	ENSGACP00000009814
ENSMODP00000017492	ENSGACP00000011993
ENSMODP00000009700	ENSGACP00000007758
ENSMODP00000003515	ENSGACP00000025502
ENSMODP00000024280	ENSGACP00000015208
ENSMODP00000023745	ENSGACP00000005570
ENSMODP00000002800	ENSGACP00000018017
ENSMODP00000028428	ENSGACP00000018922
ENSMODP00000000114	ENSGACP00000005104
ENSMODP00000000114	ENSGACP00000003471
ENSMODP00000015872	ENSGACP00000012280
ENSMODP00000036012	ENSGACP00000001586
ENSMODP00000036012	ENSGACP00000019536
ENSMODP00000012021	ENSGACP00000005344
ENSMODP00000036078	ENSGACP00000003851
ENSMODP00000001370	ENSGACP00000018443
ENSMODP00000000741	ENSGACP00000008154
ENSMODP00000010072	ENSGACP00000012546
ENSMODP00000012052	ENSGACP00000005836
ENSMODP00000010141	ENSGACP00000005799
ENSMODP00000009159	ENSGACP00000008689
ENSMODP00000022310	ENSGACP00000025467
ENSMODP00000034350	ENSGACP00000013047
ENSMODP00000009106	ENSGACP00000012044
ENSMODP00000014850	ENSGACP00000007457
ENSMODP00000014850	ENSGACP00000002040
ENSMODP00000027603	ENSGACP00000024087
ENSMODP00000038176	ENSGACP00000025126
ENSMODP00000006483	ENSGACP00000022272
ENSMODP00000010203	ENSGACP00000011182
ENSMODP00000017470	ENSGACP00000010237
ENSMODP00000021535	ENSGACP00000013685
ENSMODP00000013260	ENSGACP00000017217
ENSMODP00000013260	ENSGACP00000006457
ENSMODP00000033015	ENSGACP00000016787
ENSMODP00000012275	ENSGACP00000012903
ENSMODP00000019009	ENSGACP00000018709
ENSMODP00000005715	ENSGACP00000023430
ENSMODP00000002463	ENSGACP00000015267
ENSMODP00000002463	ENSGACP00000010388
ENSMODP00000021710	ENSGACP00000024908
ENSMODP00000012392	ENSGACP00000015998
ENSMODP00000012392	ENSGACP00000001485
ENSMODP00000023367	ENSGACP00000015663
ENSMODP00000031085	ENSGACP00000027506
ENSMODP00000036939	ENSGACP00000026410
ENSMODP00000020479	ENSGACP00000014718
ENSMODP00000016595	ENSGACP00000026983
ENSMODP00000001638	ENSGACP00000000637
ENSMODP00000001638	ENSGACP00000013355
ENSMODP00000017712	ENSGACP00000002982
ENSMODP00000008436	ENSGACP00000025026
ENSMODP00000005879	ENSGACP00000000613
ENSMODP00000022055	ENSGACP00000008010
ENSMODP00000022055	ENSGACP00000013580
ENSMODP00000006593	ENSGACP00000006292
ENSMODP00000001554	ENSGACP00000012210
ENSMODP00000031019	ENSGACP00000012646
ENSMODP00000031019	ENSGACP00000026895
ENSMODP00000002202	ENSGACP00000015315
ENSMODP00000015259	ENSGACP00000027359
ENSMODP00000005650	ENSGACP00000023147
ENSMODP00000003290	ENSGACP00000014149
ENSMODP00000006023	ENSGACP00000003403
ENSMODP00000011933	ENSGACP00000023466
ENSMODP00000019199	ENSGACP00000005819
ENSMODP00000019199	ENSGACP00000026045
ENSMODP00000008766	ENSGACP00000026515
ENSMODP00000005932	ENSGACP00000011279
ENSMODP00000010233	ENSGACP00000018915
ENSMODP00000010233	ENSGACP00000013658
ENSMODP00000002434	ENSGACP00000020594
ENSMODP00000011834	ENSGACP00000005330
ENSMODP00000014223	ENSGACP00000015126
ENSMODP00000020783	ENSGACP00000025361
ENSMODP00000000793	ENSGACP00000005289
ENSMODP00000000793	ENSGACP00000011803
ENSMODP00000034936	ENSGACP00000013332
ENSMODP00000034936	ENSGACP00000018278
ENSMODP00000033076	ENSGACP00000020304
ENSMODP00000017775	ENSGACP00000000638
ENSMODP00000028443	ENSGACP00000010768
ENSMODP00000033558	ENSGACP00000000642
ENSMODP00000008112	ENSGACP00000007669
ENSMODP00000015125	ENSGACP00000008638
ENSMODP00000019371	ENSGACP00000013678
ENSMODP00000024524	ENSGACP00000020956
ENSMODP00000017789	ENSGACP00000012102
ENSMODP00000008135	ENSGACP00000025556
ENSMODP00000003932	ENSGACP00000006226
ENSMODP00000003932	ENSGACP00000020381
ENSMODP00000018051	ENSGACP00000014239
ENSMODP00000012026	ENSGACP00000008184
ENSMODP00000009589	ENSGACP00000023437
ENSMODP00000000639	ENSGACP00000012363
ENSMODP00000020038	ENSGACP00000016562
ENSMODP00000020038	ENSGACP00000025075
ENSMODP00000023369	ENSGACP00000004707
ENSMODP00000001142	ENSGACP00000011723
ENSMODP00000001142	ENSGACP00000002924
ENSMODP00000024847	ENSGACP00000006961
ENSMODP00000036121	ENSGACP00000009716
ENSMODP00000021480	ENSGACP00000008523
ENSMODP00000021948	ENSGACP00000025630
ENSMODP00000003951	ENSGACP00000025355
ENSMODP00000013556	ENSGACP00000004602
ENSMODP00000011601	ENSGACP00000004136
ENSMODP00000008649	ENSGACP00000025253
ENSMODP00000002901	ENSGACP00000021342
ENSMODP00000040987	ENSGACP00000027345
ENSMODP00000015350	ENSGACP00000010866
ENSMODP00000017278	ENSGACP00000024055
ENSMODP00000016660	ENSGACP00000026575
ENSMODP00000024179	ENSGACP00000019225
ENSMODP00000012033	ENSGACP00000027312
ENSMODP00000010668	ENSGACP00000011106
ENSMODP00000037792	ENSGACP00000018513
ENSMODP00000037792	ENSGACP00000020555
ENSMODP00000014851	ENSGACP00000024156
ENSMODP00000014568	ENSGACP00000007508
ENSMODP00000021861	ENSGACP00000015201
ENSMODP00000011775	ENSGACP00000002813
ENSMODP00000016525	ENSGACP00000015886
ENSMODP00000007256	ENSGACP00000007781
ENSMODP00000007256	ENSGACP00000008111
ENSMODP00000025968	ENSGACP00000021636
ENSMODP00000005053	ENSGACP00000017313
ENSMODP00000015918	ENSGACP00000017465
ENSMODP00000015918	ENSGACP00000019617
ENSMODP00000025296	ENSGACP00000013569
ENSMODP00000025296	ENSGACP00000020509
ENSMODP00000025770	ENSGACP00000023070
ENSMODP00000038746	ENSGACP00000017218
ENSMODP00000038746	ENSGACP00000007854
ENSMODP00000012241	ENSGACP00000023303
ENSMODP00000012241	ENSGACP00000026973
ENSMODP00000007051	ENSGACP00000021322
ENSMODP00000003396	ENSGACP00000006796
ENSMODP00000008522	ENSGACP00000025651
ENSMODP00000010853	ENSGACP00000006741
ENSMODP00000001168	ENSGACP00000010343
ENSMODP00000021339	ENSGACP00000014020
ENSMODP00000009804	ENSGACP00000005290
ENSMODP00000010471	ENSGACP00000005684
ENSMODP00000012645	ENSGACP00000024380
ENSMODP00000002458	ENSGACP00000000485
ENSMODP00000012792	ENSGACP00000005440
ENSMODP00000013213	ENSGACP00000005520
ENSMODP00000013213	ENSGACP00000008884
ENSMODP00000013290	ENSGACP00000005472
ENSMODP00000007874	ENSGACP00000020277
ENSMODP00000015503	ENSGACP00000002167
ENSMODP00000024151	ENSGACP00000011201
ENSMODP00000019296	ENSGACP00000018511
ENSMODP00000022843	ENSGACP00000019200
ENSMODP00000024545	ENSGACP00000020888
ENSMODP00000021821	ENSGACP00000014622
ENSMODP00000001476	ENSGACP00000014242
ENSMODP00000016142	ENSGACP00000005097
ENSMODP00000020148	ENSGACP00000020324
ENSMODP00000019081	ENSGACP00000007882
ENSMODP00000013546	ENSGACP00000023299
ENSMODP00000001460	ENSGACP00000011600
ENSMODP00000039626	ENSGACP00000020884
ENSMODP00000039626	ENSGACP00000008112
ENSMODP00000006532	ENSGACP00000004250
ENSMODP00000017485	ENSGACP00000027587
ENSMODP00000011686	ENSGACP00000014631
ENSMODP00000029366	ENSGACP00000007002
ENSMODP00000007263	ENSGACP00000006108
ENSMODP00000007263	ENSGACP00000006862
ENSMODP00000010084	ENSGACP00000006821
ENSMODP00000016985	ENSGACP00000004406
ENSMODP00000009505	ENSGACP00000024020
ENSMODP00000014777	ENSGACP00000024147
ENSMODP00000010355	ENSGACP00000000331
ENSMODP00000005548	ENSGACP00000000106
ENSMODP00000007903	ENSGACP00000013692
ENSMODP00000001707	ENSGACP00000003807
ENSMODP00000023656	ENSGACP00000011883
ENSMODP00000037403	ENSGACP00000013233
ENSMODP00000016164	ENSGACP00000000468
ENSMODP00000012428	ENSGACP00000013704
ENSMODP00000004592	ENSGACP00000004476
ENSMODP00000004592	ENSGACP00000015723
ENSMODP00000010683	ENSGACP00000013789
ENSMODP00000010683	ENSGACP00000025896
ENSMODP00000016395	ENSGACP00000015687
ENSMODP00000010551	ENSGACP00000022513
ENSMODP00000025526	ENSGACP00000006622
ENSMODP00000023437	ENSGACP00000015580
ENSMODP00000026281	ENSGACP00000019919
ENSMODP00000022865	ENSGACP00000001598
ENSMODP00000012153	ENSGACP00000005375
ENSMODP00000004472	ENSGACP00000001152
ENSMODP00000034776	ENSGACP00000006366
ENSMODP00000034776	ENSGACP00000022518
ENSMODP00000007877	ENSGACP00000018311
ENSMODP00000001874	ENSGACP00000009074
ENSMODP00000001874	ENSGACP00000021387
ENSMODP00000004145	ENSGACP00000019159
ENSMODP00000032142	ENSGACP00000010863
ENSMODP00000012820	ENSGACP00000027396
ENSMODP00000008447	ENSGACP00000025248
ENSMODP00000025491	ENSGACP00000019354
ENSMODP00000032606	ENSGACP00000011572
ENSMODP00000007131	ENSGACP00000009014
ENSMODP00000024419	ENSGACP00000022282
ENSMODP00000024419	ENSGACP00000009385
ENSMODP00000014693	ENSGACP00000014205
ENSMODP00000021739	ENSGACP00000013966
ENSMODP00000009957	ENSGACP00000000877
ENSMODP00000013972	ENSGACP00000024135
ENSMODP00000017672	ENSGACP00000017946
ENSMODP00000014280	ENSGACP00000007039
ENSMODP00000015329	ENSGACP00000019633
ENSMODP00000003002	ENSGACP00000007368
ENSMODP00000022164	ENSGACP00000008982
ENSMODP00000032193	ENSGACP00000017993
ENSMODP00000006393	ENSGACP00000010947
ENSMODP00000020384	ENSGACP00000002115
ENSMODP00000020384	ENSGACP00000013400
ENSMODP00000012734	ENSGACP00000023693
ENSMODP00000005767	ENSGACP00000013415
ENSMODP00000006840	ENSGACP00000017500
ENSMODP00000005371	ENSGACP00000000325
ENSMODP00000005371	ENSGACP00000009862
ENSMODP00000022447	ENSGACP00000011786
ENSMODP00000000668	ENSGACP00000009377
ENSMODP00000000668	ENSGACP00000011012
ENSMODP00000015486	ENSGACP00000005151
ENSMODP00000013511	ENSGACP00000003095
ENSMODP00000020293	ENSGACP00000007825
ENSMODP00000029415	ENSGACP00000014481
ENSMODP00000012767	ENSGACP00000002697
ENSMODP00000018547	ENSGACP00000017167
ENSMODP00000018547	ENSGACP00000006575
ENSMODP00000014501	ENSGACP00000025727
ENSMODP00000031639	ENSGACP00000002639
ENSMODP00000027788	ENSGACP00000026012
ENSMODP00000026226	ENSGACP00000009143
ENSMODP00000005319	ENSGACP00000024523
ENSMODP00000040033	ENSGACP00000014423
ENSMODP00000007477	ENSGACP00000016336
ENSMODP00000026658	ENSGACP00000003094
ENSMODP00000036146	ENSGACP00000025223
ENSMODP00000001449	ENSGACP00000014464
ENSMODP00000016184	ENSGACP00000000471
ENSMODP00000019790	ENSGACP00000025005
ENSMODP00000034105	ENSGACP00000015660
ENSMODP00000012328	ENSGACP00000016881
ENSMODP00000008853	ENSGACP00000020615
ENSMODP00000008853	ENSGACP00000008863
ENSMODP00000020732	ENSGACP00000014873
ENSMODP00000013217	ENSGACP00000003060
ENSMODP00000021631	ENSGACP00000009739
ENSMODP00000024814	ENSGACP00000023304
ENSMODP00000001518	ENSGACP00000025408
ENSMODP00000010380	ENSGACP00000025167
ENSMODP00000000102	ENSGACP00000006886
ENSMODP00000022951	ENSGACP00000006855
ENSMODP00000022951	ENSGACP00000017577
ENSMODP00000028988	ENSGACP00000010936
ENSMODP00000017408	ENSGACP00000002447
ENSMODP00000005738	ENSGACP00000003793
ENSMODP00000012762	ENSGACP00000005399
ENSMODP00000021407	ENSGACP00000015807
ENSMODP00000036739	ENSGACP00000004692
ENSMODP00000035967	ENSGACP00000014168
ENSMODP00000005747	ENSGACP00000013281
ENSMODP00000023108	ENSGACP00000005249
ENSMODP00000007998	ENSGACP00000020286
ENSMODP00000012199	ENSGACP00000022867
ENSMODP00000003082	ENSGACP00000021702
ENSMODP00000022352	ENSGACP00000000803
ENSMODP00000002252	ENSGACP00000010141
ENSMODP00000002252	ENSGACP00000001303
ENSMODP00000019437	ENSGACP00000017126
ENSMODP00000026917	ENSGACP00000012932
ENSMODP00000007329	ENSGACP00000013845
ENSMODP00000007329	ENSGACP00000013876
ENSMODP00000007329	ENSGACP00000010100
ENSMODP00000008622	ENSGACP00000027536
ENSMODP00000013794	ENSGACP00000021530
ENSMODP00000007829	ENSGACP00000027426
ENSMODP00000001808	ENSGACP00000001069
ENSMODP00000018604	ENSGACP00000017296
ENSMODP00000036766	ENSGACP00000017727
ENSMODP00000036766	ENSGACP00000005203
ENSMODP00000033497	ENSGACP00000013382
ENSMODP00000033497	ENSGACP00000024818
ENSMODP00000038843	ENSGACP00000022797
ENSMODP00000005674	ENSGACP00000027343
ENSMODP00000022245	ENSGACP00000018151
ENSMODP00000022245	ENSGACP00000003415
ENSMODP00000018488	ENSGACP00000011552
ENSMODP00000006974	ENSGACP00000007327
ENSMODP00000005389	ENSGACP00000000902
ENSMODP00000010564	ENSGACP00000025154
ENSMODP00000022226	ENSGACP00000003027
ENSMODP00000038847	ENSGACP00000021850
ENSMODP00000028989	ENSGACP00000010964
ENSMODP00000013104	ENSGACP00000019111
ENSMODP00000003605	ENSGACP00000013243
ENSMODP00000017670	ENSGACP00000002428
ENSMODP00000017566	ENSGACP00000023232
ENSMODP00000013693	ENSGACP00000011378
ENSMODP00000025431	ENSGACP00000010278
ENSMODP00000017701	ENSGACP00000027612
ENSMODP00000010889	ENSGACP00000010064
ENSMODP00000000487	ENSGACP00000019737
ENSMODP00000013056	ENSGACP00000000127
ENSMODP00000024833	ENSGACP00000018650
ENSMODP00000023363	ENSGACP00000004819
ENSMODP00000006499	ENSGACP00000018977
ENSMODP00000009689	ENSGACP00000014316
ENSMODP00000011634	ENSGACP00000007813
ENSMODP00000029511	ENSGACP00000011352
ENSMODP00000020716	ENSGACP00000011788
ENSMODP00000008863	ENSGACP00000005480
ENSMODP00000000849	ENSGACP00000006126
ENSMODP00000005154	ENSGACP00000007811
ENSMODP00000003980	ENSGACP00000022955
ENSMODP00000006750	ENSGACP00000008814
ENSMODP00000031036	ENSGACP00000024276
ENSMODP00000012246	ENSGACP00000014013
ENSMODP00000014983	ENSGACP00000010628
ENSMODP00000014983	ENSGACP00000004594
ENSMODP00000006446	ENSGACP00000025384
ENSMODP00000015285	ENSGACP00000019651
ENSMODP00000006681	ENSGACP00000013754
ENSMODP00000034265	ENSGACP00000015038
ENSMODP00000009316	ENSGACP00000006703
ENSMODP00000023716	ENSGACP00000023203
ENSMODP00000023221	ENSGACP00000017237
ENSMODP00000009526	ENSGACP00000014371
ENSMODP00000002150	ENSGACP00000001362
ENSMODP00000010302	ENSGACP00000026511
ENSMODP00000010302	ENSGACP00000013426
ENSMODP00000017550	ENSGACP00000027588
ENSMODP00000009180	ENSGACP00000014943
ENSMODP00000005405	ENSGACP00000022210
ENSMODP00000019993	ENSGACP00000007115
ENSMODP00000019993	ENSGACP00000022138
ENSMODP00000019007	ENSGACP00000003099
ENSMODP00000000853	ENSGACP00000007844
ENSMODP00000000853	ENSGACP00000023634
ENSMODP00000037525	ENSGACP00000022821
ENSMODP00000001680	ENSGACP00000009183
ENSMODP00000010772	ENSGACP00000006045
ENSMODP00000026473	ENSGACP00000004590
ENSMODP00000017144	ENSGACP00000004142
ENSMODP00000002551	ENSGACP00000005621
ENSMODP00000013240	ENSGACP00000011760
ENSMODP00000010047	ENSGACP00000006835
ENSMODP00000025625	ENSGACP00000026432
ENSMODP00000001202	ENSGACP00000000443
ENSMODP00000008362	ENSGACP00000011166
ENSMODP00000008362	ENSGACP00000022921
ENSMODP00000010954	ENSGACP00000004120
ENSMODP00000032258	ENSGACP00000007637
ENSMODP00000040103	ENSGACP00000015250
ENSMODP00000022868	ENSGACP00000004972
ENSMODP00000024465	ENSGACP00000013171
ENSMODP00000039451	ENSGACP00000010688
ENSMODP00000021286	ENSGACP00000013878
ENSMODP00000020168	ENSGACP00000009663
ENSMODP00000036241	ENSGACP00000002147
ENSMODP00000035037	ENSGACP00000022417
ENSMODP00000004137	ENSGACP00000023549
ENSMODP00000019955	ENSGACP00000006090
ENSMODP00000024785	ENSGACP00000009205
ENSMODP00000024785	ENSGACP00000022633
ENSMODP00000006094	ENSGACP00000009038
ENSMODP00000003352	ENSGACP00000004807
ENSMODP00000005549	ENSGACP00000025375
ENSMODP00000029137	ENSGACP00000014864
ENSMODP00000008822	ENSGACP00000001096
ENSMODP00000038160	ENSGACP00000023013
ENSMODP00000012491	ENSGACP00000008786
ENSMODP00000006270	ENSGACP00000019016
ENSMODP00000028994	ENSGACP00000005004
ENSMODP00000006052	ENSGACP00000027501
ENSMODP00000013153	ENSGACP00000007297
ENSMODP00000037975	ENSGACP00000014693
ENSMODP00000026862	ENSGACP00000017566
ENSMODP00000026862	ENSGACP00000005870
ENSMODP00000007017	ENSGACP00000018363
ENSMODP00000021921	ENSGACP00000009849
ENSMODP00000000754	ENSGACP00000002988
ENSMODP00000037746	ENSGACP00000024484
ENSMODP00000037746	ENSGACP00000026918
ENSMODP00000003841	ENSGACP00000000988
ENSMODP00000009713	ENSGACP00000025473
ENSMODP00000006375	ENSGACP00000018525
ENSMODP00000014567	ENSGACP00000015581
ENSMODP00000040539	ENSGACP00000005586
ENSMODP00000029504	ENSGACP00000018089
ENSMODP00000022041	ENSGACP00000008044
ENSMODP00000006466	ENSGACP00000007152
ENSMODP00000015484	ENSGACP00000018808
ENSMODP00000008872	ENSGACP00000002960
ENSMODP00000039714	ENSGACP00000017476
ENSMODP00000026271	ENSGACP00000004852
ENSMODP00000007680	ENSGACP00000009784
ENSMODP00000001556	ENSGACP00000025297
ENSMODP00000011393	ENSGACP00000022337
ENSMODP00000012779	ENSGACP00000023071
ENSMODP00000000336	ENSGACP00000014141
ENSMODP00000016928	ENSGACP00000003674
ENSMODP00000018587	ENSGACP00000020310
ENSMODP00000018587	ENSGACP00000011359
ENSMODP00000004079	ENSGACP00000020843
ENSMODP00000005398	ENSGACP00000021706
ENSMODP00000011241	ENSGACP00000011551
ENSMODP00000019316	ENSGACP00000026168
ENSMODP00000036548	ENSGACP00000026198
ENSMODP00000012150	ENSGACP00000004328
ENSMODP00000012150	ENSGACP00000021115
ENSMODP00000000824	ENSGACP00000007831
ENSMODP00000023312	ENSGACP00000026156
ENSMODP00000011812	ENSGACP00000020449
ENSMODP00000025627	ENSGACP00000026431
ENSMODP00000005908	ENSGACP00000022645
ENSMODP00000014225	ENSGACP00000008929
ENSMODP00000022763	ENSGACP00000002580
ENSMODP00000022763	ENSGACP00000013787
ENSMODP00000025592	ENSGACP00000000829
ENSMODP00000024040	ENSGACP00000014660
ENSMODP00000003103	ENSGACP00000022158
ENSMODP00000016729	ENSGACP00000021815
ENSMODP00000021388	ENSGACP00000015982
ENSMODP00000012700	ENSGACP00000021841
ENSMODP00000001785	ENSGACP00000021101
ENSMODP00000015281	ENSGACP00000027357
ENSMODP00000014354	ENSGACP00000017485
ENSMODP00000004962	ENSGACP00000023250
ENSMODP00000005900	ENSGACP00000024235
ENSMODP00000035265	ENSGACP00000013307
ENSMODP00000021455	ENSGACP00000020266
ENSMODP00000007161	ENSGACP00000008993
ENSMODP00000007161	ENSGACP00000010738
ENSMODP00000011972	ENSGACP00000016400
ENSMODP00000000544	ENSGACP00000025890
ENSMODP00000000544	ENSGACP00000023581
ENSMODP00000011975	ENSGACP00000026228
ENSMODP00000008222	ENSGACP00000015129
ENSMODP00000008222	ENSGACP00000025040
ENSMODP00000008442	ENSGACP00000019048
ENSMODP00000008442	ENSGACP00000014443
ENSMODP00000005705	ENSGACP00000023401
ENSMODP00000022071	ENSGACP00000017956
ENSMODP00000008694	ENSGACP00000014675
ENSMODP00000015844	ENSGACP00000018792
ENSMODP00000008213	ENSGACP00000025006
ENSMODP00000015425	ENSGACP00000007382
ENSMODP00000035626	ENSGACP00000025503
ENSMODP00000032675	ENSGACP00000015256
ENSMODP00000032675	ENSGACP00000012944
ENSMODP00000022002	ENSGACP00000021857
ENSMODP00000021450	ENSGACP00000005924
ENSMODP00000021450	ENSGACP00000016031
ENSMODP00000026607	ENSGACP00000021192
ENSMODP00000034494	ENSGACP00000022569
ENSMODP00000025611	ENSGACP00000025746
ENSMODP00000000546	ENSGACP00000012795
ENSMODP00000000546	ENSGACP00000006663
ENSMODP00000000474	ENSGACP00000006730
ENSMODP00000000474	ENSGACP00000012841
ENSMODP00000021283	ENSGACP00000007568
ENSMODP00000008527	ENSGACP00000003998
ENSMODP00000022087	ENSGACP00000017521
ENSMODP00000025223	ENSGACP00000025691
ENSMODP00000025223	ENSGACP00000021409
ENSMODP00000008253	ENSGACP00000008580
ENSMODP00000029564	ENSGACP00000019531
ENSMODP00000029564	ENSGACP00000024377
ENSMODP00000011211	ENSGACP00000022555
ENSMODP00000003943	ENSGACP00000021360
ENSMODP00000011968	ENSGACP00000008773
ENSMODP00000005501	ENSGACP00000012870
ENSMODP00000007504	ENSGACP00000019276
ENSMODP00000009233	ENSGACP00000003716
ENSMODP00000000429	ENSGACP00000027254
ENSMODP00000030288	ENSGACP00000017842
ENSMODP00000032640	ENSGACP00000009943
ENSMODP00000021958	ENSGACP00000018696
ENSMODP00000020109	ENSGACP00000016745
ENSMODP00000006020	ENSGACP00000027325
ENSMODP00000038348	ENSGACP00000018419
ENSMODP00000017177	ENSGACP00000010169
ENSMODP00000017177	ENSGACP00000010780
ENSMODP00000024001	ENSGACP00000022865
ENSMODP00000000253	ENSGACP00000010574
ENSMODP00000000694	ENSGACP00000009861
ENSMODP00000023226	ENSGACP00000020412
ENSMODP00000011527	ENSGACP00000009980
ENSMODP00000023002	ENSGACP00000002724
ENSMODP00000024342	ENSGACP00000020209
ENSMODP00000023757	ENSGACP00000016332
ENSMODP00000009451	ENSGACP00000005262
ENSMODP00000004684	ENSGACP00000021845
ENSMODP00000025445	ENSGACP00000021463
ENSMODP00000017237	ENSGACP00000027576
ENSMODP00000015469	ENSGACP00000006876
ENSMODP00000023786	ENSGACP00000024671
ENSMODP00000021940	ENSGACP00000000089
ENSMODP00000021940	ENSGACP00000017018
ENSMODP00000001437	ENSGACP00000009719
ENSMODP00000023732	ENSGACP00000008279
ENSMODP00000013457	ENSGACP00000023048
ENSMODP00000025116	ENSGACP00000024408
ENSMODP00000025116	ENSGACP00000023575
ENSMODP00000033755	ENSGACP00000023542
ENSMODP00000033755	ENSGACP00000021565
ENSMODP00000002862	ENSGACP00000022432
ENSMODP00000034611	ENSGACP00000024970
ENSMODP00000012640	ENSGACP00000024289
ENSMODP00000013262	ENSGACP00000023670
ENSMODP00000015598	ENSGACP00000021158
ENSMODP00000017667	ENSGACP00000005556
ENSMODP00000017399	ENSGACP00000023372
ENSMODP00000038519	ENSGACP00000017511
ENSMODP00000021301	ENSGACP00000007534
ENSMODP00000021025	ENSGACP00000003416
ENSMODP00000030140	ENSGACP00000023175
ENSMODP00000020391	ENSGACP00000015638
ENSMODP00000013188	ENSGACP00000023682
ENSMODP00000018821	ENSGACP00000000834
ENSMODP00000018821	ENSGACP00000013412
ENSMODP00000010341	ENSGACP00000009247
ENSMODP00000020125	ENSGACP00000015711
ENSMODP00000019344	ENSGACP00000009444
ENSMODP00000002481	ENSGACP00000007497
ENSMODP00000002481	ENSGACP00000002653
ENSMODP00000034155	ENSGACP00000018727
ENSMODP00000025486	ENSGACP00000021749
ENSMODP00000025486	ENSGACP00000018184
ENSMODP00000009701	ENSGACP00000007264
ENSMODP00000030251	ENSGACP00000005589
ENSMODP00000020056	ENSGACP00000022170
ENSMODP00000020056	ENSGACP00000018835
ENSMODP00000018020	ENSGACP00000027309
ENSMODP00000004384	ENSGACP00000017827
ENSMODP00000026009	ENSGACP00000000277
ENSMODP00000026009	ENSGACP00000023485
ENSMODP00000027349	ENSGACP00000008232
ENSMODP00000014557	ENSGACP00000001480
ENSMODP00000011339	ENSGACP00000025500
ENSMODP00000023115	ENSGACP00000005326
ENSMODP00000003743	ENSGACP00000020155
ENSMODP00000026955	ENSGACP00000019127
ENSMODP00000020434	ENSGACP00000018912
ENSMODP00000032676	ENSGACP00000013158
ENSMODP00000009813	ENSGACP00000024114
ENSMODP00000009933	ENSGACP00000023601
ENSMODP00000012354	ENSGACP00000015363
ENSMODP00000002565	ENSGACP00000013224
ENSMODP00000002565	ENSGACP00000020786
ENSMODP00000020280	ENSGACP00000015231
ENSMODP00000008619	ENSGACP00000019451
ENSMODP00000008619	ENSGACP00000003594
ENSMODP00000005464	ENSGACP00000004183
ENSMODP00000005464	ENSGACP00000020759
ENSMODP00000025778	ENSGACP00000023110
ENSMODP00000025778	ENSGACP00000000456
ENSMODP00000015401	ENSGACP00000007411
ENSMODP00000018053	ENSGACP00000009491
ENSMODP00000003470	ENSGACP00000004300
ENSMODP00000012022	ENSGACP00000022162
ENSMODP00000003356	ENSGACP00000010548
ENSMODP00000003356	ENSGACP00000027226
ENSMODP00000011738	ENSGACP00000005410
ENSMODP00000018820	ENSGACP00000025795
ENSMODP00000018820	ENSGACP00000021010
ENSMODP00000024477	ENSGACP00000021923
ENSMODP00000038322	ENSGACP00000023208
ENSMODP00000021354	ENSGACP00000019894
ENSMODP00000034131	ENSGACP00000022896
ENSMODP00000017409	ENSGACP00000006501
ENSMODP00000017409	ENSGACP00000004337
ENSMODP00000001778	ENSGACP00000008486
ENSMODP00000022887	ENSGACP00000012032
ENSMODP00000006007	ENSGACP00000018469
ENSMODP00000006007	ENSGACP00000005860
ENSMODP00000038040	ENSGACP00000011104
ENSMODP00000038040	ENSGACP00000006631
ENSMODP00000010172	ENSGACP00000002984
ENSMODP00000003064	ENSGACP00000018973
ENSMODP00000003064	ENSGACP00000014393
ENSMODP00000027239	ENSGACP00000011041
ENSMODP00000027239	ENSGACP00000026223
ENSMODP00000011818	ENSGACP00000020452
ENSMODP00000035890	ENSGACP00000025364
ENSMODP00000005986	ENSGACP00000012989
ENSMODP00000005986	ENSGACP00000006918
ENSMODP00000017301	ENSGACP00000006449
ENSMODP00000002334	ENSGACP00000026210
ENSMODP00000012158	ENSGACP00000004346
ENSMODP00000011779	ENSGACP00000001534
ENSMODP00000011779	ENSGACP00000006856
ENSMODP00000009126	ENSGACP00000016387
ENSMODP00000006925	ENSGACP00000008570
ENSMODP00000023154	ENSGACP00000005216
ENSMODP00000009691	ENSGACP00000026197
ENSMODP00000001148	ENSGACP00000021313
ENSMODP00000003121	ENSGACP00000026258
ENSMODP00000010781	ENSGACP00000007555
ENSMODP00000032776	ENSGACP00000015943
ENSMODP00000021504	ENSGACP00000004350
ENSMODP00000017677	ENSGACP00000027608
ENSMODP00000021594	ENSGACP00000005191
ENSMODP00000004536	ENSGACP00000021451
ENSMODP00000004536	ENSGACP00000021788
ENSMODP00000026635	ENSGACP00000021210
ENSMODP00000020364	ENSGACP00000007994
ENSMODP00000001657	ENSGACP00000013858
ENSMODP00000022572	ENSGACP00000002435
ENSMODP00000022572	ENSGACP00000012902
ENSMODP00000041088	ENSGACP00000009888
ENSMODP00000012818	ENSGACP00000022188
ENSMODP00000036499	ENSGACP00000008602
ENSMODP00000002162	ENSGACP00000004712
ENSMODP00000007706	ENSGACP00000024217
ENSMODP00000019151	ENSGACP00000010864
ENSMODP00000011885	ENSGACP00000006083
ENSMODP00000020305	ENSGACP00000020073
ENSMODP00000020305	ENSGACP00000013262
ENSMODP00000029006	ENSGACP00000008920
ENSMODP00000024282	ENSGACP00000016949
ENSMODP00000005643	ENSGACP00000005950
ENSMODP00000002270	ENSGACP00000014479
ENSMODP00000002561	ENSGACP00000025558
ENSMODP00000002561	ENSGACP00000017841
ENSMODP00000009463	ENSGACP00000014326
ENSMODP00000005927	ENSGACP00000023507
ENSMODP00000024027	ENSGACP00000011362
ENSMODP00000008095	ENSGACP00000023220
ENSMODP00000008095	ENSGACP00000002330
ENSMODP00000021801	ENSGACP00000005048
ENSMODP00000024609	ENSGACP00000020834
ENSMODP00000024173	ENSGACP00000019852
ENSMODP00000028249	ENSGACP00000018474
ENSMODP00000022136	ENSGACP00000005354
ENSMODP00000003242	ENSGACP00000008013
ENSMODP00000036015	ENSGACP00000003321
ENSMODP00000005304	ENSGACP00000026878
ENSMODP00000005124	ENSGACP00000003334
ENSMODP00000032525	ENSGACP00000021893
ENSMODP00000022163	ENSGACP00000018126
ENSMODP00000020953	ENSGACP00000014692
ENSMODP00000031707	ENSGACP00000026646
ENSMODP00000007792	ENSGACP00000004454
ENSMODP00000015990	ENSGACP00000016532
ENSMODP00000002562	ENSGACP00000009285
ENSMODP00000010334	ENSGACP00000026637
ENSMODP00000021643	ENSGACP00000019854
ENSMODP00000002723	ENSGACP00000024131
ENSMODP00000003570	ENSGACP00000024454
ENSMODP00000002300	ENSGACP00000019672
ENSMODP00000036542	ENSGACP00000010888
ENSMODP00000020972	ENSGACP00000005898
ENSMODP00000026388	ENSGACP00000004369
ENSMODP00000014831	ENSGACP00000022914
ENSMODP00000022588	ENSGACP00000012261
ENSMODP00000013307	ENSGACP00000024745
ENSMODP00000013307	ENSGACP00000012472
ENSMODP00000028789	ENSGACP00000017442
ENSMODP00000033491	ENSGACP00000007439
ENSMODP00000033491	ENSGACP00000017670
ENSMODP00000019616	ENSGACP00000000939
ENSMODP00000019188	ENSGACP00000011081
ENSMODP00000019188	ENSGACP00000019964
ENSMODP00000005475	ENSGACP00000015633
ENSMODP00000009994	ENSGACP00000019668
ENSMODP00000022371	ENSGACP00000002654
ENSMODP00000011041	ENSGACP00000023349
ENSMODP00000011039	ENSGACP00000004414
ENSMODP00000012196	ENSGACP00000008735
ENSMODP00000003656	ENSGACP00000001247
ENSMODP00000013054	ENSGACP00000021495
ENSMODP00000013054	ENSGACP00000017769
ENSMODP00000035379	ENSGACP00000005533
ENSMODP00000004736	ENSGACP00000000139
ENSMODP00000000452	ENSGACP00000022788
ENSMODP00000000452	ENSGACP00000008723
ENSMODP00000018859	ENSGACP00000025535
ENSMODP00000018859	ENSGACP00000008253
ENSMODP00000000469	ENSGACP00000012968
ENSMODP00000001220	ENSGACP00000014025
ENSMODP00000028908	ENSGACP00000017926
ENSMODP00000002563	ENSGACP00000022100
ENSMODP00000035688	ENSGACP00000013085
ENSMODP00000023213	ENSGACP00000007386
ENSMODP00000023213	ENSGACP00000020410
ENSMODP00000023428	ENSGACP00000015584
ENSMODP00000023428	ENSGACP00000004298
ENSMODP00000000249	ENSGACP00000008353
ENSMODP00000000479	ENSGACP00000006370
ENSMODP00000001016	ENSGACP00000019698
ENSMODP00000026397	ENSGACP00000013336
ENSMODP00000016123	ENSGACP00000011690
ENSMODP00000016123	ENSGACP00000019948
ENSMODP00000021880	ENSGACP00000018470
ENSMODP00000021880	ENSGACP00000021215
ENSMODP00000018797	ENSGACP00000013169
ENSMODP00000023334	ENSGACP00000008419
ENSMODP00000023334	ENSGACP00000020532
ENSMODP00000017975	ENSGACP00000017522
ENSMODP00000017975	ENSGACP00000015823
ENSMODP00000021307	ENSGACP00000017495
ENSMODP00000021307	ENSGACP00000016935
ENSMODP00000012044	ENSGACP00000023711
ENSMODP00000030207	ENSGACP00000012145
ENSMODP00000019613	ENSGACP00000016966
ENSMODP00000024010	ENSGACP00000007036
ENSMODP00000019109	ENSGACP00000022469
ENSMODP00000010652	ENSGACP00000005555
ENSMODP00000010652	ENSGACP00000019923
ENSMODP00000008555	ENSGACP00000003155
ENSMODP00000027957	ENSGACP00000011268
ENSMODP00000023830	ENSGACP00000020940
ENSMODP00000010813	ENSGACP00000004358
ENSMODP00000013424	ENSGACP00000012626
ENSMODP00000016279	ENSGACP00000013711
ENSMODP00000016279	ENSGACP00000007491
ENSMODP00000013384	ENSGACP00000005331
ENSMODP00000013384	ENSGACP00000011841
ENSMODP00000004565	ENSGACP00000006915
ENSMODP00000028423	ENSGACP00000007323
ENSMODP00000012942	ENSGACP00000008105
ENSMODP00000011716	ENSGACP00000009163
ENSMODP00000013466	ENSGACP00000015592
ENSMODP00000016015	ENSGACP00000011794
ENSMODP00000000437	ENSGACP00000012861
ENSMODP00000000437	ENSGACP00000006759
ENSMODP00000022719	ENSGACP00000004759
ENSMODP00000020014	ENSGACP00000017692
ENSMODP00000020014	ENSGACP00000000605
ENSMODP00000002105	ENSGACP00000003213
ENSMODP00000002105	ENSGACP00000011031
ENSMODP00000007274	ENSGACP00000021779
ENSMODP00000002115	ENSGACP00000011017
ENSMODP00000002115	ENSGACP00000003214
ENSMODP00000003752	ENSGACP00000018020
ENSMODP00000008475	ENSGACP00000014576
ENSMODP00000022909	ENSGACP00000017250
ENSMODP00000021212	ENSGACP00000017614
ENSMODP00000017819	ENSGACP00000017925
ENSMODP00000024318	ENSGACP00000013273
ENSMODP00000014146	ENSGACP00000004826
ENSMODP00000005376	ENSGACP00000023724
ENSMODP00000020621	ENSGACP00000008841
ENSMODP00000016034	ENSGACP00000010680
ENSMODP00000020966	ENSGACP00000023472
ENSMODP00000024435	ENSGACP00000023472
ENSMODP00000022491	ENSGACP00000016612
ENSMODP00000022004	ENSGACP00000011239
ENSMODP00000022004	ENSGACP00000008847
ENSMODP00000021415	ENSGACP00000017930
ENSMODP00000021415	ENSGACP00000015542
ENSMODP00000021822	ENSGACP00000012067
ENSMODP00000021414	ENSGACP00000019196
ENSMODP00000005123	ENSGACP00000004225
ENSMODP00000013725	ENSGACP00000009655
ENSMODP00000013320	ENSGACP00000006443
ENSMODP00000013320	ENSGACP00000017260
ENSMODP00000015379	ENSGACP00000007399
ENSMODP00000011548	ENSGACP00000025484
ENSMODP00000022037	ENSGACP00000008103
ENSMODP00000022037	ENSGACP00000017540
ENSMODP00000030807	ENSGACP00000007413
ENSMODP00000016719	ENSGACP00000017473
ENSMODP00000025787	ENSGACP00000023140
ENSMODP00000028759	ENSGACP00000011117
ENSMODP00000028759	ENSGACP00000012616
ENSMODP00000021852	ENSGACP00000014505
ENSMODP00000024163	ENSGACP00000014474
ENSMODP00000022841	ENSGACP00000016233
ENSMODP00000022841	ENSGACP00000012111
ENSMODP00000021988	ENSGACP00000012253
ENSMODP00000013582	ENSGACP00000007604
ENSMODP00000022436	ENSGACP00000011747
ENSMODP00000013530	ENSGACP00000014597
ENSMODP00000037855	ENSGACP00000024583
ENSMODP00000037855	ENSGACP00000021734
ENSMODP00000011440	ENSGACP00000027244
ENSMODP00000011440	ENSGACP00000015749
ENSMODP00000019202	ENSGACP00000023085
ENSMODP00000001457	ENSGACP00000009498
ENSMODP00000025762	ENSGACP00000025927
ENSMODP00000005094	ENSGACP00000023942
ENSMODP00000023625	ENSGACP00000024443
ENSMODP00000014093	ENSGACP00000004061
ENSMODP00000012594	ENSGACP00000027187
ENSMODP00000010237	ENSGACP00000016121
ENSMODP00000010237	ENSGACP00000012475
ENSMODP00000000934	ENSGACP00000011028
ENSMODP00000019976	ENSGACP00000006043
ENSMODP00000040702	ENSGACP00000010550
ENSMODP00000002766	ENSGACP00000000596
ENSMODP00000000399	ENSGACP00000022782
ENSMODP00000005825	ENSGACP00000016041
ENSMODP00000011531	ENSGACP00000026874
ENSMODP00000011033	ENSGACP00000011345
ENSMODP00000000838	ENSGACP00000017403
ENSMODP00000014368	ENSGACP00000027640
ENSMODP00000004844	ENSGACP00000016598
ENSMODP00000004844	ENSGACP00000013193
ENSMODP00000025340	ENSGACP00000013432
ENSMODP00000017239	ENSGACP00000008375
ENSMODP00000016300	ENSGACP00000022996
ENSMODP00000024624	ENSGACP00000020821
ENSMODP00000026280	ENSGACP00000019899
ENSMODP00000026280	ENSGACP00000004026
ENSMODP00000006757	ENSGACP00000027001
ENSMODP00000006642	ENSGACP00000026659
ENSMODP00000006642	ENSGACP00000014114
ENSMODP00000013456	ENSGACP00000018365
ENSMODP00000022110	ENSGACP00000016016
ENSMODP00000023187	ENSGACP00000027235
ENSMODP00000006952	ENSGACP00000004122
ENSMODP00000034906	ENSGACP00000023771
ENSMODP00000029642	ENSGACP00000023898
ENSMODP00000029642	ENSGACP00000004306
ENSMODP00000001893	ENSGACP00000004058
ENSMODP00000001893	ENSGACP00000019647
ENSMODP00000016281	ENSGACP00000002897
ENSMODP00000016281	ENSGACP00000018038
ENSMODP00000023242	ENSGACP00000013238
ENSMODP00000015362	ENSGACP00000007037
ENSMODP00000001219	ENSGACP00000009196
ENSMODP00000008501	ENSGACP00000008422
ENSMODP00000008501	ENSGACP00000026623
ENSMODP00000032729	ENSGACP00000027583
ENSMODP00000032729	ENSGACP00000017530
ENSMODP00000006029	ENSGACP00000022634
ENSMODP00000013337	ENSGACP00000000322
ENSMODP00000020292	ENSGACP00000015087
ENSMODP00000021849	ENSGACP00000014513
ENSMODP00000040586	ENSGACP00000024534
ENSMODP00000005066	ENSGACP00000020174
ENSMODP00000039503	ENSGACP00000017552
ENSMODP00000013770	ENSGACP00000009935
ENSMODP00000002547	ENSGACP00000002784
ENSMODP00000001534	ENSGACP00000025291
ENSMODP00000019745	ENSGACP00000012139
ENSMODP00000019494	ENSGACP00000012891
ENSMODP00000035126	ENSGACP00000017505
ENSMODP00000011937	ENSGACP00000023819
ENSMODP00000023649	ENSGACP00000023528
ENSMODP00000023649	ENSGACP00000025820
ENSMODP00000000328	ENSGACP00000014446
ENSMODP00000000328	ENSGACP00000003763
ENSMODP00000039408	ENSGACP00000017855
ENSMODP00000039408	ENSGACP00000019205
ENSMODP00000012595	ENSGACP00000015548
ENSMODP00000024807	ENSGACP00000003142
ENSMODP00000017725	ENSGACP00000023990
ENSMODP00000019585	ENSGACP00000007237
ENSMODP00000021741	ENSGACP00000013753
ENSMODP00000026347	ENSGACP00000002791
ENSMODP00000011626	ENSGACP00000015148
ENSMODP00000038904	ENSGACP00000012810
ENSMODP00000012579	ENSGACP00000003031
ENSMODP00000023619	ENSGACP00000017879
ENSMODP00000003794	ENSGACP00000020655
ENSMODP00000003794	ENSGACP00000000392
ENSMODP00000008393	ENSGACP00000003157
ENSMODP00000005230	ENSGACP00000002828
ENSMODP00000009029	ENSGACP00000025624
ENSMODP00000009029	ENSGACP00000016227
ENSMODP00000001300	ENSGACP00000025318
ENSMODP00000001300	ENSGACP00000009733
ENSMODP00000008368	ENSGACP00000025814
ENSMODP00000009421	ENSGACP00000013206
ENSMODP00000010627	ENSGACP00000027520
ENSMODP00000010403	ENSGACP00000009084
ENSMODP00000011986	ENSGACP00000017353
ENSMODP00000011986	ENSGACP00000007319
ENSMODP00000002576	ENSGACP00000017735
ENSMODP00000001721	ENSGACP00000011923
ENSMODP00000001721	ENSGACP00000008743
ENSMODP00000026291	ENSGACP00000001874
ENSMODP00000017128	ENSGACP00000025061
ENSMODP00000007108	ENSGACP00000003276
ENSMODP00000004867	ENSGACP00000015565
ENSMODP00000010692	ENSGACP00000016107
ENSMODP00000010692	ENSGACP00000000577
ENSMODP00000008673	ENSGACP00000020989
ENSMODP00000002763	ENSGACP00000013032
ENSMODP00000002763	ENSGACP00000021874
ENSMODP00000000301	ENSGACP00000016189
ENSMODP00000010528	ENSGACP00000003926
ENSMODP00000010073	ENSGACP00000002413
ENSMODP00000032191	ENSGACP00000014699
ENSMODP00000032191	ENSGACP00000025172
ENSMODP00000003910	ENSGACP00000025941
ENSMODP00000001101	ENSGACP00000019692
ENSMODP00000023734	ENSGACP00000008526
ENSMODP00000012726	ENSGACP00000024768
ENSMODP00000004406	ENSGACP00000011387
ENSMODP00000017551	ENSGACP00000023219
ENSMODP00000001455	ENSGACP00000022260
ENSMODP00000030254	ENSGACP00000005611
ENSMODP00000025939	ENSGACP00000021237
ENSMODP00000029725	ENSGACP00000000535
ENSMODP00000007595	ENSGACP00000018282
ENSMODP00000000448	ENSGACP00000000033
ENSMODP00000016476	ENSGACP00000010370
ENSMODP00000000581	ENSGACP00000008883
ENSMODP00000021756	ENSGACP00000017932
ENSMODP00000014791	ENSGACP00000001175
ENSMODP00000008892	ENSGACP00000023516
ENSMODP00000021930	ENSGACP00000013454
ENSMODP00000004307	ENSGACP00000014652
ENSMODP00000031416	ENSGACP00000022886
ENSMODP00000004279	ENSGACP00000017877
ENSMODP00000022632	ENSGACP00000013154
ENSMODP00000016550	ENSGACP00000011949
ENSMODP00000016550	ENSGACP00000027451
ENSMODP00000002057	ENSGACP00000021029
ENSMODP00000023903	ENSGACP00000017743
ENSMODP00000023903	ENSGACP00000012899
ENSMODP00000016112	ENSGACP00000009382
ENSMODP00000011712	ENSGACP00000018995
ENSMODP00000006821	ENSGACP00000010396
ENSMODP00000007341	ENSGACP00000017653
ENSMODP00000036418	ENSGACP00000020405
ENSMODP00000008755	ENSGACP00000002181
ENSMODP00000021714	ENSGACP00000015012
ENSMODP00000011249	ENSGACP00000018640
ENSMODP00000011702	ENSGACP00000005708
ENSMODP00000016105	ENSGACP00000002689
ENSMODP00000004548	ENSGACP00000017307
ENSMODP00000021395	ENSGACP00000018450
ENSMODP00000021395	ENSGACP00000019915
ENSMODP00000021711	ENSGACP00000015007
ENSMODP00000008261	ENSGACP00000001085
ENSMODP00000008261	ENSGACP00000027314
ENSMODP00000017293	ENSGACP00000016429
ENSMODP00000002996	ENSGACP00000004152
ENSMODP00000002996	ENSGACP00000019954
ENSMODP00000022804	ENSGACP00000019957
ENSMODP00000022804	ENSGACP00000004165
ENSMODP00000040099	ENSGACP00000020071
ENSMODP00000015049	ENSGACP00000023162
ENSMODP00000000136	ENSGACP00000011608
ENSMODP00000009833	ENSGACP00000013019
ENSMODP00000009833	ENSGACP00000026891
ENSMODP00000000410	ENSGACP00000018284
ENSMODP00000022549	ENSGACP00000003070
ENSMODP00000025381	ENSGACP00000009145
ENSMODP00000022552	ENSGACP00000006645
ENSMODP00000000623	ENSGACP00000022748
ENSMODP00000005965	ENSGACP00000014176
ENSMODP00000000937	ENSGACP00000005355
ENSMODP00000000937	ENSGACP00000020604
ENSMODP00000035585	ENSGACP00000006633
ENSMODP00000018160	ENSGACP00000002217
ENSMODP00000004313	ENSGACP00000002855
ENSMODP00000004249	ENSGACP00000002200
ENSMODP00000020356	ENSGACP00000018240
ENSMODP00000003924	ENSGACP00000017039
ENSMODP00000003924	ENSGACP00000000100
ENSMODP00000037223	ENSGACP00000009047
ENSMODP00000013896	ENSGACP00000026715
ENSMODP00000019379	ENSGACP00000019784
ENSMODP00000015068	ENSGACP00000021380
ENSMODP00000015068	ENSGACP00000013558
ENSMODP00000040581	ENSGACP00000006525
ENSMODP00000000143	ENSGACP00000018681
ENSMODP00000000708	ENSGACP00000000297
ENSMODP00000003046	ENSGACP00000009209
ENSMODP00000013666	ENSGACP00000001414
ENSMODP00000003297	ENSGACP00000009280
ENSMODP00000032532	ENSGACP00000021889
ENSMODP00000005883	ENSGACP00000007942
ENSMODP00000004209	ENSGACP00000017885
ENSMODP00000019311	ENSGACP00000014804
ENSMODP00000007439	ENSGACP00000009902
ENSMODP00000022689	ENSGACP00000018518
ENSMODP00000009014	ENSGACP00000025614
ENSMODP00000010999	ENSGACP00000009919
ENSMODP00000024289	ENSGACP00000006104
ENSMODP00000024289	ENSGACP00000023497
ENSMODP00000025903	ENSGACP00000001155
ENSMODP00000003590	ENSGACP00000025226
ENSMODP00000037274	ENSGACP00000020150
ENSMODP00000014386	ENSGACP00000024720
ENSMODP00000016277	ENSGACP00000022999
ENSMODP00000024593	ENSGACP00000013057
ENSMODP00000012015	ENSGACP00000015763
ENSMODP00000026268	ENSGACP00000019895
ENSMODP00000026268	ENSGACP00000004478
ENSMODP00000014292	ENSGACP00000022692
ENSMODP00000011856	ENSGACP00000015502
ENSMODP00000010718	ENSGACP00000011134
ENSMODP00000005938	ENSGACP00000005789
ENSMODP00000000563	ENSGACP00000011419
ENSMODP00000017785	ENSGACP00000003566
ENSMODP00000024110	ENSGACP00000018101
ENSMODP00000024110	ENSGACP00000026829
ENSMODP00000027725	ENSGACP00000016955
ENSMODP00000013246	ENSGACP00000019453
ENSMODP00000021193	ENSGACP00000018784
ENSMODP00000005484	ENSGACP00000006052
ENSMODP00000032514	ENSGACP00000009265
ENSMODP00000018198	ENSGACP00000001677
ENSMODP00000018198	ENSGACP00000002037
ENSMODP00000018796	ENSGACP00000023695
ENSMODP00000003004	ENSGACP00000023820
ENSMODP00000037026	ENSGACP00000003084
ENSMODP00000037026	ENSGACP00000011360
ENSMODP00000000717	ENSGACP00000011142
ENSMODP00000014686	ENSGACP00000006208
ENSMODP00000018316	ENSGACP00000024229
ENSMODP00000018999	ENSGACP00000018699
ENSMODP00000016150	ENSGACP00000016629
ENSMODP00000000153	ENSGACP00000002600
ENSMODP00000015953	ENSGACP00000006737
ENSMODP00000019118	ENSGACP00000018823
ENSMODP00000000274	ENSGACP00000004993
ENSMODP00000016915	ENSGACP00000013323
ENSMODP00000007245	ENSGACP00000027432
ENSMODP00000020592	ENSGACP00000027029
ENSMODP00000032798	ENSGACP00000026560
ENSMODP00000032798	ENSGACP00000013868
ENSMODP00000029853	ENSGACP00000006776
ENSMODP00000029853	ENSGACP00000017590
ENSMODP00000018200	ENSGACP00000008457
ENSMODP00000014920	ENSGACP00000002059
ENSMODP00000002092	ENSGACP00000010504
ENSMODP00000002092	ENSGACP00000001328
ENSMODP00000031808	ENSGACP00000007070
ENSMODP00000031808	ENSGACP00000001524
ENSMODP00000023332	ENSGACP00000018536
ENSMODP00000000470	ENSGACP00000022775
ENSMODP00000031529	ENSGACP00000027405
ENSMODP00000025350	ENSGACP00000018207
ENSMODP00000028132	ENSGACP00000004018
ENSMODP00000028132	ENSGACP00000020962
ENSMODP00000014909	ENSGACP00000012709
ENSMODP00000017212	ENSGACP00000015181
ENSMODP00000005917	ENSGACP00000006988
ENSMODP00000005917	ENSGACP00000013064
ENSMODP00000016878	ENSGACP00000011035
ENSMODP00000012674	ENSGACP00000014895
ENSMODP00000007356	ENSGACP00000023134
ENSMODP00000000841	ENSGACP00000011358
ENSMODP00000006275	ENSGACP00000026552
ENSMODP00000000638	ENSGACP00000021372
ENSMODP00000011165	ENSGACP00000026190
ENSMODP00000011165	ENSGACP00000004062
ENSMODP00000010254	ENSGACP00000003924
ENSMODP00000021020	ENSGACP00000015892
ENSMODP00000021020	ENSGACP00000003433
ENSMODP00000013732	ENSGACP00000012672
ENSMODP00000018665	ENSGACP00000003731
ENSMODP00000018665	ENSGACP00000020189
ENSMODP00000000696	ENSGACP00000025831
ENSMODP00000004802	ENSGACP00000016502
ENSMODP00000003405	ENSGACP00000013976
ENSMODP00000013195	ENSGACP00000000323
ENSMODP00000026495	ENSGACP00000000293
ENSMODP00000026620	ENSGACP00000008025
ENSMODP00000006868	ENSGACP00000024785
ENSMODP00000000517	ENSGACP00000022756
ENSMODP00000007712	ENSGACP00000007510
ENSMODP00000028571	ENSGACP00000005778
ENSMODP00000015558	ENSGACP00000021879
ENSMODP00000019641	ENSGACP00000003810
ENSMODP00000009652	ENSGACP00000006808
ENSMODP00000015248	ENSGACP00000010749
ENSMODP00000017234	ENSGACP00000026730
ENSMODP00000018653	ENSGACP00000018778
ENSMODP00000040055	ENSGACP00000021461
ENSMODP00000002305	ENSGACP00000015639
ENSMODP00000008158	ENSGACP00000003952
ENSMODP00000016543	ENSGACP00000022936
[truncated: 7,323 more rows]
