# Supplementary material for: Reconstruction of proto-vertebrate, proto-cyclostome and proto-gnathostome genomes provides new insights into early vertebrate evolution
Source: Nat Commun. 2021 Jul 23;12:4489. doi: 10.1038/s41467-021-24573-z (PMC8302630; doi:10.1038/s41467-021-24573-z)
Supplement: Supplementary file 4 — Supplementary Data 1 [file 41467_2021_24573_MOESM4_ESM.zip › SuppData1/orthologs/MONDO-HUMAN.txt]

ENSMODP00000016222	ENSP00000262384
ENSMODP00000022186	ENSP00000362179
ENSMODP00000018180	ENSP00000278590
ENSMODP00000021006	ENSP00000386616
ENSMODP00000012374	ENSP00000354794
ENSMODP00000016247	ENSP00000455426
ENSMODP00000023878	ENSP00000268876
ENSMODP00000020244	ENSP00000361900
ENSMODP00000028608	ENSP00000295408
ENSMODP00000031323	ENSP00000301178
ENSMODP00000015454	ENSP00000296474
ENSMODP00000019742	ENSP00000317272
ENSMODP00000027793	ENSP00000266458
ENSMODP00000022766	ENSP00000394008
ENSMODP00000003267	ENSP00000363970
ENSMODP00000011631	ENSP00000373518
ENSMODP00000022045	ENSP00000475084
ENSMODP00000022029	ENSP00000317997
ENSMODP00000026393	ENSP00000367851
ENSMODP00000010124	ENSP00000159060
ENSMODP00000003331	ENSP00000263317
ENSMODP00000001568	ENSP00000281722
ENSMODP00000020576	ENSP00000363107
ENSMODP00000026284	ENSP00000354995
ENSMODP00000016589	ENSP00000304111
ENSMODP00000028394	ENSP00000272286
ENSMODP00000000677	ENSP00000260645
ENSMODP00000023901	ENSP00000292672
ENSMODP00000020923	ENSP00000389951
ENSMODP00000025995	ENSP00000378945
ENSMODP00000020567	ENSP00000363092
ENSMODP00000003305	ENSP00000261464
ENSMODP00000016701	ENSP00000454207
ENSMODP00000030326	ENSP00000362994
ENSMODP00000021625	ENSP00000247668
ENSMODP00000024756	ENSP00000433623
ENSMODP00000028954	ENSP00000376765
ENSMODP00000034686	ENSP00000249636
ENSMODP00000000916	ENSP00000262971
ENSMODP00000001331	ENSP00000334474
ENSMODP00000020102	ENSP00000311778
ENSMODP00000005916	ENSP00000247207
ENSMODP00000004149	ENSP00000364805
ENSMODP00000024667	ENSP00000324173
ENSMODP00000021116	ENSP00000367623
ENSMODP00000015137	ENSP00000297185
ENSMODP00000010650	ENSP00000454748
ENSMODP00000011243	ENSP00000453273
ENSMODP00000024507	ENSP00000362962
ENSMODP00000006081	ENSP00000367815
ENSMODP00000017560	ENSP00000326870
ENSMODP00000037659	ENSP00000303549
ENSMODP00000026600	ENSP00000308361
ENSMODP00000026601	ENSP00000260843
ENSMODP00000035510	ENSP00000320376
ENSMODP00000035512	ENSP00000307259
ENSMODP00000035509	ENSP00000308479
ENSMODP00000037658	ENSP00000367384
ENSMODP00000000679	ENSP00000337618
ENSMODP00000025796	ENSP00000295461
ENSMODP00000010442	ENSP00000311687
ENSMODP00000016379	ENSP00000363520
ENSMODP00000008107	ENSP00000339256
ENSMODP00000022950	ENSP00000313059
ENSMODP00000010998	ENSP00000297954
ENSMODP00000011474	ENSP00000414055
ENSMODP00000026122	ENSP00000350676
ENSMODP00000010914	ENSP00000352185
ENSMODP00000023478	ENSP00000271688
ENSMODP00000015235	ENSP00000284382
ENSMODP00000041284	ENSP00000376453
ENSMODP00000004541	ENSP00000402697
ENSMODP00000003832	ENSP00000355929
ENSMODP00000006867	ENSP00000251089
ENSMODP00000000179	ENSP00000309142
ENSMODP00000014712	ENSP00000264903
ENSMODP00000004891	ENSP00000377024
ENSMODP00000006523	ENSP00000468788
ENSMODP00000000959	ENSP00000297071
ENSMODP00000012028	ENSP00000380252
ENSMODP00000026239	ENSP00000382805
ENSMODP00000029754	ENSP00000257749
ENSMODP00000012160	ENSP00000366827
ENSMODP00000004041	ENSP00000321343
ENSMODP00000022102	ENSP00000379353
ENSMODP00000025585	ENSP00000320431
ENSMODP00000016495	ENSP00000268164
ENSMODP00000024060	ENSP00000231461
ENSMODP00000014171	ENSP00000262904
ENSMODP00000003492	ENSP00000345571
ENSMODP00000007623	ENSP00000368686
ENSMODP00000013412	ENSP00000268989
ENSMODP00000016741	ENSP00000221543
ENSMODP00000037068	ENSP00000448182
ENSMODP00000015720	ENSP00000320434
ENSMODP00000036453	ENSP00000386141
ENSMODP00000024298	ENSP00000477059
ENSMODP00000011108	ENSP00000416707
ENSMODP00000013611	ENSP00000386881
ENSMODP00000034167	ENSP00000428280
ENSMODP00000019696	ENSP00000272371
ENSMODP00000021361	ENSP00000360475
ENSMODP00000014344	ENSP00000222250
ENSMODP00000016010	ENSP00000268042
ENSMODP00000023381	ENSP00000358323
ENSMODP00000022856	ENSP00000372067
ENSMODP00000029105	ENSP00000359095
ENSMODP00000011376	ENSP00000331879
ENSMODP00000019937	ENSP00000404179
ENSMODP00000020886	ENSP00000276440
ENSMODP00000008745	ENSP00000256935
ENSMODP00000013331	ENSP00000340677
ENSMODP00000017273	ENSP00000272164
ENSMODP00000013863	ENSP00000290015
ENSMODP00000036044	ENSP00000258411
ENSMODP00000012564	ENSP00000357077
ENSMODP00000008288	ENSP00000252456
ENSMODP00000032324	ENSP00000252809
ENSMODP00000013900	ENSP00000252677
ENSMODP00000017320	ENSP00000367942
ENSMODP00000015229	ENSP00000287139
ENSMODP00000002540	ENSP00000224605
ENSMODP00000025996	ENSP00000282701
ENSMODP00000026913	ENSP00000468312
ENSMODP00000016389	ENSP00000334314
ENSMODP00000000402	ENSP00000320663
ENSMODP00000009650	ENSP00000378254
ENSMODP00000003858	ENSP00000451998
ENSMODP00000009150	ENSP00000252660
ENSMODP00000004985	ENSP00000309782
ENSMODP00000008907	ENSP00000393251
ENSMODP00000004977	ENSP00000310631
ENSMODP00000011765	ENSP00000366267
ENSMODP00000019074	ENSP00000377836
ENSMODP00000019101	ENSP00000359864
ENSMODP00000005435	ENSP00000292377
ENSMODP00000016852	ENSP00000264039
ENSMODP00000000500	ENSP00000332886
ENSMODP00000012769	ENSP00000280481
ENSMODP00000018745	ENSP00000412940
ENSMODP00000026029	ENSP00000264895
ENSMODP00000003122	ENSP00000374507
ENSMODP00000013464	ENSP00000338728
ENSMODP00000008628	ENSP00000380785
ENSMODP00000004044	ENSP00000360252
ENSMODP00000002679	ENSP00000310015
ENSMODP00000007893	ENSP00000370713
ENSMODP00000021412	ENSP00000357459
ENSMODP00000006018	ENSP00000268624
ENSMODP00000023606	ENSP00000296513
ENSMODP00000004519	ENSP00000262803
ENSMODP00000039634	ENSP00000399797
ENSMODP00000004963	ENSP00000351524
ENSMODP00000007067	ENSP00000424737
ENSMODP00000021169	ENSP00000417401
ENSMODP00000024799	ENSP00000394314
ENSMODP00000016775	ENSP00000384725
ENSMODP00000015165	ENSP00000253008
ENSMODP00000005386	ENSP00000354960
ENSMODP00000007425	ENSP00000361929
ENSMODP00000005390	ENSP00000252599
ENSMODP00000013628	ENSP00000196061
ENSMODP00000006172	ENSP00000223127
ENSMODP00000026554	ENSP00000282903
ENSMODP00000004039	ENSP00000292807
ENSMODP00000005255	ENSP00000352603
ENSMODP00000000790	ENSP00000347408
ENSMODP00000012861	ENSP00000428787
ENSMODP00000031750	ENSP00000388996
ENSMODP00000020405	ENSP00000406472
ENSMODP00000013151	ENSP00000265741
ENSMODP00000013497	ENSP00000276052
ENSMODP00000002193	ENSP00000423665
ENSMODP00000004613	ENSP00000296525
ENSMODP00000021509	ENSP00000417914
ENSMODP00000023068	ENSP00000350331
ENSMODP00000002877	ENSP00000264607
ENSMODP00000008929	ENSP00000355195
ENSMODP00000009518	ENSP00000315167
ENSMODP00000009560	ENSP00000314879
ENSMODP00000013499	ENSP00000363512
ENSMODP00000034760	ENSP00000305426
ENSMODP00000022870	ENSP00000380321
ENSMODP00000017133	ENSP00000221399
ENSMODP00000031383	ENSP00000229771
ENSMODP00000009533	ENSP00000356064
ENSMODP00000027887	ENSP00000314444
ENSMODP00000006876	ENSP00000216271
ENSMODP00000012731	ENSP00000334061
ENSMODP00000032765	ENSP00000225983
ENSMODP00000017923	ENSP00000346236
ENSMODP00000012407	ENSP00000464050
ENSMODP00000012104	ENSP00000380033
ENSMODP00000004582	ENSP00000225792
ENSMODP00000002826	ENSP00000267842
ENSMODP00000041023	ENSP00000263093
ENSMODP00000021647	ENSP00000357650
ENSMODP00000007382	ENSP00000300456
ENSMODP00000005455	ENSP00000252595
ENSMODP00000004284	ENSP00000359520
ENSMODP00000020969	ENSP00000351520
ENSMODP00000006113	ENSP00000360250
ENSMODP00000021538	ENSP00000347213
ENSMODP00000021495	ENSP00000360561
ENSMODP00000019075	ENSP00000301825
ENSMODP00000019115	ENSP00000222803
ENSMODP00000012345	ENSP00000413152
ENSMODP00000026928	ENSP00000242209
ENSMODP00000018395	ENSP00000317232
ENSMODP00000013451	ENSP00000345964
ENSMODP00000013531	ENSP00000358715
ENSMODP00000002515	ENSP00000256637
ENSMODP00000019396	ENSP00000233813
ENSMODP00000011895	ENSP00000370473
ENSMODP00000033297	ENSP00000275525
ENSMODP00000019398	ENSP00000233809
ENSMODP00000016469	ENSP00000269593
ENSMODP00000016648	ENSP00000169298
ENSMODP00000003179	ENSP00000386942
ENSMODP00000007000	ENSP00000362239
ENSMODP00000024699	ENSP00000417583
ENSMODP00000003320	ENSP00000355968
ENSMODP00000017619	ENSP00000363394
ENSMODP00000021986	ENSP00000261867
ENSMODP00000024346	ENSP00000415900
ENSMODP00000022203	ENSP00000362195
ENSMODP00000001020	ENSP00000262345
ENSMODP00000025425	ENSP00000263409
ENSMODP00000025415	ENSP00000274276
ENSMODP00000039684	ENSP00000395461
ENSMODP00000024177	ENSP00000261721
ENSMODP00000006059	ENSP00000384545
ENSMODP00000032132	ENSP00000376337
ENSMODP00000022238	ENSP00000385836
ENSMODP00000013827	ENSP00000260743
ENSMODP00000013818	ENSP00000329926
ENSMODP00000022239	ENSP00000357588
ENSMODP00000006713	ENSP00000251527
ENSMODP00000025150	ENSP00000424126
ENSMODP00000000370	ENSP00000340594
ENSMODP00000018131	ENSP00000341489
ENSMODP00000017612	ENSP00000368566
ENSMODP00000012865	ENSP00000348429
ENSMODP00000014616	ENSP00000258873
ENSMODP00000013397	ENSP00000233156
ENSMODP00000015857	ENSP00000311184
ENSMODP00000020847	ENSP00000324763
ENSMODP00000004951	ENSP00000265132
ENSMODP00000031789	ENSP00000376652
ENSMODP00000035173	ENSP00000355809
ENSMODP00000028502	ENSP00000348753
ENSMODP00000018421	ENSP00000225275
ENSMODP00000018444	ENSP00000225371
ENSMODP00000018431	ENSP00000262290
ENSMODP00000012360	ENSP00000348645
ENSMODP00000023326	ENSP00000281156
ENSMODP00000001162	ENSP00000348108
ENSMODP00000007984	ENSP00000355094
ENSMODP00000013862	ENSP00000328694
ENSMODP00000023828	ENSP00000379366
ENSMODP00000005633	ENSP00000349575
ENSMODP00000002353	ENSP00000271139
ENSMODP00000015862	ENSP00000427695
ENSMODP00000020662	ENSP00000331305
ENSMODP00000001296	ENSP00000290551
ENSMODP00000018114	ENSP00000348300
ENSMODP00000026437	ENSP00000301046
ENSMODP00000003778	ENSP00000423541
ENSMODP00000023397	ENSP00000358142
ENSMODP00000003368	ENSP00000299134
ENSMODP00000023888	ENSP00000221561
ENSMODP00000034629	ENSP00000452871
ENSMODP00000003237	ENSP00000256999
ENSMODP00000004030	ENSP00000432481
ENSMODP00000012753	ENSP00000351484
ENSMODP00000005649	ENSP00000420525
ENSMODP00000019186	ENSP00000345849
ENSMODP00000019189	ENSP00000223026
ENSMODP00000015197	ENSP00000401853
ENSMODP00000015236	ENSP00000337425
ENSMODP00000019764	ENSP00000350937
ENSMODP00000005729	ENSP00000157600
ENSMODP00000003767	ENSP00000295902
ENSMODP00000011064	ENSP00000401060
ENSMODP00000031267	ENSP00000404911
ENSMODP00000023136	ENSP00000345055
ENSMODP00000001454	ENSP00000373648
ENSMODP00000029199	ENSP00000352035
ENSMODP00000021931	ENSP00000262916
ENSMODP00000020624	ENSP00000361007
ENSMODP00000020674	ENSP00000383923
ENSMODP00000020631	ENSP00000383901
ENSMODP00000024509	ENSP00000337354
ENSMODP00000010755	ENSP00000216513
ENSMODP00000010746	ENSP00000247182
ENSMODP00000000909	ENSP00000304502
ENSMODP00000000902	ENSP00000260653
ENSMODP00000019865	ENSP00000264380
ENSMODP00000024234	ENSP00000337159
ENSMODP00000016933	ENSP00000216602
ENSMODP00000000835	ENSP00000390941
ENSMODP00000024821	ENSP00000310491
ENSMODP00000021392	ENSP00000346151
ENSMODP00000001044	ENSP00000304604
ENSMODP00000034172	ENSP00000385450
ENSMODP00000016401	ENSP00000324729
ENSMODP00000026088	ENSP00000164227
ENSMODP00000002302	ENSP00000325663
ENSMODP00000017574	ENSP00000380109
ENSMODP00000016796	ENSP00000312988
ENSMODP00000023618	ENSP00000275015
ENSMODP00000017858	ENSP00000311837
ENSMODP00000012397	ENSP00000429842
ENSMODP00000003704	ENSP00000217381
ENSMODP00000003835	ENSP00000338191
ENSMODP00000002775	ENSP00000378965
ENSMODP00000022195	ENSP00000357484
ENSMODP00000021585	ENSP00000419378
ENSMODP00000007727	ENSP00000358460
ENSMODP00000010717	ENSP00000387088
ENSMODP00000005193	ENSP00000412788
ENSMODP00000006815	ENSP00000414921
ENSMODP00000033334	ENSP00000410811
ENSMODP00000007124	ENSP00000333836
ENSMODP00000009331	ENSP00000387347
ENSMODP00000026127	ENSP00000218436
ENSMODP00000020830	ENSP00000256861
ENSMODP00000006054	ENSP00000233630
ENSMODP00000007035	ENSP00000354724
ENSMODP00000008417	ENSP00000337500
ENSMODP00000015774	ENSP00000461961
ENSMODP00000009929	ENSP00000355026
ENSMODP00000002001	ENSP00000056217
ENSMODP00000013128	ENSP00000264051
ENSMODP00000026470	ENSP00000367629
ENSMODP00000019748	ENSP00000348828
ENSMODP00000003420	ENSP00000366387
ENSMODP00000016685	ENSP00000402584
ENSMODP00000021636	ENSP00000319388
ENSMODP00000019237	ENSP00000371434
ENSMODP00000015089	ENSP00000254325
ENSMODP00000002032	ENSP00000350552
ENSMODP00000022209	ENSP00000332208
ENSMODP00000038261	ENSP00000401536
ENSMODP00000023864	ENSP00000293272
ENSMODP00000024626	ENSP00000369702
ENSMODP00000039119	ENSP00000368908
ENSMODP00000006288	ENSP00000361036
ENSMODP00000001736	ENSP00000423333
ENSMODP00000001244	ENSP00000265310
ENSMODP00000001215	ENSP00000352358
ENSMODP00000014063	ENSP00000342222
ENSMODP00000017347	ENSP00000313670
ENSMODP00000020407	ENSP00000264276
ENSMODP00000026357	ENSP00000291536
ENSMODP00000038369	ENSP00000367792
ENSMODP00000015151	ENSP00000347486
ENSMODP00000022375	ENSP00000290472
ENSMODP00000022379	ENSP00000382434
ENSMODP00000014773	ENSP00000356436
ENSMODP00000004906	ENSP00000306163
ENSMODP00000008455	ENSP00000360762
ENSMODP00000020030	ENSP00000321679
ENSMODP00000022788	ENSP00000430985
ENSMODP00000009509	ENSP00000263674
ENSMODP00000020177	ENSP00000250894
ENSMODP00000015849	ENSP00000262013
ENSMODP00000034626	ENSP00000227756
ENSMODP00000018579	ENSP00000369981
ENSMODP00000040020	ENSP00000418744
ENSMODP00000029534	ENSP00000361645
ENSMODP00000016929	ENSP00000278937
ENSMODP00000006206	ENSP00000432943
ENSMODP00000016948	ENSP00000278947
ENSMODP00000016950	ENSP00000322460
ENSMODP00000016932	ENSP00000278949
ENSMODP00000038231	ENSP00000240618
ENSMODP00000025666	ENSP00000266712
ENSMODP00000012544	ENSP00000442046
ENSMODP00000009215	ENSP00000343871
ENSMODP00000005689	ENSP00000362824
ENSMODP00000023558	ENSP00000283296
ENSMODP00000023531	ENSP00000283303
ENSMODP00000023534	ENSP00000296862
ENSMODP00000023556	ENSP00000360299
ENSMODP00000019713	ENSP00000307831
ENSMODP00000020264	ENSP00000361995
ENSMODP00000024418	ENSP00000268125
ENSMODP00000022105	ENSP00000275162
ENSMODP00000010406	ENSP00000428402
ENSMODP00000014796	ENSP00000302843
ENSMODP00000004354	ENSP00000365007
ENSMODP00000018917	ENSP00000347872
ENSMODP00000010074	ENSP00000303129
ENSMODP00000023816	ENSP00000399805
ENSMODP00000015433	ENSP00000323678
ENSMODP00000017578	ENSP00000375647
ENSMODP00000020393	ENSP00000005284
ENSMODP00000036263	ENSP00000300105
ENSMODP00000004989	ENSP00000262138
ENSMODP00000015030	ENSP00000376914
ENSMODP00000014631	ENSP00000440045
ENSMODP00000017783	ENSP00000400258
ENSMODP00000029570	ENSP00000362444
ENSMODP00000004225	ENSP00000359132
ENSMODP00000024791	ENSP00000379032
ENSMODP00000017558	ENSP00000363398
ENSMODP00000005034	ENSP00000367446
ENSMODP00000028670	ENSP00000220562
ENSMODP00000011019	ENSP00000388658
ENSMODP00000023005	ENSP00000329033
ENSMODP00000010206	ENSP00000367714
ENSMODP00000013329	ENSP00000272937
ENSMODP00000024752	ENSP00000232424
ENSMODP00000023250	ENSP00000393198
ENSMODP00000007619	ENSP00000367065
ENSMODP00000012713	ENSP00000307513
ENSMODP00000006389	ENSP00000283243
ENSMODP00000007629	ENSP00000356587
ENSMODP00000012781	ENSP00000368952
ENSMODP00000037511	ENSP00000319323
ENSMODP00000009598	ENSP00000348886
ENSMODP00000028169	ENSP00000327048
ENSMODP00000014248	ENSP00000328364
ENSMODP00000034116	ENSP00000454062
ENSMODP00000023356	ENSP00000345393
ENSMODP00000003753	ENSP00000350369
ENSMODP00000011237	ENSP00000344903
ENSMODP00000034145	ENSP00000297282
ENSMODP00000034463	ENSP00000194130
ENSMODP00000029074	ENSP00000279027
ENSMODP00000028794	ENSP00000392411
ENSMODP00000020748	ENSP00000406220
ENSMODP00000001804	ENSP00000437082
ENSMODP00000001267	ENSP00000255409
ENSMODP00000035744	ENSP00000356198
ENSMODP00000001616	ENSP00000358747
ENSMODP00000010196	ENSP00000365251
ENSMODP00000024853	ENSP00000435582
ENSMODP00000028979	ENSP00000353249
ENSMODP00000001626	ENSP00000360905
ENSMODP00000015585	ENSP00000350854
ENSMODP00000007960	ENSP00000351346
ENSMODP00000034890	ENSP00000353422
ENSMODP00000008077	ENSP00000437783
ENSMODP00000007927	ENSP00000379500
ENSMODP00000007157	ENSP00000355751
ENSMODP00000004469	ENSP00000222271
ENSMODP00000024590	ENSP00000339730
ENSMODP00000021330	ENSP00000357362
ENSMODP00000001502	ENSP00000383909
ENSMODP00000004693	ENSP00000319651
ENSMODP00000000505	ENSP00000360500
ENSMODP00000004192	ENSP00000371686
ENSMODP00000004169	ENSP00000190165
ENSMODP00000025233	ENSP00000227451
ENSMODP00000031563	ENSP00000257600
ENSMODP00000028859	ENSP00000316532
ENSMODP00000019532	ENSP00000410852
ENSMODP00000019523	ENSP00000408581
ENSMODP00000023680	ENSP00000361650
ENSMODP00000035883	ENSP00000356275
ENSMODP00000011235	ENSP00000431813
ENSMODP00000019655	ENSP00000160373
ENSMODP00000001450	ENSP00000271277
ENSMODP00000023063	ENSP00000237172
ENSMODP00000037216	ENSP00000346560
ENSMODP00000020163	ENSP00000303758
ENSMODP00000013652	ENSP00000261889
ENSMODP00000037031	ENSP00000363349
ENSMODP00000008363	ENSP00000238994
ENSMODP00000023740	ENSP00000308318
ENSMODP00000029161	ENSP00000360035
ENSMODP00000005601	ENSP00000408288
ENSMODP00000019802	ENSP00000284601
ENSMODP00000004893	ENSP00000336630
ENSMODP00000035754	ENSP00000356205
ENSMODP00000024714	ENSP00000276218
ENSMODP00000020099	ENSP00000391299
ENSMODP00000040556	ENSP00000342313
ENSMODP00000022442	ENSP00000440674
ENSMODP00000004958	ENSP00000332723
ENSMODP00000018134	ENSP00000411770
ENSMODP00000006025	ENSP00000359305
ENSMODP00000006515	ENSP00000238497
ENSMODP00000020994	ENSP00000356381
ENSMODP00000011509	ENSP00000369989
ENSMODP00000006215	ENSP00000233596
ENSMODP00000016598	ENSP00000368959
ENSMODP00000015178	ENSP00000254901
ENSMODP00000011747	ENSP00000438346
ENSMODP00000011985	ENSP00000303482
ENSMODP00000021456	ENSP00000362863
ENSMODP00000022547	ENSP00000358159
ENSMODP00000025985	ENSP00000295488
ENSMODP00000035244	ENSP00000435506
ENSMODP00000037000	ENSP00000264233
ENSMODP00000010540	ENSP00000317123
ENSMODP00000015462	ENSP00000253083
ENSMODP00000035353	ENSP00000267984
ENSMODP00000009224	ENSP00000316029
ENSMODP00000010677	ENSP00000365411
ENSMODP00000007192	ENSP00000263915
ENSMODP00000011498	ENSP00000381793
ENSMODP00000033084	ENSP00000403459
ENSMODP00000000673	ENSP00000427458
ENSMODP00000012038	ENSP00000343490
ENSMODP00000012043	ENSP00000369442
ENSMODP00000025712	ENSP00000257408
ENSMODP00000036164	ENSP00000264162
ENSMODP00000008837	ENSP00000240285
ENSMODP00000035049	ENSP00000365397
ENSMODP00000025938	ENSP00000351035
ENSMODP00000011340	ENSP00000307607
ENSMODP00000013890	ENSP00000358854
ENSMODP00000023997	ENSP00000262394
ENSMODP00000019174	ENSP00000319474
ENSMODP00000006105	ENSP00000387078
ENSMODP00000025395	ENSP00000254691
ENSMODP00000012182	ENSP00000276420
ENSMODP00000005759	ENSP00000349727
ENSMODP00000038432	ENSP00000372160
ENSMODP00000020495	ENSP00000262593
ENSMODP00000016953	ENSP00000344277
ENSMODP00000038094	ENSP00000263512
ENSMODP00000036539	ENSP00000428612
ENSMODP00000025949	ENSP00000273905
ENSMODP00000007186	ENSP00000245312
ENSMODP00000025808	ENSP00000273861
ENSMODP00000014214	ENSP00000216540
ENSMODP00000011506	ENSP00000313681
ENSMODP00000019642	ENSP00000216264
ENSMODP00000034038	ENSP00000347581
ENSMODP00000007314	ENSP00000404121
ENSMODP00000000807	ENSP00000262961
ENSMODP00000025533	ENSP00000265069
ENSMODP00000007786	ENSP00000361800
ENSMODP00000037316	ENSP00000360065
ENSMODP00000009993	ENSP00000242317
ENSMODP00000035575	ENSP00000380308
ENSMODP00000037551	ENSP00000264968
ENSMODP00000004628	ENSP00000338487
ENSMODP00000039322	ENSP00000426225
ENSMODP00000025647	ENSP00000474896
ENSMODP00000004183	ENSP00000354458
ENSMODP00000037028	ENSP00000360281
ENSMODP00000025406	ENSP00000263408
ENSMODP00000025394	ENSP00000322061
ENSMODP00000025382	ENSP00000263413
ENSMODP00000034209	ENSP00000309270
ENSMODP00000000451	ENSP00000362207
ENSMODP00000037704	ENSP00000276055
ENSMODP00000026551	ENSP00000307911
ENSMODP00000010843	ENSP00000354842
ENSMODP00000003741	ENSP00000344724
ENSMODP00000016415	ENSP00000219746
ENSMODP00000034504	ENSP00000436500
ENSMODP00000017159	ENSP00000441032
ENSMODP00000002321	ENSP00000311657
ENSMODP00000017940	ENSP00000346206
ENSMODP00000015526	ENSP00000440288
ENSMODP00000004828	ENSP00000351717
ENSMODP00000023572	ENSP00000275016
ENSMODP00000010212	ENSP00000310721
ENSMODP00000011028	ENSP00000301645
ENSMODP00000020372	ENSP00000244043
ENSMODP00000010574	ENSP00000259808
ENSMODP00000009583	ENSP00000220751
ENSMODP00000026216	ENSP00000332454
ENSMODP00000017759	ENSP00000306678
ENSMODP00000020345	ENSP00000363852
ENSMODP00000018923	ENSP00000229729
ENSMODP00000033680	ENSP00000336888
ENSMODP00000038197	ENSP00000359892
ENSMODP00000019572	ENSP00000410447
ENSMODP00000002177	ENSP00000262032
ENSMODP00000011613	ENSP00000413025
ENSMODP00000016140	ENSP00000344544
ENSMODP00000009690	ENSP00000357881
ENSMODP00000009558	ENSP00000473474
ENSMODP00000002133	ENSP00000297679
ENSMODP00000001843	ENSP00000343526
ENSMODP00000000384	ENSP00000303434
ENSMODP00000013383	ENSP00000346643
ENSMODP00000006152	ENSP00000292432
ENSMODP00000020206	ENSP00000223366
ENSMODP00000023459	ENSP00000360002
ENSMODP00000024048	ENSP00000295256
ENSMODP00000026649	ENSP00000442464
ENSMODP00000020260	ENSP00000340243
ENSMODP00000022127	ENSP00000319796
ENSMODP00000024585	ENSP00000420863
ENSMODP00000022138	ENSP00000320346
ENSMODP00000032312	ENSP00000262809
ENSMODP00000018806	ENSP00000215061
ENSMODP00000002965	ENSP00000274140
ENSMODP00000002646	ENSP00000427223
ENSMODP00000037712	ENSP00000379118
ENSMODP00000004691	ENSP00000471536
ENSMODP00000021474	ENSP00000319412
ENSMODP00000022440	ENSP00000385824
ENSMODP00000021633	ENSP00000361672
ENSMODP00000006141	ENSP00000363377
ENSMODP00000012151	ENSP00000366746
ENSMODP00000017580	ENSP00000368818
ENSMODP00000038229	ENSP00000413697
ENSMODP00000013223	ENSP00000330631
ENSMODP00000011589	ENSP00000043402
ENSMODP00000000422	ENSP00000294635
ENSMODP00000022092	ENSP00000263212
ENSMODP00000018288	ENSP00000312411
ENSMODP00000020371	ENSP00000417659
ENSMODP00000019866	ENSP00000254654
ENSMODP00000024020	ENSP00000477341
ENSMODP00000010064	ENSP00000372322
ENSMODP00000005441	ENSP00000343909
ENSMODP00000027864	ENSP00000378830
ENSMODP00000004283	ENSP00000338673
ENSMODP00000009105	ENSP00000376345
ENSMODP00000036832	ENSP00000339186
ENSMODP00000014640	ENSP00000378324
ENSMODP00000016641	ENSP00000414398
ENSMODP00000019725	ENSP00000307280
ENSMODP00000013632	ENSP00000347055
ENSMODP00000017432	ENSP00000379210
ENSMODP00000016921	ENSP00000229824
ENSMODP00000011273	ENSP00000365630
ENSMODP00000025604	ENSP00000262094
ENSMODP00000009936	ENSP00000379601
ENSMODP00000034982	ENSP00000363799
ENSMODP00000034984	ENSP00000334300
ENSMODP00000032087	ENSP00000316674
ENSMODP00000003631	ENSP00000329647
ENSMODP00000017343	ENSP00000330247
ENSMODP00000014185	ENSP00000406933
ENSMODP00000002789	ENSP00000376615
ENSMODP00000003583	ENSP00000261461
ENSMODP00000023723	ENSP00000417963
ENSMODP00000001117	ENSP00000412733
ENSMODP00000022920	ENSP00000296220
ENSMODP00000033234	ENSP00000263650
ENSMODP00000015131	ENSP00000378349
ENSMODP00000020543	ENSP00000353094
ENSMODP00000015214	ENSP00000328327
ENSMODP00000012900	ENSP00000218008
ENSMODP00000037115	ENSP00000334216
ENSMODP00000009001	ENSP00000250111
ENSMODP00000003619	ENSP00000356790
ENSMODP00000038324	ENSP00000407158
ENSMODP00000003336	ENSP00000396538
ENSMODP00000020450	ENSP00000379330
ENSMODP00000003636	ENSP00000388910
ENSMODP00000020169	ENSP00000366378
ENSMODP00000010948	ENSP00000325682
ENSMODP00000024947	ENSP00000334456
ENSMODP00000019135	ENSP00000377867
ENSMODP00000020242	ENSP00000361892
ENSMODP00000008035	ENSP00000429744
ENSMODP00000010042	ENSP00000344546
ENSMODP00000017981	ENSP00000320485
ENSMODP00000011835	ENSP00000343126
ENSMODP00000040608	ENSP00000368189
ENSMODP00000007047	ENSP00000263620
ENSMODP00000011322	ENSP00000263270
ENSMODP00000006088	ENSP00000336666
ENSMODP00000026493	ENSP00000379891
ENSMODP00000016433	ENSP00000352167
ENSMODP00000018082	ENSP00000413049
ENSMODP00000012224	ENSP00000381782
ENSMODP00000016445	ENSP00000354886
ENSMODP00000037709	ENSP00000397563
ENSMODP00000000740	ENSP00000257177
ENSMODP00000004328	ENSP00000365130
ENSMODP00000009858	ENSP00000263063
ENSMODP00000021575	ENSP00000373420
ENSMODP00000011718	ENSP00000325594
ENSMODP00000012877	ENSP00000337732
ENSMODP00000014505	ENSP00000410862
ENSMODP00000020838	ENSP00000344465
ENSMODP00000012242	ENSP00000386908
ENSMODP00000019625	ENSP00000274473
ENSMODP00000011971	ENSP00000340330
ENSMODP00000015208	ENSP00000259021
ENSMODP00000000887	ENSP00000287239
ENSMODP00000017666	ENSP00000380136
ENSMODP00000002268	ENSP00000406037
ENSMODP00000005073	ENSP00000316948
ENSMODP00000018787	ENSP00000394734
ENSMODP00000012204	ENSP00000337194
ENSMODP00000019477	ENSP00000263864
ENSMODP00000006685	ENSP00000356992
ENSMODP00000037070	ENSP00000264245
ENSMODP00000005983	ENSP00000310561
ENSMODP00000017552	ENSP00000320038
ENSMODP00000009741	ENSP00000410561
ENSMODP00000031304	ENSP00000236877
ENSMODP00000025280	ENSP00000384582
ENSMODP00000023927	ENSP00000272433
ENSMODP00000007285	ENSP00000316905
ENSMODP00000014942	ENSP00000224807
ENSMODP00000019529	ENSP00000266771
ENSMODP00000008082	ENSP00000227880
ENSMODP00000022314	ENSP00000340402
ENSMODP00000010391	ENSP00000365686
ENSMODP00000022783	ENSP00000417085
ENSMODP00000006646	ENSP00000356991
ENSMODP00000022543	ENSP00000418070
ENSMODP00000026092	ENSP00000402060
ENSMODP00000016502	ENSP00000264025
ENSMODP00000014221	ENSP00000359000
ENSMODP00000017230	ENSP00000245796
ENSMODP00000014738	ENSP00000274710
ENSMODP00000035593	ENSP00000020673
ENSMODP00000004665	ENSP00000417706
ENSMODP00000008768	ENSP00000319482
ENSMODP00000025824	ENSP00000334625
ENSMODP00000037910	ENSP00000298139
ENSMODP00000032954	ENSP00000475456
ENSMODP00000009347	ENSP00000317636
ENSMODP00000008274	ENSP00000370531
ENSMODP00000018012	ENSP00000259407
ENSMODP00000026857	ENSP00000269228
ENSMODP00000017698	ENSP00000265565
ENSMODP00000003369	ENSP00000332353
ENSMODP00000003066	ENSP00000361266
ENSMODP00000006561	ENSP00000396722
ENSMODP00000006571	ENSP00000330862
ENSMODP00000000573	ENSP00000350364
ENSMODP00000026042	ENSP00000270642
ENSMODP00000002568	ENSP00000264668
ENSMODP00000030466	ENSP00000337459
ENSMODP00000033576	ENSP00000297494
ENSMODP00000028496	ENSP00000419970
ENSMODP00000025295	ENSP00000283122
ENSMODP00000040249	ENSP00000355480
ENSMODP00000009219	ENSP00000387536
ENSMODP00000015067	ENSP00000420927
ENSMODP00000020618	ENSP00000005178
ENSMODP00000002245	ENSP00000378405
ENSMODP00000018323	ENSP00000333633
ENSMODP00000011949	ENSP00000338629
ENSMODP00000011583	ENSP00000349076
ENSMODP00000022584	ENSP00000417654
ENSMODP00000012587	ENSP00000247138
ENSMODP00000019328	ENSP00000320566
ENSMODP00000010747	ENSP00000322142
ENSMODP00000022570	ENSP00000380024
ENSMODP00000005573	ENSP00000364929
ENSMODP00000005181	ENSP00000307183
ENSMODP00000023492	ENSP00000377265
ENSMODP00000022320	ENSP00000362332
ENSMODP00000012905	ENSP00000368924
ENSMODP00000020538	ENSP00000201031
ENSMODP00000023494	ENSP00000008391
ENSMODP00000026682	ENSP00000300209
ENSMODP00000007658	ENSP00000267273
ENSMODP00000017716	ENSP00000406482
ENSMODP00000005415	ENSP00000290902
ENSMODP00000018843	ENSP00000316881
ENSMODP00000013520	ENSP00000323696
ENSMODP00000018377	ENSP00000347649
ENSMODP00000021426	ENSP00000236040
ENSMODP00000022621	ENSP00000379951
ENSMODP00000038226	ENSP00000321005
ENSMODP00000017283	ENSP00000340507
ENSMODP00000000527	ENSP00000351250
ENSMODP00000009234	ENSP00000384876
ENSMODP00000021022	ENSP00000217169
ENSMODP00000025583	ENSP00000419185
ENSMODP00000033769	ENSP00000302630
ENSMODP00000032275	ENSP00000371786
ENSMODP00000015346	ENSP00000261726
ENSMODP00000016992	ENSP00000353401
ENSMODP00000014205	ENSP00000396935
ENSMODP00000039908	ENSP00000417003
ENSMODP00000004099	ENSP00000268676
ENSMODP00000006931	ENSP00000270560
ENSMODP00000026580	ENSP00000304277
ENSMODP00000023180	ENSP00000433102
ENSMODP00000032390	ENSP00000373272
ENSMODP00000006350	ENSP00000256649
ENSMODP00000003193	ENSP00000338964
ENSMODP00000000396	ENSP00000381340
ENSMODP00000012716	ENSP00000265723
ENSMODP00000004776	ENSP00000393324
ENSMODP00000028686	ENSP00000318057
ENSMODP00000021349	ENSP00000242480
ENSMODP00000021165	ENSP00000445626
ENSMODP00000012055	ENSP00000331327
ENSMODP00000006606	ENSP00000374205
ENSMODP00000000056	ENSP00000219905
ENSMODP00000019347	ENSP00000409738
ENSMODP00000005294	ENSP00000321951
ENSMODP00000013045	ENSP00000314380
ENSMODP00000022634	ENSP00000437402
ENSMODP00000011852	ENSP00000387194
ENSMODP00000039132	ENSP00000221476
ENSMODP00000012938	ENSP00000299198
ENSMODP00000034639	ENSP00000357106
ENSMODP00000021111	ENSP00000384193
ENSMODP00000026057	ENSP00000222374
ENSMODP00000016249	ENSP00000227348
ENSMODP00000017351	ENSP00000395359
ENSMODP00000024628	ENSP00000475496
ENSMODP00000011585	ENSP00000268099
ENSMODP00000021299	ENSP00000307275
ENSMODP00000011450	ENSP00000355387
ENSMODP00000005514	ENSP00000316007
ENSMODP00000021238	ENSP00000349320
ENSMODP00000015112	ENSP00000418081
ENSMODP00000015549	ENSP00000419101
ENSMODP00000018335	ENSP00000302177
ENSMODP00000014162	ENSP00000324944
ENSMODP00000038772	ENSP00000314196
ENSMODP00000004930	ENSP00000245615
ENSMODP00000022648	ENSP00000261407
ENSMODP00000007656	ENSP00000406052
ENSMODP00000023567	ENSP00000346065
ENSMODP00000011739	ENSP00000384376
ENSMODP00000009725	ENSP00000255324
ENSMODP00000021634	ENSP00000381504
ENSMODP00000011444	ENSP00000414624
ENSMODP00000007665	ENSP00000325674
ENSMODP00000016797	ENSP00000452634
ENSMODP00000016776	ENSP00000369409
ENSMODP00000018496	ENSP00000284073
ENSMODP00000031317	ENSP00000257552
ENSMODP00000006345	ENSP00000233078
ENSMODP00000010252	ENSP00000349415
ENSMODP00000019019	ENSP00000229340
ENSMODP00000016596	ENSP00000257017
ENSMODP00000000124	ENSP00000306496
ENSMODP00000041145	ENSP00000358644
ENSMODP00000017830	ENSP00000393987
ENSMODP00000039008	ENSP00000295569
ENSMODP00000010132	ENSP00000263519
ENSMODP00000006851	ENSP00000353414
ENSMODP00000019624	ENSP00000369677
ENSMODP00000029521	ENSP00000335481
ENSMODP00000028518	ENSP00000318234
ENSMODP00000026821	ENSP00000254528
ENSMODP00000000816	ENSP00000332806
ENSMODP00000009216	ENSP00000325355
ENSMODP00000019885	ENSP00000345436
ENSMODP00000017362	ENSP00000364627
ENSMODP00000024401	ENSP00000274289
ENSMODP00000037713	ENSP00000361275
ENSMODP00000032211	ENSP00000466248
ENSMODP00000015411	ENSP00000253159
ENSMODP00000015319	ENSP00000441823
ENSMODP00000016412	ENSP00000251020
ENSMODP00000007520	ENSP00000333537
ENSMODP00000023696	ENSP00000259708
ENSMODP00000010465	ENSP00000399403
ENSMODP00000010232	ENSP00000250693
ENSMODP00000024079	ENSP00000348064
ENSMODP00000037611	ENSP00000320543
ENSMODP00000017546	ENSP00000406209
ENSMODP00000011227	ENSP00000317431
ENSMODP00000031175	ENSP00000367323
ENSMODP00000019658	ENSP00000419952
ENSMODP00000009371	ENSP00000302719
ENSMODP00000015699	ENSP00000344208
ENSMODP00000023057	ENSP00000285208
ENSMODP00000024083	ENSP00000410403
ENSMODP00000000697	ENSP00000465419
ENSMODP00000003756	ENSP00000355938
ENSMODP00000007180	ENSP00000320234
ENSMODP00000007465	ENSP00000437041
ENSMODP00000001066	ENSP00000356218
ENSMODP00000015952	ENSP00000407726
ENSMODP00000019901	ENSP00000364220
ENSMODP00000032643	ENSP00000301286
ENSMODP00000032620	ENSP00000221957
ENSMODP00000001209	ENSP00000371272
ENSMODP00000035218	ENSP00000300055
ENSMODP00000008643	ENSP00000336762
ENSMODP00000032817	ENSP00000475417
ENSMODP00000038829	ENSP00000405514
ENSMODP00000032819	ENSP00000424474
ENSMODP00000025861	ENSP00000226574
ENSMODP00000026080	ENSP00000221452
ENSMODP00000011996	ENSP00000384273
ENSMODP00000002644	ENSP00000295025
ENSMODP00000023968	ENSP00000329468
ENSMODP00000010783	ENSP00000265846
ENSMODP00000012617	ENSP00000353078
ENSMODP00000004827	ENSP00000380505
ENSMODP00000011494	ENSP00000366326
ENSMODP00000004167	ENSP00000338348
ENSMODP00000035121	ENSP00000380178
ENSMODP00000022295	ENSP00000207457
ENSMODP00000009523	ENSP00000379263
ENSMODP00000006484	ENSP00000283025
ENSMODP00000008405	ENSP00000259339
ENSMODP00000008430	ENSP00000345719
ENSMODP00000007529	ENSP00000356599
ENSMODP00000021481	ENSP00000350102
ENSMODP00000000973	ENSP00000078445
ENSMODP00000021586	ENSP00000357596
ENSMODP00000009022	ENSP00000342136
ENSMODP00000017359	ENSP00000329140
ENSMODP00000024816	ENSP00000434939
ENSMODP00000035989	ENSP00000273062
ENSMODP00000024160	ENSP00000273179
ENSMODP00000019294	ENSP00000411145
ENSMODP00000003329	ENSP00000283268
ENSMODP00000014783	ENSP00000359357
ENSMODP00000016827	ENSP00000342137
ENSMODP00000032116	ENSP00000346240
ENSMODP00000007708	ENSP00000216180
ENSMODP00000018754	ENSP00000337701
ENSMODP00000016996	ENSP00000378072
ENSMODP00000018312	ENSP00000265838
ENSMODP00000008873	ENSP00000356015
ENSMODP00000019213	ENSP00000295709
ENSMODP00000021938	ENSP00000361769
ENSMODP00000020250	ENSP00000439287
ENSMODP00000006799	ENSP00000384892
ENSMODP00000023145	ENSP00000428417
ENSMODP00000022854	ENSP00000323313
ENSMODP00000013163	ENSP00000264065
ENSMODP00000024290	ENSP00000381104
ENSMODP00000009668	ENSP00000365567
ENSMODP00000005706	ENSP00000360184
ENSMODP00000032325	ENSP00000216605
ENSMODP00000023956	ENSP00000379108
ENSMODP00000026659	ENSP00000265686
ENSMODP00000015702	ENSP00000332247
ENSMODP00000018616	ENSP00000264649
ENSMODP00000017313	ENSP00000336740
ENSMODP00000012063	ENSP00000339916
ENSMODP00000009360	ENSP00000338127
ENSMODP00000002937	ENSP00000361158
ENSMODP00000022964	ENSP00000349616
ENSMODP00000026023	ENSP00000421981
ENSMODP00000020635	ENSP00000321804
ENSMODP00000009512	ENSP00000326031
ENSMODP00000041213	ENSP00000430955
ENSMODP00000002256	ENSP00000304051
ENSMODP00000032861	ENSP00000366395
ENSMODP00000000186	ENSP00000326699
ENSMODP00000014423	ENSP00000320866
ENSMODP00000018657	ENSP00000269881
ENSMODP00000018904	ENSP00000264735
ENSMODP00000013720	ENSP00000332488
ENSMODP00000002609	ENSP00000261854
ENSMODP00000003624	ENSP00000288680
ENSMODP00000022453	ENSP00000229304
ENSMODP00000022451	ENSP00000229335
ENSMODP00000016383	ENSP00000244669
ENSMODP00000019284	ENSP00000307252
ENSMODP00000013113	ENSP00000278060
ENSMODP00000014104	ENSP00000297792
ENSMODP00000020160	ENSP00000383042
ENSMODP00000002602	ENSP00000269397
ENSMODP00000036781	ENSP00000216133
ENSMODP00000011965	ENSP00000384490
ENSMODP00000002597	ENSP00000308750
ENSMODP00000013261	ENSP00000441801
ENSMODP00000025440	ENSP00000227524
ENSMODP00000022264	ENSP00000430432
ENSMODP00000014638	ENSP00000359128
ENSMODP00000015845	ENSP00000361110
ENSMODP00000019374	ENSP00000368835
ENSMODP00000018219	ENSP00000312272
ENSMODP00000017946	ENSP00000342832
ENSMODP00000019568	ENSP00000381821
ENSMODP00000025123	ENSP00000432648
ENSMODP00000017800	ENSP00000381823
ENSMODP00000025750	ENSP00000265175
ENSMODP00000000418	ENSP00000343405
ENSMODP00000023657	ENSP00000280551
ENSMODP00000003236	ENSP00000259605
ENSMODP00000006339	ENSP00000274811
ENSMODP00000009961	ENSP00000368824
ENSMODP00000017678	ENSP00000354609
ENSMODP00000021054	ENSP00000357232
ENSMODP00000024395	ENSP00000268122
ENSMODP00000030235	ENSP00000360217
ENSMODP00000011810	ENSP00000215812
ENSMODP00000035502	ENSP00000251170
ENSMODP00000035395	ENSP00000341564
ENSMODP00000011557	ENSP00000343877
ENSMODP00000030221	ENSP00000406197
ENSMODP00000032196	ENSP00000363414
ENSMODP00000021356	ENSP00000414378
ENSMODP00000006487	ENSP00000215368
ENSMODP00000024127	ENSP00000328777
ENSMODP00000021350	ENSP00000357392
ENSMODP00000006894	ENSP00000359489
ENSMODP00000017312	ENSP00000265343
ENSMODP00000037951	ENSP00000321537
ENSMODP00000009275	ENSP00000376333
ENSMODP00000022752	ENSP00000273666
ENSMODP00000016745	ENSP00000265563
ENSMODP00000019852	ENSP00000342538
ENSMODP00000021178	ENSP00000359070
ENSMODP00000024819	ENSP00000317743
ENSMODP00000036771	ENSP00000385616
ENSMODP00000011782	ENSP00000297325
ENSMODP00000000018	ENSP00000348496
ENSMODP00000002040	ENSP00000363391
ENSMODP00000036552	ENSP00000384015
ENSMODP00000013468	ENSP00000341280
ENSMODP00000008971	ENSP00000460971
ENSMODP00000033461	ENSP00000278853
ENSMODP00000035233	ENSP00000386289
ENSMODP00000017492	ENSP00000363458
ENSMODP00000009700	ENSP00000252891
ENSMODP00000008355	ENSP00000347169
ENSMODP00000003515	ENSP00000285599
ENSMODP00000001582	ENSP00000261483
ENSMODP00000024280	ENSP00000353655
ENSMODP00000030142	ENSP00000375081
ENSMODP00000012601	ENSP00000382544
ENSMODP00000004003	ENSP00000339179
ENSMODP00000021758	ENSP00000362634
ENSMODP00000031624	ENSP00000354168
ENSMODP00000002800	ENSP00000451575
ENSMODP00000000114	ENSP00000419199
ENSMODP00000019205	ENSP00000397655
ENSMODP00000015872	ENSP00000377840
ENSMODP00000036012	ENSP00000438949
ENSMODP00000012021	ENSP00000320025
ENSMODP00000036078	ENSP00000265997
ENSMODP00000007480	ENSP00000265085
ENSMODP00000001370	ENSP00000443985
ENSMODP00000000741	ENSP00000263791
ENSMODP00000010072	ENSP00000199389
ENSMODP00000012052	ENSP00000307235
ENSMODP00000028915	ENSP00000233057
ENSMODP00000010141	ENSP00000359575
ENSMODP00000009159	ENSP00000338207
ENSMODP00000022310	ENSP00000442786
ENSMODP00000034350	ENSP00000257818
ENSMODP00000002477	ENSP00000361043
ENSMODP00000009106	ENSP00000336606
ENSMODP00000014850	ENSP00000386520
ENSMODP00000027603	ENSP00000362441
ENSMODP00000038176	ENSP00000216268
ENSMODP00000027297	ENSP00000357637
ENSMODP00000006483	ENSP00000370022
ENSMODP00000010203	ENSP00000430241
ENSMODP00000017571	ENSP00000353331
ENSMODP00000017470	ENSP00000368190
ENSMODP00000025243	ENSP00000303834
ENSMODP00000025249	ENSP00000303096
ENSMODP00000013629	ENSP00000362942
ENSMODP00000021535	ENSP00000417038
ENSMODP00000020738	ENSP00000360054
ENSMODP00000033015	ENSP00000311713
ENSMODP00000009387	ENSP00000348278
ENSMODP00000012275	ENSP00000336655
ENSMODP00000019009	ENSP00000194530
ENSMODP00000005715	ENSP00000281456
ENSMODP00000015188	ENSP00000281154
ENSMODP00000002463	ENSP00000358888
ENSMODP00000021710	ENSP00000011473
ENSMODP00000012392	ENSP00000263233
ENSMODP00000003594	ENSP00000418994
ENSMODP00000023367	ENSP00000358297
ENSMODP00000028116	ENSP00000417653
ENSMODP00000036939	ENSP00000320176
ENSMODP00000020611	ENSP00000415579
ENSMODP00000007129	ENSP00000264010
ENSMODP00000016595	ENSP00000318085
ENSMODP00000008436	ENSP00000451712
ENSMODP00000005879	ENSP00000343635
ENSMODP00000022055	ENSP00000357341
ENSMODP00000006593	ENSP00000405424
ENSMODP00000001554	ENSP00000217320
ENSMODP00000002202	ENSP00000337838
ENSMODP00000015259	ENSP00000274721
ENSMODP00000012001	ENSP00000347591
ENSMODP00000012228	ENSP00000428518
ENSMODP00000005650	ENSP00000313423
ENSMODP00000023481	ENSP00000360158
ENSMODP00000003290	ENSP00000366243
ENSMODP00000006023	ENSP00000367655
ENSMODP00000011933	ENSP00000357048
ENSMODP00000021920	ENSP00000350071
ENSMODP00000019199	ENSP00000263918
ENSMODP00000019847	ENSP00000327197
ENSMODP00000008766	ENSP00000403712
ENSMODP00000002167	ENSP00000004980
ENSMODP00000005932	ENSP00000258080
ENSMODP00000010233	ENSP00000357980
ENSMODP00000013256	ENSP00000305919
ENSMODP00000010236	ENSP00000303766
ENSMODP00000024651	ENSP00000420267
ENSMODP00000016057	ENSP00000356331
ENSMODP00000035835	ENSP00000371858
ENSMODP00000002434	ENSP00000419740
ENSMODP00000014223	ENSP00000364145
ENSMODP00000020783	ENSP00000369100
ENSMODP00000002663	ENSP00000356047
ENSMODP00000002228	ENSP00000356113
ENSMODP00000035742	ENSP00000296589
ENSMODP00000000793	ENSP00000024061
ENSMODP00000034936	ENSP00000323847
ENSMODP00000033076	ENSP00000282026
ENSMODP00000033558	ENSP00000322628
ENSMODP00000026306	ENSP00000381140
ENSMODP00000008112	ENSP00000314036
ENSMODP00000019371	ENSP00000310551
ENSMODP00000024524	ENSP00000370395
ENSMODP00000017789	ENSP00000433757
ENSMODP00000008135	ENSP00000005340
ENSMODP00000007920	ENSP00000368169
ENSMODP00000018051	ENSP00000394352
ENSMODP00000012026	ENSP00000378328
ENSMODP00000009589	ENSP00000427130
ENSMODP00000005299	ENSP00000261739
ENSMODP00000000639	ENSP00000359982
ENSMODP00000020038	ENSP00000408005
ENSMODP00000008498	ENSP00000262613
ENSMODP00000023369	ENSP00000342143
ENSMODP00000034386	ENSP00000347742
ENSMODP00000015347	ENSP00000294725
ENSMODP00000024847	ENSP00000415106
ENSMODP00000036121	ENSP00000280098
ENSMODP00000022758	ENSP00000228251
ENSMODP00000021948	ENSP00000007699
ENSMODP00000002901	ENSP00000262746
ENSMODP00000040987	ENSP00000368646
ENSMODP00000015350	ENSP00000296464
ENSMODP00000016660	ENSP00000384144
ENSMODP00000039226	ENSP00000357189
ENSMODP00000024179	ENSP00000299633
ENSMODP00000010668	ENSP00000317396
ENSMODP00000010685	ENSP00000258229
ENSMODP00000037792	ENSP00000370299
ENSMODP00000013914	ENSP00000365188
ENSMODP00000014568	ENSP00000368637
ENSMODP00000019148	ENSP00000406546
ENSMODP00000011775	ENSP00000298472
ENSMODP00000012321	ENSP00000387549
ENSMODP00000003060	ENSP00000363229
ENSMODP00000016525	ENSP00000343899
ENSMODP00000007256	ENSP00000283309
ENSMODP00000025968	ENSP00000394794
ENSMODP00000033707	ENSP00000271555
ENSMODP00000025296	ENSP00000340874
ENSMODP00000012686	ENSP00000444972
ENSMODP00000025770	ENSP00000265165
ENSMODP00000032051	ENSP00000340347
ENSMODP00000023940	ENSP00000306512
ENSMODP00000038746	ENSP00000441640
ENSMODP00000027463	ENSP00000416508
ENSMODP00000018906	ENSP00000341942
ENSMODP00000003396	ENSP00000327214
ENSMODP00000008522	ENSP00000438547
ENSMODP00000026561	ENSP00000390111
ENSMODP00000010369	ENSP00000350024
ENSMODP00000010853	ENSP00000362285
ENSMODP00000001168	ENSP00000380081
ENSMODP00000001969	ENSP00000345295
ENSMODP00000012416	ENSP00000265807
ENSMODP00000020938	ENSP00000376123
ENSMODP00000010709	ENSP00000350078
ENSMODP00000021339	ENSP00000279873
ENSMODP00000009804	ENSP00000347602
ENSMODP00000010471	ENSP00000264183
ENSMODP00000020833	ENSP00000325074
ENSMODP00000012645	ENSP00000336591
ENSMODP00000003481	ENSP00000335083
ENSMODP00000024554	ENSP00000399970
ENSMODP00000012792	ENSP00000430684
ENSMODP00000013213	ENSP00000359424
ENSMODP00000007874	ENSP00000224356
ENSMODP00000020063	ENSP00000366354
ENSMODP00000024151	ENSP00000299163
ENSMODP00000019296	ENSP00000398410
ENSMODP00000024545	ENSP00000385727
ENSMODP00000029367	ENSP00000298532
ENSMODP00000021821	ENSP00000339992
ENSMODP00000009912	ENSP00000429633
ENSMODP00000001476	ENSP00000217026
ENSMODP00000017495	ENSP00000398861
ENSMODP00000016142	ENSP00000323780
ENSMODP00000019081	ENSP00000295759
ENSMODP00000004690	ENSP00000297991
ENSMODP00000021447	ENSP00000318355
ENSMODP00000001460	ENSP00000297988
ENSMODP00000005905	ENSP00000284770
ENSMODP00000017485	ENSP00000253754
ENSMODP00000011686	ENSP00000312634
ENSMODP00000007263	ENSP00000337180
ENSMODP00000022411	ENSP00000392257
ENSMODP00000010084	ENSP00000260970
ENSMODP00000016985	ENSP00000232978
ENSMODP00000005548	ENSP00000359233
ENSMODP00000007903	ENSP00000349396
ENSMODP00000001707	ENSP00000258428
ENSMODP00000013833	ENSP00000462664
ENSMODP00000023656	ENSP00000361310
ENSMODP00000037403	ENSP00000241436
ENSMODP00000016164	ENSP00000230323
ENSMODP00000012428	ENSP00000314129
ENSMODP00000004592	ENSP00000295600
ENSMODP00000014283	ENSP00000361458
ENSMODP00000026588	ENSP00000354543
ENSMODP00000010683	ENSP00000368237
ENSMODP00000016395	ENSP00000351155
ENSMODP00000010551	ENSP00000381844
ENSMODP00000023437	ENSP00000358060
ENSMODP00000014968	ENSP00000338093
ENSMODP00000012153	ENSP00000355308
ENSMODP00000004472	ENSP00000419503
ENSMODP00000034776	ENSP00000261875
ENSMODP00000001874	ENSP00000360195
ENSMODP00000032142	ENSP00000328923
ENSMODP00000012820	ENSP00000309087
ENSMODP00000002407	ENSP00000420418
ENSMODP00000002840	ENSP00000247930
ENSMODP00000002422	ENSP00000262085
ENSMODP00000002852	ENSP00000395007
ENSMODP00000002429	ENSP00000338572
ENSMODP00000009399	ENSP00000399709
ENSMODP00000008447	ENSP00000448310
ENSMODP00000003128	ENSP00000361281
ENSMODP00000025491	ENSP00000332413
ENSMODP00000007131	ENSP00000360431
ENSMODP00000000751	ENSP00000362369
ENSMODP00000024419	ENSP00000268129
ENSMODP00000024125	ENSP00000302657
ENSMODP00000019615	ENSP00000326491
ENSMODP00000023402	ENSP00000358131
ENSMODP00000014693	ENSP00000305926
ENSMODP00000021739	ENSP00000237289
ENSMODP00000012802	ENSP00000352676
ENSMODP00000009957	ENSP00000228740
ENSMODP00000013972	ENSP00000358894
ENSMODP00000020017	ENSP00000305449
ENSMODP00000020001	ENSP00000366275
ENSMODP00000014280	ENSP00000289013
ENSMODP00000022164	ENSP00000357453
ENSMODP00000006393	ENSP00000348959
ENSMODP00000012734	ENSP00000380034
ENSMODP00000005128	ENSP00000327968
ENSMODP00000024360	ENSP00000246104
ENSMODP00000005767	ENSP00000203556
ENSMODP00000006840	ENSP00000439601
ENSMODP00000022447	ENSP00000230085
ENSMODP00000015486	ENSP00000377059
ENSMODP00000005897	ENSP00000311538
ENSMODP00000009035	ENSP00000342626
ENSMODP00000020293	ENSP00000333640
ENSMODP00000029415	ENSP00000356870
ENSMODP00000018479	ENSP00000411514
ENSMODP00000012767	ENSP00000386845
ENSMODP00000018547	ENSP00000281523
ENSMODP00000031639	ENSP00000396843
ENSMODP00000027788	ENSP00000370340
ENSMODP00000026226	ENSP00000332513
ENSMODP00000040033	ENSP00000358853
ENSMODP00000026658	ENSP00000265689
ENSMODP00000001449	ENSP00000356170
ENSMODP00000022775	ENSP00000228434
ENSMODP00000038235	ENSP00000390661
ENSMODP00000016184	ENSP00000362151
ENSMODP00000034105	ENSP00000420736
ENSMODP00000012328	ENSP00000365380
ENSMODP00000008853	ENSP00000347883
ENSMODP00000036033	ENSP00000404296
ENSMODP00000001842	ENSP00000272203
ENSMODP00000020732	ENSP00000360069
ENSMODP00000013217	ENSP00000368698
ENSMODP00000021631	ENSP00000361664
ENSMODP00000021551	ENSP00000356575
ENSMODP00000024814	ENSP00000432869
ENSMODP00000010380	ENSP00000309096
ENSMODP00000008306	ENSP00000370767
ENSMODP00000008341	ENSP00000460548
ENSMODP00000000102	ENSP00000333900
ENSMODP00000018034	ENSP00000289166
ENSMODP00000022951	ENSP00000318298
ENSMODP00000018218	ENSP00000443410
ENSMODP00000028988	ENSP00000358458
ENSMODP00000014723	ENSP00000359181
ENSMODP00000017408	ENSP00000242248
ENSMODP00000005738	ENSP00000360216
ENSMODP00000012762	ENSP00000265421
ENSMODP00000023922	ENSP00000476519
ENSMODP00000019593	ENSP00000427120
ENSMODP00000021407	ENSP00000271915
ENSMODP00000036739	ENSP00000365063
ENSMODP00000035967	ENSP00000366240
ENSMODP00000024206	ENSP00000258884
ENSMODP00000005747	ENSP00000355870
ENSMODP00000011321	ENSP00000227256
ENSMODP00000023108	ENSP00000331470
ENSMODP00000007998	ENSP00000282728
ENSMODP00000000245	ENSP00000366997
ENSMODP00000012199	ENSP00000321711
ENSMODP00000022352	ENSP00000281172
ENSMODP00000002252	ENSP00000358820
ENSMODP00000019437	ENSP00000264716
ENSMODP00000026917	ENSP00000245919
ENSMODP00000007329	ENSP00000306245
ENSMODP00000008622	ENSP00000289473
ENSMODP00000013794	ENSP00000348215
ENSMODP00000007829	ENSP00000309714
ENSMODP00000014618	ENSP00000375855
ENSMODP00000015808	ENSP00000356382
ENSMODP00000015387	ENSP00000356386
ENSMODP00000036766	ENSP00000405890
ENSMODP00000033497	ENSP00000251203
ENSMODP00000038843	ENSP00000318086
ENSMODP00000005674	ENSP00000368964
ENSMODP00000022245	ENSP00000362244
ENSMODP00000023293	ENSP00000346158
ENSMODP00000018488	ENSP00000251642
ENSMODP00000006974	ENSP00000263642
ENSMODP00000031737	ENSP00000437256
ENSMODP00000005389	ENSP00000353142
ENSMODP00000010701	ENSP00000192314
ENSMODP00000010564	ENSP00000308591
ENSMODP00000026353	ENSP00000300255
ENSMODP00000022226	ENSP00000270824
ENSMODP00000040042	ENSP00000350402
ENSMODP00000038847	ENSP00000320084
ENSMODP00000028989	ENSP00000358470
ENSMODP00000035969	ENSP00000426103
ENSMODP00000026850	ENSP00000261537
ENSMODP00000013104	ENSP00000369579
ENSMODP00000003605	ENSP00000471417
ENSMODP00000017566	ENSP00000368976
ENSMODP00000013693	ENSP00000301332
ENSMODP00000025431	ENSP00000346964
ENSMODP00000010905	ENSP00000358824
ENSMODP00000002771	ENSP00000316193
ENSMODP00000019845	ENSP00000454562
ENSMODP00000020496	ENSP00000246949
ENSMODP00000032553	ENSP00000469049
ENSMODP00000024427	ENSP00000363157
ENSMODP00000019686	ENSP00000398698
ENSMODP00000019688	ENSP00000403495
ENSMODP00000000487	ENSP00000376822
ENSMODP00000013056	ENSP00000287908
ENSMODP00000014725	ENSP00000323036
ENSMODP00000024833	ENSP00000256997
ENSMODP00000023363	ENSP00000358241
ENSMODP00000022708	ENSP00000256951
ENSMODP00000009689	ENSP00000379269
ENSMODP00000006124	ENSP00000439672
ENSMODP00000023868	ENSP00000254466
ENSMODP00000029511	ENSP00000344012
ENSMODP00000020716	ENSP00000301738
ENSMODP00000008863	ENSP00000312814
ENSMODP00000000849	ENSP00000384391
ENSMODP00000005154	ENSP00000386458
ENSMODP00000012678	ENSP00000296702
ENSMODP00000016877	ENSP00000357631
ENSMODP00000027637	ENSP00000369531
ENSMODP00000027638	ENSP00000347997
ENSMODP00000019273	ENSP00000313377
ENSMODP00000008902	ENSP00000239231
ENSMODP00000009055	ENSP00000302108
ENSMODP00000006750	ENSP00000332123
ENSMODP00000031036	ENSP00000274605
ENSMODP00000012246	ENSP00000370981
ENSMODP00000014983	ENSP00000359240
ENSMODP00000006446	ENSP00000352601
ENSMODP00000015285	ENSP00000253193
ENSMODP00000006681	ENSP00000276654
ENSMODP00000034265	ENSP00000318607
ENSMODP00000003670	ENSP00000262653
ENSMODP00000004738	ENSP00000268679
ENSMODP00000009316	ENSP00000402257
ENSMODP00000023221	ENSP00000383365
ENSMODP00000002612	ENSP00000434516
ENSMODP00000009526	ENSP00000430031
ENSMODP00000002150	ENSP00000350718
ENSMODP00000010302	ENSP00000261226
ENSMODP00000008661	ENSP00000376930
ENSMODP00000017550	ENSP00000384999
ENSMODP00000000142	ENSP00000411688
ENSMODP00000009180	ENSP00000332170
ENSMODP00000019993	ENSP00000366280
ENSMODP00000025551	ENSP00000251047
ENSMODP00000011610	ENSP00000310431
ENSMODP00000019007	ENSP00000258168
ENSMODP00000000853	ENSP00000262340
ENSMODP00000019581	ENSP00000261693
ENSMODP00000037525	ENSP00000264896
ENSMODP00000021313	ENSP00000399421
ENSMODP00000007166	ENSP00000311318
ENSMODP00000001680	ENSP00000322159
ENSMODP00000014520	ENSP00000361306
ENSMODP00000010772	ENSP00000384259
ENSMODP00000017242	ENSP00000376893
ENSMODP00000017247	ENSP00000376896
ENSMODP00000017238	ENSP00000259206
ENSMODP00000026473	ENSP00000372059
ENSMODP00000014919	ENSP00000254323
ENSMODP00000024447	ENSP00000252744
ENSMODP00000017144	ENSP00000417138
ENSMODP00000001641	ENSP00000380594
ENSMODP00000002551	ENSP00000264669
ENSMODP00000013240	ENSP00000258770
ENSMODP00000025625	ENSP00000228641
ENSMODP00000001202	ENSP00000241651
ENSMODP00000025626	ENSP00000228644
ENSMODP00000008362	ENSP00000250003
ENSMODP00000031386	ENSP00000345772
ENSMODP00000022868	ENSP00000352926
ENSMODP00000034578	ENSP00000354588
ENSMODP00000018601	ENSP00000268919
ENSMODP00000024465	ENSP00000385000
ENSMODP00000039451	ENSP00000368464
ENSMODP00000021286	ENSP00000343515
ENSMODP00000021094	ENSP00000355261
ENSMODP00000036241	ENSP00000425133
ENSMODP00000004302	ENSP00000304697
ENSMODP00000035037	ENSP00000415243
ENSMODP00000026148	ENSP00000367797
ENSMODP00000034694	ENSP00000343200
ENSMODP00000004137	ENSP00000414750
ENSMODP00000000041	ENSP00000359596
ENSMODP00000019955	ENSP00000473510
ENSMODP00000003358	ENSP00000364635
ENSMODP00000003324	ENSP00000364620
ENSMODP00000003262	ENSP00000364597
ENSMODP00000003322	ENSP00000364609
ENSMODP00000006094	ENSP00000219439
ENSMODP00000002223	ENSP00000358814
ENSMODP00000010928	ENSP00000352717
ENSMODP00000005549	ENSP00000216733
ENSMODP00000013192	ENSP00000368759
ENSMODP00000029137	ENSP00000360387
ENSMODP00000026613	ENSP00000265598
ENSMODP00000008822	ENSP00000250092
ENSMODP00000038160	ENSP00000408411
ENSMODP00000012491	ENSP00000357065
ENSMODP00000006270	ENSP00000376899
ENSMODP00000006284	ENSP00000256652
ENSMODP00000022773	ENSP00000298527
ENSMODP00000022772	ENSP00000326407
ENSMODP00000006052	ENSP00000350869
ENSMODP00000013153	ENSP00000297737
ENSMODP00000037975	ENSP00000406144
ENSMODP00000018716	ENSP00000422496
ENSMODP00000026862	ENSP00000323645
ENSMODP00000012974	ENSP00000265729
ENSMODP00000007017	ENSP00000394842
ENSMODP00000021921	ENSP00000362807
ENSMODP00000000754	ENSP00000264933
ENSMODP00000037746	ENSP00000218089
ENSMODP00000008354	ENSP00000407761
ENSMODP00000003841	ENSP00000348775
ENSMODP00000024469	ENSP00000307697
ENSMODP00000006375	ENSP00000420443
ENSMODP00000040539	ENSP00000272133
ENSMODP00000029504	ENSP00000348944
ENSMODP00000022041	ENSP00000349131
ENSMODP00000024370	ENSP00000217260
ENSMODP00000006466	ENSP00000276659
ENSMODP00000015484	ENSP00000344937
ENSMODP00000031649	ENSP00000467107
ENSMODP00000039714	ENSP00000216487
ENSMODP00000041240	ENSP00000232603
ENSMODP00000026271	ENSP00000383333
ENSMODP00000007680	ENSP00000287814
ENSMODP00000002455	ENSP00000262768
ENSMODP00000001556	ENSP00000266085
ENSMODP00000013588	ENSP00000218388
ENSMODP00000025269	ENSP00000302199
ENSMODP00000011393	ENSP00000314556
ENSMODP00000023373	ENSP00000347802
ENSMODP00000025511	ENSP00000427123
ENSMODP00000012779	ENSP00000360613
ENSMODP00000038537	ENSP00000360116
ENSMODP00000000336	ENSP00000264552
ENSMODP00000012574	ENSP00000381030
ENSMODP00000016928	ENSP00000298630
ENSMODP00000004079	ENSP00000418668
ENSMODP00000023188	ENSP00000307292
ENSMODP00000014872	ENSP00000305675
ENSMODP00000005398	ENSP00000290921
ENSMODP00000011241	ENSP00000416146
ENSMODP00000019316	ENSP00000353025
ENSMODP00000002929	ENSP00000351632
ENSMODP00000026219	ENSP00000350673
ENSMODP00000036548	ENSP00000396234
ENSMODP00000012150	ENSP00000241051
ENSMODP00000011812	ENSP00000278193
ENSMODP00000025627	ENSP00000447488
ENSMODP00000014225	ENSP00000361554
ENSMODP00000005260	ENSP00000369375
ENSMODP00000022763	ENSP00000075503
ENSMODP00000004448	ENSP00000363634
ENSMODP00000025592	ENSP00000217515
ENSMODP00000024040	ENSP00000226253
ENSMODP00000003103	ENSP00000329668
ENSMODP00000016729	ENSP00000364995
ENSMODP00000012700	ENSP00000346577
ENSMODP00000006980	ENSP00000362271
ENSMODP00000015281	ENSP00000378356
ENSMODP00000036034	ENSP00000260753
ENSMODP00000014354	ENSP00000264444
ENSMODP00000004962	ENSP00000337889
ENSMODP00000005900	ENSP00000401867
ENSMODP00000015209	ENSP00000326563
ENSMODP00000027999	ENSP00000386660
ENSMODP00000012011	ENSP00000370826
ENSMODP00000021455	ENSP00000382204
ENSMODP00000007161	ENSP00000360472
ENSMODP00000017265	ENSP00000312273
ENSMODP00000011972	ENSP00000302297
ENSMODP00000018478	ENSP00000477310
ENSMODP00000008222	ENSP00000300571
ENSMODP00000022717	ENSP00000228887
ENSMODP00000022718	ENSP00000014914
ENSMODP00000008442	ENSP00000376403
ENSMODP00000005705	ENSP00000343464
ENSMODP00000022071	ENSP00000357348
ENSMODP00000008245	ENSP00000338272
ENSMODP00000040263	ENSP00000361943
ENSMODP00000008694	ENSP00000369915
ENSMODP00000015844	ENSP00000347730
ENSMODP00000008213	ENSP00000354206
ENSMODP00000015425	ENSP00000394757
ENSMODP00000035626	ENSP00000295589
ENSMODP00000032675	ENSP00000446058
ENSMODP00000022002	ENSP00000290894
ENSMODP00000021450	ENSP00000307369
ENSMODP00000003647	ENSP00000366936
ENSMODP00000034494	ENSP00000379396
ENSMODP00000025611	ENSP00000446132
ENSMODP00000000546	ENSP00000356265
ENSMODP00000020480	ENSP00000341838
ENSMODP00000000474	ENSP00000354488
ENSMODP00000021283	ENSP00000344468
ENSMODP00000008527	ENSP00000307046
ENSMODP00000020228	ENSP00000361818
ENSMODP00000007060	ENSP00000280886
ENSMODP00000017414	ENSP00000381489
ENSMODP00000033224	ENSP00000375076
ENSMODP00000022087	ENSP00000434142
ENSMODP00000008207	ENSP00000368391
ENSMODP00000011441	ENSP00000391200
ENSMODP00000004255	ENSP00000415836
ENSMODP00000029564	ENSP00000361748
ENSMODP00000011211	ENSP00000400113
ENSMODP00000025606	ENSP00000403397
ENSMODP00000003943	ENSP00000355924
ENSMODP00000011968	ENSP00000393453
ENSMODP00000010565	ENSP00000322323
ENSMODP00000005501	ENSP00000468308
ENSMODP00000007504	ENSP00000263733
ENSMODP00000020310	ENSP00000353007
ENSMODP00000009233	ENSP00000260128
ENSMODP00000000429	ENSP00000313699
ENSMODP00000015595	ENSP00000430620
ENSMODP00000026575	ENSP00000264613
ENSMODP00000030288	ENSP00000360560
ENSMODP00000032640	ENSP00000377369
ENSMODP00000021958	ENSP00000341179
ENSMODP00000020109	ENSP00000414635
ENSMODP00000006020	ENSP00000281441
ENSMODP00000038348	ENSP00000319009
ENSMODP00000024001	ENSP00000264344
ENSMODP00000015338	ENSP00000033079
ENSMODP00000000253	ENSP00000380150
ENSMODP00000000694	ENSP00000384570
ENSMODP00000002694	ENSP00000458715
ENSMODP00000023226	ENSP00000311609
ENSMODP00000011527	ENSP00000330221
ENSMODP00000023002	ENSP00000310332
ENSMODP00000012882	ENSP00000370745
ENSMODP00000024342	ENSP00000424838
ENSMODP00000023757	ENSP00000361990
ENSMODP00000022263	ENSP00000290650
ENSMODP00000019349	ENSP00000368727
ENSMODP00000015626	ENSP00000363832
ENSMODP00000009451	ENSP00000400057
ENSMODP00000004684	ENSP00000264595
ENSMODP00000006205	ENSP00000338624
ENSMODP00000025445	ENSP00000301765
ENSMODP00000017237	ENSP00000320416
ENSMODP00000015469	ENSP00000267202
ENSMODP00000023786	ENSP00000318629
ENSMODP00000021940	ENSP00000384551
ENSMODP00000001437	ENSP00000272641
ENSMODP00000023732	ENSP00000333593
ENSMODP00000015265	ENSP00000329295
ENSMODP00000033667	ENSP00000354451
ENSMODP00000025116	ENSP00000378555
ENSMODP00000012970	ENSP00000301335
ENSMODP00000033755	ENSP00000278426
ENSMODP00000010724	ENSP00000320604
ENSMODP00000002862	ENSP00000261507
ENSMODP00000034611	ENSP00000400500
ENSMODP00000012640	ENSP00000254250
ENSMODP00000013262	ENSP00000300249
ENSMODP00000022965	ENSP00000358813
ENSMODP00000010766	ENSP00000411099
ENSMODP00000021258	ENSP00000346155
ENSMODP00000001629	ENSP00000356853
ENSMODP00000015598	ENSP00000361285
ENSMODP00000017667	ENSP00000376840
ENSMODP00000017399	ENSP00000297283
ENSMODP00000021301	ENSP00000362841
ENSMODP00000021025	ENSP00000359340
ENSMODP00000010310	ENSP00000429073
ENSMODP00000030140	ENSP00000284000
ENSMODP00000020391	ENSP00000305422
ENSMODP00000015233	ENSP00000427514
ENSMODP00000005654	ENSP00000206513
ENSMODP00000013188	ENSP00000386165
ENSMODP00000013811	ENSP00000345774
ENSMODP00000010847	ENSP00000358866
ENSMODP00000010341	ENSP00000368356
ENSMODP00000020960	ENSP00000374353
ENSMODP00000020125	ENSP00000380514
ENSMODP00000019344	ENSP00000273077
ENSMODP00000002481	ENSP00000378938
ENSMODP00000000759	ENSP00000312222
ENSMODP00000034155	ENSP00000350049
ENSMODP00000035740	ENSP00000261017
ENSMODP00000032902	ENSP00000225941
ENSMODP00000025374	ENSP00000230882
ENSMODP00000025486	ENSP00000371432
ENSMODP00000004289	ENSP00000376188
ENSMODP00000010261	ENSP00000417658
ENSMODP00000009701	ENSP00000368666
ENSMODP00000021483	ENSP00000389326
ENSMODP00000021469	ENSP00000369699
ENSMODP00000023550	ENSP00000271715
ENSMODP00000020056	ENSP00000248121
ENSMODP00000000287	ENSP00000344041
ENSMODP00000011368	ENSP00000334223
ENSMODP00000001145	ENSP00000317382
ENSMODP00000004384	ENSP00000359151
ENSMODP00000014752	ENSP00000301945
ENSMODP00000026009	ENSP00000306185
ENSMODP00000027349	ENSP00000296350
ENSMODP00000014557	ENSP00000358997
ENSMODP00000011339	ENSP00000261233
ENSMODP00000033729	ENSP00000256458
ENSMODP00000023115	ENSP00000390651
ENSMODP00000003743	ENSP00000236137
ENSMODP00000026955	ENSP00000308895
ENSMODP00000032086	ENSP00000336783
ENSMODP00000011172	ENSP00000401946
ENSMODP00000020434	ENSP00000379144
ENSMODP00000000944	ENSP00000304355
ENSMODP00000000829	ENSP00000386377
ENSMODP00000002770	ENSP00000385510
ENSMODP00000032676	ENSP00000221847
ENSMODP00000009933	ENSP00000368265
ENSMODP00000033980	ENSP00000357470
ENSMODP00000012354	ENSP00000234453
ENSMODP00000002565	ENSP00000369862
ENSMODP00000020280	ENSP00000362071
ENSMODP00000008619	ENSP00000344488
ENSMODP00000004635	ENSP00000380307
ENSMODP00000005464	ENSP00000284262
ENSMODP00000025778	ENSP00000378176
ENSMODP00000001039	ENSP00000438042
ENSMODP00000018053	ENSP00000355317
ENSMODP00000018820	ENSP00000373570
ENSMODP00000007107	ENSP00000354481
ENSMODP00000036101	ENSP00000356432
ENSMODP00000024477	ENSP00000265922
ENSMODP00000038322	ENSP00000226951
ENSMODP00000021354	ENSP00000369274
ENSMODP00000013888	ENSP00000362643
ENSMODP00000034131	ENSP00000440945
ENSMODP00000017409	ENSP00000439639
ENSMODP00000001778	ENSP00000398789
ENSMODP00000022887	ENSP00000313121
ENSMODP00000006007	ENSP00000339086
ENSMODP00000036644	ENSP00000005260
ENSMODP00000027239	ENSP00000371085
ENSMODP00000011818	ENSP00000414303
ENSMODP00000035890	ENSP00000397297
ENSMODP00000005986	ENSP00000358525
ENSMODP00000002334	ENSP00000299045
ENSMODP00000012158	ENSP00000335595
ENSMODP00000011779	ENSP00000380878
ENSMODP00000005644	ENSP00000262919
ENSMODP00000012047	ENSP00000347152
ENSMODP00000002275	ENSP00000363616
ENSMODP00000009126	ENSP00000318147
ENSMODP00000002600	ENSP00000262741
ENSMODP00000024566	ENSP00000428056
ENSMODP00000006925	ENSP00000433847
ENSMODP00000009691	ENSP00000265471
ENSMODP00000001148	ENSP00000282670
ENSMODP00000007001	ENSP00000355736
ENSMODP00000019710	ENSP00000260585
ENSMODP00000003121	ENSP00000229266
ENSMODP00000001852	ENSP00000441980
ENSMODP00000010781	ENSP00000230582
ENSMODP00000032776	ENSP00000377055
ENSMODP00000021504	ENSP00000360635
ENSMODP00000019287	ENSP00000331626
ENSMODP00000020519	ENSP00000302502
ENSMODP00000029316	ENSP00000355053
ENSMODP00000021594	ENSP00000316861
ENSMODP00000014441	ENSP00000405750
ENSMODP00000038334	ENSP00000016913
ENSMODP00000025429	ENSP00000386022
ENSMODP00000021409	ENSP00000369424
ENSMODP00000026635	ENSP00000319370
ENSMODP00000008469	ENSP00000274629
ENSMODP00000026637	ENSP00000407592
ENSMODP00000025502	ENSP00000258111
ENSMODP00000020364	ENSP00000379412
ENSMODP00000001657	ENSP00000156471
ENSMODP00000029455	ENSP00000224140
ENSMODP00000017570	ENSP00000466047
ENSMODP00000027167	ENSP00000443957
ENSMODP00000022572	ENSP00000380019
ENSMODP00000041088	ENSP00000446335
ENSMODP00000036499	ENSP00000315659
ENSMODP00000017973	ENSP00000353270
ENSMODP00000007706	ENSP00000377374
ENSMODP00000019151	ENSP00000350359
ENSMODP00000011885	ENSP00000264110
ENSMODP00000020305	ENSP00000361066
ENSMODP00000029006	ENSP00000385216
ENSMODP00000036139	ENSP00000369777
ENSMODP00000011356	ENSP00000325546
ENSMODP00000021528	ENSP00000353734
ENSMODP00000007565	ENSP00000442518
ENSMODP00000002347	ENSP00000256578
ENSMODP00000005643	ENSP00000430075
ENSMODP00000002270	ENSP00000356105
ENSMODP00000002561	ENSP00000258538
ENSMODP00000011420	ENSP00000370192
ENSMODP00000005927	ENSP00000363345
ENSMODP00000024027	ENSP00000395653
ENSMODP00000008095	ENSP00000370517
ENSMODP00000003803	ENSP00000269848
ENSMODP00000006458	ENSP00000381185
ENSMODP00000005598	ENSP00000250405
ENSMODP00000019932	ENSP00000387699
ENSMODP00000008549	ENSP00000265372
ENSMODP00000004619	ENSP00000439937
ENSMODP00000013355	ENSP00000431512
ENSMODP00000028249	ENSP00000264009
ENSMODP00000003242	ENSP00000231887
ENSMODP00000019732	ENSP00000370023
ENSMODP00000025773	ENSP00000474560
ENSMODP00000018236	ENSP00000277225
ENSMODP00000036015	ENSP00000398798
ENSMODP00000019533	ENSP00000318373
ENSMODP00000026231	ENSP00000275034
ENSMODP00000020382	ENSP00000244061
ENSMODP00000013602	ENSP00000217740
ENSMODP00000005124	ENSP00000326095
ENSMODP00000003400	ENSP00000359073
ENSMODP00000022163	ENSP00000296215
ENSMODP00000020953	ENSP00000355260
ENSMODP00000000255	ENSP00000398342
ENSMODP00000031707	ENSP00000301242
ENSMODP00000027317	ENSP00000313881
ENSMODP00000007792	ENSP00000170447
ENSMODP00000015990	ENSP00000302647
ENSMODP00000010334	ENSP00000371811
ENSMODP00000021643	ENSP00000370057
ENSMODP00000002723	ENSP00000276185
ENSMODP00000003570	ENSP00000444411
ENSMODP00000020138	ENSP00000222673
ENSMODP00000020972	ENSP00000263035
ENSMODP00000026388	ENSP00000367794
ENSMODP00000014831	ENSP00000362095
ENSMODP00000022588	ENSP00000206423
ENSMODP00000004673	ENSP00000264758
ENSMODP00000013307	ENSP00000348381
ENSMODP00000028789	ENSP00000264436
ENSMODP00000033491	ENSP00000287878
ENSMODP00000019616	ENSP00000323867
ENSMODP00000019188	ENSP00000436068
ENSMODP00000009994	ENSP00000343966
ENSMODP00000011039	ENSP00000358089
ENSMODP00000012196	ENSP00000303042
ENSMODP00000007141	ENSP00000296721
ENSMODP00000003656	ENSP00000410689
ENSMODP00000013054	ENSP00000397908
ENSMODP00000035379	ENSP00000261596
ENSMODP00000030729	ENSP00000362354
ENSMODP00000004736	ENSP00000263174
ENSMODP00000007891	ENSP00000341911
ENSMODP00000011749	ENSP00000357022
ENSMODP00000012539	ENSP00000357072
ENSMODP00000000452	ENSP00000359621
ENSMODP00000018859	ENSP00000264079
ENSMODP00000000469	ENSP00000359640
ENSMODP00000001220	ENSP00000444215
ENSMODP00000028908	ENSP00000357906
ENSMODP00000002563	ENSP00000328016
ENSMODP00000003585	ENSP00000366513
ENSMODP00000035688	ENSP00000266546
ENSMODP00000023213	ENSP00000402460
ENSMODP00000000249	ENSP00000362532
ENSMODP00000000479	ENSP00000381984
ENSMODP00000008303	ENSP00000265990
ENSMODP00000019401	ENSP00000349823
ENSMODP00000001016	ENSP00000264159
ENSMODP00000017038	ENSP00000246794
ENSMODP00000026397	ENSP00000444278
ENSMODP00000016123	ENSP00000351684
ENSMODP00000018797	ENSP00000416797
ENSMODP00000015781	ENSP00000348602
ENSMODP00000015414	ENSP00000398523
ENSMODP00000017975	ENSP00000396103
ENSMODP00000021307	ENSP00000327465
ENSMODP00000012044	ENSP00000276480
ENSMODP00000030207	ENSP00000228495
ENSMODP00000019613	ENSP00000455785
ENSMODP00000024010	ENSP00000226225
ENSMODP00000019109	ENSP00000359890
ENSMODP00000010652	ENSP00000267287
ENSMODP00000019759	ENSP00000282486
ENSMODP00000008555	ENSP00000414334
ENSMODP00000027957	ENSP00000264093
ENSMODP00000016279	ENSP00000327104
ENSMODP00000013384	ENSP00000332258
ENSMODP00000020772	ENSP00000293872
ENSMODP00000015904	ENSP00000425092
ENSMODP00000004558	ENSP00000450857
ENSMODP00000012942	ENSP00000265276
ENSMODP00000011716	ENSP00000355607
ENSMODP00000016015	ENSP00000337446
ENSMODP00000041197	ENSP00000009041
ENSMODP00000023917	ENSP00000295897
ENSMODP00000038307	ENSP00000379138
ENSMODP00000000437	ENSP00000422031
ENSMODP00000002313	ENSP00000259455
ENSMODP00000020014	ENSP00000366233
ENSMODP00000017431	ENSP00000382800
ENSMODP00000017861	ENSP00000353375
ENSMODP00000019785	ENSP00000353508
ENSMODP00000013715	ENSP00000340820
ENSMODP00000002105	ENSP00000361185
ENSMODP00000007274	ENSP00000469759
ENSMODP00000002115	ENSP00000361177
ENSMODP00000024299	ENSP00000370781
ENSMODP00000030259	ENSP00000354623
ENSMODP00000015162	ENSP00000318177
ENSMODP00000017819	ENSP00000259008
ENSMODP00000025593	ENSP00000381382
ENSMODP00000010326	ENSP00000388940
ENSMODP00000005101	ENSP00000262965
ENSMODP00000034671	ENSP00000219069
ENSMODP00000026434	ENSP00000437832
ENSMODP00000010936	ENSP00000294753
ENSMODP00000016175	ENSP00000337724
ENSMODP00000024318	ENSP00000365280
ENSMODP00000015992	ENSP00000363689
ENSMODP00000018263	ENSP00000234091
ENSMODP00000014146	ENSP00000367972
ENSMODP00000023521	ENSP00000360240
ENSMODP00000014748	ENSP00000293414
ENSMODP00000005376	ENSP00000391137
ENSMODP00000020621	ENSP00000321388
ENSMODP00000016034	ENSP00000361010
ENSMODP00000020966	ENSP00000323424
ENSMODP00000024435	ENSP00000331944
ENSMODP00000024433	ENSP00000306565
ENSMODP00000022554	ENSP00000405405
ENSMODP00000016777	ENSP00000354498
ENSMODP00000021415	ENSP00000351206
ENSMODP00000021822	ENSP00000362711
ENSMODP00000005123	ENSP00000440246
ENSMODP00000013725	ENSP00000321070
ENSMODP00000021523	ENSP00000212015
ENSMODP00000015379	ENSP00000354201
ENSMODP00000011548	ENSP00000323687
ENSMODP00000019299	ENSP00000393596
ENSMODP00000026802	ENSP00000352927
ENSMODP00000030807	ENSP00000237536
ENSMODP00000016719	ENSP00000362590
ENSMODP00000040791	ENSP00000336724
ENSMODP00000025787	ENSP00000273980
ENSMODP00000011728	ENSP00000347839
ENSMODP00000010351	ENSP00000358001
ENSMODP00000028759	ENSP00000321703
ENSMODP00000006780	ENSP00000375942
ENSMODP00000009348	ENSP00000247219
ENSMODP00000024163	ENSP00000299927
ENSMODP00000028901	ENSP00000319829
ENSMODP00000000919	ENSP00000360664
ENSMODP00000022841	ENSP00000358590
ENSMODP00000021988	ENSP00000361857
ENSMODP00000013582	ENSP00000253063
ENSMODP00000022436	ENSP00000393762
ENSMODP00000000187	ENSP00000441927
ENSMODP00000004345	ENSP00000359539
ENSMODP00000013530	ENSP00000303077
ENSMODP00000039129	ENSP00000347586
ENSMODP00000037855	ENSP00000262102
ENSMODP00000011440	ENSP00000392057
ENSMODP00000015719	ENSP00000298545
ENSMODP00000025489	ENSP00000231420
ENSMODP00000025762	ENSP00000296486
ENSMODP00000005094	ENSP00000310978
ENSMODP00000023625	ENSP00000368984
ENSMODP00000014093	ENSP00000265564
ENSMODP00000012594	ENSP00000374354
ENSMODP00000000934	ENSP00000216200
ENSMODP00000019976	ENSP00000363973
ENSMODP00000006082	ENSP00000398945
ENSMODP00000040702	ENSP00000381581
ENSMODP00000026544	ENSP00000336831
ENSMODP00000018578	ENSP00000226067
ENSMODP00000020657	ENSP00000266304
ENSMODP00000002766	ENSP00000348234
ENSMODP00000000399	ENSP00000262995
ENSMODP00000011531	ENSP00000399588
ENSMODP00000011033	ENSP00000350199
ENSMODP00000007956	ENSP00000314414
ENSMODP00000000838	ENSP00000358582
ENSMODP00000014368	ENSP00000346378
ENSMODP00000025725	ENSP00000427211
ENSMODP00000009530	ENSP00000387050
ENSMODP00000017239	ENSP00000376372
ENSMODP00000008441	ENSP00000440896
ENSMODP00000016300	ENSP00000360938
ENSMODP00000024624	ENSP00000255189
ENSMODP00000006757	ENSP00000357005
ENSMODP00000006642	ENSP00000299106
ENSMODP00000013456	ENSP00000363001
ENSMODP00000022110	ENSP00000357425
ENSMODP00000023187	ENSP00000340409
ENSMODP00000006952	ENSP00000316589
ENSMODP00000034906	ENSP00000011619
ENSMODP00000032408	ENSP00000341992
ENSMODP00000011646	ENSP00000393275
ENSMODP00000018743	ENSP00000221283
ENSMODP00000002816	ENSP00000359025
ENSMODP00000029642	ENSP00000362399
ENSMODP00000009301	ENSP00000278840
ENSMODP00000009324	ENSP00000278829
ENSMODP00000003104	ENSP00000322229
ENSMODP00000023270	ENSP00000446093
ENSMODP00000022210	ENSP00000456648
ENSMODP00000005227	ENSP00000261965
ENSMODP00000023242	ENSP00000259241
ENSMODP00000015362	ENSP00000290341
ENSMODP00000006029	ENSP00000414019
ENSMODP00000023139	ENSP00000280871
ENSMODP00000020292	ENSP00000352216
ENSMODP00000021849	ENSP00000275230
ENSMODP00000005066	ENSP00000384398
ENSMODP00000039503	ENSP00000432845
ENSMODP00000035382	ENSP00000329918
ENSMODP00000013770	ENSP00000385610
ENSMODP00000002547	ENSP00000408395
ENSMODP00000007208	ENSP00000309117
ENSMODP00000019745	ENSP00000339191
ENSMODP00000005749	ENSP00000341940
ENSMODP00000019494	ENSP00000308219
ENSMODP00000035126	ENSP00000452126
ENSMODP00000023382	ENSP00000337014
ENSMODP00000011937	ENSP00000297130
ENSMODP00000023649	ENSP00000306997
ENSMODP00000000328	ENSP00000352272
ENSMODP00000039408	ENSP00000354916
ENSMODP00000001926	ENSP00000008527
ENSMODP00000024807	ENSP00000406751
ENSMODP00000001225	ENSP00000360076
ENSMODP00000002135	ENSP00000393776
ENSMODP00000019585	ENSP00000279387
ENSMODP00000021741	ENSP00000356708
ENSMODP00000026347	ENSP00000331040
ENSMODP00000026346	ENSP00000371785
ENSMODP00000029187	ENSP00000359371
ENSMODP00000010223	ENSP00000318799
ENSMODP00000008591	ENSP00000355510
ENSMODP00000020321	ENSP00000311343
ENSMODP00000038904	ENSP00000240333
ENSMODP00000012579	ENSP00000368981
ENSMODP00000023619	ENSP00000377401
ENSMODP00000038304	ENSP00000381590
ENSMODP00000003794	ENSP00000454157
ENSMODP00000033223	ENSP00000354487
ENSMODP00000003157	ENSP00000268489
ENSMODP00000008393	ENSP00000430497
ENSMODP00000005230	ENSP00000413418
ENSMODP00000009029	ENSP00000245541
ENSMODP00000001300	ENSP00000341344
ENSMODP00000008368	ENSP00000311962
ENSMODP00000009421	ENSP00000356033
ENSMODP00000010627	ENSP00000338343
ENSMODP00000011986	ENSP00000349723
ENSMODP00000002576	ENSP00000338774
ENSMODP00000008240	ENSP00000264819
ENSMODP00000024362	ENSP00000370611
ENSMODP00000016539	ENSP00000262134
ENSMODP00000002164	ENSP00000317300
ENSMODP00000001721	ENSP00000283415
ENSMODP00000026291	ENSP00000344648
ENSMODP00000014890	ENSP00000331983
ENSMODP00000004867	ENSP00000263666
[truncated: 8,826 more rows]
