# Supplementary material for: Reconstruction of proto-vertebrate, proto-cyclostome and proto-gnathostome genomes provides new insights into early vertebrate evolution
Source: Nat Commun. 2021 Jul 23;12:4489. doi: 10.1038/s41467-021-24573-z (PMC8302630; doi:10.1038/s41467-021-24573-z)
Supplement: Supplementary file 4 — Supplementary Data 1 [file 41467_2021_24573_MOESM4_ESM.zip › SuppData1/orthologs/MONDO-LEPOC.txt]

ENSMODP00000016222	ENSLOCP00000009128
ENSMODP00000022186	ENSLOCP00000003817
ENSMODP00000006413	ENSLOCP00000018009
ENSMODP00000021006	ENSLOCP00000021014
ENSMODP00000020505	ENSLOCP00000007024
ENSMODP00000012374	ENSLOCP00000007725
ENSMODP00000016247	ENSLOCP00000009060
ENSMODP00000009976	ENSLOCP00000011549
ENSMODP00000024314	ENSLOCP00000018593
ENSMODP00000023878	ENSLOCP00000011472
ENSMODP00000002624	ENSLOCP00000013012
ENSMODP00000020244	ENSLOCP00000009147
ENSMODP00000028608	ENSLOCP00000020429
ENSMODP00000019742	ENSLOCP00000019200
ENSMODP00000023074	ENSLOCP00000006554
ENSMODP00000002660	ENSLOCP00000003596
ENSMODP00000005540	ENSLOCP00000004161
ENSMODP00000003267	ENSLOCP00000007780
ENSMODP00000011631	ENSLOCP00000017232
ENSMODP00000026393	ENSLOCP00000009530
ENSMODP00000010124	ENSLOCP00000020825
ENSMODP00000020165	ENSLOCP00000005280
ENSMODP00000001568	ENSLOCP00000010078
ENSMODP00000020576	ENSLOCP00000007610
ENSMODP00000026284	ENSLOCP00000002487
ENSMODP00000028394	ENSLOCP00000020267
ENSMODP00000000677	ENSLOCP00000020273
ENSMODP00000023578	ENSLOCP00000007870
ENSMODP00000020923	ENSLOCP00000019319
ENSMODP00000024842	ENSLOCP00000007227
ENSMODP00000020567	ENSLOCP00000007649
ENSMODP00000000005	ENSLOCP00000012473
ENSMODP00000003305	ENSLOCP00000019175
ENSMODP00000016701	ENSLOCP00000012015
ENSMODP00000030326	ENSLOCP00000007747
ENSMODP00000021625	ENSLOCP00000001624
ENSMODP00000024756	ENSLOCP00000001262
ENSMODP00000024090	ENSLOCP00000007089
ENSMODP00000034686	ENSLOCP00000017180
ENSMODP00000001331	ENSLOCP00000005887
ENSMODP00000024667	ENSLOCP00000005999
ENSMODP00000021116	ENSLOCP00000020663
ENSMODP00000015137	ENSLOCP00000014860
ENSMODP00000021051	ENSLOCP00000004833
ENSMODP00000011243	ENSLOCP00000017952
ENSMODP00000006081	ENSLOCP00000008038
ENSMODP00000017560	ENSLOCP00000010721
ENSMODP00000026600	ENSLOCP00000002259
ENSMODP00000026601	ENSLOCP00000021479
ENSMODP00000035512	ENSLOCP00000002287
ENSMODP00000035509	ENSLOCP00000002248
ENSMODP00000037658	ENSLOCP00000021874
ENSMODP00000014612	ENSLOCP00000018849
ENSMODP00000000679	ENSLOCP00000009980
ENSMODP00000025796	ENSLOCP00000014738
ENSMODP00000010442	ENSLOCP00000012061
ENSMODP00000016379	ENSLOCP00000003317
ENSMODP00000008107	ENSLOCP00000011989
ENSMODP00000010998	ENSLOCP00000017354
ENSMODP00000026124	ENSLOCP00000018208
ENSMODP00000011474	ENSLOCP00000012353
ENSMODP00000026122	ENSLOCP00000018214
ENSMODP00000023478	ENSLOCP00000007900
ENSMODP00000015235	ENSLOCP00000015688
ENSMODP00000041284	ENSLOCP00000010023
ENSMODP00000004541	ENSLOCP00000004830
ENSMODP00000003832	ENSLOCP00000020756
ENSMODP00000006867	ENSLOCP00000013047
ENSMODP00000000092	ENSLOCP00000012968
ENSMODP00000000179	ENSLOCP00000016356
ENSMODP00000014712	ENSLOCP00000009007
ENSMODP00000004891	ENSLOCP00000012360
ENSMODP00000000959	ENSLOCP00000014277
ENSMODP00000012028	ENSLOCP00000008437
ENSMODP00000029754	ENSLOCP00000020956
ENSMODP00000012160	ENSLOCP00000015752
ENSMODP00000004041	ENSLOCP00000013775
ENSMODP00000025585	ENSLOCP00000004341
ENSMODP00000016495	ENSLOCP00000017705
ENSMODP00000024060	ENSLOCP00000011055
ENSMODP00000014171	ENSLOCP00000010892
ENSMODP00000015986	ENSLOCP00000006526
ENSMODP00000003492	ENSLOCP00000001142
ENSMODP00000013925	ENSLOCP00000020785
ENSMODP00000007623	ENSLOCP00000007583
ENSMODP00000030239	ENSLOCP00000004907
ENSMODP00000013412	ENSLOCP00000006346
ENSMODP00000012859	ENSLOCP00000017659
ENSMODP00000016741	ENSLOCP00000000889
ENSMODP00000037068	ENSLOCP00000020036
ENSMODP00000015720	ENSLOCP00000008734
ENSMODP00000000761	ENSLOCP00000005356
ENSMODP00000036453	ENSLOCP00000004761
ENSMODP00000024298	ENSLOCP00000006533
ENSMODP00000011108	ENSLOCP00000019487
ENSMODP00000013611	ENSLOCP00000001361
ENSMODP00000002121	ENSLOCP00000007874
ENSMODP00000034167	ENSLOCP00000013471
ENSMODP00000021361	ENSLOCP00000001954
ENSMODP00000025206	ENSLOCP00000001962
ENSMODP00000014344	ENSLOCP00000002578
ENSMODP00000016010	ENSLOCP00000017726
ENSMODP00000023381	ENSLOCP00000009983
ENSMODP00000029105	ENSLOCP00000021847
ENSMODP00000011376	ENSLOCP00000005920
ENSMODP00000020886	ENSLOCP00000019306
ENSMODP00000013331	ENSLOCP00000006448
ENSMODP00000017273	ENSLOCP00000011240
ENSMODP00000036044	ENSLOCP00000006499
ENSMODP00000022560	ENSLOCP00000005310
ENSMODP00000006951	ENSLOCP00000002972
ENSMODP00000008288	ENSLOCP00000009918
ENSMODP00000032324	ENSLOCP00000001682
ENSMODP00000013900	ENSLOCP00000017649
ENSMODP00000017320	ENSLOCP00000013021
ENSMODP00000015229	ENSLOCP00000006143
ENSMODP00000002540	ENSLOCP00000004694
ENSMODP00000025996	ENSLOCP00000008680
ENSMODP00000016389	ENSLOCP00000018185
ENSMODP00000000402	ENSLOCP00000020346
ENSMODP00000002182	ENSLOCP00000019133
ENSMODP00000011765	ENSLOCP00000005737
ENSMODP00000019074	ENSLOCP00000018546
ENSMODP00000005435	ENSLOCP00000016171
ENSMODP00000016852	ENSLOCP00000006853
ENSMODP00000000500	ENSLOCP00000010912
ENSMODP00000024292	ENSLOCP00000008505
ENSMODP00000013464	ENSLOCP00000019163
ENSMODP00000008628	ENSLOCP00000009632
ENSMODP00000004044	ENSLOCP00000010916
ENSMODP00000002679	ENSLOCP00000003607
ENSMODP00000007893	ENSLOCP00000015072
ENSMODP00000023606	ENSLOCP00000003380
ENSMODP00000004519	ENSLOCP00000002426
ENSMODP00000039634	ENSLOCP00000012613
ENSMODP00000037970	ENSLOCP00000019084
ENSMODP00000004963	ENSLOCP00000016794
ENSMODP00000024799	ENSLOCP00000007049
ENSMODP00000001757	ENSLOCP00000021122
ENSMODP00000016775	ENSLOCP00000010539
ENSMODP00000036437	ENSLOCP00000004953
ENSMODP00000005386	ENSLOCP00000012614
ENSMODP00000007425	ENSLOCP00000003234
ENSMODP00000005390	ENSLOCP00000010397
ENSMODP00000006172	ENSLOCP00000017388
ENSMODP00000026554	ENSLOCP00000009421
ENSMODP00000004039	ENSLOCP00000010161
ENSMODP00000005255	ENSLOCP00000016126
ENSMODP00000000790	ENSLOCP00000005393
ENSMODP00000020405	ENSLOCP00000012552
ENSMODP00000013151	ENSLOCP00000012928
ENSMODP00000002193	ENSLOCP00000014564
ENSMODP00000009886	ENSLOCP00000019362
ENSMODP00000005016	ENSLOCP00000011332
ENSMODP00000021509	ENSLOCP00000009470
ENSMODP00000021545	ENSLOCP00000012355
ENSMODP00000023068	ENSLOCP00000019262
ENSMODP00000002877	ENSLOCP00000011077
ENSMODP00000008929	ENSLOCP00000017982
ENSMODP00000013499	ENSLOCP00000011435
ENSMODP00000034760	ENSLOCP00000003826
ENSMODP00000031383	ENSLOCP00000011874
ENSMODP00000027887	ENSLOCP00000021247
ENSMODP00000006876	ENSLOCP00000018907
ENSMODP00000012731	ENSLOCP00000018175
ENSMODP00000001749	ENSLOCP00000014009
ENSMODP00000020580	ENSLOCP00000011105
ENSMODP00000017923	ENSLOCP00000012449
ENSMODP00000012407	ENSLOCP00000014471
ENSMODP00000012104	ENSLOCP00000014491
ENSMODP00000004582	ENSLOCP00000016691
ENSMODP00000021647	ENSLOCP00000010175
ENSMODP00000007382	ENSLOCP00000003063
ENSMODP00000005455	ENSLOCP00000003082
ENSMODP00000004284	ENSLOCP00000010983
ENSMODP00000020969	ENSLOCP00000018480
ENSMODP00000019075	ENSLOCP00000001148
ENSMODP00000019115	ENSLOCP00000007419
ENSMODP00000012345	ENSLOCP00000007580
ENSMODP00000026928	ENSLOCP00000003101
ENSMODP00000018395	ENSLOCP00000015600
ENSMODP00000013451	ENSLOCP00000014762
ENSMODP00000013531	ENSLOCP00000014741
ENSMODP00000035351	ENSLOCP00000012489
ENSMODP00000011895	ENSLOCP00000016111
ENSMODP00000033297	ENSLOCP00000016120
ENSMODP00000019398	ENSLOCP00000011258
ENSMODP00000016648	ENSLOCP00000008502
ENSMODP00000003179	ENSLOCP00000010754
ENSMODP00000007000	ENSLOCP00000005040
ENSMODP00000024699	ENSLOCP00000004226
ENSMODP00000003320	ENSLOCP00000020195
ENSMODP00000005329	ENSLOCP00000020758
ENSMODP00000017619	ENSLOCP00000005716
ENSMODP00000021986	ENSLOCP00000016149
ENSMODP00000024349	ENSLOCP00000013403
ENSMODP00000022203	ENSLOCP00000003765
ENSMODP00000001020	ENSLOCP00000008575
ENSMODP00000025425	ENSLOCP00000015553
ENSMODP00000039684	ENSLOCP00000002907
ENSMODP00000016658	ENSLOCP00000021066
ENSMODP00000024177	ENSLOCP00000015909
ENSMODP00000006059	ENSLOCP00000019661
ENSMODP00000032132	ENSLOCP00000012721
ENSMODP00000013827	ENSLOCP00000014558
ENSMODP00000013818	ENSLOCP00000014569
ENSMODP00000022239	ENSLOCP00000021146
ENSMODP00000023168	ENSLOCP00000003977
ENSMODP00000006713	ENSLOCP00000015256
ENSMODP00000016086	ENSLOCP00000017733
ENSMODP00000025150	ENSLOCP00000001796
ENSMODP00000000370	ENSLOCP00000006578
ENSMODP00000018131	ENSLOCP00000010716
ENSMODP00000005345	ENSLOCP00000005658
ENSMODP00000012871	ENSLOCP00000016973
ENSMODP00000017612	ENSLOCP00000012649
ENSMODP00000012865	ENSLOCP00000015071
ENSMODP00000014616	ENSLOCP00000018253
ENSMODP00000013397	ENSLOCP00000007361
ENSMODP00000015857	ENSLOCP00000013456
ENSMODP00000020847	ENSLOCP00000008342
ENSMODP00000004951	ENSLOCP00000002711
ENSMODP00000031789	ENSLOCP00000014306
ENSMODP00000033636	ENSLOCP00000015075
ENSMODP00000028502	ENSLOCP00000019744
ENSMODP00000017863	ENSLOCP00000020291
ENSMODP00000012360	ENSLOCP00000007166
ENSMODP00000038839	ENSLOCP00000002488
ENSMODP00000023326	ENSLOCP00000021031
ENSMODP00000007984	ENSLOCP00000020394
ENSMODP00000013862	ENSLOCP00000001781
ENSMODP00000023828	ENSLOCP00000014227
ENSMODP00000005289	ENSLOCP00000003808
ENSMODP00000005633	ENSLOCP00000001299
ENSMODP00000002353	ENSLOCP00000004757
ENSMODP00000020662	ENSLOCP00000014258
ENSMODP00000001296	ENSLOCP00000013970
ENSMODP00000003778	ENSLOCP00000006667
ENSMODP00000016652	ENSLOCP00000017850
ENSMODP00000023397	ENSLOCP00000011010
ENSMODP00000003368	ENSLOCP00000005447
ENSMODP00000000346	ENSLOCP00000007685
ENSMODP00000034629	ENSLOCP00000017282
ENSMODP00000005649	ENSLOCP00000016725
ENSMODP00000019186	ENSLOCP00000019522
ENSMODP00000019189	ENSLOCP00000019526
ENSMODP00000019192	ENSLOCP00000019528
ENSMODP00000015197	ENSLOCP00000017521
ENSMODP00000015236	ENSLOCP00000017582
ENSMODP00000005729	ENSLOCP00000016494
ENSMODP00000011064	ENSLOCP00000001689
ENSMODP00000001454	ENSLOCP00000015630
ENSMODP00000021931	ENSLOCP00000001541
ENSMODP00000024509	ENSLOCP00000007379
ENSMODP00000010755	ENSLOCP00000012349
ENSMODP00000010746	ENSLOCP00000012336
ENSMODP00000000909	ENSLOCP00000020213
ENSMODP00000000902	ENSLOCP00000020214
ENSMODP00000010740	ENSLOCP00000012326
ENSMODP00000024234	ENSLOCP00000006247
ENSMODP00000016933	ENSLOCP00000012176
ENSMODP00000035258	ENSLOCP00000008344
ENSMODP00000005846	ENSLOCP00000014722
ENSMODP00000000835	ENSLOCP00000004731
ENSMODP00000013547	ENSLOCP00000020426
ENSMODP00000024821	ENSLOCP00000006899
ENSMODP00000021392	ENSLOCP00000019725
ENSMODP00000016401	ENSLOCP00000014625
ENSMODP00000002302	ENSLOCP00000011702
ENSMODP00000016796	ENSLOCP00000017471
ENSMODP00000023618	ENSLOCP00000020251
ENSMODP00000017858	ENSLOCP00000020287
ENSMODP00000012397	ENSLOCP00000007217
ENSMODP00000003704	ENSLOCP00000000876
ENSMODP00000003835	ENSLOCP00000003376
ENSMODP00000002775	ENSLOCP00000011255
ENSMODP00000022195	ENSLOCP00000021189
ENSMODP00000021585	ENSLOCP00000002235
ENSMODP00000017428	ENSLOCP00000003249
ENSMODP00000026323	ENSLOCP00000013472
ENSMODP00000007727	ENSLOCP00000018778
ENSMODP00000016781	ENSLOCP00000017623
ENSMODP00000006815	ENSLOCP00000003471
ENSMODP00000007822	ENSLOCP00000001969
ENSMODP00000033334	ENSLOCP00000022429
ENSMODP00000007124	ENSLOCP00000021935
ENSMODP00000019317	ENSLOCP00000019632
ENSMODP00000026127	ENSLOCP00000019045
ENSMODP00000035640	ENSLOCP00000014495
ENSMODP00000006054	ENSLOCP00000002207
ENSMODP00000007035	ENSLOCP00000011741
ENSMODP00000008417	ENSLOCP00000000046
ENSMODP00000015774	ENSLOCP00000016875
ENSMODP00000011325	ENSLOCP00000014518
ENSMODP00000009929	ENSLOCP00000017175
ENSMODP00000002001	ENSLOCP00000010114
ENSMODP00000004035	ENSLOCP00000009013
ENSMODP00000013128	ENSLOCP00000011158
ENSMODP00000026470	ENSLOCP00000006055
ENSMODP00000016349	ENSLOCP00000013984
ENSMODP00000016685	ENSLOCP00000021070
ENSMODP00000021636	ENSLOCP00000001317
ENSMODP00000001690	ENSLOCP00000001059
ENSMODP00000024626	ENSLOCP00000007029
ENSMODP00000017180	ENSLOCP00000013710
ENSMODP00000010191	ENSLOCP00000010365
ENSMODP00000017347	ENSLOCP00000011542
ENSMODP00000020407	ENSLOCP00000012590
ENSMODP00000026357	ENSLOCP00000004821
ENSMODP00000038369	ENSLOCP00000006897
ENSMODP00000014773	ENSLOCP00000001873
ENSMODP00000008455	ENSLOCP00000000044
ENSMODP00000022788	ENSLOCP00000020944
ENSMODP00000023496	ENSLOCP00000009374
ENSMODP00000009509	ENSLOCP00000007623
ENSMODP00000017746	ENSLOCP00000021298
ENSMODP00000020177	ENSLOCP00000002575
ENSMODP00000015849	ENSLOCP00000013512
ENSMODP00000018579	ENSLOCP00000014668
ENSMODP00000040020	ENSLOCP00000006242
ENSMODP00000029534	ENSLOCP00000007493
ENSMODP00000016929	ENSLOCP00000009760
ENSMODP00000006206	ENSLOCP00000001848
ENSMODP00000016948	ENSLOCP00000008215
ENSMODP00000016950	ENSLOCP00000008179
ENSMODP00000025635	ENSLOCP00000020161
ENSMODP00000025666	ENSLOCP00000020208
ENSMODP00000009215	ENSLOCP00000003504
ENSMODP00000005689	ENSLOCP00000018276
ENSMODP00000020264	ENSLOCP00000002245
ENSMODP00000010276	ENSLOCP00000005952
ENSMODP00000024418	ENSLOCP00000017532
ENSMODP00000022105	ENSLOCP00000021347
ENSMODP00000010406	ENSLOCP00000006072
ENSMODP00000014796	ENSLOCP00000015458
ENSMODP00000037021	ENSLOCP00000006402
ENSMODP00000002608	ENSLOCP00000019565
ENSMODP00000018917	ENSLOCP00000014030
ENSMODP00000010074	ENSLOCP00000004614
ENSMODP00000023816	ENSLOCP00000004050
ENSMODP00000007213	ENSLOCP00000011185
ENSMODP00000015433	ENSLOCP00000004811
ENSMODP00000017578	ENSLOCP00000000246
ENSMODP00000020393	ENSLOCP00000006604
ENSMODP00000036263	ENSLOCP00000013803
ENSMODP00000004989	ENSLOCP00000016806
ENSMODP00000015030	ENSLOCP00000001823
ENSMODP00000005946	ENSLOCP00000003170
ENSMODP00000017783	ENSLOCP00000021302
ENSMODP00000029570	ENSLOCP00000002027
ENSMODP00000004225	ENSLOCP00000000159
ENSMODP00000024791	ENSLOCP00000003313
ENSMODP00000017558	ENSLOCP00000005911
ENSMODP00000005034	ENSLOCP00000003804
ENSMODP00000028670	ENSLOCP00000019706
ENSMODP00000011019	ENSLOCP00000009318
ENSMODP00000023005	ENSLOCP00000020482
ENSMODP00000013329	ENSLOCP00000005332
ENSMODP00000007619	ENSLOCP00000006122
ENSMODP00000012713	ENSLOCP00000013953
ENSMODP00000006389	ENSLOCP00000010520
ENSMODP00000006313	ENSLOCP00000010551
ENSMODP00000007629	ENSLOCP00000011038
ENSMODP00000012781	ENSLOCP00000010581
ENSMODP00000024518	ENSLOCP00000006693
ENSMODP00000037511	ENSLOCP00000018383
ENSMODP00000009598	ENSLOCP00000005299
ENSMODP00000028169	ENSLOCP00000000480
ENSMODP00000000643	ENSLOCP00000005593
ENSMODP00000014248	ENSLOCP00000022225
ENSMODP00000003753	ENSLOCP00000015485
ENSMODP00000011237	ENSLOCP00000001520
ENSMODP00000034145	ENSLOCP00000021137
ENSMODP00000034463	ENSLOCP00000019545
ENSMODP00000029074	ENSLOCP00000002445
ENSMODP00000028794	ENSLOCP00000006609
ENSMODP00000020748	ENSLOCP00000007633
ENSMODP00000010196	ENSLOCP00000002749
ENSMODP00000024458	ENSLOCP00000017868
ENSMODP00000024853	ENSLOCP00000007449
ENSMODP00000028979	ENSLOCP00000019935
ENSMODP00000001626	ENSLOCP00000011379
ENSMODP00000034890	ENSLOCP00000012033
ENSMODP00000007927	ENSLOCP00000002181
ENSMODP00000000814	ENSLOCP00000015379
ENSMODP00000007157	ENSLOCP00000020033
ENSMODP00000004469	ENSLOCP00000001598
ENSMODP00000024590	ENSLOCP00000007296
ENSMODP00000001502	ENSLOCP00000011440
ENSMODP00000004693	ENSLOCP00000015471
ENSMODP00000000505	ENSLOCP00000007844
ENSMODP00000004192	ENSLOCP00000014117
ENSMODP00000028503	ENSLOCP00000002613
ENSMODP00000025233	ENSLOCP00000008628
ENSMODP00000031563	ENSLOCP00000009922
ENSMODP00000028859	ENSLOCP00000002496
ENSMODP00000023680	ENSLOCP00000019193
ENSMODP00000018283	ENSLOCP00000016722
ENSMODP00000035883	ENSLOCP00000011965
ENSMODP00000011235	ENSLOCP00000005783
ENSMODP00000019655	ENSLOCP00000019185
ENSMODP00000001450	ENSLOCP00000012674
ENSMODP00000023063	ENSLOCP00000020893
ENSMODP00000037216	ENSLOCP00000011473
ENSMODP00000020163	ENSLOCP00000005296
ENSMODP00000022916	ENSLOCP00000003287
ENSMODP00000037031	ENSLOCP00000003378
ENSMODP00000004914	ENSLOCP00000010054
ENSMODP00000008363	ENSLOCP00000007257
ENSMODP00000023740	ENSLOCP00000021652
ENSMODP00000029161	ENSLOCP00000022460
ENSMODP00000019802	ENSLOCP00000019618
ENSMODP00000013887	ENSLOCP00000004204
ENSMODP00000004893	ENSLOCP00000008543
ENSMODP00000035754	ENSLOCP00000013145
ENSMODP00000024714	ENSLOCP00000021590
ENSMODP00000020099	ENSLOCP00000008685
ENSMODP00000040556	ENSLOCP00000008726
ENSMODP00000022442	ENSLOCP00000010061
ENSMODP00000004958	ENSLOCP00000011092
ENSMODP00000018134	ENSLOCP00000021278
ENSMODP00000024244	ENSLOCP00000017639
ENSMODP00000006025	ENSLOCP00000012831
ENSMODP00000003796	ENSLOCP00000003355
ENSMODP00000020994	ENSLOCP00000021018
ENSMODP00000011509	ENSLOCP00000000167
ENSMODP00000004108	ENSLOCP00000015252
ENSMODP00000006215	ENSLOCP00000000654
ENSMODP00000016598	ENSLOCP00000011013
ENSMODP00000015178	ENSLOCP00000011651
ENSMODP00000011747	ENSLOCP00000013287
ENSMODP00000021456	ENSLOCP00000008358
ENSMODP00000022547	ENSLOCP00000020447
ENSMODP00000025985	ENSLOCP00000014891
ENSMODP00000035244	ENSLOCP00000002608
ENSMODP00000037000	ENSLOCP00000006896
ENSMODP00000010540	ENSLOCP00000018708
ENSMODP00000015462	ENSLOCP00000006698
ENSMODP00000028490	ENSLOCP00000001338
ENSMODP00000035353	ENSLOCP00000015784
ENSMODP00000014112	ENSLOCP00000018164
ENSMODP00000010677	ENSLOCP00000009322
ENSMODP00000007192	ENSLOCP00000010217
ENSMODP00000033084	ENSLOCP00000015129
ENSMODP00000012038	ENSLOCP00000017122
ENSMODP00000012043	ENSLOCP00000010059
ENSMODP00000025712	ENSLOCP00000016032
ENSMODP00000036164	ENSLOCP00000011120
ENSMODP00000008837	ENSLOCP00000004451
ENSMODP00000035049	ENSLOCP00000003772
ENSMODP00000013890	ENSLOCP00000014513
ENSMODP00000023997	ENSLOCP00000005710
ENSMODP00000019174	ENSLOCP00000004014
ENSMODP00000006105	ENSLOCP00000007253
ENSMODP00000011310	ENSLOCP00000019030
ENSMODP00000005759	ENSLOCP00000014694
ENSMODP00000038432	ENSLOCP00000004225
ENSMODP00000020495	ENSLOCP00000003011
ENSMODP00000016953	ENSLOCP00000007157
ENSMODP00000038094	ENSLOCP00000021695
ENSMODP00000025949	ENSLOCP00000005017
ENSMODP00000007186	ENSLOCP00000010525
ENSMODP00000025808	ENSLOCP00000017345
ENSMODP00000014214	ENSLOCP00000015305
ENSMODP00000011506	ENSLOCP00000016622
ENSMODP00000019642	ENSLOCP00000019775
ENSMODP00000013017	ENSLOCP00000007894
ENSMODP00000034038	ENSLOCP00000020501
ENSMODP00000024630	ENSLOCP00000003311
ENSMODP00000007314	ENSLOCP00000010259
ENSMODP00000000807	ENSLOCP00000004705
ENSMODP00000025533	ENSLOCP00000008128
ENSMODP00000037316	ENSLOCP00000008481
ENSMODP00000009993	ENSLOCP00000005652
ENSMODP00000035575	ENSLOCP00000009356
ENSMODP00000037551	ENSLOCP00000001805
ENSMODP00000004628	ENSLOCP00000014068
ENSMODP00000025647	ENSLOCP00000020186
ENSMODP00000004183	ENSLOCP00000010723
ENSMODP00000037028	ENSLOCP00000010751
ENSMODP00000025394	ENSLOCP00000009672
ENSMODP00000025382	ENSLOCP00000009644
ENSMODP00000034209	ENSLOCP00000021427
ENSMODP00000000451	ENSLOCP00000006662
ENSMODP00000037704	ENSLOCP00000021899
ENSMODP00000025104	ENSLOCP00000010135
ENSMODP00000010843	ENSLOCP00000006228
ENSMODP00000003741	ENSLOCP00000000800
ENSMODP00000016415	ENSLOCP00000008781
ENSMODP00000034504	ENSLOCP00000002761
ENSMODP00000017159	ENSLOCP00000005977
ENSMODP00000022651	ENSLOCP00000003646
ENSMODP00000001221	ENSLOCP00000010444
ENSMODP00000002321	ENSLOCP00000018454
ENSMODP00000015526	ENSLOCP00000006716
ENSMODP00000004828	ENSLOCP00000011321
ENSMODP00000023572	ENSLOCP00000019560
ENSMODP00000010212	ENSLOCP00000005913
ENSMODP00000020372	ENSLOCP00000003782
ENSMODP00000010574	ENSLOCP00000016038
ENSMODP00000009583	ENSLOCP00000012784
ENSMODP00000026216	ENSLOCP00000005472
ENSMODP00000017759	ENSLOCP00000005232
ENSMODP00000020345	ENSLOCP00000014168
ENSMODP00000018923	ENSLOCP00000000168
ENSMODP00000033680	ENSLOCP00000010130
ENSMODP00000038197	ENSLOCP00000004123
ENSMODP00000002177	ENSLOCP00000009388
ENSMODP00000011613	ENSLOCP00000005993
ENSMODP00000016140	ENSLOCP00000016715
ENSMODP00000018953	ENSLOCP00000002485
ENSMODP00000009558	ENSLOCP00000010022
ENSMODP00000002133	ENSLOCP00000004068
ENSMODP00000006650	ENSLOCP00000013462
ENSMODP00000007345	ENSLOCP00000018255
ENSMODP00000001843	ENSLOCP00000007915
ENSMODP00000000384	ENSLOCP00000010992
ENSMODP00000005851	ENSLOCP00000006907
ENSMODP00000025829	ENSLOCP00000017392
ENSMODP00000014169	ENSLOCP00000018843
ENSMODP00000013383	ENSLOCP00000011195
ENSMODP00000013333	ENSLOCP00000011223
ENSMODP00000006152	ENSLOCP00000015154
ENSMODP00000020206	ENSLOCP00000018674
ENSMODP00000024048	ENSLOCP00000015904
ENSMODP00000021326	ENSLOCP00000004282
ENSMODP00000020260	ENSLOCP00000002233
ENSMODP00000022127	ENSLOCP00000017437
ENSMODP00000024585	ENSLOCP00000007332
ENSMODP00000022138	ENSLOCP00000017678
ENSMODP00000024224	ENSLOCP00000005108
ENSMODP00000002965	ENSLOCP00000016692
ENSMODP00000002646	ENSLOCP00000009637
ENSMODP00000037712	ENSLOCP00000011477
ENSMODP00000004691	ENSLOCP00000005346
ENSMODP00000022880	ENSLOCP00000020448
ENSMODP00000022440	ENSLOCP00000020509
ENSMODP00000021633	ENSLOCP00000003567
ENSMODP00000012958	ENSLOCP00000010718
ENSMODP00000006141	ENSLOCP00000018366
ENSMODP00000012151	ENSLOCP00000013425
ENSMODP00000038229	ENSLOCP00000014830
ENSMODP00000013223	ENSLOCP00000007760
ENSMODP00000011589	ENSLOCP00000004463
ENSMODP00000000422	ENSLOCP00000004011
ENSMODP00000022092	ENSLOCP00000002374
ENSMODP00000018288	ENSLOCP00000001500
ENSMODP00000020371	ENSLOCP00000004242
ENSMODP00000019866	ENSLOCP00000011089
ENSMODP00000024020	ENSLOCP00000016565
ENSMODP00000005441	ENSLOCP00000018142
ENSMODP00000027864	ENSLOCP00000017846
ENSMODP00000006870	ENSLOCP00000006398
ENSMODP00000035953	ENSLOCP00000007534
ENSMODP00000004283	ENSLOCP00000003529
ENSMODP00000009105	ENSLOCP00000016401
ENSMODP00000001146	ENSLOCP00000007057
ENSMODP00000023122	ENSLOCP00000009233
ENSMODP00000003094	ENSLOCP00000010689
ENSMODP00000014640	ENSLOCP00000018245
ENSMODP00000016641	ENSLOCP00000004841
ENSMODP00000019725	ENSLOCP00000005570
ENSMODP00000013632	ENSLOCP00000016283
ENSMODP00000011273	ENSLOCP00000002447
ENSMODP00000025604	ENSLOCP00000004148
ENSMODP00000009936	ENSLOCP00000016582
ENSMODP00000004115	ENSLOCP00000019749
ENSMODP00000017343	ENSLOCP00000018694
ENSMODP00000020508	ENSLOCP00000017826
ENSMODP00000002789	ENSLOCP00000018478
ENSMODP00000022250	ENSLOCP00000020976
ENSMODP00000003583	ENSLOCP00000020203
ENSMODP00000011192	ENSLOCP00000012519
ENSMODP00000016585	ENSLOCP00000014207
ENSMODP00000023723	ENSLOCP00000020679
ENSMODP00000001117	ENSLOCP00000012005
ENSMODP00000022920	ENSLOCP00000003330
ENSMODP00000033234	ENSLOCP00000001895
ENSMODP00000015131	ENSLOCP00000018089
ENSMODP00000017053	ENSLOCP00000021223
ENSMODP00000012030	ENSLOCP00000005462
ENSMODP00000020543	ENSLOCP00000002743
ENSMODP00000014545	ENSLOCP00000017875
ENSMODP00000005518	ENSLOCP00000007152
ENSMODP00000012900	ENSLOCP00000018765
ENSMODP00000037115	ENSLOCP00000012122
ENSMODP00000009001	ENSLOCP00000016689
ENSMODP00000003619	ENSLOCP00000010411
ENSMODP00000003336	ENSLOCP00000004760
ENSMODP00000020450	ENSLOCP00000002781
ENSMODP00000006508	ENSLOCP00000009822
ENSMODP00000010412	ENSLOCP00000004134
ENSMODP00000019135	ENSLOCP00000017556
ENSMODP00000020242	ENSLOCP00000009183
ENSMODP00000008035	ENSLOCP00000011977
ENSMODP00000017981	ENSLOCP00000004543
ENSMODP00000040608	ENSLOCP00000008045
ENSMODP00000007047	ENSLOCP00000002797
ENSMODP00000011322	ENSLOCP00000018336
ENSMODP00000021927	ENSLOCP00000011743
ENSMODP00000006088	ENSLOCP00000017324
ENSMODP00000026493	ENSLOCP00000004852
ENSMODP00000016433	ENSLOCP00000014275
ENSMODP00000018082	ENSLOCP00000014296
ENSMODP00000016445	ENSLOCP00000014267
ENSMODP00000037709	ENSLOCP00000007190
ENSMODP00000000740	ENSLOCP00000007552
ENSMODP00000009858	ENSLOCP00000008912
ENSMODP00000009575	ENSLOCP00000016143
ENSMODP00000021575	ENSLOCP00000011268
ENSMODP00000038702	ENSLOCP00000014255
ENSMODP00000011718	ENSLOCP00000015416
ENSMODP00000014505	ENSLOCP00000014402
ENSMODP00000020838	ENSLOCP00000010755
ENSMODP00000019625	ENSLOCP00000010301
ENSMODP00000015208	ENSLOCP00000016384
ENSMODP00000017666	ENSLOCP00000019211
ENSMODP00000033852	ENSLOCP00000007969
ENSMODP00000012204	ENSLOCP00000014935
ENSMODP00000009679	ENSLOCP00000016441
ENSMODP00000006685	ENSLOCP00000001191
ENSMODP00000037070	ENSLOCP00000003263
ENSMODP00000026793	ENSLOCP00000002966
ENSMODP00000013501	ENSLOCP00000013149
ENSMODP00000007285	ENSLOCP00000013274
ENSMODP00000014942	ENSLOCP00000015509
ENSMODP00000019529	ENSLOCP00000007657
ENSMODP00000022314	ENSLOCP00000019895
ENSMODP00000010391	ENSLOCP00000004097
ENSMODP00000022783	ENSLOCP00000002772
ENSMODP00000006646	ENSLOCP00000001134
ENSMODP00000022543	ENSLOCP00000011424
ENSMODP00000016502	ENSLOCP00000007064
ENSMODP00000014221	ENSLOCP00000011679
ENSMODP00000017230	ENSLOCP00000018784
ENSMODP00000014738	ENSLOCP00000015542
ENSMODP00000035593	ENSLOCP00000015277
ENSMODP00000004665	ENSLOCP00000012075
ENSMODP00000008768	ENSLOCP00000009666
ENSMODP00000000980	ENSLOCP00000008113
ENSMODP00000025824	ENSLOCP00000017376
ENSMODP00000022198	ENSLOCP00000018940
ENSMODP00000024262	ENSLOCP00000017609
ENSMODP00000037910	ENSLOCP00000013227
ENSMODP00000009347	ENSLOCP00000014125
ENSMODP00000026857	ENSLOCP00000001838
ENSMODP00000020173	ENSLOCP00000018682
ENSMODP00000003066	ENSLOCP00000002962
ENSMODP00000022677	ENSLOCP00000003146
ENSMODP00000000573	ENSLOCP00000010450
ENSMODP00000026042	ENSLOCP00000006384
ENSMODP00000002568	ENSLOCP00000016723
ENSMODP00000030466	ENSLOCP00000004098
ENSMODP00000033576	ENSLOCP00000005348
ENSMODP00000028496	ENSLOCP00000001908
ENSMODP00000025295	ENSLOCP00000002105
ENSMODP00000040249	ENSLOCP00000020568
ENSMODP00000020618	ENSLOCP00000013460
ENSMODP00000002245	ENSLOCP00000003278
ENSMODP00000018323	ENSLOCP00000017197
ENSMODP00000022584	ENSLOCP00000002012
ENSMODP00000031583	ENSLOCP00000022407
ENSMODP00000012587	ENSLOCP00000017946
ENSMODP00000022830	ENSLOCP00000020924
ENSMODP00000019328	ENSLOCP00000019441
ENSMODP00000010747	ENSLOCP00000008031
ENSMODP00000022570	ENSLOCP00000008516
ENSMODP00000005573	ENSLOCP00000011043
ENSMODP00000023492	ENSLOCP00000020169
ENSMODP00000022320	ENSLOCP00000000807
ENSMODP00000012905	ENSLOCP00000016251
ENSMODP00000020538	ENSLOCP00000008421
ENSMODP00000023494	ENSLOCP00000020167
ENSMODP00000026682	ENSLOCP00000004616
ENSMODP00000007206	ENSLOCP00000012295
ENSMODP00000007658	ENSLOCP00000012285
ENSMODP00000019917	ENSLOCP00000005140
ENSMODP00000014818	ENSLOCP00000013816
ENSMODP00000001348	ENSLOCP00000001079
ENSMODP00000017716	ENSLOCP00000013735
ENSMODP00000005415	ENSLOCP00000013449
ENSMODP00000018843	ENSLOCP00000006181
ENSMODP00000013520	ENSLOCP00000003148
ENSMODP00000021426	ENSLOCP00000001086
ENSMODP00000022621	ENSLOCP00000009464
ENSMODP00000014282	ENSLOCP00000006489
ENSMODP00000000527	ENSLOCP00000012853
ENSMODP00000009234	ENSLOCP00000003947
ENSMODP00000018720	ENSLOCP00000017921
ENSMODP00000025583	ENSLOCP00000004308
ENSMODP00000033769	ENSLOCP00000016541
ENSMODP00000032275	ENSLOCP00000007164
ENSMODP00000015346	ENSLOCP00000009019
ENSMODP00000039908	ENSLOCP00000005080
ENSMODP00000022988	ENSLOCP00000011956
ENSMODP00000006931	ENSLOCP00000017420
ENSMODP00000023180	ENSLOCP00000010504
ENSMODP00000001342	ENSLOCP00000010342
ENSMODP00000032390	ENSLOCP00000001425
ENSMODP00000006350	ENSLOCP00000013636
ENSMODP00000008545	ENSLOCP00000014006
ENSMODP00000009711	ENSLOCP00000009948
ENSMODP00000004776	ENSLOCP00000012228
ENSMODP00000028686	ENSLOCP00000018388
ENSMODP00000006606	ENSLOCP00000010439
ENSMODP00000005294	ENSLOCP00000007490
ENSMODP00000013045	ENSLOCP00000010438
ENSMODP00000011352	ENSLOCP00000019916
ENSMODP00000006501	ENSLOCP00000016820
ENSMODP00000011852	ENSLOCP00000011725
ENSMODP00000039132	ENSLOCP00000018155
ENSMODP00000022162	ENSLOCP00000018551
ENSMODP00000025343	ENSLOCP00000006404
ENSMODP00000034639	ENSLOCP00000001788
ENSMODP00000021111	ENSLOCP00000010951
ENSMODP00000026057	ENSLOCP00000005139
ENSMODP00000024628	ENSLOCP00000007013
ENSMODP00000011450	ENSLOCP00000017561
ENSMODP00000005514	ENSLOCP00000007882
ENSMODP00000022967	ENSLOCP00000020552
ENSMODP00000018335	ENSLOCP00000020782
ENSMODP00000014162	ENSLOCP00000010907
ENSMODP00000004930	ENSLOCP00000009708
ENSMODP00000022648	ENSLOCP00000009331
ENSMODP00000007656	ENSLOCP00000011051
ENSMODP00000012236	ENSLOCP00000014798
ENSMODP00000023567	ENSLOCP00000020362
ENSMODP00000011739	ENSLOCP00000021272
ENSMODP00000009725	ENSLOCP00000013196
ENSMODP00000011444	ENSLOCP00000016583
ENSMODP00000000791	ENSLOCP00000016348
ENSMODP00000007665	ENSLOCP00000004572
ENSMODP00000016797	ENSLOCP00000012068
ENSMODP00000013686	ENSLOCP00000018138
ENSMODP00000018496	ENSLOCP00000005599
ENSMODP00000006345	ENSLOCP00000002644
ENSMODP00000016596	ENSLOCP00000018900
ENSMODP00000017830	ENSLOCP00000020306
ENSMODP00000039008	ENSLOCP00000012411
ENSMODP00000012361	ENSLOCP00000020230
ENSMODP00000010132	ENSLOCP00000019139
ENSMODP00000019624	ENSLOCP00000019635
ENSMODP00000029521	ENSLOCP00000009904
ENSMODP00000028518	ENSLOCP00000001806
ENSMODP00000026821	ENSLOCP00000013616
ENSMODP00000009216	ENSLOCP00000013981
ENSMODP00000019885	ENSLOCP00000006928
ENSMODP00000024401	ENSLOCP00000009231
ENSMODP00000037713	ENSLOCP00000002893
ENSMODP00000008297	ENSLOCP00000006824
ENSMODP00000041050	ENSLOCP00000013146
ENSMODP00000015411	ENSLOCP00000004693
ENSMODP00000015319	ENSLOCP00000009506
ENSMODP00000016412	ENSLOCP00000008821
ENSMODP00000020476	ENSLOCP00000002852
ENSMODP00000016920	ENSLOCP00000012156
ENSMODP00000023696	ENSLOCP00000001715
ENSMODP00000037611	ENSLOCP00000007117
ENSMODP00000027434	ENSLOCP00000017202
ENSMODP00000019658	ENSLOCP00000003854
ENSMODP00000009371	ENSLOCP00000016880
ENSMODP00000015699	ENSLOCP00000013736
ENSMODP00000009434	ENSLOCP00000007496
ENSMODP00000024083	ENSLOCP00000007009
ENSMODP00000000697	ENSLOCP00000005451
ENSMODP00000003756	ENSLOCP00000000999
ENSMODP00000007149	ENSLOCP00000012922
ENSMODP00000007180	ENSLOCP00000011733
ENSMODP00000022846	ENSLOCP00000002819
ENSMODP00000007465	ENSLOCP00000005105
ENSMODP00000001066	ENSLOCP00000012453
ENSMODP00000023845	ENSLOCP00000018761
ENSMODP00000022903	ENSLOCP00000020462
ENSMODP00000035218	ENSLOCP00000017693
ENSMODP00000029205	ENSLOCP00000019391
ENSMODP00000038829	ENSLOCP00000013389
ENSMODP00000025861	ENSLOCP00000014870
ENSMODP00000026080	ENSLOCP00000018282
ENSMODP00000002644	ENSLOCP00000019874
ENSMODP00000023968	ENSLOCP00000016983
ENSMODP00000023159	ENSLOCP00000021139
ENSMODP00000012617	ENSLOCP00000014911
ENSMODP00000004167	ENSLOCP00000011469
ENSMODP00000021102	ENSLOCP00000003512
ENSMODP00000022295	ENSLOCP00000000511
ENSMODP00000009523	ENSLOCP00000016179
ENSMODP00000006484	ENSLOCP00000007458
ENSMODP00000007529	ENSLOCP00000011968
ENSMODP00000006828	ENSLOCP00000003269
ENSMODP00000021481	ENSLOCP00000021444
ENSMODP00000000973	ENSLOCP00000007512
ENSMODP00000021586	ENSLOCP00000010531
ENSMODP00000009022	ENSLOCP00000009883
ENSMODP00000024816	ENSLOCP00000006762
ENSMODP00000026685	ENSLOCP00000000702
ENSMODP00000024160	ENSLOCP00000011852
ENSMODP00000019294	ENSLOCP00000019564
ENSMODP00000003329	ENSLOCP00000012768
ENSMODP00000015764	ENSLOCP00000006944
ENSMODP00000014783	ENSLOCP00000005645
ENSMODP00000016827	ENSLOCP00000017680
ENSMODP00000018754	ENSLOCP00000000253
ENSMODP00000016996	ENSLOCP00000012957
ENSMODP00000008873	ENSLOCP00000019962
ENSMODP00000004395	ENSLOCP00000013872
ENSMODP00000019727	ENSLOCP00000020166
ENSMODP00000020529	ENSLOCP00000007654
ENSMODP00000009731	ENSLOCP00000016433
ENSMODP00000019213	ENSLOCP00000004184
ENSMODP00000021938	ENSLOCP00000001591
ENSMODP00000020250	ENSLOCP00000009092
ENSMODP00000006799	ENSLOCP00000011580
ENSMODP00000023145	ENSLOCP00000019949
ENSMODP00000022854	ENSLOCP00000002909
ENSMODP00000013163	ENSLOCP00000008090
ENSMODP00000012554	ENSLOCP00000016301
ENSMODP00000024290	ENSLOCP00000007075
ENSMODP00000009668	ENSLOCP00000003717
ENSMODP00000037418	ENSLOCP00000018648
ENSMODP00000005706	ENSLOCP00000013828
ENSMODP00000004028	ENSLOCP00000001155
ENSMODP00000020931	ENSLOCP00000020117
ENSMODP00000032325	ENSLOCP00000015882
ENSMODP00000013118	ENSLOCP00000018924
ENSMODP00000023956	ENSLOCP00000014823
ENSMODP00000026659	ENSLOCP00000007802
ENSMODP00000015702	ENSLOCP00000007183
ENSMODP00000017261	ENSLOCP00000020928
ENSMODP00000018616	ENSLOCP00000015386
ENSMODP00000017313	ENSLOCP00000005237
ENSMODP00000009360	ENSLOCP00000011607
ENSMODP00000002937	ENSLOCP00000003340
ENSMODP00000021497	ENSLOCP00000001670
ENSMODP00000022964	ENSLOCP00000020561
ENSMODP00000026023	ENSLOCP00000008873
ENSMODP00000041213	ENSLOCP00000011338
ENSMODP00000002256	ENSLOCP00000010972
ENSMODP00000032861	ENSLOCP00000001672
ENSMODP00000000186	ENSLOCP00000012855
ENSMODP00000001131	ENSLOCP00000011571
ENSMODP00000008312	ENSLOCP00000008166
ENSMODP00000002898	ENSLOCP00000018669
ENSMODP00000018904	ENSLOCP00000010909
ENSMODP00000005860	ENSLOCP00000005187
ENSMODP00000002609	ENSLOCP00000016110
ENSMODP00000003624	ENSLOCP00000003362
ENSMODP00000022451	ENSLOCP00000009902
ENSMODP00000016383	ENSLOCP00000015286
ENSMODP00000013113	ENSLOCP00000005069
ENSMODP00000014104	ENSLOCP00000007127
ENSMODP00000002597	ENSLOCP00000015077
ENSMODP00000038268	ENSLOCP00000021548
ENSMODP00000020530	ENSLOCP00000004043
ENSMODP00000025440	ENSLOCP00000009868
ENSMODP00000022264	ENSLOCP00000020985
ENSMODP00000036209	ENSLOCP00000017801
ENSMODP00000013319	ENSLOCP00000014828
ENSMODP00000014638	ENSLOCP00000000783
ENSMODP00000017946	ENSLOCP00000002331
ENSMODP00000017800	ENSLOCP00000012475
ENSMODP00000025750	ENSLOCP00000011687
ENSMODP00000000418	ENSLOCP00000015455
ENSMODP00000023657	ENSLOCP00000015429
ENSMODP00000003236	ENSLOCP00000015768
ENSMODP00000006339	ENSLOCP00000014609
ENSMODP00000017894	ENSLOCP00000018531
ENSMODP00000009961	ENSLOCP00000004411
ENSMODP00000017678	ENSLOCP00000006636
ENSMODP00000017481	ENSLOCP00000003153
ENSMODP00000021054	ENSLOCP00000009886
ENSMODP00000030235	ENSLOCP00000020190
ENSMODP00000002004	ENSLOCP00000016532
ENSMODP00000035395	ENSLOCP00000016472
ENSMODP00000011557	ENSLOCP00000017243
ENSMODP00000030221	ENSLOCP00000022094
ENSMODP00000032196	ENSLOCP00000022379
ENSMODP00000024127	ENSLOCP00000011160
ENSMODP00000033908	ENSLOCP00000008265
ENSMODP00000006894	ENSLOCP00000018952
ENSMODP00000037078	ENSLOCP00000004814
ENSMODP00000017312	ENSLOCP00000012999
ENSMODP00000037951	ENSLOCP00000005990
ENSMODP00000009275	ENSLOCP00000014079
ENSMODP00000022752	ENSLOCP00000007639
ENSMODP00000021178	ENSLOCP00000001994
ENSMODP00000024819	ENSLOCP00000006832
ENSMODP00000036552	ENSLOCP00000001883
ENSMODP00000022937	ENSLOCP00000018022
ENSMODP00000000907	ENSLOCP00000012401
ENSMODP00000013468	ENSLOCP00000010126
ENSMODP00000017492	ENSLOCP00000003100
ENSMODP00000009700	ENSLOCP00000017851
ENSMODP00000003515	ENSLOCP00000012412
ENSMODP00000024280	ENSLOCP00000018584
ENSMODP00000023745	ENSLOCP00000019571
ENSMODP00000013199	ENSLOCP00000009042
ENSMODP00000031624	ENSLOCP00000021738
ENSMODP00000002800	ENSLOCP00000016041
ENSMODP00000028428	ENSLOCP00000020073
ENSMODP00000000114	ENSLOCP00000016392
ENSMODP00000019205	ENSLOCP00000019535
ENSMODP00000015872	ENSLOCP00000015763
ENSMODP00000036012	ENSLOCP00000003025
ENSMODP00000012021	ENSLOCP00000013336
ENSMODP00000036078	ENSLOCP00000008635
ENSMODP00000007480	ENSLOCP00000011134
ENSMODP00000001370	ENSLOCP00000012073
ENSMODP00000002441	ENSLOCP00000018477
ENSMODP00000010072	ENSLOCP00000010296
ENSMODP00000012052	ENSLOCP00000011431
ENSMODP00000010141	ENSLOCP00000006145
ENSMODP00000022310	ENSLOCP00000019890
ENSMODP00000034350	ENSLOCP00000003343
ENSMODP00000002477	ENSLOCP00000004961
ENSMODP00000009106	ENSLOCP00000012361
ENSMODP00000014850	ENSLOCP00000017515
ENSMODP00000027603	ENSLOCP00000016868
ENSMODP00000038176	ENSLOCP00000022011
ENSMODP00000006483	ENSLOCP00000001963
ENSMODP00000010203	ENSLOCP00000018736
ENSMODP00000017470	ENSLOCP00000004668
ENSMODP00000021535	ENSLOCP00000019008
ENSMODP00000013260	ENSLOCP00000016162
ENSMODP00000033015	ENSLOCP00000012000
ENSMODP00000012275	ENSLOCP00000014482
ENSMODP00000019009	ENSLOCP00000013133
ENSMODP00000005715	ENSLOCP00000016984
ENSMODP00000002463	ENSLOCP00000015166
ENSMODP00000021710	ENSLOCP00000019498
ENSMODP00000012392	ENSLOCP00000018183
ENSMODP00000001604	ENSLOCP00000012800
ENSMODP00000008002	ENSLOCP00000006211
ENSMODP00000031085	ENSLOCP00000015163
ENSMODP00000036939	ENSLOCP00000019036
ENSMODP00000020479	ENSLOCP00000002866
ENSMODP00000007129	ENSLOCP00000008338
ENSMODP00000016595	ENSLOCP00000004541
ENSMODP00000001638	ENSLOCP00000005061
ENSMODP00000017712	ENSLOCP00000003975
ENSMODP00000005879	ENSLOCP00000003197
ENSMODP00000022055	ENSLOCP00000020412
ENSMODP00000006593	ENSLOCP00000011468
ENSMODP00000001554	ENSLOCP00000005146
ENSMODP00000031019	ENSLOCP00000018326
ENSMODP00000002202	ENSLOCP00000019136
ENSMODP00000015259	ENSLOCP00000011723
ENSMODP00000005650	ENSLOCP00000001102
ENSMODP00000003290	ENSLOCP00000011666
ENSMODP00000011933	ENSLOCP00000002215
ENSMODP00000019199	ENSLOCP00000019614
ENSMODP00000019847	ENSLOCP00000001764
ENSMODP00000008766	ENSLOCP00000017810
ENSMODP00000005932	ENSLOCP00000002449
ENSMODP00000010233	ENSLOCP00000010074
ENSMODP00000013256	ENSLOCP00000018588
ENSMODP00000002434	ENSLOCP00000004869
ENSMODP00000011834	ENSLOCP00000013311
ENSMODP00000014223	ENSLOCP00000019031
ENSMODP00000020783	ENSLOCP00000019282
ENSMODP00000002228	ENSLOCP00000014512
ENSMODP00000000793	ENSLOCP00000009287
ENSMODP00000033076	ENSLOCP00000021904
ENSMODP00000017775	ENSLOCP00000022450
ENSMODP00000008112	ENSLOCP00000020024
ENSMODP00000015125	ENSLOCP00000020859
ENSMODP00000019371	ENSLOCP00000007832
ENSMODP00000024524	ENSLOCP00000012948
ENSMODP00000012765	ENSLOCP00000018256
ENSMODP00000017789	ENSLOCP00000005193
ENSMODP00000008135	ENSLOCP00000017728
ENSMODP00000003932	ENSLOCP00000010194
ENSMODP00000018051	ENSLOCP00000001695
ENSMODP00000012026	ENSLOCP00000007926
ENSMODP00000009589	ENSLOCP00000010024
ENSMODP00000000639	ENSLOCP00000012287
ENSMODP00000023369	ENSLOCP00000010787
ENSMODP00000015347	ENSLOCP00000009015
ENSMODP00000001142	ENSLOCP00000005707
ENSMODP00000024847	ENSLOCP00000007270
ENSMODP00000036121	ENSLOCP00000001138
ENSMODP00000021480	ENSLOCP00000002985
ENSMODP00000021948	ENSLOCP00000017039
ENSMODP00000013556	ENSLOCP00000003444
ENSMODP00000011601	ENSLOCP00000011930
ENSMODP00000008649	ENSLOCP00000009598
ENSMODP00000002901	ENSLOCP00000007261
ENSMODP00000040987	ENSLOCP00000004135
ENSMODP00000015350	ENSLOCP00000013207
ENSMODP00000017278	ENSLOCP00000012976
ENSMODP00000016660	ENSLOCP00000006812
ENSMODP00000024179	ENSLOCP00000015890
ENSMODP00000012033	ENSLOCP00000002959
ENSMODP00000010668	ENSLOCP00000012293
ENSMODP00000037792	ENSLOCP00000008921
ENSMODP00000014851	ENSLOCP00000004566
ENSMODP00000013914	ENSLOCP00000017647
ENSMODP00000014568	ENSLOCP00000019246
ENSMODP00000019148	ENSLOCP00000013329
ENSMODP00000021861	ENSLOCP00000020020
ENSMODP00000011775	ENSLOCP00000011815
ENSMODP00000012321	ENSLOCP00000018621
ENSMODP00000016525	ENSLOCP00000014743
ENSMODP00000007256	ENSLOCP00000019986
ENSMODP00000025968	ENSLOCP00000014809
ENSMODP00000005053	ENSLOCP00000005776
ENSMODP00000015918	ENSLOCP00000017744
ENSMODP00000025296	ENSLOCP00000002141
ENSMODP00000012686	ENSLOCP00000015029
ENSMODP00000025770	ENSLOCP00000015111
ENSMODP00000032051	ENSLOCP00000012558
ENSMODP00000038746	ENSLOCP00000015214
ENSMODP00000012241	ENSLOCP00000003111
ENSMODP00000007051	ENSLOCP00000019071
ENSMODP00000003396	ENSLOCP00000009450
ENSMODP00000008522	ENSLOCP00000017819
ENSMODP00000010853	ENSLOCP00000010744
ENSMODP00000001168	ENSLOCP00000005744
ENSMODP00000001969	ENSLOCP00000015918
ENSMODP00000020938	ENSLOCP00000008853
ENSMODP00000018625	ENSLOCP00000004114
ENSMODP00000010709	ENSLOCP00000018527
ENSMODP00000021339	ENSLOCP00000008221
ENSMODP00000009804	ENSLOCP00000011415
ENSMODP00000010471	ENSLOCP00000019579
ENSMODP00000012645	ENSLOCP00000011235
ENSMODP00000003481	ENSLOCP00000012400
ENSMODP00000002458	ENSLOCP00000015030
ENSMODP00000012792	ENSLOCP00000019222
ENSMODP00000013213	ENSLOCP00000005304
ENSMODP00000013290	ENSLOCP00000012990
ENSMODP00000007874	ENSLOCP00000008430
ENSMODP00000015503	ENSLOCP00000006386
ENSMODP00000024151	ENSLOCP00000006552
ENSMODP00000019296	ENSLOCP00000004758
ENSMODP00000022843	ENSLOCP00000002795
ENSMODP00000014339	ENSLOCP00000009541
ENSMODP00000024545	ENSLOCP00000012908
ENSMODP00000029367	ENSLOCP00000005284
ENSMODP00000021821	ENSLOCP00000019998
ENSMODP00000009912	ENSLOCP00000005669
ENSMODP00000001476	ENSLOCP00000001526
ENSMODP00000017495	ENSLOCP00000015545
ENSMODP00000016142	ENSLOCP00000016467
ENSMODP00000020148	ENSLOCP00000007719
ENSMODP00000019081	ENSLOCP00000011559
ENSMODP00000013546	ENSLOCP00000000905
ENSMODP00000039626	ENSLOCP00000016752
ENSMODP00000006532	ENSLOCP00000014189
ENSMODP00000017485	ENSLOCP00000012706
ENSMODP00000011686	ENSLOCP00000018401
ENSMODP00000021660	ENSLOCP00000001293
ENSMODP00000007263	ENSLOCP00000012140
ENSMODP00000010084	ENSLOCP00000009711
ENSMODP00000016985	ENSLOCP00000011771
ENSMODP00000014754	ENSLOCP00000004489
ENSMODP00000009505	ENSLOCP00000013077
ENSMODP00000014777	ENSLOCP00000004508
ENSMODP00000010355	ENSLOCP00000018070
ENSMODP00000005548	ENSLOCP00000009838
ENSMODP00000007903	ENSLOCP00000013341
ENSMODP00000001707	ENSLOCP00000001575
ENSMODP00000023656	ENSLOCP00000019355
ENSMODP00000037403	ENSLOCP00000006607
ENSMODP00000016164	ENSLOCP00000014941
ENSMODP00000012428	ENSLOCP00000018086
ENSMODP00000004592	ENSLOCP00000012302
ENSMODP00000026588	ENSLOCP00000002090
ENSMODP00000010683	ENSLOCP00000019443
ENSMODP00000016395	ENSLOCP00000014617
ENSMODP00000010551	ENSLOCP00000000952
ENSMODP00000025526	ENSLOCP00000014027
ENSMODP00000026281	ENSLOCP00000013123
ENSMODP00000022865	ENSLOCP00000002971
ENSMODP00000012153	ENSLOCP00000013438
ENSMODP00000004472	ENSLOCP00000013808
ENSMODP00000034776	ENSLOCP00000017026
ENSMODP00000007877	ENSLOCP00000009222
ENSMODP00000001874	ENSLOCP00000007886
ENSMODP00000004145	ENSLOCP00000014078
ENSMODP00000032142	ENSLOCP00000003110
ENSMODP00000012820	ENSLOCP00000012819
ENSMODP00000009399	ENSLOCP00000008462
ENSMODP00000008447	ENSLOCP00000009646
ENSMODP00000003128	ENSLOCP00000003587
ENSMODP00000025491	ENSLOCP00000019971
ENSMODP00000032606	ENSLOCP00000000129
ENSMODP00000007131	ENSLOCP00000007165
ENSMODP00000024419	ENSLOCP00000017530
ENSMODP00000024125	ENSLOCP00000007887
ENSMODP00000023402	ENSLOCP00000011058
ENSMODP00000014693	ENSLOCP00000018227
ENSMODP00000021739	ENSLOCP00000018983
ENSMODP00000012802	ENSLOCP00000009701
ENSMODP00000009957	ENSLOCP00000019366
ENSMODP00000000631	ENSLOCP00000012323
ENSMODP00000003395	ENSLOCP00000011350
ENSMODP00000013972	ENSLOCP00000014458
ENSMODP00000020017	ENSLOCP00000018762
ENSMODP00000017672	ENSLOCP00000005165
ENSMODP00000014280	ENSLOCP00000010451
ENSMODP00000015329	ENSLOCP00000002062
ENSMODP00000003002	ENSLOCP00000005657
ENSMODP00000022164	ENSLOCP00000021334
ENSMODP00000032193	ENSLOCP00000006771
ENSMODP00000006393	ENSLOCP00000013623
ENSMODP00000020384	ENSLOCP00000005307
ENSMODP00000012734	ENSLOCP00000007240
ENSMODP00000005128	ENSLOCP00000005873
ENSMODP00000024360	ENSLOCP00000002617
ENSMODP00000005767	ENSLOCP00000010367
ENSMODP00000006840	ENSLOCP00000005491
ENSMODP00000005371	ENSLOCP00000015756
ENSMODP00000022447	ENSLOCP00000020507
ENSMODP00000000668	ENSLOCP00000014486
ENSMODP00000015486	ENSLOCP00000016551
ENSMODP00000013511	ENSLOCP00000005062
ENSMODP00000020293	ENSLOCP00000007478
ENSMODP00000029415	ENSLOCP00000020015
ENSMODP00000012767	ENSLOCP00000007755
ENSMODP00000018547	ENSLOCP00000008105
ENSMODP00000014501	ENSLOCP00000009714
ENSMODP00000031639	ENSLOCP00000001481
ENSMODP00000027788	ENSLOCP00000013922
ENSMODP00000026226	ENSLOCP00000001794
ENSMODP00000005319	ENSLOCP00000018487
ENSMODP00000040033	ENSLOCP00000020023
ENSMODP00000007477	ENSLOCP00000020704
ENSMODP00000026658	ENSLOCP00000003149
ENSMODP00000036146	ENSLOCP00000018889
ENSMODP00000001449	ENSLOCP00000014646
ENSMODP00000016184	ENSLOCP00000014965
ENSMODP00000019790	ENSLOCP00000019623
ENSMODP00000034105	ENSLOCP00000012262
ENSMODP00000012328	ENSLOCP00000017761
ENSMODP00000008853	ENSLOCP00000003577
ENSMODP00000036033	ENSLOCP00000018979
ENSMODP00000020732	ENSLOCP00000022461
ENSMODP00000013217	ENSLOCP00000009670
ENSMODP00000021631	ENSLOCP00000004300
ENSMODP00000024814	ENSLOCP00000006023
ENSMODP00000001518	ENSLOCP00000019855
ENSMODP00000010380	ENSLOCP00000001909
ENSMODP00000000102	ENSLOCP00000010432
ENSMODP00000018034	ENSLOCP00000004476
ENSMODP00000022951	ENSLOCP00000021088
ENSMODP00000018218	ENSLOCP00000018466
ENSMODP00000028988	ENSLOCP00000021910
ENSMODP00000017408	ENSLOCP00000018798
ENSMODP00000005738	ENSLOCP00000008791
ENSMODP00000012762	ENSLOCP00000019231
ENSMODP00000021407	ENSLOCP00000000345
ENSMODP00000036739	ENSLOCP00000021901
ENSMODP00000035967	ENSLOCP00000011678
ENSMODP00000005747	ENSLOCP00000020245
ENSMODP00000011321	ENSLOCP00000005875
ENSMODP00000023108	ENSLOCP00000020295
ENSMODP00000007998	ENSLOCP00000008533
ENSMODP00000012199	ENSLOCP00000017077
ENSMODP00000003082	ENSLOCP00000005770
ENSMODP00000022352	ENSLOCP00000020358
ENSMODP00000002252	ENSLOCP00000013837
ENSMODP00000019437	ENSLOCP00000021222
ENSMODP00000026917	ENSLOCP00000018007
ENSMODP00000007329	ENSLOCP00000012878
ENSMODP00000007329	ENSLOCP00000012890
ENSMODP00000008622	ENSLOCP00000002206
ENSMODP00000013794	ENSLOCP00000014709
ENSMODP00000007829	ENSLOCP00000013191
ENSMODP00000001808	ENSLOCP00000013002
ENSMODP00000014618	ENSLOCP00000001818
ENSMODP00000018604	ENSLOCP00000000497
ENSMODP00000036766	ENSLOCP00000005278
ENSMODP00000033497	ENSLOCP00000008274
ENSMODP00000038843	ENSLOCP00000018599
ENSMODP00000005674	ENSLOCP00000004275
ENSMODP00000022245	ENSLOCP00000003448
ENSMODP00000018488	ENSLOCP00000015492
ENSMODP00000006974	ENSLOCP00000010298
ENSMODP00000023016	ENSLOCP00000007403
ENSMODP00000038847	ENSLOCP00000017568
ENSMODP00000028989	ENSLOCP00000013656
ENSMODP00000035969	ENSLOCP00000007625
ENSMODP00000013104	ENSLOCP00000017375
ENSMODP00000003605	ENSLOCP00000006634
ENSMODP00000017566	ENSLOCP00000007411
ENSMODP00000013693	ENSLOCP00000005117
ENSMODP00000025431	ENSLOCP00000015567
ENSMODP00000017701	ENSLOCP00000012579
ENSMODP00000010905	ENSLOCP00000019070
ENSMODP00000010889	ENSLOCP00000019073
ENSMODP00000002771	ENSLOCP00000016280
ENSMODP00000024427	ENSLOCP00000005747
ENSMODP00000000487	ENSLOCP00000003827
ENSMODP00000013056	ENSLOCP00000012806
ENSMODP00000013043	ENSLOCP00000012813
ENSMODP00000023363	ENSLOCP00000008393
ENSMODP00000006499	ENSLOCP00000007479
ENSMODP00000009689	ENSLOCP00000016181
ENSMODP00000006124	ENSLOCP00000018710
ENSMODP00000029511	ENSLOCP00000009846
ENSMODP00000020716	ENSLOCP00000004493
ENSMODP00000008863	ENSLOCP00000013177
ENSMODP00000005154	ENSLOCP00000006816
ENSMODP00000003980	ENSLOCP00000014685
ENSMODP00000040762	ENSLOCP00000010487
ENSMODP00000008902	ENSLOCP00000014587
ENSMODP00000009055	ENSLOCP00000000026
ENSMODP00000006750	ENSLOCP00000001439
ENSMODP00000031036	ENSLOCP00000014944
ENSMODP00000012246	ENSLOCP00000018359
ENSMODP00000014983	ENSLOCP00000015529
ENSMODP00000006681	ENSLOCP00000011522
ENSMODP00000034265	ENSLOCP00000001685
ENSMODP00000009316	ENSLOCP00000012439
ENSMODP00000023716	ENSLOCP00000014927
ENSMODP00000023221	ENSLOCP00000002824
ENSMODP00000009526	ENSLOCP00000016948
ENSMODP00000002150	ENSLOCP00000015618
ENSMODP00000010302	ENSLOCP00000019400
ENSMODP00000017550	ENSLOCP00000012722
ENSMODP00000009180	ENSLOCP00000007311
ENSMODP00000005405	ENSLOCP00000014968
ENSMODP00000019993	ENSLOCP00000018768
ENSMODP00000019007	ENSLOCP00000004652
ENSMODP00000017961	ENSLOCP00000007368
ENSMODP00000000853	ENSLOCP00000011664
ENSMODP00000019581	ENSLOCP00000002033
ENSMODP00000037525	ENSLOCP00000004675
ENSMODP00000001680	ENSLOCP00000008004
ENSMODP00000014520	ENSLOCP00000017807
ENSMODP00000010772	ENSLOCP00000007843
ENSMODP00000026473	ENSLOCP00000001085
ENSMODP00000014919	ENSLOCP00000007624
ENSMODP00000017144	ENSLOCP00000008187
ENSMODP00000002551	ENSLOCP00000013704
ENSMODP00000013240	ENSLOCP00000006906
ENSMODP00000010047	ENSLOCP00000009732
ENSMODP00000025625	ENSLOCP00000020119
ENSMODP00000001202	ENSLOCP00000013138
ENSMODP00000008362	ENSLOCP00000002524
ENSMODP00000010954	ENSLOCP00000004941
ENSMODP00000032258	ENSLOCP00000005592
ENSMODP00000040103	ENSLOCP00000021197
ENSMODP00000022868	ENSLOCP00000020619
ENSMODP00000024465	ENSLOCP00000009498
ENSMODP00000039451	ENSLOCP00000005953
ENSMODP00000021286	ENSLOCP00000006462
ENSMODP00000020168	ENSLOCP00000004423
ENSMODP00000036241	ENSLOCP00000002343
ENSMODP00000035037	ENSLOCP00000008742
ENSMODP00000004137	ENSLOCP00000015271
ENSMODP00000019955	ENSLOCP00000004223
ENSMODP00000024785	ENSLOCP00000001376
ENSMODP00000006094	ENSLOCP00000021340
ENSMODP00000003352	ENSLOCP00000008690
ENSMODP00000002223	ENSLOCP00000015114
ENSMODP00000013192	ENSLOCP00000009610
ENSMODP00000029137	ENSLOCP00000004062
ENSMODP00000026613	ENSLOCP00000000897
ENSMODP00000008822	ENSLOCP00000016254
ENSMODP00000004771	ENSLOCP00000012042
ENSMODP00000038160	ENSLOCP00000018767
ENSMODP00000012491	ENSLOCP00000006961
ENSMODP00000006270	ENSLOCP00000013748
ENSMODP00000028994	ENSLOCP00000013708
ENSMODP00000006052	ENSLOCP00000015139
ENSMODP00000013153	ENSLOCP00000018993
ENSMODP00000037975	ENSLOCP00000011531
ENSMODP00000018716	ENSLOCP00000014563
ENSMODP00000026862	ENSLOCP00000007891
ENSMODP00000012974	ENSLOCP00000012893
ENSMODP00000007017	ENSLOCP00000010267
ENSMODP00000021921	ENSLOCP00000001991
ENSMODP00000000754	ENSLOCP00000016326
ENSMODP00000037746	ENSLOCP00000017936
ENSMODP00000000381	ENSLOCP00000002876
ENSMODP00000008354	ENSLOCP00000019095
ENSMODP00000003841	ENSLOCP00000012621
ENSMODP00000009713	ENSLOCP00000016642
ENSMODP00000006375	ENSLOCP00000019459
ENSMODP00000014567	ENSLOCP00000014502
ENSMODP00000040539	ENSLOCP00000019600
ENSMODP00000029504	ENSLOCP00000007197
ENSMODP00000022041	ENSLOCP00000020398
ENSMODP00000024370	ENSLOCP00000009033
ENSMODP00000006466	ENSLOCP00000003686
ENSMODP00000015484	ENSLOCP00000007012
ENSMODP00000008872	ENSLOCP00000007195
ENSMODP00000039714	ENSLOCP00000017397
ENSMODP00000026271	ENSLOCP00000008264
ENSMODP00000007680	ENSLOCP00000017196
ENSMODP00000001556	ENSLOCP00000020336
ENSMODP00000013588	ENSLOCP00000017740
ENSMODP00000011393	ENSLOCP00000017289
ENSMODP00000017763	ENSLOCP00000012510
ENSMODP00000012779	ENSLOCP00000018742
ENSMODP00000038537	ENSLOCP00000008147
ENSMODP00000016928	ENSLOCP00000009050
ENSMODP00000018587	ENSLOCP00000015396
ENSMODP00000004079	ENSLOCP00000015678
ENSMODP00000005398	ENSLOCP00000013457
ENSMODP00000019316	ENSLOCP00000019450
ENSMODP00000026219	ENSLOCP00000001638
ENSMODP00000036548	ENSLOCP00000018664
ENSMODP00000012150	ENSLOCP00000005312
ENSMODP00000000824	ENSLOCP00000011689
ENSMODP00000023312	ENSLOCP00000021043
ENSMODP00000000777	ENSLOCP00000008931
ENSMODP00000011812	ENSLOCP00000000350
ENSMODP00000025627	ENSLOCP00000020122
ENSMODP00000005908	ENSLOCP00000018702
ENSMODP00000014225	ENSLOCP00000007667
ENSMODP00000025592	ENSLOCP00000004246
ENSMODP00000024040	ENSLOCP00000007288
ENSMODP00000003103	ENSLOCP00000016250
ENSMODP00000016729	ENSLOCP00000014410
ENSMODP00000021388	ENSLOCP00000009297
ENSMODP00000012700	ENSLOCP00000004321
ENSMODP00000001785	ENSLOCP00000012478
ENSMODP00000015281	ENSLOCP00000011739
ENSMODP00000014354	ENSLOCP00000018852
ENSMODP00000004962	ENSLOCP00000002689
ENSMODP00000005900	ENSLOCP00000014733
ENSMODP00000035265	ENSLOCP00000020279
ENSMODP00000027999	ENSLOCP00000013269
ENSMODP00000021455	ENSLOCP00000008323
ENSMODP00000007161	ENSLOCP00000007102
ENSMODP00000011972	ENSLOCP00000018472
ENSMODP00000000544	ENSLOCP00000015164
ENSMODP00000011975	ENSLOCP00000021950
ENSMODP00000018478	ENSLOCP00000007229
ENSMODP00000008222	ENSLOCP00000003412
ENSMODP00000008442	ENSLOCP00000016068
ENSMODP00000005705	ENSLOCP00000016976
ENSMODP00000022071	ENSLOCP00000021360
ENSMODP00000008245	ENSLOCP00000005619
ENSMODP00000008694	ENSLOCP00000001957
ENSMODP00000015844	ENSLOCP00000006901
ENSMODP00000008213	ENSLOCP00000002910
ENSMODP00000015425	ENSLOCP00000004743
ENSMODP00000020481	ENSLOCP00000002913
ENSMODP00000035626	ENSLOCP00000011873
ENSMODP00000032675	ENSLOCP00000007574
ENSMODP00000022002	ENSLOCP00000017581
ENSMODP00000021450	ENSLOCP00000008284
ENSMODP00000026607	ENSLOCP00000000951
ENSMODP00000034494	ENSLOCP00000005835
ENSMODP00000025611	ENSLOCP00000020086
ENSMODP00000000546	ENSLOCP00000011944
ENSMODP00000000474	ENSLOCP00000011974
ENSMODP00000021283	ENSLOCP00000006233
ENSMODP00000008527	ENSLOCP00000004049
ENSMODP00000020228	ENSLOCP00000009317
ENSMODP00000007060	ENSLOCP00000015168
ENSMODP00000022087	ENSLOCP00000021356
ENSMODP00000011441	ENSLOCP00000012428
ENSMODP00000025223	ENSLOCP00000008512
ENSMODP00000004255	ENSLOCP00000003447
ENSMODP00000008253	ENSLOCP00000009811
ENSMODP00000029564	ENSLOCP00000007330
ENSMODP00000011211	ENSLOCP00000005766
ENSMODP00000003943	ENSLOCP00000020636
ENSMODP00000011968	ENSLOCP00000001383
ENSMODP00000005501	ENSLOCP00000015270
ENSMODP00000007504	ENSLOCP00000012876
ENSMODP00000009233	ENSLOCP00000005023
ENSMODP00000000429	ENSLOCP00000009061
ENSMODP00000030288	ENSLOCP00000020253
ENSMODP00000032640	ENSLOCP00000013056
ENSMODP00000021958	ENSLOCP00000004116
ENSMODP00000020109	ENSLOCP00000008639
ENSMODP00000006020	ENSLOCP00000001341
ENSMODP00000038348	ENSLOCP00000012993
ENSMODP00000017177	ENSLOCP00000013725
ENSMODP00000024001	ENSLOCP00000011173
ENSMODP00000000253	ENSLOCP00000005149
ENSMODP00000023226	ENSLOCP00000005091
ENSMODP00000011527	ENSLOCP00000008469
ENSMODP00000023002	ENSLOCP00000011861
ENSMODP00000024342	ENSLOCP00000013350
ENSMODP00000023757	ENSLOCP00000020375
ENSMODP00000009451	ENSLOCP00000019960
ENSMODP00000004684	ENSLOCP00000016824
ENSMODP00000025445	ENSLOCP00000009952
ENSMODP00000017237	ENSLOCP00000002754
ENSMODP00000023786	ENSLOCP00000017178
ENSMODP00000021940	ENSLOCP00000013694
ENSMODP00000001437	ENSLOCP00000001161
ENSMODP00000023732	ENSLOCP00000007342
ENSMODP00000013457	ENSLOCP00000017462
ENSMODP00000025116	ENSLOCP00000009703
ENSMODP00000033755	ENSLOCP00000009741
ENSMODP00000010724	ENSLOCP00000015354
ENSMODP00000002862	ENSLOCP00000009571
ENSMODP00000007324	ENSLOCP00000003240
ENSMODP00000034611	ENSLOCP00000001195
ENSMODP00000012640	ENSLOCP00000003820
ENSMODP00000013262	ENSLOCP00000007415
ENSMODP00000022965	ENSLOCP00000021085
ENSMODP00000012834	ENSLOCP00000013920
ENSMODP00000015598	ENSLOCP00000007504
ENSMODP00000017667	ENSLOCP00000000961
ENSMODP00000017399	ENSLOCP00000019290
ENSMODP00000038519	ENSLOCP00000021352
ENSMODP00000021301	ENSLOCP00000006318
ENSMODP00000021025	ENSLOCP00000006082
ENSMODP00000010310	ENSLOCP00000006002
ENSMODP00000030140	ENSLOCP00000021692
ENSMODP00000020391	ENSLOCP00000022459
ENSMODP00000015233	ENSLOCP00000021691
ENSMODP00000013188	ENSLOCP00000021920
ENSMODP00000018821	ENSLOCP00000019434
ENSMODP00000010847	ENSLOCP00000019085
ENSMODP00000010341	ENSLOCP00000020846
ENSMODP00000021895	ENSLOCP00000011857
ENSMODP00000020960	ENSLOCP00000006197
ENSMODP00000020125	ENSLOCP00000006151
ENSMODP00000019344	ENSLOCP00000000919
ENSMODP00000002481	ENSLOCP00000011317
ENSMODP00000035740	ENSLOCP00000012660
ENSMODP00000010567	ENSLOCP00000009230
ENSMODP00000032902	ENSLOCP00000016180
ENSMODP00000025486	ENSLOCP00000014539
ENSMODP00000009701	ENSLOCP00000004563
ENSMODP00000030251	ENSLOCP00000020393
ENSMODP00000021469	ENSLOCP00000009326
ENSMODP00000023550	ENSLOCP00000010362
ENSMODP00000020056	ENSLOCP00000007291
ENSMODP00000001145	ENSLOCP00000008872
ENSMODP00000018020	ENSLOCP00000001728
ENSMODP00000004384	ENSLOCP00000000326
ENSMODP00000026009	ENSLOCP00000008782
ENSMODP00000027349	ENSLOCP00000001716
ENSMODP00000014557	ENSLOCP00000018135
ENSMODP00000011339	ENSLOCP00000019917
ENSMODP00000023115	ENSLOCP00000001866
ENSMODP00000003743	ENSLOCP00000001913
ENSMODP00000026955	ENSLOCP00000011416
ENSMODP00000032086	ENSLOCP00000016491
ENSMODP00000020434	ENSLOCP00000006665
ENSMODP00000000944	ENSLOCP00000014284
ENSMODP00000032676	ENSLOCP00000007554
ENSMODP00000009813	ENSLOCP00000015210
ENSMODP00000009933	ENSLOCP00000015218
ENSMODP00000012354	ENSLOCP00000007597
ENSMODP00000002565	ENSLOCP00000006576
ENSMODP00000020280	ENSLOCP00000002353
ENSMODP00000008619	ENSLOCP00000004327
ENSMODP00000005464	ENSLOCP00000004189
ENSMODP00000025778	ENSLOCP00000015581
ENSMODP00000015401	ENSLOCP00000016625
ENSMODP00000018053	ENSLOCP00000004732
ENSMODP00000003470	ENSLOCP00000010462
ENSMODP00000012022	ENSLOCP00000002838
ENSMODP00000003356	ENSLOCP00000008705
ENSMODP00000011738	ENSLOCP00000005850
ENSMODP00000018820	ENSLOCP00000016350
ENSMODP00000024477	ENSLOCP00000004492
ENSMODP00000038322	ENSLOCP00000012112
ENSMODP00000030082	ENSLOCP00000006421
ENSMODP00000021354	ENSLOCP00000009064
ENSMODP00000034131	ENSLOCP00000006580
ENSMODP00000017409	ENSLOCP00000012190
ENSMODP00000001778	ENSLOCP00000013987
ENSMODP00000006007	ENSLOCP00000009137
ENSMODP00000038040	ENSLOCP00000014129
ENSMODP00000010172	ENSLOCP00000014931
ENSMODP00000003064	ENSLOCP00000015917
ENSMODP00000027239	ENSLOCP00000014081
ENSMODP00000017220	ENSLOCP00000008337
ENSMODP00000011818	ENSLOCP00000021429
ENSMODP00000035890	ENSLOCP00000021090
ENSMODP00000005986	ENSLOCP00000022026
ENSMODP00000017301	ENSLOCP00000012280
ENSMODP00000002334	ENSLOCP00000018659
ENSMODP00000012158	ENSLOCP00000005298
ENSMODP00000025871	ENSLOCP00000013893
ENSMODP00000000263	ENSLOCP00000014241
ENSMODP00000011779	ENSLOCP00000018978
ENSMODP00000012047	ENSLOCP00000015980
ENSMODP00000002275	ENSLOCP00000005097
ENSMODP00000009126	ENSLOCP00000012580
ENSMODP00000002600	ENSLOCP00000006953
ENSMODP00000006925	ENSLOCP00000003565
ENSMODP00000023154	ENSLOCP00000021144
ENSMODP00000001148	ENSLOCP00000008438
ENSMODP00000007001	ENSLOCP00000022197
ENSMODP00000039867	ENSLOCP00000007387
ENSMODP00000003121	ENSLOCP00000018686
ENSMODP00000010781	ENSLOCP00000017619
ENSMODP00000032776	ENSLOCP00000007069
ENSMODP00000021504	ENSLOCP00000001710
ENSMODP00000017677	ENSLOCP00000012600
ENSMODP00000021594	ENSLOCP00000012292
ENSMODP00000004536	ENSLOCP00000016783
ENSMODP00000026635	ENSLOCP00000001323
ENSMODP00000025502	ENSLOCP00000019996
ENSMODP00000020364	ENSLOCP00000003106
ENSMODP00000001657	ENSLOCP00000014995
ENSMODP00000022572	ENSLOCP00000009686
ENSMODP00000041088	ENSLOCP00000001440
ENSMODP00000012818	ENSLOCP00000015017
ENSMODP00000036499	ENSLOCP00000014924
ENSMODP00000002162	ENSLOCP00000008774
ENSMODP00000007706	ENSLOCP00000014791
ENSMODP00000019151	ENSLOCP00000014651
ENSMODP00000011885	ENSLOCP00000008744
ENSMODP00000020305	ENSLOCP00000004775
ENSMODP00000029006	ENSLOCP00000019570
ENSMODP00000011356	ENSLOCP00000006513
ENSMODP00000005643	ENSLOCP00000012804
ENSMODP00000002270	ENSLOCP00000014622
ENSMODP00000002561	ENSLOCP00000018521
ENSMODP00000005927	ENSLOCP00000003354
ENSMODP00000024027	ENSLOCP00000006590
ENSMODP00000008095	ENSLOCP00000013208
ENSMODP00000024313	ENSLOCP00000007383
ENSMODP00000006458	ENSLOCP00000015516
ENSMODP00000017616	ENSLOCP00000015556
ENSMODP00000019932	ENSLOCP00000005158
ENSMODP00000008549	ENSLOCP00000000642
ENSMODP00000021801	ENSLOCP00000012380
ENSMODP00000024609	ENSLOCP00000007170
ENSMODP00000024173	ENSLOCP00000015944
ENSMODP00000028249	ENSLOCP00000009691
ENSMODP00000022136	ENSLOCP00000021343
ENSMODP00000003242	ENSLOCP00000011711
ENSMODP00000025773	ENSLOCP00000015118
ENSMODP00000036015	ENSLOCP00000010911
ENSMODP00000019533	ENSLOCP00000020687
ENSMODP00000005304	ENSLOCP00000018481
ENSMODP00000026231	ENSLOCP00000020035
ENSMODP00000020382	ENSLOCP00000005614
ENSMODP00000013602	ENSLOCP00000014978
ENSMODP00000005124	ENSLOCP00000005829
ENSMODP00000032525	ENSLOCP00000008787
ENSMODP00000022163	ENSLOCP00000007087
ENSMODP00000007792	ENSLOCP00000017221
ENSMODP00000015990	ENSLOCP00000011149
ENSMODP00000002562	ENSLOCP00000020871
ENSMODP00000010334	ENSLOCP00000002017
ENSMODP00000021643	ENSLOCP00000012161
ENSMODP00000002723	ENSLOCP00000018328
ENSMODP00000003570	ENSLOCP00000015840
ENSMODP00000023866	ENSLOCP00000001858
ENSMODP00000002300	ENSLOCP00000000060
ENSMODP00000020972	ENSLOCP00000019334
ENSMODP00000026388	ENSLOCP00000009595
ENSMODP00000014831	ENSLOCP00000018814
ENSMODP00000022588	ENSLOCP00000002053
ENSMODP00000013307	ENSLOCP00000015241
ENSMODP00000028789	ENSLOCP00000018848
ENSMODP00000033491	ENSLOCP00000015507
ENSMODP00000019616	ENSLOCP00000009280
ENSMODP00000019188	ENSLOCP00000013534
ENSMODP00000005475	ENSLOCP00000018148
ENSMODP00000009994	ENSLOCP00000013277
ENSMODP00000022371	ENSLOCP00000001226
ENSMODP00000003194	ENSLOCP00000004742
ENSMODP00000011041	ENSLOCP00000001048
ENSMODP00000011039	ENSLOCP00000014026
ENSMODP00000012196	ENSLOCP00000016021
ENSMODP00000003656	ENSLOCP00000012499
ENSMODP00000013054	ENSLOCP00000020600
ENSMODP00000035379	ENSLOCP00000013635
ENSMODP00000004736	ENSLOCP00000001128
ENSMODP00000000452	ENSLOCP00000006646
ENSMODP00000018859	ENSLOCP00000008048
ENSMODP00000000469	ENSLOCP00000006680
ENSMODP00000001220	ENSLOCP00000004797
ENSMODP00000016946	ENSLOCP00000010757
ENSMODP00000028908	ENSLOCP00000009442
ENSMODP00000002563	ENSLOCP00000016407
ENSMODP00000035688	ENSLOCP00000009355
ENSMODP00000023213	ENSLOCP00000005141
ENSMODP00000023428	ENSLOCP00000007790
ENSMODP00000000249	ENSLOCP00000001294
ENSMODP00000000479	ENSLOCP00000004307
ENSMODP00000001016	ENSLOCP00000001946
ENSMODP00000026397	ENSLOCP00000012394
ENSMODP00000016123	ENSLOCP00000009385
ENSMODP00000021880	ENSLOCP00000003957
ENSMODP00000018797	ENSLOCP00000008503
ENSMODP00000017975	ENSLOCP00000021285
ENSMODP00000021307	ENSLOCP00000006312
ENSMODP00000012044	ENSLOCP00000007097
ENSMODP00000030207	ENSLOCP00000005246
ENSMODP00000024010	ENSLOCP00000006314
ENSMODP00000019109	ENSLOCP00000018542
ENSMODP00000010652	ENSLOCP00000004312
ENSMODP00000019759	ENSLOCP00000002395
ENSMODP00000008555	ENSLOCP00000006166
ENSMODP00000027957	ENSLOCP00000019794
ENSMODP00000023830	ENSLOCP00000014209
ENSMODP00000010813	ENSLOCP00000014074
ENSMODP00000013424	ENSLOCP00000018579
ENSMODP00000016279	ENSLOCP00000014940
ENSMODP00000013384	ENSLOCP00000009227
ENSMODP00000004565	ENSLOCP00000010880
ENSMODP00000028423	ENSLOCP00000020092
ENSMODP00000004558	ENSLOCP00000010906
ENSMODP00000012942	ENSLOCP00000015127
ENSMODP00000011716	ENSLOCP00000019424
ENSMODP00000013466	ENSLOCP00000018657
ENSMODP00000016015	ENSLOCP00000015684
ENSMODP00000041197	ENSLOCP00000014045
ENSMODP00000000437	ENSLOCP00000011994
ENSMODP00000022719	ENSLOCP00000008498
ENSMODP00000026322	ENSLOCP00000019471
ENSMODP00000017431	ENSLOCP00000003232
ENSMODP00000013715	ENSLOCP00000016288
ENSMODP00000002105	ENSLOCP00000006752
ENSMODP00000007274	ENSLOCP00000014493
ENSMODP00000002115	ENSLOCP00000006776
ENSMODP00000003752	ENSLOCP00000004686
ENSMODP00000024299	ENSLOCP00000002982
ENSMODP00000008475	ENSLOCP00000002435
ENSMODP00000002379	ENSLOCP00000007528
ENSMODP00000026022	ENSLOCP00000004486
ENSMODP00000022909	ENSLOCP00000020865
ENSMODP00000017819	ENSLOCP00000006073
ENSMODP00000025593	ENSLOCP00000004216
ENSMODP00000024318	ENSLOCP00000004874
ENSMODP00000014146	ENSLOCP00000011779
ENSMODP00000005376	ENSLOCP00000011392
ENSMODP00000020621	ENSLOCP00000013444
ENSMODP00000016034	ENSLOCP00000004245
ENSMODP00000020966	ENSLOCP00000009818
ENSMODP00000022491	ENSLOCP00000006935
ENSMODP00000022004	ENSLOCP00000002410
ENSMODP00000021415	ENSLOCP00000001422
ENSMODP00000021822	ENSLOCP00000002766
ENSMODP00000021414	ENSLOCP00000008981
ENSMODP00000005123	ENSLOCP00000011756
ENSMODP00000013725	ENSLOCP00000015837
ENSMODP00000021523	ENSLOCP00000013852
ENSMODP00000015379	ENSLOCP00000016630
ENSMODP00000011548	ENSLOCP00000016613
ENSMODP00000022037	ENSLOCP00000021077
ENSMODP00000030807	ENSLOCP00000006720
ENSMODP00000016719	ENSLOCP00000013580
ENSMODP00000040791	ENSLOCP00000019771
ENSMODP00000025787	ENSLOCP00000015574
ENSMODP00000028759	ENSLOCP00000018581
ENSMODP00000021852	ENSLOCP00000020012
ENSMODP00000024163	ENSLOCP00000018060
ENSMODP00000022841	ENSLOCP00000020918
ENSMODP00000021988	ENSLOCP00000005197
ENSMODP00000013582	ENSLOCP00000006147
ENSMODP00000022436	ENSLOCP00000020514
ENSMODP00000000187	ENSLOCP00000009204
ENSMODP00000013530	ENSLOCP00000018416
ENSMODP00000039129	ENSLOCP00000014420
ENSMODP00000037855	ENSLOCP00000017138
ENSMODP00000011440	ENSLOCP00000010866
ENSMODP00000019202	ENSLOCP00000013813
ENSMODP00000001457	ENSLOCP00000008268
ENSMODP00000015719	ENSLOCP00000006833
ENSMODP00000025489	ENSLOCP00000014521
ENSMODP00000025762	ENSLOCP00000013780
ENSMODP00000005094	ENSLOCP00000011952
ENSMODP00000023625	ENSLOCP00000003536
ENSMODP00000014093	ENSLOCP00000002462
ENSMODP00000012594	ENSLOCP00000010352
ENSMODP00000010237	ENSLOCP00000010399
ENSMODP00000010248	ENSLOCP00000010461
ENSMODP00000039423	ENSLOCP00000015948
ENSMODP00000019976	ENSLOCP00000004103
ENSMODP00000006082	ENSLOCP00000016785
ENSMODP00000040702	ENSLOCP00000012901
ENSMODP00000002766	ENSLOCP00000003268
ENSMODP00000000399	ENSLOCP00000010961
ENSMODP00000005825	ENSLOCP00000006952
ENSMODP00000011531	ENSLOCP00000017973
ENSMODP00000011033	ENSLOCP00000009824
ENSMODP00000000838	ENSLOCP00000012553
ENSMODP00000014368	ENSLOCP00000013557
ENSMODP00000025725	ENSLOCP00000015946
ENSMODP00000004844	ENSLOCP00000006774
ENSMODP00000025340	ENSLOCP00000002415
ENSMODP00000017239	ENSLOCP00000015732
ENSMODP00000008441	ENSLOCP00000018931
ENSMODP00000016300	ENSLOCP00000003184
ENSMODP00000024624	ENSLOCP00000007073
ENSMODP00000026280	ENSLOCP00000013157
ENSMODP00000006757	ENSLOCP00000000744
ENSMODP00000006642	ENSLOCP00000005891
ENSMODP00000013456	ENSLOCP00000004021
ENSMODP00000022110	ENSLOCP00000021346
ENSMODP00000023187	ENSLOCP00000011692
ENSMODP00000006952	ENSLOCP00000008192
ENSMODP00000034906	ENSLOCP00000014152
ENSMODP00000011646	ENSLOCP00000022344
ENSMODP00000029642	ENSLOCP00000002091
ENSMODP00000001893	ENSLOCP00000013821
ENSMODP00000016281	ENSLOCP00000006865
ENSMODP00000003104	ENSLOCP00000008538
ENSMODP00000023242	ENSLOCP00000008158
ENSMODP00000015362	ENSLOCP00000016647
ENSMODP00000001219	ENSLOCP00000014265
ENSMODP00000008501	ENSLOCP00000001088
ENSMODP00000032729	ENSLOCP00000007972
ENSMODP00000006029	ENSLOCP00000018707
ENSMODP00000013337	ENSLOCP00000012659
ENSMODP00000023139	ENSLOCP00000019836
ENSMODP00000020292	ENSLOCP00000002490
ENSMODP00000021849	ENSLOCP00000020010
ENSMODP00000039503	ENSLOCP00000010775
ENSMODP00000013770	ENSLOCP00000015853
ENSMODP00000002547	ENSLOCP00000015109
ENSMODP00000007208	ENSLOCP00000008065
ENSMODP00000007632	ENSLOCP00000017193
ENSMODP00000001534	ENSLOCP00000020327
ENSMODP00000019745	ENSLOCP00000019204
ENSMODP00000019494	ENSLOCP00000007720
ENSMODP00000035126	ENSLOCP00000017719
ENSMODP00000011937	ENSLOCP00000013469
ENSMODP00000023649	ENSLOCP00000015453
ENSMODP00000000328	ENSLOCP00000015435
ENSMODP00000039408	ENSLOCP00000000119
ENSMODP00000012595	ENSLOCP00000021274
ENSMODP00000001926	ENSLOCP00000018793
ENSMODP00000024807	ENSLOCP00000018047
ENSMODP00000002135	ENSLOCP00000013613
ENSMODP00000017725	ENSLOCP00000012528
ENSMODP00000021741	ENSLOCP00000021455
ENSMODP00000026347	ENSLOCP00000021611
ENSMODP00000026346	ENSLOCP00000021612
ENSMODP00000029187	ENSLOCP00000022463
ENSMODP00000020321	ENSLOCP00000004066
ENSMODP00000005513	ENSLOCP00000015254
ENSMODP00000011626	ENSLOCP00000000324
ENSMODP00000039297	ENSLOCP00000006770
ENSMODP00000038904	ENSLOCP00000014382
ENSMODP00000012579	ENSLOCP00000016275
ENSMODP00000023619	ENSLOCP00000020250
ENSMODP00000003794	ENSLOCP00000001476
ENSMODP00000008393	ENSLOCP00000016610
ENSMODP00000009029	ENSLOCP00000016439
ENSMODP00000001300	ENSLOCP00000014508
ENSMODP00000008368	ENSLOCP00000004843
ENSMODP00000009421	ENSLOCP00000020210
ENSMODP00000010627	ENSLOCP00000015259
ENSMODP00000010403	ENSLOCP00000001966
ENSMODP00000011986	ENSLOCP00000010567
ENSMODP00000002576	ENSLOCP00000019881
ENSMODP00000008240	ENSLOCP00000007611
ENSMODP00000001721	ENSLOCP00000010811
ENSMODP00000026291	ENSLOCP00000004796
ENSMODP00000017128	ENSLOCP00000021114
ENSMODP00000007108	ENSLOCP00000008320
ENSMODP00000004867	ENSLOCP00000012127
ENSMODP00000010692	ENSLOCP00000018204
ENSMODP00000008673	ENSLOCP00000004285
ENSMODP00000002763	ENSLOCP00000008847
ENSMODP00000000301	ENSLOCP00000015645
ENSMODP00000010528	ENSLOCP00000020466
ENSMODP00000010073	ENSLOCP00000012680
ENSMODP00000032191	ENSLOCP00000021861
ENSMODP00000009501	ENSLOCP00000013769
ENSMODP00000003910	ENSLOCP00000019778
ENSMODP00000001101	ENSLOCP00000001896
ENSMODP00000023734	ENSLOCP00000007225
ENSMODP00000002815	ENSLOCP00000005698
ENSMODP00000012726	ENSLOCP00000018225
ENSMODP00000004406	ENSLOCP00000003166
ENSMODP00000009401	ENSLOCP00000016220
ENSMODP00000017551	ENSLOCP00000007447
ENSMODP00000001455	ENSLOCP00000010214
ENSMODP00000030254	ENSLOCP00000020386
ENSMODP00000025939	ENSLOCP00000015394
ENSMODP00000029725	ENSLOCP00000003200
ENSMODP00000007595	ENSLOCP00000007566
ENSMODP00000000448	ENSLOCP00000008944
ENSMODP00000016476	ENSLOCP00000008720
ENSMODP00000013976	ENSLOCP00000010825
ENSMODP00000000581	ENSLOCP00000011246
ENSMODP00000021756	ENSLOCP00000021363
ENSMODP00000014791	ENSLOCP00000013066
ENSMODP00000008892	ENSLOCP00000000301
ENSMODP00000007535	ENSLOCP00000019452
ENSMODP00000021930	ENSLOCP00000020542
ENSMODP00000004307	ENSLOCP00000002244
ENSMODP00000031416	ENSLOCP00000018826
ENSMODP00000029151	ENSLOCP00000007576
ENSMODP00000004279	ENSLOCP00000000144
ENSMODP00000022632	ENSLOCP00000017591
ENSMODP00000017986	ENSLOCP00000019239
ENSMODP00000016550	ENSLOCP00000004055
ENSMODP00000002057	ENSLOCP00000013687
ENSMODP00000022190	ENSLOCP00000017492
ENSMODP00000023903	ENSLOCP00000000942
ENSMODP00000016112	ENSLOCP00000002058
ENSMODP00000006821	ENSLOCP00000013578
ENSMODP00000007341	ENSLOCP00000019728
ENSMODP00000023634	ENSLOCP00000019243
ENSMODP00000031883	ENSLOCP00000008230
ENSMODP00000008755	ENSLOCP00000002359
ENSMODP00000021714	ENSLOCP00000019429
ENSMODP00000023352	ENSLOCP00000014391
ENSMODP00000011249	ENSLOCP00000001548
ENSMODP00000011702	ENSLOCP00000006866
ENSMODP00000016105	ENSLOCP00000001179
ENSMODP00000005316	ENSLOCP00000019606
ENSMODP00000004548	ENSLOCP00000016175
ENSMODP00000006431	ENSLOCP00000019679
ENSMODP00000000178	ENSLOCP00000011913
ENSMODP00000027542	ENSLOCP00000017772
ENSMODP00000021395	ENSLOCP00000009259
ENSMODP00000021711	ENSLOCP00000019431
ENSMODP00000008261	ENSLOCP00000002463
ENSMODP00000017293	ENSLOCP00000006246
ENSMODP00000002996	ENSLOCP00000011812
ENSMODP00000022804	ENSLOCP00000011790
ENSMODP00000040099	ENSLOCP00000006110
ENSMODP00000015049	ENSLOCP00000008410
ENSMODP00000000136	ENSLOCP00000018147
ENSMODP00000009833	ENSLOCP00000018048
ENSMODP00000000410	ENSLOCP00000009799
ENSMODP00000022549	ENSLOCP00000004751
ENSMODP00000025381	ENSLOCP00000009694
ENSMODP00000022552	ENSLOCP00000021112
ENSMODP00000022480	ENSLOCP00000020417
ENSMODP00000000623	ENSLOCP00000010780
ENSMODP00000005965	ENSLOCP00000000863
ENSMODP00000000937	ENSLOCP00000005421
ENSMODP00000035585	ENSLOCP00000009414
ENSMODP00000018160	ENSLOCP00000002148
ENSMODP00000004313	ENSLOCP00000001181
ENSMODP00000020356	ENSLOCP00000012466
ENSMODP00000003924	ENSLOCP00000013666
ENSMODP00000037223	ENSLOCP00000017902
ENSMODP00000013896	ENSLOCP00000002975
ENSMODP00000015068	ENSLOCP00000000855
ENSMODP00000040581	ENSLOCP00000001511
ENSMODP00000000143	ENSLOCP00000007365
ENSMODP00000000708	ENSLOCP00000013844
ENSMODP00000003046	ENSLOCP00000004990
ENSMODP00000013666	ENSLOCP00000017165
ENSMODP00000003297	ENSLOCP00000011269
ENSMODP00000032532	ENSLOCP00000008810
ENSMODP00000005883	ENSLOCP00000011596
ENSMODP00000004209	ENSLOCP00000000179
ENSMODP00000019311	ENSLOCP00000019104
ENSMODP00000007439	ENSLOCP00000010577
ENSMODP00000022689	ENSLOCP00000007989
ENSMODP00000009014	ENSLOCP00000017063
ENSMODP00000010999	ENSLOCP00000017547
ENSMODP00000024289	ENSLOCP00000008470
ENSMODP00000025903	ENSLOCP00000015134
ENSMODP00000003590	ENSLOCP00000015669
ENSMODP00000037274	ENSLOCP00000021906
ENSMODP00000035224	ENSLOCP00000021517
ENSMODP00000014386	ENSLOCP00000021584
ENSMODP00000021896	ENSLOCP00000021041
ENSMODP00000016277	ENSLOCP00000003154
ENSMODP00000024593	ENSLOCP00000007260
ENSMODP00000012015	ENSLOCP00000008474
ENSMODP00000026268	ENSLOCP00000013192
ENSMODP00000014292	ENSLOCP00000015949
ENSMODP00000011856	ENSLOCP00000018813
ENSMODP00000000810	ENSLOCP00000020235
ENSMODP00000010718	ENSLOCP00000012321
ENSMODP00000005938	ENSLOCP00000020266
ENSMODP00000000563	ENSLOCP00000018171
ENSMODP00000017785	ENSLOCP00000006041
ENSMODP00000024110	ENSLOCP00000005884
ENSMODP00000013246	ENSLOCP00000010448
ENSMODP00000021193	ENSLOCP00000012832
ENSMODP00000005484	ENSLOCP00000011060
ENSMODP00000032514	ENSLOCP00000014771
ENSMODP00000018198	ENSLOCP00000017528
ENSMODP00000018796	ENSLOCP00000013956
ENSMODP00000003004	ENSLOCP00000004138
ENSMODP00000037026	ENSLOCP00000006321
ENSMODP00000000717	ENSLOCP00000002997
ENSMODP00000003457	ENSLOCP00000011543
ENSMODP00000014686	ENSLOCP00000005568
ENSMODP00000018316	ENSLOCP00000016841
ENSMODP00000018999	ENSLOCP00000013144
ENSMODP00000016150	ENSLOCP00000011198
ENSMODP00000000153	ENSLOCP00000002924
ENSMODP00000015953	ENSLOCP00000011088
ENSMODP00000019118	ENSLOCP00000003848
ENSMODP00000000274	ENSLOCP00000016334
ENSMODP00000018836	ENSLOCP00000019426
ENSMODP00000003057	ENSLOCP00000013862
ENSMODP00000001583	ENSLOCP00000012716
ENSMODP00000016915	ENSLOCP00000009103
ENSMODP00000007245	ENSLOCP00000013263
ENSMODP00000020592	ENSLOCP00000018390
ENSMODP00000032798	ENSLOCP00000006356
ENSMODP00000029853	ENSLOCP00000021100
ENSMODP00000018200	ENSLOCP00000007328
ENSMODP00000041124	ENSLOCP00000008346
ENSMODP00000014920	ENSLOCP00000016533
ENSMODP00000002092	ENSLOCP00000022043
ENSMODP00000031808	ENSLOCP00000009591
ENSMODP00000007343	ENSLOCP00000020728
ENSMODP00000023332	ENSLOCP00000012962
ENSMODP00000000470	ENSLOCP00000010940
ENSMODP00000016503	ENSLOCP00000017970
ENSMODP00000001945	ENSLOCP00000021883
ENSMODP00000038091	ENSLOCP00000022279
ENSMODP00000008086	ENSLOCP00000006231
ENSMODP00000025350	ENSLOCP00000014705
ENSMODP00000009468	ENSLOCP00000012555
ENSMODP00000028132	ENSLOCP00000007851
ENSMODP00000014909	ENSLOCP00000011031
ENSMODP00000017212	ENSLOCP00000018965
ENSMODP00000005917	ENSLOCP00000013015
ENSMODP00000016878	ENSLOCP00000017961
ENSMODP00000000486	ENSLOCP00000020311
ENSMODP00000012674	ENSLOCP00000017209
ENSMODP00000007356	ENSLOCP00000009970
ENSMODP00000008291	ENSLOCP00000008352
ENSMODP00000000841	ENSLOCP00000009784
ENSMODP00000006275	ENSLOCP00000017095
ENSMODP00000000638	ENSLOCP00000007446
ENSMODP00000011165	ENSLOCP00000005005
ENSMODP00000010254	ENSLOCP00000005932
ENSMODP00000021020	ENSLOCP00000006044
ENSMODP00000013732	ENSLOCP00000006463
ENSMODP00000018665	ENSLOCP00000008852
ENSMODP00000000696	ENSLOCP00000015221
ENSMODP00000004802	ENSLOCP00000020313
ENSMODP00000003405	ENSLOCP00000017192
ENSMODP00000013195	ENSLOCP00000012682
ENSMODP00000026495	ENSLOCP00000004815
ENSMODP00000026620	ENSLOCP00000000652
ENSMODP00000006868	ENSLOCP00000018950
ENSMODP00000000517	ENSLOCP00000010889
ENSMODP00000015558	ENSLOCP00000007559
ENSMODP00000004636	ENSLOCP00000012730
ENSMODP00000009652	ENSLOCP00000014307
ENSMODP00000015248	ENSLOCP00000006418
ENSMODP00000017234	ENSLOCP00000003333
ENSMODP00000018653	ENSLOCP00000015333
ENSMODP00000040055	ENSLOCP00000014052
ENSMODP00000002305	ENSLOCP00000018771
ENSMODP00000008158	ENSLOCP00000020453
ENSMODP00000026206	ENSLOCP00000001038
ENSMODP00000016543	ENSLOCP00000018806
ENSMODP00000021028	ENSLOCP00000019871
ENSMODP00000004935	ENSLOCP00000011104
ENSMODP00000009157	ENSLOCP00000016558
ENSMODP00000006875	ENSLOCP00000013610
ENSMODP00000013643	ENSLOCP00000018105
ENSMODP00000023317	ENSLOCP00000012543
ENSMODP00000022857	ENSLOCP00000002932
ENSMODP00000027851	ENSLOCP00000011753
ENSMODP00000009797	ENSLOCP00000021879
ENSMODP00000013278	ENSLOCP00000005432
ENSMODP00000034873	ENSLOCP00000016202
ENSMODP00000023457	ENSLOCP00000020862
ENSMODP00000016662	ENSLOCP00000014113
ENSMODP00000003680	ENSLOCP00000005057
ENSMODP00000027120	ENSLOCP00000003755
ENSMODP00000025432	ENSLOCP00000015571
ENSMODP00000019909	ENSLOCP00000005103
ENSMODP00000008380	ENSLOCP00000000597
ENSMODP00000023311	ENSLOCP00000021057
ENSMODP00000012067	ENSLOCP00000014485
ENSMODP00000018294	ENSLOCP00000001482
ENSMODP00000012669	ENSLOCP00000017199
ENSMODP00000000804	ENSLOCP00000013166
ENSMODP00000021122	ENSLOCP00000020655
ENSMODP00000012356	ENSLOCP00000014833
ENSMODP00000015429	ENSLOCP00000004777
ENSMODP00000015514	ENSLOCP00000006939
ENSMODP00000029130	ENSLOCP00000002879
ENSMODP00000007764	ENSLOCP00000011836
ENSMODP00000019547	ENSLOCP00000020684
ENSMODP00000010129	ENSLOCP00000005838
ENSMODP00000017529	ENSLOCP00000005124
ENSMODP00000017003	ENSLOCP00000001726
ENSMODP00000031686	ENSLOCP00000009554
ENSMODP00000019731	ENSLOCP00000019198
ENSMODP00000034085	ENSLOCP00000008850
ENSMODP00000010160	ENSLOCP00000004255
ENSMODP00000011522	ENSLOCP00000018258
ENSMODP00000023987	ENSLOCP00000004774
ENSMODP00000021381	ENSLOCP00000009118
ENSMODP00000009881	ENSLOCP00000001131
ENSMODP00000008088	ENSLOCP00000020571
ENSMODP00000001206	ENSLOCP00000008855
ENSMODP00000016553	ENSLOCP00000003995
ENSMODP00000039257	ENSLOCP00000005167
ENSMODP00000004501	ENSLOCP00000006446
ENSMODP00000000334	ENSLOCP00000009089
ENSMODP00000006782	ENSLOCP00000019079
ENSMODP00000032061	ENSLOCP00000012505
ENSMODP00000027954	ENSLOCP00000019811
ENSMODP00000037282	ENSLOCP00000015512
ENSMODP00000000192	ENSLOCP00000005357
ENSMODP00000036805	ENSLOCP00000015550
ENSMODP00000019134	ENSLOCP00000013487
ENSMODP00000004409	ENSLOCP00000001622
ENSMODP00000013470	ENSLOCP00000017447
ENSMODP00000002174	ENSLOCP00000013579
[truncated: 7,453 more rows]
