# Supplementary material for: Reconstruction of proto-vertebrate, proto-cyclostome and proto-gnathostome genomes provides new insights into early vertebrate evolution
Source: Nat Commun. 2021 Jul 23;12:4489. doi: 10.1038/s41467-021-24573-z (PMC8302630; doi:10.1038/s41467-021-24573-z)
Supplement: Supplementary file 4 — Supplementary Data 1 [file 41467_2021_24573_MOESM4_ESM.zip › SuppData1/orthologs/MONDO-MELGA.txt]

ENSMODP00000016222	ENSMGAP00000004951
ENSMODP00000022186	ENSMGAP00000003068
ENSMODP00000018180	ENSMGAP00000016060
ENSMODP00000006413	ENSMGAP00000000132
ENSMODP00000021006	ENSMGAP00000013265
ENSMODP00000020505	ENSMGAP00000013498
ENSMODP00000024085	ENSMGAP00000013498
ENSMODP00000012374	ENSMGAP00000010739
ENSMODP00000016247	ENSMGAP00000004925
ENSMODP00000009976	ENSMGAP00000002621
ENSMODP00000024314	ENSMGAP00000011180
ENSMODP00000023878	ENSMGAP00000003978
ENSMODP00000002624	ENSMGAP00000015197
ENSMODP00000020244	ENSMGAP00000003388
ENSMODP00000028608	ENSMGAP00000002654
ENSMODP00000015454	ENSMGAP00000002402
ENSMODP00000019742	ENSMGAP00000009217
ENSMODP00000023074	ENSMGAP00000002648
ENSMODP00000002660	ENSMGAP00000009326
ENSMODP00000008476	ENSMGAP00000012078
ENSMODP00000005540	ENSMGAP00000007525
ENSMODP00000003267	ENSMGAP00000001572
ENSMODP00000011631	ENSMGAP00000010575
ENSMODP00000026393	ENSMGAP00000015491
ENSMODP00000010124	ENSMGAP00000013487
ENSMODP00000003331	ENSMGAP00000016149
ENSMODP00000020165	ENSMGAP00000000415
ENSMODP00000001568	ENSMGAP00000000909
ENSMODP00000020576	ENSMGAP00000000973
ENSMODP00000026284	ENSMGAP00000015435
ENSMODP00000016589	ENSMGAP00000002277
ENSMODP00000028394	ENSMGAP00000010566
ENSMODP00000000677	ENSMGAP00000010545
ENSMODP00000036724	ENSMGAP00000001323
ENSMODP00000023578	ENSMGAP00000007436
ENSMODP00000020923	ENSMGAP00000018658
ENSMODP00000024842	ENSMGAP00000011060
ENSMODP00000020567	ENSMGAP00000000941
ENSMODP00000000005	ENSMGAP00000015605
ENSMODP00000003305	ENSMGAP00000017353
ENSMODP00000016701	ENSMGAP00000014132
ENSMODP00000030326	ENSMGAP00000003168
ENSMODP00000021625	ENSMGAP00000000271
ENSMODP00000024756	ENSMGAP00000010789
ENSMODP00000024090	ENSMGAP00000013478
ENSMODP00000034686	ENSMGAP00000010388
ENSMODP00000019536	ENSMGAP00000000840
ENSMODP00000000916	ENSMGAP00000011657
ENSMODP00000001331	ENSMGAP00000005618
ENSMODP00000005916	ENSMGAP00000016332
ENSMODP00000021116	ENSMGAP00000005019
ENSMODP00000015137	ENSMGAP00000000922
ENSMODP00000021051	ENSMGAP00000017433
ENSMODP00000011243	ENSMGAP00000004974
ENSMODP00000006081	ENSMGAP00000000263
ENSMODP00000017560	ENSMGAP00000004440
ENSMODP00000026601	ENSMGAP00000011375
ENSMODP00000037658	ENSMGAP00000015477
ENSMODP00000014612	ENSMGAP00000009720
ENSMODP00000000679	ENSMGAP00000015641
ENSMODP00000025796	ENSMGAP00000012633
ENSMODP00000010442	ENSMGAP00000004973
ENSMODP00000016379	ENSMGAP00000005906
ENSMODP00000008107	ENSMGAP00000012790
ENSMODP00000010998	ENSMGAP00000005521
ENSMODP00000019519	ENSMGAP00000014885
ENSMODP00000011474	ENSMGAP00000013787
ENSMODP00000009649	ENSMGAP00000010708
ENSMODP00000010914	ENSMGAP00000005425
ENSMODP00000023478	ENSMGAP00000006584
ENSMODP00000004541	ENSMGAP00000004536
ENSMODP00000003832	ENSMGAP00000017297
ENSMODP00000006867	ENSMGAP00000013514
ENSMODP00000000092	ENSMGAP00000002404
ENSMODP00000000179	ENSMGAP00000006458
ENSMODP00000006523	ENSMGAP00000010640
ENSMODP00000000959	ENSMGAP00000010940
ENSMODP00000012028	ENSMGAP00000009863
ENSMODP00000029754	ENSMGAP00000014406
ENSMODP00000012160	ENSMGAP00000007874
ENSMODP00000022102	ENSMGAP00000014447
ENSMODP00000016495	ENSMGAP00000009216
ENSMODP00000024060	ENSMGAP00000006576
ENSMODP00000014171	ENSMGAP00000002105
ENSMODP00000015986	ENSMGAP00000000989
ENSMODP00000003492	ENSMGAP00000001972
ENSMODP00000013925	ENSMGAP00000014828
ENSMODP00000007364	ENSMGAP00000012273
ENSMODP00000007623	ENSMGAP00000002149
ENSMODP00000002626	ENSMGAP00000006010
ENSMODP00000030239	ENSMGAP00000006655
ENSMODP00000013412	ENSMGAP00000008809
ENSMODP00000037068	ENSMGAP00000011192
ENSMODP00000015720	ENSMGAP00000007478
ENSMODP00000000761	ENSMGAP00000017442
ENSMODP00000013478	ENSMGAP00000000569
ENSMODP00000036453	ENSMGAP00000011996
ENSMODP00000028839	ENSMGAP00000015040
ENSMODP00000024298	ENSMGAP00000007423
ENSMODP00000011108	ENSMGAP00000015017
ENSMODP00000029024	ENSMGAP00000009294
ENSMODP00000007844	ENSMGAP00000009228
ENSMODP00000034167	ENSMGAP00000013335
ENSMODP00000019696	ENSMGAP00000014950
ENSMODP00000021361	ENSMGAP00000001910
ENSMODP00000025206	ENSMGAP00000004502
ENSMODP00000014344	ENSMGAP00000004061
ENSMODP00000016010	ENSMGAP00000009429
ENSMODP00000022856	ENSMGAP00000014704
ENSMODP00000011376	ENSMGAP00000001781
ENSMODP00000014984	ENSMGAP00000001755
ENSMODP00000020886	ENSMGAP00000000418
ENSMODP00000013331	ENSMGAP00000007539
ENSMODP00000017273	ENSMGAP00000011139
ENSMODP00000013863	ENSMGAP00000017915
ENSMODP00000036044	ENSMGAP00000011894
ENSMODP00000017182	ENSMGAP00000003014
ENSMODP00000022560	ENSMGAP00000015236
ENSMODP00000006951	ENSMGAP00000003757
ENSMODP00000013900	ENSMGAP00000010071
ENSMODP00000017320	ENSMGAP00000009399
ENSMODP00000002540	ENSMGAP00000008128
ENSMODP00000025996	ENSMGAP00000007518
ENSMODP00000016389	ENSMGAP00000014040
ENSMODP00000000402	ENSMGAP00000010374
ENSMODP00000002182	ENSMGAP00000001944
ENSMODP00000009150	ENSMGAP00000016788
ENSMODP00000019074	ENSMGAP00000002878
ENSMODP00000019101	ENSMGAP00000002860
ENSMODP00000016852	ENSMGAP00000000231
ENSMODP00000018745	ENSMGAP00000019713
ENSMODP00000026029	ENSMGAP00000005399
ENSMODP00000003122	ENSMGAP00000013813
ENSMODP00000013464	ENSMGAP00000001795
ENSMODP00000004044	ENSMGAP00000012130
ENSMODP00000007893	ENSMGAP00000005494
ENSMODP00000021412	ENSMGAP00000006701
ENSMODP00000023606	ENSMGAP00000010996
ENSMODP00000004519	ENSMGAP00000004600
ENSMODP00000039634	ENSMGAP00000004769
ENSMODP00000037970	ENSMGAP00000008135
ENSMODP00000004963	ENSMGAP00000007577
ENSMODP00000007067	ENSMGAP00000011438
ENSMODP00000021169	ENSMGAP00000007028
ENSMODP00000024799	ENSMGAP00000010974
ENSMODP00000001757	ENSMGAP00000013515
ENSMODP00000015165	ENSMGAP00000005346
ENSMODP00000036437	ENSMGAP00000011943
ENSMODP00000005386	ENSMGAP00000000964
ENSMODP00000007425	ENSMGAP00000003538
ENSMODP00000013628	ENSMGAP00000006152
ENSMODP00000026554	ENSMGAP00000006673
ENSMODP00000004039	ENSMGAP00000019154
ENSMODP00000000790	ENSMGAP00000018976
ENSMODP00000012861	ENSMGAP00000002706
ENSMODP00000031750	ENSMGAP00000005664
ENSMODP00000020405	ENSMGAP00000008306
ENSMODP00000013151	ENSMGAP00000008756
ENSMODP00000002193	ENSMGAP00000005181
ENSMODP00000009886	ENSMGAP00000012044
ENSMODP00000004613	ENSMGAP00000007164
ENSMODP00000021509	ENSMGAP00000015568
ENSMODP00000021545	ENSMGAP00000015570
ENSMODP00000023068	ENSMGAP00000003190
ENSMODP00000002877	ENSMGAP00000001772
ENSMODP00000008929	ENSMGAP00000005589
ENSMODP00000013499	ENSMGAP00000007854
ENSMODP00000034760	ENSMGAP00000006564
ENSMODP00000022870	ENSMGAP00000014728
ENSMODP00000031383	ENSMGAP00000000062
ENSMODP00000027887	ENSMGAP00000014847
ENSMODP00000006876	ENSMGAP00000008226
ENSMODP00000001749	ENSMGAP00000019750
ENSMODP00000020580	ENSMGAP00000001752
ENSMODP00000017923	ENSMGAP00000008466
ENSMODP00000012407	ENSMGAP00000001356
ENSMODP00000012104	ENSMGAP00000013090
ENSMODP00000004582	ENSMGAP00000007848
ENSMODP00000041023	ENSMGAP00000006346
ENSMODP00000007382	ENSMGAP00000003617
ENSMODP00000005455	ENSMGAP00000003530
ENSMODP00000004284	ENSMGAP00000009825
ENSMODP00000020969	ENSMGAP00000000737
ENSMODP00000021538	ENSMGAP00000001802
ENSMODP00000021367	ENSMGAP00000001010
ENSMODP00000019075	ENSMGAP00000011815
ENSMODP00000019115	ENSMGAP00000011218
ENSMODP00000026928	ENSMGAP00000012705
ENSMODP00000018395	ENSMGAP00000007078
ENSMODP00000013451	ENSMGAP00000011134
ENSMODP00000013531	ENSMGAP00000017509
ENSMODP00000035351	ENSMGAP00000013574
ENSMODP00000016287	ENSMGAP00000001590
ENSMODP00000011895	ENSMGAP00000000718
ENSMODP00000033297	ENSMGAP00000000730
ENSMODP00000019398	ENSMGAP00000012182
ENSMODP00000016469	ENSMGAP00000002485
ENSMODP00000016648	ENSMGAP00000018544
ENSMODP00000003179	ENSMGAP00000015716
ENSMODP00000007000	ENSMGAP00000003367
ENSMODP00000024699	ENSMGAP00000009944
ENSMODP00000006196	ENSMGAP00000015126
ENSMODP00000003320	ENSMGAP00000016886
ENSMODP00000005329	ENSMGAP00000009563
ENSMODP00000017619	ENSMGAP00000002250
ENSMODP00000021986	ENSMGAP00000007392
ENSMODP00000024349	ENSMGAP00000006485
ENSMODP00000024346	ENSMGAP00000005750
ENSMODP00000022203	ENSMGAP00000003262
ENSMODP00000001020	ENSMGAP00000012561
ENSMODP00000039684	ENSMGAP00000010564
ENSMODP00000016658	ENSMGAP00000011128
ENSMODP00000024177	ENSMGAP00000007926
ENSMODP00000006059	ENSMGAP00000006160
ENSMODP00000032132	ENSMGAP00000014264
ENSMODP00000022238	ENSMGAP00000014136
ENSMODP00000013827	ENSMGAP00000010923
ENSMODP00000013818	ENSMGAP00000010925
ENSMODP00000013808	ENSMGAP00000010926
ENSMODP00000022239	ENSMGAP00000014140
ENSMODP00000023168	ENSMGAP00000012934
ENSMODP00000016086	ENSMGAP00000009394
ENSMODP00000025150	ENSMGAP00000008318
ENSMODP00000000370	ENSMGAP00000009205
ENSMODP00000005345	ENSMGAP00000010936
ENSMODP00000012520	ENSMGAP00000006503
ENSMODP00000012871	ENSMGAP00000006256
ENSMODP00000017612	ENSMGAP00000009009
ENSMODP00000012865	ENSMGAP00000011385
ENSMODP00000014616	ENSMGAP00000003590
ENSMODP00000013397	ENSMGAP00000004457
ENSMODP00000015857	ENSMGAP00000008872
ENSMODP00000020847	ENSMGAP00000010443
ENSMODP00000004951	ENSMGAP00000000679
ENSMODP00000031789	ENSMGAP00000014048
ENSMODP00000035173	ENSMGAP00000008543
ENSMODP00000033636	ENSMGAP00000012880
ENSMODP00000028502	ENSMGAP00000004391
ENSMODP00000017863	ENSMGAP00000014779
ENSMODP00000001162	ENSMGAP00000013592
ENSMODP00000007984	ENSMGAP00000018702
ENSMODP00000013862	ENSMGAP00000008743
ENSMODP00000023828	ENSMGAP00000010280
ENSMODP00000002353	ENSMGAP00000011153
ENSMODP00000015862	ENSMGAP00000008868
ENSMODP00000020662	ENSMGAP00000016657
ENSMODP00000001296	ENSMGAP00000006427
ENSMODP00000018114	ENSMGAP00000003533
ENSMODP00000003778	ENSMGAP00000009178
ENSMODP00000016652	ENSMGAP00000009175
ENSMODP00000003368	ENSMGAP00000005907
ENSMODP00000034629	ENSMGAP00000010650
ENSMODP00000019186	ENSMGAP00000008522
ENSMODP00000019192	ENSMGAP00000008533
ENSMODP00000015197	ENSMGAP00000000892
ENSMODP00000015236	ENSMGAP00000005766
ENSMODP00000019764	ENSMGAP00000009232
ENSMODP00000005729	ENSMGAP00000010471
ENSMODP00000003767	ENSMGAP00000009367
ENSMODP00000011064	ENSMGAP00000009748
ENSMODP00000031267	ENSMGAP00000006262
ENSMODP00000001454	ENSMGAP00000013528
ENSMODP00000024509	ENSMGAP00000008585
ENSMODP00000010755	ENSMGAP00000014342
ENSMODP00000010740	ENSMGAP00000014345
ENSMODP00000019865	ENSMGAP00000009243
ENSMODP00000000908	ENSMGAP00000011687
ENSMODP00000035258	ENSMGAP00000013739
ENSMODP00000005846	ENSMGAP00000003888
ENSMODP00000000835	ENSMGAP00000000980
ENSMODP00000014562	ENSMGAP00000004449
ENSMODP00000024821	ENSMGAP00000011431
ENSMODP00000021392	ENSMGAP00000005911
ENSMODP00000001044	ENSMGAP00000018438
ENSMODP00000016401	ENSMGAP00000014536
ENSMODP00000002302	ENSMGAP00000017551
ENSMODP00000023618	ENSMGAP00000019340
ENSMODP00000017858	ENSMGAP00000014778
ENSMODP00000012397	ENSMGAP00000011272
ENSMODP00000003704	ENSMGAP00000001815
ENSMODP00000003835	ENSMGAP00000008157
ENSMODP00000002775	ENSMGAP00000013247
ENSMODP00000022195	ENSMGAP00000014108
ENSMODP00000021585	ENSMGAP00000000499
ENSMODP00000017428	ENSMGAP00000001575
ENSMODP00000026323	ENSMGAP00000015391
ENSMODP00000007727	ENSMGAP00000001688
ENSMODP00000006815	ENSMGAP00000007893
ENSMODP00000007822	ENSMGAP00000003355
ENSMODP00000033334	ENSMGAP00000016365
ENSMODP00000007124	ENSMGAP00000016855
ENSMODP00000019317	ENSMGAP00000011869
ENSMODP00000007035	ENSMGAP00000007245
ENSMODP00000008417	ENSMGAP00000008731
ENSMODP00000015774	ENSMGAP00000000086
ENSMODP00000011325	ENSMGAP00000002593
ENSMODP00000002001	ENSMGAP00000014707
ENSMODP00000013128	ENSMGAP00000001163
ENSMODP00000026470	ENSMGAP00000001348
ENSMODP00000019748	ENSMGAP00000011290
ENSMODP00000016685	ENSMGAP00000011156
ENSMODP00000021636	ENSMGAP00000000369
ENSMODP00000001690	ENSMGAP00000001091
ENSMODP00000022209	ENSMGAP00000014124
ENSMODP00000038261	ENSMGAP00000015691
ENSMODP00000023864	ENSMGAP00000001278
ENSMODP00000024626	ENSMGAP00000004554
ENSMODP00000017180	ENSMGAP00000000085
ENSMODP00000010022	ENSMGAP00000000745
ENSMODP00000014063	ENSMGAP00000006573
ENSMODP00000010191	ENSMGAP00000000887
ENSMODP00000017347	ENSMGAP00000002328
ENSMODP00000020407	ENSMGAP00000008286
ENSMODP00000026357	ENSMGAP00000015441
ENSMODP00000015151	ENSMGAP00000004156
ENSMODP00000014773	ENSMGAP00000000762
ENSMODP00000004906	ENSMGAP00000010097
ENSMODP00000008455	ENSMGAP00000008714
ENSMODP00000022788	ENSMGAP00000014425
ENSMODP00000023496	ENSMGAP00000000509
ENSMODP00000031852	ENSMGAP00000000097
ENSMODP00000020177	ENSMGAP00000010586
ENSMODP00000015849	ENSMGAP00000008852
ENSMODP00000022777	ENSMGAP00000019077
ENSMODP00000039941	ENSMGAP00000006785
ENSMODP00000018579	ENSMGAP00000009255
ENSMODP00000040020	ENSMGAP00000008876
ENSMODP00000029534	ENSMGAP00000004670
ENSMODP00000016929	ENSMGAP00000003422
ENSMODP00000016950	ENSMGAP00000003689
ENSMODP00000016932	ENSMGAP00000003725
ENSMODP00000025635	ENSMGAP00000011606
ENSMODP00000025666	ENSMGAP00000011689
ENSMODP00000012544	ENSMGAP00000014117
ENSMODP00000009215	ENSMGAP00000015781
ENSMODP00000005689	ENSMGAP00000009299
ENSMODP00000023558	ENSMGAP00000015109
ENSMODP00000020264	ENSMGAP00000003710
ENSMODP00000010276	ENSMGAP00000011655
ENSMODP00000024418	ENSMGAP00000008858
ENSMODP00000022105	ENSMGAP00000014047
ENSMODP00000010406	ENSMGAP00000011625
ENSMODP00000014796	ENSMGAP00000000744
ENSMODP00000037021	ENSMGAP00000005385
ENSMODP00000002608	ENSMGAP00000014873
ENSMODP00000018917	ENSMGAP00000004123
ENSMODP00000010074	ENSMGAP00000006694
ENSMODP00000023816	ENSMGAP00000012758
ENSMODP00000007213	ENSMGAP00000002056
ENSMODP00000015433	ENSMGAP00000016378
ENSMODP00000020393	ENSMGAP00000006418
ENSMODP00000036263	ENSMGAP00000013338
ENSMODP00000004989	ENSMGAP00000007499
ENSMODP00000005946	ENSMGAP00000007180
ENSMODP00000014631	ENSMGAP00000003711
ENSMODP00000017783	ENSMGAP00000014767
ENSMODP00000029570	ENSMGAP00000004080
ENSMODP00000001726	ENSMGAP00000000265
ENSMODP00000004225	ENSMGAP00000006889
ENSMODP00000017558	ENSMGAP00000002312
ENSMODP00000005034	ENSMGAP00000013161
ENSMODP00000011019	ENSMGAP00000010402
ENSMODP00000021110	ENSMGAP00000017047
ENSMODP00000010206	ENSMGAP00000001532
ENSMODP00000012713	ENSMGAP00000000859
ENSMODP00000006389	ENSMGAP00000011580
ENSMODP00000006313	ENSMGAP00000019406
ENSMODP00000007629	ENSMGAP00000002371
ENSMODP00000012781	ENSMGAP00000015954
ENSMODP00000024518	ENSMGAP00000008030
ENSMODP00000037511	ENSMGAP00000002720
ENSMODP00000000643	ENSMGAP00000002995
ENSMODP00000014248	ENSMGAP00000013724
ENSMODP00000023356	ENSMGAP00000016876
ENSMODP00000003753	ENSMGAP00000005211
ENSMODP00000011237	ENSMGAP00000002247
ENSMODP00000034145	ENSMGAP00000014035
ENSMODP00000034463	ENSMGAP00000008702
ENSMODP00000028794	ENSMGAP00000005660
ENSMODP00000020748	ENSMGAP00000008955
ENSMODP00000010196	ENSMGAP00000006471
ENSMODP00000024458	ENSMGAP00000009069
ENSMODP00000024853	ENSMGAP00000003984
ENSMODP00000028979	ENSMGAP00000014886
ENSMODP00000001626	ENSMGAP00000011317
ENSMODP00000007870	ENSMGAP00000004230
ENSMODP00000015585	ENSMGAP00000005972
ENSMODP00000007927	ENSMGAP00000007616
ENSMODP00000000814	ENSMGAP00000012667
ENSMODP00000007157	ENSMGAP00000012872
ENSMODP00000004469	ENSMGAP00000004677
ENSMODP00000024590	ENSMGAP00000003309
ENSMODP00000000505	ENSMGAP00000011808
ENSMODP00000004192	ENSMGAP00000017043
ENSMODP00000004169	ENSMGAP00000019018
ENSMODP00000028503	ENSMGAP00000003362
ENSMODP00000025233	ENSMGAP00000010091
ENSMODP00000031563	ENSMGAP00000005287
ENSMODP00000019532	ENSMGAP00000002106
ENSMODP00000018295	ENSMGAP00000004874
ENSMODP00000018283	ENSMGAP00000019025
ENSMODP00000035883	ENSMGAP00000001538
ENSMODP00000011235	ENSMGAP00000001897
ENSMODP00000019655	ENSMGAP00000009060
ENSMODP00000001450	ENSMGAP00000004606
ENSMODP00000020163	ENSMGAP00000000642
ENSMODP00000022916	ENSMGAP00000012789
ENSMODP00000013652	ENSMGAP00000000728
ENSMODP00000037031	ENSMGAP00000008536
ENSMODP00000004914	ENSMGAP00000007353
ENSMODP00000008363	ENSMGAP00000016272
ENSMODP00000023740	ENSMGAP00000009488
ENSMODP00000029161	ENSMGAP00000005069
ENSMODP00000019802	ENSMGAP00000009336
ENSMODP00000013887	ENSMGAP00000006249
ENSMODP00000004893	ENSMGAP00000008115
ENSMODP00000035754	ENSMGAP00000005020
ENSMODP00000024714	ENSMGAP00000016743
ENSMODP00000020099	ENSMGAP00000010642
ENSMODP00000040556	ENSMGAP00000003290
ENSMODP00000022442	ENSMGAP00000014760
ENSMODP00000001816	ENSMGAP00000000456
ENSMODP00000004958	ENSMGAP00000013176
ENSMODP00000018134	ENSMGAP00000014789
ENSMODP00000024244	ENSMGAP00000010924
ENSMODP00000006025	ENSMGAP00000008195
ENSMODP00000003796	ENSMGAP00000008829
ENSMODP00000020994	ENSMGAP00000013287
ENSMODP00000011509	ENSMGAP00000016002
ENSMODP00000004108	ENSMGAP00000004273
ENSMODP00000006215	ENSMGAP00000004013
ENSMODP00000016598	ENSMGAP00000006825
ENSMODP00000015178	ENSMGAP00000010088
ENSMODP00000011747	ENSMGAP00000013864
ENSMODP00000021456	ENSMGAP00000003424
ENSMODP00000022547	ENSMGAP00000014323
ENSMODP00000025985	ENSMGAP00000008303
ENSMODP00000035244	ENSMGAP00000013753
ENSMODP00000037000	ENSMGAP00000015086
ENSMODP00000010540	ENSMGAP00000001419
ENSMODP00000015462	ENSMGAP00000003442
ENSMODP00000028490	ENSMGAP00000001207
ENSMODP00000035353	ENSMGAP00000017075
ENSMODP00000014112	ENSMGAP00000004136
ENSMODP00000010677	ENSMGAP00000019054
ENSMODP00000007192	ENSMGAP00000011324
ENSMODP00000011498	ENSMGAP00000019123
ENSMODP00000012043	ENSMGAP00000015982
ENSMODP00000025712	ENSMGAP00000012956
ENSMODP00000036164	ENSMGAP00000013146
ENSMODP00000008837	ENSMGAP00000012051
ENSMODP00000035049	ENSMGAP00000005889
ENSMODP00000025938	ENSMGAP00000007733
ENSMODP00000013890	ENSMGAP00000010883
ENSMODP00000023997	ENSMGAP00000008681
ENSMODP00000019174	ENSMGAP00000005466
ENSMODP00000006105	ENSMGAP00000013654
ENSMODP00000011310	ENSMGAP00000012674
ENSMODP00000005837	ENSMGAP00000010880
ENSMODP00000005759	ENSMGAP00000003801
ENSMODP00000038432	ENSMGAP00000008615
ENSMODP00000020495	ENSMGAP00000009543
ENSMODP00000016953	ENSMGAP00000002974
ENSMODP00000025808	ENSMGAP00000012582
ENSMODP00000011506	ENSMGAP00000009859
ENSMODP00000019642	ENSMGAP00000018681
ENSMODP00000013017	ENSMGAP00000009417
ENSMODP00000034038	ENSMGAP00000013979
ENSMODP00000024630	ENSMGAP00000008333
ENSMODP00000007786	ENSMGAP00000004205
ENSMODP00000037316	ENSMGAP00000012517
ENSMODP00000009993	ENSMGAP00000001548
ENSMODP00000035575	ENSMGAP00000010456
ENSMODP00000037551	ENSMGAP00000015665
ENSMODP00000004628	ENSMGAP00000007322
ENSMODP00000038315	ENSMGAP00000002696
ENSMODP00000025647	ENSMGAP00000011636
ENSMODP00000004183	ENSMGAP00000012013
ENSMODP00000037028	ENSMGAP00000012026
ENSMODP00000025394	ENSMGAP00000005302
ENSMODP00000034209	ENSMGAP00000016750
ENSMODP00000000451	ENSMGAP00000004470
ENSMODP00000026551	ENSMGAP00000017241
ENSMODP00000025104	ENSMGAP00000010142
ENSMODP00000010843	ENSMGAP00000011560
ENSMODP00000003741	ENSMGAP00000002069
ENSMODP00000016415	ENSMGAP00000004515
ENSMODP00000022651	ENSMGAP00000015154
ENSMODP00000002321	ENSMGAP00000001088
ENSMODP00000017940	ENSMGAP00000010087
ENSMODP00000015526	ENSMGAP00000003283
ENSMODP00000023572	ENSMGAP00000015103
ENSMODP00000010212	ENSMGAP00000011665
ENSMODP00000011028	ENSMGAP00000011513
ENSMODP00000010574	ENSMGAP00000018477
ENSMODP00000009583	ENSMGAP00000012426
ENSMODP00000026216	ENSMGAP00000015431
ENSMODP00000017759	ENSMGAP00000004052
ENSMODP00000020345	ENSMGAP00000007852
ENSMODP00000005460	ENSMGAP00000007586
ENSMODP00000038197	ENSMGAP00000012793
ENSMODP00000002177	ENSMGAP00000010423
ENSMODP00000011613	ENSMGAP00000006493
ENSMODP00000016140	ENSMGAP00000002459
ENSMODP00000009690	ENSMGAP00000012144
ENSMODP00000018953	ENSMGAP00000007000
ENSMODP00000007345	ENSMGAP00000005320
ENSMODP00000001843	ENSMGAP00000012292
ENSMODP00000000384	ENSMGAP00000003179
ENSMODP00000005851	ENSMGAP00000016183
ENSMODP00000025829	ENSMGAP00000012498
ENSMODP00000014169	ENSMGAP00000011284
ENSMODP00000013333	ENSMGAP00000004241
ENSMODP00000006152	ENSMGAP00000004359
ENSMODP00000024048	ENSMGAP00000005564
ENSMODP00000021326	ENSMGAP00000000187
ENSMODP00000020260	ENSMGAP00000003686
ENSMODP00000022127	ENSMGAP00000010967
ENSMODP00000024585	ENSMGAP00000003799
ENSMODP00000032312	ENSMGAP00000004977
ENSMODP00000018806	ENSMGAP00000017055
ENSMODP00000002965	ENSMGAP00000006067
ENSMODP00000002646	ENSMGAP00000001692
ENSMODP00000004691	ENSMGAP00000000222
ENSMODP00000022880	ENSMGAP00000019133
ENSMODP00000022440	ENSMGAP00000014252
ENSMODP00000012958	ENSMGAP00000016530
ENSMODP00000006141	ENSMGAP00000001734
ENSMODP00000012151	ENSMGAP00000007819
ENSMODP00000018598	ENSMGAP00000008651
ENSMODP00000038229	ENSMGAP00000013445
ENSMODP00000013223	ENSMGAP00000019781
ENSMODP00000011589	ENSMGAP00000016437
ENSMODP00000022092	ENSMGAP00000000443
ENSMODP00000018288	ENSMGAP00000007199
ENSMODP00000020371	ENSMGAP00000010914
ENSMODP00000019866	ENSMGAP00000005390
ENSMODP00000024020	ENSMGAP00000008577
ENSMODP00000005441	ENSMGAP00000009032
ENSMODP00000027864	ENSMGAP00000008400
ENSMODP00000035953	ENSMGAP00000002200
ENSMODP00000004283	ENSMGAP00000008339
ENSMODP00000009105	ENSMGAP00000009787
ENSMODP00000036832	ENSMGAP00000012996
ENSMODP00000003094	ENSMGAP00000015712
ENSMODP00000014640	ENSMGAP00000003532
ENSMODP00000016074	ENSMGAP00000005084
ENSMODP00000016641	ENSMGAP00000002285
ENSMODP00000019725	ENSMGAP00000003792
ENSMODP00000013632	ENSMGAP00000001471
ENSMODP00000017432	ENSMGAP00000002363
ENSMODP00000016921	ENSMGAP00000002136
ENSMODP00000009936	ENSMGAP00000005995
ENSMODP00000004115	ENSMGAP00000004414
ENSMODP00000032087	ENSMGAP00000001423
ENSMODP00000013955	ENSMGAP00000010866
ENSMODP00000017343	ENSMGAP00000018341
ENSMODP00000014185	ENSMGAP00000000315
ENSMODP00000002789	ENSMGAP00000013737
ENSMODP00000022250	ENSMGAP00000014138
ENSMODP00000003583	ENSMGAP00000010085
ENSMODP00000011192	ENSMGAP00000014303
ENSMODP00000016585	ENSMGAP00000014086
ENSMODP00000023723	ENSMGAP00000003393
ENSMODP00000001117	ENSMGAP00000011526
ENSMODP00000022920	ENSMGAP00000012814
ENSMODP00000033234	ENSMGAP00000007789
ENSMODP00000015131	ENSMGAP00000003057
ENSMODP00000012030	ENSMGAP00000000986
ENSMODP00000020543	ENSMGAP00000002904
ENSMODP00000014545	ENSMGAP00000006908
ENSMODP00000005518	ENSMGAP00000016162
ENSMODP00000015214	ENSMGAP00000009656
ENSMODP00000012900	ENSMGAP00000007799
ENSMODP00000037115	ENSMGAP00000015733
ENSMODP00000003619	ENSMGAP00000015182
ENSMODP00000038324	ENSMGAP00000005179
ENSMODP00000003336	ENSMGAP00000008887
ENSMODP00000020450	ENSMGAP00000009648
ENSMODP00000006508	ENSMGAP00000003766
ENSMODP00000010412	ENSMGAP00000015790
ENSMODP00000019135	ENSMGAP00000002674
ENSMODP00000020242	ENSMGAP00000003351
ENSMODP00000010042	ENSMGAP00000013495
ENSMODP00000011835	ENSMGAP00000002440
ENSMODP00000040608	ENSMGAP00000003196
ENSMODP00000007047	ENSMGAP00000003198
ENSMODP00000021927	ENSMGAP00000013062
ENSMODP00000021453	ENSMGAP00000019578
ENSMODP00000016433	ENSMGAP00000014064
ENSMODP00000018082	ENSMGAP00000008325
ENSMODP00000016445	ENSMGAP00000014066
ENSMODP00000037709	ENSMGAP00000019426
ENSMODP00000000740	ENSMGAP00000011684
ENSMODP00000004328	ENSMGAP00000006557
ENSMODP00000009858	ENSMGAP00000006542
ENSMODP00000038702	ENSMGAP00000010260
ENSMODP00000020838	ENSMGAP00000014993
ENSMODP00000019625	ENSMGAP00000008086
ENSMODP00000015208	ENSMGAP00000001561
ENSMODP00000000887	ENSMGAP00000006085
ENSMODP00000017666	ENSMGAP00000002954
ENSMODP00000037455	ENSMGAP00000002419
ENSMODP00000033852	ENSMGAP00000000108
ENSMODP00000005073	ENSMGAP00000007779
ENSMODP00000018787	ENSMGAP00000007773
ENSMODP00000012204	ENSMGAP00000003907
ENSMODP00000037070	ENSMGAP00000015144
ENSMODP00000005983	ENSMGAP00000000401
ENSMODP00000026793	ENSMGAP00000009393
ENSMODP00000013501	ENSMGAP00000009074
ENSMODP00000009741	ENSMGAP00000004288
ENSMODP00000011430	ENSMGAP00000012395
ENSMODP00000023927	ENSMGAP00000014049
ENSMODP00000007285	ENSMGAP00000003649
ENSMODP00000014942	ENSMGAP00000010597
ENSMODP00000019529	ENSMGAP00000002082
ENSMODP00000022314	ENSMGAP00000019772
ENSMODP00000010391	ENSMGAP00000015789
ENSMODP00000022783	ENSMGAP00000012602
ENSMODP00000022543	ENSMGAP00000015233
ENSMODP00000016502	ENSMGAP00000001937
ENSMODP00000014221	ENSMGAP00000007252
ENSMODP00000014738	ENSMGAP00000000396
ENSMODP00000035593	ENSMGAP00000007106
ENSMODP00000004665	ENSMGAP00000015737
ENSMODP00000008768	ENSMGAP00000010777
ENSMODP00000000980	ENSMGAP00000016088
ENSMODP00000025824	ENSMGAP00000012525
ENSMODP00000022198	ENSMGAP00000014409
ENSMODP00000024262	ENSMGAP00000010882
ENSMODP00000037910	ENSMGAP00000004913
ENSMODP00000009347	ENSMGAP00000004813
ENSMODP00000026857	ENSMGAP00000010503
ENSMODP00000017698	ENSMGAP00000001131
ENSMODP00000003369	ENSMGAP00000006608
ENSMODP00000003066	ENSMGAP00000010628
ENSMODP00000006561	ENSMGAP00000000869
ENSMODP00000006571	ENSMGAP00000000926
ENSMODP00000000573	ENSMGAP00000018261
ENSMODP00000002568	ENSMGAP00000006235
ENSMODP00000033576	ENSMGAP00000005646
ENSMODP00000028496	ENSMGAP00000003569
ENSMODP00000025295	ENSMGAP00000018863
ENSMODP00000040249	ENSMGAP00000011946
ENSMODP00000009219	ENSMGAP00000015516
ENSMODP00000020618	ENSMGAP00000009966
ENSMODP00000018323	ENSMGAP00000004713
ENSMODP00000000450	ENSMGAP00000010420
ENSMODP00000011583	ENSMGAP00000014952
ENSMODP00000022584	ENSMGAP00000015175
ENSMODP00000031583	ENSMGAP00000016373
ENSMODP00000004546	ENSMGAP00000007186
ENSMODP00000022830	ENSMGAP00000014453
ENSMODP00000019328	ENSMGAP00000008949
ENSMODP00000010747	ENSMGAP00000003065
ENSMODP00000022570	ENSMGAP00000014916
ENSMODP00000005573	ENSMGAP00000016461
ENSMODP00000005181	ENSMGAP00000006505
ENSMODP00000023492	ENSMGAP00000015068
ENSMODP00000022320	ENSMGAP00000003778
ENSMODP00000020538	ENSMGAP00000009483
ENSMODP00000023494	ENSMGAP00000015069
ENSMODP00000007206	ENSMGAP00000015767
ENSMODP00000007658	ENSMGAP00000015772
ENSMODP00000019917	ENSMGAP00000008552
ENSMODP00000014818	ENSMGAP00000014508
ENSMODP00000007590	ENSMGAP00000000586
ENSMODP00000017716	ENSMGAP00000018368
ENSMODP00000005415	ENSMGAP00000013822
ENSMODP00000018843	ENSMGAP00000007654
ENSMODP00000013520	ENSMGAP00000012365
ENSMODP00000018377	ENSMGAP00000004747
ENSMODP00000021426	ENSMGAP00000006906
ENSMODP00000022621	ENSMGAP00000014934
ENSMODP00000014282	ENSMGAP00000001401
ENSMODP00000017283	ENSMGAP00000013880
ENSMODP00000009234	ENSMGAP00000006513
ENSMODP00000018720	ENSMGAP00000007451
ENSMODP00000033769	ENSMGAP00000006120
ENSMODP00000015346	ENSMGAP00000005148
ENSMODP00000014205	ENSMGAP00000018346
ENSMODP00000039908	ENSMGAP00000008515
ENSMODP00000004099	ENSMGAP00000008609
ENSMODP00000022988	ENSMGAP00000002996
ENSMODP00000026580	ENSMGAP00000011472
ENSMODP00000026579	ENSMGAP00000011478
ENSMODP00000001342	ENSMGAP00000000582
ENSMODP00000032390	ENSMGAP00000011756
ENSMODP00000006350	ENSMGAP00000015074
ENSMODP00000003193	ENSMGAP00000000291
ENSMODP00000024760	ENSMGAP00000008049
ENSMODP00000000396	ENSMGAP00000007996
ENSMODP00000009711	ENSMGAP00000011031
ENSMODP00000025914	ENSMGAP00000011668
ENSMODP00000004776	ENSMGAP00000009942
ENSMODP00000021165	ENSMGAP00000014061
ENSMODP00000012055	ENSMGAP00000000956
ENSMODP00000019347	ENSMGAP00000012088
ENSMODP00000005294	ENSMGAP00000011647
ENSMODP00000011352	ENSMGAP00000010719
ENSMODP00000022634	ENSMGAP00000014948
ENSMODP00000011852	ENSMGAP00000011735
ENSMODP00000022162	ENSMGAP00000010964
ENSMODP00000025343	ENSMGAP00000007958
ENSMODP00000034639	ENSMGAP00000001231
ENSMODP00000016249	ENSMGAP00000001477
ENSMODP00000017351	ENSMGAP00000002712
ENSMODP00000024628	ENSMGAP00000004568
ENSMODP00000011585	ENSMGAP00000001925
ENSMODP00000018335	ENSMGAP00000014796
ENSMODP00000014162	ENSMGAP00000002186
ENSMODP00000038772	ENSMGAP00000016662
ENSMODP00000022648	ENSMGAP00000014966
ENSMODP00000025906	ENSMGAP00000011695
ENSMODP00000012236	ENSMGAP00000017895
ENSMODP00000023567	ENSMGAP00000015104
ENSMODP00000011739	ENSMGAP00000018791
ENSMODP00000009725	ENSMGAP00000016052
ENSMODP00000011444	ENSMGAP00000004144
ENSMODP00000000791	ENSMGAP00000007691
ENSMODP00000007665	ENSMGAP00000002187
ENSMODP00000016797	ENSMGAP00000014152
ENSMODP00000016776	ENSMGAP00000014149
ENSMODP00000018496	ENSMGAP00000008484
ENSMODP00000010252	ENSMGAP00000006714
ENSMODP00000019019	ENSMGAP00000009177
ENSMODP00000016596	ENSMGAP00000001320
ENSMODP00000000124	ENSMGAP00000002522
ENSMODP00000041145	ENSMGAP00000004870
ENSMODP00000017830	ENSMGAP00000010407
ENSMODP00000039008	ENSMGAP00000009628
ENSMODP00000012361	ENSMGAP00000011771
ENSMODP00000010132	ENSMGAP00000019682
ENSMODP00000001355	ENSMGAP00000009644
ENSMODP00000028518	ENSMGAP00000002983
ENSMODP00000026821	ENSMGAP00000009938
ENSMODP00000000816	ENSMGAP00000003132
ENSMODP00000009216	ENSMGAP00000009858
ENSMODP00000019885	ENSMGAP00000006133
ENSMODP00000009492	ENSMGAP00000005945
ENSMODP00000024401	ENSMGAP00000003838
ENSMODP00000037713	ENSMGAP00000010556
ENSMODP00000008297	ENSMGAP00000006531
ENSMODP00000041050	ENSMGAP00000004562
ENSMODP00000015411	ENSMGAP00000008270
ENSMODP00000015319	ENSMGAP00000001856
ENSMODP00000016412	ENSMGAP00000004539
ENSMODP00000020476	ENSMGAP00000009638
ENSMODP00000023696	ENSMGAP00000003615
ENSMODP00000037611	ENSMGAP00000005078
ENSMODP00000027434	ENSMGAP00000009287
ENSMODP00000031311	ENSMGAP00000004814
ENSMODP00000019658	ENSMGAP00000011154
ENSMODP00000015699	ENSMGAP00000007148
ENSMODP00000024083	ENSMGAP00000005812
ENSMODP00000000697	ENSMGAP00000000399
ENSMODP00000003756	ENSMGAP00000010016
ENSMODP00000007149	ENSMGAP00000013452
ENSMODP00000007180	ENSMGAP00000007230
ENSMODP00000022846	ENSMGAP00000012616
ENSMODP00000023845	ENSMGAP00000014539
ENSMODP00000022903	ENSMGAP00000014503
ENSMODP00000032620	ENSMGAP00000002504
ENSMODP00000018319	ENSMGAP00000017822
ENSMODP00000035218	ENSMGAP00000008575
ENSMODP00000029205	ENSMGAP00000012924
ENSMODP00000038829	ENSMGAP00000009864
ENSMODP00000032819	ENSMGAP00000008447
ENSMODP00000025861	ENSMGAP00000018296
ENSMODP00000002644	ENSMGAP00000019614
ENSMODP00000023968	ENSMGAP00000008207
ENSMODP00000023159	ENSMGAP00000014644
ENSMODP00000012617	ENSMGAP00000011481
ENSMODP00000011494	ENSMGAP00000007476
ENSMODP00000004167	ENSMGAP00000003679
ENSMODP00000004515	ENSMGAP00000001392
ENSMODP00000008127	ENSMGAP00000002769
ENSMODP00000021102	ENSMGAP00000005216
ENSMODP00000022295	ENSMGAP00000003497
ENSMODP00000009523	ENSMGAP00000002920
ENSMODP00000006484	ENSMGAP00000008618
ENSMODP00000008405	ENSMGAP00000004966
ENSMODP00000008430	ENSMGAP00000004995
ENSMODP00000007529	ENSMGAP00000002159
ENSMODP00000006828	ENSMGAP00000003507
ENSMODP00000021481	ENSMGAP00000016715
ENSMODP00000000973	ENSMGAP00000002388
ENSMODP00000009022	ENSMGAP00000001509
ENSMODP00000017359	ENSMGAP00000014004
ENSMODP00000024816	ENSMGAP00000011517
ENSMODP00000035989	ENSMGAP00000012027
ENSMODP00000024160	ENSMGAP00000017536
ENSMODP00000019294	ENSMGAP00000008745
ENSMODP00000003329	ENSMGAP00000009152
ENSMODP00000015764	ENSMGAP00000006117
ENSMODP00000014783	ENSMGAP00000008371
ENSMODP00000032116	ENSMGAP00000006391
ENSMODP00000018754	ENSMGAP00000009327
ENSMODP00000018312	ENSMGAP00000016067
ENSMODP00000008873	ENSMGAP00000013156
ENSMODP00000004395	ENSMGAP00000000691
ENSMODP00000019727	ENSMGAP00000014914
ENSMODP00000020529	ENSMGAP00000009500
ENSMODP00000019213	ENSMGAP00000011878
ENSMODP00000020250	ENSMGAP00000003784
ENSMODP00000022854	ENSMGAP00000012641
ENSMODP00000013163	ENSMGAP00000009289
ENSMODP00000012554	ENSMGAP00000003484
ENSMODP00000018525	ENSMGAP00000014824
ENSMODP00000024290	ENSMGAP00000007522
ENSMODP00000009668	ENSMGAP00000015786
ENSMODP00000037418	ENSMGAP00000003471
ENSMODP00000005706	ENSMGAP00000017309
ENSMODP00000020931	ENSMGAP00000013349
ENSMODP00000032325	ENSMGAP00000019671
ENSMODP00000013118	ENSMGAP00000010815
ENSMODP00000023956	ENSMGAP00000007206
ENSMODP00000026659	ENSMGAP00000004135
ENSMODP00000015702	ENSMGAP00000002743
ENSMODP00000017261	ENSMGAP00000013868
ENSMODP00000018616	ENSMGAP00000003460
ENSMODP00000017313	ENSMGAP00000001555
ENSMODP00000009360	ENSMGAP00000017743
ENSMODP00000002937	ENSMGAP00000010797
ENSMODP00000021497	ENSMGAP00000000209
ENSMODP00000022964	ENSMGAP00000014185
ENSMODP00000026023	ENSMGAP00000007405
ENSMODP00000041213	ENSMGAP00000004735
ENSMODP00000002256	ENSMGAP00000016810
ENSMODP00000000186	ENSMGAP00000002603
ENSMODP00000014423	ENSMGAP00000002079
ENSMODP00000018657	ENSMGAP00000005578
ENSMODP00000008312	ENSMGAP00000019035
ENSMODP00000002898	ENSMGAP00000018102
ENSMODP00000018904	ENSMGAP00000007374
ENSMODP00000005860	ENSMGAP00000000135
ENSMODP00000002609	ENSMGAP00000019218
ENSMODP00000003624	ENSMGAP00000019572
ENSMODP00000022451	ENSMGAP00000014749
ENSMODP00000016383	ENSMGAP00000010538
ENSMODP00000013113	ENSMGAP00000001317
ENSMODP00000014104	ENSMGAP00000002262
ENSMODP00000020160	ENSMGAP00000000665
ENSMODP00000002602	ENSMGAP00000005800
ENSMODP00000036781	ENSMGAP00000018832
ENSMODP00000013261	ENSMGAP00000014846
ENSMODP00000020530	ENSMGAP00000009473
ENSMODP00000025440	ENSMGAP00000002894
ENSMODP00000022264	ENSMGAP00000014157
ENSMODP00000036209	ENSMGAP00000010017
ENSMODP00000013319	ENSMGAP00000001598
ENSMODP00000015845	ENSMGAP00000006329
ENSMODP00000019374	ENSMGAP00000005262
ENSMODP00000018219	ENSMGAP00000007327
ENSMODP00000017946	ENSMGAP00000000476
ENSMODP00000025123	ENSMGAP00000009951
ENSMODP00000017800	ENSMGAP00000008527
ENSMODP00000025750	ENSMGAP00000006032
ENSMODP00000000418	ENSMGAP00000006565
ENSMODP00000023657	ENSMGAP00000011234
ENSMODP00000003236	ENSMGAP00000007218
ENSMODP00000006339	ENSMGAP00000004125
ENSMODP00000010824	ENSMGAP00000016022
ENSMODP00000017894	ENSMGAP00000004548
ENSMODP00000009961	ENSMGAP00000015534
ENSMODP00000017678	ENSMGAP00000018675
ENSMODP00000017481	ENSMGAP00000001473
ENSMODP00000021054	ENSMGAP00000008989
ENSMODP00000024395	ENSMGAP00000008715
ENSMODP00000030235	ENSMGAP00000015071
ENSMODP00000002004	ENSMGAP00000003747
ENSMODP00000011557	ENSMGAP00000010508
ENSMODP00000030221	ENSMGAP00000016601
ENSMODP00000032196	ENSMGAP00000002431
ENSMODP00000006487	ENSMGAP00000004487
ENSMODP00000024127	ENSMGAP00000006888
ENSMODP00000037078	ENSMGAP00000007784
ENSMODP00000017312	ENSMGAP00000009457
ENSMODP00000037951	ENSMGAP00000004615
ENSMODP00000009275	ENSMGAP00000009139
ENSMODP00000021045	ENSMGAP00000013241
ENSMODP00000005486	ENSMGAP00000018000
ENSMODP00000019852	ENSMGAP00000014955
ENSMODP00000021177	ENSMGAP00000012164
ENSMODP00000021178	ENSMGAP00000006978
ENSMODP00000024819	ENSMGAP00000011461
ENSMODP00000036771	ENSMGAP00000014248
ENSMODP00000036552	ENSMGAP00000001695
ENSMODP00000022937	ENSMGAP00000014160
ENSMODP00000000907	ENSMGAP00000000890
ENSMODP00000013468	ENSMGAP00000002547
ENSMODP00000008971	ENSMGAP00000010849
ENSMODP00000033461	ENSMGAP00000002948
ENSMODP00000035233	ENSMGAP00000004484
ENSMODP00000017492	ENSMGAP00000001331
ENSMODP00000008355	ENSMGAP00000012237
ENSMODP00000003515	ENSMGAP00000013499
ENSMODP00000001582	ENSMGAP00000017706
ENSMODP00000024280	ENSMGAP00000011138
ENSMODP00000023745	ENSMGAP00000011147
ENSMODP00000021758	ENSMGAP00000004754
ENSMODP00000002800	ENSMGAP00000013902
ENSMODP00000028428	ENSMGAP00000002309
ENSMODP00000000114	ENSMGAP00000006330
ENSMODP00000019205	ENSMGAP00000008607
ENSMODP00000036012	ENSMGAP00000013505
ENSMODP00000012021	ENSMGAP00000007599
ENSMODP00000036078	ENSMGAP00000009440
ENSMODP00000001370	ENSMGAP00000005091
ENSMODP00000002441	ENSMGAP00000000867
ENSMODP00000000741	ENSMGAP00000012643
ENSMODP00000010072	ENSMGAP00000000835
ENSMODP00000012052	ENSMGAP00000013927
ENSMODP00000028915	ENSMGAP00000011667
ENSMODP00000010141	ENSMGAP00000008832
ENSMODP00000009159	ENSMGAP00000006529
ENSMODP00000022310	ENSMGAP00000014350
ENSMODP00000034350	ENSMGAP00000010572
ENSMODP00000002477	ENSMGAP00000011062
ENSMODP00000009106	ENSMGAP00000012625
ENSMODP00000014850	ENSMGAP00000002554
ENSMODP00000027297	ENSMGAP00000017792
ENSMODP00000020839	ENSMGAP00000017792
ENSMODP00000010194	ENSMGAP00000004755
ENSMODP00000010203	ENSMGAP00000000197
ENSMODP00000021535	ENSMGAP00000013610
ENSMODP00000020738	ENSMGAP00000005033
ENSMODP00000013260	ENSMGAP00000003074
ENSMODP00000033015	ENSMGAP00000003392
ENSMODP00000009387	ENSMGAP00000011071
ENSMODP00000012275	ENSMGAP00000001289
ENSMODP00000019009	ENSMGAP00000008121
ENSMODP00000005715	ENSMGAP00000006195
ENSMODP00000008002	ENSMGAP00000003060
ENSMODP00000031085	ENSMGAP00000003452
ENSMODP00000036939	ENSMGAP00000017929
ENSMODP00000020479	ENSMGAP00000009595
ENSMODP00000020611	ENSMGAP00000009338
ENSMODP00000007129	ENSMGAP00000001773
ENSMODP00000016595	ENSMGAP00000002310
ENSMODP00000001638	ENSMGAP00000000888
ENSMODP00000017712	ENSMGAP00000003488
ENSMODP00000005879	ENSMGAP00000007183
ENSMODP00000022055	ENSMGAP00000014029
ENSMODP00000001554	ENSMGAP00000000392
ENSMODP00000002202	ENSMGAP00000001912
ENSMODP00000015259	ENSMGAP00000010037
ENSMODP00000012001	ENSMGAP00000017473
ENSMODP00000005650	ENSMGAP00000014015
ENSMODP00000023481	ENSMGAP00000015063
ENSMODP00000003290	ENSMGAP00000019145
ENSMODP00000011933	ENSMGAP00000006188
ENSMODP00000019199	ENSMGAP00000011727
ENSMODP00000019847	ENSMGAP00000009619
ENSMODP00000002167	ENSMGAP00000007264
ENSMODP00000005932	ENSMGAP00000010862
ENSMODP00000010233	ENSMGAP00000012095
ENSMODP00000024648	ENSMGAP00000008529
ENSMODP00000016057	ENSMGAP00000005874
ENSMODP00000002434	ENSMGAP00000011094
ENSMODP00000011834	ENSMGAP00000007567
ENSMODP00000020783	ENSMGAP00000003810
ENSMODP00000002228	ENSMGAP00000002680
ENSMODP00000000793	ENSMGAP00000013676
ENSMODP00000000687	ENSMGAP00000011085
ENSMODP00000034936	ENSMGAP00000017003
ENSMODP00000033076	ENSMGAP00000016516
ENSMODP00000028443	ENSMGAP00000017069
ENSMODP00000008112	ENSMGAP00000013010
ENSMODP00000015125	ENSMGAP00000014751
ENSMODP00000019371	ENSMGAP00000005293
ENSMODP00000024524	ENSMGAP00000004317
ENSMODP00000017789	ENSMGAP00000004090
ENSMODP00000003932	ENSMGAP00000009202
ENSMODP00000007920	ENSMGAP00000002619
ENSMODP00000018051	ENSMGAP00000004514
ENSMODP00000012026	ENSMGAP00000005969
ENSMODP00000009589	ENSMGAP00000010632
ENSMODP00000005299	ENSMGAP00000006547
ENSMODP00000000639	ENSMGAP00000012707
ENSMODP00000020038	ENSMGAP00000005785
ENSMODP00000008498	ENSMGAP00000009300
ENSMODP00000023369	ENSMGAP00000015299
ENSMODP00000034386	ENSMGAP00000002176
ENSMODP00000015347	ENSMGAP00000005441
ENSMODP00000001142	ENSMGAP00000018918
ENSMODP00000024847	ENSMGAP00000011035
ENSMODP00000036121	ENSMGAP00000013212
ENSMODP00000022758	ENSMGAP00000015044
ENSMODP00000021480	ENSMGAP00000017429
ENSMODP00000013556	ENSMGAP00000002665
ENSMODP00000011601	ENSMGAP00000011845
ENSMODP00000002901	ENSMGAP00000010828
ENSMODP00000040987	ENSMGAP00000015525
ENSMODP00000015350	ENSMGAP00000004508
ENSMODP00000017278	ENSMGAP00000009525
ENSMODP00000016660	ENSMGAP00000019160
ENSMODP00000024179	ENSMGAP00000007985
ENSMODP00000018686	ENSMGAP00000005511
ENSMODP00000010668	ENSMGAP00000014358
ENSMODP00000010685	ENSMGAP00000012543
ENSMODP00000037792	ENSMGAP00000015594
ENSMODP00000014851	ENSMGAP00000009855
ENSMODP00000013914	ENSMGAP00000019458
ENSMODP00000014899	ENSMGAP00000000729
ENSMODP00000014568	ENSMGAP00000000083
ENSMODP00000019148	ENSMGAP00000012890
ENSMODP00000021861	ENSMGAP00000013856
ENSMODP00000011775	ENSMGAP00000011772
ENSMODP00000012321	ENSMGAP00000001185
ENSMODP00000003060	ENSMGAP00000001700
ENSMODP00000016525	ENSMGAP00000014563
ENSMODP00000007256	ENSMGAP00000012904
ENSMODP00000005053	ENSMGAP00000004140
ENSMODP00000015918	ENSMGAP00000009610
ENSMODP00000033707	ENSMGAP00000000040
ENSMODP00000025296	ENSMGAP00000017498
ENSMODP00000012686	ENSMGAP00000011410
ENSMODP00000025770	ENSMGAP00000005727
ENSMODP00000032051	ENSMGAP00000008671
ENSMODP00000038746	ENSMGAP00000012304
ENSMODP00000007051	ENSMGAP00000012838
ENSMODP00000027463	ENSMGAP00000007216
ENSMODP00000003396	ENSMGAP00000004990
ENSMODP00000026561	ENSMGAP00000006693
ENSMODP00000010853	ENSMGAP00000004893
ENSMODP00000001168	ENSMGAP00000003628
ENSMODP00000001969	ENSMGAP00000000303
ENSMODP00000012416	ENSMGAP00000004206
ENSMODP00000020938	ENSMGAP00000014982
ENSMODP00000021339	ENSMGAP00000003341
ENSMODP00000009804	ENSMGAP00000019073
ENSMODP00000010471	ENSMGAP00000012500
ENSMODP00000020833	ENSMGAP00000000163
ENSMODP00000012645	ENSMGAP00000009822
ENSMODP00000003481	ENSMGAP00000013486
ENSMODP00000024554	ENSMGAP00000012423
ENSMODP00000012792	ENSMGAP00000002622
ENSMODP00000013213	ENSMGAP00000012469
ENSMODP00000013290	ENSMGAP00000008837
ENSMODP00000007874	ENSMGAP00000009264
ENSMODP00000015503	ENSMGAP00000007297
ENSMODP00000024151	ENSMGAP00000007414
ENSMODP00000022843	ENSMGAP00000012606
ENSMODP00000024545	ENSMGAP00000010965
ENSMODP00000029367	ENSMGAP00000007771
ENSMODP00000021821	ENSMGAP00000013779
ENSMODP00000001476	ENSMGAP00000002655
ENSMODP00000017495	ENSMGAP00000010226
ENSMODP00000016142	ENSMGAP00000002848
ENSMODP00000027860	ENSMGAP00000006774
ENSMODP00000020148	ENSMGAP00000000873
ENSMODP00000019081	ENSMGAP00000012375
ENSMODP00000013546	ENSMGAP00000012358
ENSMODP00000004690	ENSMGAP00000001305
ENSMODP00000021447	ENSMGAP00000013807
ENSMODP00000001460	ENSMGAP00000001223
ENSMODP00000039626	ENSMGAP00000005421
ENSMODP00000006532	ENSMGAP00000006861
ENSMODP00000017485	ENSMGAP00000009110
ENSMODP00000021660	ENSMGAP00000004865
ENSMODP00000007263	ENSMGAP00000012982
ENSMODP00000022411	ENSMGAP00000014228
ENSMODP00000010084	ENSMGAP00000010774
ENSMODP00000016985	ENSMGAP00000001904
ENSMODP00000014754	ENSMGAP00000005077
ENSMODP00000009505	ENSMGAP00000002231
ENSMODP00000014777	ENSMGAP00000009641
ENSMODP00000005548	ENSMGAP00000007675
ENSMODP00000007903	ENSMGAP00000013343
ENSMODP00000001707	ENSMGAP00000015676
ENSMODP00000023656	ENSMGAP00000011392
ENSMODP00000037403	ENSMGAP00000001551
ENSMODP00000016164	ENSMGAP00000006177
ENSMODP00000004592	ENSMGAP00000009833
ENSMODP00000026588	ENSMGAP00000011415
ENSMODP00000010683	ENSMGAP00000007446
ENSMODP00000016395	ENSMGAP00000014532
ENSMODP00000025526	ENSMGAP00000002658
ENSMODP00000023437	ENSMGAP00000000102
ENSMODP00000014968	ENSMGAP00000004905
ENSMODP00000026281	ENSMGAP00000015341
ENSMODP00000022865	ENSMGAP00000012682
ENSMODP00000012153	ENSMGAP00000007837
ENSMODP00000034776	ENSMGAP00000010013
ENSMODP00000001874	ENSMGAP00000012243
ENSMODP00000032142	ENSMGAP00000007750
ENSMODP00000002840	ENSMGAP00000000566
ENSMODP00000002422	ENSMGAP00000000615
ENSMODP00000009399	ENSMGAP00000009802
ENSMODP00000003128	ENSMGAP00000010530
ENSMODP00000025491	ENSMGAP00000015588
ENSMODP00000032606	ENSMGAP00000006048
ENSMODP00000007131	ENSMGAP00000009006
ENSMODP00000024419	ENSMGAP00000008871
ENSMODP00000019615	ENSMGAP00000006521
ENSMODP00000023402	ENSMGAP00000000037
ENSMODP00000014693	ENSMGAP00000004509
ENSMODP00000021739	ENSMGAP00000013714
ENSMODP00000012802	ENSMGAP00000012259
ENSMODP00000009957	ENSMGAP00000017938
ENSMODP00000000631	ENSMGAP00000000997
ENSMODP00000003395	ENSMGAP00000006472
ENSMODP00000017672	ENSMGAP00000001186
ENSMODP00000014280	ENSMGAP00000013723
ENSMODP00000015329	ENSMGAP00000005705
ENSMODP00000003002	ENSMGAP00000012478
ENSMODP00000021526	ENSMGAP00000000323
ENSMODP00000022164	ENSMGAP00000014088
ENSMODP00000032193	ENSMGAP00000001315
ENSMODP00000006393	ENSMGAP00000014799
ENSMODP00000020384	ENSMGAP00000009757
ENSMODP00000012734	ENSMGAP00000011250
ENSMODP00000024360	ENSMGAP00000017821
ENSMODP00000005767	ENSMGAP00000003457
ENSMODP00000006840	ENSMGAP00000003493
ENSMODP00000005371	ENSMGAP00000010197
ENSMODP00000022447	ENSMGAP00000014258
ENSMODP00000000668	ENSMGAP00000011093
ENSMODP00000015486	ENSMGAP00000005471
ENSMODP00000018392	ENSMGAP00000001232
ENSMODP00000013511	ENSMGAP00000000633
ENSMODP00000009035	ENSMGAP00000011999
ENSMODP00000020293	ENSMGAP00000004085
ENSMODP00000029415	ENSMGAP00000013853
ENSMODP00000012767	ENSMGAP00000009568
ENSMODP00000018547	ENSMGAP00000011456
ENSMODP00000003005	ENSMGAP00000018450
ENSMODP00000026226	ENSMGAP00000015420
ENSMODP00000005319	ENSMGAP00000017659
ENSMODP00000040033	ENSMGAP00000014543
ENSMODP00000020374	ENSMGAP00000008321
ENSMODP00000035531	ENSMGAP00000018700
ENSMODP00000026658	ENSMGAP00000009481
ENSMODP00000036146	ENSMGAP00000019061
ENSMODP00000001449	ENSMGAP00000002409
ENSMODP00000016184	ENSMGAP00000000838
ENSMODP00000019790	ENSMGAP00000009320
ENSMODP00000034105	ENSMGAP00000009865
ENSMODP00000036033	ENSMGAP00000014365
ENSMODP00000020732	ENSMGAP00000016491
ENSMODP00000013217	ENSMGAP00000003093
ENSMODP00000021631	ENSMGAP00000000259
ENSMODP00000021551	ENSMGAP00000013660
ENSMODP00000024814	ENSMGAP00000018802
ENSMODP00000001518	ENSMGAP00000013462
ENSMODP00000000102	ENSMGAP00000005454
ENSMODP00000018034	ENSMGAP00000017115
ENSMODP00000022951	ENSMGAP00000014533
ENSMODP00000018218	ENSMGAP00000016753
ENSMODP00000028988	ENSMGAP00000017006
ENSMODP00000014723	ENSMGAP00000010506
ENSMODP00000005738	ENSMGAP00000017533
ENSMODP00000012762	ENSMGAP00000002473
ENSMODP00000021407	ENSMGAP00000002661
ENSMODP00000036739	ENSMGAP00000016470
ENSMODP00000035967	ENSMGAP00000005797
ENSMODP00000011321	ENSMGAP00000001844
ENSMODP00000023108	ENSMGAP00000009921
ENSMODP00000007998	ENSMGAP00000009324
ENSMODP00000012199	ENSMGAP00000010154
ENSMODP00000003082	ENSMGAP00000008398
ENSMODP00000022352	ENSMGAP00000014330
ENSMODP00000019437	ENSMGAP00000010879
ENSMODP00000008622	ENSMGAP00000001926
ENSMODP00000007829	ENSMGAP00000003247
ENSMODP00000001808	ENSMGAP00000015683
ENSMODP00000014618	ENSMGAP00000000579
ENSMODP00000015808	ENSMGAP00000005569
ENSMODP00000036766	ENSMGAP00000003431
ENSMODP00000033497	ENSMGAP00000011965
ENSMODP00000024696	ENSMGAP00000003436
ENSMODP00000038843	ENSMGAP00000003244
ENSMODP00000005674	ENSMGAP00000015537
ENSMODP00000022245	ENSMGAP00000003101
ENSMODP00000018488	ENSMGAP00000006824
ENSMODP00000006974	ENSMGAP00000011342
ENSMODP00000031737	ENSMGAP00000013947
ENSMODP00000023016	ENSMGAP00000002814
ENSMODP00000010701	ENSMGAP00000003022
ENSMODP00000022226	ENSMGAP00000003342
ENSMODP00000040042	ENSMGAP00000015223
ENSMODP00000038847	ENSMGAP00000001659
ENSMODP00000028989	ENSMGAP00000015075
ENSMODP00000035969	ENSMGAP00000002293
ENSMODP00000026850	ENSMGAP00000010348
ENSMODP00000013104	ENSMGAP00000009785
ENSMODP00000003605	ENSMGAP00000004748
ENSMODP00000017566	ENSMGAP00000003002
ENSMODP00000020041	ENSMGAP00000007430
ENSMODP00000001069	ENSMGAP00000006031
ENSMODP00000017701	ENSMGAP00000008719
ENSMODP00000002771	ENSMGAP00000006750
ENSMODP00000024427	ENSMGAP00000002682
ENSMODP00000000487	ENSMGAP00000012971
ENSMODP00000013056	ENSMGAP00000008701
ENSMODP00000024833	ENSMGAP00000011216
ENSMODP00000023363	ENSMGAP00000015296
ENSMODP00000022708	ENSMGAP00000012471
ENSMODP00000006499	ENSMGAP00000008629
ENSMODP00000009689	ENSMGAP00000002957
ENSMODP00000011634	ENSMGAP00000001521
ENSMODP00000006124	ENSMGAP00000018615
ENSMODP00000029511	ENSMGAP00000016993
ENSMODP00000020858	ENSMGAP00000019760
ENSMODP00000020716	ENSMGAP00000006922
ENSMODP00000008863	ENSMGAP00000009640
ENSMODP00000000849	ENSMGAP00000013307
ENSMODP00000005154	ENSMGAP00000013549
ENSMODP00000012678	ENSMGAP00000009815
ENSMODP00000034653	ENSMGAP00000010549
ENSMODP00000040762	ENSMGAP00000000020
ENSMODP00000008902	ENSMGAP00000001953
ENSMODP00000009055	ENSMGAP00000008643
ENSMODP00000006750	ENSMGAP00000013976
ENSMODP00000031036	ENSMGAP00000003882
ENSMODP00000012246	ENSMGAP00000001229
ENSMODP00000014983	ENSMGAP00000010606
ENSMODP00000015285	ENSMGAP00000005804
ENSMODP00000006681	ENSMGAP00000013027
ENSMODP00000034265	ENSMGAP00000010762
ENSMODP00000003670	ENSMGAP00000001915
ENSMODP00000004738	ENSMGAP00000019670
ENSMODP00000009316	ENSMGAP00000012557
ENSMODP00000023716	ENSMGAP00000004776
ENSMODP00000023221	ENSMGAP00000000870
ENSMODP00000002612	ENSMGAP00000013669
ENSMODP00000009526	ENSMGAP00000007688
ENSMODP00000002150	ENSMGAP00000002556
ENSMODP00000010302	ENSMGAP00000011888
ENSMODP00000017550	ENSMGAP00000009091
ENSMODP00000000142	ENSMGAP00000005525
ENSMODP00000009180	ENSMGAP00000016251
ENSMODP00000005405	ENSMGAP00000003916
ENSMODP00000019993	ENSMGAP00000002734
ENSMODP00000025551	ENSMGAP00000000653
ENSMODP00000019007	ENSMGAP00000006873
ENSMODP00000017961	ENSMGAP00000004381
ENSMODP00000000853	ENSMGAP00000012622
ENSMODP00000019581	ENSMGAP00000002326
ENSMODP00000037525	ENSMGAP00000010155
ENSMODP00000021313	ENSMGAP00000005770
ENSMODP00000001680	ENSMGAP00000012316
ENSMODP00000014520	ENSMGAP00000006903
ENSMODP00000010772	ENSMGAP00000003134
ENSMODP00000024109	ENSMGAP00000008709
ENSMODP00000026473	ENSMGAP00000002122
ENSMODP00000017144	ENSMGAP00000008584
ENSMODP00000024317	ENSMGAP00000007275
ENSMODP00000002551	ENSMGAP00000006259
ENSMODP00000013240	ENSMGAP00000002645
ENSMODP00000010047	ENSMGAP00000010799
ENSMODP00000025625	ENSMGAP00000011572
ENSMODP00000001202	ENSMGAP00000001756
ENSMODP00000008362	ENSMGAP00000007306
ENSMODP00000010954	ENSMGAP00000016020
ENSMODP00000026097	ENSMGAP00000005902
ENSMODP00000032258	ENSMGAP00000000828
ENSMODP00000040103	ENSMGAP00000014208
ENSMODP00000022868	ENSMGAP00000014722
ENSMODP00000034578	ENSMGAP00000005457
ENSMODP00000018601	ENSMGAP00000016366
ENSMODP00000039451	ENSMGAP00000017846
ENSMODP00000021286	ENSMGAP00000006709
ENSMODP00000020168	ENSMGAP00000001027
ENSMODP00000021094	ENSMGAP00000004634
ENSMODP00000036241	ENSMGAP00000001112
ENSMODP00000013599	ENSMGAP00000007651
ENSMODP00000035037	ENSMGAP00000010582
ENSMODP00000000041	ENSMGAP00000008894
ENSMODP00000019955	ENSMGAP00000007328
ENSMODP00000010396	ENSMGAP00000005846
ENSMODP00000003358	ENSMGAP00000000256
ENSMODP00000024785	ENSMGAP00000010877
ENSMODP00000006094	ENSMGAP00000000251
ENSMODP00000003352	ENSMGAP00000001694
ENSMODP00000002223	ENSMGAP00000019190
ENSMODP00000013192	ENSMGAP00000003138
ENSMODP00000029137	ENSMGAP00000009459
ENSMODP00000026613	ENSMGAP00000009794
ENSMODP00000004771	ENSMGAP00000015740
ENSMODP00000038160	ENSMGAP00000007757
ENSMODP00000006270	ENSMGAP00000014053
ENSMODP00000028994	ENSMGAP00000015288
ENSMODP00000006284	ENSMGAP00000014062
ENSMODP00000006052	ENSMGAP00000004237
ENSMODP00000011935	ENSMGAP00000019350
ENSMODP00000013153	ENSMGAP00000001837
ENSMODP00000037975	ENSMGAP00000011457
ENSMODP00000026862	ENSMGAP00000010631
ENSMODP00000012974	ENSMGAP00000008667
ENSMODP00000021921	ENSMGAP00000018907
ENSMODP00000000754	ENSMGAP00000007710
ENSMODP00000037746	ENSMGAP00000007408
ENSMODP00000023117	ENSMGAP00000001576
ENSMODP00000003841	ENSMGAP00000013579
ENSMODP00000009713	ENSMGAP00000004320
ENSMODP00000024469	ENSMGAP00000009023
ENSMODP00000006375	ENSMGAP00000008440
ENSMODP00000014567	ENSMGAP00000014471
ENSMODP00000040539	ENSMGAP00000017662
ENSMODP00000029504	ENSMGAP00000002939
ENSMODP00000022041	ENSMGAP00000014005
ENSMODP00000024370	ENSMGAP00000008156
ENSMODP00000006466	ENSMGAP00000013042
ENSMODP00000015484	ENSMGAP00000005429
ENSMODP00000008872	ENSMGAP00000012662
ENSMODP00000039714	ENSMGAP00000013858
ENSMODP00000026271	ENSMGAP00000015395
ENSMODP00000007680	ENSMGAP00000004837
ENSMODP00000002455	ENSMGAP00000019038
ENSMODP00000001556	ENSMGAP00000013465
ENSMODP00000011393	ENSMGAP00000010825
ENSMODP00000017763	ENSMGAP00000008614
ENSMODP00000012779	ENSMGAP00000008612
ENSMODP00000016928	ENSMGAP00000012442
ENSMODP00000018587	ENSMGAP00000003096
ENSMODP00000004079	ENSMGAP00000007662
ENSMODP00000005398	ENSMGAP00000013818
ENSMODP00000006699	ENSMGAP00000004369
ENSMODP00000019316	ENSMGAP00000008901
ENSMODP00000002929	ENSMGAP00000009067
ENSMODP00000026219	ENSMGAP00000015434
ENSMODP00000012150	ENSMGAP00000000786
ENSMODP00000000824	ENSMGAP00000012634
ENSMODP00000000777	ENSMGAP00000013682
ENSMODP00000011812	ENSMGAP00000013502
ENSMODP00000025627	ENSMGAP00000011574
ENSMODP00000005908	ENSMGAP00000000951
ENSMODP00000014225	ENSMGAP00000010063
ENSMODP00000022763	ENSMGAP00000015045
ENSMODP00000024040	ENSMGAP00000005737
ENSMODP00000003103	ENSMGAP00000007251
ENSMODP00000016729	ENSMGAP00000014498
ENSMODP00000021388	ENSMGAP00000002852
ENSMODP00000012700	ENSMGAP00000009937
ENSMODP00000001785	ENSMGAP00000011254
ENSMODP00000015281	ENSMGAP00000003699
ENSMODP00000011542	ENSMGAP00000010614
ENSMODP00000013216	ENSMGAP00000011202
ENSMODP00000014354	ENSMGAP00000003102
ENSMODP00000004962	ENSMGAP00000017717
ENSMODP00000035265	ENSMGAP00000009204
ENSMODP00000012011	ENSMGAP00000007198
ENSMODP00000021455	ENSMGAP00000012206
ENSMODP00000007161	ENSMGAP00000009040
ENSMODP00000000544	ENSMGAP00000013128
ENSMODP00000011975	ENSMGAP00000014254
ENSMODP00000018478	ENSMGAP00000008375
ENSMODP00000008222	ENSMGAP00000010241
ENSMODP00000008442	ENSMGAP00000006431
ENSMODP00000022071	ENSMGAP00000014030
ENSMODP00000008245	ENSMGAP00000012167
ENSMODP00000008694	ENSMGAP00000007922
ENSMODP00000015844	ENSMGAP00000005338
ENSMODP00000015425	ENSMGAP00000008281
ENSMODP00000020481	ENSMGAP00000009584
ENSMODP00000000130	ENSMGAP00000002361
ENSMODP00000035626	ENSMGAP00000013073
ENSMODP00000022002	ENSMGAP00000000245
ENSMODP00000021450	ENSMGAP00000006625
ENSMODP00000003647	ENSMGAP00000007118
ENSMODP00000026607	ENSMGAP00000009709
ENSMODP00000025611	ENSMGAP00000011471
ENSMODP00000000546	ENSMGAP00000001058
ENSMODP00000000474	ENSMGAP00000001333
ENSMODP00000021283	ENSMGAP00000017217
ENSMODP00000008527	ENSMGAP00000012730
ENSMODP00000020228	ENSMGAP00000017223
ENSMODP00000007060	ENSMGAP00000005368
ENSMODP00000022087	ENSMGAP00000014034
ENSMODP00000021240	ENSMGAP00000006854
ENSMODP00000011441	ENSMGAP00000018057
ENSMODP00000025223	ENSMGAP00000010074
ENSMODP00000004255	ENSMGAP00000008394
ENSMODP00000029564	ENSMGAP00000004358
ENSMODP00000025606	ENSMGAP00000011382
ENSMODP00000007941	ENSMGAP00000011929
ENSMODP00000003943	ENSMGAP00000009941
ENSMODP00000011968	ENSMGAP00000013901
ENSMODP00000010565	ENSMGAP00000001205
ENSMODP00000005501	ENSMGAP00000007019
ENSMODP00000007504	ENSMGAP00000002353
ENSMODP00000009233	ENSMGAP00000011927
ENSMODP00000000429	ENSMGAP00000016128
ENSMODP00000030288	ENSMGAP00000011230
ENSMODP00000032640	ENSMGAP00000013520
ENSMODP00000021958	ENSMGAP00000009799
ENSMODP00000020109	ENSMGAP00000010671
ENSMODP00000038348	ENSMGAP00000015200
ENSMODP00000017177	ENSMGAP00000000104
ENSMODP00000024001	ENSMGAP00000005237
ENSMODP00000020113	ENSMGAP00000002433
ENSMODP00000000253	ENSMGAP00000019223
ENSMODP00000000694	ENSMGAP00000013242
ENSMODP00000023226	ENSMGAP00000004393
ENSMODP00000011527	ENSMGAP00000003639
ENSMODP00000023002	ENSMGAP00000002919
ENSMODP00000023757	ENSMGAP00000010334
ENSMODP00000022263	ENSMGAP00000012185
ENSMODP00000009451	ENSMGAP00000014640
ENSMODP00000004684	ENSMGAP00000006766
ENSMODP00000025445	ENSMGAP00000005055
ENSMODP00000023786	ENSMGAP00000012137
ENSMODP00000021940	ENSMGAP00000010180
ENSMODP00000001437	ENSMGAP00000013213
ENSMODP00000015265	ENSMGAP00000016584
ENSMODP00000025116	ENSMGAP00000010111
ENSMODP00000010724	ENSMGAP00000005619
ENSMODP00000002862	ENSMGAP00000001760
ENSMODP00000034611	ENSMGAP00000009529
ENSMODP00000013262	ENSMGAP00000018704
ENSMODP00000024259	ENSMGAP00000019093
ENSMODP00000022965	ENSMGAP00000014540
ENSMODP00000012834	ENSMGAP00000000739
ENSMODP00000021258	ENSMGAP00000006742
ENSMODP00000001629	ENSMGAP00000003205
ENSMODP00000015598	ENSMGAP00000005779
ENSMODP00000017667	ENSMGAP00000014295
ENSMODP00000038519	ENSMGAP00000018188
ENSMODP00000021301	ENSMGAP00000000140
ENSMODP00000021025	ENSMGAP00000006172
ENSMODP00000010310	ENSMGAP00000011644
ENSMODP00000030140	ENSMGAP00000016548
ENSMODP00000010341	ENSMGAP00000011824
ENSMODP00000021895	ENSMGAP00000012195
ENSMODP00000020125	ENSMGAP00000005450
ENSMODP00000019344	ENSMGAP00000012070
ENSMODP00000002481	ENSMGAP00000013253
ENSMODP00000035740	ENSMGAP00000009066
ENSMODP00000010567	ENSMGAP00000006876
ENSMODP00000032902	ENSMGAP00000002071
ENSMODP00000025486	ENSMGAP00000002737
ENSMODP00000009701	ENSMGAP00000015526
ENSMODP00000030251	ENSMGAP00000015121
ENSMODP00000020714	ENSMGAP00000009081
ENSMODP00000021483	ENSMGAP00000015565
ENSMODP00000021469	ENSMGAP00000015564
ENSMODP00000023550	ENSMGAP00000000643
ENSMODP00000020056	ENSMGAP00000005734
ENSMODP00000001145	ENSMGAP00000015351
ENSMODP00000018020	ENSMGAP00000004467
ENSMODP00000004384	ENSMGAP00000007008
ENSMODP00000026009	ENSMGAP00000007508
ENSMODP00000027349	ENSMGAP00000006897
ENSMODP00000033729	ENSMGAP00000010581
ENSMODP00000023115	ENSMGAP00000009823
ENSMODP00000003743	ENSMGAP00000019178
ENSMODP00000026955	ENSMGAP00000001470
ENSMODP00000032086	ENSMGAP00000003698
ENSMODP00000020434	ENSMGAP00000006487
ENSMODP00000000944	ENSMGAP00000010945
ENSMODP00000000829	ENSMGAP00000013083
ENSMODP00000009813	ENSMGAP00000002054
ENSMODP00000009933	ENSMGAP00000002014
ENSMODP00000012354	ENSMGAP00000009796
ENSMODP00000002565	ENSMGAP00000015802
ENSMODP00000020280	ENSMGAP00000003889
ENSMODP00000008619	ENSMGAP00000012100
ENSMODP00000005464	ENSMGAP00000007532
ENSMODP00000025778	ENSMGAP00000005822
ENSMODP00000001039	ENSMGAP00000006040
ENSMODP00000015401	ENSMGAP00000018565
ENSMODP00000018053	ENSMGAP00000000866
ENSMODP00000003470	ENSMGAP00000015271
ENSMODP00000012022	ENSMGAP00000006269
ENSMODP00000003356	ENSMGAP00000016150
ENSMODP00000011738	ENSMGAP00000015806
ENSMODP00000018820	ENSMGAP00000005467
ENSMODP00000007107	ENSMGAP00000002017
ENSMODP00000038322	ENSMGAP00000018956
ENSMODP00000030082	ENSMGAP00000005050
ENSMODP00000013888	ENSMGAP00000010065
ENSMODP00000034131	ENSMGAP00000017700
ENSMODP00000017409	ENSMGAP00000002364
ENSMODP00000001778	ENSMGAP00000010602
ENSMODP00000022887	ENSMGAP00000014488
ENSMODP00000006007	ENSMGAP00000000387
ENSMODP00000038040	ENSMGAP00000012958
ENSMODP00000010172	ENSMGAP00000001649
ENSMODP00000003064	ENSMGAP00000006276
ENSMODP00000027239	ENSMGAP00000013186
ENSMODP00000011818	ENSMGAP00000016301
ENSMODP00000035890	ENSMGAP00000016980
ENSMODP00000005986	ENSMGAP00000016615
ENSMODP00000017301	ENSMGAP00000005875
ENSMODP00000002334	ENSMGAP00000013589
ENSMODP00000012158	ENSMGAP00000000755
ENSMODP00000025871	ENSMGAP00000011783
ENSMODP00000000263	ENSMGAP00000006685
ENSMODP00000011779	ENSMGAP00000006819
ENSMODP00000012047	ENSMGAP00000011638
ENSMODP00000002275	ENSMGAP00000002169
ENSMODP00000009126	ENSMGAP00000000891
ENSMODP00000002600	ENSMGAP00000011022
ENSMODP00000024566	ENSMGAP00000018590
ENSMODP00000002126	ENSMGAP00000004955
ENSMODP00000006925	ENSMGAP00000001218
ENSMODP00000023154	ENSMGAP00000014643
ENSMODP00000007001	ENSMGAP00000012832
ENSMODP00000019710	ENSMGAP00000011121
ENSMODP00000003121	ENSMGAP00000013825
ENSMODP00000001852	ENSMGAP00000005129
ENSMODP00000032776	ENSMGAP00000016158
ENSMODP00000021504	ENSMGAP00000000288
ENSMODP00000022725	ENSMGAP00000015107
ENSMODP00000017677	ENSMGAP00000008771
ENSMODP00000021594	ENSMGAP00000015574
ENSMODP00000014441	ENSMGAP00000009870
ENSMODP00000004536	ENSMGAP00000007086
ENSMODP00000025429	ENSMGAP00000002992
ENSMODP00000021409	ENSMGAP00000015557
ENSMODP00000008469	ENSMGAP00000019694
ENSMODP00000025502	ENSMGAP00000011052
ENSMODP00000020364	ENSMGAP00000004976
ENSMODP00000001657	ENSMGAP00000012968
ENSMODP00000022572	ENSMGAP00000018182
ENSMODP00000041088	ENSMGAP00000006999
ENSMODP00000012818	ENSMGAP00000002903
ENSMODP00000036499	ENSMGAP00000009699
ENSMODP00000002162	ENSMGAP00000001332
ENSMODP00000017973	ENSMGAP00000007221
ENSMODP00000007706	ENSMGAP00000003291
ENSMODP00000019151	ENSMGAP00000011162
ENSMODP00000011885	ENSMGAP00000019437
ENSMODP00000020305	ENSMGAP00000004312
ENSMODP00000029006	ENSMGAP00000014971
ENSMODP00000024282	ENSMGAP00000007592
ENSMODP00000011356	ENSMGAP00000011468
ENSMODP00000002347	ENSMGAP00000005842
ENSMODP00000005643	ENSMGAP00000014504
ENSMODP00000002270	ENSMGAP00000002799
ENSMODP00000002561	ENSMGAP00000013655
ENSMODP00000011420	ENSMGAP00000016007
ENSMODP00000005927	ENSMGAP00000008567
ENSMODP00000024027	ENSMGAP00000005610
ENSMODP00000008095	ENSMGAP00000005614
ENSMODP00000003803	ENSMGAP00000002450
ENSMODP00000024313	ENSMGAP00000007284
ENSMODP00000006458	ENSMGAP00000004624
ENSMODP00000017616	ENSMGAP00000010114
ENSMODP00000019932	ENSMGAP00000008591
ENSMODP00000008549	ENSMGAP00000005811
ENSMODP00000021801	ENSMGAP00000015597
ENSMODP00000004619	ENSMGAP00000004407
ENSMODP00000024173	ENSMGAP00000007875
ENSMODP00000028249	ENSMGAP00000000282
ENSMODP00000022136	ENSMGAP00000014075
ENSMODP00000003242	ENSMGAP00000001819
ENSMODP00000019732	ENSMGAP00000014909
ENSMODP00000025773	ENSMGAP00000005758
ENSMODP00000018236	ENSMGAP00000007951
ENSMODP00000036015	ENSMGAP00000011975
ENSMODP00000019533	ENSMGAP00000014889
ENSMODP00000005304	ENSMGAP00000004779
ENSMODP00000020382	ENSMGAP00000009769
ENSMODP00000005124	ENSMGAP00000007973
ENSMODP00000003400	ENSMGAP00000006305
ENSMODP00000019451	ENSMGAP00000010922
ENSMODP00000022163	ENSMGAP00000003038
ENSMODP00000013430	ENSMGAP00000000512
ENSMODP00000020953	ENSMGAP00000013314
ENSMODP00000000255	ENSMGAP00000011609
ENSMODP00000009807	ENSMGAP00000017068
ENSMODP00000017114	ENSMGAP00000013945
ENSMODP00000007792	ENSMGAP00000004944
ENSMODP00000002562	ENSMGAP00000003087
ENSMODP00000010334	ENSMGAP00000016033
ENSMODP00000021643	ENSMGAP00000015583
ENSMODP00000003570	ENSMGAP00000009359
ENSMODP00000023866	ENSMGAP00000003720
ENSMODP00000020138	ENSMGAP00000009466
ENSMODP00000036542	ENSMGAP00000001829
ENSMODP00000020972	ENSMGAP00000004557
ENSMODP00000026388	ENSMGAP00000015488
ENSMODP00000014831	ENSMGAP00000004036
ENSMODP00000022588	ENSMGAP00000015173
ENSMODP00000004673	ENSMGAP00000018474
ENSMODP00000013307	ENSMGAP00000011165
ENSMODP00000028789	ENSMGAP00000002754
ENSMODP00000033491	ENSMGAP00000004483
ENSMODP00000019188	ENSMGAP00000011939
ENSMODP00000005475	ENSMGAP00000004030
ENSMODP00000009994	ENSMGAP00000016047
ENSMODP00000022371	ENSMGAP00000004032
ENSMODP00000003194	ENSMGAP00000008993
ENSMODP00000011041	ENSMGAP00000006749
ENSMODP00000028798	ENSMGAP00000003240
ENSMODP00000011039	ENSMGAP00000011903
ENSMODP00000012196	ENSMGAP00000011566
ENSMODP00000007141	ENSMGAP00000003039
ENSMODP00000003656	ENSMGAP00000018193
ENSMODP00000013054	ENSMGAP00000018530
ENSMODP00000035379	ENSMGAP00000009932
ENSMODP00000030729	ENSMGAP00000003118
ENSMODP00000005922	ENSMGAP00000017033
ENSMODP00000004736	ENSMGAP00000007277
ENSMODP00000007891	ENSMGAP00000003164
ENSMODP00000000452	ENSMGAP00000009267
ENSMODP00000018859	ENSMGAP00000014360
ENSMODP00000000469	ENSMGAP00000009285
ENSMODP00000001220	ENSMGAP00000017325
ENSMODP00000016946	ENSMGAP00000017049
ENSMODP00000002563	ENSMGAP00000017064
ENSMODP00000003585	ENSMGAP00000003721
ENSMODP00000035688	ENSMGAP00000014980
ENSMODP00000000249	ENSMGAP00000008096
ENSMODP00000000479	ENSMGAP00000019648
ENSMODP00000019401	ENSMGAP00000012216
ENSMODP00000001016	ENSMGAP00000013120
ENSMODP00000026397	ENSMGAP00000015495
ENSMODP00000016123	ENSMGAP00000005993
ENSMODP00000021880	ENSMGAP00000002863
ENSMODP00000023334	ENSMGAP00000012309
ENSMODP00000015781	ENSMGAP00000012811
ENSMODP00000017975	ENSMGAP00000014781
ENSMODP00000021307	ENSMGAP00000006634
ENSMODP00000012044	ENSMGAP00000011306
ENSMODP00000030207	ENSMGAP00000006228
ENSMODP00000024010	ENSMGAP00000008782
ENSMODP00000019109	ENSMGAP00000002764
ENSMODP00000010652	ENSMGAP00000019156
ENSMODP00000019759	ENSMGAP00000018310
ENSMODP00000008555	ENSMGAP00000006429
ENSMODP00000027957	ENSMGAP00000004693
ENSMODP00000023830	ENSMGAP00000010327
ENSMODP00000010813	ENSMGAP00000011955
ENSMODP00000013424	ENSMGAP00000001645
ENSMODP00000016279	ENSMGAP00000014601
ENSMODP00000004565	ENSMGAP00000019006
ENSMODP00000028423	ENSMGAP00000005580
ENSMODP00000004558	ENSMGAP00000017324
ENSMODP00000012942	ENSMGAP00000011333
ENSMODP00000011716	ENSMGAP00000012788
ENSMODP00000013466	ENSMGAP00000001676
ENSMODP00000016015	ENSMGAP00000008770
ENSMODP00000041197	ENSMGAP00000012548
ENSMODP00000023917	ENSMGAP00000010561
ENSMODP00000000437	ENSMGAP00000001526
ENSMODP00000022719	ENSMGAP00000015110
ENSMODP00000026322	ENSMGAP00000015088
ENSMODP00000026321	ENSMGAP00000015390
ENSMODP00000017431	ENSMGAP00000001553
ENSMODP00000017861	ENSMGAP00000008406
ENSMODP00000019785	ENSMGAP00000004068
ENSMODP00000013715	ENSMGAP00000001295
ENSMODP00000002105	ENSMGAP00000017467
ENSMODP00000007274	ENSMGAP00000011518
ENSMODP00000002115	ENSMGAP00000001684
ENSMODP00000006703	ENSMGAP00000006990
ENSMODP00000008578	ENSMGAP00000000907
ENSMODP00000003752	ENSMGAP00000010106
ENSMODP00000024299	ENSMGAP00000003605
ENSMODP00000008475	ENSMGAP00000007224
ENSMODP00000014960	ENSMGAP00000010604
ENSMODP00000015162	ENSMGAP00000005301
ENSMODP00000026022	ENSMGAP00000009788
ENSMODP00000022909	ENSMGAP00000014126
ENSMODP00000021212	ENSMGAP00000006949
ENSMODP00000017819	ENSMGAP00000007741
ENSMODP00000010326	ENSMGAP00000005613
ENSMODP00000005101	ENSMGAP00000002067
ENSMODP00000015992	ENSMGAP00000007906
ENSMODP00000018263	ENSMGAP00000014794
ENSMODP00000005376	ENSMGAP00000000493
ENSMODP00000020621	ENSMGAP00000009911
ENSMODP00000016034	ENSMGAP00000006555
ENSMODP00000020966	ENSMGAP00000014977
ENSMODP00000024435	ENSMGAP00000008981
ENSMODP00000022554	ENSMGAP00000015241
ENSMODP00000002125	ENSMGAP00000016815
ENSMODP00000022004	ENSMGAP00000005506
ENSMODP00000021415	ENSMGAP00000014150
ENSMODP00000021822	ENSMGAP00000004687
ENSMODP00000021414	ENSMGAP00000015558
ENSMODP00000021523	ENSMGAP00000003789
ENSMODP00000013320	ENSMGAP00000002403
ENSMODP00000015379	ENSMGAP00000007158
ENSMODP00000011548	ENSMGAP00000004040
ENSMODP00000022037	ENSMGAP00000013997
ENSMODP00000030807	ENSMGAP00000000161
ENSMODP00000016719	ENSMGAP00000000268
ENSMODP00000025787	ENSMGAP00000005942
ENSMODP00000011728	ENSMGAP00000011792
ENSMODP00000028759	ENSMGAP00000001478
ENSMODP00000006780	ENSMGAP00000012802
ENSMODP00000021852	ENSMGAP00000017942
ENSMODP00000024163	ENSMGAP00000000348
ENSMODP00000028901	ENSMGAP00000008489
ENSMODP00000022841	ENSMGAP00000014463
ENSMODP00000021988	ENSMGAP00000000706
ENSMODP00000022436	ENSMGAP00000014247
ENSMODP00000000187	ENSMGAP00000016118
ENSMODP00000004345	ENSMGAP00000009850
ENSMODP00000039129	ENSMGAP00000006229
ENSMODP00000038868	ENSMGAP00000017389
ENSMODP00000037855	ENSMGAP00000012089
ENSMODP00000011440	ENSMGAP00000007409
ENSMODP00000019202	ENSMGAP00000005193
ENSMODP00000001457	ENSMGAP00000012418
ENSMODP00000015719	ENSMGAP00000006043
ENSMODP00000025489	ENSMGAP00000002788
ENSMODP00000025762	ENSMGAP00000005679
ENSMODP00000005094	ENSMGAP00000007921
ENSMODP00000023625	ENSMGAP00000011074
ENSMODP00000014093	ENSMGAP00000012215
ENSMODP00000012594	ENSMGAP00000015964
ENSMODP00000010237	ENSMGAP00000000945
ENSMODP00000010248	ENSMGAP00000019524
ENSMODP00000000934	ENSMGAP00000013352
ENSMODP00000003150	ENSMGAP00000008479
ENSMODP00000019976	ENSMGAP00000007480
ENSMODP00000006082	ENSMGAP00000002213
ENSMODP00000040702	ENSMGAP00000015905
ENSMODP00000018578	ENSMGAP00000008595
ENSMODP00000020657	ENSMGAP00000012894
ENSMODP00000002766	ENSMGAP00000009258
ENSMODP00000000399	ENSMGAP00000003211
ENSMODP00000005825	ENSMGAP00000016180
ENSMODP00000011531	ENSMGAP00000007120
ENSMODP00000011033	ENSMGAP00000010278
ENSMODP00000000838	ENSMGAP00000005459
ENSMODP00000014368	ENSMGAP00000007194
ENSMODP00000025725	ENSMGAP00000012839
ENSMODP00000017239	ENSMGAP00000014222
ENSMODP00000008441	ENSMGAP00000012053
ENSMODP00000018248	ENSMGAP00000000940
ENSMODP00000016300	ENSMGAP00000006755
ENSMODP00000024624	ENSMGAP00000009600
ENSMODP00000026280	ENSMGAP00000015342
ENSMODP00000006642	ENSMGAP00000000979
ENSMODP00000013456	ENSMGAP00000000551
ENSMODP00000022110	ENSMGAP00000014052
ENSMODP00000006952	ENSMGAP00000002420
ENSMODP00000034906	ENSMGAP00000002457
ENSMODP00000029642	ENSMGAP00000002412
ENSMODP00000001893	ENSMGAP00000003850
ENSMODP00000016281	ENSMGAP00000005722
ENSMODP00000022210	ENSMGAP00000011221
ENSMODP00000019103	ENSMGAP00000019667
ENSMODP00000015362	ENSMGAP00000002112
ENSMODP00000001219	ENSMGAP00000010915
ENSMODP00000003434	ENSMGAP00000002543
ENSMODP00000008501	ENSMGAP00000016228
ENSMODP00000032729	ENSMGAP00000016196
ENSMODP00000013337	ENSMGAP00000015935
ENSMODP00000023139	ENSMGAP00000007312
ENSMODP00000020292	ENSMGAP00000003982
ENSMODP00000021849	ENSMGAP00000013845
ENSMODP00000005066	ENSMGAP00000001888
ENSMODP00000039503	ENSMGAP00000016504
ENSMODP00000002547	ENSMGAP00000005567
ENSMODP00000007208	ENSMGAP00000008834
ENSMODP00000007632	ENSMGAP00000004818
ENSMODP00000001534	ENSMGAP00000013477
ENSMODP00000019745	ENSMGAP00000009220
ENSMODP00000005749	ENSMGAP00000010480
ENSMODP00000019494	ENSMGAP00000007055
ENSMODP00000035126	ENSMGAP00000009349
ENSMODP00000011937	ENSMGAP00000006497
ENSMODP00000023649	ENSMGAP00000011210
ENSMODP00000000328	ENSMGAP00000006603
ENSMODP00000039408	ENSMGAP00000006926
ENSMODP00000012595	ENSMGAP00000005400
ENSMODP00000001926	ENSMGAP00000013551
ENSMODP00000024807	ENSMGAP00000011577
ENSMODP00000002135	ENSMGAP00000004843
ENSMODP00000017725	ENSMGAP00000008658
ENSMODP00000029187	ENSMGAP00000006112
ENSMODP00000008591	ENSMGAP00000018073
ENSMODP00000038904	ENSMGAP00000001623
ENSMODP00000012579	ENSMGAP00000003413
ENSMODP00000023619	ENSMGAP00000011238
ENSMODP00000038304	ENSMGAP00000009391
ENSMODP00000003794	ENSMGAP00000013319
ENSMODP00000033223	ENSMGAP00000006401
ENSMODP00000009029	ENSMGAP00000010125
ENSMODP00000001300	ENSMGAP00000013261
ENSMODP00000008368	ENSMGAP00000017387
ENSMODP00000009421	ENSMGAP00000013600
ENSMODP00000010403	ENSMGAP00000016032
ENSMODP00000002576	ENSMGAP00000001342
ENSMODP00000008240	ENSMGAP00000002152
ENSMODP00000021761	ENSMGAP00000012530
ENSMODP00000001721	ENSMGAP00000007270
ENSMODP00000026291	ENSMGAP00000015442
ENSMODP00000017128	ENSMGAP00000013941
ENSMODP00000007108	ENSMGAP00000018453
ENSMODP00000004867	ENSMGAP00000010028
ENSMODP00000008673	ENSMGAP00000005094
ENSMODP00000005945	ENSMGAP00000008117
ENSMODP00000000301	ENSMGAP00000002629
ENSMODP00000010528	ENSMGAP00000011659
ENSMODP00000010073	ENSMGAP00000012353
ENSMODP00000032191	ENSMGAP00000016358
ENSMODP00000009501	ENSMGAP00000014449
ENSMODP00000003910	ENSMGAP00000004587
ENSMODP00000001101	ENSMGAP00000013142
ENSMODP00000002815	ENSMGAP00000017419
ENSMODP00000012726	ENSMGAP00000015681
ENSMODP00000002854	ENSMGAP00000013763
ENSMODP00000004406	ENSMGAP00000013416
ENSMODP00000009401	ENSMGAP00000002837
ENSMODP00000017551	ENSMGAP00000003265
ENSMODP00000001455	ENSMGAP00000000775
ENSMODP00000030254	ENSMGAP00000015116
ENSMODP00000015519	ENSMGAP00000003011
ENSMODP00000025939	ENSMGAP00000010765
ENSMODP00000029725	ENSMGAP00000008918
ENSMODP00000007595	ENSMGAP00000002093
ENSMODP00000000448	ENSMGAP00000000511
ENSMODP00000016476	ENSMGAP00000004442
ENSMODP00000013976	ENSMGAP00000015916
ENSMODP00000037324	ENSMGAP00000012542
ENSMODP00000014791	ENSMGAP00000003712
ENSMODP00000007535	ENSMGAP00000019530
ENSMODP00000004307	ENSMGAP00000005435
ENSMODP00000031416	ENSMGAP00000003936
ENSMODP00000004279	ENSMGAP00000006945
ENSMODP00000016550	ENSMGAP00000019699
ENSMODP00000002057	ENSMGAP00000004549
ENSMODP00000022190	ENSMGAP00000017863
ENSMODP00000023903	ENSMGAP00000003563
ENSMODP00000016112	ENSMGAP00000005606
ENSMODP00000011712	ENSMGAP00000015805
ENSMODP00000003168	ENSMGAP00000015714
ENSMODP00000006821	ENSMGAP00000013543
ENSMODP00000007341	ENSMGAP00000008204
ENSMODP00000023634	ENSMGAP00000011335
ENSMODP00000036418	ENSMGAP00000004282
ENSMODP00000031883	ENSMGAP00000003898
ENSMODP00000008755	ENSMGAP00000001129
ENSMODP00000005090	ENSMGAP00000001484
ENSMODP00000022716	ENSMGAP00000012449
ENSMODP00000000802	ENSMGAP00000003716
ENSMODP00000023352	ENSMGAP00000013198
ENSMODP00000011249	ENSMGAP00000002266
ENSMODP00000011702	ENSMGAP00000011390
ENSMODP00000016105	ENSMGAP00000005599
ENSMODP00000005316	ENSMGAP00000009573
ENSMODP00000004548	ENSMGAP00000013680
ENSMODP00000000178	ENSMGAP00000013095
ENSMODP00000027542	ENSMGAP00000001625
ENSMODP00000021395	ENSMGAP00000015554
ENSMODP00000021711	ENSMGAP00000013685
ENSMODP00000022804	ENSMGAP00000015156
ENSMODP00000040099	ENSMGAP00000003648
ENSMODP00000025661	ENSMGAP00000002649
ENSMODP00000015049	ENSMGAP00000003990
ENSMODP00000000136	ENSMGAP00000011725
ENSMODP00000005076	ENSMGAP00000002101
ENSMODP00000000410	ENSMGAP00000015633
ENSMODP00000022549	ENSMGAP00000015235
ENSMODP00000025381	ENSMGAP00000003294
ENSMODP00000022480	ENSMGAP00000014296
ENSMODP00000000623	ENSMGAP00000003528
ENSMODP00000000937	ENSMGAP00000012584
ENSMODP00000035585	ENSMGAP00000010532
ENSMODP00000012855	ENSMGAP00000000672
ENSMODP00000018160	ENSMGAP00000011839
ENSMODP00000020356	ENSMGAP00000008310
ENSMODP00000003924	ENSMGAP00000010161
ENSMODP00000014627	ENSMGAP00000002874
ENSMODP00000023811	ENSMGAP00000013133
ENSMODP00000013896	ENSMGAP00000002325
ENSMODP00000015068	ENSMGAP00000015037
ENSMODP00000040581	ENSMGAP00000004002
ENSMODP00000023432	ENSMGAP00000014720
ENSMODP00000000143	ENSMGAP00000002399
ENSMODP00000000708	ENSMGAP00000013230
ENSMODP00000003046	ENSMGAP00000008323
ENSMODP00000013666	ENSMGAP00000001619
ENSMODP00000003297	ENSMGAP00000015593
ENSMODP00000006859	ENSMGAP00000003501
ENSMODP00000005883	ENSMGAP00000008039
ENSMODP00000004209	ENSMGAP00000006878
ENSMODP00000019311	ENSMGAP00000011855
ENSMODP00000007439	ENSMGAP00000015770
ENSMODP00000022689	ENSMGAP00000015292
ENSMODP00000018831	ENSMGAP00000001036
ENSMODP00000010999	ENSMGAP00000002527
ENSMODP00000021901	ENSMGAP00000013031
ENSMODP00000024261	ENSMGAP00000007590
ENSMODP00000025903	ENSMGAP00000011708
ENSMODP00000037274	ENSMGAP00000015210
ENSMODP00000035224	ENSMGAP00000016936
ENSMODP00000036763	ENSMGAP00000015750
ENSMODP00000014386	ENSMGAP00000006631
ENSMODP00000021896	ENSMGAP00000013867
ENSMODP00000016277	ENSMGAP00000006700
ENSMODP00000024593	ENSMGAP00000009153
ENSMODP00000012015	ENSMGAP00000009971
ENSMODP00000026268	ENSMGAP00000015345
ENSMODP00000019360	ENSMGAP00000012125
ENSMODP00000011856	ENSMGAP00000011827
ENSMODP00000000810	ENSMGAP00000010593
ENSMODP00000010718	ENSMGAP00000014351
ENSMODP00000005938	ENSMGAP00000009112
ENSMODP00000000563	ENSMGAP00000003197
ENSMODP00000017785	ENSMGAP00000000058
ENSMODP00000024110	ENSMGAP00000013437
ENSMODP00000021221	ENSMGAP00000006891
ENSMODP00000021193	ENSMGAP00000015254
ENSMODP00000032514	ENSMGAP00000000409
ENSMODP00000018198	ENSMGAP00000000904
ENSMODP00000003004	ENSMGAP00000001935
ENSMODP00000014822	ENSMGAP00000004733
ENSMODP00000000717	ENSMGAP00000000345
ENSMODP00000003457	ENSMGAP00000005706
ENSMODP00000014686	ENSMGAP00000008113
ENSMODP00000007235	ENSMGAP00000001833
ENSMODP00000018316	ENSMGAP00000019484
ENSMODP00000018999	ENSMGAP00000008083
ENSMODP00000013909	ENSMGAP00000012291
ENSMODP00000016150	ENSMGAP00000013157
ENSMODP00000000153	ENSMGAP00000015629
ENSMODP00000015953	ENSMGAP00000013185
ENSMODP00000019118	ENSMGAP00000019410
ENSMODP00000000274	ENSMGAP00000006596
ENSMODP00000003057	ENSMGAP00000004114
ENSMODP00000001583	ENSMGAP00000004499
ENSMODP00000003418	ENSMGAP00000013472
ENSMODP00000016915	ENSMGAP00000012448
ENSMODP00000007245	ENSMGAP00000010002
ENSMODP00000020592	ENSMGAP00000007071
ENSMODP00000029853	ENSMGAP00000014518
ENSMODP00000018200	ENSMGAP00000011278
ENSMODP00000000781	ENSMGAP00000011030
ENSMODP00000014920	ENSMGAP00000019266
ENSMODP00000031808	ENSMGAP00000005072
ENSMODP00000023332	ENSMGAP00000015132
ENSMODP00000000470	ENSMGAP00000003271
ENSMODP00000016503	ENSMGAP00000007168
ENSMODP00000013742	ENSMGAP00000006994
ENSMODP00000013826	ENSMGAP00000007025
ENSMODP00000001945	ENSMGAP00000016490
ENSMODP00000038091	ENSMGAP00000016666
ENSMODP00000038015	ENSMGAP00000016759
ENSMODP00000008086	ENSMGAP00000002843
ENSMODP00000012346	ENSMGAP00000001636
ENSMODP00000009468	ENSMGAP00000012493
ENSMODP00000028132	ENSMGAP00000001307
ENSMODP00000014909	ENSMGAP00000008022
ENSMODP00000011901	ENSMGAP00000001122
ENSMODP00000005917	ENSMGAP00000005806
ENSMODP00000007356	ENSMGAP00000019273
ENSMODP00000008291	ENSMGAP00000004318
ENSMODP00000000841	ENSMGAP00000001399
ENSMODP00000006275	ENSMGAP00000006260
ENSMODP00000016942	ENSMGAP00000009082
ENSMODP00000011165	ENSMGAP00000016016
ENSMODP00000019423	ENSMGAP00000007957
ENSMODP00000010254	ENSMGAP00000011660
ENSMODP00000021020	ENSMGAP00000006137
ENSMODP00000013732	ENSMGAP00000001172
ENSMODP00000018665	ENSMGAP00000009622
ENSMODP00000000696	ENSMGAP00000013167
ENSMODP00000010615	ENSMGAP00000005153
ENSMODP00000004802	ENSMGAP00000006602
ENSMODP00000036056	ENSMGAP00000014594
ENSMODP00000018255	ENSMGAP00000004653
ENSMODP00000003405	ENSMGAP00000005637
ENSMODP00000013195	ENSMGAP00000018229
ENSMODP00000026495	ENSMGAP00000004778
ENSMODP00000026620	ENSMGAP00000009956
ENSMODP00000006868	ENSMGAP00000008512
ENSMODP00000027204	ENSMGAP00000002472
ENSMODP00000016357	ENSMGAP00000014016
ENSMODP00000000517	ENSMGAP00000003338
ENSMODP00000028571	ENSMGAP00000017600
ENSMODP00000015558	ENSMGAP00000005669
ENSMODP00000004636	ENSMGAP00000003901
ENSMODP00000009652	ENSMGAP00000004412
ENSMODP00000019164	ENSMGAP00000009455
ENSMODP00000015248	ENSMGAP00000004420
ENSMODP00000017234	ENSMGAP00000019532
ENSMODP00000018653	ENSMGAP00000003634
ENSMODP00000040055	ENSMGAP00000008741
ENSMODP00000008158	ENSMGAP00000007191
ENSMODP00000026206	ENSMGAP00000018965
ENSMODP00000016543	ENSMGAP00000001504
ENSMODP00000021028	ENSMGAP00000013258
ENSMODP00000008944	ENSMGAP00000002338
ENSMODP00000008959	ENSMGAP00000007288
ENSMODP00000004935	ENSMGAP00000013178
ENSMODP00000006875	ENSMGAP00000019100
ENSMODP00000013643	ENSMGAP00000000635
ENSMODP00000023317	ENSMGAP00000004610
ENSMODP00000022857	ENSMGAP00000012653
ENSMODP00000027851	ENSMGAP00000001832
ENSMODP00000009797	ENSMGAP00000016476
ENSMODP00000013278	ENSMGAP00000016918
ENSMODP00000034873	ENSMGAP00000003350
ENSMODP00000023457	ENSMGAP00000014739
ENSMODP00000016662	ENSMGAP00000014119
ENSMODP00000027120	ENSMGAP00000001001
ENSMODP00000025432	ENSMGAP00000003033
ENSMODP00000019909	ENSMGAP00000008541
ENSMODP00000008380	ENSMGAP00000005794
[truncated: 7,306 more rows]
