# Supplementary material for: Reconstruction of proto-vertebrate, proto-cyclostome and proto-gnathostome genomes provides new insights into early vertebrate evolution
Source: Nat Commun. 2021 Jul 23;12:4489. doi: 10.1038/s41467-021-24573-z (PMC8302630; doi:10.1038/s41467-021-24573-z)
Supplement: Supplementary file 4 — Supplementary Data 1 [file 41467_2021_24573_MOESM4_ESM.zip › SuppData1/orthologs/MONDO-MOUSE.txt]

ENSMODP00000016222	ENSMUSP00000034074
ENSMODP00000022186	ENSMUSP00000037172
ENSMODP00000018180	ENSMUSP00000127603
ENSMODP00000021006	ENSMUSP00000040217
ENSMODP00000012374	ENSMUSP00000025288
ENSMODP00000016247	ENSMUSP00000105282
ENSMODP00000023878	ENSMUSP00000018989
ENSMODP00000020244	ENSMUSP00000018466
ENSMODP00000028608	ENSMUSP00000014505
ENSMODP00000000113	ENSMUSP00000028763
ENSMODP00000031323	ENSMUSP00000002677
ENSMODP00000015454	ENSMUSP00000035203
ENSMODP00000019742	ENSMUSP00000111103
ENSMODP00000022766	ENSMUSP00000032264
ENSMODP00000003267	ENSMUSP00000029128
ENSMODP00000022045	ENSMUSP00000050314
ENSMODP00000022029	ENSMUSP00000097060
ENSMODP00000026393	ENSMUSP00000015484
ENSMODP00000010124	ENSMUSP00000024565
ENSMODP00000003331	ENSMUSP00000032781
ENSMODP00000001568	ENSMUSP00000045511
ENSMODP00000020576	ENSMUSP00000075235
ENSMODP00000026284	ENSMUSP00000024829
ENSMODP00000016589	ENSMUSP00000124647
ENSMODP00000028394	ENSMUSP00000035246
ENSMODP00000000677	ENSMUSP00000069495
ENSMODP00000023901	ENSMUSP00000113675
ENSMODP00000036724	ENSMUSP00000034840
ENSMODP00000020923	ENSMUSP00000110574
ENSMODP00000025995	ENSMUSP00000124963
ENSMODP00000020567	ENSMUSP00000073268
ENSMODP00000003305	ENSMUSP00000082710
ENSMODP00000016701	ENSMUSP00000021706
ENSMODP00000030326	ENSMUSP00000130759
ENSMODP00000021625	ENSMUSP00000028311
ENSMODP00000024756	ENSMUSP00000004949
ENSMODP00000024090	ENSMUSP00000017530
ENSMODP00000028954	ENSMUSP00000069259
ENSMODP00000034686	ENSMUSP00000096248
ENSMODP00000000916	ENSMUSP00000005064
ENSMODP00000001331	ENSMUSP00000124863
ENSMODP00000020102	ENSMUSP00000105409
ENSMODP00000005916	ENSMUSP00000079306
ENSMODP00000004149	ENSMUSP00000007248
ENSMODP00000024667	ENSMUSP00000097747
ENSMODP00000021116	ENSMUSP00000027961
ENSMODP00000015137	ENSMUSP00000025217
ENSMODP00000010650	ENSMUSP00000124394
ENSMODP00000011243	ENSMUSP00000070606
ENSMODP00000024507	ENSMUSP00000108660
ENSMODP00000006081	ENSMUSP00000090790
ENSMODP00000017560	ENSMUSP00000104363
ENSMODP00000037659	ENSMUSP00000062535
ENSMODP00000026600	ENSMUSP00000088642
ENSMODP00000026601	ENSMUSP00000059272
ENSMODP00000035510	ENSMUSP00000044730
ENSMODP00000035512	ENSMUSP00000051353
ENSMODP00000035509	ENSMUSP00000082115
ENSMODP00000037658	ENSMUSP00000042715
ENSMODP00000000679	ENSMUSP00000114020
ENSMODP00000025796	ENSMUSP00000084462
ENSMODP00000010442	ENSMUSP00000020679
ENSMODP00000016379	ENSMUSP00000099608
ENSMODP00000008107	ENSMUSP00000038922
ENSMODP00000022950	ENSMUSP00000086017
ENSMODP00000010998	ENSMUSP00000089212
ENSMODP00000011474	ENSMUSP00000019516
ENSMODP00000010914	ENSMUSP00000047308
ENSMODP00000023478	ENSMUSP00000015858
ENSMODP00000015235	ENSMUSP00000069238
ENSMODP00000041284	ENSMUSP00000028426
ENSMODP00000004541	ENSMUSP00000120598
ENSMODP00000003832	ENSMUSP00000064556
ENSMODP00000006867	ENSMUSP00000021682
ENSMODP00000000179	ENSMUSP00000059666
ENSMODP00000014712	ENSMUSP00000108629
ENSMODP00000004891	ENSMUSP00000020624
ENSMODP00000006523	ENSMUSP00000101004
ENSMODP00000000959	ENSMUSP00000031841
ENSMODP00000012028	ENSMUSP00000099733
ENSMODP00000026239	ENSMUSP00000026703
ENSMODP00000029754	ENSMUSP00000103815
ENSMODP00000012160	ENSMUSP00000003509
ENSMODP00000004041	ENSMUSP00000074764
ENSMODP00000022102	ENSMUSP00000032421
ENSMODP00000025585	ENSMUSP00000025477
ENSMODP00000016495	ENSMUSP00000026896
ENSMODP00000024060	ENSMUSP00000043477
ENSMODP00000014171	ENSMUSP00000100012
ENSMODP00000003492	ENSMUSP00000099434
ENSMODP00000007623	ENSMUSP00000015003
ENSMODP00000013412	ENSMUSP00000050496
ENSMODP00000016741	ENSMUSP00000048260
ENSMODP00000037068	ENSMUSP00000020339
ENSMODP00000015720	ENSMUSP00000036487
ENSMODP00000036453	ENSMUSP00000085900
ENSMODP00000028839	ENSMUSP00000093089
ENSMODP00000024298	ENSMUSP00000049346
ENSMODP00000011108	ENSMUSP00000113708
ENSMODP00000013611	ENSMUSP00000080579
ENSMODP00000002121	ENSMUSP00000105240
ENSMODP00000034167	ENSMUSP00000125718
ENSMODP00000019696	ENSMUSP00000073803
ENSMODP00000021361	ENSMUSP00000028349
ENSMODP00000014344	ENSMUSP00000002989
ENSMODP00000016010	ENSMUSP00000044578
ENSMODP00000023381	ENSMUSP00000102710
ENSMODP00000022856	ENSMUSP00000032500
ENSMODP00000029105	ENSMUSP00000102177
ENSMODP00000011376	ENSMUSP00000032715
ENSMODP00000020886	ENSMUSP00000036674
ENSMODP00000008745	ENSMUSP00000090884
ENSMODP00000013331	ENSMUSP00000042867
ENSMODP00000017273	ENSMUSP00000104411
ENSMODP00000013863	ENSMUSP00000018630
ENSMODP00000036044	ENSMUSP00000006718
ENSMODP00000012564	ENSMUSP00000106861
ENSMODP00000008288	ENSMUSP00000001384
ENSMODP00000032324	ENSMUSP00000003808
ENSMODP00000013900	ENSMUSP00000024049
ENSMODP00000017320	ENSMUSP00000018382
ENSMODP00000015229	ENSMUSP00000039653
ENSMODP00000002540	ENSMUSP00000128621
ENSMODP00000025996	ENSMUSP00000031278
ENSMODP00000026913	ENSMUSP00000037654
ENSMODP00000016389	ENSMUSP00000105486
ENSMODP00000000402	ENSMUSP00000094528
ENSMODP00000009650	ENSMUSP00000093960
ENSMODP00000003858	ENSMUSP00000065643
ENSMODP00000009150	ENSMUSP00000086409
ENSMODP00000004985	ENSMUSP00000033386
ENSMODP00000008907	ENSMUSP00000058000
ENSMODP00000004977	ENSMUSP00000063021
ENSMODP00000011765	ENSMUSP00000022707
ENSMODP00000019074	ENSMUSP00000064131
ENSMODP00000019101	ENSMUSP00000033450
ENSMODP00000005435	ENSMUSP00000124459
ENSMODP00000016852	ENSMUSP00000047199
ENSMODP00000000500	ENSMUSP00000038015
ENSMODP00000012769	ENSMUSP00000088670
ENSMODP00000018745	ENSMUSP00000071627
ENSMODP00000026029	ENSMUSP00000043250
ENSMODP00000024292	ENSMUSP00000119993
ENSMODP00000003122	ENSMUSP00000068629
ENSMODP00000013464	ENSMUSP00000048978
ENSMODP00000008628	ENSMUSP00000067752
ENSMODP00000004044	ENSMUSP00000030306
ENSMODP00000002679	ENSMUSP00000034427
ENSMODP00000007893	ENSMUSP00000064775
ENSMODP00000021412	ENSMUSP00000103028
ENSMODP00000006018	ENSMUSP00000095964
ENSMODP00000023606	ENSMUSP00000115260
ENSMODP00000004519	ENSMUSP00000075089
ENSMODP00000039634	ENSMUSP00000126897
ENSMODP00000004963	ENSMUSP00000074533
ENSMODP00000007067	ENSMUSP00000044432
ENSMODP00000021169	ENSMUSP00000104459
ENSMODP00000024799	ENSMUSP00000106905
ENSMODP00000016775	ENSMUSP00000089513
ENSMODP00000015165	ENSMUSP00000109098
ENSMODP00000005386	ENSMUSP00000037532
ENSMODP00000007425	ENSMUSP00000041622
ENSMODP00000005390	ENSMUSP00000047923
ENSMODP00000013628	ENSMUSP00000019199
ENSMODP00000006172	ENSMUSP00000004968
ENSMODP00000026554	ENSMUSP00000125373
ENSMODP00000004039	ENSMUSP00000007216
ENSMODP00000005255	ENSMUSP00000019662
ENSMODP00000000790	ENSMUSP00000117346
ENSMODP00000012861	ENSMUSP00000128446
ENSMODP00000031750	ENSMUSP00000003117
ENSMODP00000020405	ENSMUSP00000109886
ENSMODP00000013151	ENSMUSP00000030763
ENSMODP00000013497	ENSMUSP00000033380
ENSMODP00000002193	ENSMUSP00000027697
ENSMODP00000005016	ENSMUSP00000030814
ENSMODP00000004613	ENSMUSP00000033918
ENSMODP00000021509	ENSMUSP00000033755
ENSMODP00000021545	ENSMUSP00000033756
ENSMODP00000023068	ENSMUSP00000046476
ENSMODP00000002877	ENSMUSP00000027538
ENSMODP00000008929	ENSMUSP00000033549
ENSMODP00000009518	ENSMUSP00000035250
ENSMODP00000009560	ENSMUSP00000021268
ENSMODP00000013499	ENSMUSP00000026795
ENSMODP00000034760	ENSMUSP00000033341
ENSMODP00000022870	ENSMUSP00000001562
ENSMODP00000017133	ENSMUSP00000103391
ENSMODP00000031383	ENSMUSP00000049070
ENSMODP00000009533	ENSMUSP00000049248
ENSMODP00000027887	ENSMUSP00000082895
ENSMODP00000006876	ENSMUSP00000080832
ENSMODP00000012731	ENSMUSP00000033501
ENSMODP00000032765	ENSMUSP00000102770
ENSMODP00000017923	ENSMUSP00000133245
ENSMODP00000012407	ENSMUSP00000021046
ENSMODP00000012104	ENSMUSP00000055535
ENSMODP00000004582	ENSMUSP00000021062
ENSMODP00000002826	ENSMUSP00000057595
ENSMODP00000041023	ENSMUSP00000032539
ENSMODP00000021647	ENSMUSP00000029541
ENSMODP00000007382	ENSMUSP00000078971
ENSMODP00000005455	ENSMUSP00000034267
ENSMODP00000004284	ENSMUSP00000079864
ENSMODP00000020969	ENSMUSP00000138944
ENSMODP00000006113	ENSMUSP00000107850
ENSMODP00000021538	ENSMUSP00000028328
ENSMODP00000021495	ENSMUSP00000110022
ENSMODP00000019075	ENSMUSP00000036830
ENSMODP00000012345	ENSMUSP00000002809
ENSMODP00000026928	ENSMUSP00000031795
ENSMODP00000018395	ENSMUSP00000001595
ENSMODP00000013451	ENSMUSP00000072472
ENSMODP00000013531	ENSMUSP00000077919
ENSMODP00000002515	ENSMUSP00000099692
ENSMODP00000019396	ENSMUSP00000027377
ENSMODP00000011895	ENSMUSP00000020702
ENSMODP00000033297	ENSMUSP00000020704
ENSMODP00000019398	ENSMUSP00000046610
ENSMODP00000016469	ENSMUSP00000017637
ENSMODP00000016648	ENSMUSP00000023601
ENSMODP00000003179	ENSMUSP00000084091
ENSMODP00000007000	ENSMUSP00000092654
ENSMODP00000024699	ENSMUSP00000036227
ENSMODP00000003320	ENSMUSP00000042410
ENSMODP00000017619	ENSMUSP00000101500
ENSMODP00000021986	ENSMUSP00000005952
ENSMODP00000024346	ENSMUSP00000058045
ENSMODP00000022203	ENSMUSP00000101768
ENSMODP00000001020	ENSMUSP00000010605
ENSMODP00000025425	ENSMUSP00000126137
ENSMODP00000025415	ENSMUSP00000022746
ENSMODP00000039684	ENSMUSP00000138230
ENSMODP00000024177	ENSMUSP00000026093
ENSMODP00000006059	ENSMUSP00000074864
ENSMODP00000032132	ENSMUSP00000002880
ENSMODP00000022238	ENSMUSP00000042466
ENSMODP00000013827	ENSMUSP00000047278
ENSMODP00000013818	ENSMUSP00000107444
ENSMODP00000022239	ENSMUSP00000064462
ENSMODP00000006713	ENSMUSP00000098548
ENSMODP00000025150	ENSMUSP00000105212
ENSMODP00000000370	ENSMUSP00000041897
ENSMODP00000018131	ENSMUSP00000043085
ENSMODP00000017612	ENSMUSP00000104533
ENSMODP00000012865	ENSMUSP00000046585
ENSMODP00000014616	ENSMUSP00000034822
ENSMODP00000013397	ENSMUSP00000107347
ENSMODP00000015857	ENSMUSP00000053238
ENSMODP00000020847	ENSMUSP00000093141
ENSMODP00000004951	ENSMUSP00000030041
ENSMODP00000031789	ENSMUSP00000021689
ENSMODP00000035173	ENSMUSP00000077781
ENSMODP00000028502	ENSMUSP00000090987
ENSMODP00000018421	ENSMUSP00000020779
ENSMODP00000018444	ENSMUSP00000050497
ENSMODP00000018431	ENSMUSP00000099466
ENSMODP00000038839	ENSMUSP00000121309
ENSMODP00000023326	ENSMUSP00000027226
ENSMODP00000001162	ENSMUSP00000022954
ENSMODP00000007984	ENSMUSP00000095025
ENSMODP00000013862	ENSMUSP00000081455
ENSMODP00000023828	ENSMUSP00000006424
ENSMODP00000005633	ENSMUSP00000003438
ENSMODP00000002353	ENSMUSP00000030477
ENSMODP00000020662	ENSMUSP00000061390
ENSMODP00000001296	ENSMUSP00000020692
ENSMODP00000018114	ENSMUSP00000110074
ENSMODP00000026437	ENSMUSP00000023726
ENSMODP00000003778	ENSMUSP00000124473
ENSMODP00000023397	ENSMUSP00000037576
ENSMODP00000003368	ENSMUSP00000050730
ENSMODP00000023888	ENSMUSP00000002518
ENSMODP00000034629	ENSMUSP00000124131
ENSMODP00000003237	ENSMUSP00000001824
ENSMODP00000004030	ENSMUSP00000128674
ENSMODP00000012753	ENSMUSP00000044231
ENSMODP00000005649	ENSMUSP00000031729
ENSMODP00000019189	ENSMUSP00000031691
ENSMODP00000019192	ENSMUSP00000031690
ENSMODP00000015197	ENSMUSP00000010191
ENSMODP00000015236	ENSMUSP00000042667
ENSMODP00000005729	ENSMUSP00000032376
ENSMODP00000003767	ENSMUSP00000032093
ENSMODP00000011064	ENSMUSP00000104878
ENSMODP00000023136	ENSMUSP00000110955
ENSMODP00000001454	ENSMUSP00000063380
ENSMODP00000029199	ENSMUSP00000122915
ENSMODP00000021931	ENSMUSP00000030376
ENSMODP00000020674	ENSMUSP00000025682
ENSMODP00000020631	ENSMUSP00000025685
ENSMODP00000024509	ENSMUSP00000053270
ENSMODP00000010755	ENSMUSP00000036150
ENSMODP00000010746	ENSMUSP00000059026
ENSMODP00000000909	ENSMUSP00000125871
ENSMODP00000000902	ENSMUSP00000135677
ENSMODP00000019865	ENSMUSP00000079926
ENSMODP00000024234	ENSMUSP00000022217
ENSMODP00000016933	ENSMUSP00000021714
ENSMODP00000000835	ENSMUSP00000036721
ENSMODP00000013547	ENSMUSP00000132008
ENSMODP00000024821	ENSMUSP00000106963
ENSMODP00000021392	ENSMUSP00000085872
ENSMODP00000001044	ENSMUSP00000112934
ENSMODP00000034172	ENSMUSP00000086730
ENSMODP00000016401	ENSMUSP00000021467
ENSMODP00000026088	ENSMUSP00000113851
ENSMODP00000002302	ENSMUSP00000041173
ENSMODP00000017574	ENSMUSP00000042317
ENSMODP00000016796	ENSMUSP00000032815
ENSMODP00000023618	ENSMUSP00000024742
ENSMODP00000017858	ENSMUSP00000021004
ENSMODP00000012397	ENSMUSP00000111151
ENSMODP00000003704	ENSMUSP00000105350
ENSMODP00000003835	ENSMUSP00000037324
ENSMODP00000002775	ENSMUSP00000041294
ENSMODP00000022195	ENSMUSP00000020008
ENSMODP00000019036	ENSMUSP00000007257
ENSMODP00000021585	ENSMUSP00000109904
ENSMODP00000010717	ENSMUSP00000058308
ENSMODP00000005193	ENSMUSP00000029780
ENSMODP00000006815	ENSMUSP00000099947
ENSMODP00000033334	ENSMUSP00000126340
ENSMODP00000007124	ENSMUSP00000122855
ENSMODP00000009331	ENSMUSP00000108717
ENSMODP00000020830	ENSMUSP00000026886
ENSMODP00000006054	ENSMUSP00000090277
ENSMODP00000007035	ENSMUSP00000041790
ENSMODP00000008417	ENSMUSP00000058730
ENSMODP00000015774	ENSMUSP00000137517
ENSMODP00000011325	ENSMUSP00000028071
ENSMODP00000009929	ENSMUSP00000104311
ENSMODP00000002001	ENSMUSP00000031750
ENSMODP00000013128	ENSMUSP00000066894
ENSMODP00000026470	ENSMUSP00000030898
ENSMODP00000019748	ENSMUSP00000078281
ENSMODP00000003420	ENSMUSP00000045432
ENSMODP00000016685	ENSMUSP00000073246
ENSMODP00000021636	ENSMUSP00000092735
ENSMODP00000019237	ENSMUSP00000126313
ENSMODP00000015089	ENSMUSP00000005600
ENSMODP00000002032	ENSMUSP00000051107
ENSMODP00000022209	ENSMUSP00000116057
ENSMODP00000038261	ENSMUSP00000121212
ENSMODP00000023864	ENSMUSP00000039600
ENSMODP00000024626	ENSMUSP00000062239
ENSMODP00000039119	ENSMUSP00000056364
ENSMODP00000006288	ENSMUSP00000044054
ENSMODP00000001736	ENSMUSP00000093427
ENSMODP00000001244	ENSMUSP00000031901
ENSMODP00000001215	ENSMUSP00000031902
ENSMODP00000014063	ENSMUSP00000018651
ENSMODP00000010191	ENSMUSP00000132687
ENSMODP00000017347	ENSMUSP00000115718
ENSMODP00000020407	ENSMUSP00000027178
ENSMODP00000026357	ENSMUSP00000024832
ENSMODP00000038369	ENSMUSP00000030915
ENSMODP00000015151	ENSMUSP00000031437
ENSMODP00000022375	ENSMUSP00000092252
ENSMODP00000022379	ENSMUSP00000087525
ENSMODP00000014773	ENSMUSP00000070868
ENSMODP00000004906	ENSMUSP00000026172
ENSMODP00000008455	ENSMUSP00000025718
ENSMODP00000020030	ENSMUSP00000061168
ENSMODP00000022788	ENSMUSP00000041300
ENSMODP00000009509	ENSMUSP00000102647
ENSMODP00000020177	ENSMUSP00000085683
ENSMODP00000015849	ENSMUSP00000042271
ENSMODP00000034626	ENSMUSP00000043636
ENSMODP00000039941	ENSMUSP00000076660
ENSMODP00000001111	ENSMUSP00000003268
ENSMODP00000018579	ENSMUSP00000030212
ENSMODP00000040020	ENSMUSP00000129800
ENSMODP00000029534	ENSMUSP00000028214
ENSMODP00000016929	ENSMUSP00000034600
ENSMODP00000006206	ENSMUSP00000066701
ENSMODP00000016948	ENSMUSP00000126826
ENSMODP00000016950	ENSMUSP00000062507
ENSMODP00000016932	ENSMUSP00000110311
ENSMODP00000038231	ENSMUSP00000032252
ENSMODP00000025666	ENSMUSP00000061470
ENSMODP00000012544	ENSMUSP00000056353
ENSMODP00000009215	ENSMUSP00000046368
ENSMODP00000005689	ENSMUSP00000045409
ENSMODP00000023558	ENSMUSP00000109229
ENSMODP00000023531	ENSMUSP00000024711
ENSMODP00000023534	ENSMUSP00000109244
ENSMODP00000023556	ENSMUSP00000049380
ENSMODP00000019713	ENSMUSP00000110422
ENSMODP00000020264	ENSMUSP00000128922
ENSMODP00000010276	ENSMUSP00000095845
ENSMODP00000024418	ENSMUSP00000054545
ENSMODP00000022105	ENSMUSP00000019920
ENSMODP00000010406	ENSMUSP00000035649
ENSMODP00000014796	ENSMUSP00000025208
ENSMODP00000004354	ENSMUSP00000048714
ENSMODP00000018917	ENSMUSP00000048350
ENSMODP00000010074	ENSMUSP00000053431
ENSMODP00000023816	ENSMUSP00000029850
ENSMODP00000007213	ENSMUSP00000044945
ENSMODP00000015433	ENSMUSP00000052544
ENSMODP00000017578	ENSMUSP00000090567
ENSMODP00000020393	ENSMUSP00000081664
ENSMODP00000036263	ENSMUSP00000019290
ENSMODP00000004989	ENSMUSP00000021066
ENSMODP00000015030	ENSMUSP00000082220
ENSMODP00000014631	ENSMUSP00000031423
ENSMODP00000017783	ENSMUSP00000123078
ENSMODP00000029570	ENSMUSP00000101700
ENSMODP00000004225	ENSMUSP00000029575
ENSMODP00000024791	ENSMUSP00000028623
ENSMODP00000017558	ENSMUSP00000030643
ENSMODP00000005034	ENSMUSP00000076505
ENSMODP00000028670	ENSMUSP00000022550
ENSMODP00000011019	ENSMUSP00000122103
ENSMODP00000023005	ENSMUSP00000108302
ENSMODP00000010206	ENSMUSP00000051118
ENSMODP00000013329	ENSMUSP00000084062
ENSMODP00000024752	ENSMUSP00000023171
ENSMODP00000007619	ENSMUSP00000030782
ENSMODP00000012713	ENSMUSP00000097909
ENSMODP00000006389	ENSMUSP00000065205
ENSMODP00000006313	ENSMUSP00000028362
ENSMODP00000007629	ENSMUSP00000027896
ENSMODP00000012781	ENSMUSP00000029307
ENSMODP00000037511	ENSMUSP00000034883
ENSMODP00000009598	ENSMUSP00000030169
ENSMODP00000028169	ENSMUSP00000104732
ENSMODP00000014248	ENSMUSP00000054226
ENSMODP00000034116	ENSMUSP00000107035
ENSMODP00000023356	ENSMUSP00000094076
ENSMODP00000003753	ENSMUSP00000053899
ENSMODP00000011237	ENSMUSP00000106460
ENSMODP00000034145	ENSMUSP00000031868
ENSMODP00000034463	ENSMUSP00000031713
ENSMODP00000029074	ENSMUSP00000029208
ENSMODP00000028794	ENSMUSP00000001122
ENSMODP00000020748	ENSMUSP00000021161
ENSMODP00000001267	ENSMUSP00000080717
ENSMODP00000035744	ENSMUSP00000123979
ENSMODP00000001616	ENSMUSP00000000573
ENSMODP00000010196	ENSMUSP00000022040
ENSMODP00000024853	ENSMUSP00000129216
ENSMODP00000028979	ENSMUSP00000110348
ENSMODP00000001626	ENSMUSP00000095533
ENSMODP00000015585	ENSMUSP00000020441
ENSMODP00000007960	ENSMUSP00000045490
ENSMODP00000034890	ENSMUSP00000068716
ENSMODP00000008077	ENSMUSP00000014545
ENSMODP00000007927	ENSMUSP00000091964
ENSMODP00000007157	ENSMUSP00000128308
ENSMODP00000004469	ENSMUSP00000003659
ENSMODP00000024590	ENSMUSP00000022213
ENSMODP00000021330	ENSMUSP00000029682
ENSMODP00000001502	ENSMUSP00000060441
ENSMODP00000004693	ENSMUSP00000057488
ENSMODP00000000505	ENSMUSP00000064220
ENSMODP00000004192	ENSMUSP00000059654
ENSMODP00000004169	ENSMUSP00000046812
ENSMODP00000025233	ENSMUSP00000040229
ENSMODP00000031563	ENSMUSP00000031607
ENSMODP00000028859	ENSMUSP00000090528
ENSMODP00000019532	ENSMUSP00000113090
ENSMODP00000019523	ENSMUSP00000043633
ENSMODP00000023680	ENSMUSP00000109092
ENSMODP00000018283	ENSMUSP00000006523
ENSMODP00000035883	ENSMUSP00000095169
ENSMODP00000011235	ENSMUSP00000129378
ENSMODP00000019655	ENSMUSP00000088089
ENSMODP00000001450	ENSMUSP00000076751
ENSMODP00000023063	ENSMUSP00000091329
ENSMODP00000037216	ENSMUSP00000124179
ENSMODP00000020163	ENSMUSP00000130758
ENSMODP00000013652	ENSMUSP00000034946
ENSMODP00000037031	ENSMUSP00000030080
ENSMODP00000008363	ENSMUSP00000084578
ENSMODP00000023740	ENSMUSP00000065679
ENSMODP00000029161	ENSMUSP00000061402
ENSMODP00000005601	ENSMUSP00000134894
ENSMODP00000019802	ENSMUSP00000049054
ENSMODP00000004893	ENSMUSP00000101060
ENSMODP00000001608	ENSMUSP00000000574
ENSMODP00000035754	ENSMUSP00000043522
ENSMODP00000024714	ENSMUSP00000060591
ENSMODP00000020099	ENSMUSP00000103897
ENSMODP00000040556	ENSMUSP00000136611
ENSMODP00000022442	ENSMUSP00000125580
ENSMODP00000001836	ENSMUSP00000129696
ENSMODP00000004958	ENSMUSP00000037867
ENSMODP00000018134	ENSMUSP00000049285
ENSMODP00000017089	ENSMUSP00000066239
ENSMODP00000006025	ENSMUSP00000002837
ENSMODP00000006515	ENSMUSP00000092230
ENSMODP00000020994	ENSMUSP00000132514
ENSMODP00000011509	ENSMUSP00000043210
ENSMODP00000006215	ENSMUSP00000100991
ENSMODP00000016598	ENSMUSP00000006027
ENSMODP00000015178	ENSMUSP00000036065
ENSMODP00000011747	ENSMUSP00000112662
ENSMODP00000011985	ENSMUSP00000040162
ENSMODP00000021456	ENSMUSP00000020023
ENSMODP00000022547	ENSMUSP00000036726
ENSMODP00000025985	ENSMUSP00000041599
ENSMODP00000035244	ENSMUSP00000036110
ENSMODP00000037000	ENSMUSP00000059757
ENSMODP00000010540	ENSMUSP00000099509
ENSMODP00000015462	ENSMUSP00000000939
ENSMODP00000035353	ENSMUSP00000091769
ENSMODP00000009224	ENSMUSP00000030187
ENSMODP00000010677	ENSMUSP00000014290
ENSMODP00000007192	ENSMUSP00000028252
ENSMODP00000011498	ENSMUSP00000091011
ENSMODP00000033084	ENSMUSP00000019456
ENSMODP00000012038	ENSMUSP00000034969
ENSMODP00000012043	ENSMUSP00000077899
ENSMODP00000025712	ENSMUSP00000031096
ENSMODP00000036164	ENSMUSP00000073190
ENSMODP00000008837	ENSMUSP00000027053
ENSMODP00000035049	ENSMUSP00000122552
ENSMODP00000025938	ENSMUSP00000031251
ENSMODP00000011340	ENSMUSP00000046298
ENSMODP00000011318	ENSMUSP00000104020
ENSMODP00000013890	ENSMUSP00000026027
ENSMODP00000023997	ENSMUSP00000017821
ENSMODP00000019174	ENSMUSP00000031309
ENSMODP00000006105	ENSMUSP00000028368
ENSMODP00000025395	ENSMUSP00000112833
ENSMODP00000012182	ENSMUSP00000022698
ENSMODP00000005759	ENSMUSP00000046695
ENSMODP00000038432	ENSMUSP00000095103
ENSMODP00000020495	ENSMUSP00000029075
ENSMODP00000016953	ENSMUSP00000043554
ENSMODP00000038094	ENSMUSP00000045150
ENSMODP00000036539	ENSMUSP00000077808
ENSMODP00000025949	ENSMUSP00000031263
ENSMODP00000007186	ENSMUSP00000023835
ENSMODP00000014214	ENSMUSP00000093229
ENSMODP00000011506	ENSMUSP00000131010
ENSMODP00000019642	ENSMUSP00000038203
ENSMODP00000034038	ENSMUSP00000031977
ENSMODP00000007314	ENSMUSP00000065770
ENSMODP00000000807	ENSMUSP00000113913
ENSMODP00000025533	ENSMUSP00000118911
ENSMODP00000007786	ENSMUSP00000109340
ENSMODP00000037316	ENSMUSP00000102481
ENSMODP00000009993	ENSMUSP00000100028
ENSMODP00000035575	ENSMUSP00000107770
ENSMODP00000037551	ENSMUSP00000114175
ENSMODP00000039322	ENSMUSP00000041629
ENSMODP00000025647	ENSMUSP00000135959
ENSMODP00000004183	ENSMUSP00000067541
ENSMODP00000037028	ENSMUSP00000031663
ENSMODP00000025406	ENSMUSP00000022749
ENSMODP00000025394	ENSMUSP00000106317
ENSMODP00000025382	ENSMUSP00000124417
ENSMODP00000034209	ENSMUSP00000064246
ENSMODP00000000451	ENSMUSP00000126281
ENSMODP00000002643	ENSMUSP00000034430
ENSMODP00000037704	ENSMUSP00000043222
ENSMODP00000026551	ENSMUSP00000040775
ENSMODP00000010843	ENSMUSP00000037966
ENSMODP00000003741	ENSMUSP00000126243
ENSMODP00000016415	ENSMUSP00000105250
ENSMODP00000034504	ENSMUSP00000130050
ENSMODP00000017159	ENSMUSP00000001280
ENSMODP00000002321	ENSMUSP00000096258
ENSMODP00000017940	ENSMUSP00000128401
ENSMODP00000015526	ENSMUSP00000031354
ENSMODP00000004828	ENSMUSP00000110729
ENSMODP00000023572	ENSMUSP00000130073
ENSMODP00000010212	ENSMUSP00000037487
ENSMODP00000011028	ENSMUSP00000029905
ENSMODP00000020372	ENSMUSP00000018113
ENSMODP00000010574	ENSMUSP00000129831
ENSMODP00000009583	ENSMUSP00000038833
ENSMODP00000026216	ENSMUSP00000019386
ENSMODP00000017759	ENSMUSP00000034792
ENSMODP00000020345	ENSMUSP00000099975
ENSMODP00000018923	ENSMUSP00000007249
ENSMODP00000033680	ENSMUSP00000034697
ENSMODP00000038197	ENSMUSP00000087394
ENSMODP00000019572	ENSMUSP00000027146
ENSMODP00000002177	ENSMUSP00000114404
ENSMODP00000011613	ENSMUSP00000075992
ENSMODP00000016140	ENSMUSP00000099430
ENSMODP00000009690	ENSMUSP00000035583
ENSMODP00000018953	ENSMUSP00000044457
ENSMODP00000002133	ENSMUSP00000036245
ENSMODP00000001843	ENSMUSP00000030289
ENSMODP00000000384	ENSMUSP00000039943
ENSMODP00000025829	ENSMUSP00000070554
ENSMODP00000014169	ENSMUSP00000000642
ENSMODP00000013383	ENSMUSP00000020277
ENSMODP00000006152	ENSMUSP00000051215
ENSMODP00000020206	ENSMUSP00000099984
ENSMODP00000023460	ENSMUSP00000034903
ENSMODP00000024048	ENSMUSP00000031982
ENSMODP00000026649	ENSMUSP00000045864
ENSMODP00000009260	ENSMUSP00000103546
ENSMODP00000018612	ENSMUSP00000003575
ENSMODP00000020260	ENSMUSP00000017851
ENSMODP00000022127	ENSMUSP00000051261
ENSMODP00000024585	ENSMUSP00000047547
ENSMODP00000022138	ENSMUSP00000028679
ENSMODP00000032312	ENSMUSP00000091163
ENSMODP00000018806	ENSMUSP00000002469
ENSMODP00000002965	ENSMUSP00000087694
ENSMODP00000002646	ENSMUSP00000105884
ENSMODP00000037712	ENSMUSP00000098594
ENSMODP00000004691	ENSMUSP00000065225
ENSMODP00000021474	ENSMUSP00000072669
ENSMODP00000022440	ENSMUSP00000101141
ENSMODP00000021633	ENSMUSP00000099716
ENSMODP00000012958	ENSMUSP00000055308
ENSMODP00000006141	ENSMUSP00000059420
ENSMODP00000012151	ENSMUSP00000100025
ENSMODP00000017580	ENSMUSP00000099744
ENSMODP00000013223	ENSMUSP00000099572
ENSMODP00000011589	ENSMUSP00000062924
ENSMODP00000022092	ENSMUSP00000027373
ENSMODP00000018288	ENSMUSP00000061278
ENSMODP00000020371	ENSMUSP00000029355
ENSMODP00000019866	ENSMUSP00000027534
ENSMODP00000024020	ENSMUSP00000041395
ENSMODP00000010064	ENSMUSP00000022511
ENSMODP00000005441	ENSMUSP00000068197
ENSMODP00000027864	ENSMUSP00000006851
ENSMODP00000035953	ENSMUSP00000101225
ENSMODP00000004283	ENSMUSP00000045527
ENSMODP00000009105	ENSMUSP00000021090
ENSMODP00000036832	ENSMUSP00000046532
ENSMODP00000014640	ENSMUSP00000070413
ENSMODP00000016641	ENSMUSP00000126828
ENSMODP00000019725	ENSMUSP00000027151
ENSMODP00000013632	ENSMUSP00000102570
ENSMODP00000017432	ENSMUSP00000078715
ENSMODP00000016921	ENSMUSP00000085253
ENSMODP00000011273	ENSMUSP00000062771
ENSMODP00000025604	ENSMUSP00000114094
ENSMODP00000009936	ENSMUSP00000139310
ENSMODP00000004115	ENSMUSP00000000137
ENSMODP00000034982	ENSMUSP00000092693
ENSMODP00000034984	ENSMUSP00000092692
ENSMODP00000027878	ENSMUSP00000082150
ENSMODP00000003631	ENSMUSP00000100532
ENSMODP00000014185	ENSMUSP00000087680
ENSMODP00000002789	ENSMUSP00000096994
ENSMODP00000022250	ENSMUSP00000047126
ENSMODP00000003583	ENSMUSP00000070726
ENSMODP00000023723	ENSMUSP00000002839
ENSMODP00000001117	ENSMUSP00000124370
ENSMODP00000022920	ENSMUSP00000039632
ENSMODP00000033234	ENSMUSP00000020411
ENSMODP00000015131	ENSMUSP00000109915
ENSMODP00000018855	ENSMUSP00000031779
ENSMODP00000020543	ENSMUSP00000053175
ENSMODP00000014545	ENSMUSP00000033805
ENSMODP00000015214	ENSMUSP00000122395
ENSMODP00000012900	ENSMUSP00000016471
ENSMODP00000037115	ENSMUSP00000033826
ENSMODP00000009001	ENSMUSP00000047353
ENSMODP00000003619	ENSMUSP00000027863
ENSMODP00000038324	ENSMUSP00000102366
ENSMODP00000003336	ENSMUSP00000127784
ENSMODP00000020450	ENSMUSP00000074198
ENSMODP00000003636	ENSMUSP00000024179
ENSMODP00000020119	ENSMUSP00000050544
ENSMODP00000010948	ENSMUSP00000071835
ENSMODP00000019135	ENSMUSP00000033444
ENSMODP00000020242	ENSMUSP00000018353
ENSMODP00000008035	ENSMUSP00000018476
ENSMODP00000010042	ENSMUSP00000111463
ENSMODP00000017981	ENSMUSP00000101517
ENSMODP00000011835	ENSMUSP00000130173
ENSMODP00000040608	ENSMUSP00000127678
ENSMODP00000007047	ENSMUSP00000019708
ENSMODP00000011322	ENSMUSP00000083281
ENSMODP00000006088	ENSMUSP00000106709
ENSMODP00000026493	ENSMUSP00000125268
ENSMODP00000016433	ENSMUSP00000021693
ENSMODP00000018082	ENSMUSP00000021971
ENSMODP00000012224	ENSMUSP00000025732
ENSMODP00000016445	ENSMUSP00000050329
ENSMODP00000037709	ENSMUSP00000048124
ENSMODP00000000740	ENSMUSP00000044836
ENSMODP00000004328	ENSMUSP00000071623
ENSMODP00000009858	ENSMUSP00000025077
ENSMODP00000021575	ENSMUSP00000113429
ENSMODP00000038702	ENSMUSP00000031229
ENSMODP00000011718	ENSMUSP00000020643
ENSMODP00000012877	ENSMUSP00000040108
ENSMODP00000014505	ENSMUSP00000006750
ENSMODP00000020838	ENSMUSP00000133474
ENSMODP00000012242	ENSMUSP00000128672
ENSMODP00000019625	ENSMUSP00000075174
ENSMODP00000011971	ENSMUSP00000109271
ENSMODP00000015208	ENSMUSP00000103362
ENSMODP00000000887	ENSMUSP00000138377
ENSMODP00000017666	ENSMUSP00000038181
ENSMODP00000002268	ENSMUSP00000033070
ENSMODP00000033852	ENSMUSP00000113390
ENSMODP00000005073	ENSMUSP00000090820
ENSMODP00000018787	ENSMUSP00000034868
ENSMODP00000012204	ENSMUSP00000077019
ENSMODP00000019477	ENSMUSP00000059501
ENSMODP00000009679	ENSMUSP00000021273
ENSMODP00000006685	ENSMUSP00000059389
ENSMODP00000037070	ENSMUSP00000023487
ENSMODP00000005983	ENSMUSP00000133898
ENSMODP00000017552	ENSMUSP00000038412
ENSMODP00000009741	ENSMUSP00000134251
ENSMODP00000031304	ENSMUSP00000128926
ENSMODP00000025280	ENSMUSP00000093245
ENSMODP00000023927	ENSMUSP00000041872
ENSMODP00000007285	ENSMUSP00000021930
ENSMODP00000014942	ENSMUSP00000059419
ENSMODP00000019529	ENSMUSP00000031367
ENSMODP00000008082	ENSMUSP00000025646
ENSMODP00000022314	ENSMUSP00000129239
ENSMODP00000010391	ENSMUSP00000085728
ENSMODP00000022783	ENSMUSP00000023616
ENSMODP00000006646	ENSMUSP00000006578
ENSMODP00000022543	ENSMUSP00000023334
ENSMODP00000026092	ENSMUSP00000039205
ENSMODP00000016502	ENSMUSP00000034510
ENSMODP00000014221	ENSMUSP00000026254
ENSMODP00000017230	ENSMUSP00000100006
ENSMODP00000014738	ENSMUSP00000111381
ENSMODP00000035593	ENSMUSP00000039728
ENSMODP00000004665	ENSMUSP00000047208
ENSMODP00000008768	ENSMUSP00000058968
ENSMODP00000025824	ENSMUSP00000084427
ENSMODP00000037910	ENSMUSP00000033990
ENSMODP00000032954	ENSMUSP00000044363
ENSMODP00000009347	ENSMUSP00000021097
ENSMODP00000008274	ENSMUSP00000056131
ENSMODP00000018012	ENSMUSP00000041983
ENSMODP00000026857	ENSMUSP00000025279
ENSMODP00000017698	ENSMUSP00000095953
ENSMODP00000003369	ENSMUSP00000021921
ENSMODP00000003066	ENSMUSP00000030443
ENSMODP00000006561	ENSMUSP00000074578
ENSMODP00000006571	ENSMUSP00000110898
ENSMODP00000000573	ENSMUSP00000073664
ENSMODP00000026042	ENSMUSP00000103608
ENSMODP00000002568	ENSMUSP00000039810
ENSMODP00000030466	ENSMUSP00000120421
ENSMODP00000033576	ENSMUSP00000030834
ENSMODP00000028496	ENSMUSP00000005651
ENSMODP00000025295	ENSMUSP00000022009
ENSMODP00000040249	ENSMUSP00000027775
ENSMODP00000009219	ENSMUSP00000036604
ENSMODP00000015067	ENSMUSP00000041447
ENSMODP00000020618	ENSMUSP00000019721
ENSMODP00000002245	ENSMUSP00000070345
ENSMODP00000018323	ENSMUSP00000105348
ENSMODP00000011949	ENSMUSP00000101307
ENSMODP00000011583	ENSMUSP00000085695
ENSMODP00000022584	ENSMUSP00000023344
ENSMODP00000012587	ENSMUSP00000111327
ENSMODP00000019328	ENSMUSP00000031680
ENSMODP00000010747	ENSMUSP00000027505
ENSMODP00000022570	ENSMUSP00000032480
ENSMODP00000005573	ENSMUSP00000062593
ENSMODP00000005181	ENSMUSP00000079226
ENSMODP00000023492	ENSMUSP00000027059
ENSMODP00000022320	ENSMUSP00000035902
ENSMODP00000012905	ENSMUSP00000105822
ENSMODP00000020538	ENSMUSP00000129922
ENSMODP00000023494	ENSMUSP00000037699
ENSMODP00000026682	ENSMUSP00000111939
ENSMODP00000007206	ENSMUSP00000056481
ENSMODP00000007658	ENSMUSP00000061229
ENSMODP00000007590	ENSMUSP00000041157
ENSMODP00000017716	ENSMUSP00000040176
ENSMODP00000005415	ENSMUSP00000042701
ENSMODP00000018843	ENSMUSP00000038056
ENSMODP00000013520	ENSMUSP00000081941
ENSMODP00000018377	ENSMUSP00000065278
ENSMODP00000021426	ENSMUSP00000099723
ENSMODP00000022621	ENSMUSP00000023958
ENSMODP00000038226	ENSMUSP00000102782
ENSMODP00000017283	ENSMUSP00000031859
ENSMODP00000000527	ENSMUSP00000029444
ENSMODP00000009234	ENSMUSP00000102352
ENSMODP00000021022	ENSMUSP00000104503
ENSMODP00000025583	ENSMUSP00000110798
ENSMODP00000033769	ENSMUSP00000058020
ENSMODP00000032275	ENSMUSP00000053288
ENSMODP00000015346	ENSMUSP00000107381
ENSMODP00000016992	ENSMUSP00000004097
ENSMODP00000014205	ENSMUSP00000045566
ENSMODP00000039908	ENSMUSP00000095320
ENSMODP00000004099	ENSMUSP00000104460
ENSMODP00000022988	ENSMUSP00000110802
ENSMODP00000006931	ENSMUSP00000019063
ENSMODP00000026580	ENSMUSP00000130999
ENSMODP00000023180	ENSMUSP00000053384
ENSMODP00000032390	ENSMUSP00000107447
ENSMODP00000006350	ENSMUSP00000129861
ENSMODP00000003193	ENSMUSP00000029131
ENSMODP00000024760	ENSMUSP00000006508
ENSMODP00000000396	ENSMUSP00000072074
ENSMODP00000012716	ENSMUSP00000003717
ENSMODP00000004776	ENSMUSP00000032151
ENSMODP00000028686	ENSMUSP00000037042
ENSMODP00000021349	ENSMUSP00000041053
ENSMODP00000021165	ENSMUSP00000093433
ENSMODP00000012055	ENSMUSP00000117891
ENSMODP00000006606	ENSMUSP00000046787
ENSMODP00000000056	ENSMUSP00000106401
ENSMODP00000019347	ENSMUSP00000109427
ENSMODP00000005294	ENSMUSP00000023750
ENSMODP00000013045	ENSMUSP00000023225
ENSMODP00000011352	ENSMUSP00000020446
ENSMODP00000022634	ENSMUSP00000004378
ENSMODP00000011852	ENSMUSP00000062584
ENSMODP00000039132	ENSMUSP00000003643
ENSMODP00000012938	ENSMUSP00000001304
ENSMODP00000034639	ENSMUSP00000106851
ENSMODP00000021111	ENSMUSP00000109931
ENSMODP00000026057	ENSMUSP00000066880
ENSMODP00000016249	ENSMUSP00000137837
ENSMODP00000017351	ENSMUSP00000083073
ENSMODP00000024628	ENSMUSP00000022197
ENSMODP00000011585	ENSMUSP00000038350
ENSMODP00000021299	ENSMUSP00000029684
ENSMODP00000011450	ENSMUSP00000035898
ENSMODP00000005514	ENSMUSP00000078808
ENSMODP00000021238	ENSMUSP00000049457
ENSMODP00000015112	ENSMUSP00000082173
ENSMODP00000022967	ENSMUSP00000044660
ENSMODP00000015549	ENSMUSP00000022567
ENSMODP00000018335	ENSMUSP00000106567
ENSMODP00000014162	ENSMUSP00000045441
ENSMODP00000038772	ENSMUSP00000092988
ENSMODP00000004930	ENSMUSP00000037107
ENSMODP00000022648	ENSMUSP00000004381
ENSMODP00000025906	ENSMUSP00000005964
ENSMODP00000025910	ENSMUSP00000004232
ENSMODP00000007656	ENSMUSP00000137298
ENSMODP00000023567	ENSMUSP00000131277
ENSMODP00000009725	ENSMUSP00000093469
ENSMODP00000021634	ENSMUSP00000026839
ENSMODP00000001007	ENSMUSP00000004955
ENSMODP00000011444	ENSMUSP00000101999
ENSMODP00000000791	ENSMUSP00000039416
ENSMODP00000007665	ENSMUSP00000053766
ENSMODP00000016797	ENSMUSP00000099806
ENSMODP00000016776	ENSMUSP00000072438
ENSMODP00000018496	ENSMUSP00000090470
ENSMODP00000031317	ENSMUSP00000120516
ENSMODP00000006345	ENSMUSP00000089958
ENSMODP00000010252	ENSMUSP00000095285
ENSMODP00000019019	ENSMUSP00000031492
ENSMODP00000016596	ENSMUSP00000033430
ENSMODP00000000124	ENSMUSP00000063054
ENSMODP00000041145	ENSMUSP00000123514
ENSMODP00000017830	ENSMUSP00000050199
ENSMODP00000039008	ENSMUSP00000086710
ENSMODP00000010132	ENSMUSP00000085775
ENSMODP00000006851	ENSMUSP00000086398
ENSMODP00000019624	ENSMUSP00000031055
ENSMODP00000029521	ENSMUSP00000061704
ENSMODP00000028518	ENSMUSP00000052095
ENSMODP00000026821	ENSMUSP00000024849
ENSMODP00000000816	ENSMUSP00000059732
ENSMODP00000009216	ENSMUSP00000041328
ENSMODP00000019885	ENSMUSP00000024958
ENSMODP00000017362	ENSMUSP00000091375
ENSMODP00000024401	ENSMUSP00000022212
ENSMODP00000037713	ENSMUSP00000076130
ENSMODP00000032211	ENSMUSP00000044400
ENSMODP00000015411	ENSMUSP00000130004
ENSMODP00000015319	ENSMUSP00000056967
ENSMODP00000016412	ENSMUSP00000034090
ENSMODP00000007520	ENSMUSP00000056401
ENSMODP00000016920	ENSMUSP00000082004
ENSMODP00000023696	ENSMUSP00000003642
ENSMODP00000010465	ENSMUSP00000112262
ENSMODP00000010232	ENSMUSP00000033300
ENSMODP00000024079	ENSMUSP00000108706
ENSMODP00000037611	ENSMUSP00000136950
ENSMODP00000017546	ENSMUSP00000096445
ENSMODP00000011227	ENSMUSP00000094072
ENSMODP00000031175	ENSMUSP00000125058
ENSMODP00000019658	ENSMUSP00000047480
ENSMODP00000009371	ENSMUSP00000018614
ENSMODP00000015699	ENSMUSP00000038719
ENSMODP00000023057	ENSMUSP00000035155
ENSMODP00000024083	ENSMUSP00000103958
ENSMODP00000000697	ENSMUSP00000036438
ENSMODP00000003756	ENSMUSP00000082777
ENSMODP00000007180	ENSMUSP00000031455
ENSMODP00000007465	ENSMUSP00000050061
ENSMODP00000001066	ENSMUSP00000027726
ENSMODP00000019901	ENSMUSP00000030533
ENSMODP00000032643	ENSMUSP00000002908
ENSMODP00000032620	ENSMUSP00000019726
ENSMODP00000001209	ENSMUSP00000019808
ENSMODP00000018319	ENSMUSP00000000466
ENSMODP00000035218	ENSMUSP00000032762
ENSMODP00000032817	ENSMUSP00000041732
ENSMODP00000038829	ENSMUSP00000046906
ENSMODP00000032819	ENSMUSP00000062231
ENSMODP00000025861	ENSMUSP00000029812
ENSMODP00000026080	ENSMUSP00000092355
ENSMODP00000011996	ENSMUSP00000025867
ENSMODP00000002644	ENSMUSP00000099928
ENSMODP00000023968	ENSMUSP00000021050
ENSMODP00000010783	ENSMUSP00000106489
ENSMODP00000012617	ENSMUSP00000073228
ENSMODP00000004827	ENSMUSP00000047763
ENSMODP00000004167	ENSMUSP00000133515
ENSMODP00000035121	ENSMUSP00000021148
ENSMODP00000021102	ENSMUSP00000025002
ENSMODP00000022295	ENSMUSP00000099676
ENSMODP00000009523	ENSMUSP00000042063
ENSMODP00000006484	ENSMUSP00000111497
ENSMODP00000008405	ENSMUSP00000028199
ENSMODP00000008430	ENSMUSP00000028200
ENSMODP00000007529	ENSMUSP00000078572
ENSMODP00000021481	ENSMUSP00000080548
ENSMODP00000000973	ENSMUSP00000112836
ENSMODP00000021586	ENSMUSP00000029547
ENSMODP00000009022	ENSMUSP00000100008
ENSMODP00000017359	ENSMUSP00000040208
ENSMODP00000024816	ENSMUSP00000028663
ENSMODP00000035989	ENSMUSP00000027367
ENSMODP00000024160	ENSMUSP00000072852
ENSMODP00000019294	ENSMUSP00000031709
ENSMODP00000003329	ENSMUSP00000022262
ENSMODP00000014783	ENSMUSP00000135039
ENSMODP00000016827	ENSMUSP00000055562
ENSMODP00000032116	ENSMUSP00000037377
ENSMODP00000007708	ENSMUSP00000043826
ENSMODP00000018754	ENSMUSP00000127149
ENSMODP00000016996	ENSMUSP00000050123
ENSMODP00000018312	ENSMUSP00000034547
ENSMODP00000019727	ENSMUSP00000110434
ENSMODP00000019213	ENSMUSP00000084430
ENSMODP00000021938	ENSMUSP00000068178
ENSMODP00000020250	ENSMUSP00000045637
ENSMODP00000006799	ENSMUSP00000048719
ENSMODP00000023145	ENSMUSP00000095420
ENSMODP00000022854	ENSMUSP00000023550
ENSMODP00000013163	ENSMUSP00000028392
ENSMODP00000024290	ENSMUSP00000086422
ENSMODP00000009668	ENSMUSP00000026624
ENSMODP00000037418	ENSMUSP00000110373
ENSMODP00000005706	ENSMUSP00000025989
ENSMODP00000004028	ENSMUSP00000113782
ENSMODP00000032325	ENSMUSP00000021443
ENSMODP00000023956	ENSMUSP00000071578
ENSMODP00000026659	ENSMUSP00000120531
ENSMODP00000015702	ENSMUSP00000039737
ENSMODP00000018616	ENSMUSP00000099399
ENSMODP00000017313	ENSMUSP00000015137
ENSMODP00000012063	ENSMUSP00000099162
ENSMODP00000009360	ENSMUSP00000050087
ENSMODP00000022964	ENSMUSP00000032272
ENSMODP00000026023	ENSMUSP00000108593
ENSMODP00000020635	ENSMUSP00000024702
ENSMODP00000009512	ENSMUSP00000039109
ENSMODP00000019422	ENSMUSP00000015100
ENSMODP00000041213	ENSMUSP00000019333
ENSMODP00000002256	ENSMUSP00000046467
ENSMODP00000032861	ENSMUSP00000114843
ENSMODP00000000186	ENSMUSP00000002259
ENSMODP00000014423	ENSMUSP00000003912
ENSMODP00000001131	ENSMUSP00000030285
ENSMODP00000018657	ENSMUSP00000019876
ENSMODP00000018904	ENSMUSP00000087257
ENSMODP00000005860	ENSMUSP00000036289
ENSMODP00000013720	ENSMUSP00000102613
ENSMODP00000002609	ENSMUSP00000028844
ENSMODP00000003624	ENSMUSP00000031530
ENSMODP00000022453	ENSMUSP00000108205
ENSMODP00000022451	ENSMUSP00000040524
ENSMODP00000016383	ENSMUSP00000047402
ENSMODP00000019284	ENSMUSP00000105815
ENSMODP00000013113	ENSMUSP00000026537
ENSMODP00000014104	ENSMUSP00000038373
ENSMODP00000020160	ENSMUSP00000111977
ENSMODP00000002602	ENSMUSP00000026665
ENSMODP00000036781	ENSMUSP00000105245
ENSMODP00000011965	ENSMUSP00000105255
ENSMODP00000002597	ENSMUSP00000026662
ENSMODP00000013261	ENSMUSP00000055486
ENSMODP00000025440	ENSMUSP00000025642
ENSMODP00000022264	ENSMUSP00000019911
ENSMODP00000014638	ENSMUSP00000069578
ENSMODP00000038643	ENSMUSP00000108633
ENSMODP00000015845	ENSMUSP00000127071
ENSMODP00000019374	ENSMUSP00000037764
ENSMODP00000018219	ENSMUSP00000018571
ENSMODP00000017946	ENSMUSP00000039760
ENSMODP00000019568	ENSMUSP00000101964
ENSMODP00000025123	ENSMUSP00000088231
ENSMODP00000017800	ENSMUSP00000104725
ENSMODP00000025750	ENSMUSP00000001079
ENSMODP00000000418	ENSMUSP00000045955
ENSMODP00000023657	ENSMUSP00000035823
ENSMODP00000003236	ENSMUSP00000095702
ENSMODP00000006339	ENSMUSP00000118474
ENSMODP00000009961	ENSMUSP00000026750
ENSMODP00000017678	ENSMUSP00000030645
ENSMODP00000017481	ENSMUSP00000030627
ENSMODP00000021054	ENSMUSP00000130767
ENSMODP00000024395	ENSMUSP00000032766
ENSMODP00000030235	ENSMUSP00000024721
ENSMODP00000011810	ENSMUSP00000065084
ENSMODP00000035502	ENSMUSP00000128063
ENSMODP00000035395	ENSMUSP00000078547
ENSMODP00000011557	ENSMUSP00000034817
ENSMODP00000030221	ENSMUSP00000069127
ENSMODP00000032196	ENSMUSP00000125932
ENSMODP00000021356	ENSMUSP00000029674
ENSMODP00000006487	ENSMUSP00000003154
ENSMODP00000024127	ENSMUSP00000076115
ENSMODP00000033908	ENSMUSP00000029673
ENSMODP00000021350	ENSMUSP00000029566
ENSMODP00000006894	ENSMUSP00000033532
ENSMODP00000017312	ENSMUSP00000051479
ENSMODP00000037951	ENSMUSP00000060749
ENSMODP00000009275	ENSMUSP00000136054
ENSMODP00000022752	ENSMUSP00000110435
ENSMODP00000016745	ENSMUSP00000035220
ENSMODP00000019852	ENSMUSP00000074113
ENSMODP00000021178	ENSMUSP00000099334
ENSMODP00000024819	ENSMUSP00000088098
ENSMODP00000036771	ENSMUSP00000047864
ENSMODP00000011782	ENSMUSP00000099973
ENSMODP00000000018	ENSMUSP00000028982
ENSMODP00000002040	ENSMUSP00000036484
ENSMODP00000036552	ENSMUSP00000056655
ENSMODP00000022937	ENSMUSP00000098558
ENSMODP00000013468	ENSMUSP00000134205
ENSMODP00000008971	ENSMUSP00000033207
ENSMODP00000033461	ENSMUSP00000025641
ENSMODP00000035233	ENSMUSP00000074115
ENSMODP00000017492	ENSMUSP00000036749
ENSMODP00000009700	ENSMUSP00000078245
ENSMODP00000008355	ENSMUSP00000119303
ENSMODP00000003515	ENSMUSP00000031002
ENSMODP00000001582	ENSMUSP00000083928
ENSMODP00000024280	ENSMUSP00000095949
ENSMODP00000013199	ENSMUSP00000071120
ENSMODP00000030142	ENSMUSP00000040302
ENSMODP00000012601	ENSMUSP00000051035
ENSMODP00000004003	ENSMUSP00000007735
ENSMODP00000021758	ENSMUSP00000000421
ENSMODP00000031624	ENSMUSP00000062783
ENSMODP00000002800	ENSMUSP00000021617
ENSMODP00000028428	ENSMUSP00000020551
ENSMODP00000000114	ENSMUSP00000087810
ENSMODP00000019205	ENSMUSP00000112965
ENSMODP00000015872	ENSMUSP00000017552
ENSMODP00000036012	ENSMUSP00000077438
ENSMODP00000012021	ENSMUSP00000110371
ENSMODP00000036078	ENSMUSP00000078690
ENSMODP00000007480	ENSMUSP00000020543
ENSMODP00000001370	ENSMUSP00000125857
ENSMODP00000002441	ENSMUSP00000137079
ENSMODP00000000741	ENSMUSP00000005233
ENSMODP00000010072	ENSMUSP00000098056
ENSMODP00000012052	ENSMUSP00000034093
ENSMODP00000028915	ENSMUSP00000024884
ENSMODP00000010141	ENSMUSP00000113840
ENSMODP00000009159	ENSMUSP00000037079
ENSMODP00000022310	ENSMUSP00000125335
ENSMODP00000034350	ENSMUSP00000106770
ENSMODP00000002477	ENSMUSP00000099765
ENSMODP00000009106	ENSMUSP00000066977
ENSMODP00000014850	ENSMUSP00000045454
ENSMODP00000027603	ENSMUSP00000109203
ENSMODP00000038176	ENSMUSP00000035437
ENSMODP00000027297	ENSMUSP00000101724
ENSMODP00000006483	ENSMUSP00000105915
ENSMODP00000010203	ENSMUSP00000135500
ENSMODP00000017571	ENSMUSP00000039395
ENSMODP00000017470	ENSMUSP00000006825
ENSMODP00000025249	ENSMUSP00000085124
ENSMODP00000033619	ENSMUSP00000061963
ENSMODP00000013629	ENSMUSP00000099628
ENSMODP00000021535	ENSMUSP00000101184
ENSMODP00000020738	ENSMUSP00000104543
ENSMODP00000013260	ENSMUSP00000105790
ENSMODP00000033015	ENSMUSP00000042155
ENSMODP00000009387	ENSMUSP00000099776
ENSMODP00000012275	ENSMUSP00000007444
ENSMODP00000019009	ENSMUSP00000027185
ENSMODP00000005715	ENSMUSP00000034049
ENSMODP00000015188	ENSMUSP00000088723
ENSMODP00000002463	ENSMUSP00000029486
ENSMODP00000021710	ENSMUSP00000075990
ENSMODP00000012392	ENSMUSP00000069429
ENSMODP00000003594	ENSMUSP00000064986
ENSMODP00000023367	ENSMUSP00000029740
ENSMODP00000028116	ENSMUSP00000020769
ENSMODP00000036939	ENSMUSP00000023531
ENSMODP00000020611	ENSMUSP00000091845
ENSMODP00000007129	ENSMUSP00000005841
ENSMODP00000016595	ENSMUSP00000034629
ENSMODP00000008436	ENSMUSP00000004673
ENSMODP00000005879	ENSMUSP00000044430
ENSMODP00000022055	ENSMUSP00000066741
ENSMODP00000006593	ENSMUSP00000105926
ENSMODP00000001554	ENSMUSP00000129278
ENSMODP00000002202	ENSMUSP00000099907
ENSMODP00000015259	ENSMUSP00000025224
ENSMODP00000012001	ENSMUSP00000026076
ENSMODP00000012228	ENSMUSP00000022699
ENSMODP00000005650	ENSMUSP00000028787
ENSMODP00000023481	ENSMUSP00000085794
ENSMODP00000003290	ENSMUSP00000093908
ENSMODP00000006023	ENSMUSP00000129522
ENSMODP00000011933	ENSMUSP00000118179
ENSMODP00000021920	ENSMUSP00000013130
ENSMODP00000019199	ENSMUSP00000120830
ENSMODP00000019847	ENSMUSP00000023457
ENSMODP00000008766	ENSMUSP00000005336
ENSMODP00000002167	ENSMUSP00000046598
ENSMODP00000005932	ENSMUSP00000087073
ENSMODP00000010233	ENSMUSP00000006367
ENSMODP00000013256	ENSMUSP00000081044
ENSMODP00000010236	ENSMUSP00000084910
ENSMODP00000024651	ENSMUSP00000108498
ENSMODP00000016057	ENSMUSP00000027649
ENSMODP00000035835	ENSMUSP00000047123
ENSMODP00000002434	ENSMUSP00000030475
ENSMODP00000011834	ENSMUSP00000028034
ENSMODP00000014223	ENSMUSP00000079692
ENSMODP00000020783	ENSMUSP00000129122
ENSMODP00000002663	ENSMUSP00000133073
ENSMODP00000002228	ENSMUSP00000027695
ENSMODP00000035742	ENSMUSP00000022851
ENSMODP00000000793	ENSMUSP00000121775
ENSMODP00000034936	ENSMUSP00000138370
ENSMODP00000033076	ENSMUSP00000055447
ENSMODP00000017775	ENSMUSP00000114458
ENSMODP00000033558	ENSMUSP00000035918
ENSMODP00000026306	ENSMUSP00000001240
ENSMODP00000008112	ENSMUSP00000024594
ENSMODP00000019371	ENSMUSP00000068690
ENSMODP00000024524	ENSMUSP00000041307
ENSMODP00000017789	ENSMUSP00000056378
ENSMODP00000008135	ENSMUSP00000019362
ENSMODP00000007920	ENSMUSP00000030948
ENSMODP00000018051	ENSMUSP00000034566
ENSMODP00000012026	ENSMUSP00000090568
ENSMODP00000009589	ENSMUSP00000053783
ENSMODP00000005299	ENSMUSP00000099638
ENSMODP00000000639	ENSMUSP00000038662
ENSMODP00000020038	ENSMUSP00000002572
ENSMODP00000008498	ENSMUSP00000021077
ENSMODP00000023369	ENSMUSP00000102685
ENSMODP00000034386	ENSMUSP00000034618
ENSMODP00000015347	ENSMUSP00000113333
ENSMODP00000024847	ENSMUSP00000088179
ENSMODP00000036121	ENSMUSP00000114974
ENSMODP00000022758	ENSMUSP00000032309
ENSMODP00000021948	ENSMUSP00000018698
ENSMODP00000034400	ENSMUSP00000124931
ENSMODP00000002901	ENSMUSP00000114159
ENSMODP00000040987	ENSMUSP00000026328
ENSMODP00000015350	ENSMUSP00000076336
ENSMODP00000016660	ENSMUSP00000123700
ENSMODP00000024179	ENSMUSP00000102926
ENSMODP00000010668	ENSMUSP00000038916
ENSMODP00000010685	ENSMUSP00000042294
ENSMODP00000037792	ENSMUSP00000098701
ENSMODP00000013914	ENSMUSP00000100070
ENSMODP00000014568	ENSMUSP00000028815
ENSMODP00000019148	ENSMUSP00000027405
ENSMODP00000011775	ENSMUSP00000026084
ENSMODP00000012321	ENSMUSP00000046924
ENSMODP00000016525	ENSMUSP00000052202
ENSMODP00000025968	ENSMUSP00000048119
ENSMODP00000033707	ENSMUSP00000001455
ENSMODP00000025296	ENSMUSP00000132547
ENSMODP00000012686	ENSMUSP00000107284
ENSMODP00000025770	ENSMUSP00000029611
ENSMODP00000032051	ENSMUSP00000084055
ENSMODP00000038746	ENSMUSP00000136280
ENSMODP00000012241	ENSMUSP00000120125
ENSMODP00000027463	ENSMUSP00000128224
ENSMODP00000018906	ENSMUSP00000075204
ENSMODP00000003396	ENSMUSP00000039648
ENSMODP00000008522	ENSMUSP00000104273
ENSMODP00000026561	ENSMUSP00000136181
ENSMODP00000010369	ENSMUSP00000025826
ENSMODP00000010853	ENSMUSP00000112685
ENSMODP00000001168	ENSMUSP00000059896
ENSMODP00000001969	ENSMUSP00000093699
ENSMODP00000012416	ENSMUSP00000070825
ENSMODP00000020938	ENSMUSP00000103207
ENSMODP00000018625	ENSMUSP00000127575
ENSMODP00000010709	ENSMUSP00000110684
ENSMODP00000021339	ENSMUSP00000020106
ENSMODP00000009804	ENSMUSP00000035512
ENSMODP00000010471	ENSMUSP00000106163
ENSMODP00000020833	ENSMUSP00000086640
ENSMODP00000012645	ENSMUSP00000025377
ENSMODP00000003481	ENSMUSP00000031003
ENSMODP00000024554	ENSMUSP00000040321
ENSMODP00000012792	ENSMUSP00000033939
ENSMODP00000013213	ENSMUSP00000026217
ENSMODP00000007874	ENSMUSP00000025946
ENSMODP00000020063	ENSMUSP00000077338
ENSMODP00000001968	ENSMUSP00000054070
ENSMODP00000024151	ENSMUSP00000035326
ENSMODP00000019296	ENSMUSP00000033010
ENSMODP00000024545	ENSMUSP00000128464
ENSMODP00000029367	ENSMUSP00000041767
ENSMODP00000021821	ENSMUSP00000020158
ENSMODP00000009912	ENSMUSP00000086034
ENSMODP00000001476	ENSMUSP00000018005
ENSMODP00000017495	ENSMUSP00000025046
ENSMODP00000016142	ENSMUSP00000035214
ENSMODP00000019081	ENSMUSP00000109253
ENSMODP00000004690	ENSMUSP00000055110
ENSMODP00000001460	ENSMUSP00000030136
ENSMODP00000005905	ENSMUSP00000034053
ENSMODP00000017485	ENSMUSP00000018755
ENSMODP00000011686	ENSMUSP00000116200
ENSMODP00000029366	ENSMUSP00000023884
ENSMODP00000007263	ENSMUSP00000065544
ENSMODP00000022411	ENSMUSP00000101146
ENSMODP00000010084	ENSMUSP00000045945
ENSMODP00000016985	ENSMUSP00000035112
ENSMODP00000005548	ENSMUSP00000029770
ENSMODP00000007903	ENSMUSP00000021666
ENSMODP00000001707	ENSMUSP00000027251
ENSMODP00000013833	ENSMUSP00000112563
ENSMODP00000023656	ENSMUSP00000024749
ENSMODP00000037403	ENSMUSP00000022172
ENSMODP00000016164	ENSMUSP00000024786
ENSMODP00000012428	ENSMUSP00000076864
ENSMODP00000004592	ENSMUSP00000044938
ENSMODP00000005504	ENSMUSP00000098108
ENSMODP00000014283	ENSMUSP00000108620
ENSMODP00000026588	ENSMUSP00000096688
ENSMODP00000010683	ENSMUSP00000064758
ENSMODP00000016395	ENSMUSP00000021466
ENSMODP00000010551	ENSMUSP00000025668
ENSMODP00000023437	ENSMUSP00000029752
ENSMODP00000014968	ENSMUSP00000032728
ENSMODP00000012153	ENSMUSP00000110401
ENSMODP00000004472	ENSMUSP00000030221
ENSMODP00000034776	ENSMUSP00000044955
ENSMODP00000001874	ENSMUSP00000099851
ENSMODP00000004145	ENSMUSP00000042177
ENSMODP00000032142	ENSMUSP00000040126
ENSMODP00000012820	ENSMUSP00000080111
ENSMODP00000002407	ENSMUSP00000078806
ENSMODP00000002840	ENSMUSP00000110230
ENSMODP00000002422	ENSMUSP00000053643
ENSMODP00000002819	ENSMUSP00000098989
ENSMODP00000002852	ENSMUSP00000072868
ENSMODP00000002429	ENSMUSP00000009411
ENSMODP00000009399	ENSMUSP00000113053
ENSMODP00000008447	ENSMUSP00000053408
ENSMODP00000025491	ENSMUSP00000020378
ENSMODP00000007131	ENSMUSP00000130604
ENSMODP00000000751	ENSMUSP00000099404
ENSMODP00000024419	ENSMUSP00000038361
ENSMODP00000024125	ENSMUSP00000091541
ENSMODP00000023402	ENSMUSP00000088291
ENSMODP00000014693	ENSMUSP00000057282
ENSMODP00000021739	ENSMUSP00000019997
ENSMODP00000012802	ENSMUSP00000101763
ENSMODP00000009957	ENSMUSP00000016033
ENSMODP00000013972	ENSMUSP00000096972
ENSMODP00000004367	ENSMUSP00000131830
ENSMODP00000020017	ENSMUSP00000001166
ENSMODP00000020001	ENSMUSP00000121317
ENSMODP00000014280	ENSMUSP00000113042
ENSMODP00000015329	ENSMUSP00000032705
ENSMODP00000003002	ENSMUSP00000107492
ENSMODP00000022164	ENSMUSP00000003843
ENSMODP00000006393	ENSMUSP00000008907
ENSMODP00000012734	ENSMUSP00000023356
ENSMODP00000005128	ENSMUSP00000006762
ENSMODP00000024360	ENSMUSP00000066280
ENSMODP00000005767	ENSMUSP00000045676
ENSMODP00000006840	ENSMUSP00000097100
ENSMODP00000005371	ENSMUSP00000026150
ENSMODP00000022447	ENSMUSP00000019939
ENSMODP00000015486	ENSMUSP00000021246
ENSMODP00000005897	ENSMUSP00000109398
ENSMODP00000009035	ENSMUSP00000126383
ENSMODP00000020293	ENSMUSP00000066244
ENSMODP00000029415	ENSMUSP00000090335
ENSMODP00000018479	ENSMUSP00000099408
ENSMODP00000012767	ENSMUSP00000088271
ENSMODP00000031639	ENSMUSP00000020461
ENSMODP00000027788	ENSMUSP00000052863
ENSMODP00000026226	ENSMUSP00000038110
ENSMODP00000040033	ENSMUSP00000108841
ENSMODP00000007477	ENSMUSP00000023289
ENSMODP00000026658	ENSMUSP00000071933
ENSMODP00000036146	ENSMUSP00000032413
ENSMODP00000001449	ENSMUSP00000114272
ENSMODP00000022775	ENSMUSP00000032259
ENSMODP00000040007	ENSMUSP00000062024
ENSMODP00000038235	ENSMUSP00000110524
ENSMODP00000016184	ENSMUSP00000094916
ENSMODP00000034105	ENSMUSP00000108948
ENSMODP00000012328	ENSMUSP00000111405
ENSMODP00000008853	ENSMUSP00000081714
ENSMODP00000036033	ENSMUSP00000084904
ENSMODP00000001842	ENSMUSP00000048214
ENSMODP00000020732	ENSMUSP00000060255
ENSMODP00000013217	ENSMUSP00000056147
ENSMODP00000021631	ENSMUSP00000101914
ENSMODP00000021551	ENSMUSP00000015645
ENSMODP00000024814	ENSMUSP00000064128
ENSMODP00000010380	ENSMUSP00000062016
ENSMODP00000008306	ENSMUSP00000033255
ENSMODP00000008341	ENSMUSP00000033263
ENSMODP00000000102	ENSMUSP00000009798
ENSMODP00000018034	ENSMUSP00000056015
ENSMODP00000022951	ENSMUSP00000034802
ENSMODP00000018218	ENSMUSP00000129483
ENSMODP00000028988	ENSMUSP00000056872
ENSMODP00000014723	ENSMUSP00000026239
ENSMODP00000017408	ENSMUSP00000020767
ENSMODP00000005738	ENSMUSP00000062078
ENSMODP00000012762	ENSMUSP00000033938
ENSMODP00000023922	ENSMUSP00000105705
ENSMODP00000019593	ENSMUSP00000067884
ENSMODP00000021407	ENSMUSP00000000811
ENSMODP00000036739	ENSMUSP00000116130
ENSMODP00000035967	ENSMUSP00000056099
ENSMODP00000024206	ENSMUSP00000112988
ENSMODP00000005747	ENSMUSP00000040505
ENSMODP00000011321	ENSMUSP00000032717
ENSMODP00000023108	ENSMUSP00000060424
ENSMODP00000007998	ENSMUSP00000025944
ENSMODP00000000245	ENSMUSP00000041906
ENSMODP00000012199	ENSMUSP00000129772
ENSMODP00000022352	ENSMUSP00000052776
ENSMODP00000002252	ENSMUSP00000042004
ENSMODP00000019437	ENSMUSP00000031017
ENSMODP00000026917	ENSMUSP00000003640
ENSMODP00000007329	ENSMUSP00000021674
ENSMODP00000008622	ENSMUSP00000106906
ENSMODP00000013794	ENSMUSP00000080325
ENSMODP00000007829	ENSMUSP00000044276
ENSMODP00000001808	ENSMUSP00000027247
ENSMODP00000014618	ENSMUSP00000131631
ENSMODP00000015808	ENSMUSP00000027615
ENSMODP00000036766	ENSMUSP00000135516
ENSMODP00000033497	ENSMUSP00000080219
ENSMODP00000038843	ENSMUSP00000110414
ENSMODP00000005674	ENSMUSP00000108090
ENSMODP00000022245	ENSMUSP00000054338
ENSMODP00000023293	ENSMUSP00000029469
ENSMODP00000018488	ENSMUSP00000017974
ENSMODP00000006974	ENSMUSP00000028259
ENSMODP00000031737	ENSMUSP00000043676
ENSMODP00000005389	ENSMUSP00000098099
ENSMODP00000010564	ENSMUSP00000061517
ENSMODP00000026353	ENSMUSP00000036695
ENSMODP00000022226	ENSMUSP00000054141
ENSMODP00000038847	ENSMUSP00000129418
ENSMODP00000028989	ENSMUSP00000057721
ENSMODP00000035969	ENSMUSP00000099465
ENSMODP00000026850	ENSMUSP00000054428
ENSMODP00000013104	ENSMUSP00000057040
ENSMODP00000003605	ENSMUSP00000061643
ENSMODP00000017566	ENSMUSP00000034240
ENSMODP00000013693	ENSMUSP00000004294
ENSMODP00000025431	ENSMUSP00000055599
ENSMODP00000010905	ENSMUSP00000019232
ENSMODP00000002771	ENSMUSP00000026315
ENSMODP00000019845	ENSMUSP00000085862
ENSMODP00000020496	ENSMUSP00000006136
ENSMODP00000032553	ENSMUSP00000005976
ENSMODP00000024427	ENSMUSP00000050144
ENSMODP00000019686	ENSMUSP00000025263
ENSMODP00000019688	ENSMUSP00000025266
ENSMODP00000000487	ENSMUSP00000108260
ENSMODP00000013056	ENSMUSP00000132501
ENSMODP00000014725	ENSMUSP00000059889
ENSMODP00000024833	ENSMUSP00000002172
ENSMODP00000023363	ENSMUSP00000088263
ENSMODP00000022708	ENSMUSP00000107538
ENSMODP00000006499	ENSMUSP00000077466
ENSMODP00000009689	ENSMUSP00000104342
ENSMODP00000006124	ENSMUSP00000096973
ENSMODP00000023868	ENSMUSP00000051907
ENSMODP00000029511	ENSMUSP00000050275
ENSMODP00000020716	ENSMUSP00000017090
ENSMODP00000008863	ENSMUSP00000099324
ENSMODP00000000849	ENSMUSP00000086835
ENSMODP00000005154	ENSMUSP00000075655
ENSMODP00000012678	ENSMUSP00000025375
ENSMODP00000016877	ENSMUSP00000124476
ENSMODP00000027637	ENSMUSP00000056365
ENSMODP00000014290	ENSMUSP00000062054
ENSMODP00000027638	ENSMUSP00000055229
ENSMODP00000019273	ENSMUSP00000119606
ENSMODP00000008902	ENSMUSP00000018990
ENSMODP00000009055	ENSMUSP00000043562
ENSMODP00000006750	ENSMUSP00000037109
ENSMODP00000031036	ENSMUSP00000001080
ENSMODP00000012246	ENSMUSP00000139117
ENSMODP00000014983	ENSMUSP00000045478
ENSMODP00000006446	ENSMUSP00000022782
ENSMODP00000015285	ENSMUSP00000114026
ENSMODP00000006681	ENSMUSP00000022916
ENSMODP00000034265	ENSMUSP00000054134
ENSMODP00000003670	ENSMUSP00000043087
ENSMODP00000004738	ENSMUSP00000118997
ENSMODP00000009316	ENSMUSP00000127109
ENSMODP00000023221	ENSMUSP00000111269
ENSMODP00000002612	ENSMUSP00000020484
ENSMODP00000009526	ENSMUSP00000000828
ENSMODP00000002150	ENSMUSP00000038369
ENSMODP00000010302	ENSMUSP00000063264
ENSMODP00000008661	ENSMUSP00000086285
ENSMODP00000017550	ENSMUSP00000019050
ENSMODP00000000142	ENSMUSP00000009789
ENSMODP00000009180	ENSMUSP00000055297
ENSMODP00000005405	ENSMUSP00000021940
ENSMODP00000019993	ENSMUSP00000117200
ENSMODP00000025551	ENSMUSP00000040140
ENSMODP00000011610	ENSMUSP00000091352
ENSMODP00000019007	ENSMUSP00000034308
ENSMODP00000017961	ENSMUSP00000112727
ENSMODP00000000853	ENSMUSP00000029824
ENSMODP00000019581	ENSMUSP00000083242
ENSMODP00000037525	ENSMUSP00000031377
ENSMODP00000021313	ENSMUSP00000131832
ENSMODP00000007166	ENSMUSP00000068450
ENSMODP00000001680	ENSMUSP00000030279
ENSMODP00000014520	ENSMUSP00000108595
ENSMODP00000010772	ENSMUSP00000027502
ENSMODP00000017242	ENSMUSP00000063004
ENSMODP00000017247	ENSMUSP00000028360
ENSMODP00000017238	ENSMUSP00000110126
ENSMODP00000024109	ENSMUSP00000062728
ENSMODP00000026473	ENSMUSP00000026562
ENSMODP00000014919	ENSMUSP00000040078
ENSMODP00000024447	ENSMUSP00000100724
ENSMODP00000038591	ENSMUSP00000067837
ENSMODP00000017144	ENSMUSP00000104939
ENSMODP00000001641	ENSMUSP00000063107
ENSMODP00000002551	ENSMUSP00000061737
ENSMODP00000013240	ENSMUSP00000000394
ENSMODP00000010047	ENSMUSP00000072896
ENSMODP00000025625	ENSMUSP00000047529
ENSMODP00000001202	ENSMUSP00000027730
ENSMODP00000025626	ENSMUSP00000000445
ENSMODP00000008362	ENSMUSP00000072330
ENSMODP00000010954	ENSMUSP00000016143
ENSMODP00000032258	ENSMUSP00000081263
ENSMODP00000031386	ENSMUSP00000110447
ENSMODP00000022868	ENSMUSP00000006311
ENSMODP00000034578	ENSMUSP00000060671
ENSMODP00000018601	ENSMUSP00000058084
ENSMODP00000024465	ENSMUSP00000112715
ENSMODP00000039451	ENSMUSP00000103690
ENSMODP00000021286	ENSMUSP00000099331
ENSMODP00000021094	ENSMUSP00000001451
ENSMODP00000036241	ENSMUSP00000041241
ENSMODP00000035037	ENSMUSP00000029194
ENSMODP00000026148	ENSMUSP00000030917
ENSMODP00000034694	ENSMUSP00000055037
ENSMODP00000004137	ENSMUSP00000132338
ENSMODP00000000041	ENSMUSP00000036029
ENSMODP00000019955	ENSMUSP00000081232
ENSMODP00000003358	ENSMUSP00000030765
ENSMODP00000003324	ENSMUSP00000026378
ENSMODP00000003262	ENSMUSP00000026381
ENSMODP00000039957	ENSMUSP00000044044
ENSMODP00000003322	ENSMUSP00000026377
ENSMODP00000006094	ENSMUSP00000044371
ENSMODP00000002223	ENSMUSP00000029490
ENSMODP00000010928	ENSMUSP00000134377
ENSMODP00000005549	ENSMUSP00000022813
ENSMODP00000013192	ENSMUSP00000021794
ENSMODP00000029137	ENSMUSP00000104764
ENSMODP00000026613	ENSMUSP00000080556
ENSMODP00000008822	ENSMUSP00000104294
ENSMODP00000038160	ENSMUSP00000052283
ENSMODP00000012491	ENSMUSP00000041232
ENSMODP00000006270	ENSMUSP00000099755
ENSMODP00000006284	ENSMUSP00000116643
ENSMODP00000022773	ENSMUSP00000032262
ENSMODP00000022772	ENSMUSP00000047065
ENSMODP00000006052	ENSMUSP00000021937
ENSMODP00000013153	ENSMUSP00000049430
ENSMODP00000037975	ENSMUSP00000102229
ENSMODP00000018716	ENSMUSP00000099887
ENSMODP00000010812	ENSMUSP00000123158
ENSMODP00000026862	ENSMUSP00000025294
ENSMODP00000012974	ENSMUSP00000118221
ENSMODP00000007017	ENSMUSP00000028257
ENSMODP00000021921	ENSMUSP00000112638
ENSMODP00000000754	ENSMUSP00000022060
ENSMODP00000037746	ENSMUSP00000110724
ENSMODP00000008354	ENSMUSP00000028859
ENSMODP00000003841	ENSMUSP00000063412
ENSMODP00000024469	ENSMUSP00000126464
ENSMODP00000006375	ENSMUSP00000115772
ENSMODP00000040539	ENSMUSP00000124611
ENSMODP00000029504	ENSMUSP00000030687
ENSMODP00000022041	ENSMUSP00000090287
ENSMODP00000024370	ENSMUSP00000041578
ENSMODP00000006466	ENSMUSP00000067325
ENSMODP00000015484	ENSMUSP00000054747
ENSMODP00000008872	ENSMUSP00000081954
ENSMODP00000034352	ENSMUSP00000132092
ENSMODP00000031649	ENSMUSP00000058447
ENSMODP00000039714	ENSMUSP00000060771
ENSMODP00000041240	ENSMUSP00000023330
ENSMODP00000026271	ENSMUSP00000040152
ENSMODP00000007680	ENSMUSP00000032462
ENSMODP00000002455	ENSMUSP00000017610
ENSMODP00000001556	ENSMUSP00000020234
ENSMODP00000013588	ENSMUSP00000110999
ENSMODP00000026201	ENSMUSP00000127516
ENSMODP00000025269	ENSMUSP00000072563
ENSMODP00000011393	ENSMUSP00000062047
ENSMODP00000023373	ENSMUSP00000047244
ENSMODP00000025511	ENSMUSP00000087815
ENSMODP00000012779	ENSMUSP00000016452
ENSMODP00000038537	ENSMUSP00000137472
ENSMODP00000000336	ENSMUSP00000078459
ENSMODP00000012574	ENSMUSP00000038471
ENSMODP00000016928	ENSMUSP00000016125
ENSMODP00000004079	ENSMUSP00000030033
ENSMODP00000023188	ENSMUSP00000044979
ENSMODP00000014872	ENSMUSP00000055694
ENSMODP00000005398	ENSMUSP00000078682
ENSMODP00000011241	ENSMUSP00000109779
ENSMODP00000019316	ENSMUSP00000127709
ENSMODP00000002929	ENSMUSP00000022269
ENSMODP00000026219	ENSMUSP00000062006
ENSMODP00000012150	ENSMUSP00000028595
ENSMODP00000000824	ENSMUSP00000113216
ENSMODP00000011812	ENSMUSP00000028583
ENSMODP00000025627	ENSMUSP00000020057
ENSMODP00000014225	ENSMUSP00000037129
ENSMODP00000005260	ENSMUSP00000099862
ENSMODP00000022763	ENSMUSP00000044098
ENSMODP00000004448	ENSMUSP00000099961
ENSMODP00000025592	ENSMUSP00000025476
ENSMODP00000024040	ENSMUSP00000017534
ENSMODP00000003103	ENSMUSP00000043146
ENSMODP00000012700	ENSMUSP00000042785
ENSMODP00000006980	ENSMUSP00000068479
ENSMODP00000015281	ENSMUSP00000132659
ENSMODP00000036034	ENSMUSP00000084599
ENSMODP00000014354	ENSMUSP00000001184
ENSMODP00000004962	ENSMUSP00000039071
ENSMODP00000005900	ENSMUSP00000021941
ENSMODP00000015209	ENSMUSP00000037628
ENSMODP00000027999	ENSMUSP00000128789
ENSMODP00000012011	ENSMUSP00000124816
ENSMODP00000021455	ENSMUSP00000056227
ENSMODP00000007161	ENSMUSP00000084507
ENSMODP00000017265	ENSMUSP00000041579
ENSMODP00000011972	ENSMUSP00000046705
ENSMODP00000018478	ENSMUSP00000020775
ENSMODP00000008222	ENSMUSP00000008878
ENSMODP00000022717	ENSMUSP00000032327
ENSMODP00000022718	ENSMUSP00000061062
ENSMODP00000008442	ENSMUSP00000061760
ENSMODP00000005705	ENSMUSP00000054823
ENSMODP00000022071	ENSMUSP00000019924
ENSMODP00000008245	ENSMUSP00000038014
ENSMODP00000040263	ENSMUSP00000040576
ENSMODP00000008694	ENSMUSP00000072510
ENSMODP00000015844	ENSMUSP00000058468
ENSMODP00000008213	ENSMUSP00000126854
ENSMODP00000015425	ENSMUSP00000126629
ENSMODP00000035626	ENSMUSP00000031093
ENSMODP00000032675	ENSMUSP00000047656
ENSMODP00000022002	ENSMUSP00000106160
ENSMODP00000021450	ENSMUSP00000059658
ENSMODP00000003647	ENSMUSP00000060433
ENSMODP00000034494	ENSMUSP00000067448
ENSMODP00000025611	ENSMUSP00000032719
ENSMODP00000000546	ENSMUSP00000067241
ENSMODP00000020480	ENSMUSP00000096458
ENSMODP00000000474	ENSMUSP00000123509
ENSMODP00000021283	ENSMUSP00000065877
ENSMODP00000008527	ENSMUSP00000022871
ENSMODP00000020228	ENSMUSP00000017153
ENSMODP00000007060	ENSMUSP00000133806
ENSMODP00000017414	ENSMUSP00000103060
ENSMODP00000022087	ENSMUSP00000000305
ENSMODP00000008207	ENSMUSP00000091943
ENSMODP00000011441	ENSMUSP00000126674
ENSMODP00000025223	ENSMUSP00000037971
ENSMODP00000004255	ENSMUSP00000001092
ENSMODP00000029564	ENSMUSP00000080521
ENSMODP00000011211	ENSMUSP00000112498
ENSMODP00000025606	ENSMUSP00000043279
ENSMODP00000003943	ENSMUSP00000027897
ENSMODP00000011968	ENSMUSP00000073911
ENSMODP00000010565	ENSMUSP00000026972
ENSMODP00000005501	ENSMUSP00000020938
ENSMODP00000007504	ENSMUSP00000112534
ENSMODP00000020310	ENSMUSP00000104872
ENSMODP00000009233	ENSMUSP00000137523
ENSMODP00000000429	ENSMUSP00000124518
ENSMODP00000015595	ENSMUSP00000033553
ENSMODP00000026575	ENSMUSP00000088857
ENSMODP00000030288	ENSMUSP00000109175
ENSMODP00000032640	ENSMUSP00000093183
ENSMODP00000021958	ENSMUSP00000097699
ENSMODP00000020109	ENSMUSP00000029252
ENSMODP00000006020	ENSMUSP00000042313
ENSMODP00000015338	ENSMUSP00000038199
ENSMODP00000000253	ENSMUSP00000082941
ENSMODP00000000694	ENSMUSP00000129513
ENSMODP00000002694	ENSMUSP00000101857
ENSMODP00000023226	ENSMUSP00000057849
ENSMODP00000011527	ENSMUSP00000048969
ENSMODP00000023002	ENSMUSP00000040168
ENSMODP00000012882	ENSMUSP00000065987
ENSMODP00000024342	ENSMUSP00000096769
ENSMODP00000023757	ENSMUSP00000108961
ENSMODP00000022263	ENSMUSP00000028728
ENSMODP00000019349	ENSMUSP00000024866
ENSMODP00000018747	ENSMUSP00000110006
ENSMODP00000015626	ENSMUSP00000001027
ENSMODP00000009451	ENSMUSP00000051709
ENSMODP00000004684	ENSMUSP00000033920
ENSMODP00000006205	ENSMUSP00000039546
ENSMODP00000025445	ENSMUSP00000085264
ENSMODP00000017237	ENSMUSP00000063762
ENSMODP00000015469	ENSMUSP00000047980
ENSMODP00000023786	ENSMUSP00000096415
ENSMODP00000021940	ENSMUSP00000125274
ENSMODP00000001437	ENSMUSP00000100009
ENSMODP00000023732	ENSMUSP00000092900
ENSMODP00000015265	ENSMUSP00000058254
ENSMODP00000033667	ENSMUSP00000071715
ENSMODP00000025116	ENSMUSP00000088227
ENSMODP00000012970	ENSMUSP00000126838
ENSMODP00000033755	ENSMUSP00000028469
ENSMODP00000002862	ENSMUSP00000034015
ENSMODP00000007324	ENSMUSP00000035240
ENSMODP00000012640	ENSMUSP00000042464
ENSMODP00000013262	ENSMUSP00000025127
ENSMODP00000022965	ENSMUSP00000064839
ENSMODP00000012834	ENSMUSP00000102554
ENSMODP00000010766	ENSMUSP00000035961
ENSMODP00000021258	ENSMUSP00000050398
ENSMODP00000001629	ENSMUSP00000027839
ENSMODP00000015598	ENSMUSP00000002625
ENSMODP00000022143	ENSMUSP00000050810
ENSMODP00000017667	ENSMUSP00000047393
ENSMODP00000017399	ENSMUSP00000020768
ENSMODP00000022556	ENSMUSP00000011896
ENSMODP00000021301	ENSMUSP00000101614
ENSMODP00000021025	ENSMUSP00000099342
ENSMODP00000010310	ENSMUSP00000100063
ENSMODP00000030140	ENSMUSP00000118588
ENSMODP00000020391	ENSMUSP00000069850
ENSMODP00000015233	ENSMUSP00000096129
ENSMODP00000005654	ENSMUSP00000068927
ENSMODP00000013811	ENSMUSP00000073764
ENSMODP00000018821	ENSMUSP00000087960
ENSMODP00000010847	ENSMUSP00000109938
ENSMODP00000010341	ENSMUSP00000113395
ENSMODP00000020960	ENSMUSP00000077091
ENSMODP00000020125	ENSMUSP00000113051
ENSMODP00000019344	ENSMUSP00000027370
ENSMODP00000002481	ENSMUSP00000105797
ENSMODP00000000759	ENSMUSP00000099401
ENSMODP00000034155	ENSMUSP00000079929
ENSMODP00000035740	ENSMUSP00000058754
ENSMODP00000032902	ENSMUSP00000061893
ENSMODP00000025374	ENSMUSP00000069457
ENSMODP00000004289	ENSMUSP00000008032
ENSMODP00000010261	ENSMUSP00000035709
ENSMODP00000009701	ENSMUSP00000039443
ENSMODP00000021483	ENSMUSP00000107890
ENSMODP00000021469	ENSMUSP00000107899
ENSMODP00000023550	ENSMUSP00000102891
ENSMODP00000020056	ENSMUSP00000007236
ENSMODP00000000287	ENSMUSP00000047035
ENSMODP00000011368	ENSMUSP00000045613
ENSMODP00000001145	ENSMUSP00000057355
ENSMODP00000007593	ENSMUSP00000060346
ENSMODP00000004384	ENSMUSP00000000349
ENSMODP00000014752	ENSMUSP00000045634
ENSMODP00000026009	ENSMUSP00000031281
ENSMODP00000027349	ENSMUSP00000023464
ENSMODP00000014557	ENSMUSP00000033769
ENSMODP00000011339	ENSMUSP00000020448
ENSMODP00000033729	ENSMUSP00000055073
ENSMODP00000023115	ENSMUSP00000074471
ENSMODP00000003743	ENSMUSP00000037561
ENSMODP00000026955	ENSMUSP00000101050
ENSMODP00000032086	ENSMUSP00000101951
ENSMODP00000011172	ENSMUSP00000064336
ENSMODP00000020434	ENSMUSP00000091595
ENSMODP00000000944	ENSMUSP00000058077
ENSMODP00000000829	ENSMUSP00000129166
ENSMODP00000002770	ENSMUSP00000029482
ENSMODP00000032676	ENSMUSP00000003274
ENSMODP00000009933	ENSMUSP00000100026
ENSMODP00000033980	ENSMUSP00000029559
ENSMODP00000012354	ENSMUSP00000107551
ENSMODP00000002565	ENSMUSP00000076856
ENSMODP00000020280	ENSMUSP00000017961
ENSMODP00000008619	ENSMUSP00000039072
ENSMODP00000004635	ENSMUSP00000022819
ENSMODP00000005464	ENSMUSP00000026357
ENSMODP00000025778	ENSMUSP00000087713
ENSMODP00000001039	ENSMUSP00000022292
ENSMODP00000018053	ENSMUSP00000040647
ENSMODP00000003356	ENSMUSP00000004770
ENSMODP00000018820	ENSMUSP00000006151
ENSMODP00000007107	ENSMUSP00000004133
ENSMODP00000036101	ENSMUSP00000074201
ENSMODP00000024477	ENSMUSP00000030036
ENSMODP00000038322	ENSMUSP00000128473
ENSMODP00000021354	ENSMUSP00000033652
ENSMODP00000013888	ENSMUSP00000061991
ENSMODP00000034131	ENSMUSP00000106981
ENSMODP00000017409	ENSMUSP00000044168
ENSMODP00000001778	ENSMUSP00000038430
ENSMODP00000022887	ENSMUSP00000130116
ENSMODP00000006007	ENSMUSP00000009713
ENSMODP00000010172	ENSMUSP00000104335
ENSMODP00000036644	ENSMUSP00000053129
ENSMODP00000027239	ENSMUSP00000127816
ENSMODP00000017220	ENSMUSP00000057916
ENSMODP00000011818	ENSMUSP00000057989
ENSMODP00000035890	ENSMUSP00000107863
ENSMODP00000005986	ENSMUSP00000102538
ENSMODP00000002334	ENSMUSP00000020223
ENSMODP00000012158	ENSMUSP00000106747
ENSMODP00000011779	ENSMUSP00000077532
ENSMODP00000005644	ENSMUSP00000028781
ENSMODP00000012047	ENSMUSP00000076514
ENSMODP00000002275	ENSMUSP00000041202
ENSMODP00000009126	ENSMUSP00000058941
ENSMODP00000002600	ENSMUSP00000030464
ENSMODP00000024566	ENSMUSP00000056774
ENSMODP00000002126	ENSMUSP00000034296
ENSMODP00000006925	ENSMUSP00000125700
ENSMODP00000009691	ENSMUSP00000093962
ENSMODP00000001148	ENSMUSP00000112019
ENSMODP00000019710	ENSMUSP00000118368
ENSMODP00000003121	ENSMUSP00000112708
ENSMODP00000001852	ENSMUSP00000065743
ENSMODP00000010781	ENSMUSP00000006341
ENSMODP00000032776	ENSMUSP00000075429
ENSMODP00000021504	ENSMUSP00000028332
ENSMODP00000019287	ENSMUSP00000041821
ENSMODP00000029316	ENSMUSP00000095487
ENSMODP00000021118	ENSMUSP00000049753
ENSMODP00000022725	ENSMUSP00000110411
ENSMODP00000021594	ENSMUSP00000107848
ENSMODP00000014441	ENSMUSP00000033800
ENSMODP00000025429	ENSMUSP00000085234
ENSMODP00000021409	ENSMUSP00000033720
ENSMODP00000026635	ENSMUSP00000130177
ENSMODP00000008469	ENSMUSP00000020362
ENSMODP00000026637	ENSMUSP00000113234
ENSMODP00000025502	ENSMUSP00000065384
ENSMODP00000008856	ENSMUSP00000046324
ENSMODP00000020364	ENSMUSP00000049404
ENSMODP00000001657	ENSMUSP00000047157
ENSMODP00000029455	ENSMUSP00000051492
ENSMODP00000027167	ENSMUSP00000065861
ENSMODP00000022572	ENSMUSP00000108046
ENSMODP00000041088	ENSMUSP00000101686
ENSMODP00000036499	ENSMUSP00000026209
ENSMODP00000017973	ENSMUSP00000120456
ENSMODP00000007706	ENSMUSP00000132922
ENSMODP00000019151	ENSMUSP00000038532
ENSMODP00000011885	ENSMUSP00000058521
ENSMODP00000020305	ENSMUSP00000085416
ENSMODP00000029006	ENSMUSP00000082971
ENSMODP00000036139	ENSMUSP00000055374
ENSMODP00000011356	ENSMUSP00000003369
ENSMODP00000021528	ENSMUSP00000112847
ENSMODP00000007565	ENSMUSP00000048062
ENSMODP00000002347	ENSMUSP00000099698
ENSMODP00000005643	ENSMUSP00000088217
ENSMODP00000002270	ENSMUSP00000083747
ENSMODP00000002561	ENSMUSP00000036690
ENSMODP00000011420	ENSMUSP00000031655
ENSMODP00000005927	ENSMUSP00000030081
ENSMODP00000024027	ENSMUSP00000001126
ENSMODP00000008095	ENSMUSP00000117030
ENSMODP00000003803	ENSMUSP00000020522
ENSMODP00000006458	ENSMUSP00000108371
ENSMODP00000005598	ENSMUSP00000022806
ENSMODP00000019932	ENSMUSP00000059973
ENSMODP00000008549	ENSMUSP00000121233
ENSMODP00000004619	ENSMUSP00000105751
ENSMODP00000013355	ENSMUSP00000072617
ENSMODP00000028249	ENSMUSP00000048904
ENSMODP00000003242	ENSMUSP00000023559
ENSMODP00000019732	ENSMUSP00000120976
ENSMODP00000025773	ENSMUSP00000029610
ENSMODP00000018236	ENSMUSP00000095677
ENSMODP00000036015	ENSMUSP00000109366
ENSMODP00000019533	ENSMUSP00000110238
ENSMODP00000026231	ENSMUSP00000034787
ENSMODP00000020382	ENSMUSP00000104837
ENSMODP00000013602	ENSMUSP00000058251
ENSMODP00000005124	ENSMUSP00000014614
ENSMODP00000003400	ENSMUSP00000036270
ENSMODP00000032525	ENSMUSP00000005889
ENSMODP00000022163	ENSMUSP00000060721
ENSMODP00000020953	ENSMUSP00000045110
ENSMODP00000000255	ENSMUSP00000075453
ENSMODP00000031707	ENSMUSP00000035642
ENSMODP00000027317	ENSMUSP00000091898
ENSMODP00000007792	ENSMUSP00000000449
ENSMODP00000015990	ENSMUSP00000106315
ENSMODP00000010334	ENSMUSP00000022543
ENSMODP00000021643	ENSMUSP00000107775
ENSMODP00000002723	ENSMUSP00000042515
ENSMODP00000003570	ENSMUSP00000103434
ENSMODP00000020138	ENSMUSP00000091041
ENSMODP00000020972	ENSMUSP00000092769
ENSMODP00000026388	ENSMUSP00000047926
ENSMODP00000014831	ENSMUSP00000108928
ENSMODP00000022588	ENSMUSP00000097097
ENSMODP00000004673	ENSMUSP00000109979
ENSMODP00000013307	ENSMUSP00000107370
ENSMODP00000028789	ENSMUSP00000032069
ENSMODP00000033491	ENSMUSP00000030784
ENSMODP00000019616	ENSMUSP00000132499
ENSMODP00000019188	ENSMUSP00000080342
ENSMODP00000009994	ENSMUSP00000022507
ENSMODP00000022371	ENSMUSP00000030623
ENSMODP00000011039	ENSMUSP00000101833
ENSMODP00000012196	ENSMUSP00000107210
ENSMODP00000007141	ENSMUSP00000113286
ENSMODP00000003656	ENSMUSP00000067779
ENSMODP00000013054	ENSMUSP00000070583
ENSMODP00000035379	ENSMUSP00000118610
ENSMODP00000030729	ENSMUSP00000105082
ENSMODP00000004736	ENSMUSP00000044693
ENSMODP00000007891	ENSMUSP00000040596
ENSMODP00000011749	ENSMUSP00000106907
ENSMODP00000012539	ENSMUSP00000027830
ENSMODP00000000452	ENSMUSP00000038801
ENSMODP00000018859	ENSMUSP00000004683
ENSMODP00000000469	ENSMUSP00000011152
ENSMODP00000001220	ENSMUSP00000076961
ENSMODP00000028908	ENSMUSP00000013851
ENSMODP00000002563	ENSMUSP00000096356
ENSMODP00000003585	ENSMUSP00000036962
ENSMODP00000035688	ENSMUSP00000008297
ENSMODP00000023213	ENSMUSP00000035027
ENSMODP00000023428	ENSMUSP00000088297
ENSMODP00000000249	ENSMUSP00000099412
ENSMODP00000000479	ENSMUSP00000043618
ENSMODP00000008303	ENSMUSP00000097093
ENSMODP00000019401	ENSMUSP00000047589
ENSMODP00000001016	ENSMUSP00000083806
ENSMODP00000017038	ENSMUSP00000103464
ENSMODP00000026397	ENSMUSP00000109659
ENSMODP00000016123	ENSMUSP00000041920
ENSMODP00000018797	ENSMUSP00000125993
ENSMODP00000015781	ENSMUSP00000003345
ENSMODP00000015414	ENSMUSP00000087407
ENSMODP00000017975	ENSMUSP00000058264
ENSMODP00000021307	ENSMUSP00000079900
ENSMODP00000012044	ENSMUSP00000118322
ENSMODP00000030207	ENSMUSP00000001125
ENSMODP00000019613	ENSMUSP00000032924
ENSMODP00000024010	ENSMUSP00000103912
ENSMODP00000019109	ENSMUSP00000110526
ENSMODP00000010652	ENSMUSP00000085763
ENSMODP00000019759	ENSMUSP00000096686
ENSMODP00000008555	ENSMUSP00000053616
ENSMODP00000027957	ENSMUSP00000014698
ENSMODP00000023830	ENSMUSP00000031311
ENSMODP00000016279	ENSMUSP00000084577
ENSMODP00000013384	ENSMUSP00000023214
ENSMODP00000020772	ENSMUSP00000110627
ENSMODP00000028423	ENSMUSP00000067027
ENSMODP00000004558	ENSMUSP00000053908
ENSMODP00000012942	ENSMUSP00000057635
ENSMODP00000011716	ENSMUSP00000034466
ENSMODP00000013466	ENSMUSP00000033979
ENSMODP00000016015	ENSMUSP00000018311
ENSMODP00000041197	ENSMUSP00000037991
ENSMODP00000023917	ENSMUSP00000031314
ENSMODP00000038307	ENSMUSP00000041006
ENSMODP00000000437	ENSMUSP00000137093
ENSMODP00000002313	ENSMUSP00000103378
ENSMODP00000020014	ENSMUSP00000025338
ENSMODP00000017431	ENSMUSP00000050353
ENSMODP00000017861	ENSMUSP00000035055
ENSMODP00000013715	ENSMUSP00000097919
ENSMODP00000002105	ENSMUSP00000056642
ENSMODP00000007274	ENSMUSP00000136912
ENSMODP00000002115	ENSMUSP00000113964
ENSMODP00000003752	ENSMUSP00000006565
ENSMODP00000024299	ENSMUSP00000104867
ENSMODP00000008475	ENSMUSP00000009667
ENSMODP00000030259	ENSMUSP00000081557
ENSMODP00000015162	ENSMUSP00000053474
ENSMODP00000002379	ENSMUSP00000007814
ENSMODP00000021212	ENSMUSP00000053120
ENSMODP00000017819	ENSMUSP00000043108
ENSMODP00000025593	ENSMUSP00000110636
ENSMODP00000010326	ENSMUSP00000139365
ENSMODP00000005101	ENSMUSP00000100979
ENSMODP00000034671	ENSMUSP00000023176
ENSMODP00000026434	ENSMUSP00000133212
ENSMODP00000010936	ENSMUSP00000013262
ENSMODP00000016175	ENSMUSP00000026693
ENSMODP00000024318	ENSMUSP00000092019
ENSMODP00000015992	ENSMUSP00000008016
ENSMODP00000018263	ENSMUSP00000020974
ENSMODP00000014146	ENSMUSP00000021810
ENSMODP00000023521	ENSMUSP00000125916
ENSMODP00000014748	ENSMUSP00000038450
ENSMODP00000005376	ENSMUSP00000041539
ENSMODP00000020621	ENSMUSP00000040331
ENSMODP00000016034	ENSMUSP00000109653
ENSMODP00000020966	ENSMUSP00000059783
ENSMODP00000024435	ENSMUSP00000103048
ENSMODP00000024433	ENSMUSP00000040080
ENSMODP00000022554	ENSMUSP00000075672
ENSMODP00000016777	ENSMUSP00000034611
ENSMODP00000021415	ENSMUSP00000044936
ENSMODP00000021822	ENSMUSP00000081285
ENSMODP00000005123	ENSMUSP00000032856
ENSMODP00000013725	ENSMUSP00000025439
ENSMODP00000021523	ENSMUSP00000112595
ENSMODP00000015379	ENSMUSP00000098097
ENSMODP00000011548	ENSMUSP00000080791
ENSMODP00000019299	ENSMUSP00000024879
ENSMODP00000026802	ENSMUSP00000083899
ENSMODP00000022037	ENSMUSP00000090293
ENSMODP00000030807	ENSMUSP00000066556
ENSMODP00000016719	ENSMUSP00000046877
ENSMODP00000040791	ENSMUSP00000065721
ENSMODP00000025787	ENSMUSP00000129205
ENSMODP00000011728	ENSMUSP00000059978
ENSMODP00000010351	ENSMUSP00000081561
ENSMODP00000028759	ENSMUSP00000081043
ENSMODP00000006780	ENSMUSP00000124317
ENSMODP00000009348	ENSMUSP00000079309
ENSMODP00000024163	ENSMUSP00000102976
ENSMODP00000025563	ENSMUSP00000036582
ENSMODP00000028901	ENSMUSP00000019482
ENSMODP00000022841	ENSMUSP00000037233
ENSMODP00000021988	ENSMUSP00000127068
ENSMODP00000013582	ENSMUSP00000030724
ENSMODP00000022436	ENSMUSP00000097515
ENSMODP00000000187	ENSMUSP00000034507
ENSMODP00000004345	ENSMUSP00000026196
ENSMODP00000013530	ENSMUSP00000041337
ENSMODP00000039129	ENSMUSP00000054840
ENSMODP00000037855	ENSMUSP00000059503
ENSMODP00000011440	ENSMUSP00000082694
ENSMODP00000001457	ENSMUSP00000102559
ENSMODP00000015719	ENSMUSP00000073789
ENSMODP00000025489	ENSMUSP00000022858
ENSMODP00000025762	ENSMUSP00000072121
ENSMODP00000005094	ENSMUSP00000132190
ENSMODP00000023625	ENSMUSP00000029269
ENSMODP00000014093	ENSMUSP00000026891
ENSMODP00000012594	ENSMUSP00000029316
ENSMODP00000010237	ENSMUSP00000031622
ENSMODP00000000934	ENSMUSP00000005860
ENSMODP00000019976	ENSMUSP00000030551
ENSMODP00000006082	ENSMUSP00000033547
ENSMODP00000040702	ENSMUSP00000116271
ENSMODP00000026544	ENSMUSP00000091317
ENSMODP00000018578	ENSMUSP00000004051
ENSMODP00000020657	ENSMUSP00000023024
ENSMODP00000002766	ENSMUSP00000001720
ENSMODP00000000399	ENSMUSP00000034150
ENSMODP00000011531	ENSMUSP00000041951
ENSMODP00000011033	ENSMUSP00000009234
ENSMODP00000007956	ENSMUSP00000018875
ENSMODP00000000838	ENSMUSP00000044262
ENSMODP00000014368	ENSMUSP00000001415
ENSMODP00000025725	ENSMUSP00000125211
ENSMODP00000004844	ENSMUSP00000059039
ENSMODP00000009530	ENSMUSP00000112942
ENSMODP00000017239	ENSMUSP00000067002
ENSMODP00000008441	ENSMUSP00000069326
ENSMODP00000016300	ENSMUSP00000099950
ENSMODP00000024624	ENSMUSP00000039663
ENSMODP00000006757	ENSMUSP00000041907
ENSMODP00000006642	ENSMUSP00000034472
ENSMODP00000013456	ENSMUSP00000030709
[truncated: 9,169 more rows]
