# Supplementary material for: Reconstruction of proto-vertebrate, proto-cyclostome and proto-gnathostome genomes provides new insights into early vertebrate evolution
Source: Nat Commun. 2021 Jul 23;12:4489. doi: 10.1038/s41467-021-24573-z (PMC8302630; doi:10.1038/s41467-021-24573-z)
Supplement: Supplementary file 4 — Supplementary Data 1 [file 41467_2021_24573_MOESM4_ESM.zip › SuppData1/orthologs/MONDO-ORYLA.txt]

ENSMODP00000016222	ENSORLP00000017023
ENSMODP00000022186	ENSORLP00000018100
ENSMODP00000022186	ENSORLP00000011872
ENSMODP00000006413	ENSORLP00000011982
ENSMODP00000021006	ENSORLP00000019139
ENSMODP00000020505	ENSORLP00000006953
ENSMODP00000012374	ENSORLP00000021204
ENSMODP00000016247	ENSORLP00000017158
ENSMODP00000009976	ENSORLP00000016021
ENSMODP00000024314	ENSORLP00000014861
ENSMODP00000023878	ENSORLP00000011600
ENSMODP00000002624	ENSORLP00000020191
ENSMODP00000020244	ENSORLP00000018033
ENSMODP00000028608	ENSORLP00000014071
ENSMODP00000019742	ENSORLP00000024532
ENSMODP00000023074	ENSORLP00000001259
ENSMODP00000002660	ENSORLP00000018991
ENSMODP00000002660	ENSORLP00000000678
ENSMODP00000005540	ENSORLP00000015857
ENSMODP00000003267	ENSORLP00000003595
ENSMODP00000011631	ENSORLP00000017662
ENSMODP00000026393	ENSORLP00000002049
ENSMODP00000020165	ENSORLP00000003123
ENSMODP00000001568	ENSORLP00000003018
ENSMODP00000020576	ENSORLP00000016722
ENSMODP00000026284	ENSORLP00000025748
ENSMODP00000028394	ENSORLP00000005821
ENSMODP00000000677	ENSORLP00000005856
ENSMODP00000023578	ENSORLP00000013089
ENSMODP00000023578	ENSORLP00000003278
ENSMODP00000020567	ENSORLP00000007952
ENSMODP00000000005	ENSORLP00000025578
ENSMODP00000003305	ENSORLP00000001368
ENSMODP00000016701	ENSORLP00000024257
ENSMODP00000021625	ENSORLP00000003220
ENSMODP00000021625	ENSORLP00000020860
ENSMODP00000024756	ENSORLP00000001290
ENSMODP00000024090	ENSORLP00000005579
ENSMODP00000034686	ENSORLP00000008446
ENSMODP00000034686	ENSORLP00000002593
ENSMODP00000001331	ENSORLP00000008437
ENSMODP00000001331	ENSORLP00000011200
ENSMODP00000024667	ENSORLP00000008651
ENSMODP00000021116	ENSORLP00000015785
ENSMODP00000017560	ENSORLP00000011714
ENSMODP00000035512	ENSORLP00000007515
ENSMODP00000035509	ENSORLP00000000443
ENSMODP00000014612	ENSORLP00000000994
ENSMODP00000010442	ENSORLP00000023088
ENSMODP00000016379	ENSORLP00000018127
ENSMODP00000008107	ENSORLP00000003515
ENSMODP00000026124	ENSORLP00000008956
ENSMODP00000011474	ENSORLP00000015272
ENSMODP00000026122	ENSORLP00000008997
ENSMODP00000023478	ENSORLP00000003243
ENSMODP00000023478	ENSORLP00000013178
ENSMODP00000041284	ENSORLP00000021323
ENSMODP00000004541	ENSORLP00000021828
ENSMODP00000006867	ENSORLP00000020822
ENSMODP00000000179	ENSORLP00000021812
ENSMODP00000014712	ENSORLP00000023561
ENSMODP00000004891	ENSORLP00000006376
ENSMODP00000006523	ENSORLP00000019321
ENSMODP00000000959	ENSORLP00000005874
ENSMODP00000012028	ENSORLP00000021980
ENSMODP00000029754	ENSORLP00000022436
ENSMODP00000012160	ENSORLP00000003775
ENSMODP00000004041	ENSORLP00000006361
ENSMODP00000022102	ENSORLP00000018342
ENSMODP00000025585	ENSORLP00000018930
ENSMODP00000016495	ENSORLP00000010509
ENSMODP00000015986	ENSORLP00000017999
ENSMODP00000003492	ENSORLP00000001148
ENSMODP00000007364	ENSORLP00000022426
ENSMODP00000007623	ENSORLP00000019667
ENSMODP00000030239	ENSORLP00000010168
ENSMODP00000013412	ENSORLP00000010566
ENSMODP00000012859	ENSORLP00000024016
ENSMODP00000040508	ENSORLP00000008012
ENSMODP00000016741	ENSORLP00000002272
ENSMODP00000037068	ENSORLP00000000244
ENSMODP00000015720	ENSORLP00000004298
ENSMODP00000000761	ENSORLP00000010698
ENSMODP00000000761	ENSORLP00000011805
ENSMODP00000036453	ENSORLP00000010106
ENSMODP00000024298	ENSORLP00000020930
ENSMODP00000024298	ENSORLP00000018662
ENSMODP00000013611	ENSORLP00000004264
ENSMODP00000034167	ENSORLP00000022821
ENSMODP00000021361	ENSORLP00000021772
ENSMODP00000025206	ENSORLP00000013008
ENSMODP00000014344	ENSORLP00000010763
ENSMODP00000023381	ENSORLP00000013654
ENSMODP00000023381	ENSORLP00000025491
ENSMODP00000029105	ENSORLP00000007167
ENSMODP00000011376	ENSORLP00000001018
ENSMODP00000020886	ENSORLP00000018097
ENSMODP00000013331	ENSORLP00000008607
ENSMODP00000017273	ENSORLP00000022020
ENSMODP00000013863	ENSORLP00000005695
ENSMODP00000036044	ENSORLP00000022851
ENSMODP00000022560	ENSORLP00000010876
ENSMODP00000006951	ENSORLP00000007022
ENSMODP00000008288	ENSORLP00000020711
ENSMODP00000013900	ENSORLP00000010817
ENSMODP00000017320	ENSORLP00000007342
ENSMODP00000015229	ENSORLP00000011413
ENSMODP00000025996	ENSORLP00000022256
ENSMODP00000016389	ENSORLP00000019505
ENSMODP00000000402	ENSORLP00000004295
ENSMODP00000009650	ENSORLP00000014720
ENSMODP00000002182	ENSORLP00000002403
ENSMODP00000019074	ENSORLP00000012324
ENSMODP00000005435	ENSORLP00000000585
ENSMODP00000016852	ENSORLP00000020019
ENSMODP00000016852	ENSORLP00000013874
ENSMODP00000024292	ENSORLP00000002330
ENSMODP00000024292	ENSORLP00000014471
ENSMODP00000013464	ENSORLP00000005351
ENSMODP00000008628	ENSORLP00000019519
ENSMODP00000004044	ENSORLP00000018585
ENSMODP00000002679	ENSORLP00000018984
ENSMODP00000007893	ENSORLP00000006254
ENSMODP00000007893	ENSORLP00000007804
ENSMODP00000021412	ENSORLP00000012489
ENSMODP00000006018	ENSORLP00000002135
ENSMODP00000023606	ENSORLP00000025830
ENSMODP00000004519	ENSORLP00000010622
ENSMODP00000039634	ENSORLP00000010171
ENSMODP00000037970	ENSORLP00000003679
ENSMODP00000001757	ENSORLP00000013805
ENSMODP00000016775	ENSORLP00000021378
ENSMODP00000036437	ENSORLP00000010172
ENSMODP00000007425	ENSORLP00000024935
ENSMODP00000026554	ENSORLP00000012679
ENSMODP00000005255	ENSORLP00000016516
ENSMODP00000000790	ENSORLP00000011838
ENSMODP00000031750	ENSORLP00000022565
ENSMODP00000002193	ENSORLP00000015239
ENSMODP00000005016	ENSORLP00000021947
ENSMODP00000021509	ENSORLP00000011216
ENSMODP00000021545	ENSORLP00000022337
ENSMODP00000002877	ENSORLP00000022670
ENSMODP00000008929	ENSORLP00000010397
ENSMODP00000013499	ENSORLP00000009355
ENSMODP00000034760	ENSORLP00000008594
ENSMODP00000031383	ENSORLP00000008023
ENSMODP00000027887	ENSORLP00000022797
ENSMODP00000006876	ENSORLP00000011723
ENSMODP00000012731	ENSORLP00000025157
ENSMODP00000001749	ENSORLP00000009115
ENSMODP00000017923	ENSORLP00000001104
ENSMODP00000012407	ENSORLP00000002977
ENSMODP00000004582	ENSORLP00000018923
ENSMODP00000007382	ENSORLP00000012925
ENSMODP00000004284	ENSORLP00000000034
ENSMODP00000020969	ENSORLP00000013671
ENSMODP00000019075	ENSORLP00000006742
ENSMODP00000019115	ENSORLP00000009294
ENSMODP00000019115	ENSORLP00000006181
ENSMODP00000012345	ENSORLP00000018956
ENSMODP00000026928	ENSORLP00000014883
ENSMODP00000018395	ENSORLP00000017224
ENSMODP00000018395	ENSORLP00000004455
ENSMODP00000013451	ENSORLP00000007557
ENSMODP00000013531	ENSORLP00000007575
ENSMODP00000033297	ENSORLP00000016131
ENSMODP00000033297	ENSORLP00000021474
ENSMODP00000019398	ENSORLP00000002773
ENSMODP00000019398	ENSORLP00000018416
ENSMODP00000003179	ENSORLP00000015721
ENSMODP00000007000	ENSORLP00000005075
ENSMODP00000024699	ENSORLP00000004108
ENSMODP00000024699	ENSORLP00000005033
ENSMODP00000003320	ENSORLP00000015324
ENSMODP00000021986	ENSORLP00000003059
ENSMODP00000022203	ENSORLP00000018136
ENSMODP00000001020	ENSORLP00000018833
ENSMODP00000025425	ENSORLP00000004173
ENSMODP00000016658	ENSORLP00000025253
ENSMODP00000024177	ENSORLP00000004274
ENSMODP00000006059	ENSORLP00000015164
ENSMODP00000013818	ENSORLP00000016308
ENSMODP00000022239	ENSORLP00000024951
ENSMODP00000023168	ENSORLP00000022635
ENSMODP00000006713	ENSORLP00000007380
ENSMODP00000006713	ENSORLP00000013444
ENSMODP00000016086	ENSORLP00000018715
ENSMODP00000016086	ENSORLP00000010626
ENSMODP00000025150	ENSORLP00000012886
ENSMODP00000025150	ENSORLP00000001311
ENSMODP00000000370	ENSORLP00000013607
ENSMODP00000018131	ENSORLP00000025288
ENSMODP00000005345	ENSORLP00000019460
ENSMODP00000012871	ENSORLP00000010861
ENSMODP00000017612	ENSORLP00000001374
ENSMODP00000012865	ENSORLP00000014802
ENSMODP00000013397	ENSORLP00000018111
ENSMODP00000015857	ENSORLP00000013299
ENSMODP00000020847	ENSORLP00000016364
ENSMODP00000031789	ENSORLP00000019561
ENSMODP00000031789	ENSORLP00000011906
ENSMODP00000033636	ENSORLP00000016312
ENSMODP00000017863	ENSORLP00000022007
ENSMODP00000038839	ENSORLP00000014848
ENSMODP00000023326	ENSORLP00000012741
ENSMODP00000005633	ENSORLP00000011358
ENSMODP00000002353	ENSORLP00000020718
ENSMODP00000020662	ENSORLP00000017749
ENSMODP00000018114	ENSORLP00000019397
ENSMODP00000003778	ENSORLP00000002704
ENSMODP00000003778	ENSORLP00000011850
ENSMODP00000016652	ENSORLP00000018351
ENSMODP00000016652	ENSORLP00000018365
ENSMODP00000023397	ENSORLP00000020399
ENSMODP00000023397	ENSORLP00000003855
ENSMODP00000003368	ENSORLP00000008892
ENSMODP00000000346	ENSORLP00000021088
ENSMODP00000034629	ENSORLP00000008411
ENSMODP00000034629	ENSORLP00000002451
ENSMODP00000012753	ENSORLP00000001579
ENSMODP00000019189	ENSORLP00000000631
ENSMODP00000019192	ENSORLP00000000643
ENSMODP00000015236	ENSORLP00000003863
ENSMODP00000005729	ENSORLP00000003946
ENSMODP00000011064	ENSORLP00000004025
ENSMODP00000001454	ENSORLP00000008236
ENSMODP00000021931	ENSORLP00000015074
ENSMODP00000001163	ENSORLP00000001383
ENSMODP00000024509	ENSORLP00000025646
ENSMODP00000010755	ENSORLP00000019732
ENSMODP00000010746	ENSORLP00000019739
ENSMODP00000000909	ENSORLP00000005562
ENSMODP00000000902	ENSORLP00000005568
ENSMODP00000010740	ENSORLP00000019744
ENSMODP00000024234	ENSORLP00000000954
ENSMODP00000016933	ENSORLP00000022406
ENSMODP00000035258	ENSORLP00000019916
ENSMODP00000000835	ENSORLP00000022541
ENSMODP00000000835	ENSORLP00000021818
ENSMODP00000024821	ENSORLP00000024109
ENSMODP00000021392	ENSORLP00000020061
ENSMODP00000021392	ENSORLP00000013463
ENSMODP00000016401	ENSORLP00000011283
ENSMODP00000017858	ENSORLP00000022013
ENSMODP00000012397	ENSORLP00000021863
ENSMODP00000003704	ENSORLP00000007508
ENSMODP00000022195	ENSORLP00000019672
ENSMODP00000019036	ENSORLP00000002659
ENSMODP00000021585	ENSORLP00000013177
ENSMODP00000017428	ENSORLP00000021900
ENSMODP00000026323	ENSORLP00000025635
ENSMODP00000007727	ENSORLP00000001420
ENSMODP00000016781	ENSORLP00000000891
ENSMODP00000016781	ENSORLP00000000591
ENSMODP00000007822	ENSORLP00000017575
ENSMODP00000007822	ENSORLP00000014312
ENSMODP00000007124	ENSORLP00000021168
ENSMODP00000007124	ENSORLP00000004254
ENSMODP00000019317	ENSORLP00000015312
ENSMODP00000026127	ENSORLP00000020381
ENSMODP00000035640	ENSORLP00000002046
ENSMODP00000006054	ENSORLP00000025494
ENSMODP00000007035	ENSORLP00000013846
ENSMODP00000008417	ENSORLP00000004640
ENSMODP00000015774	ENSORLP00000003433
ENSMODP00000011325	ENSORLP00000009051
ENSMODP00000009929	ENSORLP00000008276
ENSMODP00000002001	ENSORLP00000014984
ENSMODP00000013128	ENSORLP00000018887
ENSMODP00000026470	ENSORLP00000005319
ENSMODP00000016349	ENSORLP00000018843
ENSMODP00000016685	ENSORLP00000014859
ENSMODP00000021636	ENSORLP00000017630
ENSMODP00000001690	ENSORLP00000011608
ENSMODP00000024626	ENSORLP00000002967
ENSMODP00000017180	ENSORLP00000020153
ENSMODP00000017180	ENSORLP00000008018
ENSMODP00000026357	ENSORLP00000016385
ENSMODP00000014773	ENSORLP00000011881
ENSMODP00000008455	ENSORLP00000004619
ENSMODP00000009509	ENSORLP00000012934
ENSMODP00000020177	ENSORLP00000014691
ENSMODP00000015849	ENSORLP00000025699
ENSMODP00000018579	ENSORLP00000025092
ENSMODP00000018579	ENSORLP00000008947
ENSMODP00000040020	ENSORLP00000007330
ENSMODP00000029534	ENSORLP00000021066
ENSMODP00000029534	ENSORLP00000017966
ENSMODP00000016929	ENSORLP00000019821
ENSMODP00000016929	ENSORLP00000011260
ENSMODP00000006206	ENSORLP00000003189
ENSMODP00000016948	ENSORLP00000015135
ENSMODP00000016950	ENSORLP00000015125
ENSMODP00000016950	ENSORLP00000011254
ENSMODP00000025635	ENSORLP00000020032
ENSMODP00000025635	ENSORLP00000018578
ENSMODP00000025666	ENSORLP00000024718
ENSMODP00000009215	ENSORLP00000013929
ENSMODP00000005689	ENSORLP00000007935
ENSMODP00000020264	ENSORLP00000020501
ENSMODP00000010276	ENSORLP00000005391
ENSMODP00000024418	ENSORLP00000001836
ENSMODP00000024418	ENSORLP00000002802
ENSMODP00000010406	ENSORLP00000004251
ENSMODP00000014796	ENSORLP00000007785
ENSMODP00000037021	ENSORLP00000008561
ENSMODP00000018917	ENSORLP00000003955
ENSMODP00000018917	ENSORLP00000005716
ENSMODP00000010074	ENSORLP00000009447
ENSMODP00000023816	ENSORLP00000016755
ENSMODP00000015433	ENSORLP00000025680
ENSMODP00000017578	ENSORLP00000014402
ENSMODP00000020393	ENSORLP00000015976
ENSMODP00000020393	ENSORLP00000010846
ENSMODP00000004989	ENSORLP00000012076
ENSMODP00000017783	ENSORLP00000021608
ENSMODP00000017783	ENSORLP00000014160
ENSMODP00000029570	ENSORLP00000006974
ENSMODP00000004225	ENSORLP00000020050
ENSMODP00000024791	ENSORLP00000008218
ENSMODP00000017558	ENSORLP00000012723
ENSMODP00000005034	ENSORLP00000007001
ENSMODP00000005034	ENSORLP00000002142
ENSMODP00000028670	ENSORLP00000014484
ENSMODP00000023005	ENSORLP00000019891
ENSMODP00000013329	ENSORLP00000019320
ENSMODP00000013329	ENSORLP00000020797
ENSMODP00000012713	ENSORLP00000004088
ENSMODP00000006389	ENSORLP00000005176
ENSMODP00000006313	ENSORLP00000005255
ENSMODP00000007629	ENSORLP00000010903
ENSMODP00000012781	ENSORLP00000003924
ENSMODP00000012781	ENSORLP00000005958
ENSMODP00000037511	ENSORLP00000009004
ENSMODP00000000643	ENSORLP00000011879
ENSMODP00000000643	ENSORLP00000017466
ENSMODP00000014248	ENSORLP00000016407
ENSMODP00000034116	ENSORLP00000002498
ENSMODP00000011237	ENSORLP00000005899
ENSMODP00000034463	ENSORLP00000000178
ENSMODP00000029074	ENSORLP00000018925
ENSMODP00000028794	ENSORLP00000003200
ENSMODP00000020748	ENSORLP00000016932
ENSMODP00000010196	ENSORLP00000006703
ENSMODP00000024853	ENSORLP00000020649
ENSMODP00000028979	ENSORLP00000013120
ENSMODP00000001626	ENSORLP00000021408
ENSMODP00000000814	ENSORLP00000022311
ENSMODP00000000814	ENSORLP00000021091
ENSMODP00000007157	ENSORLP00000013449
ENSMODP00000004469	ENSORLP00000009845
ENSMODP00000024590	ENSORLP00000006238
ENSMODP00000024590	ENSORLP00000011233
ENSMODP00000004693	ENSORLP00000005200
ENSMODP00000004192	ENSORLP00000025778
ENSMODP00000028503	ENSORLP00000019118
ENSMODP00000025233	ENSORLP00000002793
ENSMODP00000025233	ENSORLP00000007565
ENSMODP00000031563	ENSORLP00000016480
ENSMODP00000028859	ENSORLP00000019101
ENSMODP00000035883	ENSORLP00000008804
ENSMODP00000035883	ENSORLP00000010408
ENSMODP00000011235	ENSORLP00000000955
ENSMODP00000019655	ENSORLP00000024303
ENSMODP00000001450	ENSORLP00000007370
ENSMODP00000001450	ENSORLP00000011202
ENSMODP00000037216	ENSORLP00000002460
ENSMODP00000037031	ENSORLP00000014546
ENSMODP00000004914	ENSORLP00000024006
ENSMODP00000008363	ENSORLP00000025283
ENSMODP00000008363	ENSORLP00000023562
ENSMODP00000023740	ENSORLP00000025361
ENSMODP00000019802	ENSORLP00000002544
ENSMODP00000019802	ENSORLP00000013157
ENSMODP00000013887	ENSORLP00000014924
ENSMODP00000004893	ENSORLP00000019751
ENSMODP00000004893	ENSORLP00000013289
ENSMODP00000035754	ENSORLP00000020092
ENSMODP00000035754	ENSORLP00000007978
ENSMODP00000024714	ENSORLP00000019342
ENSMODP00000020099	ENSORLP00000022468
ENSMODP00000040556	ENSORLP00000007005
ENSMODP00000022442	ENSORLP00000015046
ENSMODP00000022442	ENSORLP00000007689
ENSMODP00000004958	ENSORLP00000006193
ENSMODP00000018134	ENSORLP00000018788
ENSMODP00000024244	ENSORLP00000015748
ENSMODP00000006025	ENSORLP00000002291
ENSMODP00000003796	ENSORLP00000019066
ENSMODP00000020994	ENSORLP00000019227
ENSMODP00000011509	ENSORLP00000014563
ENSMODP00000004108	ENSORLP00000014904
ENSMODP00000006215	ENSORLP00000016522
ENSMODP00000016598	ENSORLP00000018166
ENSMODP00000015178	ENSORLP00000006852
ENSMODP00000011747	ENSORLP00000019932
ENSMODP00000021456	ENSORLP00000018275
ENSMODP00000022547	ENSORLP00000005287
ENSMODP00000037000	ENSORLP00000006617
ENSMODP00000010540	ENSORLP00000015378
ENSMODP00000015462	ENSORLP00000007697
ENSMODP00000015462	ENSORLP00000001913
ENSMODP00000028490	ENSORLP00000014432
ENSMODP00000007192	ENSORLP00000021170
ENSMODP00000011498	ENSORLP00000006700
ENSMODP00000033084	ENSORLP00000017682
ENSMODP00000012038	ENSORLP00000008593
ENSMODP00000012043	ENSORLP00000004579
ENSMODP00000025712	ENSORLP00000005540
ENSMODP00000036164	ENSORLP00000022648
ENSMODP00000008837	ENSORLP00000010020
ENSMODP00000035049	ENSORLP00000021423
ENSMODP00000013890	ENSORLP00000016275
ENSMODP00000023997	ENSORLP00000017243
ENSMODP00000019174	ENSORLP00000001337
ENSMODP00000006105	ENSORLP00000005361
ENSMODP00000006105	ENSORLP00000020996
ENSMODP00000011310	ENSORLP00000024525
ENSMODP00000038432	ENSORLP00000009804
ENSMODP00000038094	ENSORLP00000019121
ENSMODP00000007186	ENSORLP00000024813
ENSMODP00000025808	ENSORLP00000000315
ENSMODP00000014214	ENSORLP00000021052
ENSMODP00000011506	ENSORLP00000000841
ENSMODP00000011506	ENSORLP00000015688
ENSMODP00000019642	ENSORLP00000014648
ENSMODP00000013017	ENSORLP00000013260
ENSMODP00000034038	ENSORLP00000019946
ENSMODP00000024630	ENSORLP00000012742
ENSMODP00000007314	ENSORLP00000020510
ENSMODP00000000807	ENSORLP00000021804
ENSMODP00000025533	ENSORLP00000021576
ENSMODP00000007786	ENSORLP00000015998
ENSMODP00000037551	ENSORLP00000015424
ENSMODP00000004628	ENSORLP00000023222
ENSMODP00000001075	ENSORLP00000002566
ENSMODP00000004183	ENSORLP00000012302
ENSMODP00000037028	ENSORLP00000012334
ENSMODP00000025394	ENSORLP00000018569
ENSMODP00000025394	ENSORLP00000005246
ENSMODP00000025382	ENSORLP00000018612
ENSMODP00000034209	ENSORLP00000000570
ENSMODP00000034209	ENSORLP00000001147
ENSMODP00000000451	ENSORLP00000011697
ENSMODP00000000451	ENSORLP00000008639
ENSMODP00000037704	ENSORLP00000020054
ENSMODP00000025104	ENSORLP00000004401
ENSMODP00000010843	ENSORLP00000016781
ENSMODP00000003741	ENSORLP00000007482
ENSMODP00000003741	ENSORLP00000006064
ENSMODP00000007578	ENSORLP00000015107
ENSMODP00000007578	ENSORLP00000011026
ENSMODP00000017159	ENSORLP00000020990
ENSMODP00000017940	ENSORLP00000020220
ENSMODP00000015526	ENSORLP00000023486
ENSMODP00000004828	ENSORLP00000021952
ENSMODP00000010212	ENSORLP00000009060
ENSMODP00000011028	ENSORLP00000009935
ENSMODP00000020372	ENSORLP00000000805
ENSMODP00000010574	ENSORLP00000021561
ENSMODP00000009583	ENSORLP00000010554
ENSMODP00000026216	ENSORLP00000015653
ENSMODP00000017759	ENSORLP00000009407
ENSMODP00000020345	ENSORLP00000007507
ENSMODP00000020345	ENSORLP00000025418
ENSMODP00000018923	ENSORLP00000002376
ENSMODP00000033680	ENSORLP00000020582
ENSMODP00000033680	ENSORLP00000023533
ENSMODP00000038197	ENSORLP00000005021
ENSMODP00000002177	ENSORLP00000009566
ENSMODP00000002177	ENSORLP00000001925
ENSMODP00000011613	ENSORLP00000025471
ENSMODP00000016140	ENSORLP00000003329
ENSMODP00000018953	ENSORLP00000017612
ENSMODP00000009558	ENSORLP00000010833
ENSMODP00000002133	ENSORLP00000002721
ENSMODP00000006650	ENSORLP00000010780
ENSMODP00000007345	ENSORLP00000008011
ENSMODP00000001843	ENSORLP00000013167
ENSMODP00000000384	ENSORLP00000023378
ENSMODP00000025829	ENSORLP00000000556
ENSMODP00000014169	ENSORLP00000019339
ENSMODP00000013383	ENSORLP00000012858
ENSMODP00000006152	ENSORLP00000024341
ENSMODP00000020206	ENSORLP00000002505
ENSMODP00000021326	ENSORLP00000010552
ENSMODP00000021326	ENSORLP00000024673
ENSMODP00000020260	ENSORLP00000012495
ENSMODP00000022127	ENSORLP00000023753
ENSMODP00000024585	ENSORLP00000011177
ENSMODP00000022138	ENSORLP00000010429
ENSMODP00000022138	ENSORLP00000015853
ENSMODP00000024224	ENSORLP00000000800
ENSMODP00000024224	ENSORLP00000021619
ENSMODP00000037712	ENSORLP00000009376
ENSMODP00000022880	ENSORLP00000020197
ENSMODP00000021633	ENSORLP00000017836
ENSMODP00000021633	ENSORLP00000010308
ENSMODP00000012958	ENSORLP00000003871
ENSMODP00000012958	ENSORLP00000009664
ENSMODP00000012151	ENSORLP00000022395
ENSMODP00000038229	ENSORLP00000018310
ENSMODP00000038229	ENSORLP00000019175
ENSMODP00000013223	ENSORLP00000006121
ENSMODP00000013223	ENSORLP00000004141
ENSMODP00000000422	ENSORLP00000016759
ENSMODP00000022092	ENSORLP00000021644
ENSMODP00000018288	ENSORLP00000017858
ENSMODP00000020371	ENSORLP00000007854
ENSMODP00000020371	ENSORLP00000020087
ENSMODP00000019866	ENSORLP00000023047
ENSMODP00000024020	ENSORLP00000008712
ENSMODP00000024020	ENSORLP00000003369
ENSMODP00000027864	ENSORLP00000013373
ENSMODP00000027864	ENSORLP00000003415
ENSMODP00000006870	ENSORLP00000022884
ENSMODP00000035953	ENSORLP00000000238
ENSMODP00000004283	ENSORLP00000019096
ENSMODP00000009105	ENSORLP00000019098
ENSMODP00000001146	ENSORLP00000011080
ENSMODP00000001146	ENSORLP00000015725
ENSMODP00000023122	ENSORLP00000012449
ENSMODP00000014640	ENSORLP00000009345
ENSMODP00000019725	ENSORLP00000020004
ENSMODP00000019725	ENSORLP00000003021
ENSMODP00000016921	ENSORLP00000024871
ENSMODP00000011273	ENSORLP00000006399
ENSMODP00000025604	ENSORLP00000018782
ENSMODP00000009936	ENSORLP00000010963
ENSMODP00000017343	ENSORLP00000012068
ENSMODP00000020508	ENSORLP00000017568
ENSMODP00000002789	ENSORLP00000005390
ENSMODP00000022250	ENSORLP00000022513
ENSMODP00000003583	ENSORLP00000015200
ENSMODP00000011192	ENSORLP00000022595
ENSMODP00000023723	ENSORLP00000003948
ENSMODP00000001117	ENSORLP00000021534
ENSMODP00000022920	ENSORLP00000002389
ENSMODP00000033234	ENSORLP00000019504
ENSMODP00000015131	ENSORLP00000009948
ENSMODP00000017053	ENSORLP00000021650
ENSMODP00000012030	ENSORLP00000012393
ENSMODP00000020543	ENSORLP00000020094
ENSMODP00000014545	ENSORLP00000010119
ENSMODP00000015214	ENSORLP00000024224
ENSMODP00000012900	ENSORLP00000001322
ENSMODP00000009001	ENSORLP00000010128
ENSMODP00000003619	ENSORLP00000019655
ENSMODP00000003336	ENSORLP00000009527
ENSMODP00000003336	ENSORLP00000012965
ENSMODP00000020450	ENSORLP00000020236
ENSMODP00000006508	ENSORLP00000014987
ENSMODP00000010412	ENSORLP00000022063
ENSMODP00000010412	ENSORLP00000003559
ENSMODP00000019135	ENSORLP00000004136
ENSMODP00000020242	ENSORLP00000024937
ENSMODP00000008035	ENSORLP00000023002
ENSMODP00000017981	ENSORLP00000005534
ENSMODP00000040608	ENSORLP00000021704
ENSMODP00000007047	ENSORLP00000010296
ENSMODP00000011322	ENSORLP00000008681
ENSMODP00000021927	ENSORLP00000013360
ENSMODP00000006088	ENSORLP00000013025
ENSMODP00000026493	ENSORLP00000019892
ENSMODP00000026493	ENSORLP00000011572
ENSMODP00000018082	ENSORLP00000014379
ENSMODP00000016445	ENSORLP00000021970
ENSMODP00000037709	ENSORLP00000011273
ENSMODP00000000740	ENSORLP00000016465
ENSMODP00000009858	ENSORLP00000005631
ENSMODP00000009575	ENSORLP00000005442
ENSMODP00000021575	ENSORLP00000013229
ENSMODP00000038702	ENSORLP00000024752
ENSMODP00000011718	ENSORLP00000008749
ENSMODP00000014505	ENSORLP00000003095
ENSMODP00000014505	ENSORLP00000007089
ENSMODP00000019625	ENSORLP00000018447
ENSMODP00000011971	ENSORLP00000009350
ENSMODP00000015208	ENSORLP00000020926
ENSMODP00000017666	ENSORLP00000019177
ENSMODP00000002268	ENSORLP00000001403
ENSMODP00000033852	ENSORLP00000003191
ENSMODP00000012204	ENSORLP00000015686
ENSMODP00000009679	ENSORLP00000012914
ENSMODP00000006685	ENSORLP00000003431
ENSMODP00000037070	ENSORLP00000008375
ENSMODP00000026793	ENSORLP00000005056
ENSMODP00000013501	ENSORLP00000005122
ENSMODP00000007285	ENSORLP00000007024
ENSMODP00000014942	ENSORLP00000009202
ENSMODP00000019529	ENSORLP00000017009
ENSMODP00000022314	ENSORLP00000020666
ENSMODP00000010391	ENSORLP00000003654
ENSMODP00000010391	ENSORLP00000022073
ENSMODP00000022783	ENSORLP00000012544
ENSMODP00000006646	ENSORLP00000003476
ENSMODP00000022543	ENSORLP00000005239
ENSMODP00000022543	ENSORLP00000011455
ENSMODP00000016502	ENSORLP00000003137
ENSMODP00000016502	ENSORLP00000007160
ENSMODP00000014221	ENSORLP00000001406
ENSMODP00000017230	ENSORLP00000009050
ENSMODP00000014738	ENSORLP00000012144
ENSMODP00000035593	ENSORLP00000003645
ENSMODP00000035593	ENSORLP00000016043
ENSMODP00000008768	ENSORLP00000010245
ENSMODP00000000980	ENSORLP00000002565
ENSMODP00000025824	ENSORLP00000000220
ENSMODP00000022198	ENSORLP00000016099
ENSMODP00000024262	ENSORLP00000010178
ENSMODP00000009347	ENSORLP00000015387
ENSMODP00000026857	ENSORLP00000022133
ENSMODP00000020173	ENSORLP00000016102
ENSMODP00000003066	ENSORLP00000020198
ENSMODP00000022677	ENSORLP00000008179
ENSMODP00000026042	ENSORLP00000018854
ENSMODP00000002568	ENSORLP00000009678
ENSMODP00000030466	ENSORLP00000001295
ENSMODP00000028496	ENSORLP00000014273
ENSMODP00000025295	ENSORLP00000001266
ENSMODP00000040249	ENSORLP00000013872
ENSMODP00000020618	ENSORLP00000005600
ENSMODP00000018323	ENSORLP00000013956
ENSMODP00000022584	ENSORLP00000016851
ENSMODP00000012587	ENSORLP00000023310
ENSMODP00000022830	ENSORLP00000014269
ENSMODP00000010747	ENSORLP00000001915
ENSMODP00000022570	ENSORLP00000015230
ENSMODP00000005573	ENSORLP00000022617
ENSMODP00000005181	ENSORLP00000015380
ENSMODP00000012905	ENSORLP00000008328
ENSMODP00000020538	ENSORLP00000007748
ENSMODP00000023494	ENSORLP00000022151
ENSMODP00000026682	ENSORLP00000019445
ENSMODP00000007206	ENSORLP00000006247
ENSMODP00000019917	ENSORLP00000002888
ENSMODP00000014818	ENSORLP00000020194
ENSMODP00000001348	ENSORLP00000025390
ENSMODP00000017716	ENSORLP00000020763
ENSMODP00000017716	ENSORLP00000012940
ENSMODP00000005415	ENSORLP00000000336
ENSMODP00000018843	ENSORLP00000007094
ENSMODP00000013520	ENSORLP00000014849
ENSMODP00000021426	ENSORLP00000015732
ENSMODP00000022621	ENSORLP00000015914
ENSMODP00000014282	ENSORLP00000020378
ENSMODP00000000527	ENSORLP00000000400
ENSMODP00000009234	ENSORLP00000008644
ENSMODP00000018720	ENSORLP00000010149
ENSMODP00000033769	ENSORLP00000016208
ENSMODP00000015346	ENSORLP00000019992
ENSMODP00000039908	ENSORLP00000013015
ENSMODP00000006931	ENSORLP00000009003
ENSMODP00000023180	ENSORLP00000005243
ENSMODP00000023180	ENSORLP00000004364
ENSMODP00000001342	ENSORLP00000010567
ENSMODP00000001342	ENSORLP00000003207
ENSMODP00000032390	ENSORLP00000007029
ENSMODP00000006350	ENSORLP00000010482
ENSMODP00000000396	ENSORLP00000010906
ENSMODP00000000396	ENSORLP00000018286
ENSMODP00000009711	ENSORLP00000004294
ENSMODP00000004776	ENSORLP00000016792
ENSMODP00000004776	ENSORLP00000013757
ENSMODP00000028686	ENSORLP00000013777
ENSMODP00000006606	ENSORLP00000021053
ENSMODP00000005294	ENSORLP00000009802
ENSMODP00000005294	ENSORLP00000019285
ENSMODP00000013045	ENSORLP00000015837
ENSMODP00000006501	ENSORLP00000023700
ENSMODP00000039132	ENSORLP00000000553
ENSMODP00000039132	ENSORLP00000001972
ENSMODP00000022162	ENSORLP00000001793
ENSMODP00000021111	ENSORLP00000004064
ENSMODP00000021111	ENSORLP00000006133
ENSMODP00000026057	ENSORLP00000017659
ENSMODP00000021299	ENSORLP00000000772
ENSMODP00000011450	ENSORLP00000006273
ENSMODP00000011450	ENSORLP00000016293
ENSMODP00000005514	ENSORLP00000019064
ENSMODP00000022967	ENSORLP00000017521
ENSMODP00000022967	ENSORLP00000000888
ENSMODP00000004930	ENSORLP00000014092
ENSMODP00000022648	ENSORLP00000015815
ENSMODP00000012236	ENSORLP00000006085
ENSMODP00000009725	ENSORLP00000016050
ENSMODP00000011444	ENSORLP00000015650
ENSMODP00000011444	ENSORLP00000000265
ENSMODP00000000791	ENSORLP00000005273
ENSMODP00000007665	ENSORLP00000018809
ENSMODP00000016797	ENSORLP00000022449
ENSMODP00000013686	ENSORLP00000023899
ENSMODP00000013686	ENSORLP00000000502
ENSMODP00000018496	ENSORLP00000012129
ENSMODP00000006345	ENSORLP00000010391
ENSMODP00000016596	ENSORLP00000011341
ENSMODP00000041145	ENSORLP00000010111
ENSMODP00000017830	ENSORLP00000011469
ENSMODP00000039008	ENSORLP00000010016
ENSMODP00000012361	ENSORLP00000018317
ENSMODP00000019624	ENSORLP00000000669
ENSMODP00000019624	ENSORLP00000020214
ENSMODP00000029521	ENSORLP00000008445
ENSMODP00000019885	ENSORLP00000020827
ENSMODP00000019885	ENSORLP00000010979
ENSMODP00000009492	ENSORLP00000016443
ENSMODP00000009492	ENSORLP00000009210
ENSMODP00000037713	ENSORLP00000020295
ENSMODP00000008297	ENSORLP00000012039
ENSMODP00000041050	ENSORLP00000019987
ENSMODP00000015411	ENSORLP00000025674
ENSMODP00000015319	ENSORLP00000025658
ENSMODP00000015319	ENSORLP00000011141
ENSMODP00000016412	ENSORLP00000017336
ENSMODP00000020476	ENSORLP00000020188
ENSMODP00000016920	ENSORLP00000022402
ENSMODP00000010465	ENSORLP00000010212
ENSMODP00000037611	ENSORLP00000015767
ENSMODP00000027434	ENSORLP00000009030
ENSMODP00000019658	ENSORLP00000015693
ENSMODP00000019658	ENSORLP00000019843
ENSMODP00000009371	ENSORLP00000008717
ENSMODP00000009434	ENSORLP00000011325
ENSMODP00000023057	ENSORLP00000001140
ENSMODP00000023057	ENSORLP00000020394
ENSMODP00000024083	ENSORLP00000005508
ENSMODP00000000697	ENSORLP00000019329
ENSMODP00000003756	ENSORLP00000025402
ENSMODP00000007149	ENSORLP00000020686
ENSMODP00000007149	ENSORLP00000011402
ENSMODP00000007180	ENSORLP00000013821
ENSMODP00000022846	ENSORLP00000012460
ENSMODP00000007465	ENSORLP00000024053
ENSMODP00000022903	ENSORLP00000005236
ENSMODP00000038829	ENSORLP00000005546
ENSMODP00000026080	ENSORLP00000008526
ENSMODP00000011996	ENSORLP00000013930
ENSMODP00000002644	ENSORLP00000001967
ENSMODP00000023968	ENSORLP00000012779
ENSMODP00000023968	ENSORLP00000004346
ENSMODP00000023159	ENSORLP00000015907
ENSMODP00000012617	ENSORLP00000005986
ENSMODP00000004167	ENSORLP00000022686
ENSMODP00000021102	ENSORLP00000014296
ENSMODP00000022295	ENSORLP00000011339
ENSMODP00000009523	ENSORLP00000013949
ENSMODP00000007529	ENSORLP00000021489
ENSMODP00000006828	ENSORLP00000025588
ENSMODP00000021481	ENSORLP00000000650
ENSMODP00000000973	ENSORLP00000005793
ENSMODP00000021586	ENSORLP00000025795
ENSMODP00000024816	ENSORLP00000007563
ENSMODP00000026685	ENSORLP00000020728
ENSMODP00000024160	ENSORLP00000014895
ENSMODP00000024160	ENSORLP00000011900
ENSMODP00000019294	ENSORLP00000024811
ENSMODP00000003329	ENSORLP00000012733
ENSMODP00000015764	ENSORLP00000018038
ENSMODP00000016827	ENSORLP00000000565
ENSMODP00000018754	ENSORLP00000007881
ENSMODP00000016996	ENSORLP00000010638
ENSMODP00000018312	ENSORLP00000024345
ENSMODP00000008873	ENSORLP00000016574
ENSMODP00000004395	ENSORLP00000003192
ENSMODP00000019727	ENSORLP00000023513
ENSMODP00000020529	ENSORLP00000007073
ENSMODP00000009731	ENSORLP00000000711
ENSMODP00000021938	ENSORLP00000006562
ENSMODP00000020250	ENSORLP00000011935
ENSMODP00000006799	ENSORLP00000003005
ENSMODP00000006799	ENSORLP00000002035
ENSMODP00000023145	ENSORLP00000002178
ENSMODP00000023145	ENSORLP00000003215
ENSMODP00000022854	ENSORLP00000012347
ENSMODP00000013163	ENSORLP00000017025
ENSMODP00000012554	ENSORLP00000008237
ENSMODP00000024290	ENSORLP00000002917
ENSMODP00000037418	ENSORLP00000002081
ENSMODP00000005706	ENSORLP00000017941
ENSMODP00000004028	ENSORLP00000008019
ENSMODP00000020931	ENSORLP00000018106
ENSMODP00000032325	ENSORLP00000021416
ENSMODP00000013118	ENSORLP00000007827
ENSMODP00000023956	ENSORLP00000002160
ENSMODP00000026659	ENSORLP00000005823
ENSMODP00000015702	ENSORLP00000008502
ENSMODP00000015702	ENSORLP00000011510
ENSMODP00000018616	ENSORLP00000018108
ENSMODP00000018616	ENSORLP00000005181
ENSMODP00000017313	ENSORLP00000009831
ENSMODP00000017313	ENSORLP00000003480
ENSMODP00000009360	ENSORLP00000009603
ENSMODP00000009360	ENSORLP00000000006
ENSMODP00000002937	ENSORLP00000003456
ENSMODP00000022964	ENSORLP00000017157
ENSMODP00000026023	ENSORLP00000022274
ENSMODP00000026023	ENSORLP00000014310
ENSMODP00000041213	ENSORLP00000002831
ENSMODP00000032861	ENSORLP00000011764
ENSMODP00000000186	ENSORLP00000002509
ENSMODP00000001131	ENSORLP00000021484
ENSMODP00000008312	ENSORLP00000019461
ENSMODP00000008312	ENSORLP00000007502
ENSMODP00000002898	ENSORLP00000020655
ENSMODP00000018904	ENSORLP00000007395
ENSMODP00000005860	ENSORLP00000022501
ENSMODP00000002609	ENSORLP00000015899
ENSMODP00000003624	ENSORLP00000012111
ENSMODP00000022451	ENSORLP00000014673
ENSMODP00000016383	ENSORLP00000013484
ENSMODP00000016383	ENSORLP00000010247
ENSMODP00000014104	ENSORLP00000009698
ENSMODP00000036781	ENSORLP00000017392
ENSMODP00000002597	ENSORLP00000001129
ENSMODP00000002597	ENSORLP00000018708
ENSMODP00000013261	ENSORLP00000013456
ENSMODP00000020530	ENSORLP00000011809
ENSMODP00000025440	ENSORLP00000005873
ENSMODP00000022264	ENSORLP00000022529
ENSMODP00000036209	ENSORLP00000012043
ENSMODP00000013319	ENSORLP00000011294
ENSMODP00000014638	ENSORLP00000010662
ENSMODP00000015845	ENSORLP00000012717
ENSMODP00000017800	ENSORLP00000001122
ENSMODP00000025750	ENSORLP00000013723
ENSMODP00000000418	ENSORLP00000013239
ENSMODP00000023657	ENSORLP00000005955
ENSMODP00000003236	ENSORLP00000017998
ENSMODP00000003236	ENSORLP00000004097
ENSMODP00000006339	ENSORLP00000009102
ENSMODP00000010824	ENSORLP00000011167
ENSMODP00000009961	ENSORLP00000010280
ENSMODP00000017678	ENSORLP00000018087
ENSMODP00000017481	ENSORLP00000021945
ENSMODP00000021054	ENSORLP00000019528
ENSMODP00000030235	ENSORLP00000015377
ENSMODP00000002004	ENSORLP00000002253
ENSMODP00000002004	ENSORLP00000015530
ENSMODP00000035395	ENSORLP00000025594
ENSMODP00000011557	ENSORLP00000002384
ENSMODP00000030221	ENSORLP00000020262
ENSMODP00000032196	ENSORLP00000024662
ENSMODP00000021356	ENSORLP00000012261
ENSMODP00000024127	ENSORLP00000004953
ENSMODP00000024127	ENSORLP00000016614
ENSMODP00000033908	ENSORLP00000012287
ENSMODP00000033908	ENSORLP00000000592
ENSMODP00000006894	ENSORLP00000011444
ENSMODP00000037078	ENSORLP00000008076
ENSMODP00000037078	ENSORLP00000008072
ENSMODP00000017312	ENSORLP00000001684
ENSMODP00000037951	ENSORLP00000016576
ENSMODP00000009275	ENSORLP00000023064
ENSMODP00000022752	ENSORLP00000025337
ENSMODP00000005486	ENSORLP00000004817
ENSMODP00000024819	ENSORLP00000007576
ENSMODP00000036771	ENSORLP00000013335
ENSMODP00000012203	ENSORLP00000018006
ENSMODP00000000907	ENSORLP00000018794
ENSMODP00000000907	ENSORLP00000018507
ENSMODP00000013468	ENSORLP00000016413
ENSMODP00000017492	ENSORLP00000021954
ENSMODP00000017492	ENSORLP00000017818
ENSMODP00000009700	ENSORLP00000011072
ENSMODP00000003515	ENSORLP00000008813
ENSMODP00000024280	ENSORLP00000014907
ENSMODP00000023745	ENSORLP00000023230
ENSMODP00000002800	ENSORLP00000022777
ENSMODP00000000114	ENSORLP00000021784
ENSMODP00000015872	ENSORLP00000003734
ENSMODP00000036012	ENSORLP00000008195
ENSMODP00000012021	ENSORLP00000013669
ENSMODP00000036078	ENSORLP00000000895
ENSMODP00000001370	ENSORLP00000020307
ENSMODP00000000741	ENSORLP00000021185
ENSMODP00000010072	ENSORLP00000004354
ENSMODP00000012052	ENSORLP00000022532
ENSMODP00000010141	ENSORLP00000002805
ENSMODP00000009159	ENSORLP00000001429
ENSMODP00000034350	ENSORLP00000005957
ENSMODP00000009106	ENSORLP00000011190
ENSMODP00000014850	ENSORLP00000003384
ENSMODP00000014850	ENSORLP00000002822
ENSMODP00000027603	ENSORLP00000007639
ENSMODP00000038176	ENSORLP00000014542
ENSMODP00000010203	ENSORLP00000008052
ENSMODP00000017470	ENSORLP00000008374
ENSMODP00000021535	ENSORLP00000006220
ENSMODP00000013260	ENSORLP00000021513
ENSMODP00000013260	ENSORLP00000016090
ENSMODP00000033015	ENSORLP00000014801
ENSMODP00000033015	ENSORLP00000012367
ENSMODP00000012275	ENSORLP00000003014
ENSMODP00000019009	ENSORLP00000005155
ENSMODP00000005715	ENSORLP00000024315
ENSMODP00000002463	ENSORLP00000013031
ENSMODP00000002463	ENSORLP00000007593
ENSMODP00000021710	ENSORLP00000016550
ENSMODP00000012392	ENSORLP00000018242
ENSMODP00000012392	ENSORLP00000024213
ENSMODP00000023367	ENSORLP00000012675
ENSMODP00000031085	ENSORLP00000022971
ENSMODP00000036939	ENSORLP00000019877
ENSMODP00000020479	ENSORLP00000020165
ENSMODP00000016595	ENSORLP00000009389
ENSMODP00000001638	ENSORLP00000023613
ENSMODP00000001638	ENSORLP00000017330
ENSMODP00000008436	ENSORLP00000012592
ENSMODP00000005879	ENSORLP00000019373
ENSMODP00000022055	ENSORLP00000007317
ENSMODP00000022055	ENSORLP00000021742
ENSMODP00000006593	ENSORLP00000004010
ENSMODP00000001554	ENSORLP00000018368
ENSMODP00000031019	ENSORLP00000008640
ENSMODP00000031019	ENSORLP00000011466
ENSMODP00000002202	ENSORLP00000002348
ENSMODP00000015259	ENSORLP00000025528
ENSMODP00000015259	ENSORLP00000008521
ENSMODP00000005650	ENSORLP00000022540
ENSMODP00000003290	ENSORLP00000013537
ENSMODP00000006023	ENSORLP00000009943
ENSMODP00000011933	ENSORLP00000003574
ENSMODP00000019199	ENSORLP00000015422
ENSMODP00000005932	ENSORLP00000019645
ENSMODP00000010233	ENSORLP00000018767
ENSMODP00000002434	ENSORLP00000010730
ENSMODP00000011834	ENSORLP00000013632
ENSMODP00000014223	ENSORLP00000024563
ENSMODP00000014223	ENSORLP00000020397
ENSMODP00000020783	ENSORLP00000011776
ENSMODP00000000793	ENSORLP00000024514
ENSMODP00000000793	ENSORLP00000010808
ENSMODP00000034936	ENSORLP00000007843
ENSMODP00000033076	ENSORLP00000023124
ENSMODP00000028443	ENSORLP00000017354
ENSMODP00000008112	ENSORLP00000013341
ENSMODP00000015125	ENSORLP00000012100
ENSMODP00000019371	ENSORLP00000016714
ENSMODP00000024524	ENSORLP00000003525
ENSMODP00000008135	ENSORLP00000008509
ENSMODP00000003932	ENSORLP00000023191
ENSMODP00000003932	ENSORLP00000017708
ENSMODP00000018051	ENSORLP00000025005
ENSMODP00000018051	ENSORLP00000006416
ENSMODP00000012026	ENSORLP00000017419
ENSMODP00000009589	ENSORLP00000004194
ENSMODP00000000639	ENSORLP00000009726
ENSMODP00000020038	ENSORLP00000013078
ENSMODP00000020038	ENSORLP00000014675
ENSMODP00000023369	ENSORLP00000022486
ENSMODP00000001142	ENSORLP00000008316
ENSMODP00000001142	ENSORLP00000011054
ENSMODP00000024847	ENSORLP00000008345
ENSMODP00000036121	ENSORLP00000025379
ENSMODP00000021480	ENSORLP00000005291
ENSMODP00000003951	ENSORLP00000009347
ENSMODP00000013556	ENSORLP00000016345
ENSMODP00000011601	ENSORLP00000017890
ENSMODP00000008649	ENSORLP00000018207
ENSMODP00000002901	ENSORLP00000013204
ENSMODP00000040987	ENSORLP00000008267
ENSMODP00000015350	ENSORLP00000019978
ENSMODP00000017278	ENSORLP00000007499
ENSMODP00000016660	ENSORLP00000024083
ENSMODP00000012033	ENSORLP00000007437
ENSMODP00000010668	ENSORLP00000019777
ENSMODP00000037792	ENSORLP00000020531
ENSMODP00000037792	ENSORLP00000000751
ENSMODP00000014851	ENSORLP00000019043
ENSMODP00000014568	ENSORLP00000003610
ENSMODP00000021861	ENSORLP00000023096
ENSMODP00000011775	ENSORLP00000002288
ENSMODP00000012321	ENSORLP00000021942
ENSMODP00000016525	ENSORLP00000011138
ENSMODP00000007256	ENSORLP00000013175
ENSMODP00000007256	ENSORLP00000005580
ENSMODP00000025968	ENSORLP00000007908
ENSMODP00000015918	ENSORLP00000010661
ENSMODP00000015918	ENSORLP00000018765
ENSMODP00000025296	ENSORLP00000012616
ENSMODP00000025770	ENSORLP00000008700
ENSMODP00000032051	ENSORLP00000001191
ENSMODP00000038746	ENSORLP00000020965
ENSMODP00000012241	ENSORLP00000003540
ENSMODP00000012241	ENSORLP00000009262
ENSMODP00000007051	ENSORLP00000013573
ENSMODP00000003396	ENSORLP00000000313
ENSMODP00000008522	ENSORLP00000007695
ENSMODP00000010853	ENSORLP00000014371
ENSMODP00000001168	ENSORLP00000017185
ENSMODP00000010709	ENSORLP00000014562
ENSMODP00000021339	ENSORLP00000005984
ENSMODP00000009804	ENSORLP00000012849
ENSMODP00000010471	ENSORLP00000015667
ENSMODP00000012645	ENSORLP00000009272
ENSMODP00000002458	ENSORLP00000019746
ENSMODP00000012792	ENSORLP00000003067
ENSMODP00000013213	ENSORLP00000016017
ENSMODP00000013213	ENSORLP00000011761
ENSMODP00000013290	ENSORLP00000024830
ENSMODP00000007874	ENSORLP00000018198
ENSMODP00000015503	ENSORLP00000024707
ENSMODP00000024151	ENSORLP00000008626
ENSMODP00000019296	ENSORLP00000006206
ENSMODP00000022843	ENSORLP00000012478
ENSMODP00000024545	ENSORLP00000003364
ENSMODP00000021821	ENSORLP00000020749
ENSMODP00000001476	ENSORLP00000014540
ENSMODP00000020148	ENSORLP00000017913
ENSMODP00000019081	ENSORLP00000020779
ENSMODP00000013546	ENSORLP00000025168
ENSMODP00000001460	ENSORLP00000011130
ENSMODP00000039626	ENSORLP00000010364
ENSMODP00000006532	ENSORLP00000017698
ENSMODP00000017485	ENSORLP00000023787
ENSMODP00000011686	ENSORLP00000014313
ENSMODP00000007263	ENSORLP00000003831
ENSMODP00000007263	ENSORLP00000015618
ENSMODP00000010084	ENSORLP00000021486
ENSMODP00000016985	ENSORLP00000011770
ENSMODP00000009505	ENSORLP00000007318
ENSMODP00000014777	ENSORLP00000019018
ENSMODP00000010355	ENSORLP00000024959
ENSMODP00000005548	ENSORLP00000004996
ENSMODP00000007903	ENSORLP00000021831
ENSMODP00000001707	ENSORLP00000015289
ENSMODP00000023656	ENSORLP00000008189
ENSMODP00000037403	ENSORLP00000011743
ENSMODP00000016164	ENSORLP00000019871
ENSMODP00000012428	ENSORLP00000017722
ENSMODP00000004592	ENSORLP00000016884
ENSMODP00000004592	ENSORLP00000003890
ENSMODP00000010683	ENSORLP00000001292
ENSMODP00000016395	ENSORLP00000011353
ENSMODP00000010551	ENSORLP00000002606
ENSMODP00000023437	ENSORLP00000013022
ENSMODP00000026281	ENSORLP00000006858
ENSMODP00000022865	ENSORLP00000012194
ENSMODP00000012153	ENSORLP00000013809
ENSMODP00000004472	ENSORLP00000015113
ENSMODP00000034776	ENSORLP00000008885
ENSMODP00000034776	ENSORLP00000000008
ENSMODP00000007877	ENSORLP00000006721
ENSMODP00000001874	ENSORLP00000013199
ENSMODP00000001874	ENSORLP00000013004
ENSMODP00000004145	ENSORLP00000025772
ENSMODP00000032142	ENSORLP00000010449
ENSMODP00000012820	ENSORLP00000001971
ENSMODP00000009399	ENSORLP00000007714
ENSMODP00000003128	ENSORLP00000003967
ENSMODP00000025491	ENSORLP00000021777
ENSMODP00000032606	ENSORLP00000008475
ENSMODP00000007131	ENSORLP00000006557
ENSMODP00000024419	ENSORLP00000002835
ENSMODP00000024419	ENSORLP00000001851
ENSMODP00000024125	ENSORLP00000003990
ENSMODP00000014693	ENSORLP00000009467
ENSMODP00000021739	ENSORLP00000006021
ENSMODP00000009957	ENSORLP00000025490
ENSMODP00000013972	ENSORLP00000016187
ENSMODP00000020017	ENSORLP00000001010
ENSMODP00000017672	ENSORLP00000019854
ENSMODP00000014280	ENSORLP00000016432
ENSMODP00000015329	ENSORLP00000018830
ENSMODP00000003002	ENSORLP00000014611
ENSMODP00000022164	ENSORLP00000022131
ENSMODP00000032193	ENSORLP00000018644
ENSMODP00000006393	ENSORLP00000010470
ENSMODP00000020384	ENSORLP00000011590
ENSMODP00000020384	ENSORLP00000017376
ENSMODP00000012734	ENSORLP00000021850
ENSMODP00000006840	ENSORLP00000019268
ENSMODP00000005371	ENSORLP00000000074
ENSMODP00000005371	ENSORLP00000009952
ENSMODP00000022447	ENSORLP00000016846
ENSMODP00000000668	ENSORLP00000009622
ENSMODP00000015486	ENSORLP00000015478
ENSMODP00000013511	ENSORLP00000011778
ENSMODP00000020293	ENSORLP00000007802
ENSMODP00000029415	ENSORLP00000020639
ENSMODP00000012767	ENSORLP00000013194
ENSMODP00000018547	ENSORLP00000020591
ENSMODP00000018547	ENSORLP00000015223
ENSMODP00000014501	ENSORLP00000004659
ENSMODP00000031639	ENSORLP00000003125
ENSMODP00000027788	ENSORLP00000006538
ENSMODP00000026226	ENSORLP00000016197
ENSMODP00000005319	ENSORLP00000013041
ENSMODP00000040033	ENSORLP00000020579
ENSMODP00000007477	ENSORLP00000012738
ENSMODP00000036146	ENSORLP00000011036
ENSMODP00000001449	ENSORLP00000015123
ENSMODP00000016184	ENSORLP00000019853
ENSMODP00000019790	ENSORLP00000013152
ENSMODP00000034105	ENSORLP00000003843
ENSMODP00000008853	ENSORLP00000008406
ENSMODP00000008853	ENSORLP00000001572
ENSMODP00000013217	ENSORLP00000011624
ENSMODP00000021631	ENSORLP00000024677
ENSMODP00000024814	ENSORLP00000000083
ENSMODP00000001518	ENSORLP00000012412
ENSMODP00000010380	ENSORLP00000009993
ENSMODP00000000102	ENSORLP00000014264
ENSMODP00000022951	ENSORLP00000002332
ENSMODP00000022951	ENSORLP00000021276
ENSMODP00000028988	ENSORLP00000010464
ENSMODP00000017408	ENSORLP00000001028
ENSMODP00000005738	ENSORLP00000000790
ENSMODP00000012762	ENSORLP00000003117
ENSMODP00000021407	ENSORLP00000012518
ENSMODP00000036739	ENSORLP00000022496
ENSMODP00000035967	ENSORLP00000013545
ENSMODP00000005747	ENSORLP00000015094
ENSMODP00000023108	ENSORLP00000003712
ENSMODP00000012199	ENSORLP00000022992
ENSMODP00000003082	ENSORLP00000011754
ENSMODP00000002252	ENSORLP00000007396
ENSMODP00000002252	ENSORLP00000000598
ENSMODP00000019437	ENSORLP00000022798
ENSMODP00000026917	ENSORLP00000008366
ENSMODP00000007329	ENSORLP00000021883
ENSMODP00000007329	ENSORLP00000021887
ENSMODP00000007329	ENSORLP00000020667
ENSMODP00000008622	ENSORLP00000024397
ENSMODP00000013794	ENSORLP00000002898
ENSMODP00000001808	ENSORLP00000011693
ENSMODP00000018604	ENSORLP00000020234
ENSMODP00000036766	ENSORLP00000020891
ENSMODP00000036766	ENSORLP00000017844
ENSMODP00000033497	ENSORLP00000008183
ENSMODP00000005674	ENSORLP00000008219
ENSMODP00000022245	ENSORLP00000018249
ENSMODP00000022245	ENSORLP00000011987
ENSMODP00000018488	ENSORLP00000004757
ENSMODP00000006974	ENSORLP00000021147
ENSMODP00000023016	ENSORLP00000004536
ENSMODP00000005389	ENSORLP00000013300
ENSMODP00000010564	ENSORLP00000010053
ENSMODP00000022226	ENSORLP00000011923
ENSMODP00000038847	ENSORLP00000016328
ENSMODP00000003605	ENSORLP00000011763
ENSMODP00000017670	ENSORLP00000008641
ENSMODP00000017566	ENSORLP00000023015
ENSMODP00000013693	ENSORLP00000010186
ENSMODP00000025431	ENSORLP00000006924
ENSMODP00000017701	ENSORLP00000001216
ENSMODP00000010889	ENSORLP00000007304
ENSMODP00000000487	ENSORLP00000005567
ENSMODP00000013056	ENSORLP00000024368
ENSMODP00000024833	ENSORLP00000005038
ENSMODP00000023363	ENSORLP00000022433
ENSMODP00000006499	ENSORLP00000023461
ENSMODP00000009689	ENSORLP00000013964
ENSMODP00000009689	ENSORLP00000009231
ENSMODP00000011634	ENSORLP00000007224
ENSMODP00000006124	ENSORLP00000012065
ENSMODP00000029511	ENSORLP00000008404
ENSMODP00000020716	ENSORLP00000009723
ENSMODP00000000849	ENSORLP00000003395
ENSMODP00000005154	ENSORLP00000020854
ENSMODP00000003980	ENSORLP00000008884
ENSMODP00000009055	ENSORLP00000004792
ENSMODP00000006750	ENSORLP00000004857
ENSMODP00000031036	ENSORLP00000008802
ENSMODP00000012246	ENSORLP00000013234
ENSMODP00000014983	ENSORLP00000009167
ENSMODP00000014983	ENSORLP00000014470
ENSMODP00000006446	ENSORLP00000009154
ENSMODP00000006681	ENSORLP00000002045
ENSMODP00000034265	ENSORLP00000015147
ENSMODP00000009316	ENSORLP00000015412
ENSMODP00000023716	ENSORLP00000000771
ENSMODP00000023221	ENSORLP00000019071
ENSMODP00000009526	ENSORLP00000014829
ENSMODP00000002150	ENSORLP00000000340
ENSMODP00000010302	ENSORLP00000020873
ENSMODP00000010302	ENSORLP00000005160
ENSMODP00000017550	ENSORLP00000023777
ENSMODP00000009180	ENSORLP00000005352
ENSMODP00000005405	ENSORLP00000014117
ENSMODP00000019993	ENSORLP00000020395
ENSMODP00000019993	ENSORLP00000009101
ENSMODP00000019007	ENSORLP00000008514
ENSMODP00000000853	ENSORLP00000015177
ENSMODP00000000853	ENSORLP00000021726
ENSMODP00000019581	ENSORLP00000001610
ENSMODP00000037525	ENSORLP00000012225
ENSMODP00000001680	ENSORLP00000013038
ENSMODP00000010772	ENSORLP00000002613
ENSMODP00000017144	ENSORLP00000016447
ENSMODP00000002551	ENSORLP00000014289
ENSMODP00000013240	ENSORLP00000010745
ENSMODP00000010047	ENSORLP00000021470
ENSMODP00000025625	ENSORLP00000020357
ENSMODP00000001202	ENSORLP00000019914
ENSMODP00000025626	ENSORLP00000020352
ENSMODP00000008362	ENSORLP00000000856
ENSMODP00000010954	ENSORLP00000011104
ENSMODP00000032258	ENSORLP00000013868
ENSMODP00000040103	ENSORLP00000017542
ENSMODP00000022868	ENSORLP00000003174
ENSMODP00000024465	ENSORLP00000011522
ENSMODP00000039451	ENSORLP00000007378
ENSMODP00000021286	ENSORLP00000020999
ENSMODP00000020168	ENSORLP00000005476
ENSMODP00000036241	ENSORLP00000009173
ENSMODP00000004137	ENSORLP00000014847
ENSMODP00000019955	ENSORLP00000021279
ENSMODP00000024785	ENSORLP00000001758
ENSMODP00000024785	ENSORLP00000001233
ENSMODP00000006094	ENSORLP00000022038
ENSMODP00000003352	ENSORLP00000016107
ENSMODP00000005549	ENSORLP00000009246
ENSMODP00000029137	ENSORLP00000011772
ENSMODP00000008822	ENSORLP00000024890
ENSMODP00000038160	ENSORLP00000001324
ENSMODP00000012491	ENSORLP00000006584
ENSMODP00000028994	ENSORLP00000022361
ENSMODP00000006052	ENSORLP00000017378
ENSMODP00000013153	ENSORLP00000020232
ENSMODP00000037975	ENSORLP00000021461
ENSMODP00000026862	ENSORLP00000021155
ENSMODP00000026862	ENSORLP00000001583
ENSMODP00000007017	ENSORLP00000004124
ENSMODP00000021921	ENSORLP00000006939
ENSMODP00000000754	ENSORLP00000008136
ENSMODP00000037746	ENSORLP00000010284
ENSMODP00000037746	ENSORLP00000011055
ENSMODP00000000381	ENSORLP00000013591
ENSMODP00000009713	ENSORLP00000000969
ENSMODP00000006375	ENSORLP00000005195
ENSMODP00000014567	ENSORLP00000011506
ENSMODP00000040539	ENSORLP00000019605
ENSMODP00000029504	ENSORLP00000018367
ENSMODP00000022041	ENSORLP00000007233
ENSMODP00000006466	ENSORLP00000025645
ENSMODP00000015484	ENSORLP00000019356
ENSMODP00000008872	ENSORLP00000009734
ENSMODP00000039714	ENSORLP00000022355
ENSMODP00000007680	ENSORLP00000005597
ENSMODP00000001556	ENSORLP00000011559
ENSMODP00000011393	ENSORLP00000002483
ENSMODP00000012779	ENSORLP00000001134
ENSMODP00000000336	ENSORLP00000014278
ENSMODP00000016928	ENSORLP00000000586
ENSMODP00000018587	ENSORLP00000017990
ENSMODP00000018587	ENSORLP00000005108
ENSMODP00000004079	ENSORLP00000008274
ENSMODP00000004079	ENSORLP00000004362
ENSMODP00000005398	ENSORLP00000000321
ENSMODP00000011241	ENSORLP00000008918
ENSMODP00000019316	ENSORLP00000019108
ENSMODP00000036548	ENSORLP00000019292
ENSMODP00000012150	ENSORLP00000015471
ENSMODP00000012150	ENSORLP00000012283
ENSMODP00000000824	ENSORLP00000015248
ENSMODP00000023312	ENSORLP00000000095
ENSMODP00000011812	ENSORLP00000007427
ENSMODP00000025627	ENSORLP00000020350
ENSMODP00000005908	ENSORLP00000002326
ENSMODP00000014225	ENSORLP00000013414
ENSMODP00000022763	ENSORLP00000015064
ENSMODP00000025592	ENSORLP00000018808
ENSMODP00000024040	ENSORLP00000005807
ENSMODP00000016729	ENSORLP00000007238
ENSMODP00000021388	ENSORLP00000012223
ENSMODP00000001785	ENSORLP00000005718
ENSMODP00000015281	ENSORLP00000008470
ENSMODP00000014354	ENSORLP00000019355
ENSMODP00000004962	ENSORLP00000008083
ENSMODP00000005900	ENSORLP00000008344
ENSMODP00000035265	ENSORLP00000015067
ENSMODP00000012011	ENSORLP00000018244
ENSMODP00000007161	ENSORLP00000006505
ENSMODP00000007161	ENSORLP00000008924
ENSMODP00000011972	ENSORLP00000017688
ENSMODP00000000544	ENSORLP00000006095
ENSMODP00000011975	ENSORLP00000013174
ENSMODP00000018478	ENSORLP00000005746
ENSMODP00000008222	ENSORLP00000010721
ENSMODP00000008222	ENSORLP00000014578
ENSMODP00000008442	ENSORLP00000017304
ENSMODP00000008442	ENSORLP00000009425
ENSMODP00000005705	ENSORLP00000024319
ENSMODP00000008694	ENSORLP00000023671
ENSMODP00000015844	ENSORLP00000019398
ENSMODP00000015425	ENSORLP00000025676
ENSMODP00000035626	ENSORLP00000008779
ENSMODP00000032675	ENSORLP00000021065
ENSMODP00000032675	ENSORLP00000017874
ENSMODP00000022002	ENSORLP00000016372
ENSMODP00000021450	ENSORLP00000012147
ENSMODP00000026607	ENSORLP00000011094
ENSMODP00000034494	ENSORLP00000000982
ENSMODP00000025611	ENSORLP00000015440
ENSMODP00000000546	ENSORLP00000010365
ENSMODP00000000546	ENSORLP00000008926
ENSMODP00000000474	ENSORLP00000008781
ENSMODP00000000474	ENSORLP00000010456
ENSMODP00000008527	ENSORLP00000012791
ENSMODP00000020228	ENSORLP00000003723
ENSMODP00000007060	ENSORLP00000002991
ENSMODP00000022087	ENSORLP00000021336
ENSMODP00000025223	ENSORLP00000007366
ENSMODP00000004255	ENSORLP00000019150
ENSMODP00000008253	ENSORLP00000020736
ENSMODP00000029564	ENSORLP00000022231
ENSMODP00000029564	ENSORLP00000015903
ENSMODP00000011211	ENSORLP00000000940
ENSMODP00000003943	ENSORLP00000013764
ENSMODP00000011968	ENSORLP00000014049
ENSMODP00000011968	ENSORLP00000004843
ENSMODP00000005501	ENSORLP00000004830
ENSMODP00000007504	ENSORLP00000018247
ENSMODP00000009233	ENSORLP00000010258
ENSMODP00000000429	ENSORLP00000006263
ENSMODP00000030288	ENSORLP00000014951
ENSMODP00000032640	ENSORLP00000020815
ENSMODP00000020109	ENSORLP00000003416
ENSMODP00000006020	ENSORLP00000007857
ENSMODP00000038348	ENSORLP00000020203
ENSMODP00000017177	ENSORLP00000020171
ENSMODP00000017177	ENSORLP00000008093
ENSMODP00000024001	ENSORLP00000009165
ENSMODP00000000694	ENSORLP00000018059
ENSMODP00000023226	ENSORLP00000019553
ENSMODP00000023226	ENSORLP00000017528
ENSMODP00000011527	ENSORLP00000007206
ENSMODP00000023002	ENSORLP00000007341
ENSMODP00000024342	ENSORLP00000025607
ENSMODP00000023757	ENSORLP00000004167
ENSMODP00000009451	ENSORLP00000025091
ENSMODP00000004684	ENSORLP00000025244
ENSMODP00000025445	ENSORLP00000013954
ENSMODP00000015469	ENSORLP00000020113
ENSMODP00000023786	ENSORLP00000024533
ENSMODP00000021940	ENSORLP00000012904
ENSMODP00000021940	ENSORLP00000020740
ENSMODP00000023732	ENSORLP00000006934
ENSMODP00000013457	ENSORLP00000000201
ENSMODP00000025116	ENSORLP00000002633
ENSMODP00000025116	ENSORLP00000004575
ENSMODP00000033755	ENSORLP00000004437
ENSMODP00000033755	ENSORLP00000000013
ENSMODP00000010724	ENSORLP00000001027
ENSMODP00000002862	ENSORLP00000010006
ENSMODP00000034611	ENSORLP00000012762
ENSMODP00000012640	ENSORLP00000023452
ENSMODP00000013262	ENSORLP00000021810
ENSMODP00000015598	ENSORLP00000005282
ENSMODP00000003188	ENSORLP00000023981
ENSMODP00000017667	ENSORLP00000004570
ENSMODP00000017399	ENSORLP00000013984
ENSMODP00000038519	ENSORLP00000021348
ENSMODP00000021025	ENSORLP00000012188
ENSMODP00000030140	ENSORLP00000023313
ENSMODP00000020391	ENSORLP00000018839
ENSMODP00000015233	ENSORLP00000023322
ENSMODP00000013188	ENSORLP00000021814
ENSMODP00000018821	ENSORLP00000024724
ENSMODP00000018821	ENSORLP00000005322
ENSMODP00000010847	ENSORLP00000002469
ENSMODP00000010341	ENSORLP00000021765
ENSMODP00000020125	ENSORLP00000011556
ENSMODP00000019344	ENSORLP00000025404
ENSMODP00000002481	ENSORLP00000001270
ENSMODP00000034155	ENSORLP00000015294
ENSMODP00000025486	ENSORLP00000007443
ENSMODP00000025486	ENSORLP00000000408
ENSMODP00000009701	ENSORLP00000017499
ENSMODP00000030251	ENSORLP00000019597
ENSMODP00000021469	ENSORLP00000020452
ENSMODP00000020056	ENSORLP00000010775
ENSMODP00000020056	ENSORLP00000016398
ENSMODP00000004384	ENSORLP00000004165
ENSMODP00000026009	ENSORLP00000022267
ENSMODP00000026009	ENSORLP00000014358
ENSMODP00000027349	ENSORLP00000014067
ENSMODP00000023115	ENSORLP00000003907
ENSMODP00000026955	ENSORLP00000008130
ENSMODP00000020434	ENSORLP00000016025
ENSMODP00000009813	ENSORLP00000015015
ENSMODP00000012354	ENSORLP00000024324
ENSMODP00000002565	ENSORLP00000011703
ENSMODP00000002565	ENSORLP00000002673
ENSMODP00000020280	ENSORLP00000020568
ENSMODP00000008619	ENSORLP00000009895
ENSMODP00000005464	ENSORLP00000015851
ENSMODP00000005464	ENSORLP00000000090
ENSMODP00000025778	ENSORLP00000002837
ENSMODP00000018053	ENSORLP00000005664
ENSMODP00000003470	ENSORLP00000011430
ENSMODP00000003356	ENSORLP00000013681
ENSMODP00000003356	ENSORLP00000005706
ENSMODP00000011738	ENSORLP00000022234
ENSMODP00000018820	ENSORLP00000005420
ENSMODP00000018820	ENSORLP00000005954
ENSMODP00000024477	ENSORLP00000008448
ENSMODP00000030082	ENSORLP00000018948
ENSMODP00000021354	ENSORLP00000004436
ENSMODP00000034131	ENSORLP00000024488
ENSMODP00000017409	ENSORLP00000009131
ENSMODP00000017409	ENSORLP00000016553
ENSMODP00000001778	ENSORLP00000005025
ENSMODP00000022887	ENSORLP00000018684
ENSMODP00000006007	ENSORLP00000006425
ENSMODP00000006007	ENSORLP00000003719
ENSMODP00000038040	ENSORLP00000016631
ENSMODP00000038040	ENSORLP00000003007
ENSMODP00000010172	ENSORLP00000016352
ENSMODP00000003064	ENSORLP00000025679
ENSMODP00000003064	ENSORLP00000009348
ENSMODP00000027239	ENSORLP00000013216
ENSMODP00000017220	ENSORLP00000001987
ENSMODP00000005986	ENSORLP00000010673
ENSMODP00000005986	ENSORLP00000008065
ENSMODP00000017301	ENSORLP00000009237
ENSMODP00000002334	ENSORLP00000019308
ENSMODP00000012158	ENSORLP00000015439
ENSMODP00000011779	ENSORLP00000020174
ENSMODP00000009126	ENSORLP00000005089
ENSMODP00000006925	ENSORLP00000018231
ENSMODP00000023154	ENSORLP00000025103
ENSMODP00000009691	ENSORLP00000007043
ENSMODP00000003121	ENSORLP00000019656
ENSMODP00000010781	ENSORLP00000010680
ENSMODP00000032776	ENSORLP00000003549
ENSMODP00000021504	ENSORLP00000022202
ENSMODP00000021594	ENSORLP00000022298
ENSMODP00000004536	ENSORLP00000025518
ENSMODP00000026635	ENSORLP00000011215
ENSMODP00000025502	ENSORLP00000021718
ENSMODP00000020364	ENSORLP00000007662
ENSMODP00000001657	ENSORLP00000016527
ENSMODP00000022572	ENSORLP00000008652
ENSMODP00000022572	ENSORLP00000016076
ENSMODP00000041088	ENSORLP00000005074
ENSMODP00000012818	ENSORLP00000013994
ENSMODP00000036499	ENSORLP00000005951
ENSMODP00000002162	ENSORLP00000025446
ENSMODP00000007706	ENSORLP00000008246
ENSMODP00000019151	ENSORLP00000009415
ENSMODP00000011885	ENSORLP00000021917
ENSMODP00000020305	ENSORLP00000015195
ENSMODP00000020305	ENSORLP00000017196
ENSMODP00000024282	ENSORLP00000024968
ENSMODP00000011356	ENSORLP00000024190
ENSMODP00000005643	ENSORLP00000000811
ENSMODP00000002270	ENSORLP00000015151
ENSMODP00000002561	ENSORLP00000014956
ENSMODP00000002561	ENSORLP00000020549
ENSMODP00000009463	ENSORLP00000014713
ENSMODP00000005927	ENSORLP00000014558
ENSMODP00000024027	ENSORLP00000010179
ENSMODP00000008095	ENSORLP00000007223
ENSMODP00000008095	ENSORLP00000006215
ENSMODP00000021801	ENSORLP00000022345
ENSMODP00000024609	ENSORLP00000003075
ENSMODP00000024173	ENSORLP00000004228
ENSMODP00000028249	ENSORLP00000017264
ENSMODP00000022136	ENSORLP00000019407
ENSMODP00000003242	ENSORLP00000020634
ENSMODP00000025773	ENSORLP00000008656
ENSMODP00000036015	ENSORLP00000018617
ENSMODP00000030641	ENSORLP00000008908
ENSMODP00000005304	ENSORLP00000011752
ENSMODP00000020382	ENSORLP00000011918
ENSMODP00000005124	ENSORLP00000024013
ENSMODP00000032525	ENSORLP00000011769
ENSMODP00000022163	ENSORLP00000018303
ENSMODP00000020953	ENSORLP00000020795
ENSMODP00000031707	ENSORLP00000000482
ENSMODP00000007792	ENSORLP00000012328
ENSMODP00000015990	ENSORLP00000022130
ENSMODP00000002562	ENSORLP00000021805
ENSMODP00000010334	ENSORLP00000000609
ENSMODP00000021643	ENSORLP00000005920
ENSMODP00000002723	ENSORLP00000007794
ENSMODP00000003570	ENSORLP00000002434
ENSMODP00000023866	ENSORLP00000014255
ENSMODP00000020972	ENSORLP00000004900
ENSMODP00000026388	ENSORLP00000011295
ENSMODP00000014831	ENSORLP00000001614
ENSMODP00000022588	ENSORLP00000016872
ENSMODP00000013307	ENSORLP00000018989
ENSMODP00000013307	ENSORLP00000007550
ENSMODP00000033491	ENSORLP00000004914
ENSMODP00000033491	ENSORLP00000020994
ENSMODP00000019616	ENSORLP00000001994
ENSMODP00000019188	ENSORLP00000022813
ENSMODP00000019188	ENSORLP00000006691
ENSMODP00000005475	ENSORLP00000016028
ENSMODP00000009994	ENSORLP00000005300
ENSMODP00000022371	ENSORLP00000009352
ENSMODP00000011041	ENSORLP00000003074
ENSMODP00000011039	ENSORLP00000017306
ENSMODP00000012196	ENSORLP00000006146
ENSMODP00000003656	ENSORLP00000025739
ENSMODP00000013054	ENSORLP00000014649
ENSMODP00000013054	ENSORLP00000021007
ENSMODP00000035379	ENSORLP00000014179
ENSMODP00000000452	ENSORLP00000022184
ENSMODP00000000452	ENSORLP00000013690
ENSMODP00000018859	ENSORLP00000000431
ENSMODP00000018859	ENSORLP00000020468
ENSMODP00000000469	ENSORLP00000007520
ENSMODP00000028908	ENSORLP00000019825
ENSMODP00000002563	ENSORLP00000003691
ENSMODP00000035688	ENSORLP00000015858
ENSMODP00000023213	ENSORLP00000019546
ENSMODP00000023428	ENSORLP00000012957
ENSMODP00000023428	ENSORLP00000003293
ENSMODP00000000249	ENSORLP00000004933
ENSMODP00000000479	ENSORLP00000014930
ENSMODP00000001016	ENSORLP00000005418
ENSMODP00000016123	ENSORLP00000008642
ENSMODP00000016123	ENSORLP00000019662
ENSMODP00000021880	ENSORLP00000000843
ENSMODP00000021880	ENSORLP00000006602
ENSMODP00000018797	ENSORLP00000007590
ENSMODP00000023334	ENSORLP00000020221
ENSMODP00000023334	ENSORLP00000002080
ENSMODP00000017975	ENSORLP00000022342
ENSMODP00000017975	ENSORLP00000022706
ENSMODP00000021307	ENSORLP00000002798
ENSMODP00000021307	ENSORLP00000024992
ENSMODP00000012044	ENSORLP00000021882
ENSMODP00000030207	ENSORLP00000009396
ENSMODP00000019613	ENSORLP00000014029
ENSMODP00000019109	ENSORLP00000002711
ENSMODP00000010652	ENSORLP00000006825
ENSMODP00000008555	ENSORLP00000015496
ENSMODP00000023830	ENSORLP00000003874
ENSMODP00000010813	ENSORLP00000017437
ENSMODP00000013424	ENSORLP00000010330
ENSMODP00000016279	ENSORLP00000016652
ENSMODP00000016279	ENSORLP00000019293
ENSMODP00000013384	ENSORLP00000023996
ENSMODP00000013384	ENSORLP00000010826
ENSMODP00000004565	ENSORLP00000013438
ENSMODP00000028423	ENSORLP00000013701
ENSMODP00000012942	ENSORLP00000005572
ENSMODP00000011716	ENSORLP00000021994
ENSMODP00000013466	ENSORLP00000015902
ENSMODP00000016015	ENSORLP00000004265
ENSMODP00000000437	ENSORLP00000007929
ENSMODP00000020014	ENSORLP00000020059
ENSMODP00000020014	ENSORLP00000013116
ENSMODP00000013715	ENSORLP00000016114
ENSMODP00000002105	ENSORLP00000011790
ENSMODP00000002105	ENSORLP00000008666
ENSMODP00000007274	ENSORLP00000025515
ENSMODP00000002115	ENSORLP00000008677
ENSMODP00000002115	ENSORLP00000011801
ENSMODP00000003752	ENSORLP00000020595
ENSMODP00000008475	ENSORLP00000020709
ENSMODP00000022909	ENSORLP00000011208
ENSMODP00000021212	ENSORLP00000024089
ENSMODP00000017819	ENSORLP00000018580
ENSMODP00000024318	ENSORLP00000017208
ENSMODP00000014146	ENSORLP00000003195
ENSMODP00000005376	ENSORLP00000021920
ENSMODP00000020621	ENSORLP00000005559
ENSMODP00000016034	ENSORLP00000008673
ENSMODP00000022491	ENSORLP00000019074
ENSMODP00000022004	ENSORLP00000007306
ENSMODP00000022004	ENSORLP00000021528
ENSMODP00000021415	ENSORLP00000011650
ENSMODP00000021415	ENSORLP00000011106
ENSMODP00000021822	ENSORLP00000017701
ENSMODP00000021414	ENSORLP00000023625
ENSMODP00000005123	ENSORLP00000004314
ENSMODP00000013725	ENSORLP00000006054
ENSMODP00000021523	ENSORLP00000017142
ENSMODP00000013320	ENSORLP00000016113
ENSMODP00000013320	ENSORLP00000021505
ENSMODP00000015379	ENSORLP00000021295
ENSMODP00000011548	ENSORLP00000000884
ENSMODP00000022037	ENSORLP00000007176
ENSMODP00000022037	ENSORLP00000021299
ENSMODP00000030807	ENSORLP00000003248
ENSMODP00000030807	ENSORLP00000018535
ENSMODP00000016719	ENSORLP00000002745
ENSMODP00000025787	ENSORLP00000008465
ENSMODP00000028759	ENSORLP00000020987
ENSMODP00000028759	ENSORLP00000010315
ENSMODP00000021852	ENSORLP00000020664
ENSMODP00000024163	ENSORLP00000010060
ENSMODP00000022841	ENSORLP00000022287
ENSMODP00000022841	ENSORLP00000018553
ENSMODP00000021988	ENSORLP00000018341
ENSMODP00000013582	ENSORLP00000013944
ENSMODP00000022436	ENSORLP00000016911
ENSMODP00000037855	ENSORLP00000012825
ENSMODP00000037855	ENSORLP00000023289
ENSMODP00000011440	ENSORLP00000003945
ENSMODP00000019202	ENSORLP00000013053
ENSMODP00000001457	ENSORLP00000012532
ENSMODP00000015719	ENSORLP00000020802
ENSMODP00000025762	ENSORLP00000006196
ENSMODP00000005094	ENSORLP00000006735
ENSMODP00000023625	ENSORLP00000002480
ENSMODP00000014093	ENSORLP00000002795
ENSMODP00000012594	ENSORLP00000005030
ENSMODP00000010237	ENSORLP00000012040
ENSMODP00000000934	ENSORLP00000016800
ENSMODP00000000934	ENSORLP00000013232
ENSMODP00000019976	ENSORLP00000021360
ENSMODP00000040702	ENSORLP00000017970
ENSMODP00000002766	ENSORLP00000019233
ENSMODP00000000399	ENSORLP00000009186
ENSMODP00000005825	ENSORLP00000003414
ENSMODP00000011531	ENSORLP00000012019
ENSMODP00000011033	ENSORLP00000008398
ENSMODP00000000838	ENSORLP00000002603
ENSMODP00000014368	ENSORLP00000016152
ENSMODP00000004844	ENSORLP00000006461
ENSMODP00000004844	ENSORLP00000017473
ENSMODP00000025340	ENSORLP00000012319
ENSMODP00000017239	ENSORLP00000021330
ENSMODP00000016300	ENSORLP00000012815
ENSMODP00000024624	ENSORLP00000002988
ENSMODP00000026280	ENSORLP00000024633
ENSMODP00000026280	ENSORLP00000015744
ENSMODP00000006642	ENSORLP00000000363
ENSMODP00000006642	ENSORLP00000006545
ENSMODP00000013456	ENSORLP00000017968
ENSMODP00000022110	ENSORLP00000013508
ENSMODP00000023187	ENSORLP00000005827
ENSMODP00000006952	ENSORLP00000015906
ENSMODP00000034906	ENSORLP00000007911
ENSMODP00000029642	ENSORLP00000017492
ENSMODP00000029642	ENSORLP00000022178
ENSMODP00000001893	ENSORLP00000023350
ENSMODP00000001893	ENSORLP00000001513
ENSMODP00000023242	ENSORLP00000017310
ENSMODP00000001219	ENSORLP00000005929
ENSMODP00000008501	ENSORLP00000017922
ENSMODP00000008501	ENSORLP00000000768
ENSMODP00000032729	ENSORLP00000002339
ENSMODP00000006029	ENSORLP00000002342
ENSMODP00000013337	ENSORLP00000012719
ENSMODP00000021849	ENSORLP00000020670
ENSMODP00000005066	ENSORLP00000019072
ENSMODP00000013770	ENSORLP00000006290
ENSMODP00000002547	ENSORLP00000001106
ENSMODP00000001534	ENSORLP00000011541
ENSMODP00000019745	ENSORLP00000024539
ENSMODP00000019494	ENSORLP00000010889
ENSMODP00000035126	ENSORLP00000010565
ENSMODP00000011937	ENSORLP00000006291
ENSMODP00000023649	ENSORLP00000024234
ENSMODP00000023649	ENSORLP00000022019
ENSMODP00000000328	ENSORLP00000005117
ENSMODP00000000328	ENSORLP00000013171
ENSMODP00000039408	ENSORLP00000017084
ENSMODP00000012595	ENSORLP00000011114
ENSMODP00000024807	ENSORLP00000018428
ENSMODP00000019585	ENSORLP00000021689
ENSMODP00000026347	ENSORLP00000012806
ENSMODP00000026346	ENSORLP00000012811
ENSMODP00000029187	ENSORLP00000012222
ENSMODP00000011626	ENSORLP00000004930
ENSMODP00000038904	ENSORLP00000003122
ENSMODP00000012579	ENSORLP00000008261
ENSMODP00000023619	ENSORLP00000014926
ENSMODP00000003794	ENSORLP00000000120
ENSMODP00000003794	ENSORLP00000025012
ENSMODP00000008393	ENSORLP00000008704
ENSMODP00000009029	ENSORLP00000004063
ENSMODP00000009029	ENSORLP00000012205
ENSMODP00000001300	ENSORLP00000018253
ENSMODP00000008368	ENSORLP00000012582
ENSMODP00000009421	ENSORLP00000015190
ENSMODP00000010403	ENSORLP00000016389
ENSMODP00000011986	ENSORLP00000013576
ENSMODP00000011986	ENSORLP00000013143
ENSMODP00000002576	ENSORLP00000002119
ENSMODP00000001721	ENSORLP00000006458
ENSMODP00000026291	ENSORLP00000025807
ENSMODP00000017128	ENSORLP00000013861
ENSMODP00000007108	ENSORLP00000022991
ENSMODP00000004867	ENSORLP00000013831
ENSMODP00000010692	ENSORLP00000017916
ENSMODP00000008673	ENSORLP00000004429
ENSMODP00000008673	ENSORLP00000022085
ENSMODP00000002763	ENSORLP00000007242
ENSMODP00000002763	ENSORLP00000011828
ENSMODP00000000301	ENSORLP00000022302
ENSMODP00000032191	ENSORLP00000009810
ENSMODP00000032191	ENSORLP00000015279
ENSMODP00000009501	ENSORLP00000020248
ENSMODP00000003910	ENSORLP00000003080
ENSMODP00000003910	ENSORLP00000003735
ENSMODP00000001101	ENSORLP00000005383
ENSMODP00000023734	ENSORLP00000006928
ENSMODP00000012726	ENSORLP00000011589
ENSMODP00000004406	ENSORLP00000023555
ENSMODP00000017551	ENSORLP00000023091
ENSMODP00000001455	ENSORLP00000010421
ENSMODP00000030254	ENSORLP00000019580
ENSMODP00000025939	ENSORLP00000006577
ENSMODP00000029725	ENSORLP00000019615
ENSMODP00000007595	ENSORLP00000019638
ENSMODP00000000448	ENSORLP00000023819
ENSMODP00000000581	ENSORLP00000004888
ENSMODP00000021756	ENSORLP00000011632
ENSMODP00000014791	ENSORLP00000000924
ENSMODP00000008892	ENSORLP00000003778
ENSMODP00000021930	ENSORLP00000016834
ENSMODP00000004307	ENSORLP00000020043
ENSMODP00000031416	ENSORLP00000001708
ENSMODP00000004279	ENSORLP00000017742
ENSMODP00000016550	ENSORLP00000009555
ENSMODP00000016550	ENSORLP00000018186
ENSMODP00000002057	ENSORLP00000004806
ENSMODP00000023903	ENSORLP00000004111
ENSMODP00000023903	ENSORLP00000017935
ENSMODP00000016112	ENSORLP00000021819
ENSMODP00000011712	ENSORLP00000025339
ENSMODP00000006821	ENSORLP00000020353
ENSMODP00000007341	ENSORLP00000021165
ENSMODP00000036418	ENSORLP00000017554
ENSMODP00000031883	ENSORLP00000006677
ENSMODP00000008755	ENSORLP00000009375
ENSMODP00000021714	ENSORLP00000017309
ENSMODP00000022716	ENSORLP00000018641
ENSMODP00000011249	ENSORLP00000005890
ENSMODP00000011702	ENSORLP00000014414
ENSMODP00000016105	ENSORLP00000009360
ENSMODP00000004548	ENSORLP00000022641
ENSMODP00000000178	ENSORLP00000020384
ENSMODP00000027542	ENSORLP00000011990
ENSMODP00000021395	ENSORLP00000020466
ENSMODP00000021395	ENSORLP00000004514
ENSMODP00000021711	ENSORLP00000017296
ENSMODP00000008261	ENSORLP00000014905
ENSMODP00000008261	ENSORLP00000007598
ENSMODP00000017293	ENSORLP00000019172
ENSMODP00000002996	ENSORLP00000015939
ENSMODP00000002996	ENSORLP00000004581
ENSMODP00000022804	ENSORLP00000004596
ENSMODP00000022804	ENSORLP00000015948
ENSMODP00000040099	ENSORLP00000019300
ENSMODP00000015049	ENSORLP00000013252
ENSMODP00000000136	ENSORLP00000019334
ENSMODP00000009833	ENSORLP00000008162
ENSMODP00000000410	ENSORLP00000020101
ENSMODP00000022549	ENSORLP00000008423
ENSMODP00000025381	ENSORLP00000005238
ENSMODP00000022552	ENSORLP00000002644
ENSMODP00000000623	ENSORLP00000009270
ENSMODP00000005965	ENSORLP00000017950
ENSMODP00000000937	ENSORLP00000006614
ENSMODP00000035585	ENSORLP00000021635
ENSMODP00000018160	ENSORLP00000019425
ENSMODP00000004313	ENSORLP00000007844
ENSMODP00000004249	ENSORLP00000016814
ENSMODP00000020356	ENSORLP00000003806
ENSMODP00000003924	ENSORLP00000020722
ENSMODP00000037223	ENSORLP00000005923
ENSMODP00000023811	ENSORLP00000013215
ENSMODP00000013896	ENSORLP00000014405
ENSMODP00000019379	ENSORLP00000024763
ENSMODP00000015068	ENSORLP00000013899
ENSMODP00000015068	ENSORLP00000021694
ENSMODP00000040581	ENSORLP00000015144
ENSMODP00000000143	ENSORLP00000005778
ENSMODP00000013666	ENSORLP00000023296
ENSMODP00000003297	ENSORLP00000005365
ENSMODP00000032532	ENSORLP00000011775
ENSMODP00000005883	ENSORLP00000014954
ENSMODP00000004209	ENSORLP00000017720
ENSMODP00000019311	ENSORLP00000002627
ENSMODP00000007439	ENSORLP00000025331
ENSMODP00000022689	ENSORLP00000004632
ENSMODP00000009014	ENSORLP00000008029
ENSMODP00000010999	ENSORLP00000002270
ENSMODP00000024289	ENSORLP00000002338
ENSMODP00000024289	ENSORLP00000014491
ENSMODP00000025903	ENSORLP00000015110
ENSMODP00000003590	ENSORLP00000009853
ENSMODP00000037274	ENSORLP00000006295
ENSMODP00000014386	ENSORLP00000011817
ENSMODP00000016277	ENSORLP00000012854
ENSMODP00000024593	ENSORLP00000011247
ENSMODP00000012015	ENSORLP00000001650
ENSMODP00000026268	ENSORLP00000006333
ENSMODP00000026268	ENSORLP00000011186
ENSMODP00000014292	ENSORLP00000022262
ENSMODP00000011856	ENSORLP00000014172
ENSMODP00000010718	ENSORLP00000019753
ENSMODP00000005938	ENSORLP00000020315
ENSMODP00000000563	ENSORLP00000019444
ENSMODP00000017785	ENSORLP00000012561
ENSMODP00000024110	ENSORLP00000012372
ENSMODP00000027725	ENSORLP00000013987
ENSMODP00000013246	ENSORLP00000001473
ENSMODP00000021193	ENSORLP00000007979
ENSMODP00000005484	ENSORLP00000014746
ENSMODP00000032514	ENSORLP00000006883
ENSMODP00000018198	ENSORLP00000004669
ENSMODP00000018198	ENSORLP00000002783
ENSMODP00000018796	ENSORLP00000005416
ENSMODP00000037026	ENSORLP00000011470
ENSMODP00000037026	ENSORLP00000008530
ENSMODP00000000717	ENSORLP00000010005
ENSMODP00000014686	ENSORLP00000016138
ENSMODP00000016150	ENSORLP00000022152
ENSMODP00000000153	ENSORLP00000013616
ENSMODP00000015953	ENSORLP00000019845
ENSMODP00000019118	ENSORLP00000001421
ENSMODP00000000274	ENSORLP00000021683
ENSMODP00000003057	ENSORLP00000007321
ENSMODP00000001583	ENSORLP00000011224
ENSMODP00000016915	ENSORLP00000017850
ENSMODP00000020592	ENSORLP00000002357
ENSMODP00000032798	ENSORLP00000006748
ENSMODP00000029853	ENSORLP00000002587
ENSMODP00000029853	ENSORLP00000021247
ENSMODP00000018200	ENSORLP00000005051
ENSMODP00000014920	ENSORLP00000003765
ENSMODP00000002092	ENSORLP00000007792
ENSMODP00000002092	ENSORLP00000000534
ENSMODP00000031808	ENSORLP00000025014
ENSMODP00000031808	ENSORLP00000023046
ENSMODP00000023332	ENSORLP00000004584
ENSMODP00000000470	ENSORLP00000023370
ENSMODP00000001945	ENSORLP00000005779
ENSMODP00000038015	ENSORLP00000019283
ENSMODP00000031529	ENSORLP00000001843
ENSMODP00000025350	ENSORLP00000000380
ENSMODP00000028132	ENSORLP00000016337
ENSMODP00000028132	ENSORLP00000011234
ENSMODP00000017212	ENSORLP00000004424
ENSMODP00000016878	ENSORLP00000010522
ENSMODP00000012674	ENSORLP00000013931
ENSMODP00000007356	ENSORLP00000000404
ENSMODP00000000841	ENSORLP00000010156
ENSMODP00000006275	ENSORLP00000006817
ENSMODP00000000638	ENSORLP00000013108
ENSMODP00000011165	ENSORLP00000011033
ENSMODP00000010254	ENSORLP00000010839
ENSMODP00000021020	ENSORLP00000018382
ENSMODP00000021020	ENSORLP00000012218
ENSMODP00000013732	ENSORLP00000017958
ENSMODP00000018665	ENSORLP00000000765
ENSMODP00000018665	ENSORLP00000022963
ENSMODP00000000696	ENSORLP00000005996
ENSMODP00000004802	ENSORLP00000012341
ENSMODP00000003405	ENSORLP00000008971
ENSMODP00000013195	ENSORLP00000012770
ENSMODP00000026495	ENSORLP00000011639
ENSMODP00000026620	ENSORLP00000014777
ENSMODP00000006868	ENSORLP00000011409
ENSMODP00000000517	ENSORLP00000009205
ENSMODP00000015558	ENSORLP00000006951
ENSMODP00000019641	ENSORLP00000002583
ENSMODP00000009652	ENSORLP00000023345
ENSMODP00000015248	ENSORLP00000007496
ENSMODP00000017234	ENSORLP00000014865
ENSMODP00000018653	ENSORLP00000005624
ENSMODP00000040055	ENSORLP00000025492
ENSMODP00000002305	ENSORLP00000013878
ENSMODP00000008158	ENSORLP00000001089
ENSMODP00000016543	ENSORLP00000001552
ENSMODP00000021028	ENSORLP00000017675
ENSMODP00000004935	ENSORLP00000006205
ENSMODP00000009157	ENSORLP00000004588
ENSMODP00000006875	ENSORLP00000006352
ENSMODP00000013643	ENSORLP00000010309
ENSMODP00000023317	ENSORLP00000005146
ENSMODP00000022857	ENSORLP00000012308
ENSMODP00000027851	ENSORLP00000011744
ENSMODP00000009797	ENSORLP00000014035
ENSMODP00000013278	ENSORLP00000020821
ENSMODP00000023457	ENSORLP00000012196
ENSMODP00000016662	ENSORLP00000015982
ENSMODP00000027120	ENSORLP00000022596
ENSMODP00000025432	ENSORLP00000009862
ENSMODP00000025432	ENSORLP00000006891
ENSMODP00000019909	ENSORLP00000012978
ENSMODP00000019909	ENSORLP00000002873
ENSMODP00000012067	ENSORLP00000003557
ENSMODP00000018294	ENSORLP00000024828
ENSMODP00000000804	ENSORLP00000007985
ENSMODP00000021122	ENSORLP00000021646
ENSMODP00000012356	ENSORLP00000006008
ENSMODP00000015429	ENSORLP00000004020
ENSMODP00000015429	ENSORLP00000025678
ENSMODP00000015514	ENSORLP00000019393
ENSMODP00000015514	ENSORLP00000020263
ENSMODP00000029130	ENSORLP00000020160
ENSMODP00000019547	ENSORLP00000020418
ENSMODP00000017809	ENSORLP00000017369
ENSMODP00000011099	ENSORLP00000010358
ENSMODP00000010129	ENSORLP00000010790
ENSMODP00000017529	ENSORLP00000018379
ENSMODP00000017003	ENSORLP00000008025
ENSMODP00000031686	ENSORLP00000004446
ENSMODP00000019731	ENSORLP00000024471
ENSMODP00000034085	ENSORLP00000021169
ENSMODP00000011522	ENSORLP00000001596
ENSMODP00000023987	ENSORLP00000008097
ENSMODP00000023987	ENSORLP00000000429
ENSMODP00000021381	ENSORLP00000004449
ENSMODP00000008088	ENSORLP00000020164
ENSMODP00000006150	ENSORLP00000010222
ENSMODP00000001206	ENSORLP00000005776
ENSMODP00000013327	ENSORLP00000010859
ENSMODP00000016553	ENSORLP00000018205
ENSMODP00000016553	ENSORLP00000009540
ENSMODP00000039257	ENSORLP00000017078
ENSMODP00000004501	ENSORLP00000023811
ENSMODP00000000334	ENSORLP00000017035
ENSMODP00000006782	ENSORLP00000020445
ENSMODP00000032061	ENSORLP00000001149
ENSMODP00000027954	ENSORLP00000019236
ENSMODP00000037282	ENSORLP00000008154
ENSMODP00000036805	ENSORLP00000007869
ENSMODP00000019134	ENSORLP00000006661
ENSMODP00000013470	ENSORLP00000000212
ENSMODP00000002174	ENSORLP00000004078
ENSMODP00000008681	ENSORLP00000000976
ENSMODP00000005870	ENSORLP00000020199
ENSMODP00000017355	ENSORLP00000007337
ENSMODP00000017355	ENSORLP00000001624
ENSMODP00000002716	ENSORLP00000018408
ENSMODP00000015896	ENSORLP00000004345
ENSMODP00000015896	ENSORLP00000010374
ENSMODP00000003265	ENSORLP00000001377
ENSMODP00000040727	ENSORLP00000019446
ENSMODP00000012517	ENSORLP00000011375
ENSMODP00000028807	ENSORLP00000003554
ENSMODP00000023937	ENSORLP00000015073
ENSMODP00000026540	ENSORLP00000005894
ENSMODP00000023652	ENSORLP00000005907
ENSMODP00000009129	ENSORLP00000019315
ENSMODP00000035176	ENSORLP00000024717
ENSMODP00000012657	ENSORLP00000013410
ENSMODP00000035948	ENSORLP00000020586
ENSMODP00000026679	ENSORLP00000020760
ENSMODP00000026679	ENSORLP00000019029
ENSMODP00000004216	ENSORLP00000007969
ENSMODP00000009872	ENSORLP00000001371
ENSMODP00000017019	ENSORLP00000019923
ENSMODP00000005420	ENSORLP00000000360
ENSMODP00000014333	ENSORLP00000010561
ENSMODP00000014333	ENSORLP00000015469
ENSMODP00000012383	ENSORLP00000014010
ENSMODP00000007138	ENSORLP00000011560
ENSMODP00000007138	ENSORLP00000015154
ENSMODP00000008758	ENSORLP00000012214
ENSMODP00000032264	ENSORLP00000011268
ENSMODP00000005300	ENSORLP00000000531
ENSMODP00000017656	ENSORLP00000020274
ENSMODP00000006119	ENSORLP00000006459
ENSMODP00000022074	ENSORLP00000018488
ENSMODP00000023936	ENSORLP00000004180
ENSMODP00000020893	ENSORLP00000009583
ENSMODP00000026325	ENSORLP00000025629
ENSMODP00000016382	ENSORLP00000018144
ENSMODP00000005885	ENSORLP00000006400
ENSMODP00000005885	ENSORLP00000003599
ENSMODP00000023743	ENSORLP00000020878
ENSMODP00000008720	ENSORLP00000012263
ENSMODP00000009840	ENSORLP00000007208
ENSMODP00000025789	ENSORLP00000022644
ENSMODP00000001116	ENSORLP00000019787
ENSMODP00000022486	ENSORLP00000024448
ENSMODP00000022485	ENSORLP00000024453
ENSMODP00000022700	ENSORLP00000010822
ENSMODP00000013356	ENSORLP00000020793
ENSMODP00000013356	ENSORLP00000019352
ENSMODP00000009651	ENSORLP00000008703
ENSMODP00000020837	ENSORLP00000014795
ENSMODP00000026870	ENSORLP00000021237
ENSMODP00000016973	ENSORLP00000017699
ENSMODP00000000779	ENSORLP00000010606
ENSMODP00000032836	ENSORLP00000006785
ENSMODP00000007554	ENSORLP00000020810
ENSMODP00000000167	ENSORLP00000005808
ENSMODP00000000167	ENSORLP00000012156
ENSMODP00000030329	ENSORLP00000014236
ENSMODP00000008314	ENSORLP00000013816
ENSMODP00000008314	ENSORLP00000009296
ENSMODP00000006785	ENSORLP00000014946
ENSMODP00000040912	ENSORLP00000012931
ENSMODP00000005525	ENSORLP00000006343
ENSMODP00000012633	ENSORLP00000021224
ENSMODP00000010861	ENSORLP00000021641
ENSMODP00000020914	ENSORLP00000018138
ENSMODP00000011787	ENSORLP00000019690
ENSMODP00000032320	ENSORLP00000019696
ENSMODP00000026251	ENSORLP00000017783
ENSMODP00000031602	ENSORLP00000007661
ENSMODP00000031602	ENSORLP00000012128
ENSMODP00000006003	ENSORLP00000002892
ENSMODP00000026396	ENSORLP00000011226
[truncated: 6,795 more rows]
