# Supplementary material for: Reconstruction of proto-vertebrate, proto-cyclostome and proto-gnathostome genomes provides new insights into early vertebrate evolution
Source: Nat Commun. 2021 Jul 23;12:4489. doi: 10.1038/s41467-021-24573-z (PMC8302630; doi:10.1038/s41467-021-24573-z)
Supplement: Supplementary file 4 — Supplementary Data 1 [file 41467_2021_24573_MOESM4_ESM.zip › SuppData1/orthologs/MONDO-POEGU.txt]

ENSMODP00000016222	ENSTGUP00000008915
ENSMODP00000018180	ENSTGUP00000011592
ENSMODP00000006413	ENSTGUP00000002935
ENSMODP00000021006	ENSTGUP00000010998
ENSMODP00000024085	ENSTGUP00000006346
ENSMODP00000012374	ENSTGUP00000010909
ENSMODP00000016247	ENSTGUP00000008898
ENSMODP00000024314	ENSTGUP00000010401
ENSMODP00000023878	ENSTGUP00000005020
ENSMODP00000002624	ENSTGUP00000014038
ENSMODP00000020244	ENSTGUP00000005254
ENSMODP00000028608	ENSTGUP00000007673
ENSMODP00000015454	ENSTGUP00000005191
ENSMODP00000019742	ENSTGUP00000005389
ENSMODP00000023074	ENSTGUP00000006862
ENSMODP00000002660	ENSTGUP00000008706
ENSMODP00000036305	ENSTGUP00000012416
ENSMODP00000022766	ENSTGUP00000014566
ENSMODP00000008476	ENSTGUP00000010982
ENSMODP00000005540	ENSTGUP00000007828
ENSMODP00000003267	ENSTGUP00000003676
ENSMODP00000010124	ENSTGUP00000011474
ENSMODP00000003331	ENSTGUP00000013282
ENSMODP00000020165	ENSTGUP00000000909
ENSMODP00000001568	ENSTGUP00000005458
ENSMODP00000020576	ENSTGUP00000005263
ENSMODP00000016589	ENSTGUP00000000371
ENSMODP00000028394	ENSTGUP00000003862
ENSMODP00000000677	ENSTGUP00000003819
ENSMODP00000023901	ENSTGUP00000000526
ENSMODP00000036724	ENSTGUP00000004420
ENSMODP00000020923	ENSTGUP00000002205
ENSMODP00000024842	ENSTGUP00000010714
ENSMODP00000020567	ENSTGUP00000016783
ENSMODP00000000005	ENSTGUP00000008885
ENSMODP00000003305	ENSTGUP00000003276
ENSMODP00000016701	ENSTGUP00000013203
ENSMODP00000030326	ENSTGUP00000006737
ENSMODP00000021625	ENSTGUP00000002510
ENSMODP00000024756	ENSTGUP00000010462
ENSMODP00000034686	ENSTGUP00000009884
ENSMODP00000004064	ENSTGUP00000000010
ENSMODP00000000916	ENSTGUP00000001025
ENSMODP00000001331	ENSTGUP00000006567
ENSMODP00000020102	ENSTGUP00000003388
ENSMODP00000005916	ENSTGUP00000013314
ENSMODP00000024667	ENSTGUP00000007517
ENSMODP00000021116	ENSTGUP00000002402
ENSMODP00000021051	ENSTGUP00000007645
ENSMODP00000011243	ENSTGUP00000005879
ENSMODP00000006081	ENSTGUP00000006914
ENSMODP00000017560	ENSTGUP00000007511
ENSMODP00000037659	ENSTGUP00000006599
ENSMODP00000026600	ENSTGUP00000011707
ENSMODP00000026601	ENSTGUP00000017731
ENSMODP00000035512	ENSTGUP00000011705
ENSMODP00000035509	ENSTGUP00000018265
ENSMODP00000037658	ENSTGUP00000006604
ENSMODP00000000679	ENSTGUP00000010836
ENSMODP00000016379	ENSTGUP00000001184
ENSMODP00000008107	ENSTGUP00000012380
ENSMODP00000010998	ENSTGUP00000003773
ENSMODP00000019519	ENSTGUP00000015109
ENSMODP00000009649	ENSTGUP00000006171
ENSMODP00000010914	ENSTGUP00000003831
ENSMODP00000023478	ENSTGUP00000004874
ENSMODP00000015235	ENSTGUP00000009101
ENSMODP00000041284	ENSTGUP00000007812
ENSMODP00000004541	ENSTGUP00000014440
ENSMODP00000003832	ENSTGUP00000003097
ENSMODP00000006867	ENSTGUP00000012631
ENSMODP00000000179	ENSTGUP00000007507
ENSMODP00000004891	ENSTGUP00000001158
ENSMODP00000006523	ENSTGUP00000000912
ENSMODP00000000959	ENSTGUP00000002880
ENSMODP00000012028	ENSTGUP00000009297
ENSMODP00000029754	ENSTGUP00000012744
ENSMODP00000012160	ENSTGUP00000001335
ENSMODP00000004041	ENSTGUP00000001616
ENSMODP00000022102	ENSTGUP00000012121
ENSMODP00000025585	ENSTGUP00000017784
ENSMODP00000016495	ENSTGUP00000008788
ENSMODP00000024060	ENSTGUP00000000920
ENSMODP00000014171	ENSTGUP00000006514
ENSMODP00000015986	ENSTGUP00000000930
ENSMODP00000013925	ENSTGUP00000013468
ENSMODP00000007364	ENSTGUP00000012077
ENSMODP00000007623	ENSTGUP00000005575
ENSMODP00000002626	ENSTGUP00000003238
ENSMODP00000030239	ENSTGUP00000007749
ENSMODP00000037068	ENSTGUP00000007512
ENSMODP00000015720	ENSTGUP00000008852
ENSMODP00000013478	ENSTGUP00000000891
ENSMODP00000024298	ENSTGUP00000006775
ENSMODP00000011108	ENSTGUP00000013703
ENSMODP00000029024	ENSTGUP00000014768
ENSMODP00000007844	ENSTGUP00000009104
ENSMODP00000025206	ENSTGUP00000000722
ENSMODP00000014344	ENSTGUP00000000421
ENSMODP00000016010	ENSTGUP00000008875
ENSMODP00000022856	ENSTGUP00000013567
ENSMODP00000011376	ENSTGUP00000016110
ENSMODP00000014984	ENSTGUP00000004977
ENSMODP00000020886	ENSTGUP00000004581
ENSMODP00000013331	ENSTGUP00000007902
ENSMODP00000017273	ENSTGUP00000000228
ENSMODP00000013863	ENSTGUP00000002076
ENSMODP00000017182	ENSTGUP00000000180
ENSMODP00000022560	ENSTGUP00000013997
ENSMODP00000006951	ENSTGUP00000000954
ENSMODP00000013900	ENSTGUP00000005006
ENSMODP00000002540	ENSTGUP00000008308
ENSMODP00000016389	ENSTGUP00000013118
ENSMODP00000000402	ENSTGUP00000003528
ENSMODP00000002182	ENSTGUP00000007385
ENSMODP00000009150	ENSTGUP00000011773
ENSMODP00000011765	ENSTGUP00000011586
ENSMODP00000019074	ENSTGUP00000003067
ENSMODP00000016852	ENSTGUP00000005646
ENSMODP00000012769	ENSTGUP00000012331
ENSMODP00000026029	ENSTGUP00000001808
ENSMODP00000013464	ENSTGUP00000007259
ENSMODP00000004044	ENSTGUP00000010021
ENSMODP00000002679	ENSTGUP00000008703
ENSMODP00000007893	ENSTGUP00000000869
ENSMODP00000021412	ENSTGUP00000004236
ENSMODP00000023606	ENSTGUP00000002050
ENSMODP00000004519	ENSTGUP00000001084
ENSMODP00000039634	ENSTGUP00000017815
ENSMODP00000037970	ENSTGUP00000004062
ENSMODP00000004963	ENSTGUP00000004566
ENSMODP00000007067	ENSTGUP00000001855
ENSMODP00000021169	ENSTGUP00000007193
ENSMODP00000024799	ENSTGUP00000010614
ENSMODP00000016775	ENSTGUP00000001146
ENSMODP00000015165	ENSTGUP00000004826
ENSMODP00000036437	ENSTGUP00000011805
ENSMODP00000026554	ENSTGUP00000009073
ENSMODP00000004039	ENSTGUP00000010457
ENSMODP00000000790	ENSTGUP00000006886
ENSMODP00000012861	ENSTGUP00000005604
ENSMODP00000031750	ENSTGUP00000000719
ENSMODP00000020405	ENSTGUP00000010484
ENSMODP00000013151	ENSTGUP00000001484
ENSMODP00000002193	ENSTGUP00000017785
ENSMODP00000009886	ENSTGUP00000008916
ENSMODP00000021509	ENSTGUP00000008359
ENSMODP00000002877	ENSTGUP00000003284
ENSMODP00000008929	ENSTGUP00000005747
ENSMODP00000034760	ENSTGUP00000008668
ENSMODP00000022870	ENSTGUP00000013552
ENSMODP00000031383	ENSTGUP00000001739
ENSMODP00000027887	ENSTGUP00000013534
ENSMODP00000006876	ENSTGUP00000004152
ENSMODP00000032765	ENSTGUP00000014941
ENSMODP00000001749	ENSTGUP00000002713
ENSMODP00000020580	ENSTGUP00000003338
ENSMODP00000012407	ENSTGUP00000001990
ENSMODP00000004582	ENSTGUP00000004793
ENSMODP00000041023	ENSTGUP00000017288
ENSMODP00000007382	ENSTGUP00000003797
ENSMODP00000004284	ENSTGUP00000009690
ENSMODP00000021367	ENSTGUP00000002610
ENSMODP00000019075	ENSTGUP00000004020
ENSMODP00000012345	ENSTGUP00000009469
ENSMODP00000018395	ENSTGUP00000002508
ENSMODP00000013451	ENSTGUP00000010870
ENSMODP00000035351	ENSTGUP00000010505
ENSMODP00000011895	ENSTGUP00000007392
ENSMODP00000033297	ENSTGUP00000007382
ENSMODP00000019398	ENSTGUP00000005260
ENSMODP00000016469	ENSTGUP00000002415
ENSMODP00000016648	ENSTGUP00000005613
ENSMODP00000003179	ENSTGUP00000010013
ENSMODP00000007000	ENSTGUP00000003654
ENSMODP00000024699	ENSTGUP00000007258
ENSMODP00000006196	ENSTGUP00000013781
ENSMODP00000003320	ENSTGUP00000003258
ENSMODP00000005329	ENSTGUP00000002891
ENSMODP00000017619	ENSTGUP00000001094
ENSMODP00000021986	ENSTGUP00000007581
ENSMODP00000024349	ENSTGUP00000002648
ENSMODP00000024346	ENSTGUP00000002636
ENSMODP00000022203	ENSTGUP00000001638
ENSMODP00000025425	ENSTGUP00000002188
ENSMODP00000016658	ENSTGUP00000008066
ENSMODP00000005597	ENSTGUP00000000281
ENSMODP00000006059	ENSTGUP00000002551
ENSMODP00000032132	ENSTGUP00000013312
ENSMODP00000022238	ENSTGUP00000012297
ENSMODP00000013827	ENSTGUP00000010642
ENSMODP00000013818	ENSTGUP00000010646
ENSMODP00000013808	ENSTGUP00000010652
ENSMODP00000022239	ENSTGUP00000012301
ENSMODP00000023168	ENSTGUP00000011871
ENSMODP00000025150	ENSTGUP00000000742
ENSMODP00000000370	ENSTGUP00000006629
ENSMODP00000005345	ENSTGUP00000003796
ENSMODP00000012520	ENSTGUP00000006828
ENSMODP00000012871	ENSTGUP00000006934
ENSMODP00000012865	ENSTGUP00000011117
ENSMODP00000013397	ENSTGUP00000011415
ENSMODP00000015857	ENSTGUP00000009514
ENSMODP00000004951	ENSTGUP00000002561
ENSMODP00000031789	ENSTGUP00000013124
ENSMODP00000035173	ENSTGUP00000004234
ENSMODP00000033636	ENSTGUP00000012102
ENSMODP00000028502	ENSTGUP00000002417
ENSMODP00000017863	ENSTGUP00000013346
ENSMODP00000038839	ENSTGUP00000016403
ENSMODP00000023326	ENSTGUP00000013167
ENSMODP00000001162	ENSTGUP00000012988
ENSMODP00000007984	ENSTGUP00000009670
ENSMODP00000013862	ENSTGUP00000009752
ENSMODP00000005633	ENSTGUP00000000287
ENSMODP00000002353	ENSTGUP00000008638
ENSMODP00000015862	ENSTGUP00000009518
ENSMODP00000020662	ENSTGUP00000010255
ENSMODP00000018114	ENSTGUP00000000354
ENSMODP00000003778	ENSTGUP00000004287
ENSMODP00000016652	ENSTGUP00000008720
ENSMODP00000003368	ENSTGUP00000007254
ENSMODP00000023888	ENSTGUP00000000578
ENSMODP00000000346	ENSTGUP00000000599
ENSMODP00000004030	ENSTGUP00000013264
ENSMODP00000019186	ENSTGUP00000004389
ENSMODP00000019192	ENSTGUP00000004395
ENSMODP00000015197	ENSTGUP00000004777
ENSMODP00000015236	ENSTGUP00000014311
ENSMODP00000019764	ENSTGUP00000005434
ENSMODP00000005729	ENSTGUP00000010722
ENSMODP00000003767	ENSTGUP00000009765
ENSMODP00000011064	ENSTGUP00000006018
ENSMODP00000031267	ENSTGUP00000017723
ENSMODP00000001454	ENSTGUP00000012921
ENSMODP00000001163	ENSTGUP00000015657
ENSMODP00000024509	ENSTGUP00000008600
ENSMODP00000010755	ENSTGUP00000013380
ENSMODP00000000909	ENSTGUP00000003980
ENSMODP00000000902	ENSTGUP00000003970
ENSMODP00000010740	ENSTGUP00000013381
ENSMODP00000019865	ENSTGUP00000009936
ENSMODP00000024234	ENSTGUP00000017814
ENSMODP00000016933	ENSTGUP00000013262
ENSMODP00000000835	ENSTGUP00000001041
ENSMODP00000014562	ENSTGUP00000005581
ENSMODP00000024821	ENSTGUP00000010929
ENSMODP00000021392	ENSTGUP00000002766
ENSMODP00000001044	ENSTGUP00000017804
ENSMODP00000016401	ENSTGUP00000013550
ENSMODP00000023618	ENSTGUP00000008206
ENSMODP00000017858	ENSTGUP00000013344
ENSMODP00000012397	ENSTGUP00000011271
ENSMODP00000003704	ENSTGUP00000003913
ENSMODP00000022195	ENSTGUP00000012263
ENSMODP00000021585	ENSTGUP00000002408
ENSMODP00000026323	ENSTGUP00000004846
ENSMODP00000007727	ENSTGUP00000005066
ENSMODP00000016781	ENSTGUP00000017308
ENSMODP00000006815	ENSTGUP00000001303
ENSMODP00000007822	ENSTGUP00000000660
ENSMODP00000033334	ENSTGUP00000008161
ENSMODP00000007124	ENSTGUP00000007176
ENSMODP00000019317	ENSTGUP00000008762
ENSMODP00000035640	ENSTGUP00000010598
ENSMODP00000007035	ENSTGUP00000000131
ENSMODP00000011325	ENSTGUP00000001243
ENSMODP00000013128	ENSTGUP00000007549
ENSMODP00000019748	ENSTGUP00000011679
ENSMODP00000016685	ENSTGUP00000008110
ENSMODP00000021636	ENSTGUP00000002531
ENSMODP00000001690	ENSTGUP00000000391
ENSMODP00000019237	ENSTGUP00000005472
ENSMODP00000022209	ENSTGUP00000012284
ENSMODP00000038261	ENSTGUP00000018091
ENSMODP00000023864	ENSTGUP00000003301
ENSMODP00000024626	ENSTGUP00000003950
ENSMODP00000039119	ENSTGUP00000012352
ENSMODP00000017180	ENSTGUP00000001715
ENSMODP00000010022	ENSTGUP00000009107
ENSMODP00000014063	ENSTGUP00000007045
ENSMODP00000010191	ENSTGUP00000009034
ENSMODP00000017347	ENSTGUP00000000219
ENSMODP00000020407	ENSTGUP00000010553
ENSMODP00000026357	ENSTGUP00000005825
ENSMODP00000015151	ENSTGUP00000006209
ENSMODP00000014773	ENSTGUP00000003563
ENSMODP00000008455	ENSTGUP00000008691
ENSMODP00000022788	ENSTGUP00000012771
ENSMODP00000017746	ENSTGUP00000013311
ENSMODP00000020177	ENSTGUP00000003264
ENSMODP00000015849	ENSTGUP00000009628
ENSMODP00000008459	ENSTGUP00000003589
ENSMODP00000018579	ENSTGUP00000004600
ENSMODP00000040020	ENSTGUP00000006527
ENSMODP00000016929	ENSTGUP00000000237
ENSMODP00000016948	ENSTGUP00000017637
ENSMODP00000016950	ENSTGUP00000000233
ENSMODP00000025635	ENSTGUP00000008091
ENSMODP00000025666	ENSTGUP00000008275
ENSMODP00000012544	ENSTGUP00000011791
ENSMODP00000009215	ENSTGUP00000011245
ENSMODP00000005689	ENSTGUP00000007184
ENSMODP00000023558	ENSTGUP00000013609
ENSMODP00000020264	ENSTGUP00000005413
ENSMODP00000010276	ENSTGUP00000011588
ENSMODP00000024418	ENSTGUP00000008513
ENSMODP00000022105	ENSTGUP00000012176
ENSMODP00000010406	ENSTGUP00000011569
ENSMODP00000014796	ENSTGUP00000015009
ENSMODP00000037021	ENSTGUP00000004590
ENSMODP00000002608	ENSTGUP00000013582
ENSMODP00000018917	ENSTGUP00000002938
ENSMODP00000010074	ENSTGUP00000009423
ENSMODP00000023816	ENSTGUP00000010729
ENSMODP00000015433	ENSTGUP00000009389
ENSMODP00000020393	ENSTGUP00000006373
ENSMODP00000036263	ENSTGUP00000011052
ENSMODP00000004989	ENSTGUP00000004516
ENSMODP00000005946	ENSTGUP00000004460
ENSMODP00000014631	ENSTGUP00000005971
ENSMODP00000017783	ENSTGUP00000013320
ENSMODP00000029570	ENSTGUP00000001792
ENSMODP00000035344	ENSTGUP00000010333
ENSMODP00000001726	ENSTGUP00000003524
ENSMODP00000004225	ENSTGUP00000005217
ENSMODP00000005034	ENSTGUP00000012701
ENSMODP00000011019	ENSTGUP00000008583
ENSMODP00000021110	ENSTGUP00000016204
ENSMODP00000012713	ENSTGUP00000003162
ENSMODP00000006389	ENSTGUP00000006712
ENSMODP00000007629	ENSTGUP00000017666
ENSMODP00000024518	ENSTGUP00000006931
ENSMODP00000009598	ENSTGUP00000001831
ENSMODP00000028169	ENSTGUP00000004740
ENSMODP00000000643	ENSTGUP00000004803
ENSMODP00000014248	ENSTGUP00000013116
ENSMODP00000023356	ENSTGUP00000010757
ENSMODP00000003753	ENSTGUP00000003663
ENSMODP00000011237	ENSTGUP00000008481
ENSMODP00000034145	ENSTGUP00000011888
ENSMODP00000034463	ENSTGUP00000004522
ENSMODP00000029074	ENSTGUP00000005546
ENSMODP00000028794	ENSTGUP00000006158
ENSMODP00000020748	ENSTGUP00000009193
ENSMODP00000024458	ENSTGUP00000008651
ENSMODP00000024853	ENSTGUP00000007870
ENSMODP00000028979	ENSTGUP00000015337
ENSMODP00000001626	ENSTGUP00000008844
ENSMODP00000007870	ENSTGUP00000004191
ENSMODP00000007927	ENSTGUP00000009228
ENSMODP00000007157	ENSTGUP00000010031
ENSMODP00000004469	ENSTGUP00000014507
ENSMODP00000024590	ENSTGUP00000003709
ENSMODP00000021330	ENSTGUP00000014278
ENSMODP00000000505	ENSTGUP00000009575
ENSMODP00000004192	ENSTGUP00000005669
ENSMODP00000004169	ENSTGUP00000005672
ENSMODP00000028503	ENSTGUP00000004672
ENSMODP00000025233	ENSTGUP00000007357
ENSMODP00000028859	ENSTGUP00000005160
ENSMODP00000019532	ENSTGUP00000005026
ENSMODP00000018295	ENSTGUP00000017474
ENSMODP00000018283	ENSTGUP00000017458
ENSMODP00000035883	ENSTGUP00000001355
ENSMODP00000011235	ENSTGUP00000016201
ENSMODP00000019655	ENSTGUP00000004958
ENSMODP00000001450	ENSTGUP00000017828
ENSMODP00000023063	ENSTGUP00000013013
ENSMODP00000037216	ENSTGUP00000014041
ENSMODP00000020163	ENSTGUP00000001481
ENSMODP00000022916	ENSTGUP00000004119
ENSMODP00000013652	ENSTGUP00000004758
ENSMODP00000037031	ENSTGUP00000001284
ENSMODP00000004914	ENSTGUP00000005641
ENSMODP00000008363	ENSTGUP00000008758
ENSMODP00000023740	ENSTGUP00000005051
ENSMODP00000029161	ENSTGUP00000008220
ENSMODP00000019802	ENSTGUP00000005553
ENSMODP00000013887	ENSTGUP00000006849
ENSMODP00000004893	ENSTGUP00000010366
ENSMODP00000035754	ENSTGUP00000001424
ENSMODP00000024714	ENSTGUP00000018065
ENSMODP00000020099	ENSTGUP00000011327
ENSMODP00000040556	ENSTGUP00000004064
ENSMODP00000004958	ENSTGUP00000012708
ENSMODP00000018134	ENSTGUP00000013371
ENSMODP00000024244	ENSTGUP00000014657
ENSMODP00000006025	ENSTGUP00000006126
ENSMODP00000020994	ENSTGUP00000011714
ENSMODP00000011509	ENSTGUP00000012054
ENSMODP00000006215	ENSTGUP00000000875
ENSMODP00000016598	ENSTGUP00000001057
ENSMODP00000015178	ENSTGUP00000000004
ENSMODP00000011747	ENSTGUP00000011132
ENSMODP00000011985	ENSTGUP00000016601
ENSMODP00000021456	ENSTGUP00000005347
ENSMODP00000022547	ENSTGUP00000012638
ENSMODP00000025985	ENSTGUP00000002235
ENSMODP00000035244	ENSTGUP00000010871
ENSMODP00000010540	ENSTGUP00000014902
ENSMODP00000028490	ENSTGUP00000003269
ENSMODP00000035353	ENSTGUP00000008191
ENSMODP00000010677	ENSTGUP00000001177
ENSMODP00000007192	ENSTGUP00000007219
ENSMODP00000011498	ENSTGUP00000008212
ENSMODP00000033084	ENSTGUP00000002306
ENSMODP00000012043	ENSTGUP00000012158
ENSMODP00000025712	ENSTGUP00000009157
ENSMODP00000036164	ENSTGUP00000012145
ENSMODP00000035049	ENSTGUP00000002564
ENSMODP00000013890	ENSTGUP00000010617
ENSMODP00000019174	ENSTGUP00000015957
ENSMODP00000006105	ENSTGUP00000012594
ENSMODP00000011310	ENSTGUP00000010318
ENSMODP00000005759	ENSTGUP00000000419
ENSMODP00000038432	ENSTGUP00000009545
ENSMODP00000020495	ENSTGUP00000008754
ENSMODP00000016953	ENSTGUP00000005134
ENSMODP00000007186	ENSTGUP00000011142
ENSMODP00000025808	ENSTGUP00000008315
ENSMODP00000014214	ENSTGUP00000011770
ENSMODP00000019642	ENSTGUP00000003893
ENSMODP00000013017	ENSTGUP00000009747
ENSMODP00000034038	ENSTGUP00000011981
ENSMODP00000024630	ENSTGUP00000007205
ENSMODP00000007314	ENSTGUP00000014107
ENSMODP00000025533	ENSTGUP00000001972
ENSMODP00000007786	ENSTGUP00000004174
ENSMODP00000037316	ENSTGUP00000010482
ENSMODP00000009993	ENSTGUP00000001775
ENSMODP00000035575	ENSTGUP00000008537
ENSMODP00000037551	ENSTGUP00000010492
ENSMODP00000038315	ENSTGUP00000002386
ENSMODP00000025647	ENSTGUP00000008173
ENSMODP00000004183	ENSTGUP00000009905
ENSMODP00000037028	ENSTGUP00000009932
ENSMODP00000025394	ENSTGUP00000002273
ENSMODP00000034209	ENSTGUP00000011073
ENSMODP00000000451	ENSTGUP00000004253
ENSMODP00000026551	ENSTGUP00000008979
ENSMODP00000025104	ENSTGUP00000007190
ENSMODP00000010843	ENSTGUP00000011516
ENSMODP00000016415	ENSTGUP00000007729
ENSMODP00000022651	ENSTGUP00000013806
ENSMODP00000001221	ENSTGUP00000001358
ENSMODP00000002321	ENSTGUP00000004537
ENSMODP00000017940	ENSTGUP00000015676
ENSMODP00000015526	ENSTGUP00000005720
ENSMODP00000023572	ENSTGUP00000013634
ENSMODP00000010212	ENSTGUP00000011596
ENSMODP00000011028	ENSTGUP00000011472
ENSMODP00000010574	ENSTGUP00000002243
ENSMODP00000009583	ENSTGUP00000012150
ENSMODP00000026216	ENSTGUP00000005584
ENSMODP00000017759	ENSTGUP00000000273
ENSMODP00000020345	ENSTGUP00000000348
ENSMODP00000005460	ENSTGUP00000005800
ENSMODP00000033680	ENSTGUP00000014702
ENSMODP00000038197	ENSTGUP00000010766
ENSMODP00000011613	ENSTGUP00000008158
ENSMODP00000016140	ENSTGUP00000002315
ENSMODP00000009690	ENSTGUP00000011706
ENSMODP00000018953	ENSTGUP00000004524
ENSMODP00000006650	ENSTGUP00000013743
ENSMODP00000001843	ENSTGUP00000010115
ENSMODP00000000384	ENSTGUP00000002464
ENSMODP00000005851	ENSTGUP00000013397
ENSMODP00000025829	ENSTGUP00000008113
ENSMODP00000013383	ENSTGUP00000004045
ENSMODP00000013333	ENSTGUP00000004114
ENSMODP00000006152	ENSTGUP00000000496
ENSMODP00000020206	ENSTGUP00000003646
ENSMODP00000024048	ENSTGUP00000003236
ENSMODP00000018611	ENSTGUP00000005177
ENSMODP00000021531	ENSTGUP00000003922
ENSMODP00000021326	ENSTGUP00000014708
ENSMODP00000020260	ENSTGUP00000005396
ENSMODP00000022127	ENSTGUP00000010522
ENSMODP00000024585	ENSTGUP00000003660
ENSMODP00000032312	ENSTGUP00000001065
ENSMODP00000024224	ENSTGUP00000001609
ENSMODP00000002965	ENSTGUP00000007834
ENSMODP00000002646	ENSTGUP00000005998
ENSMODP00000037712	ENSTGUP00000008103
ENSMODP00000004691	ENSTGUP00000000081
ENSMODP00000022440	ENSTGUP00000012497
ENSMODP00000012958	ENSTGUP00000012368
ENSMODP00000006141	ENSTGUP00000007495
ENSMODP00000012151	ENSTGUP00000001329
ENSMODP00000018598	ENSTGUP00000009743
ENSMODP00000038229	ENSTGUP00000011194
ENSMODP00000013223	ENSTGUP00000005970
ENSMODP00000011589	ENSTGUP00000010901
ENSMODP00000018288	ENSTGUP00000007643
ENSMODP00000020371	ENSTGUP00000011495
ENSMODP00000019866	ENSTGUP00000006741
ENSMODP00000024020	ENSTGUP00000002579
ENSMODP00000005441	ENSTGUP00000007324
ENSMODP00000027864	ENSTGUP00000009243
ENSMODP00000004283	ENSTGUP00000008195
ENSMODP00000009105	ENSTGUP00000008899
ENSMODP00000001146	ENSTGUP00000007251
ENSMODP00000003094	ENSTGUP00000010036
ENSMODP00000014640	ENSTGUP00000003402
ENSMODP00000016074	ENSTGUP00000009080
ENSMODP00000016641	ENSTGUP00000006993
ENSMODP00000013632	ENSTGUP00000001979
ENSMODP00000017432	ENSTGUP00000000210
ENSMODP00000016921	ENSTGUP00000017749
ENSMODP00000011273	ENSTGUP00000003320
ENSMODP00000009936	ENSTGUP00000006703
ENSMODP00000004115	ENSTGUP00000002413
ENSMODP00000003631	ENSTGUP00000017924
ENSMODP00000013955	ENSTGUP00000010588
ENSMODP00000017343	ENSTGUP00000003515
ENSMODP00000014185	ENSTGUP00000006076
ENSMODP00000002789	ENSTGUP00000011559
ENSMODP00000022250	ENSTGUP00000012311
ENSMODP00000003583	ENSTGUP00000003197
ENSMODP00000011192	ENSTGUP00000013348
ENSMODP00000016585	ENSTGUP00000013170
ENSMODP00000023723	ENSTGUP00000005123
ENSMODP00000022920	ENSTGUP00000004095
ENSMODP00000025602	ENSTGUP00000007691
ENSMODP00000015131	ENSTGUP00000003758
ENSMODP00000020543	ENSTGUP00000004184
ENSMODP00000014545	ENSTGUP00000004199
ENSMODP00000005518	ENSTGUP00000013333
ENSMODP00000015214	ENSTGUP00000009111
ENSMODP00000003619	ENSTGUP00000013829
ENSMODP00000003336	ENSTGUP00000008367
ENSMODP00000006508	ENSTGUP00000007212
ENSMODP00000010412	ENSTGUP00000011398
ENSMODP00000020242	ENSTGUP00000005243
ENSMODP00000010042	ENSTGUP00000011463
ENSMODP00000017981	ENSTGUP00000001022
ENSMODP00000011835	ENSTGUP00000004138
ENSMODP00000040608	ENSTGUP00000001800
ENSMODP00000021927	ENSTGUP00000012221
ENSMODP00000021453	ENSTGUP00000008199
ENSMODP00000026493	ENSTGUP00000008143
ENSMODP00000016433	ENSTGUP00000013134
ENSMODP00000018082	ENSTGUP00000001280
ENSMODP00000037709	ENSTGUP00000003813
ENSMODP00000000740	ENSTGUP00000009322
ENSMODP00000004328	ENSTGUP00000000638
ENSMODP00000009858	ENSTGUP00000001078
ENSMODP00000021575	ENSTGUP00000003805
ENSMODP00000038702	ENSTGUP00000001706
ENSMODP00000011718	ENSTGUP00000001137
ENSMODP00000012877	ENSTGUP00000017246
ENSMODP00000019625	ENSTGUP00000006709
ENSMODP00000020159	ENSTGUP00000017361
ENSMODP00000015208	ENSTGUP00000001933
ENSMODP00000000887	ENSTGUP00000006836
ENSMODP00000017666	ENSTGUP00000005580
ENSMODP00000037455	ENSTGUP00000004127
ENSMODP00000033852	ENSTGUP00000016909
ENSMODP00000005073	ENSTGUP00000001189
ENSMODP00000012204	ENSTGUP00000002295
ENSMODP00000037070	ENSTGUP00000013795
ENSMODP00000005983	ENSTGUP00000000592
ENSMODP00000013501	ENSTGUP00000001543
ENSMODP00000009741	ENSTGUP00000008403
ENSMODP00000011430	ENSTGUP00000002227
ENSMODP00000023927	ENSTGUP00000015811
ENSMODP00000007285	ENSTGUP00000000350
ENSMODP00000014942	ENSTGUP00000010374
ENSMODP00000019529	ENSTGUP00000004992
ENSMODP00000022314	ENSTGUP00000012752
ENSMODP00000010391	ENSTGUP00000011386
ENSMODP00000016502	ENSTGUP00000000411
ENSMODP00000014221	ENSTGUP00000007694
ENSMODP00000035593	ENSTGUP00000007820
ENSMODP00000004665	ENSTGUP00000009536
ENSMODP00000008768	ENSTGUP00000009494
ENSMODP00000000980	ENSTGUP00000013097
ENSMODP00000025824	ENSTGUP00000008190
ENSMODP00000022198	ENSTGUP00000012093
ENSMODP00000024262	ENSTGUP00000010286
ENSMODP00000037910	ENSTGUP00000001824
ENSMODP00000009347	ENSTGUP00000008731
ENSMODP00000026857	ENSTGUP00000010802
ENSMODP00000017698	ENSTGUP00000015194
ENSMODP00000003369	ENSTGUP00000000560
ENSMODP00000003066	ENSTGUP00000007994
ENSMODP00000006561	ENSTGUP00000000712
ENSMODP00000006571	ENSTGUP00000000702
ENSMODP00000000573	ENSTGUP00000010703
ENSMODP00000002568	ENSTGUP00000007952
ENSMODP00000030466	ENSTGUP00000010731
ENSMODP00000028496	ENSTGUP00000004821
ENSMODP00000025295	ENSTGUP00000000696
ENSMODP00000040249	ENSTGUP00000008622
ENSMODP00000009219	ENSTGUP00000007416
ENSMODP00000020618	ENSTGUP00000001637
ENSMODP00000018323	ENSTGUP00000017492
ENSMODP00000000450	ENSTGUP00000003593
ENSMODP00000011583	ENSTGUP00000013684
ENSMODP00000022584	ENSTGUP00000013822
ENSMODP00000031583	ENSTGUP00000001646
ENSMODP00000004546	ENSTGUP00000005481
ENSMODP00000022830	ENSTGUP00000012821
ENSMODP00000019328	ENSTGUP00000004796
ENSMODP00000010747	ENSTGUP00000006097
ENSMODP00000022570	ENSTGUP00000013715
ENSMODP00000005573	ENSTGUP00000009109
ENSMODP00000005181	ENSTGUP00000006752
ENSMODP00000023492	ENSTGUP00000013659
ENSMODP00000022320	ENSTGUP00000001729
ENSMODP00000020538	ENSTGUP00000008641
ENSMODP00000023494	ENSTGUP00000013657
ENSMODP00000019917	ENSTGUP00000010367
ENSMODP00000014818	ENSTGUP00000013586
ENSMODP00000007590	ENSTGUP00000005289
ENSMODP00000001348	ENSTGUP00000012185
ENSMODP00000017716	ENSTGUP00000002478
ENSMODP00000018843	ENSTGUP00000009658
ENSMODP00000013520	ENSTGUP00000001820
ENSMODP00000018377	ENSTGUP00000002495
ENSMODP00000021426	ENSTGUP00000017533
ENSMODP00000014282	ENSTGUP00000017724
ENSMODP00000017283	ENSTGUP00000012648
ENSMODP00000000527	ENSTGUP00000001056
ENSMODP00000018720	ENSTGUP00000003825
ENSMODP00000025583	ENSTGUP00000017782
ENSMODP00000033769	ENSTGUP00000006820
ENSMODP00000032275	ENSTGUP00000000215
ENSMODP00000015346	ENSTGUP00000006661
ENSMODP00000014205	ENSTGUP00000012645
ENSMODP00000039908	ENSTGUP00000010389
ENSMODP00000022988	ENSTGUP00000006055
ENSMODP00000026580	ENSTGUP00000011776
ENSMODP00000026579	ENSTGUP00000011780
ENSMODP00000001342	ENSTGUP00000005259
ENSMODP00000032390	ENSTGUP00000003891
ENSMODP00000006350	ENSTGUP00000013758
ENSMODP00000024760	ENSTGUP00000010418
ENSMODP00000000396	ENSTGUP00000010432
ENSMODP00000009711	ENSTGUP00000007872
ENSMODP00000025914	ENSTGUP00000003412
ENSMODP00000004776	ENSTGUP00000010238
ENSMODP00000012055	ENSTGUP00000005046
ENSMODP00000006606	ENSTGUP00000006891
ENSMODP00000019347	ENSTGUP00000005433
ENSMODP00000005294	ENSTGUP00000004276
ENSMODP00000013045	ENSTGUP00000016586
ENSMODP00000011352	ENSTGUP00000006809
ENSMODP00000022634	ENSTGUP00000013686
ENSMODP00000011852	ENSTGUP00000011384
ENSMODP00000022162	ENSTGUP00000010596
ENSMODP00000016249	ENSTGUP00000000491
ENSMODP00000024628	ENSTGUP00000003997
ENSMODP00000011585	ENSTGUP00000004067
ENSMODP00000021299	ENSTGUP00000016945
ENSMODP00000011450	ENSTGUP00000004000
ENSMODP00000005514	ENSTGUP00000000277
ENSMODP00000015549	ENSTGUP00000007209
ENSMODP00000018335	ENSTGUP00000013391
ENSMODP00000014162	ENSTGUP00000006497
ENSMODP00000004930	ENSTGUP00000014977
ENSMODP00000022648	ENSTGUP00000013662
ENSMODP00000025906	ENSTGUP00000003496
ENSMODP00000007656	ENSTGUP00000017665
ENSMODP00000012236	ENSTGUP00000011255
ENSMODP00000023567	ENSTGUP00000013625
ENSMODP00000011739	ENSTGUP00000013565
ENSMODP00000011444	ENSTGUP00000008232
ENSMODP00000000791	ENSTGUP00000008971
ENSMODP00000007665	ENSTGUP00000005563
ENSMODP00000016776	ENSTGUP00000013214
ENSMODP00000018496	ENSTGUP00000008709
ENSMODP00000031317	ENSTGUP00000009824
ENSMODP00000019019	ENSTGUP00000009649
ENSMODP00000016596	ENSTGUP00000005378
ENSMODP00000000124	ENSTGUP00000002506
ENSMODP00000041145	ENSTGUP00000017809
ENSMODP00000017830	ENSTGUP00000006422
ENSMODP00000039008	ENSTGUP00000009978
ENSMODP00000012361	ENSTGUP00000008400
ENSMODP00000001355	ENSTGUP00000017745
ENSMODP00000019624	ENSTGUP00000015343
ENSMODP00000028518	ENSTGUP00000004486
ENSMODP00000026821	ENSTGUP00000010406
ENSMODP00000000816	ENSTGUP00000005017
ENSMODP00000009216	ENSTGUP00000008834
ENSMODP00000019885	ENSTGUP00000006485
ENSMODP00000009492	ENSTGUP00000001819
ENSMODP00000024401	ENSTGUP00000002695
ENSMODP00000037713	ENSTGUP00000007964
ENSMODP00000008297	ENSTGUP00000006290
ENSMODP00000041050	ENSTGUP00000002148
ENSMODP00000015411	ENSTGUP00000009377
ENSMODP00000015319	ENSTGUP00000006722
ENSMODP00000016412	ENSTGUP00000007732
ENSMODP00000020476	ENSTGUP00000018293
ENSMODP00000023696	ENSTGUP00000004961
ENSMODP00000037611	ENSTGUP00000007240
ENSMODP00000027434	ENSTGUP00000009287
ENSMODP00000031311	ENSTGUP00000000622
ENSMODP00000015699	ENSTGUP00000000111
ENSMODP00000024083	ENSTGUP00000006328
ENSMODP00000000697	ENSTGUP00000000155
ENSMODP00000003756	ENSTGUP00000003117
ENSMODP00000007149	ENSTGUP00000012588
ENSMODP00000007180	ENSTGUP00000000134
ENSMODP00000022846	ENSTGUP00000004525
ENSMODP00000023845	ENSTGUP00000012512
ENSMODP00000022903	ENSTGUP00000012883
ENSMODP00000019901	ENSTGUP00000017385
ENSMODP00000018319	ENSTGUP00000004536
ENSMODP00000035218	ENSTGUP00000008352
ENSMODP00000029205	ENSTGUP00000009929
ENSMODP00000038829	ENSTGUP00000001624
ENSMODP00000025861	ENSTGUP00000003727
ENSMODP00000026080	ENSTGUP00000017025
ENSMODP00000002644	ENSTGUP00000006943
ENSMODP00000023968	ENSTGUP00000005080
ENSMODP00000023159	ENSTGUP00000013090
ENSMODP00000015824	ENSTGUP00000002244
ENSMODP00000012617	ENSTGUP00000011199
ENSMODP00000004827	ENSTGUP00000012432
ENSMODP00000004167	ENSTGUP00000006208
ENSMODP00000004515	ENSTGUP00000001738
ENSMODP00000008127	ENSTGUP00000000620
ENSMODP00000021102	ENSTGUP00000007070
ENSMODP00000022295	ENSTGUP00000001676
ENSMODP00000009523	ENSTGUP00000005206
ENSMODP00000008405	ENSTGUP00000004580
ENSMODP00000008430	ENSTGUP00000004604
ENSMODP00000007529	ENSTGUP00000017673
ENSMODP00000006828	ENSTGUP00000003747
ENSMODP00000021481	ENSTGUP00000002844
ENSMODP00000000973	ENSTGUP00000001015
ENSMODP00000009022	ENSTGUP00000001908
ENSMODP00000017359	ENSTGUP00000011945
ENSMODP00000024816	ENSTGUP00000011005
ENSMODP00000039095	ENSTGUP00000010223
ENSMODP00000019294	ENSTGUP00000004619
ENSMODP00000003329	ENSTGUP00000009631
ENSMODP00000015764	ENSTGUP00000016269
ENSMODP00000014783	ENSTGUP00000006235
ENSMODP00000032116	ENSTGUP00000002392
ENSMODP00000018754	ENSTGUP00000010105
ENSMODP00000008873	ENSTGUP00000011754
ENSMODP00000020529	ENSTGUP00000008714
ENSMODP00000021938	ENSTGUP00000017612
ENSMODP00000020250	ENSTGUP00000005331
ENSMODP00000006799	ENSTGUP00000012537
ENSMODP00000023145	ENSTGUP00000013080
ENSMODP00000022854	ENSTGUP00000004485
ENSMODP00000013163	ENSTGUP00000009895
ENSMODP00000012554	ENSTGUP00000002434
ENSMODP00000018525	ENSTGUP00000013451
ENSMODP00000024290	ENSTGUP00000006731
ENSMODP00000009668	ENSTGUP00000011293
ENSMODP00000037418	ENSTGUP00000002217
ENSMODP00000020931	ENSTGUP00000011660
ENSMODP00000032325	ENSTGUP00000013322
ENSMODP00000013118	ENSTGUP00000017599
ENSMODP00000026659	ENSTGUP00000007648
ENSMODP00000015702	ENSTGUP00000005390
ENSMODP00000017261	ENSTGUP00000011774
ENSMODP00000018616	ENSTGUP00000002751
ENSMODP00000017313	ENSTGUP00000003521
ENSMODP00000009360	ENSTGUP00000001871
ENSMODP00000002937	ENSTGUP00000008182
ENSMODP00000026023	ENSTGUP00000001566
ENSMODP00000041213	ENSTGUP00000000600
ENSMODP00000002256	ENSTGUP00000012839
ENSMODP00000032861	ENSTGUP00000016167
ENSMODP00000014423	ENSTGUP00000015340
ENSMODP00000002898	ENSTGUP00000011613
ENSMODP00000005860	ENSTGUP00000000064
ENSMODP00000002609	ENSTGUP00000007654
ENSMODP00000003624	ENSTGUP00000009962
ENSMODP00000022451	ENSTGUP00000013507
ENSMODP00000016383	ENSTGUP00000017867
ENSMODP00000013113	ENSTGUP00000004994
ENSMODP00000014104	ENSTGUP00000006430
ENSMODP00000020160	ENSTGUP00000001487
ENSMODP00000002602	ENSTGUP00000003246
ENSMODP00000002597	ENSTGUP00000003255
ENSMODP00000020530	ENSTGUP00000008702
ENSMODP00000025440	ENSTGUP00000006509
ENSMODP00000022264	ENSTGUP00000012328
ENSMODP00000036209	ENSTGUP00000004957
ENSMODP00000013319	ENSTGUP00000015405
ENSMODP00000014638	ENSTGUP00000010267
ENSMODP00000015845	ENSTGUP00000005586
ENSMODP00000019374	ENSTGUP00000005562
ENSMODP00000018219	ENSTGUP00000007728
ENSMODP00000017946	ENSTGUP00000008854
ENSMODP00000025750	ENSTGUP00000004246
ENSMODP00000000418	ENSTGUP00000007216
ENSMODP00000023657	ENSTGUP00000001936
ENSMODP00000003236	ENSTGUP00000000103
ENSMODP00000006339	ENSTGUP00000000535
ENSMODP00000010824	ENSTGUP00000011884
ENSMODP00000009961	ENSTGUP00000007681
ENSMODP00000017481	ENSTGUP00000001147
ENSMODP00000021054	ENSTGUP00000003575
ENSMODP00000024395	ENSTGUP00000008398
ENSMODP00000030235	ENSTGUP00000013654
ENSMODP00000002004	ENSTGUP00000007993
ENSMODP00000035502	ENSTGUP00000003597
ENSMODP00000035395	ENSTGUP00000008941
ENSMODP00000030221	ENSTGUP00000013669
ENSMODP00000006487	ENSTGUP00000000897
ENSMODP00000024127	ENSTGUP00000000980
ENSMODP00000033908	ENSTGUP00000015639
ENSMODP00000021350	ENSTGUP00000016531
ENSMODP00000006894	ENSTGUP00000004862
ENSMODP00000037078	ENSTGUP00000002818
ENSMODP00000017312	ENSTGUP00000000192
ENSMODP00000009275	ENSTGUP00000008798
ENSMODP00000022752	ENSTGUP00000013766
ENSMODP00000021045	ENSTGUP00000011068
ENSMODP00000019852	ENSTGUP00000014766
ENSMODP00000024819	ENSTGUP00000010956
ENSMODP00000036771	ENSTGUP00000010662
ENSMODP00000036552	ENSTGUP00000008713
ENSMODP00000022937	ENSTGUP00000013014
ENSMODP00000000907	ENSTGUP00000001314
ENSMODP00000013468	ENSTGUP00000006247
ENSMODP00000008971	ENSTGUP00000009426
ENSMODP00000033461	ENSTGUP00000006483
ENSMODP00000035233	ENSTGUP00000011411
ENSMODP00000017492	ENSTGUP00000001132
ENSMODP00000003515	ENSTGUP00000010412
ENSMODP00000001582	ENSTGUP00000001006
ENSMODP00000024280	ENSTGUP00000010427
ENSMODP00000023745	ENSTGUP00000001973
ENSMODP00000002800	ENSTGUP00000013003
ENSMODP00000028428	ENSTGUP00000007529
ENSMODP00000012462	ENSTGUP00000015913
ENSMODP00000036012	ENSTGUP00000012446
ENSMODP00000012021	ENSTGUP00000001294
ENSMODP00000036078	ENSTGUP00000009273
ENSMODP00000001370	ENSTGUP00000010138
ENSMODP00000002441	ENSTGUP00000004706
ENSMODP00000000741	ENSTGUP00000011969
ENSMODP00000010072	ENSTGUP00000009087
ENSMODP00000012052	ENSTGUP00000011229
ENSMODP00000028915	ENSTGUP00000009050
ENSMODP00000009159	ENSTGUP00000008646
ENSMODP00000022310	ENSTGUP00000012750
ENSMODP00000034350	ENSTGUP00000005789
ENSMODP00000002477	ENSTGUP00000008504
ENSMODP00000009106	ENSTGUP00000012245
ENSMODP00000014850	ENSTGUP00000005042
ENSMODP00000038176	ENSTGUP00000003967
ENSMODP00000027297	ENSTGUP00000011970
ENSMODP00000020839	ENSTGUP00000011970
ENSMODP00000010194	ENSTGUP00000000618
ENSMODP00000010203	ENSTGUP00000004466
ENSMODP00000013629	ENSTGUP00000000965
ENSMODP00000021535	ENSTGUP00000011359
ENSMODP00000020738	ENSTGUP00000008240
ENSMODP00000013260	ENSTGUP00000006025
ENSMODP00000033015	ENSTGUP00000000436
ENSMODP00000009387	ENSTGUP00000007799
ENSMODP00000012275	ENSTGUP00000002002
ENSMODP00000005715	ENSTGUP00000006957
ENSMODP00000002463	ENSTGUP00000014338
ENSMODP00000001604	ENSTGUP00000000994
ENSMODP00000023367	ENSTGUP00000004551
ENSMODP00000008002	ENSTGUP00000000646
ENSMODP00000031085	ENSTGUP00000015549
ENSMODP00000028116	ENSTGUP00000003728
ENSMODP00000036939	ENSTGUP00000016332
ENSMODP00000020479	ENSTGUP00000008818
ENSMODP00000020611	ENSTGUP00000008541
ENSMODP00000007129	ENSTGUP00000005778
ENSMODP00000016595	ENSTGUP00000000366
ENSMODP00000001638	ENSTGUP00000003241
ENSMODP00000017712	ENSTGUP00000004837
ENSMODP00000005879	ENSTGUP00000004384
ENSMODP00000022055	ENSTGUP00000012142
ENSMODP00000001554	ENSTGUP00000003405
ENSMODP00000002202	ENSTGUP00000007318
ENSMODP00000015259	ENSTGUP00000000035
ENSMODP00000012001	ENSTGUP00000011357
ENSMODP00000005650	ENSTGUP00000015692
ENSMODP00000003290	ENSTGUP00000000870
ENSMODP00000021920	ENSTGUP00000012216
ENSMODP00000019199	ENSTGUP00000008988
ENSMODP00000019847	ENSTGUP00000010760
ENSMODP00000002167	ENSTGUP00000003399
ENSMODP00000005932	ENSTGUP00000015044
ENSMODP00000010236	ENSTGUP00000015538
ENSMODP00000024648	ENSTGUP00000007394
ENSMODP00000016057	ENSTGUP00000004556
ENSMODP00000005748	ENSTGUP00000017006
ENSMODP00000011834	ENSTGUP00000001283
ENSMODP00000014223	ENSTGUP00000015798
ENSMODP00000020783	ENSTGUP00000002094
ENSMODP00000002228	ENSTGUP00000017799
ENSMODP00000000793	ENSTGUP00000013068
ENSMODP00000000687	ENSTGUP00000002967
ENSMODP00000034936	ENSTGUP00000011497
ENSMODP00000033076	ENSTGUP00000012507
ENSMODP00000017775	ENSTGUP00000002557
ENSMODP00000028443	ENSTGUP00000003188
ENSMODP00000008112	ENSTGUP00000009648
ENSMODP00000015125	ENSTGUP00000013270
ENSMODP00000019371	ENSTGUP00000005550
ENSMODP00000024524	ENSTGUP00000002952
ENSMODP00000017789	ENSTGUP00000000279
ENSMODP00000003932	ENSTGUP00000010437
ENSMODP00000012026	ENSTGUP00000006582
ENSMODP00000009589	ENSTGUP00000006272
ENSMODP00000000639	ENSTGUP00000010604
ENSMODP00000020038	ENSTGUP00000006744
ENSMODP00000008498	ENSTGUP00000009170
ENSMODP00000023369	ENSTGUP00000013930
ENSMODP00000034386	ENSTGUP00000000380
ENSMODP00000015347	ENSTGUP00000004338
ENSMODP00000001142	ENSTGUP00000006732
ENSMODP00000024847	ENSTGUP00000010691
ENSMODP00000036121	ENSTGUP00000012199
ENSMODP00000022758	ENSTGUP00000012410
ENSMODP00000021480	ENSTGUP00000017543
ENSMODP00000013556	ENSTGUP00000006186
ENSMODP00000011601	ENSTGUP00000011465
ENSMODP00000002901	ENSTGUP00000008229
ENSMODP00000040987	ENSTGUP00000007560
ENSMODP00000015350	ENSTGUP00000002147
ENSMODP00000017278	ENSTGUP00000000187
ENSMODP00000016660	ENSTGUP00000000047
ENSMODP00000024179	ENSTGUP00000007973
ENSMODP00000032645	ENSTGUP00000000828
ENSMODP00000018686	ENSTGUP00000004673
ENSMODP00000010668	ENSTGUP00000013389
ENSMODP00000010685	ENSTGUP00000010510
ENSMODP00000037792	ENSTGUP00000008735
ENSMODP00000014851	ENSTGUP00000001747
ENSMODP00000013914	ENSTGUP00000005010
ENSMODP00000014899	ENSTGUP00000014998
ENSMODP00000019148	ENSTGUP00000005878
ENSMODP00000021861	ENSTGUP00000011934
ENSMODP00000011775	ENSTGUP00000011409
ENSMODP00000003060	ENSTGUP00000006152
ENSMODP00000007256	ENSTGUP00000009949
ENSMODP00000015918	ENSTGUP00000009014
ENSMODP00000033707	ENSTGUP00000003598
ENSMODP00000025296	ENSTGUP00000000691
ENSMODP00000012686	ENSTGUP00000011144
ENSMODP00000025770	ENSTGUP00000004169
ENSMODP00000032051	ENSTGUP00000001336
ENSMODP00000038746	ENSTGUP00000011639
ENSMODP00000007051	ENSTGUP00000010053
ENSMODP00000027463	ENSTGUP00000009396
ENSMODP00000003396	ENSTGUP00000017007
ENSMODP00000010853	ENSTGUP00000004380
ENSMODP00000001168	ENSTGUP00000007922
ENSMODP00000001969	ENSTGUP00000006268
ENSMODP00000010709	ENSTGUP00000015939
ENSMODP00000021339	ENSTGUP00000005432
ENSMODP00000010471	ENSTGUP00000010581
ENSMODP00000020833	ENSTGUP00000004382
ENSMODP00000012645	ENSTGUP00000000076
ENSMODP00000003481	ENSTGUP00000010391
ENSMODP00000024554	ENSTGUP00000011993
ENSMODP00000002458	ENSTGUP00000001142
ENSMODP00000012792	ENSTGUP00000005662
ENSMODP00000013290	ENSTGUP00000001502
ENSMODP00000007874	ENSTGUP00000009117
ENSMODP00000015503	ENSTGUP00000010804
ENSMODP00000024151	ENSTGUP00000007866
ENSMODP00000019296	ENSTGUP00000009777
ENSMODP00000022843	ENSTGUP00000004527
ENSMODP00000024545	ENSTGUP00000003068
ENSMODP00000029367	ENSTGUP00000006478
ENSMODP00000021821	ENSTGUP00000011856
ENSMODP00000009912	ENSTGUP00000011646
ENSMODP00000017495	ENSTGUP00000001850
ENSMODP00000016142	ENSTGUP00000005391
ENSMODP00000027860	ENSTGUP00000007705
ENSMODP00000020148	ENSTGUP00000005286
ENSMODP00000019081	ENSTGUP00000006079
ENSMODP00000013546	ENSTGUP00000004699
ENSMODP00000004690	ENSTGUP00000001721
ENSMODP00000001460	ENSTGUP00000001711
ENSMODP00000039626	ENSTGUP00000006336
ENSMODP00000006532	ENSTGUP00000007359
ENSMODP00000017485	ENSTGUP00000001410
ENSMODP00000021660	ENSTGUP00000001370
ENSMODP00000007263	ENSTGUP00000012498
ENSMODP00000010084	ENSTGUP00000008153
ENSMODP00000016985	ENSTGUP00000000285
ENSMODP00000014754	ENSTGUP00000001788
ENSMODP00000009505	ENSTGUP00000001516
ENSMODP00000014777	ENSTGUP00000001776
ENSMODP00000005548	ENSTGUP00000005872
ENSMODP00000007903	ENSTGUP00000012485
ENSMODP00000001707	ENSTGUP00000010413
ENSMODP00000023656	ENSTGUP00000009473
ENSMODP00000037403	ENSTGUP00000006376
ENSMODP00000016164	ENSTGUP00000017714
ENSMODP00000004592	ENSTGUP00000010166
ENSMODP00000018652	ENSTGUP00000012712
ENSMODP00000026588	ENSTGUP00000011748
ENSMODP00000010683	ENSTGUP00000002196
ENSMODP00000016395	ENSTGUP00000013559
ENSMODP00000025526	ENSTGUP00000001988
ENSMODP00000023437	ENSTGUP00000004773
ENSMODP00000014968	ENSTGUP00000005949
ENSMODP00000022865	ENSTGUP00000004410
ENSMODP00000004472	ENSTGUP00000004377
ENSMODP00000034776	ENSTGUP00000009455
ENSMODP00000001874	ENSTGUP00000010101
ENSMODP00000019003	ENSTGUP00000005016
ENSMODP00000032606	ENSTGUP00000000796
ENSMODP00000007131	ENSTGUP00000008919
ENSMODP00000024125	ENSTGUP00000006510
ENSMODP00000023402	ENSTGUP00000004616
ENSMODP00000014693	ENSTGUP00000005616
ENSMODP00000021739	ENSTGUP00000011231
ENSMODP00000012802	ENSTGUP00000011812
ENSMODP00000009957	ENSTGUP00000008839
ENSMODP00000000631	ENSTGUP00000001334
ENSMODP00000003395	ENSTGUP00000000585
ENSMODP00000014280	ENSTGUP00000013115
ENSMODP00000003002	ENSTGUP00000001781
ENSMODP00000021526	ENSTGUP00000002383
ENSMODP00000022164	ENSTGUP00000012224
ENSMODP00000032193	ENSTGUP00000001126
ENSMODP00000006393	ENSTGUP00000013742
ENSMODP00000020384	ENSTGUP00000008983
ENSMODP00000012734	ENSTGUP00000011253
ENSMODP00000024360	ENSTGUP00000006989
ENSMODP00000006840	ENSTGUP00000000948
ENSMODP00000005371	ENSTGUP00000010034
ENSMODP00000022447	ENSTGUP00000012508
ENSMODP00000000668	ENSTGUP00000002971
ENSMODP00000015486	ENSTGUP00000015243
ENSMODP00000032652	ENSTGUP00000013972
ENSMODP00000018392	ENSTGUP00000007678
ENSMODP00000013511	ENSTGUP00000000898
ENSMODP00000009035	ENSTGUP00000011851
ENSMODP00000020293	ENSTGUP00000005594
ENSMODP00000029415	ENSTGUP00000011924
ENSMODP00000018479	ENSTGUP00000002580
ENSMODP00000012767	ENSTGUP00000009619
ENSMODP00000018547	ENSTGUP00000003393
ENSMODP00000003005	ENSTGUP00000010072
ENSMODP00000031639	ENSTGUP00000000189
ENSMODP00000027788	ENSTGUP00000004806
ENSMODP00000026226	ENSTGUP00000005285
ENSMODP00000005319	ENSTGUP00000002621
ENSMODP00000040033	ENSTGUP00000012953
ENSMODP00000020374	ENSTGUP00000010464
ENSMODP00000026658	ENSTGUP00000010237
ENSMODP00000036146	ENSTGUP00000012108
ENSMODP00000001449	ENSTGUP00000017750
ENSMODP00000016184	ENSTGUP00000001902
ENSMODP00000019790	ENSTGUP00000005547
ENSMODP00000034105	ENSTGUP00000010234
ENSMODP00000036033	ENSTGUP00000012720
ENSMODP00000020732	ENSTGUP00000008250
ENSMODP00000021631	ENSTGUP00000017608
ENSMODP00000021551	ENSTGUP00000011317
ENSMODP00000001518	ENSTGUP00000011218
ENSMODP00000010380	ENSTGUP00000000008
ENSMODP00000018034	ENSTGUP00000000999
ENSMODP00000018218	ENSTGUP00000015448
ENSMODP00000014723	ENSTGUP00000010294
ENSMODP00000005738	ENSTGUP00000009360
ENSMODP00000012762	ENSTGUP00000005704
ENSMODP00000021407	ENSTGUP00000004265
ENSMODP00000036739	ENSTGUP00000011123
ENSMODP00000035967	ENSTGUP00000000857
ENSMODP00000005747	ENSTGUP00000002787
ENSMODP00000011321	ENSTGUP00000016120
ENSMODP00000023108	ENSTGUP00000006184
ENSMODP00000012199	ENSTGUP00000009635
ENSMODP00000022352	ENSTGUP00000012770
ENSMODP00000019437	ENSTGUP00000002626
ENSMODP00000007329	ENSTGUP00000012581
ENSMODP00000008622	ENSTGUP00000003890
ENSMODP00000001808	ENSTGUP00000010355
ENSMODP00000015808	ENSTGUP00000004362
ENSMODP00000036766	ENSTGUP00000017594
ENSMODP00000024696	ENSTGUP00000007601
ENSMODP00000022245	ENSTGUP00000017627
ENSMODP00000018488	ENSTGUP00000002596
ENSMODP00000006974	ENSTGUP00000007146
ENSMODP00000031737	ENSTGUP00000013036
ENSMODP00000023016	ENSTGUP00000005987
ENSMODP00000010701	ENSTGUP00000006064
ENSMODP00000022226	ENSTGUP00000001653
ENSMODP00000040042	ENSTGUP00000014012
ENSMODP00000038847	ENSTGUP00000015212
ENSMODP00000028989	ENSTGUP00000013760
ENSMODP00000035969	ENSTGUP00000003166
ENSMODP00000026850	ENSTGUP00000010673
ENSMODP00000013104	ENSTGUP00000009296
ENSMODP00000003605	ENSTGUP00000006383
ENSMODP00000017670	ENSTGUP00000011853
ENSMODP00000017566	ENSTGUP00000005008
ENSMODP00000025431	ENSTGUP00000002179
ENSMODP00000001069	ENSTGUP00000006769
ENSMODP00000017701	ENSTGUP00000001338
ENSMODP00000002771	ENSTGUP00000007677
ENSMODP00000024427	ENSTGUP00000003285
ENSMODP00000013056	ENSTGUP00000001471
ENSMODP00000013043	ENSTGUP00000001469
ENSMODP00000024833	ENSTGUP00000010819
ENSMODP00000023363	ENSTGUP00000013926
ENSMODP00000022708	ENSTGUP00000009736
ENSMODP00000006499	ENSTGUP00000004938
ENSMODP00000011634	ENSTGUP00000004752
ENSMODP00000020858	ENSTGUP00000004487
ENSMODP00000020716	ENSTGUP00000009865
ENSMODP00000008863	ENSTGUP00000009012
ENSMODP00000000849	ENSTGUP00000011011
ENSMODP00000005154	ENSTGUP00000012496
ENSMODP00000012678	ENSTGUP00000000082
ENSMODP00000034653	ENSTGUP00000010000
ENSMODP00000040762	ENSTGUP00000004677
ENSMODP00000008902	ENSTGUP00000001555
ENSMODP00000006750	ENSTGUP00000011324
ENSMODP00000031036	ENSTGUP00000015528
ENSMODP00000012246	ENSTGUP00000017572
ENSMODP00000015285	ENSTGUP00000009711
ENSMODP00000006681	ENSTGUP00000012551
ENSMODP00000034265	ENSTGUP00000010431
ENSMODP00000003670	ENSTGUP00000003908
ENSMODP00000009316	ENSTGUP00000012209
ENSMODP00000023221	ENSTGUP00000008632
ENSMODP00000002612	ENSTGUP00000011489
ENSMODP00000002150	ENSTGUP00000017779
ENSMODP00000010302	ENSTGUP00000008589
ENSMODP00000017550	ENSTGUP00000001406
ENSMODP00000009180	ENSTGUP00000013848
ENSMODP00000005405	ENSTGUP00000000385
ENSMODP00000025551	ENSTGUP00000014987
ENSMODP00000019007	ENSTGUP00000004654
ENSMODP00000019581	ENSTGUP00000005161
ENSMODP00000037525	ENSTGUP00000001744
ENSMODP00000001680	ENSTGUP00000010194
ENSMODP00000014520	ENSTGUP00000004211
ENSMODP00000010772	ENSTGUP00000006115
ENSMODP00000024109	ENSTGUP00000009735
ENSMODP00000026473	ENSTGUP00000007035
ENSMODP00000017144	ENSTGUP00000006266
ENSMODP00000002551	ENSTGUP00000007957
ENSMODP00000010047	ENSTGUP00000008107
ENSMODP00000025625	ENSTGUP00000007976
ENSMODP00000001202	ENSTGUP00000001422
ENSMODP00000025626	ENSTGUP00000007977
ENSMODP00000008362	ENSTGUP00000009077
ENSMODP00000010954	ENSTGUP00000011910
ENSMODP00000026097	ENSTGUP00000005942
ENSMODP00000032258	ENSTGUP00000000989
ENSMODP00000022868	ENSTGUP00000013558
ENSMODP00000034578	ENSTGUP00000016344
ENSMODP00000039451	ENSTGUP00000001762
ENSMODP00000021286	ENSTGUP00000007513
ENSMODP00000020168	ENSTGUP00000000953
ENSMODP00000036241	ENSTGUP00000004060
ENSMODP00000013599	ENSTGUP00000008117
ENSMODP00000035037	ENSTGUP00000011290
ENSMODP00000034694	ENSTGUP00000014645
ENSMODP00000019955	ENSTGUP00000002212
ENSMODP00000010396	ENSTGUP00000008138
ENSMODP00000003322	ENSTGUP00000016912
ENSMODP00000024785	ENSTGUP00000010538
ENSMODP00000006094	ENSTGUP00000006919
ENSMODP00000003352	ENSTGUP00000003784
ENSMODP00000002223	ENSTGUP00000000862
ENSMODP00000013192	ENSTGUP00000005957
ENSMODP00000029137	ENSTGUP00000008693
ENSMODP00000006270	ENSTGUP00000013915
ENSMODP00000028994	ENSTGUP00000013917
ENSMODP00000006284	ENSTGUP00000013916
ENSMODP00000013153	ENSTGUP00000005316
ENSMODP00000037975	ENSTGUP00000008937
ENSMODP00000018716	ENSTGUP00000004708
ENSMODP00000026862	ENSTGUP00000010851
ENSMODP00000012974	ENSTGUP00000001464
ENSMODP00000021921	ENSTGUP00000015597
ENSMODP00000000754	ENSTGUP00000008984
ENSMODP00000023117	ENSTGUP00000007434
ENSMODP00000009713	ENSTGUP00000008466
ENSMODP00000024469	ENSTGUP00000009531
ENSMODP00000006375	ENSTGUP00000004168
ENSMODP00000014567	ENSTGUP00000013482
ENSMODP00000040539	ENSTGUP00000004194
ENSMODP00000029504	ENSTGUP00000001588
ENSMODP00000022041	ENSTGUP00000012128
ENSMODP00000024370	ENSTGUP00000007065
ENSMODP00000008872	ENSTGUP00000012279
ENSMODP00000039714	ENSTGUP00000012955
ENSMODP00000026271	ENSTGUP00000004962
ENSMODP00000002455	ENSTGUP00000016131
ENSMODP00000001556	ENSTGUP00000011236
ENSMODP00000011393	ENSTGUP00000010040
ENSMODP00000017763	ENSTGUP00000001323
ENSMODP00000012779	ENSTGUP00000003451
ENSMODP00000016928	ENSTGUP00000012029
ENSMODP00000018587	ENSTGUP00000002732
ENSMODP00000004079	ENSTGUP00000008903
ENSMODP00000023188	ENSTGUP00000011044
ENSMODP00000005398	ENSTGUP00000010999
ENSMODP00000026219	ENSTGUP00000005402
ENSMODP00000036548	ENSTGUP00000009164
ENSMODP00000012150	ENSTGUP00000005120
ENSMODP00000000824	ENSTGUP00000010586
ENSMODP00000000777	ENSTGUP00000013071
ENSMODP00000011812	ENSTGUP00000004872
ENSMODP00000025627	ENSTGUP00000007984
ENSMODP00000005908	ENSTGUP00000002691
ENSMODP00000014225	ENSTGUP00000007349
ENSMODP00000022763	ENSTGUP00000012415
ENSMODP00000003103	ENSTGUP00000007460
ENSMODP00000016729	ENSTGUP00000000470
ENSMODP00000021388	ENSTGUP00000004318
ENSMODP00000006980	ENSTGUP00000003665
ENSMODP00000001785	ENSTGUP00000008823
ENSMODP00000011542	ENSTGUP00000010014
ENSMODP00000004962	ENSTGUP00000010862
ENSMODP00000005900	ENSTGUP00000000437
ENSMODP00000035265	ENSTGUP00000002762
ENSMODP00000007161	ENSTGUP00000008952
ENSMODP00000000544	ENSTGUP00000009718
ENSMODP00000011975	ENSTGUP00000010608
ENSMODP00000033135	ENSTGUP00000009855
ENSMODP00000018478	ENSTGUP00000008661
ENSMODP00000008222	ENSTGUP00000009593
ENSMODP00000008442	ENSTGUP00000003033
ENSMODP00000005705	ENSTGUP00000006938
ENSMODP00000022071	ENSTGUP00000012153
ENSMODP00000008245	ENSTGUP00000011989
ENSMODP00000022009	ENSTGUP00000001302
ENSMODP00000008694	ENSTGUP00000009438
ENSMODP00000015844	ENSTGUP00000009280
ENSMODP00000015425	ENSTGUP00000009382
ENSMODP00000020481	ENSTGUP00000016830
ENSMODP00000000130	ENSTGUP00000008381
ENSMODP00000035626	ENSTGUP00000009523
ENSMODP00000022002	ENSTGUP00000005116
ENSMODP00000021450	ENSTGUP00000004179
ENSMODP00000003647	ENSTGUP00000000095
ENSMODP00000026607	ENSTGUP00000010794
ENSMODP00000034494	ENSTGUP00000016172
ENSMODP00000025611	ENSTGUP00000007785
ENSMODP00000000546	ENSTGUP00000001340
ENSMODP00000000474	ENSTGUP00000001365
ENSMODP00000021283	ENSTGUP00000000822
ENSMODP00000008527	ENSTGUP00000012334
ENSMODP00000020228	ENSTGUP00000005167
ENSMODP00000022087	ENSTGUP00000012165
ENSMODP00000021240	ENSTGUP00000007353
ENSMODP00000025223	ENSTGUP00000007342
ENSMODP00000004255	ENSTGUP00000008207
ENSMODP00000029564	ENSTGUP00000004267
ENSMODP00000011211	ENSTGUP00000016228
ENSMODP00000025606	ENSTGUP00000007708
ENSMODP00000007941	ENSTGUP00000008642
ENSMODP00000011968	ENSTGUP00000011191
ENSMODP00000010565	ENSTGUP00000008795
ENSMODP00000005501	ENSTGUP00000004198
ENSMODP00000007504	ENSTGUP00000017674
ENSMODP00000020310	ENSTGUP00000009257
ENSMODP00000009233	ENSTGUP00000011796
ENSMODP00000030288	ENSTGUP00000008194
ENSMODP00000020109	ENSTGUP00000011332
ENSMODP00000038348	ENSTGUP00000014036
ENSMODP00000017177	ENSTGUP00000001709
ENSMODP00000020113	ENSTGUP00000005729
ENSMODP00000000253	ENSTGUP00000008285
ENSMODP00000000694	ENSTGUP00000010927
ENSMODP00000023226	ENSTGUP00000007869
ENSMODP00000011527	ENSTGUP00000003849
ENSMODP00000023002	ENSTGUP00000006031
ENSMODP00000024342	ENSTGUP00000002631
ENSMODP00000023757	ENSTGUP00000003454
ENSMODP00000022263	ENSTGUP00000011530
ENSMODP00000009451	ENSTGUP00000013083
ENSMODP00000004684	ENSTGUP00000006650
ENSMODP00000025445	ENSTGUP00000006550
ENSMODP00000023786	ENSTGUP00000007462
ENSMODP00000021940	ENSTGUP00000001742
ENSMODP00000001437	ENSTGUP00000012200
ENSMODP00000013457	ENSTGUP00000010751
ENSMODP00000033667	ENSTGUP00000003713
ENSMODP00000025116	ENSTGUP00000016570
ENSMODP00000010724	ENSTGUP00000000693
ENSMODP00000002862	ENSTGUP00000006098
ENSMODP00000034611	ENSTGUP00000005767
ENSMODP00000012640	ENSTGUP00000000238
ENSMODP00000019652	ENSTGUP00000015296
ENSMODP00000013262	ENSTGUP00000011154
ENSMODP00000024259	ENSTGUP00000006576
ENSMODP00000012834	ENSTGUP00000003201
ENSMODP00000021258	ENSTGUP00000007383
ENSMODP00000001629	ENSTGUP00000017605
ENSMODP00000015598	ENSTGUP00000005144
ENSMODP00000017667	ENSTGUP00000012816
ENSMODP00000038519	ENSTGUP00000012170
ENSMODP00000021025	ENSTGUP00000007777
ENSMODP00000010310	ENSTGUP00000011578
ENSMODP00000030140	ENSTGUP00000009762
ENSMODP00000020391	ENSTGUP00000008964
ENSMODP00000015233	ENSTGUP00000009757
ENSMODP00000013188	ENSTGUP00000011171
ENSMODP00000018821	ENSTGUP00000016441
ENSMODP00000010341	ENSTGUP00000008825
ENSMODP00000021895	ENSTGUP00000012172
ENSMODP00000020125	ENSTGUP00000006976
ENSMODP00000019344	ENSTGUP00000005436
ENSMODP00000002481	ENSTGUP00000012795
ENSMODP00000000759	ENSTGUP00000004955
ENSMODP00000035740	ENSTGUP00000010048
ENSMODP00000010567	ENSTGUP00000001166
ENSMODP00000025374	ENSTGUP00000002337
ENSMODP00000025486	ENSTGUP00000002037
ENSMODP00000009701	ENSTGUP00000007565
ENSMODP00000030251	ENSTGUP00000013599
ENSMODP00000020714	ENSTGUP00000008361
ENSMODP00000021469	ENSTGUP00000008226
ENSMODP00000023550	ENSTGUP00000017672
ENSMODP00000020056	ENSTGUP00000006755
ENSMODP00000018020	ENSTGUP00000000318
ENSMODP00000027349	ENSTGUP00000009148
ENSMODP00000003743	ENSTGUP00000013825
ENSMODP00000032086	ENSTGUP00000007965
ENSMODP00000020434	ENSTGUP00000006343
ENSMODP00000000944	ENSTGUP00000002883
ENSMODP00000000829	ENSTGUP00000012058
ENSMODP00000029532	ENSTGUP00000008078
ENSMODP00000009813	ENSTGUP00000001807
ENSMODP00000009933	ENSTGUP00000001806
ENSMODP00000012354	ENSTGUP00000009483
ENSMODP00000002565	ENSTGUP00000006335
ENSMODP00000020280	ENSTGUP00000005504
ENSMODP00000008619	ENSTGUP00000011922
ENSMODP00000005464	ENSTGUP00000007857
ENSMODP00000025778	ENSTGUP00000004090
ENSMODP00000001039	ENSTGUP00000006784
ENSMODP00000000675	ENSTGUP00000003559
ENSMODP00000018053	ENSTGUP00000000995
ENSMODP00000003470	ENSTGUP00000013902
ENSMODP00000012022	ENSTGUP00000014630
ENSMODP00000003356	ENSTGUP00000013283
ENSMODP00000011738	ENSTGUP00000011576
ENSMODP00000018820	ENSTGUP00000004860
ENSMODP00000007107	ENSTGUP00000017687
ENSMODP00000030082	ENSTGUP00000009009
ENSMODP00000013888	ENSTGUP00000005000
ENSMODP00000017409	ENSTGUP00000014120
ENSMODP00000001778	ENSTGUP00000002682
ENSMODP00000022887	ENSTGUP00000012859
ENSMODP00000006007	ENSTGUP00000005190
ENSMODP00000038040	ENSTGUP00000010407
ENSMODP00000010172	ENSTGUP00000005984
ENSMODP00000003064	ENSTGUP00000003110
ENSMODP00000011818	ENSTGUP00000004879
ENSMODP00000035890	ENSTGUP00000012313
ENSMODP00000005986	ENSTGUP00000000979
ENSMODP00000012158	ENSTGUP00000005147
ENSMODP00000025871	ENSTGUP00000003675
ENSMODP00000011779	ENSTGUP00000015427
ENSMODP00000005644	ENSTGUP00000015674
ENSMODP00000002275	ENSTGUP00000003924
ENSMODP00000009126	ENSTGUP00000003919
ENSMODP00000002600	ENSTGUP00000008408
ENSMODP00000024566	ENSTGUP00000003114
ENSMODP00000002126	ENSTGUP00000000409
ENSMODP00000023154	ENSTGUP00000013088
ENSMODP00000001148	ENSTGUP00000010476
ENSMODP00000007001	ENSTGUP00000010056
ENSMODP00000039867	ENSTGUP00000011156
ENSMODP00000019710	ENSTGUP00000014796
ENSMODP00000003121	ENSTGUP00000011695
ENSMODP00000032776	ENSTGUP00000013321
ENSMODP00000021504	ENSTGUP00000002376
ENSMODP00000022725	ENSTGUP00000013771
ENSMODP00000017677	ENSTGUP00000001346
ENSMODP00000021594	ENSTGUP00000008437
ENSMODP00000014441	ENSTGUP00000006727
ENSMODP00000004536	ENSTGUP00000006551
ENSMODP00000025429	ENSTGUP00000006442
ENSMODP00000021409	ENSTGUP00000008073
ENSMODP00000008469	ENSTGUP00000015248
ENSMODP00000025502	ENSTGUP00000007250
ENSMODP00000020364	ENSTGUP00000005801
ENSMODP00000001657	ENSTGUP00000012144
ENSMODP00000041088	ENSTGUP00000014450
ENSMODP00000002162	ENSTGUP00000003078
ENSMODP00000007706	ENSTGUP00000000312
ENSMODP00000019151	ENSTGUP00000003052
ENSMODP00000011885	ENSTGUP00000009163
ENSMODP00000020305	ENSTGUP00000009300
ENSMODP00000029006	ENSTGUP00000014761
ENSMODP00000024282	ENSTGUP00000006705
ENSMODP00000011356	ENSTGUP00000011441
ENSMODP00000021528	ENSTGUP00000011365
ENSMODP00000002347	ENSTGUP00000001151
ENSMODP00000005643	ENSTGUP00000001026
ENSMODP00000002270	ENSTGUP00000017794
ENSMODP00000002561	ENSTGUP00000011471
ENSMODP00000011420	ENSTGUP00000012016
ENSMODP00000005927	ENSTGUP00000001279
ENSMODP00000024027	ENSTGUP00000006137
ENSMODP00000008095	ENSTGUP00000000908
ENSMODP00000024313	ENSTGUP00000006866
ENSMODP00000006458	ENSTGUP00000002093
ENSMODP00000017616	ENSTGUP00000001882
ENSMODP00000019932	ENSTGUP00000010361
ENSMODP00000008549	ENSTGUP00000000942
ENSMODP00000021801	ENSTGUP00000008787
ENSMODP00000024609	ENSTGUP00000003826
ENSMODP00000004619	ENSTGUP00000001115
ENSMODP00000028249	ENSTGUP00000006908
ENSMODP00000022136	ENSTGUP00000012204
ENSMODP00000019732	ENSTGUP00000014887
ENSMODP00000025773	ENSTGUP00000004121
ENSMODP00000018236	ENSTGUP00000006535
ENSMODP00000036015	ENSTGUP00000005711
ENSMODP00000019533	ENSTGUP00000015180
ENSMODP00000005304	ENSTGUP00000002638
ENSMODP00000026231	ENSTGUP00000012976
ENSMODP00000020382	ENSTGUP00000008996
ENSMODP00000005124	ENSTGUP00000007961
ENSMODP00000003400	ENSTGUP00000004903
ENSMODP00000019451	ENSTGUP00000002602
ENSMODP00000022163	ENSTGUP00000001592
ENSMODP00000013430	ENSTGUP00000000873
ENSMODP00000020953	ENSTGUP00000011672
ENSMODP00000000255	ENSTGUP00000011091
ENSMODP00000017114	ENSTGUP00000012028
ENSMODP00000007792	ENSTGUP00000004154
ENSMODP00000002562	ENSTGUP00000007844
ENSMODP00000010334	ENSTGUP00000011751
ENSMODP00000021643	ENSTGUP00000008530
ENSMODP00000003570	ENSTGUP00000007345
ENSMODP00000023866	ENSTGUP00000004873
ENSMODP00000020138	ENSTGUP00000003463
ENSMODP00000020972	ENSTGUP00000002251
ENSMODP00000014831	ENSTGUP00000002369
ENSMODP00000022588	ENSTGUP00000013821
ENSMODP00000004673	ENSTGUP00000010814
ENSMODP00000028789	ENSTGUP00000003793
ENSMODP00000033491	ENSTGUP00000000615
ENSMODP00000019188	ENSTGUP00000005794
ENSMODP00000005475	ENSTGUP00000007278
ENSMODP00000009994	ENSTGUP00000011650
ENSMODP00000022371	ENSTGUP00000001786
ENSMODP00000003194	ENSTGUP00000008429
ENSMODP00000011041	ENSTGUP00000007322
ENSMODP00000011039	ENSTGUP00000011503
ENSMODP00000012196	ENSTGUP00000011259
ENSMODP00000007141	ENSTGUP00000000272
ENSMODP00000003656	ENSTGUP00000010526
ENSMODP00000013054	ENSTGUP00000013477
ENSMODP00000030729	ENSTGUP00000005011
ENSMODP00000005922	ENSTGUP00000001274
ENSMODP00000004736	ENSTGUP00000005588
ENSMODP00000007891	ENSTGUP00000000648
ENSMODP00000018859	ENSTGUP00000015037
ENSMODP00000001220	ENSTGUP00000017894
ENSMODP00000016946	ENSTGUP00000017833
ENSMODP00000002563	ENSTGUP00000007191
ENSMODP00000003585	ENSTGUP00000003750
ENSMODP00000035688	ENSTGUP00000013650
ENSMODP00000023213	ENSTGUP00000005281
ENSMODP00000000249	ENSTGUP00000006419
ENSMODP00000000479	ENSTGUP00000008273
ENSMODP00000019401	ENSTGUP00000005246
ENSMODP00000001016	ENSTGUP00000012105
ENSMODP00000016123	ENSTGUP00000004612
ENSMODP00000021880	ENSTGUP00000006595
ENSMODP00000023334	ENSTGUP00000005037
ENSMODP00000012044	ENSTGUP00000011296
ENSMODP00000030207	ENSTGUP00000007533
ENSMODP00000019109	ENSTGUP00000003107
ENSMODP00000010652	ENSTGUP00000011457
ENSMODP00000019759	ENSTGUP00000011692
ENSMODP00000008555	ENSTGUP00000010112
ENSMODP00000027957	ENSTGUP00000007895
ENSMODP00000013424	ENSTGUP00000004959
ENSMODP00000016279	ENSTGUP00000013487
ENSMODP00000028423	ENSTGUP00000005833
ENSMODP00000004558	ENSTGUP00000012747
ENSMODP00000011716	ENSTGUP00000010173
ENSMODP00000013466	ENSTGUP00000004923
ENSMODP00000016015	ENSTGUP00000002299
ENSMODP00000041197	ENSTGUP00000005807
ENSMODP00000023917	ENSTGUP00000001627
ENSMODP00000000437	ENSTGUP00000001377
ENSMODP00000022719	ENSTGUP00000013774
ENSMODP00000002313	ENSTGUP00000008802
ENSMODP00000026322	ENSTGUP00000013641
ENSMODP00000026321	ENSTGUP00000016657
ENSMODP00000017431	ENSTGUP00000001161
ENSMODP00000017861	ENSTGUP00000000110
ENSMODP00000013715	ENSTGUP00000001966
ENSMODP00000002105	ENSTGUP00000006178
ENSMODP00000007274	ENSTGUP00000004319
ENSMODP00000002115	ENSTGUP00000006173
ENSMODP00000006703	ENSTGUP00000006165
ENSMODP00000008578	ENSTGUP00000000182
ENSMODP00000003752	ENSTGUP00000007380
ENSMODP00000008475	ENSTGUP00000009045
ENSMODP00000014960	ENSTGUP00000010377
ENSMODP00000015162	ENSTGUP00000004820
ENSMODP00000026022	ENSTGUP00000007113
ENSMODP00000022909	ENSTGUP00000013050
ENSMODP00000010326	ENSTGUP00000006474
ENSMODP00000015992	ENSTGUP00000000927
ENSMODP00000018263	ENSTGUP00000013384
ENSMODP00000014146	ENSTGUP00000006464
ENSMODP00000005376	ENSTGUP00000000052
ENSMODP00000020621	ENSTGUP00000001632
ENSMODP00000016034	ENSTGUP00000005697
ENSMODP00000024435	ENSTGUP00000008584
ENSMODP00000002125	ENSTGUP00000012879
ENSMODP00000022004	ENSTGUP00000001278
ENSMODP00000021415	ENSTGUP00000011273
ENSMODP00000021822	ENSTGUP00000001432
ENSMODP00000021414	ENSTGUP00000008104
ENSMODP00000013725	ENSTGUP00000016209
ENSMODP00000021523	ENSTGUP00000003586
ENSMODP00000011548	ENSTGUP00000008183
ENSMODP00000019299	ENSTGUP00000009149
ENSMODP00000022037	ENSTGUP00000012119
ENSMODP00000030807	ENSTGUP00000004446
ENSMODP00000016719	ENSTGUP00000001659
ENSMODP00000025787	ENSTGUP00000004017
ENSMODP00000011728	ENSTGUP00000011418
ENSMODP00000028759	ENSTGUP00000005238
ENSMODP00000006780	ENSTGUP00000010136
ENSMODP00000021852	ENSTGUP00000011899
ENSMODP00000025563	ENSTGUP00000017768
ENSMODP00000022841	ENSTGUP00000012833
ENSMODP00000021988	ENSTGUP00000001491
ENSMODP00000022436	ENSTGUP00000012482
ENSMODP00000004345	ENSTGUP00000009708
ENSMODP00000037855	ENSTGUP00000007374
ENSMODP00000019202	ENSTGUP00000005329
ENSMODP00000001457	ENSTGUP00000010324
ENSMODP00000025489	ENSTGUP00000002035
ENSMODP00000014093	ENSTGUP00000005122
ENSMODP00000012594	ENSTGUP00000012278
ENSMODP00000010237	ENSTGUP00000017871
ENSMODP00000010248	ENSTGUP00000008994
ENSMODP00000000934	ENSTGUP00000011042
ENSMODP00000003150	ENSTGUP00000010188
ENSMODP00000019976	ENSTGUP00000016885
ENSMODP00000006082	ENSTGUP00000003181
ENSMODP00000040702	ENSTGUP00000012655
ENSMODP00000020657	ENSTGUP00000010257
ENSMODP00000002766	ENSTGUP00000008637
ENSMODP00000000399	ENSTGUP00000002472
ENSMODP00000005825	ENSTGUP00000013395
ENSMODP00000011033	ENSTGUP00000015929
ENSMODP00000014368	ENSTGUP00000001737
ENSMODP00000025725	ENSTGUP00000008951
ENSMODP00000017239	ENSTGUP00000013296
ENSMODP00000008441	ENSTGUP00000008410
ENSMODP00000018248	ENSTGUP00000006432
ENSMODP00000016300	ENSTGUP00000005835
ENSMODP00000024624	ENSTGUP00000003923
ENSMODP00000013456	ENSTGUP00000000884
ENSMODP00000022110	ENSTGUP00000012182
ENSMODP00000023187	ENSTGUP00000016746
ENSMODP00000006952	ENSTGUP00000005437
ENSMODP00000034906	ENSTGUP00000006286
ENSMODP00000001893	ENSTGUP00000008030
ENSMODP00000016281	ENSTGUP00000001221
ENSMODP00000022210	ENSTGUP00000010711
ENSMODP00000023242	ENSTGUP00000005822
ENSMODP00000001219	ENSTGUP00000002872
ENSMODP00000003434	ENSTGUP00000006921
ENSMODP00000008501	ENSTGUP00000013882
ENSMODP00000032729	ENSTGUP00000013429
ENSMODP00000013337	ENSTGUP00000012456
ENSMODP00000023139	ENSTGUP00000003526
ENSMODP00000020292	ENSTGUP00000005556
ENSMODP00000021849	ENSTGUP00000011894
ENSMODP00000040586	ENSTGUP00000017097
ENSMODP00000005066	ENSTGUP00000000202
ENSMODP00000039503	ENSTGUP00000003799
ENSMODP00000035382	ENSTGUP00000008108
ENSMODP00000007208	ENSTGUP00000004720
ENSMODP00000007632	ENSTGUP00000004222
ENSMODP00000019745	ENSTGUP00000005395
ENSMODP00000005749	ENSTGUP00000010724
ENSMODP00000019494	ENSTGUP00000001219
ENSMODP00000035126	ENSTGUP00000014641
ENSMODP00000011937	ENSTGUP00000000881
ENSMODP00000023649	ENSTGUP00000001945
ENSMODP00000000328	ENSTGUP00000007234
ENSMODP00000039408	ENSTGUP00000005250
ENSMODP00000012595	ENSTGUP00000016740
ENSMODP00000001926	ENSTGUP00000011352
ENSMODP00000024807	ENSTGUP00000011066
ENSMODP00000002135	ENSTGUP00000005996
ENSMODP00000021741	ENSTGUP00000011226
ENSMODP00000038904	ENSTGUP00000001926
ENSMODP00000012579	ENSTGUP00000002445
ENSMODP00000023619	ENSTGUP00000008209
ENSMODP00000003794	ENSTGUP00000012270
ENSMODP00000033223	ENSTGUP00000001048
ENSMODP00000008393	ENSTGUP00000011962
ENSMODP00000009029	ENSTGUP00000008958
ENSMODP00000001300	ENSTGUP00000010906
ENSMODP00000008368	ENSTGUP00000006174
ENSMODP00000009421	ENSTGUP00000011381
ENSMODP00000010627	ENSTGUP00000000689
ENSMODP00000010403	ENSTGUP00000011764
ENSMODP00000011986	ENSTGUP00000013082
ENSMODP00000002576	ENSTGUP00000006982
ENSMODP00000008240	ENSTGUP00000000607
ENSMODP00000021761	ENSTGUP00000010454
ENSMODP00000001721	ENSTGUP00000008747
ENSMODP00000026291	ENSTGUP00000005848
ENSMODP00000017128	ENSTGUP00000012041
ENSMODP00000007108	ENSTGUP00000005815
ENSMODP00000004867	ENSTGUP00000014908
ENSMODP00000008673	ENSTGUP00000004692
ENSMODP00000005945	ENSTGUP00000006083
ENSMODP00000000301	ENSTGUP00000006837
ENSMODP00000010528	ENSTGUP00000009078
ENSMODP00000010073	ENSTGUP00000012124
ENSMODP00000032191	ENSTGUP00000003685
ENSMODP00000001101	ENSTGUP00000012127
ENSMODP00000023734	ENSTGUP00000016220
ENSMODP00000002815	ENSTGUP00000001763
ENSMODP00000002854	ENSTGUP00000011594
ENSMODP00000004406	ENSTGUP00000012363
ENSMODP00000009401	ENSTGUP00000005228
ENSMODP00000017551	ENSTGUP00000005043
ENSMODP00000001455	ENSTGUP00000005386
ENSMODP00000030254	ENSTGUP00000013604
ENSMODP00000015519	ENSTGUP00000005371
ENSMODP00000025939	ENSTGUP00000004674
ENSMODP00000029725	ENSTGUP00000005900
ENSMODP00000007595	ENSTGUP00000005650
ENSMODP00000000448	ENSTGUP00000003373
ENSMODP00000016476	ENSTGUP00000007689
ENSMODP00000013976	ENSTGUP00000012584
ENSMODP00000000581	ENSTGUP00000000529
ENSMODP00000021756	ENSTGUP00000011212
ENSMODP00000014791	ENSTGUP00000006583
ENSMODP00000007535	ENSTGUP00000004425
ENSMODP00000031416	ENSTGUP00000002345
ENSMODP00000014301	ENSTGUP00000016686
ENSMODP00000004279	ENSTGUP00000005261
ENSMODP00000022632	ENSTGUP00000018141
ENSMODP00000017986	ENSTGUP00000002014
ENSMODP00000016550	ENSTGUP00000000389
ENSMODP00000002057	ENSTGUP00000005844
ENSMODP00000023903	ENSTGUP00000015168
ENSMODP00000016112	ENSTGUP00000001233
ENSMODP00000011712	ENSTGUP00000011570
ENSMODP00000003168	ENSTGUP00000010026
ENSMODP00000006821	ENSTGUP00000012647
ENSMODP00000007341	ENSTGUP00000004309
ENSMODP00000023634	ENSTGUP00000008377
ENSMODP00000036418	ENSTGUP00000005293
ENSMODP00000000802	ENSTGUP00000002694
ENSMODP00000023352	ENSTGUP00000010754
ENSMODP00000011249	ENSTGUP00000008475
ENSMODP00000016105	ENSTGUP00000001236
ENSMODP00000005316	ENSTGUP00000002906
ENSMODP00000004548	ENSTGUP00000012753
ENSMODP00000000178	ENSTGUP00000009567
ENSMODP00000021711	ENSTGUP00000011244
ENSMODP00000022804	ENSTGUP00000013811
ENSMODP00000040099	ENSTGUP00000000924
ENSMODP00000025661	ENSTGUP00000004335
ENSMODP00000015049	ENSTGUP00000006106
ENSMODP00000005076	ENSTGUP00000000205
ENSMODP00000000410	ENSTGUP00000010970
ENSMODP00000022549	ENSTGUP00000014001
ENSMODP00000025381	ENSTGUP00000002294
ENSMODP00000022552	ENSTGUP00000012643
ENSMODP00000022480	ENSTGUP00000012569
ENSMODP00000000623	ENSTGUP00000002743
ENSMODP00000001469	ENSTGUP00000000440
ENSMODP00000035585	ENSTGUP00000008445
ENSMODP00000012855	ENSTGUP00000003210
ENSMODP00000018160	ENSTGUP00000004070
ENSMODP00000020356	ENSTGUP00000010422
ENSMODP00000003924	ENSTGUP00000001733
ENSMODP00000014627	ENSTGUP00000006254
ENSMODP00000023811	ENSTGUP00000010847
ENSMODP00000013896	ENSTGUP00000004058
ENSMODP00000015068	ENSTGUP00000013685
ENSMODP00000023432	ENSTGUP00000013227
ENSMODP00000000143	ENSTGUP00000008375
ENSMODP00000000708	ENSTGUP00000010941
ENSMODP00000003046	ENSTGUP00000008484
ENSMODP00000013666	ENSTGUP00000005133
ENSMODP00000003297	ENSTGUP00000000540
ENSMODP00000006859	ENSTGUP00000003731
ENSMODP00000005883	ENSTGUP00000006057
ENSMODP00000004209	ENSTGUP00000005208
ENSMODP00000019311	ENSTGUP00000008780
ENSMODP00000022689	ENSTGUP00000013923
ENSMODP00000018831	ENSTGUP00000009686
ENSMODP00000010999	ENSTGUP00000003827
ENSMODP00000024289	ENSTGUP00000002518
ENSMODP00000021901	ENSTGUP00000012179
ENSMODP00000024261	ENSTGUP00000006612
ENSMODP00000003590	ENSTGUP00000007351
ENSMODP00000037274	ENSTGUP00000014026
ENSMODP00000035224	ENSTGUP00000008383
ENSMODP00000036763	ENSTGUP00000008946
ENSMODP00000014386	ENSTGUP00000004400
ENSMODP00000021896	ENSTGUP00000011978
ENSMODP00000016277	ENSTGUP00000005813
ENSMODP00000024593	ENSTGUP00000003732
ENSMODP00000021325	ENSTGUP00000016567
ENSMODP00000012015	ENSTGUP00000009260
ENSMODP00000026268	ENSTGUP00000013958
ENSMODP00000014292	ENSTGUP00000004648
ENSMODP00000019360	ENSTGUP00000005312
ENSMODP00000011856	ENSTGUP00000008495
ENSMODP00000000810	ENSTGUP00000003910
ENSMODP00000010718	ENSTGUP00000013385
ENSMODP00000005938	ENSTGUP00000002733
ENSMODP00000000563	ENSTGUP00000007509
ENSMODP00000017785	ENSTGUP00000001061
ENSMODP00000024110	ENSTGUP00000016237
ENSMODP00000013246	ENSTGUP00000007898
ENSMODP00000021221	ENSTGUP00000007314
ENSMODP00000021193	ENSTGUP00000013893
ENSMODP00000032514	ENSTGUP00000003319
ENSMODP00000018198	ENSTGUP00000004787
ENSMODP00000003004	ENSTGUP00000006190
ENSMODP00000037026	ENSTGUP00000004646
ENSMODP00000014822	ENSTGUP00000005798
ENSMODP00000000717	ENSTGUP00000000146
ENSMODP00000003457	ENSTGUP00000001101
ENSMODP00000014686	ENSTGUP00000009281
ENSMODP00000018316	ENSTGUP00000002474
ENSMODP00000018999	ENSTGUP00000010619
ENSMODP00000013909	ENSTGUP00000004883
ENSMODP00000000153	ENSTGUP00000011015
ENSMODP00000015953	ENSTGUP00000012365
ENSMODP00000019118	ENSTGUP00000009503
ENSMODP00000000274	ENSTGUP00000007595
ENSMODP00000003057	ENSTGUP00000001540
ENSMODP00000001583	ENSTGUP00000014093
ENSMODP00000003418	ENSTGUP00000010357
ENSMODP00000007245	ENSTGUP00000000044
ENSMODP00000020592	ENSTGUP00000004120
ENSMODP00000032798	ENSTGUP00000013366
ENSMODP00000029853	ENSTGUP00000012902
ENSMODP00000000781	ENSTGUP00000002950
ENSMODP00000014920	ENSTGUP00000004988
ENSMODP00000002092	ENSTGUP00000000910
ENSMODP00000000470	ENSTGUP00000002494
ENSMODP00000001945	ENSTGUP00000012964
ENSMODP00000038091	ENSTGUP00000002098
ENSMODP00000031529	ENSTGUP00000000161
ENSMODP00000008086	ENSTGUP00000000624
ENSMODP00000025350	ENSTGUP00000002419
ENSMODP00000012346	ENSTGUP00000004212
ENSMODP00000009468	ENSTGUP00000012186
ENSMODP00000028132	ENSTGUP00000006154
ENSMODP00000014909	ENSTGUP00000009179
ENSMODP00000011901	ENSTGUP00000004916
ENSMODP00000005917	ENSTGUP00000000984
ENSMODP00000012674	ENSTGUP00000011844
ENSMODP00000007356	ENSTGUP00000005927
ENSMODP00000000841	ENSTGUP00000006987
ENSMODP00000006275	ENSTGUP00000006276
ENSMODP00000016942	ENSTGUP00000001196
ENSMODP00000000638	ENSTGUP00000009411
ENSMODP00000011165	ENSTGUP00000011938
ENSMODP00000019423	ENSTGUP00000001209
ENSMODP00000010254	ENSTGUP00000011591
ENSMODP00000021020	ENSTGUP00000007793
ENSMODP00000013732	ENSTGUP00000017625
ENSMODP00000018665	ENSTGUP00000009404
ENSMODP00000010615	ENSTGUP00000000687
ENSMODP00000004802	ENSTGUP00000006643
ENSMODP00000036056	ENSTGUP00000013490
ENSMODP00000003405	ENSTGUP00000003542
ENSMODP00000013195	ENSTGUP00000012441
ENSMODP00000026620	ENSTGUP00000010912
ENSMODP00000006868	ENSTGUP00000004890
ENSMODP00000016357	ENSTGUP00000013095
ENSMODP00000000517	ENSTGUP00000002801
ENSMODP00000007712	ENSTGUP00000007738
ENSMODP00000015558	ENSTGUP00000005073
ENSMODP00000004636	ENSTGUP00000017570
ENSMODP00000009652	ENSTGUP00000008483
ENSMODP00000019164	ENSTGUP00000009446
ENSMODP00000015248	ENSTGUP00000006331
ENSMODP00000017234	ENSTGUP00000003175
ENSMODP00000018653	ENSTGUP00000002781
ENSMODP00000040055	ENSTGUP00000003037
ENSMODP00000002305	ENSTGUP00000011390
ENSMODP00000008158	ENSTGUP00000005426
ENSMODP00000026206	ENSTGUP00000013944
ENSMODP00000021028	ENSTGUP00000011026
ENSMODP00000008944	ENSTGUP00000007532
ENSMODP00000008959	ENSTGUP00000002248
ENSMODP00000004935	ENSTGUP00000012710
ENSMODP00000006875	ENSTGUP00000011135
ENSMODP00000013643	ENSTGUP00000002777
ENSMODP00000023317	ENSTGUP00000017506
ENSMODP00000022857	ENSTGUP00000004464
ENSMODP00000009797	ENSTGUP00000018050
ENSMODP00000013278	ENSTGUP00000005598
ENSMODP00000034873	ENSTGUP00000005911
ENSMODP00000023457	ENSTGUP00000013257
ENSMODP00000027120	ENSTGUP00000001042
ENSMODP00000025432	ENSTGUP00000002177
ENSMODP00000019909	ENSTGUP00000010375
ENSMODP00000008380	ENSTGUP00000000937
ENSMODP00000023311	ENSTGUP00000013154
ENSMODP00000012669	ENSTGUP00000011847
ENSMODP00000025713	ENSTGUP00000009153
ENSMODP00000000804	ENSTGUP00000001610
ENSMODP00000012356	ENSTGUP00000011209
ENSMODP00000015429	ENSTGUP00000009384
ENSMODP00000015514	ENSTGUP00000009284
ENSMODP00000029130	ENSTGUP00000008805
ENSMODP00000023571	ENSTGUP00000004541
ENSMODP00000019547	ENSTGUP00000015174
ENSMODP00000017809	ENSTGUP00000013329
ENSMODP00000011099	ENSTGUP00000011460
ENSMODP00000021780	ENSTGUP00000011163
ENSMODP00000010129	ENSTGUP00000011607
ENSMODP00000017529	ENSTGUP00000001110
ENSMODP00000017003	ENSTGUP00000004571
ENSMODP00000031686	ENSTGUP00000006667
ENSMODP00000001228	ENSTGUP00000017817
ENSMODP00000034085	ENSTGUP00000012933
ENSMODP00000010160	ENSTGUP00000007767
ENSMODP00000021381	ENSTGUP00000007985
ENSMODP00000008088	ENSTGUP00000008611
ENSMODP00000006150	ENSTGUP00000007185
ENSMODP00000001206	ENSTGUP00000013253
ENSMODP00000015407	ENSTGUP00000006630
ENSMODP00000015423	ENSTGUP00000005165
ENSMODP00000021460	ENSTGUP00000008211
ENSMODP00000000334	ENSTGUP00000013207
ENSMODP00000006782	ENSTGUP00000004068
ENSMODP00000040798	ENSTGUP00000006749
ENSMODP00000027954	ENSTGUP00000017600
ENSMODP00000037282	ENSTGUP00000003897
ENSMODP00000036805	ENSTGUP00000007590
ENSMODP00000019134	ENSTGUP00000005902
ENSMODP00000004409	ENSTGUP00000001096
ENSMODP00000021609	ENSTGUP00000015463
ENSMODP00000002174	ENSTGUP00000006059
ENSMODP00000005870	ENSTGUP00000006333
ENSMODP00000019154	ENSTGUP00000005861
ENSMODP00000006183	ENSTGUP00000000707
ENSMODP00000014821	ENSTGUP00000001758
ENSMODP00000002716	ENSTGUP00000001746
ENSMODP00000003265	ENSTGUP00000003293
ENSMODP00000023937	ENSTGUP00000011493
ENSMODP00000026540	ENSTGUP00000008744
ENSMODP00000017421	ENSTGUP00000001843
ENSMODP00000023652	ENSTGUP00000001940
ENSMODP00000011928	ENSTGUP00000000885
ENSMODP00000000347	ENSTGUP00000007226
ENSMODP00000009129	ENSTGUP00000005417
ENSMODP00000035176	ENSTGUP00000004208
ENSMODP00000035948	ENSTGUP00000005218
ENSMODP00000004216	ENSTGUP00000007613
ENSMODP00000009872	ENSTGUP00000008396
ENSMODP00000017019	ENSTGUP00000011968
ENSMODP00000005420	ENSTGUP00000011012
ENSMODP00000014333	ENSTGUP00000010160
ENSMODP00000012383	ENSTGUP00000000240
ENSMODP00000000664	ENSTGUP00000009798
ENSMODP00000008004	ENSTGUP00000007483
ENSMODP00000026653	ENSTGUP00000010304
ENSMODP00000007138	ENSTGUP00000016558
ENSMODP00000008758	ENSTGUP00000009507
ENSMODP00000032264	ENSTGUP00000000260
ENSMODP00000024495	ENSTGUP00000016048
ENSMODP00000023936	ENSTGUP00000004987
ENSMODP00000016382	ENSTGUP00000001179
ENSMODP00000023575	ENSTGUP00000013635
ENSMODP00000005885	ENSTGUP00000005215
ENSMODP00000008720	ENSTGUP00000009526
ENSMODP00000003205	ENSTGUP00000007842
ENSMODP00000009840	ENSTGUP00000001470
ENSMODP00000025789	ENSTGUP00000008536
ENSMODP00000001116	ENSTGUP00000010665
ENSMODP00000022485	ENSTGUP00000012587
ENSMODP00000022700	ENSTGUP00000013778
ENSMODP00000020837	ENSTGUP00000008095
ENSMODP00000026870	ENSTGUP00000010926
ENSMODP00000016973	ENSTGUP00000009826
ENSMODP00000000779	ENSTGUP00000001455
ENSMODP00000007554	ENSTGUP00000012550
ENSMODP00000000167	ENSTGUP00000008364
ENSMODP00000008314	ENSTGUP00000003030
ENSMODP00000006785	ENSTGUP00000006119
ENSMODP00000035664	ENSTGUP00000009726
ENSMODP00000019345	ENSTGUP00000004682
ENSMODP00000005525	ENSTGUP00000000400
ENSMODP00000012633	ENSTGUP00000002033
ENSMODP00000010861	ENSTGUP00000008469
ENSMODP00000025460	ENSTGUP00000006683
ENSMODP00000020914	ENSTGUP00000011625
ENSMODP00000011787	ENSTGUP00000013317
ENSMODP00000032320	ENSTGUP00000013315
ENSMODP00000017157	ENSTGUP00000000184
ENSMODP00000026251	ENSTGUP00000005070
ENSMODP00000023701	ENSTGUP00000000290
ENSMODP00000031602	ENSTGUP00000001673
ENSMODP00000002024	ENSTGUP00000006261
ENSMODP00000006003	ENSTGUP00000000843
ENSMODP00000026396	ENSTGUP00000007049
ENSMODP00000019716	ENSTGUP00000011790
ENSMODP00000024764	ENSTGUP00000010615
ENSMODP00000018098	ENSTGUP00000013502
ENSMODP00000023766	ENSTGUP00000003353
ENSMODP00000021769	ENSTGUP00000008707
ENSMODP00000005146	ENSTGUP00000006743
ENSMODP00000017934	ENSTGUP00000002542
ENSMODP00000022913	ENSTGUP00000004134
ENSMODP00000016067	ENSTGUP00000004560
ENSMODP00000002934	ENSTGUP00000008574
ENSMODP00000010989	ENSTGUP00000010404
ENSMODP00000021979	ENSTGUP00000012276
ENSMODP00000007973	ENSTGUP00000004290
ENSMODP00000023398	ENSTGUP00000004597
ENSMODP00000001384	ENSTGUP00000012101
ENSMODP00000019259	ENSTGUP00000009335
ENSMODP00000013997	ENSTGUP00000012595
ENSMODP00000013292	ENSTGUP00000005595
ENSMODP00000017726	ENSTGUP00000002488
ENSMODP00000014936	ENSTGUP00000009158
ENSMODP00000007058	ENSTGUP00000005205
ENSMODP00000010872	ENSTGUP00000006279
ENSMODP00000014675	ENSTGUP00000010279
ENSMODP00000024271	ENSTGUP00000006670
ENSMODP00000013522	ENSTGUP00000011114
ENSMODP00000019752	ENSTGUP00000014898
ENSMODP00000010678	ENSTGUP00000016363
ENSMODP00000007589	ENSTGUP00000012338
ENSMODP00000033092	ENSTGUP00000002318
ENSMODP00000032479	ENSTGUP00000003640
ENSMODP00000030977	ENSTGUP00000001076
ENSMODP00000000150	ENSTGUP00000002350
ENSMODP00000039215	ENSTGUP00000008048
ENSMODP00000021440	ENSTGUP00000003611
ENSMODP00000021442	ENSTGUP00000004203
ENSMODP00000012111	ENSTGUP00000010733
ENSMODP00000040478	ENSTGUP00000010106
ENSMODP00000015628	ENSTGUP00000005509
ENSMODP00000013013	ENSTGUP00000005802
ENSMODP00000016735	ENSTGUP00000000473
ENSMODP00000001431	ENSTGUP00000008908
ENSMODP00000040930	ENSTGUP00000013076
ENSMODP00000013400	ENSTGUP00000000866
ENSMODP00000021893	ENSTGUP00000011967
ENSMODP00000017903	ENSTGUP00000006529
ENSMODP00000014570	ENSTGUP00000006289
ENSMODP00000021853	ENSTGUP00000011905
ENSMODP00000008954	ENSTGUP00000011852
ENSMODP00000010909	ENSTGUP00000011506
ENSMODP00000031856	ENSTGUP00000013249
ENSMODP00000003488	ENSTGUP00000013835
ENSMODP00000038341	ENSTGUP00000010222
ENSMODP00000013357	ENSTGUP00000011440
ENSMODP00000012606	ENSTGUP00000001396
ENSMODP00000013694	ENSTGUP00000010163
ENSMODP00000026310	ENSTGUP00000013862
ENSMODP00000000562	ENSTGUP00000009732
ENSMODP00000016163	ENSTGUP00000002324
ENSMODP00000016024	ENSTGUP00000002302
ENSMODP00000008565	ENSTGUP00000011908
ENSMODP00000026597	ENSTGUP00000011715
ENSMODP00000001031	ENSTGUP00000009982
ENSMODP00000012103	ENSTGUP00000008417
ENSMODP00000039126	ENSTGUP00000005558
ENSMODP00000038058	ENSTGUP00000009162
ENSMODP00000001883	ENSTGUP00000002649
ENSMODP00000001870	ENSTGUP00000002654
ENSMODP00000014952	ENSTGUP00000002923
ENSMODP00000040550	ENSTGUP00000013147
ENSMODP00000026585	ENSTGUP00000011752
ENSMODP00000024398	ENSTGUP00000007161
ENSMODP00000002593	ENSTGUP00000013577
ENSMODP00000004449	ENSTGUP00000009636
ENSMODP00000020139	ENSTGUP00000005765
ENSMODP00000009626	ENSTGUP00000007520
ENSMODP00000034739	ENSTGUP00000008571
ENSMODP00000036319	ENSTGUP00000011294
ENSMODP00000026099	ENSTGUP00000000358
ENSMODP00000033872	ENSTGUP00000016950
ENSMODP00000014839	ENSTGUP00000005806
ENSMODP00000008148	ENSTGUP00000012004
[truncated: 6,445 more rows]
