# Supplementary material for: Reconstruction of proto-vertebrate, proto-cyclostome and proto-gnathostome genomes provides new insights into early vertebrate evolution
Source: Nat Commun. 2021 Jul 23;12:4489. doi: 10.1038/s41467-021-24573-z (PMC8302630; doi:10.1038/s41467-021-24573-z)
Supplement: Supplementary file 4 — Supplementary Data 1 [file 41467_2021_24573_MOESM4_ESM.zip › SuppData1/orthologs/MONDO-TETNG.txt]

ENSMODP00000016222	ENSTNIP00000004863
ENSMODP00000022186	ENSTNIP00000000782
ENSMODP00000006413	ENSTNIP00000014782
ENSMODP00000012374	ENSTNIP00000018279
ENSMODP00000016247	ENSTNIP00000007712
ENSMODP00000009976	ENSTNIP00000010478
ENSMODP00000024314	ENSTNIP00000015128
ENSMODP00000023878	ENSTNIP00000018487
ENSMODP00000002624	ENSTNIP00000013577
ENSMODP00000020244	ENSTNIP00000006735
ENSMODP00000028608	ENSTNIP00000019716
ENSMODP00000031323	ENSTNIP00000005151
ENSMODP00000019742	ENSTNIP00000019148
ENSMODP00000023074	ENSTNIP00000021849
ENSMODP00000002660	ENSTNIP00000011698
ENSMODP00000002660	ENSTNIP00000005529
ENSMODP00000003267	ENSTNIP00000005402
ENSMODP00000011631	ENSTNIP00000004390
ENSMODP00000026393	ENSTNIP00000013161
ENSMODP00000020165	ENSTNIP00000020722
ENSMODP00000001568	ENSTNIP00000011565
ENSMODP00000020576	ENSTNIP00000006170
ENSMODP00000026284	ENSTNIP00000014150
ENSMODP00000028394	ENSTNIP00000010280
ENSMODP00000000677	ENSTNIP00000010281
ENSMODP00000023578	ENSTNIP00000010886
ENSMODP00000023578	ENSTNIP00000020690
ENSMODP00000020567	ENSTNIP00000006171
ENSMODP00000020567	ENSTNIP00000011460
ENSMODP00000000005	ENSTNIP00000017513
ENSMODP00000016701	ENSTNIP00000005138
ENSMODP00000021625	ENSTNIP00000016461
ENSMODP00000021625	ENSTNIP00000013509
ENSMODP00000024756	ENSTNIP00000012472
ENSMODP00000024090	ENSTNIP00000019321
ENSMODP00000034686	ENSTNIP00000011270
ENSMODP00000001331	ENSTNIP00000011480
ENSMODP00000001331	ENSTNIP00000016134
ENSMODP00000024667	ENSTNIP00000021926
ENSMODP00000011243	ENSTNIP00000003517
ENSMODP00000017560	ENSTNIP00000003418
ENSMODP00000026600	ENSTNIP00000004064
ENSMODP00000035512	ENSTNIP00000010517
ENSMODP00000014612	ENSTNIP00000018824
ENSMODP00000010442	ENSTNIP00000010483
ENSMODP00000008107	ENSTNIP00000016288
ENSMODP00000026124	ENSTNIP00000018141
ENSMODP00000011474	ENSTNIP00000016676
ENSMODP00000026122	ENSTNIP00000018140
ENSMODP00000023478	ENSTNIP00000020689
ENSMODP00000023478	ENSTNIP00000010887
ENSMODP00000015235	ENSTNIP00000022426
ENSMODP00000041284	ENSTNIP00000021883
ENSMODP00000004541	ENSTNIP00000018584
ENSMODP00000006867	ENSTNIP00000020563
ENSMODP00000000179	ENSTNIP00000020641
ENSMODP00000014712	ENSTNIP00000019827
ENSMODP00000004891	ENSTNIP00000007081
ENSMODP00000006523	ENSTNIP00000001653
ENSMODP00000012028	ENSTNIP00000020081
ENSMODP00000029754	ENSTNIP00000006467
ENSMODP00000012160	ENSTNIP00000000186
ENSMODP00000004041	ENSTNIP00000009228
ENSMODP00000022102	ENSTNIP00000013970
ENSMODP00000014171	ENSTNIP00000012496
ENSMODP00000015986	ENSTNIP00000020402
ENSMODP00000003492	ENSTNIP00000007715
ENSMODP00000007364	ENSTNIP00000004648
ENSMODP00000030239	ENSTNIP00000011922
ENSMODP00000013412	ENSTNIP00000017400
ENSMODP00000012859	ENSTNIP00000006361
ENSMODP00000040508	ENSTNIP00000021648
ENSMODP00000016741	ENSTNIP00000008907
ENSMODP00000037068	ENSTNIP00000004911
ENSMODP00000015720	ENSTNIP00000005718
ENSMODP00000000761	ENSTNIP00000013215
ENSMODP00000000761	ENSTNIP00000019644
ENSMODP00000036453	ENSTNIP00000011017
ENSMODP00000024298	ENSTNIP00000001471
ENSMODP00000024298	ENSTNIP00000015450
ENSMODP00000013611	ENSTNIP00000014174
ENSMODP00000002121	ENSTNIP00000006548
ENSMODP00000034167	ENSTNIP00000018720
ENSMODP00000021361	ENSTNIP00000006011
ENSMODP00000025206	ENSTNIP00000012789
ENSMODP00000023381	ENSTNIP00000007675
ENSMODP00000029105	ENSTNIP00000022151
ENSMODP00000011376	ENSTNIP00000002037
ENSMODP00000020886	ENSTNIP00000008097
ENSMODP00000013331	ENSTNIP00000011488
ENSMODP00000017273	ENSTNIP00000011323
ENSMODP00000013863	ENSTNIP00000014635
ENSMODP00000036044	ENSTNIP00000020177
ENSMODP00000022560	ENSTNIP00000015675
ENSMODP00000006951	ENSTNIP00000014001
ENSMODP00000032324	ENSTNIP00000014004
ENSMODP00000013900	ENSTNIP00000008502
ENSMODP00000017320	ENSTNIP00000011795
ENSMODP00000015229	ENSTNIP00000008278
ENSMODP00000025996	ENSTNIP00000019819
ENSMODP00000016389	ENSTNIP00000020469
ENSMODP00000000402	ENSTNIP00000016383
ENSMODP00000011765	ENSTNIP00000012306
ENSMODP00000019074	ENSTNIP00000007331
ENSMODP00000005435	ENSTNIP00000018800
ENSMODP00000016852	ENSTNIP00000018334
ENSMODP00000016852	ENSTNIP00000000638
ENSMODP00000000500	ENSTNIP00000020868
ENSMODP00000024292	ENSTNIP00000019031
ENSMODP00000024292	ENSTNIP00000016206
ENSMODP00000013464	ENSTNIP00000010267
ENSMODP00000004044	ENSTNIP00000013793
ENSMODP00000007893	ENSTNIP00000010816
ENSMODP00000021412	ENSTNIP00000003575
ENSMODP00000006018	ENSTNIP00000007340
ENSMODP00000023606	ENSTNIP00000016040
ENSMODP00000004519	ENSTNIP00000014011
ENSMODP00000004519	ENSTNIP00000002898
ENSMODP00000039634	ENSTNIP00000021443
ENSMODP00000037970	ENSTNIP00000019065
ENSMODP00000004963	ENSTNIP00000001502
ENSMODP00000016775	ENSTNIP00000007089
ENSMODP00000036437	ENSTNIP00000011020
ENSMODP00000005386	ENSTNIP00000009412
ENSMODP00000007425	ENSTNIP00000016188
ENSMODP00000006172	ENSTNIP00000005272
ENSMODP00000026554	ENSTNIP00000002453
ENSMODP00000005255	ENSTNIP00000010487
ENSMODP00000000790	ENSTNIP00000019645
ENSMODP00000020405	ENSTNIP00000013536
ENSMODP00000013497	ENSTNIP00000002580
ENSMODP00000002193	ENSTNIP00000010184
ENSMODP00000005016	ENSTNIP00000011332
ENSMODP00000021509	ENSTNIP00000016915
ENSMODP00000021545	ENSTNIP00000016960
ENSMODP00000002877	ENSTNIP00000011744
ENSMODP00000008929	ENSTNIP00000007098
ENSMODP00000008929	ENSTNIP00000018861
ENSMODP00000013499	ENSTNIP00000011521
ENSMODP00000034760	ENSTNIP00000012246
ENSMODP00000017133	ENSTNIP00000015807
ENSMODP00000031383	ENSTNIP00000004001
ENSMODP00000027887	ENSTNIP00000009462
ENSMODP00000006876	ENSTNIP00000019057
ENSMODP00000012731	ENSTNIP00000004593
ENSMODP00000001749	ENSTNIP00000021609
ENSMODP00000017923	ENSTNIP00000019191
ENSMODP00000012407	ENSTNIP00000017983
ENSMODP00000004582	ENSTNIP00000020654
ENSMODP00000007382	ENSTNIP00000016193
ENSMODP00000004284	ENSTNIP00000004730
ENSMODP00000020969	ENSTNIP00000013737
ENSMODP00000019075	ENSTNIP00000022314
ENSMODP00000019115	ENSTNIP00000021604
ENSMODP00000019115	ENSTNIP00000012073
ENSMODP00000012345	ENSTNIP00000018794
ENSMODP00000026928	ENSTNIP00000020092
ENSMODP00000018395	ENSTNIP00000009396
ENSMODP00000018395	ENSTNIP00000005167
ENSMODP00000013451	ENSTNIP00000006348
ENSMODP00000013531	ENSTNIP00000016316
ENSMODP00000033297	ENSTNIP00000003187
ENSMODP00000033297	ENSTNIP00000003719
ENSMODP00000019398	ENSTNIP00000011174
ENSMODP00000019398	ENSTNIP00000011717
ENSMODP00000003179	ENSTNIP00000016889
ENSMODP00000007000	ENSTNIP00000002630
ENSMODP00000024699	ENSTNIP00000013618
ENSMODP00000003320	ENSTNIP00000013679
ENSMODP00000021986	ENSTNIP00000012410
ENSMODP00000024349	ENSTNIP00000004170
ENSMODP00000022203	ENSTNIP00000000096
ENSMODP00000001020	ENSTNIP00000004169
ENSMODP00000025425	ENSTNIP00000019810
ENSMODP00000016658	ENSTNIP00000008001
ENSMODP00000024177	ENSTNIP00000012366
ENSMODP00000006059	ENSTNIP00000005750
ENSMODP00000013818	ENSTNIP00000015048
ENSMODP00000023168	ENSTNIP00000000796
ENSMODP00000006713	ENSTNIP00000010808
ENSMODP00000006713	ENSTNIP00000008567
ENSMODP00000016086	ENSTNIP00000022432
ENSMODP00000025150	ENSTNIP00000016575
ENSMODP00000000370	ENSTNIP00000021248
ENSMODP00000018131	ENSTNIP00000005097
ENSMODP00000005345	ENSTNIP00000015493
ENSMODP00000012871	ENSTNIP00000021220
ENSMODP00000017612	ENSTNIP00000019177
ENSMODP00000012865	ENSTNIP00000017433
ENSMODP00000013397	ENSTNIP00000000410
ENSMODP00000015857	ENSTNIP00000006791
ENSMODP00000015857	ENSTNIP00000015607
ENSMODP00000020847	ENSTNIP00000015045
ENSMODP00000004951	ENSTNIP00000004007
ENSMODP00000031789	ENSTNIP00000001462
ENSMODP00000031789	ENSTNIP00000013657
ENSMODP00000033636	ENSTNIP00000020379
ENSMODP00000017863	ENSTNIP00000008352
ENSMODP00000038839	ENSTNIP00000007481
ENSMODP00000023326	ENSTNIP00000019677
ENSMODP00000013862	ENSTNIP00000009421
ENSMODP00000005633	ENSTNIP00000013063
ENSMODP00000002353	ENSTNIP00000009402
ENSMODP00000020662	ENSTNIP00000004502
ENSMODP00000018114	ENSTNIP00000010409
ENSMODP00000003778	ENSTNIP00000017707
ENSMODP00000003778	ENSTNIP00000018493
ENSMODP00000016652	ENSTNIP00000014875
ENSMODP00000023397	ENSTNIP00000013202
ENSMODP00000023397	ENSTNIP00000012018
ENSMODP00000003368	ENSTNIP00000018958
ENSMODP00000000346	ENSTNIP00000023021
ENSMODP00000034629	ENSTNIP00000012426
ENSMODP00000034629	ENSTNIP00000012427
ENSMODP00000005649	ENSTNIP00000007261
ENSMODP00000019189	ENSTNIP00000000583
ENSMODP00000019192	ENSTNIP00000013315
ENSMODP00000015236	ENSTNIP00000007749
ENSMODP00000005729	ENSTNIP00000020639
ENSMODP00000011064	ENSTNIP00000019074
ENSMODP00000001454	ENSTNIP00000008726
ENSMODP00000021931	ENSTNIP00000005762
ENSMODP00000021931	ENSTNIP00000000686
ENSMODP00000024509	ENSTNIP00000005334
ENSMODP00000010755	ENSTNIP00000002104
ENSMODP00000010746	ENSTNIP00000020483
ENSMODP00000000909	ENSTNIP00000010273
ENSMODP00000000902	ENSTNIP00000010274
ENSMODP00000010740	ENSTNIP00000020485
ENSMODP00000016933	ENSTNIP00000015355
ENSMODP00000035258	ENSTNIP00000020495
ENSMODP00000000835	ENSTNIP00000006777
ENSMODP00000000835	ENSTNIP00000018579
ENSMODP00000024821	ENSTNIP00000017504
ENSMODP00000021392	ENSTNIP00000014347
ENSMODP00000021392	ENSTNIP00000015091
ENSMODP00000016401	ENSTNIP00000022535
ENSMODP00000002302	ENSTNIP00000013166
ENSMODP00000023618	ENSTNIP00000019489
ENSMODP00000017858	ENSTNIP00000008351
ENSMODP00000012397	ENSTNIP00000011343
ENSMODP00000003704	ENSTNIP00000009832
ENSMODP00000003835	ENSTNIP00000011695
ENSMODP00000002775	ENSTNIP00000012507
ENSMODP00000022195	ENSTNIP00000010059
ENSMODP00000019036	ENSTNIP00000008124
ENSMODP00000021585	ENSTNIP00000005460
ENSMODP00000017428	ENSTNIP00000020028
ENSMODP00000026323	ENSTNIP00000016240
ENSMODP00000007727	ENSTNIP00000018847
ENSMODP00000016781	ENSTNIP00000002068
ENSMODP00000006815	ENSTNIP00000005351
ENSMODP00000007822	ENSTNIP00000004489
ENSMODP00000033334	ENSTNIP00000006781
ENSMODP00000007124	ENSTNIP00000019601
ENSMODP00000026127	ENSTNIP00000015414
ENSMODP00000035640	ENSTNIP00000012771
ENSMODP00000006054	ENSTNIP00000016036
ENSMODP00000008417	ENSTNIP00000008856
ENSMODP00000015774	ENSTNIP00000017156
ENSMODP00000011325	ENSTNIP00000010967
ENSMODP00000009929	ENSTNIP00000005107
ENSMODP00000002001	ENSTNIP00000011131
ENSMODP00000004035	ENSTNIP00000013828
ENSMODP00000013128	ENSTNIP00000009154
ENSMODP00000013128	ENSTNIP00000009164
ENSMODP00000026470	ENSTNIP00000014948
ENSMODP00000016349	ENSTNIP00000005153
ENSMODP00000016349	ENSTNIP00000013909
ENSMODP00000016685	ENSTNIP00000007319
ENSMODP00000021636	ENSTNIP00000007704
ENSMODP00000001690	ENSTNIP00000021294
ENSMODP00000024626	ENSTNIP00000016469
ENSMODP00000017180	ENSTNIP00000009582
ENSMODP00000017180	ENSTNIP00000018175
ENSMODP00000010191	ENSTNIP00000015857
ENSMODP00000014773	ENSTNIP00000021291
ENSMODP00000008455	ENSTNIP00000008855
ENSMODP00000020177	ENSTNIP00000000564
ENSMODP00000015849	ENSTNIP00000004971
ENSMODP00000039941	ENSTNIP00000004957
ENSMODP00000018579	ENSTNIP00000008151
ENSMODP00000018579	ENSTNIP00000001004
ENSMODP00000040020	ENSTNIP00000022156
ENSMODP00000016929	ENSTNIP00000001946
ENSMODP00000016929	ENSTNIP00000005006
ENSMODP00000016948	ENSTNIP00000009610
ENSMODP00000016950	ENSTNIP00000009607
ENSMODP00000016932	ENSTNIP00000000276
ENSMODP00000025635	ENSTNIP00000011635
ENSMODP00000025635	ENSTNIP00000013963
ENSMODP00000025666	ENSTNIP00000016718
ENSMODP00000009215	ENSTNIP00000018027
ENSMODP00000005689	ENSTNIP00000011823
ENSMODP00000020264	ENSTNIP00000015408
ENSMODP00000010276	ENSTNIP00000005958
ENSMODP00000024418	ENSTNIP00000013297
ENSMODP00000024418	ENSTNIP00000012416
ENSMODP00000022105	ENSTNIP00000005978
ENSMODP00000010406	ENSTNIP00000009466
ENSMODP00000014796	ENSTNIP00000012902
ENSMODP00000037021	ENSTNIP00000011486
ENSMODP00000002608	ENSTNIP00000004438
ENSMODP00000018917	ENSTNIP00000014678
ENSMODP00000010074	ENSTNIP00000012223
ENSMODP00000023816	ENSTNIP00000005888
ENSMODP00000017578	ENSTNIP00000010928
ENSMODP00000017578	ENSTNIP00000021358
ENSMODP00000020393	ENSTNIP00000014563
ENSMODP00000020393	ENSTNIP00000008143
ENSMODP00000004989	ENSTNIP00000014905
ENSMODP00000015030	ENSTNIP00000008080
ENSMODP00000017783	ENSTNIP00000020628
ENSMODP00000017783	ENSTNIP00000013668
ENSMODP00000029570	ENSTNIP00000012089
ENSMODP00000004225	ENSTNIP00000018329
ENSMODP00000024791	ENSTNIP00000012257
ENSMODP00000017558	ENSTNIP00000020893
ENSMODP00000005034	ENSTNIP00000022303
ENSMODP00000028670	ENSTNIP00000015197
ENSMODP00000023005	ENSTNIP00000011646
ENSMODP00000013329	ENSTNIP00000017340
ENSMODP00000013329	ENSTNIP00000018295
ENSMODP00000012713	ENSTNIP00000014676
ENSMODP00000006389	ENSTNIP00000012347
ENSMODP00000007629	ENSTNIP00000002910
ENSMODP00000012781	ENSTNIP00000022222
ENSMODP00000012781	ENSTNIP00000012854
ENSMODP00000037511	ENSTNIP00000011254
ENSMODP00000000643	ENSTNIP00000021024
ENSMODP00000000643	ENSTNIP00000010120
ENSMODP00000014248	ENSTNIP00000003138
ENSMODP00000034116	ENSTNIP00000020783
ENSMODP00000023356	ENSTNIP00000002365
ENSMODP00000011237	ENSTNIP00000007116
ENSMODP00000034145	ENSTNIP00000007873
ENSMODP00000034463	ENSTNIP00000003073
ENSMODP00000029074	ENSTNIP00000015440
ENSMODP00000020748	ENSTNIP00000002945
ENSMODP00000020748	ENSTNIP00000010493
ENSMODP00000010196	ENSTNIP00000000060
ENSMODP00000024853	ENSTNIP00000011180
ENSMODP00000028979	ENSTNIP00000012573
ENSMODP00000001626	ENSTNIP00000018552
ENSMODP00000034890	ENSTNIP00000001236
ENSMODP00000007927	ENSTNIP00000013368
ENSMODP00000000814	ENSTNIP00000015175
ENSMODP00000000814	ENSTNIP00000020582
ENSMODP00000007157	ENSTNIP00000019695
ENSMODP00000004469	ENSTNIP00000012955
ENSMODP00000024590	ENSTNIP00000017286
ENSMODP00000001502	ENSTNIP00000001903
ENSMODP00000004693	ENSTNIP00000005786
ENSMODP00000004192	ENSTNIP00000018716
ENSMODP00000028503	ENSTNIP00000007349
ENSMODP00000025233	ENSTNIP00000008800
ENSMODP00000031563	ENSTNIP00000007586
ENSMODP00000028859	ENSTNIP00000013171
ENSMODP00000011235	ENSTNIP00000012491
ENSMODP00000019655	ENSTNIP00000019154
ENSMODP00000001450	ENSTNIP00000009836
ENSMODP00000001450	ENSTNIP00000006621
ENSMODP00000037216	ENSTNIP00000013169
ENSMODP00000020163	ENSTNIP00000020394
ENSMODP00000004914	ENSTNIP00000007224
ENSMODP00000008363	ENSTNIP00000005096
ENSMODP00000008363	ENSTNIP00000021793
ENSMODP00000023740	ENSTNIP00000021927
ENSMODP00000029161	ENSTNIP00000000313
ENSMODP00000019802	ENSTNIP00000011303
ENSMODP00000019802	ENSTNIP00000002396
ENSMODP00000013887	ENSTNIP00000011379
ENSMODP00000004893	ENSTNIP00000014388
ENSMODP00000004893	ENSTNIP00000008007
ENSMODP00000035754	ENSTNIP00000010066
ENSMODP00000035754	ENSTNIP00000018178
ENSMODP00000024714	ENSTNIP00000001223
ENSMODP00000020099	ENSTNIP00000011712
ENSMODP00000040556	ENSTNIP00000018212
ENSMODP00000022442	ENSTNIP00000010877
ENSMODP00000022442	ENSTNIP00000008480
ENSMODP00000018134	ENSTNIP00000020441
ENSMODP00000024244	ENSTNIP00000014310
ENSMODP00000006025	ENSTNIP00000008951
ENSMODP00000003796	ENSTNIP00000011694
ENSMODP00000020994	ENSTNIP00000005265
ENSMODP00000011509	ENSTNIP00000018050
ENSMODP00000004108	ENSTNIP00000007364
ENSMODP00000006215	ENSTNIP00000005574
ENSMODP00000016598	ENSTNIP00000022651
ENSMODP00000015178	ENSTNIP00000013428
ENSMODP00000011747	ENSTNIP00000004379
ENSMODP00000021456	ENSTNIP00000006105
ENSMODP00000022547	ENSTNIP00000007744
ENSMODP00000025985	ENSTNIP00000008380
ENSMODP00000035244	ENSTNIP00000016861
ENSMODP00000010540	ENSTNIP00000006950
ENSMODP00000015462	ENSTNIP00000018912
ENSMODP00000015462	ENSTNIP00000000581
ENSMODP00000028490	ENSTNIP00000017196
ENSMODP00000035353	ENSTNIP00000009478
ENSMODP00000007192	ENSTNIP00000019602
ENSMODP00000011498	ENSTNIP00000022315
ENSMODP00000011498	ENSTNIP00000012118
ENSMODP00000033084	ENSTNIP00000014813
ENSMODP00000012038	ENSTNIP00000011266
ENSMODP00000012038	ENSTNIP00000004367
ENSMODP00000012043	ENSTNIP00000004852
ENSMODP00000025712	ENSTNIP00000017224
ENSMODP00000036164	ENSTNIP00000001031
ENSMODP00000008837	ENSTNIP00000011008
ENSMODP00000035049	ENSTNIP00000015169
ENSMODP00000013890	ENSTNIP00000015050
ENSMODP00000023997	ENSTNIP00000007650
ENSMODP00000019174	ENSTNIP00000018688
ENSMODP00000006105	ENSTNIP00000012343
ENSMODP00000011310	ENSTNIP00000009061
ENSMODP00000038432	ENSTNIP00000011001
ENSMODP00000038094	ENSTNIP00000003743
ENSMODP00000007186	ENSTNIP00000020983
ENSMODP00000025808	ENSTNIP00000020818
ENSMODP00000011506	ENSTNIP00000020662
ENSMODP00000011506	ENSTNIP00000014553
ENSMODP00000019642	ENSTNIP00000013389
ENSMODP00000019642	ENSTNIP00000011277
ENSMODP00000013017	ENSTNIP00000006122
ENSMODP00000034038	ENSTNIP00000011641
ENSMODP00000024630	ENSTNIP00000007612
ENSMODP00000024630	ENSTNIP00000019840
ENSMODP00000007314	ENSTNIP00000011159
ENSMODP00000000807	ENSTNIP00000018578
ENSMODP00000025533	ENSTNIP00000022041
ENSMODP00000037551	ENSTNIP00000016879
ENSMODP00000001075	ENSTNIP00000009284
ENSMODP00000004183	ENSTNIP00000010691
ENSMODP00000037028	ENSTNIP00000010690
ENSMODP00000025394	ENSTNIP00000001130
ENSMODP00000025382	ENSTNIP00000004602
ENSMODP00000034209	ENSTNIP00000005961
ENSMODP00000034209	ENSTNIP00000012480
ENSMODP00000000451	ENSTNIP00000008075
ENSMODP00000000451	ENSTNIP00000011492
ENSMODP00000025104	ENSTNIP00000016114
ENSMODP00000003741	ENSTNIP00000009833
ENSMODP00000003741	ENSTNIP00000008391
ENSMODP00000016415	ENSTNIP00000007696
ENSMODP00000007578	ENSTNIP00000010751
ENSMODP00000007578	ENSTNIP00000006288
ENSMODP00000017159	ENSTNIP00000007904
ENSMODP00000001221	ENSTNIP00000019853
ENSMODP00000001221	ENSTNIP00000016462
ENSMODP00000002321	ENSTNIP00000005231
ENSMODP00000017940	ENSTNIP00000004847
ENSMODP00000015526	ENSTNIP00000022051
ENSMODP00000004828	ENSTNIP00000011331
ENSMODP00000011028	ENSTNIP00000021309
ENSMODP00000020372	ENSTNIP00000017657
ENSMODP00000010574	ENSTNIP00000006568
ENSMODP00000009583	ENSTNIP00000010646
ENSMODP00000026216	ENSTNIP00000011422
ENSMODP00000017759	ENSTNIP00000010597
ENSMODP00000018923	ENSTNIP00000006474
ENSMODP00000033680	ENSTNIP00000001510
ENSMODP00000038197	ENSTNIP00000002866
ENSMODP00000038197	ENSTNIP00000000411
ENSMODP00000002177	ENSTNIP00000018118
ENSMODP00000002177	ENSTNIP00000003737
ENSMODP00000011613	ENSTNIP00000006780
ENSMODP00000016140	ENSTNIP00000017158
ENSMODP00000018953	ENSTNIP00000007680
ENSMODP00000009558	ENSTNIP00000004308
ENSMODP00000002133	ENSTNIP00000017975
ENSMODP00000006650	ENSTNIP00000018739
ENSMODP00000007345	ENSTNIP00000011826
ENSMODP00000001843	ENSTNIP00000021262
ENSMODP00000000384	ENSTNIP00000020866
ENSMODP00000025829	ENSTNIP00000020812
ENSMODP00000014169	ENSTNIP00000019885
ENSMODP00000013383	ENSTNIP00000016795
ENSMODP00000006152	ENSTNIP00000010428
ENSMODP00000020206	ENSTNIP00000019018
ENSMODP00000021326	ENSTNIP00000017046
ENSMODP00000021326	ENSTNIP00000012546
ENSMODP00000020260	ENSTNIP00000006405
ENSMODP00000022127	ENSTNIP00000021960
ENSMODP00000024585	ENSTNIP00000018476
ENSMODP00000022138	ENSTNIP00000022437
ENSMODP00000022138	ENSTNIP00000013136
ENSMODP00000024224	ENSTNIP00000016528
ENSMODP00000024224	ENSTNIP00000007195
ENSMODP00000037712	ENSTNIP00000011522
ENSMODP00000022880	ENSTNIP00000014339
ENSMODP00000021633	ENSTNIP00000005917
ENSMODP00000021633	ENSTNIP00000012692
ENSMODP00000012958	ENSTNIP00000022223
ENSMODP00000012958	ENSTNIP00000014710
ENSMODP00000006141	ENSTNIP00000001157
ENSMODP00000012151	ENSTNIP00000021828
ENSMODP00000038229	ENSTNIP00000015014
ENSMODP00000038229	ENSTNIP00000002105
ENSMODP00000013223	ENSTNIP00000019290
ENSMODP00000013223	ENSTNIP00000019257
ENSMODP00000018288	ENSTNIP00000010470
ENSMODP00000020371	ENSTNIP00000010528
ENSMODP00000020371	ENSTNIP00000018325
ENSMODP00000024020	ENSTNIP00000013983
ENSMODP00000027864	ENSTNIP00000021073
ENSMODP00000027864	ENSTNIP00000017705
ENSMODP00000035953	ENSTNIP00000013822
ENSMODP00000004283	ENSTNIP00000011693
ENSMODP00000009105	ENSTNIP00000006587
ENSMODP00000001146	ENSTNIP00000007298
ENSMODP00000001146	ENSTNIP00000014555
ENSMODP00000023122	ENSTNIP00000015727
ENSMODP00000014640	ENSTNIP00000011236
ENSMODP00000016641	ENSTNIP00000009498
ENSMODP00000019725	ENSTNIP00000001680
ENSMODP00000019725	ENSTNIP00000011155
ENSMODP00000016921	ENSTNIP00000017756
ENSMODP00000011273	ENSTNIP00000008752
ENSMODP00000025604	ENSTNIP00000013233
ENSMODP00000009936	ENSTNIP00000012183
ENSMODP00000017343	ENSTNIP00000011984
ENSMODP00000020508	ENSTNIP00000015509
ENSMODP00000002789	ENSTNIP00000019113
ENSMODP00000022250	ENSTNIP00000007834
ENSMODP00000003583	ENSTNIP00000013674
ENSMODP00000011192	ENSTNIP00000015346
ENSMODP00000023723	ENSTNIP00000016368
ENSMODP00000001117	ENSTNIP00000002824
ENSMODP00000022920	ENSTNIP00000011151
ENSMODP00000033234	ENSTNIP00000013376
ENSMODP00000015131	ENSTNIP00000000423
ENSMODP00000017053	ENSTNIP00000008611
ENSMODP00000012030	ENSTNIP00000016807
ENSMODP00000014545	ENSTNIP00000002777
ENSMODP00000015214	ENSTNIP00000009476
ENSMODP00000012900	ENSTNIP00000018844
ENSMODP00000009001	ENSTNIP00000014728
ENSMODP00000009001	ENSTNIP00000007486
ENSMODP00000003619	ENSTNIP00000016779
ENSMODP00000003619	ENSTNIP00000017498
ENSMODP00000003336	ENSTNIP00000012220
ENSMODP00000003336	ENSTNIP00000015072
ENSMODP00000020450	ENSTNIP00000021437
ENSMODP00000006508	ENSTNIP00000014296
ENSMODP00000003636	ENSTNIP00000006205
ENSMODP00000010412	ENSTNIP00000016990
ENSMODP00000010412	ENSTNIP00000016268
ENSMODP00000019135	ENSTNIP00000014178
ENSMODP00000020242	ENSTNIP00000007894
ENSMODP00000008035	ENSTNIP00000012004
ENSMODP00000017981	ENSTNIP00000008339
ENSMODP00000017981	ENSTNIP00000012537
ENSMODP00000007047	ENSTNIP00000009503
ENSMODP00000011322	ENSTNIP00000010572
ENSMODP00000021927	ENSTNIP00000005158
ENSMODP00000026493	ENSTNIP00000017321
ENSMODP00000018082	ENSTNIP00000015935
ENSMODP00000016445	ENSTNIP00000013902
ENSMODP00000037709	ENSTNIP00000018480
ENSMODP00000000740	ENSTNIP00000005346
ENSMODP00000009858	ENSTNIP00000011559
ENSMODP00000009575	ENSTNIP00000015827
ENSMODP00000021575	ENSTNIP00000016789
ENSMODP00000038702	ENSTNIP00000018413
ENSMODP00000011718	ENSTNIP00000011852
ENSMODP00000014505	ENSTNIP00000017986
ENSMODP00000014505	ENSTNIP00000022115
ENSMODP00000020838	ENSTNIP00000007120
ENSMODP00000011971	ENSTNIP00000014694
ENSMODP00000015208	ENSTNIP00000014081
ENSMODP00000017666	ENSTNIP00000019882
ENSMODP00000002268	ENSTNIP00000014236
ENSMODP00000033852	ENSTNIP00000020719
ENSMODP00000012204	ENSTNIP00000016667
ENSMODP00000009679	ENSTNIP00000013704
ENSMODP00000006685	ENSTNIP00000022713
ENSMODP00000037070	ENSTNIP00000012925
ENSMODP00000013501	ENSTNIP00000020923
ENSMODP00000007285	ENSTNIP00000011784
ENSMODP00000014942	ENSTNIP00000011511
ENSMODP00000019529	ENSTNIP00000016400
ENSMODP00000022314	ENSTNIP00000011179
ENSMODP00000010391	ENSTNIP00000004831
ENSMODP00000010391	ENSTNIP00000016989
ENSMODP00000022783	ENSTNIP00000018778
ENSMODP00000006646	ENSTNIP00000006446
ENSMODP00000006646	ENSTNIP00000003653
ENSMODP00000022543	ENSTNIP00000019336
ENSMODP00000022543	ENSTNIP00000014761
ENSMODP00000016502	ENSTNIP00000019391
ENSMODP00000016502	ENSTNIP00000012876
ENSMODP00000014221	ENSTNIP00000006894
ENSMODP00000017230	ENSTNIP00000011884
ENSMODP00000014738	ENSTNIP00000007289
ENSMODP00000035593	ENSTNIP00000016351
ENSMODP00000035593	ENSTNIP00000014803
ENSMODP00000008768	ENSTNIP00000015818
ENSMODP00000025824	ENSTNIP00000020815
ENSMODP00000022198	ENSTNIP00000010045
ENSMODP00000024262	ENSTNIP00000022447
ENSMODP00000009347	ENSTNIP00000014542
ENSMODP00000026857	ENSTNIP00000017880
ENSMODP00000020173	ENSTNIP00000006374
ENSMODP00000017698	ENSTNIP00000006749
ENSMODP00000003066	ENSTNIP00000001875
ENSMODP00000022677	ENSTNIP00000002393
ENSMODP00000000573	ENSTNIP00000013408
ENSMODP00000026042	ENSTNIP00000015062
ENSMODP00000002568	ENSTNIP00000010992
ENSMODP00000030466	ENSTNIP00000002713
ENSMODP00000028496	ENSTNIP00000006669
ENSMODP00000040249	ENSTNIP00000020843
ENSMODP00000018323	ENSTNIP00000022474
ENSMODP00000011583	ENSTNIP00000006067
ENSMODP00000022584	ENSTNIP00000014513
ENSMODP00000031583	ENSTNIP00000017242
ENSMODP00000012587	ENSTNIP00000005424
ENSMODP00000022830	ENSTNIP00000019503
ENSMODP00000010747	ENSTNIP00000020777
ENSMODP00000022570	ENSTNIP00000010867
ENSMODP00000005573	ENSTNIP00000016923
ENSMODP00000022320	ENSTNIP00000007240
ENSMODP00000012905	ENSTNIP00000008450
ENSMODP00000020538	ENSTNIP00000006442
ENSMODP00000023494	ENSTNIP00000006604
ENSMODP00000007206	ENSTNIP00000012315
ENSMODP00000007658	ENSTNIP00000016892
ENSMODP00000019917	ENSTNIP00000011170
ENSMODP00000014818	ENSTNIP00000020513
ENSMODP00000001348	ENSTNIP00000001464
ENSMODP00000017716	ENSTNIP00000014602
ENSMODP00000017716	ENSTNIP00000008968
ENSMODP00000005415	ENSTNIP00000010201
ENSMODP00000018843	ENSTNIP00000018612
ENSMODP00000013520	ENSTNIP00000020093
ENSMODP00000021426	ENSTNIP00000010191
ENSMODP00000022621	ENSTNIP00000010847
ENSMODP00000014282	ENSTNIP00000018315
ENSMODP00000009234	ENSTNIP00000003156
ENSMODP00000009234	ENSTNIP00000016743
ENSMODP00000018720	ENSTNIP00000018867
ENSMODP00000033769	ENSTNIP00000014315
ENSMODP00000015346	ENSTNIP00000014400
ENSMODP00000039908	ENSTNIP00000008244
ENSMODP00000006931	ENSTNIP00000015983
ENSMODP00000023180	ENSTNIP00000012827
ENSMODP00000023180	ENSTNIP00000019366
ENSMODP00000001342	ENSTNIP00000009911
ENSMODP00000032390	ENSTNIP00000012114
ENSMODP00000006350	ENSTNIP00000018732
ENSMODP00000000396	ENSTNIP00000011940
ENSMODP00000009711	ENSTNIP00000002504
ENSMODP00000004776	ENSTNIP00000015535
ENSMODP00000004776	ENSTNIP00000010163
ENSMODP00000028686	ENSTNIP00000013742
ENSMODP00000006606	ENSTNIP00000019596
ENSMODP00000005294	ENSTNIP00000018105
ENSMODP00000005294	ENSTNIP00000017590
ENSMODP00000013045	ENSTNIP00000002204
ENSMODP00000006501	ENSTNIP00000005277
ENSMODP00000039132	ENSTNIP00000009544
ENSMODP00000039132	ENSTNIP00000022170
ENSMODP00000022162	ENSTNIP00000003642
ENSMODP00000034639	ENSTNIP00000005626
ENSMODP00000021111	ENSTNIP00000022218
ENSMODP00000021111	ENSTNIP00000012858
ENSMODP00000026057	ENSTNIP00000007519
ENSMODP00000021299	ENSTNIP00000020693
ENSMODP00000011450	ENSTNIP00000016710
ENSMODP00000011450	ENSTNIP00000021717
ENSMODP00000005514	ENSTNIP00000016161
ENSMODP00000022967	ENSTNIP00000010388
ENSMODP00000022967	ENSTNIP00000000465
ENSMODP00000014162	ENSTNIP00000012497
ENSMODP00000004930	ENSTNIP00000003113
ENSMODP00000022648	ENSTNIP00000010852
ENSMODP00000007656	ENSTNIP00000013070
ENSMODP00000012236	ENSTNIP00000022085
ENSMODP00000023567	ENSTNIP00000022519
ENSMODP00000011739	ENSTNIP00000002325
ENSMODP00000009725	ENSTNIP00000018756
ENSMODP00000011444	ENSTNIP00000014550
ENSMODP00000000791	ENSTNIP00000021295
ENSMODP00000007665	ENSTNIP00000008975
ENSMODP00000016797	ENSTNIP00000001988
ENSMODP00000013686	ENSTNIP00000000011
ENSMODP00000016776	ENSTNIP00000003546
ENSMODP00000018496	ENSTNIP00000014788
ENSMODP00000006345	ENSTNIP00000013100
ENSMODP00000016596	ENSTNIP00000013020
ENSMODP00000041145	ENSTNIP00000018093
ENSMODP00000039008	ENSTNIP00000014063
ENSMODP00000012361	ENSTNIP00000009500
ENSMODP00000012361	ENSTNIP00000004455
ENSMODP00000019624	ENSTNIP00000013126
ENSMODP00000019624	ENSTNIP00000002187
ENSMODP00000029521	ENSTNIP00000018941
ENSMODP00000028518	ENSTNIP00000010541
ENSMODP00000019885	ENSTNIP00000017023
ENSMODP00000019885	ENSTNIP00000007293
ENSMODP00000009492	ENSTNIP00000004821
ENSMODP00000009492	ENSTNIP00000021472
ENSMODP00000037713	ENSTNIP00000018308
ENSMODP00000008297	ENSTNIP00000011090
ENSMODP00000041050	ENSTNIP00000020499
ENSMODP00000015319	ENSTNIP00000002946
ENSMODP00000016412	ENSTNIP00000006886
ENSMODP00000020476	ENSTNIP00000015430
ENSMODP00000007520	ENSTNIP00000010754
ENSMODP00000007520	ENSTNIP00000015987
ENSMODP00000016920	ENSTNIP00000015356
ENSMODP00000010465	ENSTNIP00000009640
ENSMODP00000037611	ENSTNIP00000003072
ENSMODP00000027434	ENSTNIP00000017097
ENSMODP00000027434	ENSTNIP00000013340
ENSMODP00000009371	ENSTNIP00000012938
ENSMODP00000009371	ENSTNIP00000005628
ENSMODP00000023057	ENSTNIP00000018316
ENSMODP00000024083	ENSTNIP00000019324
ENSMODP00000000697	ENSTNIP00000016172
ENSMODP00000003756	ENSTNIP00000005073
ENSMODP00000007149	ENSTNIP00000020547
ENSMODP00000007149	ENSTNIP00000019446
ENSMODP00000022846	ENSTNIP00000018776
ENSMODP00000029205	ENSTNIP00000022337
ENSMODP00000032819	ENSTNIP00000003927
ENSMODP00000025861	ENSTNIP00000005249
ENSMODP00000026080	ENSTNIP00000010563
ENSMODP00000002644	ENSTNIP00000020242
ENSMODP00000023968	ENSTNIP00000005814
ENSMODP00000023159	ENSTNIP00000012774
ENSMODP00000023159	ENSTNIP00000022570
ENSMODP00000012617	ENSTNIP00000022077
ENSMODP00000004167	ENSTNIP00000005578
ENSMODP00000008127	ENSTNIP00000018533
ENSMODP00000021102	ENSTNIP00000017093
ENSMODP00000022295	ENSTNIP00000022777
ENSMODP00000009523	ENSTNIP00000017468
ENSMODP00000007529	ENSTNIP00000018563
ENSMODP00000006828	ENSTNIP00000019844
ENSMODP00000021481	ENSTNIP00000016523
ENSMODP00000000973	ENSTNIP00000013546
ENSMODP00000000973	ENSTNIP00000018391
ENSMODP00000009022	ENSTNIP00000019774
ENSMODP00000024816	ENSTNIP00000006873
ENSMODP00000026685	ENSTNIP00000007914
ENSMODP00000024160	ENSTNIP00000010744
ENSMODP00000024160	ENSTNIP00000015714
ENSMODP00000019294	ENSTNIP00000013321
ENSMODP00000003329	ENSTNIP00000017267
ENSMODP00000015764	ENSTNIP00000006436
ENSMODP00000016827	ENSTNIP00000008774
ENSMODP00000018754	ENSTNIP00000019170
ENSMODP00000016996	ENSTNIP00000018077
ENSMODP00000018312	ENSTNIP00000005871
ENSMODP00000008873	ENSTNIP00000015257
ENSMODP00000004395	ENSTNIP00000019008
ENSMODP00000019727	ENSTNIP00000016281
ENSMODP00000020529	ENSTNIP00000009848
ENSMODP00000009731	ENSTNIP00000018805
ENSMODP00000019213	ENSTNIP00000014704
ENSMODP00000021938	ENSTNIP00000012061
ENSMODP00000020250	ENSTNIP00000006738
ENSMODP00000006799	ENSTNIP00000011044
ENSMODP00000006799	ENSTNIP00000007277
ENSMODP00000023145	ENSTNIP00000002864
ENSMODP00000023145	ENSTNIP00000022973
ENSMODP00000022854	ENSTNIP00000001734
ENSMODP00000012554	ENSTNIP00000008404
ENSMODP00000024290	ENSTNIP00000000097
ENSMODP00000009668	ENSTNIP00000006183
ENSMODP00000037418	ENSTNIP00000019956
ENSMODP00000005706	ENSTNIP00000006137
ENSMODP00000020931	ENSTNIP00000001639
ENSMODP00000032325	ENSTNIP00000007451
ENSMODP00000032325	ENSTNIP00000020608
ENSMODP00000013118	ENSTNIP00000018919
ENSMODP00000023956	ENSTNIP00000019035
ENSMODP00000026659	ENSTNIP00000017231
ENSMODP00000015702	ENSTNIP00000018943
ENSMODP00000015702	ENSTNIP00000011965
ENSMODP00000018616	ENSTNIP00000006212
ENSMODP00000018616	ENSTNIP00000022697
ENSMODP00000017313	ENSTNIP00000005896
ENSMODP00000009360	ENSTNIP00000022244
ENSMODP00000009360	ENSTNIP00000017121
ENSMODP00000002937	ENSTNIP00000007245
ENSMODP00000022964	ENSTNIP00000021783
ENSMODP00000026023	ENSTNIP00000016209
ENSMODP00000041213	ENSTNIP00000019240
ENSMODP00000002256	ENSTNIP00000001191
ENSMODP00000032861	ENSTNIP00000006301
ENSMODP00000000186	ENSTNIP00000002293
ENSMODP00000001131	ENSTNIP00000018562
ENSMODP00000008312	ENSTNIP00000002879
ENSMODP00000002898	ENSTNIP00000015641
ENSMODP00000002609	ENSTNIP00000013128
ENSMODP00000003624	ENSTNIP00000011985
ENSMODP00000022451	ENSTNIP00000010943
ENSMODP00000016383	ENSTNIP00000018089
ENSMODP00000014104	ENSTNIP00000023115
ENSMODP00000036781	ENSTNIP00000009023
ENSMODP00000011965	ENSTNIP00000022027
ENSMODP00000002597	ENSTNIP00000014215
ENSMODP00000002597	ENSTNIP00000006162
ENSMODP00000025440	ENSTNIP00000017232
ENSMODP00000022264	ENSTNIP00000007837
ENSMODP00000036209	ENSTNIP00000008499
ENSMODP00000013319	ENSTNIP00000013021
ENSMODP00000014638	ENSTNIP00000019618
ENSMODP00000017946	ENSTNIP00000018416
ENSMODP00000017800	ENSTNIP00000003078
ENSMODP00000025750	ENSTNIP00000003192
ENSMODP00000000418	ENSTNIP00000009158
ENSMODP00000023657	ENSTNIP00000014266
ENSMODP00000003236	ENSTNIP00000015002
ENSMODP00000006339	ENSTNIP00000008315
ENSMODP00000010824	ENSTNIP00000015692
ENSMODP00000017894	ENSTNIP00000018853
ENSMODP00000009961	ENSTNIP00000000406
ENSMODP00000009961	ENSTNIP00000014734
ENSMODP00000017678	ENSTNIP00000020405
ENSMODP00000017481	ENSTNIP00000020034
ENSMODP00000021054	ENSTNIP00000015962
ENSMODP00000030235	ENSTNIP00000006804
ENSMODP00000002004	ENSTNIP00000009331
ENSMODP00000002004	ENSTNIP00000014547
ENSMODP00000035395	ENSTNIP00000002033
ENSMODP00000011557	ENSTNIP00000012429
ENSMODP00000030221	ENSTNIP00000001312
ENSMODP00000032196	ENSTNIP00000012548
ENSMODP00000021356	ENSTNIP00000008652
ENSMODP00000024127	ENSTNIP00000019776
ENSMODP00000024127	ENSTNIP00000006415
ENSMODP00000033908	ENSTNIP00000021497
ENSMODP00000033908	ENSTNIP00000020704
ENSMODP00000021350	ENSTNIP00000021496
ENSMODP00000021350	ENSTNIP00000020703
ENSMODP00000037078	ENSTNIP00000010346
ENSMODP00000017312	ENSTNIP00000021367
ENSMODP00000037951	ENSTNIP00000014454
ENSMODP00000009275	ENSTNIP00000000985
ENSMODP00000022752	ENSTNIP00000009802
ENSMODP00000024819	ENSTNIP00000006874
ENSMODP00000012203	ENSTNIP00000015474
ENSMODP00000000907	ENSTNIP00000009875
ENSMODP00000017492	ENSTNIP00000020036
ENSMODP00000017492	ENSTNIP00000012134
ENSMODP00000009700	ENSTNIP00000017355
ENSMODP00000003515	ENSTNIP00000015974
ENSMODP00000024280	ENSTNIP00000015129
ENSMODP00000002800	ENSTNIP00000007468
ENSMODP00000000114	ENSTNIP00000020643
ENSMODP00000000114	ENSTNIP00000002256
ENSMODP00000015872	ENSTNIP00000017480
ENSMODP00000036012	ENSTNIP00000018770
ENSMODP00000036012	ENSTNIP00000017481
ENSMODP00000012021	ENSTNIP00000020246
ENSMODP00000001370	ENSTNIP00000020828
ENSMODP00000000741	ENSTNIP00000020593
ENSMODP00000010072	ENSTNIP00000015855
ENSMODP00000012052	ENSTNIP00000013468
ENSMODP00000009159	ENSTNIP00000016745
ENSMODP00000034350	ENSTNIP00000019131
ENSMODP00000014850	ENSTNIP00000008792
ENSMODP00000014850	ENSTNIP00000017724
ENSMODP00000027603	ENSTNIP00000011805
ENSMODP00000038176	ENSTNIP00000009562
ENSMODP00000010203	ENSTNIP00000018930
ENSMODP00000017470	ENSTNIP00000021636
ENSMODP00000021535	ENSTNIP00000002103
ENSMODP00000013260	ENSTNIP00000009468
ENSMODP00000013260	ENSTNIP00000009311
ENSMODP00000033015	ENSTNIP00000010742
ENSMODP00000033015	ENSTNIP00000015722
ENSMODP00000012275	ENSTNIP00000017984
ENSMODP00000019009	ENSTNIP00000013260
ENSMODP00000005715	ENSTNIP00000021223
ENSMODP00000002463	ENSTNIP00000006946
ENSMODP00000002463	ENSTNIP00000018192
ENSMODP00000021710	ENSTNIP00000021666
ENSMODP00000012392	ENSTNIP00000015467
ENSMODP00000023367	ENSTNIP00000022722
ENSMODP00000023367	ENSTNIP00000002466
ENSMODP00000031085	ENSTNIP00000010429
ENSMODP00000036939	ENSTNIP00000015663
ENSMODP00000020479	ENSTNIP00000015429
ENSMODP00000016595	ENSTNIP00000014697
ENSMODP00000001638	ENSTNIP00000018005
ENSMODP00000001638	ENSTNIP00000010111
ENSMODP00000017712	ENSTNIP00000007687
ENSMODP00000005879	ENSTNIP00000011681
ENSMODP00000022055	ENSTNIP00000022290
ENSMODP00000022055	ENSTNIP00000019465
ENSMODP00000006593	ENSTNIP00000001694
ENSMODP00000001554	ENSTNIP00000020428
ENSMODP00000031019	ENSTNIP00000000832
ENSMODP00000031019	ENSTNIP00000014762
ENSMODP00000015259	ENSTNIP00000012932
ENSMODP00000005650	ENSTNIP00000013466
ENSMODP00000005650	ENSTNIP00000018817
ENSMODP00000003290	ENSTNIP00000013733
ENSMODP00000006023	ENSTNIP00000008162
ENSMODP00000011933	ENSTNIP00000007241
ENSMODP00000019199	ENSTNIP00000019757
ENSMODP00000019199	ENSTNIP00000007393
ENSMODP00000005932	ENSTNIP00000020475
ENSMODP00000010233	ENSTNIP00000014844
ENSMODP00000010233	ENSTNIP00000020138
ENSMODP00000002434	ENSTNIP00000009773
ENSMODP00000011834	ENSTNIP00000020245
ENSMODP00000014223	ENSTNIP00000009624
ENSMODP00000014223	ENSTNIP00000015413
ENSMODP00000020783	ENSTNIP00000002113
ENSMODP00000000793	ENSTNIP00000004960
ENSMODP00000000793	ENSTNIP00000021556
ENSMODP00000034936	ENSTNIP00000010527
ENSMODP00000034936	ENSTNIP00000018300
ENSMODP00000033076	ENSTNIP00000013518
ENSMODP00000008112	ENSTNIP00000019694
ENSMODP00000015125	ENSTNIP00000019656
ENSMODP00000019371	ENSTNIP00000020367
ENSMODP00000024524	ENSTNIP00000016455
ENSMODP00000017789	ENSTNIP00000002882
ENSMODP00000008135	ENSTNIP00000013054
ENSMODP00000003932	ENSTNIP00000014140
ENSMODP00000003932	ENSTNIP00000014023
ENSMODP00000018051	ENSTNIP00000012893
ENSMODP00000018051	ENSTNIP00000002810
ENSMODP00000012026	ENSTNIP00000007442
ENSMODP00000009589	ENSTNIP00000004513
ENSMODP00000000639	ENSTNIP00000013404
ENSMODP00000020038	ENSTNIP00000004977
ENSMODP00000020038	ENSTNIP00000017079
ENSMODP00000008498	ENSTNIP00000005519
ENSMODP00000023369	ENSTNIP00000016935
ENSMODP00000001142	ENSTNIP00000003253
ENSMODP00000001142	ENSTNIP00000016143
ENSMODP00000024847	ENSTNIP00000009323
ENSMODP00000036121	ENSTNIP00000013916
ENSMODP00000021480	ENSTNIP00000014949
ENSMODP00000021948	ENSTNIP00000013037
ENSMODP00000013556	ENSTNIP00000007753
ENSMODP00000011601	ENSTNIP00000022867
ENSMODP00000008649	ENSTNIP00000015018
ENSMODP00000002901	ENSTNIP00000009747
ENSMODP00000040987	ENSTNIP00000012918
ENSMODP00000015350	ENSTNIP00000020498
ENSMODP00000017278	ENSTNIP00000011796
ENSMODP00000024179	ENSTNIP00000005991
ENSMODP00000012033	ENSTNIP00000012895
ENSMODP00000010668	ENSTNIP00000020488
ENSMODP00000037792	ENSTNIP00000009141
ENSMODP00000014851	ENSTNIP00000005704
ENSMODP00000013914	ENSTNIP00000008503
ENSMODP00000014568	ENSTNIP00000019816
ENSMODP00000021861	ENSTNIP00000022498
ENSMODP00000011775	ENSTNIP00000005085
ENSMODP00000012321	ENSTNIP00000008585
ENSMODP00000016525	ENSTNIP00000022529
ENSMODP00000007256	ENSTNIP00000019687
ENSMODP00000025968	ENSTNIP00000010342
ENSMODP00000005053	ENSTNIP00000016179
ENSMODP00000015918	ENSTNIP00000022431
ENSMODP00000015918	ENSTNIP00000000244
ENSMODP00000025296	ENSTNIP00000018510
ENSMODP00000025296	ENSTNIP00000016573
ENSMODP00000025770	ENSTNIP00000021188
ENSMODP00000032051	ENSTNIP00000019182
ENSMODP00000038746	ENSTNIP00000013891
ENSMODP00000038746	ENSTNIP00000020577
ENSMODP00000012241	ENSTNIP00000019903
ENSMODP00000012241	ENSTNIP00000012953
ENSMODP00000007051	ENSTNIP00000020834
ENSMODP00000003396	ENSTNIP00000013820
ENSMODP00000008522	ENSTNIP00000013042
ENSMODP00000010853	ENSTNIP00000019726
ENSMODP00000001168	ENSTNIP00000006293
ENSMODP00000010709	ENSTNIP00000009038
ENSMODP00000021339	ENSTNIP00000010287
ENSMODP00000009804	ENSTNIP00000005145
ENSMODP00000010471	ENSTNIP00000019762
ENSMODP00000012645	ENSTNIP00000020202
ENSMODP00000002458	ENSTNIP00000010090
ENSMODP00000012792	ENSTNIP00000019003
ENSMODP00000013213	ENSTNIP00000014802
ENSMODP00000013213	ENSTNIP00000019642
ENSMODP00000013290	ENSTNIP00000020679
ENSMODP00000007874	ENSTNIP00000007321
ENSMODP00000015503	ENSTNIP00000021005
ENSMODP00000024151	ENSTNIP00000011489
ENSMODP00000019296	ENSTNIP00000021769
ENSMODP00000022843	ENSTNIP00000018777
ENSMODP00000024545	ENSTNIP00000023114
ENSMODP00000029367	ENSTNIP00000005022
ENSMODP00000021821	ENSTNIP00000019413
ENSMODP00000001476	ENSTNIP00000010146
ENSMODP00000020148	ENSTNIP00000006387
ENSMODP00000019081	ENSTNIP00000019575
ENSMODP00000013546	ENSTNIP00000021216
ENSMODP00000001460	ENSTNIP00000013592
ENSMODP00000039626	ENSTNIP00000012198
ENSMODP00000039626	ENSTNIP00000016703
ENSMODP00000006532	ENSTNIP00000016064
ENSMODP00000017485	ENSTNIP00000017273
ENSMODP00000029366	ENSTNIP00000017014
ENSMODP00000007263	ENSTNIP00000007987
ENSMODP00000007263	ENSTNIP00000012033
ENSMODP00000016985	ENSTNIP00000015710
ENSMODP00000009505	ENSTNIP00000011792
ENSMODP00000010355	ENSTNIP00000008937
ENSMODP00000005548	ENSTNIP00000007961
ENSMODP00000007903	ENSTNIP00000019459
ENSMODP00000001707	ENSTNIP00000016875
ENSMODP00000023656	ENSTNIP00000011468
ENSMODP00000037403	ENSTNIP00000018490
ENSMODP00000016164	ENSTNIP00000010085
ENSMODP00000012428	ENSTNIP00000004192
ENSMODP00000012428	ENSTNIP00000010128
ENSMODP00000004592	ENSTNIP00000015533
ENSMODP00000004592	ENSTNIP00000010165
ENSMODP00000010683	ENSTNIP00000004417
ENSMODP00000016395	ENSTNIP00000022536
ENSMODP00000010551	ENSTNIP00000019933
ENSMODP00000025526	ENSTNIP00000019047
ENSMODP00000023437	ENSTNIP00000010884
ENSMODP00000026281	ENSTNIP00000017559
ENSMODP00000022865	ENSTNIP00000003538
ENSMODP00000004472	ENSTNIP00000001485
ENSMODP00000034776	ENSTNIP00000011257
ENSMODP00000034776	ENSTNIP00000001474
ENSMODP00000007877	ENSTNIP00000021749
ENSMODP00000001874	ENSTNIP00000021261
ENSMODP00000001874	ENSTNIP00000010671
ENSMODP00000004145	ENSTNIP00000018712
ENSMODP00000032142	ENSTNIP00000013098
ENSMODP00000012820	ENSTNIP00000021379
ENSMODP00000009399	ENSTNIP00000019175
ENSMODP00000008447	ENSTNIP00000015016
ENSMODP00000025491	ENSTNIP00000005434
ENSMODP00000032606	ENSTNIP00000012969
ENSMODP00000007131	ENSTNIP00000022098
ENSMODP00000024419	ENSTNIP00000012415
ENSMODP00000024419	ENSTNIP00000013298
ENSMODP00000014693	ENSTNIP00000009668
ENSMODP00000021739	ENSTNIP00000010290
ENSMODP00000017672	ENSTNIP00000008911
ENSMODP00000015329	ENSTNIP00000014852
ENSMODP00000003002	ENSTNIP00000020098
ENSMODP00000032193	ENSTNIP00000007891
ENSMODP00000006393	ENSTNIP00000018733
ENSMODP00000020384	ENSTNIP00000006468
ENSMODP00000020384	ENSTNIP00000001657
ENSMODP00000012734	ENSTNIP00000011344
ENSMODP00000005128	ENSTNIP00000007072
ENSMODP00000005767	ENSTNIP00000021726
ENSMODP00000006840	ENSTNIP00000016171
ENSMODP00000005371	ENSTNIP00000000502
ENSMODP00000005371	ENSTNIP00000019611
ENSMODP00000022447	ENSTNIP00000015248
ENSMODP00000000668	ENSTNIP00000012070
ENSMODP00000000668	ENSTNIP00000021595
ENSMODP00000015486	ENSTNIP00000012993
ENSMODP00000020293	ENSTNIP00000009871
ENSMODP00000029415	ENSTNIP00000019421
ENSMODP00000012767	ENSTNIP00000008246
ENSMODP00000018547	ENSTNIP00000014611
ENSMODP00000018547	ENSTNIP00000012059
ENSMODP00000014501	ENSTNIP00000014105
ENSMODP00000031639	ENSTNIP00000006590
ENSMODP00000027788	ENSTNIP00000009991
ENSMODP00000026226	ENSTNIP00000000477
ENSMODP00000040033	ENSTNIP00000000008
ENSMODP00000007477	ENSTNIP00000021107
ENSMODP00000026658	ENSTNIP00000005539
ENSMODP00000036146	ENSTNIP00000005300
ENSMODP00000001449	ENSTNIP00000010180
ENSMODP00000016184	ENSTNIP00000010087
ENSMODP00000019790	ENSTNIP00000021693
ENSMODP00000034105	ENSTNIP00000010164
ENSMODP00000012328	ENSTNIP00000007498
ENSMODP00000008853	ENSTNIP00000012253
ENSMODP00000008853	ENSTNIP00000007569
ENSMODP00000013217	ENSTNIP00000007138
ENSMODP00000021631	ENSTNIP00000012545
ENSMODP00000024814	ENSTNIP00000005125
ENSMODP00000001518	ENSTNIP00000010037
ENSMODP00000010380	ENSTNIP00000003286
ENSMODP00000022951	ENSTNIP00000009672
ENSMODP00000022951	ENSTNIP00000013865
ENSMODP00000017408	ENSTNIP00000016561
ENSMODP00000005738	ENSTNIP00000020210
ENSMODP00000012762	ENSTNIP00000019005
ENSMODP00000021407	ENSTNIP00000004796
ENSMODP00000036739	ENSTNIP00000016932
ENSMODP00000035967	ENSTNIP00000013734
ENSMODP00000005747	ENSTNIP00000019497
ENSMODP00000023108	ENSTNIP00000019067
ENSMODP00000007998	ENSTNIP00000003771
ENSMODP00000012199	ENSTNIP00000007420
ENSMODP00000003082	ENSTNIP00000010711
ENSMODP00000022352	ENSTNIP00000005941
ENSMODP00000002252	ENSTNIP00000006520
ENSMODP00000002252	ENSTNIP00000017665
ENSMODP00000019437	ENSTNIP00000000578
ENSMODP00000026917	ENSTNIP00000010552
ENSMODP00000007329	ENSTNIP00000019454
ENSMODP00000007329	ENSTNIP00000019453
ENSMODP00000007329	ENSTNIP00000020545
ENSMODP00000008622	ENSTNIP00000010480
ENSMODP00000013794	ENSTNIP00000017173
ENSMODP00000007829	ENSTNIP00000017269
ENSMODP00000001808	ENSTNIP00000018766
ENSMODP00000018604	ENSTNIP00000006509
ENSMODP00000033497	ENSTNIP00000021729
ENSMODP00000038843	ENSTNIP00000019962
ENSMODP00000005674	ENSTNIP00000012916
ENSMODP00000005674	ENSTNIP00000008041
ENSMODP00000022245	ENSTNIP00000007232
ENSMODP00000018488	ENSTNIP00000014664
ENSMODP00000006974	ENSTNIP00000019599
ENSMODP00000023016	ENSTNIP00000008612
ENSMODP00000010564	ENSTNIP00000009635
ENSMODP00000022226	ENSTNIP00000007230
ENSMODP00000038847	ENSTNIP00000014928
ENSMODP00000003605	ENSTNIP00000018491
ENSMODP00000013693	ENSTNIP00000021577
ENSMODP00000025431	ENSTNIP00000004479
ENSMODP00000017701	ENSTNIP00000019181
ENSMODP00000010889	ENSTNIP00000018202
ENSMODP00000000487	ENSTNIP00000022254
ENSMODP00000024833	ENSTNIP00000013252
ENSMODP00000023363	ENSTNIP00000016943
ENSMODP00000006499	ENSTNIP00000007603
ENSMODP00000009689	ENSTNIP00000017467
ENSMODP00000009689	ENSTNIP00000013331
ENSMODP00000011634	ENSTNIP00000016683
ENSMODP00000029511	ENSTNIP00000018938
ENSMODP00000020716	ENSTNIP00000015806
ENSMODP00000008863	ENSTNIP00000014799
ENSMODP00000000849	ENSTNIP00000015915
ENSMODP00000005154	ENSTNIP00000001931
ENSMODP00000003980	ENSTNIP00000013976
ENSMODP00000009055	ENSTNIP00000010252
ENSMODP00000006750	ENSTNIP00000001518
ENSMODP00000031036	ENSTNIP00000002692
ENSMODP00000012246	ENSTNIP00000012781
ENSMODP00000014983	ENSTNIP00000011509
ENSMODP00000014983	ENSTNIP00000017443
ENSMODP00000006446	ENSTNIP00000016841
ENSMODP00000015285	ENSTNIP00000002690
ENSMODP00000006681	ENSTNIP00000007278
ENSMODP00000034265	ENSTNIP00000014324
ENSMODP00000009316	ENSTNIP00000012054
ENSMODP00000023716	ENSTNIP00000018809
ENSMODP00000023221	ENSTNIP00000019878
ENSMODP00000009526	ENSTNIP00000010174
ENSMODP00000002150	ENSTNIP00000017673
ENSMODP00000010302	ENSTNIP00000015653
ENSMODP00000010302	ENSTNIP00000019108
ENSMODP00000005405	ENSTNIP00000009077
ENSMODP00000019993	ENSTNIP00000022042
ENSMODP00000019993	ENSTNIP00000003410
ENSMODP00000019007	ENSTNIP00000007112
ENSMODP00000000853	ENSTNIP00000015294
ENSMODP00000000853	ENSTNIP00000011353
ENSMODP00000019581	ENSTNIP00000016587
ENSMODP00000037525	ENSTNIP00000002999
ENSMODP00000001680	ENSTNIP00000021264
ENSMODP00000010772	ENSTNIP00000005842
ENSMODP00000026473	ENSTNIP00000008387
ENSMODP00000017144	ENSTNIP00000005555
ENSMODP00000002551	ENSTNIP00000020258
ENSMODP00000013240	ENSTNIP00000021558
ENSMODP00000010047	ENSTNIP00000020041
ENSMODP00000025625	ENSTNIP00000014352
ENSMODP00000001202	ENSTNIP00000010082
ENSMODP00000025626	ENSTNIP00000014351
ENSMODP00000008362	ENSTNIP00000001960
ENSMODP00000008362	ENSTNIP00000021976
ENSMODP00000010954	ENSTNIP00000015690
ENSMODP00000032258	ENSTNIP00000020111
ENSMODP00000040103	ENSTNIP00000015211
ENSMODP00000022868	ENSTNIP00000006001
ENSMODP00000024465	ENSTNIP00000018485
ENSMODP00000039451	ENSTNIP00000018901
ENSMODP00000021286	ENSTNIP00000014280
ENSMODP00000036241	ENSTNIP00000005364
ENSMODP00000035037	ENSTNIP00000017957
ENSMODP00000004137	ENSTNIP00000007359
ENSMODP00000019955	ENSTNIP00000004739
ENSMODP00000024785	ENSTNIP00000013291
ENSMODP00000024785	ENSTNIP00000012474
ENSMODP00000006094	ENSTNIP00000022345
ENSMODP00000003352	ENSTNIP00000009346
ENSMODP00000005549	ENSTNIP00000016846
ENSMODP00000038160	ENSTNIP00000018845
ENSMODP00000012491	ENSTNIP00000000274
ENSMODP00000006270	ENSTNIP00000017535
ENSMODP00000013153	ENSTNIP00000022048
ENSMODP00000037975	ENSTNIP00000018560
ENSMODP00000026862	ENSTNIP00000018282
ENSMODP00000026862	ENSTNIP00000005846
ENSMODP00000007017	ENSTNIP00000016264
ENSMODP00000021921	ENSTNIP00000012087
ENSMODP00000037746	ENSTNIP00000018866
ENSMODP00000037746	ENSTNIP00000000215
ENSMODP00000000381	ENSTNIP00000004627
ENSMODP00000003841	ENSTNIP00000006684
ENSMODP00000014567	ENSTNIP00000022544
ENSMODP00000022041	ENSTNIP00000022293
ENSMODP00000022041	ENSTNIP00000013869
ENSMODP00000015484	ENSTNIP00000006962
ENSMODP00000008872	ENSTNIP00000006858
ENSMODP00000039714	ENSTNIP00000021950
ENSMODP00000026271	ENSTNIP00000016946
ENSMODP00000007680	ENSTNIP00000017848
ENSMODP00000001556	ENSTNIP00000009712
ENSMODP00000011393	ENSTNIP00000001443
ENSMODP00000012779	ENSTNIP00000018835
ENSMODP00000000336	ENSTNIP00000010921
ENSMODP00000016928	ENSTNIP00000020223
ENSMODP00000018587	ENSTNIP00000007713
ENSMODP00000018587	ENSTNIP00000014656
ENSMODP00000004079	ENSTNIP00000001055
ENSMODP00000004079	ENSTNIP00000001772
ENSMODP00000005398	ENSTNIP00000010202
ENSMODP00000011241	ENSTNIP00000018142
ENSMODP00000019316	ENSTNIP00000013945
ENSMODP00000012150	ENSTNIP00000016812
ENSMODP00000000824	ENSTNIP00000003231
ENSMODP00000023312	ENSTNIP00000005851
ENSMODP00000011812	ENSTNIP00000000194
ENSMODP00000025627	ENSTNIP00000014350
ENSMODP00000005908	ENSTNIP00000019943
ENSMODP00000014225	ENSTNIP00000021254
ENSMODP00000022763	ENSTNIP00000002341
ENSMODP00000022763	ENSTNIP00000010876
ENSMODP00000025592	ENSTNIP00000005087
ENSMODP00000024040	ENSTNIP00000004199
ENSMODP00000016729	ENSTNIP00000021940
ENSMODP00000021388	ENSTNIP00000021499
ENSMODP00000012700	ENSTNIP00000009153
ENSMODP00000001785	ENSTNIP00000010653
ENSMODP00000015281	ENSTNIP00000012929
ENSMODP00000014354	ENSTNIP00000001879
ENSMODP00000004962	ENSTNIP00000021208
ENSMODP00000005900	ENSTNIP00000011843
ENSMODP00000035265	ENSTNIP00000019494
ENSMODP00000021455	ENSTNIP00000007322
ENSMODP00000007161	ENSTNIP00000022096
ENSMODP00000007161	ENSTNIP00000011503
ENSMODP00000011972	ENSTNIP00000022036
ENSMODP00000000544	ENSTNIP00000023010
ENSMODP00000011975	ENSTNIP00000022025
ENSMODP00000008222	ENSTNIP00000021136
ENSMODP00000008222	ENSTNIP00000002031
ENSMODP00000008442	ENSTNIP00000014832
ENSMODP00000008442	ENSTNIP00000012676
ENSMODP00000005705	ENSTNIP00000021222
ENSMODP00000008694	ENSTNIP00000001853
ENSMODP00000015844	ENSTNIP00000005516
ENSMODP00000008213	ENSTNIP00000010228
ENSMODP00000020481	ENSTNIP00000015427
ENSMODP00000035626	ENSTNIP00000015972
ENSMODP00000032675	ENSTNIP00000018524
ENSMODP00000032675	ENSTNIP00000020327
ENSMODP00000022002	ENSTNIP00000000405
ENSMODP00000021450	ENSTNIP00000020707
ENSMODP00000021450	ENSTNIP00000021502
ENSMODP00000026607	ENSTNIP00000010641
ENSMODP00000000546	ENSTNIP00000018087
ENSMODP00000000546	ENSTNIP00000009580
ENSMODP00000000474	ENSTNIP00000018086
ENSMODP00000021283	ENSTNIP00000000204
ENSMODP00000008527	ENSTNIP00000020894
ENSMODP00000020228	ENSTNIP00000008668
ENSMODP00000022087	ENSTNIP00000013872
ENSMODP00000025223	ENSTNIP00000008870
ENSMODP00000004255	ENSTNIP00000011690
ENSMODP00000029564	ENSTNIP00000019831
ENSMODP00000011211	ENSTNIP00000004556
ENSMODP00000003943	ENSTNIP00000020841
ENSMODP00000011968	ENSTNIP00000004558
ENSMODP00000011968	ENSTNIP00000019786
ENSMODP00000005501	ENSTNIP00000015836
ENSMODP00000007504	ENSTNIP00000013782
ENSMODP00000009233	ENSTNIP00000006883
ENSMODP00000000429	ENSTNIP00000012862
ENSMODP00000030288	ENSTNIP00000019491
ENSMODP00000032640	ENSTNIP00000020562
ENSMODP00000006020	ENSTNIP00000012904
ENSMODP00000038348	ENSTNIP00000007567
ENSMODP00000017177	ENSTNIP00000009581
ENSMODP00000017177	ENSTNIP00000018174
ENSMODP00000000694	ENSTNIP00000006657
ENSMODP00000023226	ENSTNIP00000017333
ENSMODP00000023226	ENSTNIP00000014019
ENSMODP00000011527	ENSTNIP00000018206
ENSMODP00000023002	ENSTNIP00000022157
ENSMODP00000024342	ENSTNIP00000000689
ENSMODP00000023757	ENSTNIP00000002950
ENSMODP00000009451	ENSTNIP00000012777
ENSMODP00000004684	ENSTNIP00000016011
ENSMODP00000025445	ENSTNIP00000020953
ENSMODP00000015469	ENSTNIP00000001927
ENSMODP00000023786	ENSTNIP00000022566
ENSMODP00000021940	ENSTNIP00000008967
ENSMODP00000021940	ENSTNIP00000014603
ENSMODP00000001437	ENSTNIP00000013915
ENSMODP00000023732	ENSTNIP00000001404
ENSMODP00000013457	ENSTNIP00000012702
ENSMODP00000025116	ENSTNIP00000015315
ENSMODP00000025116	ENSTNIP00000000023
ENSMODP00000033755	ENSTNIP00000016112
ENSMODP00000010724	ENSTNIP00000019197
ENSMODP00000002862	ENSTNIP00000006931
ENSMODP00000013262	ENSTNIP00000011348
ENSMODP00000015598	ENSTNIP00000010320
ENSMODP00000017667	ENSTNIP00000019086
ENSMODP00000017399	ENSTNIP00000008899
ENSMODP00000038519	ENSTNIP00000001554
ENSMODP00000021301	ENSTNIP00000020105
ENSMODP00000021025	ENSTNIP00000008562
ENSMODP00000030140	ENSTNIP00000002214
ENSMODP00000015233	ENSTNIP00000005674
ENSMODP00000013188	ENSTNIP00000003283
ENSMODP00000018821	ENSTNIP00000008895
ENSMODP00000018821	ENSTNIP00000019109
ENSMODP00000010847	ENSTNIP00000003313
ENSMODP00000010341	ENSTNIP00000020007
ENSMODP00000020125	ENSTNIP00000021169
ENSMODP00000019344	ENSTNIP00000013922
ENSMODP00000002481	ENSTNIP00000022273
ENSMODP00000002481	ENSTNIP00000004542
ENSMODP00000034155	ENSTNIP00000002607
ENSMODP00000025486	ENSTNIP00000004154
ENSMODP00000025486	ENSTNIP00000004153
ENSMODP00000009701	ENSTNIP00000016621
ENSMODP00000021469	ENSTNIP00000001119
ENSMODP00000023550	ENSTNIP00000005408
ENSMODP00000023550	ENSTNIP00000003807
ENSMODP00000020056	ENSTNIP00000008139
ENSMODP00000020056	ENSTNIP00000005211
ENSMODP00000018020	ENSTNIP00000012894
ENSMODP00000004384	ENSTNIP00000007377
ENSMODP00000026009	ENSTNIP00000000838
ENSMODP00000026009	ENSTNIP00000016208
ENSMODP00000027349	ENSTNIP00000008808
ENSMODP00000014557	ENSTNIP00000007783
ENSMODP00000023115	ENSTNIP00000019071
ENSMODP00000003743	ENSTNIP00000017503
ENSMODP00000026955	ENSTNIP00000000928
ENSMODP00000000944	ENSTNIP00000020907
ENSMODP00000032676	ENSTNIP00000004149
ENSMODP00000009813	ENSTNIP00000004162
ENSMODP00000009933	ENSTNIP00000004161
ENSMODP00000033980	ENSTNIP00000004165
ENSMODP00000012354	ENSTNIP00000012769
ENSMODP00000002565	ENSTNIP00000018489
ENSMODP00000002565	ENSTNIP00000016481
ENSMODP00000020280	ENSTNIP00000002597
ENSMODP00000008619	ENSTNIP00000006031
ENSMODP00000008619	ENSTNIP00000011005
ENSMODP00000005464	ENSTNIP00000004185
ENSMODP00000005464	ENSTNIP00000007688
ENSMODP00000025778	ENSTNIP00000005414
ENSMODP00000015401	ENSTNIP00000002653
ENSMODP00000018053	ENSTNIP00000012529
ENSMODP00000003470	ENSTNIP00000016907
ENSMODP00000012022	ENSTNIP00000017923
ENSMODP00000003356	ENSTNIP00000008359
ENSMODP00000003356	ENSTNIP00000012844
ENSMODP00000011738	ENSTNIP00000001461
ENSMODP00000018820	ENSTNIP00000014259
ENSMODP00000024477	ENSTNIP00000021916
ENSMODP00000030082	ENSTNIP00000014846
ENSMODP00000021354	ENSTNIP00000012370
ENSMODP00000034131	ENSTNIP00000021982
ENSMODP00000017409	ENSTNIP00000021476
ENSMODP00000017409	ENSTNIP00000015546
ENSMODP00000001778	ENSTNIP00000020928
ENSMODP00000022887	ENSTNIP00000020438
ENSMODP00000006007	ENSTNIP00000021760
ENSMODP00000006007	ENSTNIP00000015898
ENSMODP00000038040	ENSTNIP00000006861
ENSMODP00000010172	ENSTNIP00000014479
ENSMODP00000003064	ENSTNIP00000014840
ENSMODP00000003064	ENSTNIP00000002801
ENSMODP00000027239	ENSTNIP00000014448
ENSMODP00000027239	ENSTNIP00000022023
ENSMODP00000017220	ENSTNIP00000008910
ENSMODP00000011818	ENSTNIP00000006887
ENSMODP00000035890	ENSTNIP00000004913
ENSMODP00000005986	ENSTNIP00000018073
ENSMODP00000005986	ENSTNIP00000021453
ENSMODP00000002334	ENSTNIP00000013939
ENSMODP00000012158	ENSTNIP00000006115
ENSMODP00000011779	ENSTNIP00000008378
ENSMODP00000011779	ENSTNIP00000022050
ENSMODP00000009126	ENSTNIP00000009414
ENSMODP00000006925	ENSTNIP00000013217
ENSMODP00000023154	ENSTNIP00000012775
ENSMODP00000009691	ENSTNIP00000016833
ENSMODP00000001148	ENSTNIP00000009740
ENSMODP00000003121	ENSTNIP00000014360
ENSMODP00000010781	ENSTNIP00000017343
ENSMODP00000032776	ENSTNIP00000005625
ENSMODP00000021504	ENSTNIP00000005889
ENSMODP00000017677	ENSTNIP00000019180
ENSMODP00000021594	ENSTNIP00000016965
ENSMODP00000004536	ENSTNIP00000017118
ENSMODP00000004536	ENSTNIP00000016006
ENSMODP00000026635	ENSTNIP00000010636
ENSMODP00000025502	ENSTNIP00000005047
ENSMODP00000020364	ENSTNIP00000009869
ENSMODP00000001657	ENSTNIP00000020374
ENSMODP00000022572	ENSTNIP00000002415
ENSMODP00000022572	ENSTNIP00000010840
ENSMODP00000041088	ENSTNIP00000017825
ENSMODP00000012818	ENSTNIP00000003278
ENSMODP00000036499	ENSTNIP00000022074
ENSMODP00000002162	ENSTNIP00000009344
ENSMODP00000007706	ENSTNIP00000011839
ENSMODP00000019151	ENSTNIP00000021601
ENSMODP00000011885	ENSTNIP00000020074
ENSMODP00000020305	ENSTNIP00000015572
ENSMODP00000020305	ENSTNIP00000010107
ENSMODP00000029006	ENSTNIP00000022339
ENSMODP00000024282	ENSTNIP00000006990
ENSMODP00000011356	ENSTNIP00000007225
ENSMODP00000005643	ENSTNIP00000013810
ENSMODP00000002270	ENSTNIP00000010182
ENSMODP00000002561	ENSTNIP00000005252
ENSMODP00000002561	ENSTNIP00000011187
ENSMODP00000009463	ENSTNIP00000010172
ENSMODP00000008095	ENSTNIP00000011579
ENSMODP00000021801	ENSTNIP00000016958
ENSMODP00000024609	ENSTNIP00000016467
ENSMODP00000024173	ENSTNIP00000012364
ENSMODP00000028249	ENSTNIP00000005550
ENSMODP00000003242	ENSTNIP00000019569
ENSMODP00000025773	ENSTNIP00000021189
ENSMODP00000036015	ENSTNIP00000018719
ENSMODP00000005304	ENSTNIP00000014771
ENSMODP00000020382	ENSTNIP00000021025
ENSMODP00000005124	ENSTNIP00000007071
ENSMODP00000032525	ENSTNIP00000011096
ENSMODP00000022163	ENSTNIP00000000663
ENSMODP00000020953	ENSTNIP00000019408
ENSMODP00000031707	ENSTNIP00000017256
ENSMODP00000007792	ENSTNIP00000007547
ENSMODP00000015990	ENSTNIP00000019986
ENSMODP00000021643	ENSTNIP00000017572
ENSMODP00000002723	ENSTNIP00000022869
ENSMODP00000003570	ENSTNIP00000007253
ENSMODP00000003570	ENSTNIP00000017227
ENSMODP00000023866	ENSTNIP00000006668
ENSMODP00000002300	ENSTNIP00000014242
ENSMODP00000036542	ENSTNIP00000011499
ENSMODP00000020972	ENSTNIP00000019099
ENSMODP00000026388	ENSTNIP00000016910
ENSMODP00000014831	ENSTNIP00000019977
ENSMODP00000022588	ENSTNIP00000001711
ENSMODP00000013307	ENSTNIP00000016319
ENSMODP00000028789	ENSTNIP00000019887
ENSMODP00000033491	ENSTNIP00000016537
ENSMODP00000033491	ENSTNIP00000018286
ENSMODP00000019616	ENSTNIP00000017618
ENSMODP00000019188	ENSTNIP00000018721
ENSMODP00000019188	ENSTNIP00000017552
ENSMODP00000009994	ENSTNIP00000013264
ENSMODP00000022371	ENSTNIP00000014274
ENSMODP00000011041	ENSTNIP00000009103
ENSMODP00000011039	ENSTNIP00000016072
ENSMODP00000012196	ENSTNIP00000002925
ENSMODP00000003656	ENSTNIP00000007645
ENSMODP00000013054	ENSTNIP00000007308
ENSMODP00000013054	ENSTNIP00000019399
ENSMODP00000035379	ENSTNIP00000003244
ENSMODP00000004736	ENSTNIP00000001590
ENSMODP00000000452	ENSTNIP00000017888
ENSMODP00000000452	ENSTNIP00000021246
ENSMODP00000018859	ENSTNIP00000017129
ENSMODP00000000469	ENSTNIP00000018623
ENSMODP00000001220	ENSTNIP00000018582
ENSMODP00000028908	ENSTNIP00000008914
ENSMODP00000002563	ENSTNIP00000012392
ENSMODP00000003585	ENSTNIP00000004282
ENSMODP00000023213	ENSTNIP00000007177
ENSMODP00000023213	ENSTNIP00000014020
ENSMODP00000023428	ENSTNIP00000010883
ENSMODP00000023428	ENSTNIP00000020691
ENSMODP00000000249	ENSTNIP00000014960
ENSMODP00000000479	ENSTNIP00000020091
ENSMODP00000001016	ENSTNIP00000013269
ENSMODP00000026397	ENSTNIP00000023023
ENSMODP00000016123	ENSTNIP00000012976
ENSMODP00000016123	ENSTNIP00000000505
ENSMODP00000021880	ENSTNIP00000018666
ENSMODP00000021880	ENSTNIP00000021929
ENSMODP00000018797	ENSTNIP00000021730
ENSMODP00000023334	ENSTNIP00000019546
ENSMODP00000017975	ENSTNIP00000021958
ENSMODP00000017975	ENSTNIP00000013634
ENSMODP00000021307	ENSTNIP00000005677
ENSMODP00000021307	ENSTNIP00000006988
ENSMODP00000012044	ENSTNIP00000011341
ENSMODP00000030207	ENSTNIP00000018977
ENSMODP00000024010	ENSTNIP00000017399
ENSMODP00000019109	ENSTNIP00000019926
ENSMODP00000010652	ENSTNIP00000001951
ENSMODP00000010652	ENSTNIP00000017557
ENSMODP00000008555	ENSTNIP00000000677
ENSMODP00000027957	ENSTNIP00000018933
ENSMODP00000023830	ENSTNIP00000010294
ENSMODP00000010813	ENSTNIP00000016068
ENSMODP00000013424	ENSTNIP00000018996
ENSMODP00000016279	ENSTNIP00000020369
ENSMODP00000013384	ENSTNIP00000020687
ENSMODP00000013384	ENSTNIP00000004752
ENSMODP00000004565	ENSTNIP00000012583
ENSMODP00000028423	ENSTNIP00000019703
ENSMODP00000012942	ENSTNIP00000007655
ENSMODP00000011716	ENSTNIP00000022358
ENSMODP00000013466	ENSTNIP00000006665
ENSMODP00000016015	ENSTNIP00000014671
ENSMODP00000000437	ENSTNIP00000001128
ENSMODP00000022719	ENSTNIP00000000801
ENSMODP00000020014	ENSTNIP00000014599
ENSMODP00000013715	ENSTNIP00000014806
ENSMODP00000002105	ENSTNIP00000022608
ENSMODP00000002105	ENSTNIP00000003799
ENSMODP00000007274	ENSTNIP00000001978
ENSMODP00000002115	ENSTNIP00000011494
ENSMODP00000002115	ENSTNIP00000022607
ENSMODP00000008475	ENSTNIP00000009425
ENSMODP00000022909	ENSTNIP00000022414
ENSMODP00000021212	ENSTNIP00000006362
ENSMODP00000017819	ENSTNIP00000017410
ENSMODP00000024318	ENSTNIP00000003643
ENSMODP00000005376	ENSTNIP00000011335
ENSMODP00000020621	ENSTNIP00000004387
ENSMODP00000016034	ENSTNIP00000001669
ENSMODP00000020966	ENSTNIP00000015959
ENSMODP00000022491	ENSTNIP00000007683
ENSMODP00000022004	ENSTNIP00000012104
ENSMODP00000022004	ENSTNIP00000020620
ENSMODP00000021415	ENSTNIP00000008770
ENSMODP00000021822	ENSTNIP00000012138
ENSMODP00000021414	ENSTNIP00000005993
ENSMODP00000005123	ENSTNIP00000006695
ENSMODP00000013725	ENSTNIP00000003167
ENSMODP00000021523	ENSTNIP00000016076
ENSMODP00000013320	ENSTNIP00000015282
ENSMODP00000013320	ENSTNIP00000001560
ENSMODP00000015379	ENSTNIP00000013752
ENSMODP00000011548	ENSTNIP00000020661
ENSMODP00000022037	ENSTNIP00000002423
ENSMODP00000022037	ENSTNIP00000013867
ENSMODP00000030807	ENSTNIP00000013857
ENSMODP00000025787	ENSTNIP00000021194
ENSMODP00000028759	ENSTNIP00000003318
ENSMODP00000028759	ENSTNIP00000000718
ENSMODP00000024163	ENSTNIP00000022452
ENSMODP00000022841	ENSTNIP00000022391
ENSMODP00000022841	ENSTNIP00000020436
ENSMODP00000021988	ENSTNIP00000020425
ENSMODP00000022436	ENSTNIP00000015244
ENSMODP00000039129	ENSTNIP00000002073
ENSMODP00000037855	ENSTNIP00000006837
ENSMODP00000011440	ENSTNIP00000012855
ENSMODP00000011440	ENSTNIP00000022221
ENSMODP00000019202	ENSTNIP00000016198
ENSMODP00000001457	ENSTNIP00000021273
ENSMODP00000015719	ENSTNIP00000004296
ENSMODP00000025762	ENSTNIP00000004741
ENSMODP00000005094	ENSTNIP00000013423
ENSMODP00000023625	ENSTNIP00000007250
ENSMODP00000014093	ENSTNIP00000006211
ENSMODP00000012594	ENSTNIP00000012819
ENSMODP00000010237	ENSTNIP00000014907
ENSMODP00000010237	ENSTNIP00000000028
ENSMODP00000010248	ENSTNIP00000015862
ENSMODP00000000934	ENSTNIP00000014447
ENSMODP00000000934	ENSTNIP00000022022
ENSMODP00000019976	ENSTNIP00000015162
ENSMODP00000000399	ENSTNIP00000020865
ENSMODP00000005825	ENSTNIP00000022233
ENSMODP00000011531	ENSTNIP00000003647
ENSMODP00000011033	ENSTNIP00000018937
ENSMODP00000000838	ENSTNIP00000009285
ENSMODP00000014368	ENSTNIP00000010418
ENSMODP00000004844	ENSTNIP00000006616
ENSMODP00000004844	ENSTNIP00000020339
ENSMODP00000025340	ENSTNIP00000018499
ENSMODP00000017239	ENSTNIP00000020603
ENSMODP00000016300	ENSTNIP00000007131
ENSMODP00000026280	ENSTNIP00000003332
ENSMODP00000026280	ENSTNIP00000016890
ENSMODP00000006757	ENSTNIP00000014709
ENSMODP00000006642	ENSTNIP00000019275
ENSMODP00000022110	ENSTNIP00000005979
ENSMODP00000023187	ENSTNIP00000012850
ENSMODP00000006952	ENSTNIP00000007505
ENSMODP00000034906	ENSTNIP00000010820
ENSMODP00000029642	ENSTNIP00000023038
ENSMODP00000001893	ENSTNIP00000003918
ENSMODP00000023242	ENSTNIP00000020343
ENSMODP00000015362	ENSTNIP00000016993
ENSMODP00000001219	ENSTNIP00000020906
ENSMODP00000032729	ENSTNIP00000007430
ENSMODP00000006029	ENSTNIP00000019942
ENSMODP00000013337	ENSTNIP00000018784
ENSMODP00000020292	ENSTNIP00000006403
ENSMODP00000021849	ENSTNIP00000019417
ENSMODP00000040586	ENSTNIP00000006305
ENSMODP00000005066	ENSTNIP00000018388
ENSMODP00000039503	ENSTNIP00000007118
ENSMODP00000002547	ENSTNIP00000014217
ENSMODP00000007208	ENSTNIP00000005118
ENSMODP00000019745	ENSTNIP00000019146
ENSMODP00000019494	ENSTNIP00000018469
ENSMODP00000011937	ENSTNIP00000003780
ENSMODP00000023649	ENSTNIP00000015330
ENSMODP00000023649	ENSTNIP00000014263
ENSMODP00000000328	ENSTNIP00000010263
ENSMODP00000000328	ENSTNIP00000009161
ENSMODP00000039408	ENSTNIP00000007379
ENSMODP00000012595	ENSTNIP00000022527
ENSMODP00000019585	ENSTNIP00000017004
ENSMODP00000021741	ENSTNIP00000020129
ENSMODP00000029187	ENSTNIP00000021038
ENSMODP00000038904	ENSTNIP00000017988
ENSMODP00000012579	ENSTNIP00000006366
ENSMODP00000023619	ENSTNIP00000019488
ENSMODP00000003794	ENSTNIP00000020306
ENSMODP00000003794	ENSTNIP00000008510
ENSMODP00000008393	ENSTNIP00000010947
ENSMODP00000005230	ENSTNIP00000008051
ENSMODP00000009029	ENSTNIP00000006331
ENSMODP00000009029	ENSTNIP00000014899
ENSMODP00000001300	ENSTNIP00000003764
ENSMODP00000001300	ENSTNIP00000006763
ENSMODP00000008368	ENSTNIP00000011077
ENSMODP00000009421	ENSTNIP00000013673
ENSMODP00000011986	ENSTNIP00000011113
ENSMODP00000011986	ENSTNIP00000012574
ENSMODP00000002576	ENSTNIP00000006643
ENSMODP00000008240	ENSTNIP00000018526
ENSMODP00000001721	ENSTNIP00000010021
ENSMODP00000026291	ENSTNIP00000022690
ENSMODP00000017128	ENSTNIP00000021706
ENSMODP00000007108	ENSTNIP00000022249
ENSMODP00000004867	ENSTNIP00000010157
ENSMODP00000010692	ENSTNIP00000015475
ENSMODP00000010692	ENSTNIP00000006079
ENSMODP00000008673	ENSTNIP00000001672
ENSMODP00000008673	ENSTNIP00000005451
ENSMODP00000002763	ENSTNIP00000021736
ENSMODP00000002763	ENSTNIP00000011094
ENSMODP00000000301	ENSTNIP00000022388
ENSMODP00000010528	ENSTNIP00000007037
ENSMODP00000010073	ENSTNIP00000011590
ENSMODP00000032191	ENSTNIP00000012654
ENSMODP00000032191	ENSTNIP00000017059
ENSMODP00000009501	ENSTNIP00000020516
ENSMODP00000001101	ENSTNIP00000013268
ENSMODP00000023734	ENSTNIP00000002221
ENSMODP00000004406	ENSTNIP00000014489
ENSMODP00000009401	ENSTNIP00000017463
ENSMODP00000017551	ENSTNIP00000005102
ENSMODP00000001455	ENSTNIP00000009918
ENSMODP00000030254	ENSTNIP00000022378
ENSMODP00000025939	ENSTNIP00000020971
ENSMODP00000029725	ENSTNIP00000010098
ENSMODP00000007595	ENSTNIP00000004253
ENSMODP00000000448	ENSTNIP00000004043
ENSMODP00000000581	ENSTNIP00000019782
ENSMODP00000021756	ENSTNIP00000001685
ENSMODP00000008892	ENSTNIP00000006847
ENSMODP00000007535	ENSTNIP00000019481
ENSMODP00000021930	ENSTNIP00000006166
ENSMODP00000004307	ENSTNIP00000015394
ENSMODP00000031416	ENSTNIP00000019973
ENSMODP00000004279	ENSTNIP00000007381
ENSMODP00000017986	ENSTNIP00000010404
ENSMODP00000016550	ENSTNIP00000003224
ENSMODP00000002057	ENSTNIP00000010303
ENSMODP00000023903	ENSTNIP00000007375
ENSMODP00000023903	ENSTNIP00000020325
ENSMODP00000016112	ENSTNIP00000020014
ENSMODP00000011712	ENSTNIP00000004382
ENSMODP00000006821	ENSTNIP00000000681
ENSMODP00000007341	ENSTNIP00000019395
ENSMODP00000036418	ENSTNIP00000014021
ENSMODP00000031883	ENSTNIP00000018224
ENSMODP00000008755	ENSTNIP00000006221
ENSMODP00000022716	ENSTNIP00000013775
ENSMODP00000011249	ENSTNIP00000007115
ENSMODP00000011702	ENSTNIP00000020262
ENSMODP00000016105	ENSTNIP00000014275
ENSMODP00000005316	ENSTNIP00000014630
ENSMODP00000027542	ENSTNIP00000009558
ENSMODP00000021395	ENSTNIP00000009134
ENSMODP00000021395	ENSTNIP00000012377
ENSMODP00000021711	ENSTNIP00000019485
ENSMODP00000008261	ENSTNIP00000006110
ENSMODP00000008261	ENSTNIP00000012897
ENSMODP00000017293	ENSTNIP00000006690
ENSMODP00000002996	ENSTNIP00000003139
ENSMODP00000002996	ENSTNIP00000012382
ENSMODP00000022804	ENSTNIP00000001379
ENSMODP00000022804	ENSTNIP00000016902
ENSMODP00000040099	ENSTNIP00000018374
ENSMODP00000015049	ENSTNIP00000008005
ENSMODP00000000136	ENSTNIP00000020462
ENSMODP00000009833	ENSTNIP00000010547
ENSMODP00000009833	ENSTNIP00000014764
ENSMODP00000022549	ENSTNIP00000008446
ENSMODP00000025381	ENSTNIP00000007807
ENSMODP00000022552	ENSTNIP00000009663
ENSMODP00000000623	ENSTNIP00000020872
ENSMODP00000005965	ENSTNIP00000020323
ENSMODP00000000937	ENSTNIP00000009771
ENSMODP00000035585	ENSTNIP00000020051
ENSMODP00000018160	ENSTNIP00000015967
ENSMODP00000004313	ENSTNIP00000008047
ENSMODP00000004249	ENSTNIP00000011545
ENSMODP00000020356	ENSTNIP00000016274
ENSMODP00000003924	ENSTNIP00000021320
ENSMODP00000037223	ENSTNIP00000008389
ENSMODP00000023811	ENSTNIP00000009013
ENSMODP00000013896	ENSTNIP00000011408
ENSMODP00000019379	ENSTNIP00000009266
ENSMODP00000015068	ENSTNIP00000020845
ENSMODP00000000143	ENSTNIP00000006538
ENSMODP00000003046	ENSTNIP00000019632
ENSMODP00000013666	ENSTNIP00000002584
ENSMODP00000003297	ENSTNIP00000007693
ENSMODP00000032532	ENSTNIP00000011095
ENSMODP00000005883	ENSTNIP00000015291
ENSMODP00000004209	ENSTNIP00000007382
ENSMODP00000019311	ENSTNIP00000005421
ENSMODP00000007439	ENSTNIP00000009803
ENSMODP00000022689	ENSTNIP00000013239
ENSMODP00000009014	ENSTNIP00000013035
ENSMODP00000010999	ENSTNIP00000011293
ENSMODP00000024289	ENSTNIP00000019030
ENSMODP00000024289	ENSTNIP00000016205
ENSMODP00000025903	ENSTNIP00000007742
ENSMODP00000003590	ENSTNIP00000005833
ENSMODP00000037274	ENSTNIP00000012312
ENSMODP00000014386	ENSTNIP00000004014
ENSMODP00000016277	ENSTNIP00000016190
ENSMODP00000024593	ENSTNIP00000018478
ENSMODP00000012015	ENSTNIP00000002291
ENSMODP00000026268	ENSTNIP00000002645
ENSMODP00000026268	ENSTNIP00000016917
ENSMODP00000014292	ENSTNIP00000003722
ENSMODP00000011856	ENSTNIP00000015112
ENSMODP00000010718	ENSTNIP00000020486
ENSMODP00000005938	ENSTNIP00000003645
ENSMODP00000000563	ENSTNIP00000020468
ENSMODP00000017785	ENSTNIP00000020890
ENSMODP00000024110	ENSTNIP00000006096
ENSMODP00000024110	ENSTNIP00000013682
ENSMODP00000027725	ENSTNIP00000006703
ENSMODP00000013246	ENSTNIP00000016583
ENSMODP00000005484	ENSTNIP00000020276
ENSMODP00000032514	ENSTNIP00000022108
ENSMODP00000018198	ENSTNIP00000017803
ENSMODP00000018198	ENSTNIP00000017726
ENSMODP00000018796	ENSTNIP00000001783
ENSMODP00000003004	ENSTNIP00000007031
ENSMODP00000037026	ENSTNIP00000011484
ENSMODP00000000717	ENSTNIP00000008833
ENSMODP00000014686	ENSTNIP00000020940
ENSMODP00000018316	ENSTNIP00000007526
ENSMODP00000018999	ENSTNIP00000013259
ENSMODP00000016150	ENSTNIP00000006531
ENSMODP00000000153	ENSTNIP00000018019
ENSMODP00000015953	ENSTNIP00000012588
ENSMODP00000019118	ENSTNIP00000018692
ENSMODP00000000274	ENSTNIP00000000439
ENSMODP00000001583	ENSTNIP00000022632
ENSMODP00000016915	ENSTNIP00000006413
ENSMODP00000007245	ENSTNIP00000007624
ENSMODP00000020592	ENSTNIP00000006274
ENSMODP00000020592	ENSTNIP00000021395
ENSMODP00000032798	ENSTNIP00000019265
ENSMODP00000029853	ENSTNIP00000009667
ENSMODP00000029853	ENSTNIP00000003016
ENSMODP00000018200	ENSTNIP00000020927
ENSMODP00000002092	ENSTNIP00000018184
ENSMODP00000031808	ENSTNIP00000013837
ENSMODP00000031808	ENSTNIP00000017694
ENSMODP00000023332	ENSTNIP00000007566
ENSMODP00000000470	ENSTNIP00000020867
ENSMODP00000001945	ENSTNIP00000001514
ENSMODP00000038091	ENSTNIP00000016045
ENSMODP00000031529	ENSTNIP00000021372
ENSMODP00000025350	ENSTNIP00000018651
ENSMODP00000028132	ENSTNIP00000009799
ENSMODP00000028132	ENSTNIP00000012169
ENSMODP00000017212	ENSTNIP00000012751
ENSMODP00000005917	ENSTNIP00000021450
ENSMODP00000016878	ENSTNIP00000001958
ENSMODP00000000486	ENSTNIP00000020238
ENSMODP00000012674	ENSTNIP00000004746
ENSMODP00000000841	ENSTNIP00000021578
ENSMODP00000000638	ENSTNIP00000009752
ENSMODP00000011165	ENSTNIP00000009068
ENSMODP00000011165	ENSTNIP00000015686
ENSMODP00000010254	ENSTNIP00000015673
ENSMODP00000021020	ENSTNIP00000015460
ENSMODP00000021020	ENSTNIP00000006584
ENSMODP00000013732	ENSTNIP00000020401
ENSMODP00000018665	ENSTNIP00000020215
ENSMODP00000000696	ENSTNIP00000005448
ENSMODP00000004802	ENSTNIP00000009579
ENSMODP00000003405	ENSTNIP00000013344
ENSMODP00000013195	ENSTNIP00000018785
ENSMODP00000026495	ENSTNIP00000017319
ENSMODP00000026620	ENSTNIP00000006390
ENSMODP00000000517	ENSTNIP00000020869
ENSMODP00000007712	ENSTNIP00000011748
ENSMODP00000028571	ENSTNIP00000008739
ENSMODP00000019641	ENSTNIP00000006936
ENSMODP00000015248	ENSTNIP00000018905
ENSMODP00000017234	ENSTNIP00000004994
ENSMODP00000018653	ENSTNIP00000014639
ENSMODP00000040055	ENSTNIP00000007558
ENSMODP00000002305	ENSTNIP00000004053
ENSMODP00000008158	ENSTNIP00000005280
ENSMODP00000016543	ENSTNIP00000008753
ENSMODP00000021028	ENSTNIP00000003867
ENSMODP00000021028	ENSTNIP00000022513
ENSMODP00000004935	ENSTNIP00000012501
ENSMODP00000009157	ENSTNIP00000002076
ENSMODP00000006875	ENSTNIP00000020981
ENSMODP00000006875	ENSTNIP00000012308
ENSMODP00000023317	ENSTNIP00000009416
ENSMODP00000022857	ENSTNIP00000018773
ENSMODP00000027851	ENSTNIP00000015709
ENSMODP00000009797	ENSTNIP00000018032
ENSMODP00000013278	ENSTNIP00000001586
ENSMODP00000023457	ENSTNIP00000019658
ENSMODP00000016662	ENSTNIP00000020389
ENSMODP00000003680	ENSTNIP00000000320
ENSMODP00000027120	ENSTNIP00000017932
ENSMODP00000025432	ENSTNIP00000011915
ENSMODP00000025432	ENSTNIP00000018880
ENSMODP00000019909	ENSTNIP00000008243
ENSMODP00000019909	ENSTNIP00000011166
ENSMODP00000008380	ENSTNIP00000004424
ENSMODP00000023311	ENSTNIP00000002686
ENSMODP00000012067	ENSTNIP00000015907
ENSMODP00000018294	ENSTNIP00000018013
ENSMODP00000000804	ENSTNIP00000018177
ENSMODP00000021122	ENSTNIP00000015657
ENSMODP00000012356	ENSTNIP00000022081
ENSMODP00000015429	ENSTNIP00000003875
ENSMODP00000015429	ENSTNIP00000022264
ENSMODP00000015514	ENSTNIP00000007390
ENSMODP00000015514	ENSTNIP00000011204
ENSMODP00000029130	ENSTNIP00000015428
ENSMODP00000019547	ENSTNIP00000019436
ENSMODP00000017809	ENSTNIP00000015203
ENSMODP00000011099	ENSTNIP00000005998
ENSMODP00000010129	ENSTNIP00000015670
ENSMODP00000017529	ENSTNIP00000020429
ENSMODP00000017003	ENSTNIP00000010537
ENSMODP00000031686	ENSTNIP00000000543
ENSMODP00000019731	ENSTNIP00000019149
ENSMODP00000034085	ENSTNIP00000005197
ENSMODP00000011522	ENSTNIP00000022198
ENSMODP00000023987	ENSTNIP00000010347
ENSMODP00000023987	ENSTNIP00000018657
ENSMODP00000021381	ENSTNIP00000002445
ENSMODP00000009881	ENSTNIP00000001014
ENSMODP00000008088	ENSTNIP00000004635
ENSMODP00000006150	ENSTNIP00000009927
ENSMODP00000001206	ENSTNIP00000001829
ENSMODP00000013327	ENSTNIP00000018065
ENSMODP00000016553	ENSTNIP00000013181
ENSMODP00000016553	ENSTNIP00000010607
ENSMODP00000039257	ENSTNIP00000006048
ENSMODP00000039257	ENSTNIP00000022797
ENSMODP00000004501	ENSTNIP00000011448
ENSMODP00000000334	ENSTNIP00000008995
ENSMODP00000006782	ENSTNIP00000011195
ENSMODP00000032061	ENSTNIP00000019186
ENSMODP00000027954	ENSTNIP00000019883
ENSMODP00000037282	ENSTNIP00000021201
ENSMODP00000036805	ENSTNIP00000010821
ENSMODP00000019134	ENSTNIP00000017551
ENSMODP00000004409	ENSTNIP00000014003
ENSMODP00000013470	ENSTNIP00000012703
ENSMODP00000002174	ENSTNIP00000016430
ENSMODP00000008681	ENSTNIP00000016177
ENSMODP00000005870	ENSTNIP00000022373
ENSMODP00000017355	ENSTNIP00000011794
ENSMODP00000017355	ENSTNIP00000021365
ENSMODP00000014821	ENSTNIP00000005705
ENSMODP00000002716	ENSTNIP00000020430
ENSMODP00000015896	ENSTNIP00000014666
ENSMODP00000015896	ENSTNIP00000006522
ENSMODP00000003265	ENSTNIP00000007733
ENSMODP00000028807	ENSTNIP00000019815
ENSMODP00000023937	ENSTNIP00000002616
ENSMODP00000026540	ENSTNIP00000010660
ENSMODP00000017421	ENSTNIP00000004702
ENSMODP00000023652	ENSTNIP00000014264
ENSMODP00000023652	ENSTNIP00000015331
ENSMODP00000009129	ENSTNIP00000013025
ENSMODP00000012657	ENSTNIP00000013719
ENSMODP00000035948	ENSTNIP00000019565
ENSMODP00000026679	ENSTNIP00000005476
ENSMODP00000026679	ENSTNIP00000021407
ENSMODP00000004216	ENSTNIP00000010823
ENSMODP00000036511	ENSTNIP00000003650
ENSMODP00000034567	ENSTNIP00000022121
ENSMODP00000009872	ENSTNIP00000016740
ENSMODP00000017019	ENSTNIP00000011643
ENSMODP00000005420	ENSTNIP00000010200
ENSMODP00000014333	ENSTNIP00000019616
ENSMODP00000007138	ENSTNIP00000003245
ENSMODP00000008758	ENSTNIP00000011081
ENSMODP00000032264	ENSTNIP00000013065
ENSMODP00000017656	ENSTNIP00000005182
ENSMODP00000006119	ENSTNIP00000009767
ENSMODP00000022074	ENSTNIP00000008120
ENSMODP00000020893	ENSTNIP00000015799
ENSMODP00000026325	ENSTNIP00000016241
ENSMODP00000016382	ENSTNIP00000020412
ENSMODP00000005885	ENSTNIP00000000943
ENSMODP00000005885	ENSTNIP00000015902
ENSMODP00000023743	ENSTNIP00000015654
ENSMODP00000008720	ENSTNIP00000011080
ENSMODP00000009840	ENSTNIP00000011787
ENSMODP00000025789	ENSTNIP00000009612
ENSMODP00000001116	ENSTNIP00000007856
ENSMODP00000022700	ENSTNIP00000018741
ENSMODP00000013356	ENSTNIP00000018296
ENSMODP00000013356	ENSTNIP00000017339
ENSMODP00000009651	ENSTNIP00000010001
ENSMODP00000020837	ENSTNIP00000015582
ENSMODP00000026870	ENSTNIP00000002314
ENSMODP00000016973	ENSTNIP00000013432
ENSMODP00000000779	ENSTNIP00000018079
ENSMODP00000032836	ENSTNIP00000015996
ENSMODP00000007554	ENSTNIP00000020557
ENSMODP00000000167	ENSTNIP00000008257
ENSMODP00000000167	ENSTNIP00000011087
ENSMODP00000030329	ENSTNIP00000010919
ENSMODP00000008314	ENSTNIP00000017472
ENSMODP00000008314	ENSTNIP00000012682
ENSMODP00000006785	ENSTNIP00000019738
ENSMODP00000040912	ENSTNIP00000005144
ENSMODP00000035664	ENSTNIP00000013779
ENSMODP00000012633	ENSTNIP00000017009
ENSMODP00000010861	ENSTNIP00000020053
ENSMODP00000020914	ENSTNIP00000015230
ENSMODP00000011787	ENSTNIP00000007452
ENSMODP00000032320	ENSTNIP00000007453
ENSMODP00000026251	ENSTNIP00000002916
ENSMODP00000031602	ENSTNIP00000012899
ENSMODP00000031602	ENSTNIP00000001141
ENSMODP00000002024	ENSTNIP00000012763
ENSMODP00000006003	ENSTNIP00000005571
ENSMODP00000021591	ENSTNIP00000008077
ENSMODP00000026396	ENSTNIP00000016913
ENSMODP00000011185	ENSTNIP00000022140
ENSMODP00000019716	ENSTNIP00000011154
ENSMODP00000002650	ENSTNIP00000022269
ENSMODP00000024764	ENSTNIP00000022800
ENSMODP00000018098	ENSTNIP00000013251
ENSMODP00000008252	ENSTNIP00000022471
ENSMODP00000008252	ENSTNIP00000006262
ENSMODP00000021769	ENSTNIP00000007565
ENSMODP00000017934	ENSTNIP00000011820
ENSMODP00000009326	ENSTNIP00000012919
ENSMODP00000016067	ENSTNIP00000022104
ENSMODP00000002590	ENSTNIP00000016691
ENSMODP00000002934	ENSTNIP00000001431
ENSMODP00000010989	ENSTNIP00000019769
ENSMODP00000021979	ENSTNIP00000005411
ENSMODP00000011432	ENSTNIP00000005641
ENSMODP00000023398	ENSTNIP00000012017
ENSMODP00000016487	ENSTNIP00000022479
ENSMODP00000005214	ENSTNIP00000019984
ENSMODP00000033556	ENSTNIP00000017426
ENSMODP00000017726	ENSTNIP00000007667
ENSMODP00000014936	ENSTNIP00000000553
ENSMODP00000007058	ENSTNIP00000009798
ENSMODP00000010872	ENSTNIP00000012200
ENSMODP00000010872	ENSTNIP00000016702
[truncated: 6,518 more rows]
