# Supplementary material for: Reconstruction of proto-vertebrate, proto-cyclostome and proto-gnathostome genomes provides new insights into early vertebrate evolution
Source: Nat Commun. 2021 Jul 23;12:4489. doi: 10.1038/s41467-021-24573-z (PMC8302630; doi:10.1038/s41467-021-24573-z)
Supplement: Supplementary file 4 — Supplementary Data 1 [file 41467_2021_24573_MOESM4_ESM.zip › SuppData1/orthologs/MOUSE-ANOCA.txt]

ENSMUSP00000034074	ENSACAP00000005936
ENSMUSP00000037172	ENSACAP00000017014
ENSMUSP00000127603	ENSACAP00000000964
ENSMUSP00000040217	ENSACAP00000006833
ENSMUSP00000025288	ENSACAP00000001737
ENSMUSP00000105282	ENSACAP00000013552
ENSMUSP00000018466	ENSACAP00000011817
ENSMUSP00000014505	ENSACAP00000005957
ENSMUSP00000035203	ENSACAP00000008269
ENSMUSP00000111103	ENSACAP00000008564
ENSMUSP00000029128	ENSACAP00000009158
ENSMUSP00000015484	ENSACAP00000014601
ENSMUSP00000024565	ENSACAP00000005110
ENSMUSP00000032781	ENSACAP00000014675
ENSMUSP00000133649	ENSACAP00000014993
ENSMUSP00000054412	ENSACAP00000012678
ENSMUSP00000045511	ENSACAP00000015321
ENSMUSP00000075235	ENSACAP00000015067
ENSMUSP00000024829	ENSACAP00000003045
ENSMUSP00000124647	ENSACAP00000002376
ENSMUSP00000035246	ENSACAP00000015078
ENSMUSP00000069495	ENSACAP00000014992
ENSMUSP00000113675	ENSACAP00000016695
ENSMUSP00000111483	ENSACAP00000012212
ENSMUSP00000034840	ENSACAP00000005988
ENSMUSP00000110574	ENSACAP00000007603
ENSMUSP00000073268	ENSACAP00000005444
ENSMUSP00000082710	ENSACAP00000016112
ENSMUSP00000021706	ENSACAP00000000193
ENSMUSP00000130759	ENSACAP00000010321
ENSMUSP00000028311	ENSACAP00000006987
ENSMUSP00000004949	ENSACAP00000005007
ENSMUSP00000069259	ENSACAP00000013643
ENSMUSP00000096248	ENSACAP00000010047
ENSMUSP00000005064	ENSACAP00000018690
ENSMUSP00000124863	ENSACAP00000004219
ENSMUSP00000105409	ENSACAP00000001811
ENSMUSP00000079306	ENSACAP00000015494
ENSMUSP00000097747	ENSACAP00000004078
ENSMUSP00000027961	ENSACAP00000001088
ENSMUSP00000025217	ENSACAP00000015698
ENSMUSP00000027494	ENSACAP00000001835
ENSMUSP00000070606	ENSACAP00000008406
ENSMUSP00000090790	ENSACAP00000012838
ENSMUSP00000104363	ENSACAP00000009680
ENSMUSP00000088642	ENSACAP00000007792
ENSMUSP00000059272	ENSACAP00000018412
ENSMUSP00000044730	ENSACAP00000017761
ENSMUSP00000051353	ENSACAP00000019211
ENSMUSP00000082115	ENSACAP00000007789
ENSMUSP00000042715	ENSACAP00000017650
ENSMUSP00000114020	ENSACAP00000012446
ENSMUSP00000084462	ENSACAP00000006460
ENSMUSP00000020679	ENSACAP00000003419
ENSMUSP00000038922	ENSACAP00000015858
ENSMUSP00000089212	ENSACAP00000001119
ENSMUSP00000019516	ENSACAP00000015929
ENSMUSP00000033081	ENSACAP00000007518
ENSMUSP00000047308	ENSACAP00000000777
ENSMUSP00000015858	ENSACAP00000011796
ENSMUSP00000069238	ENSACAP00000009619
ENSMUSP00000028426	ENSACAP00000001319
ENSMUSP00000023762	ENSACAP00000016817
ENSMUSP00000064556	ENSACAP00000006086
ENSMUSP00000021682	ENSACAP00000016842
ENSMUSP00000059666	ENSACAP00000002959
ENSMUSP00000108629	ENSACAP00000011884
ENSMUSP00000020624	ENSACAP00000016298
ENSMUSP00000101004	ENSACAP00000000477
ENSMUSP00000031841	ENSACAP00000013286
ENSMUSP00000122476	ENSACAP00000019060
ENSMUSP00000099733	ENSACAP00000011970
ENSMUSP00000005103	ENSACAP00000012809
ENSMUSP00000103815	ENSACAP00000014097
ENSMUSP00000003509	ENSACAP00000005123
ENSMUSP00000074764	ENSACAP00000012263
ENSMUSP00000032421	ENSACAP00000016998
ENSMUSP00000025477	ENSACAP00000009190
ENSMUSP00000026896	ENSACAP00000000083
ENSMUSP00000043477	ENSACAP00000004428
ENSMUSP00000100012	ENSACAP00000002974
ENSMUSP00000099434	ENSACAP00000008599
ENSMUSP00000015003	ENSACAP00000022297
ENSMUSP00000050496	ENSACAP00000011579
ENSMUSP00000048260	ENSACAP00000004949
ENSMUSP00000020339	ENSACAP00000007355
ENSMUSP00000036487	ENSACAP00000018297
ENSMUSP00000049007	ENSACAP00000015927
ENSMUSP00000085900	ENSACAP00000014517
ENSMUSP00000049346	ENSACAP00000016774
ENSMUSP00000113708	ENSACAP00000007485
ENSMUSP00000105240	ENSACAP00000019597
ENSMUSP00000073803	ENSACAP00000021579
ENSMUSP00000028349	ENSACAP00000003327
ENSMUSP00000044578	ENSACAP00000000079
ENSMUSP00000102710	ENSACAP00000001174
ENSMUSP00000032500	ENSACAP00000009131
ENSMUSP00000032715	ENSACAP00000015338
ENSMUSP00000036674	ENSACAP00000010928
ENSMUSP00000042867	ENSACAP00000010696
ENSMUSP00000104411	ENSACAP00000005094
ENSMUSP00000018630	ENSACAP00000016443
ENSMUSP00000006718	ENSACAP00000012452
ENSMUSP00000001384	ENSACAP00000016759
ENSMUSP00000024049	ENSACAP00000005904
ENSMUSP00000018382	ENSACAP00000012803
ENSMUSP00000039653	ENSACAP00000008215
ENSMUSP00000031278	ENSACAP00000009961
ENSMUSP00000105486	ENSACAP00000013070
ENSMUSP00000094528	ENSACAP00000014146
ENSMUSP00000093960	ENSACAP00000013946
ENSMUSP00000064131	ENSACAP00000015780
ENSMUSP00000047199	ENSACAP00000002299
ENSMUSP00000038015	ENSACAP00000003195
ENSMUSP00000043250	ENSACAP00000006047
ENSMUSP00000119993	ENSACAP00000015236
ENSMUSP00000068629	ENSACAP00000009598
ENSMUSP00000048978	ENSACAP00000003471
ENSMUSP00000067752	ENSACAP00000003380
ENSMUSP00000030306	ENSACAP00000007070
ENSMUSP00000034427	ENSACAP00000007401
ENSMUSP00000064775	ENSACAP00000019189
ENSMUSP00000101046	ENSACAP00000009600
ENSMUSP00000103028	ENSACAP00000018998
ENSMUSP00000095964	ENSACAP00000000860
ENSMUSP00000115260	ENSACAP00000011711
ENSMUSP00000126897	ENSACAP00000017664
ENSMUSP00000074533	ENSACAP00000000195
ENSMUSP00000044432	ENSACAP00000010451
ENSMUSP00000104459	ENSACAP00000011342
ENSMUSP00000106905	ENSACAP00000014285
ENSMUSP00000089513	ENSACAP00000003308
ENSMUSP00000044245	ENSACAP00000014909
ENSMUSP00000037532	ENSACAP00000015061
ENSMUSP00000047923	ENSACAP00000016420
ENSMUSP00000019199	ENSACAP00000011989
ENSMUSP00000004968	ENSACAP00000004060
ENSMUSP00000125373	ENSACAP00000006661
ENSMUSP00000007216	ENSACAP00000010344
ENSMUSP00000019662	ENSACAP00000011938
ENSMUSP00000117346	ENSACAP00000008723
ENSMUSP00000128446	ENSACAP00000012354
ENSMUSP00000003117	ENSACAP00000008800
ENSMUSP00000109886	ENSACAP00000000609
ENSMUSP00000030763	ENSACAP00000015558
ENSMUSP00000033380	ENSACAP00000005087
ENSMUSP00000027697	ENSACAP00000014183
ENSMUSP00000033918	ENSACAP00000005792
ENSMUSP00000033755	ENSACAP00000010506
ENSMUSP00000027538	ENSACAP00000009513
ENSMUSP00000033549	ENSACAP00000002901
ENSMUSP00000026795	ENSACAP00000013575
ENSMUSP00000033341	ENSACAP00000012544
ENSMUSP00000001562	ENSACAP00000015144
ENSMUSP00000103391	ENSACAP00000016973
ENSMUSP00000049070	ENSACAP00000020331
ENSMUSP00000082895	ENSACAP00000007051
ENSMUSP00000080832	ENSACAP00000019114
ENSMUSP00000033501	ENSACAP00000007918
ENSMUSP00000112110	ENSACAP00000015012
ENSMUSP00000102770	ENSACAP00000004435
ENSMUSP00000133245	ENSACAP00000001475
ENSMUSP00000021046	ENSACAP00000003976
ENSMUSP00000055535	ENSACAP00000008062
ENSMUSP00000025500	ENSACAP00000001594
ENSMUSP00000078971	ENSACAP00000010217
ENSMUSP00000034267	ENSACAP00000004865
ENSMUSP00000079864	ENSACAP00000003655
ENSMUSP00000138944	ENSACAP00000011875
ENSMUSP00000036830	ENSACAP00000002928
ENSMUSP00000066839	ENSACAP00000000665
ENSMUSP00000002809	ENSACAP00000016976
ENSMUSP00000031795	ENSACAP00000009221
ENSMUSP00000001595	ENSACAP00000016880
ENSMUSP00000077919	ENSACAP00000005302
ENSMUSP00000099692	ENSACAP00000010646
ENSMUSP00000020702	ENSACAP00000007917
ENSMUSP00000023807	ENSACAP00000019641
ENSMUSP00000020704	ENSACAP00000007896
ENSMUSP00000046610	ENSACAP00000004457
ENSMUSP00000017637	ENSACAP00000015885
ENSMUSP00000023601	ENSACAP00000002426
ENSMUSP00000084091	ENSACAP00000002385
ENSMUSP00000092654	ENSACAP00000017474
ENSMUSP00000036227	ENSACAP00000005740
ENSMUSP00000042410	ENSACAP00000016069
ENSMUSP00000031037	ENSACAP00000007667
ENSMUSP00000101500	ENSACAP00000017526
ENSMUSP00000035257	ENSACAP00000010676
ENSMUSP00000005952	ENSACAP00000015435
ENSMUSP00000058045	ENSACAP00000014665
ENSMUSP00000101768	ENSACAP00000000942
ENSMUSP00000126137	ENSACAP00000009728
ENSMUSP00000138230	ENSACAP00000018182
ENSMUSP00000026093	ENSACAP00000013525
ENSMUSP00000074864	ENSACAP00000001427
ENSMUSP00000002880	ENSACAP00000015468
ENSMUSP00000047278	ENSACAP00000004783
ENSMUSP00000107444	ENSACAP00000008216
ENSMUSP00000026427	ENSACAP00000007865
ENSMUSP00000105212	ENSACAP00000018145
ENSMUSP00000041897	ENSACAP00000012872
ENSMUSP00000043085	ENSACAP00000019293
ENSMUSP00000104533	ENSACAP00000012146
ENSMUSP00000046585	ENSACAP00000009720
ENSMUSP00000034822	ENSACAP00000005943
ENSMUSP00000107347	ENSACAP00000000973
ENSMUSP00000031674	ENSACAP00000013030
ENSMUSP00000053238	ENSACAP00000001579
ENSMUSP00000093141	ENSACAP00000012461
ENSMUSP00000096695	ENSACAP00000020075
ENSMUSP00000021689	ENSACAP00000022538
ENSMUSP00000077781	ENSACAP00000005645
ENSMUSP00000090987	ENSACAP00000001953
ENSMUSP00000046216	ENSACAP00000002296
ENSMUSP00000121309	ENSACAP00000016164
ENSMUSP00000027226	ENSACAP00000006602
ENSMUSP00000095025	ENSACAP00000003200
ENSMUSP00000081455	ENSACAP00000009074
ENSMUSP00000006424	ENSACAP00000012719
ENSMUSP00000030477	ENSACAP00000001753
ENSMUSP00000061390	ENSACAP00000019903
ENSMUSP00000020692	ENSACAP00000009777
ENSMUSP00000110074	ENSACAP00000006466
ENSMUSP00000099512	ENSACAP00000013796
ENSMUSP00000124473	ENSACAP00000008206
ENSMUSP00000050730	ENSACAP00000015089
ENSMUSP00000121125	ENSACAP00000010728
ENSMUSP00000002518	ENSACAP00000010728
ENSMUSP00000124131	ENSACAP00000014628
ENSMUSP00000057527	ENSACAP00000002919
ENSMUSP00000001824	ENSACAP00000014585
ENSMUSP00000128674	ENSACAP00000014351
ENSMUSP00000044231	ENSACAP00000006234
ENSMUSP00000023486	ENSACAP00000000607
ENSMUSP00000031729	ENSACAP00000019708
ENSMUSP00000031691	ENSACAP00000018133
ENSMUSP00000010191	ENSACAP00000008532
ENSMUSP00000010195	ENSACAP00000019778
ENSMUSP00000042667	ENSACAP00000008554
ENSMUSP00000032376	ENSACAP00000004623
ENSMUSP00000032093	ENSACAP00000000901
ENSMUSP00000127892	ENSACAP00000010851
ENSMUSP00000104878	ENSACAP00000003028
ENSMUSP00000063380	ENSACAP00000010760
ENSMUSP00000030376	ENSACAP00000012326
ENSMUSP00000025685	ENSACAP00000014689
ENSMUSP00000053270	ENSACAP00000008887
ENSMUSP00000036150	ENSACAP00000006450
ENSMUSP00000059026	ENSACAP00000020101
ENSMUSP00000125871	ENSACAP00000003697
ENSMUSP00000135677	ENSACAP00000003684
ENSMUSP00000021519	ENSACAP00000016389
ENSMUSP00000079926	ENSACAP00000009858
ENSMUSP00000022217	ENSACAP00000010293
ENSMUSP00000021714	ENSACAP00000023319
ENSMUSP00000102813	ENSACAP00000008109
ENSMUSP00000132008	ENSACAP00000015543
ENSMUSP00000106963	ENSACAP00000022398
ENSMUSP00000085872	ENSACAP00000008947
ENSMUSP00000112934	ENSACAP00000000177
ENSMUSP00000021467	ENSACAP00000014072
ENSMUSP00000113851	ENSACAP00000009330
ENSMUSP00000041173	ENSACAP00000011900
ENSMUSP00000042317	ENSACAP00000019169
ENSMUSP00000032815	ENSACAP00000009364
ENSMUSP00000021004	ENSACAP00000005299
ENSMUSP00000111151	ENSACAP00000012130
ENSMUSP00000105350	ENSACAP00000008363
ENSMUSP00000037324	ENSACAP00000003188
ENSMUSP00000041294	ENSACAP00000009106
ENSMUSP00000020008	ENSACAP00000014036
ENSMUSP00000007257	ENSACAP00000017049
ENSMUSP00000109904	ENSACAP00000007060
ENSMUSP00000099947	ENSACAP00000017072
ENSMUSP00000126340	ENSACAP00000020615
ENSMUSP00000122855	ENSACAP00000000594
ENSMUSP00000137256	ENSACAP00000016644
ENSMUSP00000006703	ENSACAP00000008014
ENSMUSP00000090277	ENSACAP00000000027
ENSMUSP00000041790	ENSACAP00000000226
ENSMUSP00000058730	ENSACAP00000007738
ENSMUSP00000137517	ENSACAP00000013047
ENSMUSP00000028071	ENSACAP00000020901
ENSMUSP00000104311	ENSACAP00000003852
ENSMUSP00000031750	ENSACAP00000002156
ENSMUSP00000066894	ENSACAP00000006137
ENSMUSP00000030898	ENSACAP00000017488
ENSMUSP00000078281	ENSACAP00000006741
ENSMUSP00000045432	ENSACAP00000021155
ENSMUSP00000073246	ENSACAP00000009209
ENSMUSP00000126313	ENSACAP00000003253
ENSMUSP00000005600	ENSACAP00000015434
ENSMUSP00000116057	ENSACAP00000013959
ENSMUSP00000062239	ENSACAP00000012315
ENSMUSP00000056364	ENSACAP00000016268
ENSMUSP00000124470	ENSACAP00000021250
ENSMUSP00000101903	ENSACAP00000016001
ENSMUSP00000018651	ENSACAP00000006310
ENSMUSP00000099585	ENSACAP00000013784
ENSMUSP00000053755	ENSACAP00000001714
ENSMUSP00000115718	ENSACAP00000005065
ENSMUSP00000027178	ENSACAP00000000988
ENSMUSP00000024832	ENSACAP00000002892
ENSMUSP00000070868	ENSACAP00000002010
ENSMUSP00000026172	ENSACAP00000002775
ENSMUSP00000025718	ENSACAP00000007811
ENSMUSP00000061168	ENSACAP00000006245
ENSMUSP00000041300	ENSACAP00000014205
ENSMUSP00000102647	ENSACAP00000019837
ENSMUSP00000085683	ENSACAP00000003452
ENSMUSP00000042271	ENSACAP00000022607
ENSMUSP00000003268	ENSACAP00000001464
ENSMUSP00000129800	ENSACAP00000023161
ENSMUSP00000034600	ENSACAP00000007133
ENSMUSP00000107062	ENSACAP00000009262
ENSMUSP00000126826	ENSACAP00000007144
ENSMUSP00000062507	ENSACAP00000007166
ENSMUSP00000061470	ENSACAP00000011447
ENSMUSP00000056353	ENSACAP00000012845
ENSMUSP00000046368	ENSACAP00000003423
ENSMUSP00000045409	ENSACAP00000014516
ENSMUSP00000109229	ENSACAP00000013145
ENSMUSP00000110422	ENSACAP00000008617
ENSMUSP00000128922	ENSACAP00000016589
ENSMUSP00000095845	ENSACAP00000016612
ENSMUSP00000054545	ENSACAP00000000766
ENSMUSP00000019920	ENSACAP00000001550
ENSMUSP00000035649	ENSACAP00000005884
ENSMUSP00000025208	ENSACAP00000016217
ENSMUSP00000048350	ENSACAP00000013260
ENSMUSP00000053431	ENSACAP00000010212
ENSMUSP00000029850	ENSACAP00000011210
ENSMUSP00000044945	ENSACAP00000012546
ENSMUSP00000052544	ENSACAP00000005192
ENSMUSP00000090567	ENSACAP00000016275
ENSMUSP00000047888	ENSACAP00000011119
ENSMUSP00000019290	ENSACAP00000016014
ENSMUSP00000021066	ENSACAP00000000189
ENSMUSP00000138618	ENSACAP00000018669
ENSMUSP00000082220	ENSACAP00000002209
ENSMUSP00000123078	ENSACAP00000005144
ENSMUSP00000101700	ENSACAP00000013190
ENSMUSP00000040416	ENSACAP00000015982
ENSMUSP00000029575	ENSACAP00000003038
ENSMUSP00000028623	ENSACAP00000014062
ENSMUSP00000030643	ENSACAP00000017531
ENSMUSP00000076505	ENSACAP00000008252
ENSMUSP00000122103	ENSACAP00000016064
ENSMUSP00000015256	ENSACAP00000014392
ENSMUSP00000019226	ENSACAP00000022803
ENSMUSP00000108302	ENSACAP00000012143
ENSMUSP00000084062	ENSACAP00000020312
ENSMUSP00000097909	ENSACAP00000013258
ENSMUSP00000065205	ENSACAP00000012231
ENSMUSP00000027896	ENSACAP00000012123
ENSMUSP00000107035	ENSACAP00000015884
ENSMUSP00000094076	ENSACAP00000008258
ENSMUSP00000053899	ENSACAP00000010223
ENSMUSP00000106460	ENSACAP00000011216
ENSMUSP00000031868	ENSACAP00000011928
ENSMUSP00000031713	ENSACAP00000006406
ENSMUSP00000029208	ENSACAP00000016440
ENSMUSP00000001122	ENSACAP00000011920
ENSMUSP00000021161	ENSACAP00000011449
ENSMUSP00000000573	ENSACAP00000019094
ENSMUSP00000022040	ENSACAP00000000792
ENSMUSP00000129216	ENSACAP00000019131
ENSMUSP00000110669	ENSACAP00000010667
ENSMUSP00000110348	ENSACAP00000008195
ENSMUSP00000095533	ENSACAP00000021848
ENSMUSP00000068716	ENSACAP00000005631
ENSMUSP00000091964	ENSACAP00000000062
ENSMUSP00000128308	ENSACAP00000002993
ENSMUSP00000003659	ENSACAP00000014378
ENSMUSP00000022213	ENSACAP00000016349
ENSMUSP00000029682	ENSACAP00000002530
ENSMUSP00000060441	ENSACAP00000007132
ENSMUSP00000057488	ENSACAP00000017264
ENSMUSP00000064220	ENSACAP00000008704
ENSMUSP00000059654	ENSACAP00000002301
ENSMUSP00000046812	ENSACAP00000002289
ENSMUSP00000040229	ENSACAP00000006631
ENSMUSP00000031607	ENSACAP00000004423
ENSMUSP00000044627	ENSACAP00000019584
ENSMUSP00000090528	ENSACAP00000011435
ENSMUSP00000113090	ENSACAP00000014149
ENSMUSP00000025645	ENSACAP00000017519
ENSMUSP00000006523	ENSACAP00000018385
ENSMUSP00000095169	ENSACAP00000003635
ENSMUSP00000129378	ENSACAP00000015536
ENSMUSP00000088089	ENSACAP00000007357
ENSMUSP00000076751	ENSACAP00000017648
ENSMUSP00000091329	ENSACAP00000004922
ENSMUSP00000124179	ENSACAP00000010908
ENSMUSP00000130758	ENSACAP00000016710
ENSMUSP00000034946	ENSACAP00000006787
ENSMUSP00000030080	ENSACAP00000017120
ENSMUSP00000084578	ENSACAP00000007712
ENSMUSP00000065679	ENSACAP00000002813
ENSMUSP00000061402	ENSACAP00000003779
ENSMUSP00000134894	ENSACAP00000006029
ENSMUSP00000049054	ENSACAP00000006838
ENSMUSP00000101060	ENSACAP00000003121
ENSMUSP00000043522	ENSACAP00000004681
ENSMUSP00000060591	ENSACAP00000008548
ENSMUSP00000103897	ENSACAP00000019498
ENSMUSP00000136611	ENSACAP00000008475
ENSMUSP00000125580	ENSACAP00000017189
ENSMUSP00000076383	ENSACAP00000004745
ENSMUSP00000129696	ENSACAP00000017734
ENSMUSP00000037867	ENSACAP00000008306
ENSMUSP00000049285	ENSACAP00000016647
ENSMUSP00000066239	ENSACAP00000022446
ENSMUSP00000034698	ENSACAP00000015154
ENSMUSP00000002837	ENSACAP00000005587
ENSMUSP00000132514	ENSACAP00000006756
ENSMUSP00000043210	ENSACAP00000005040
ENSMUSP00000006027	ENSACAP00000007413
ENSMUSP00000036065	ENSACAP00000007085
ENSMUSP00000112662	ENSACAP00000011502
ENSMUSP00000040162	ENSACAP00000007942
ENSMUSP00000020023	ENSACAP00000010004
ENSMUSP00000036726	ENSACAP00000010045
ENSMUSP00000041599	ENSACAP00000020018
ENSMUSP00000059757	ENSACAP00000011328
ENSMUSP00000099509	ENSACAP00000000445
ENSMUSP00000000939	ENSACAP00000015725
ENSMUSP00000091769	ENSACAP00000011167
ENSMUSP00000030187	ENSACAP00000011157
ENSMUSP00000014290	ENSACAP00000008008
ENSMUSP00000028252	ENSACAP00000000803
ENSMUSP00000091011	ENSACAP00000008345
ENSMUSP00000019456	ENSACAP00000003367
ENSMUSP00000077899	ENSACAP00000004184
ENSMUSP00000031096	ENSACAP00000007474
ENSMUSP00000073190	ENSACAP00000001458
ENSMUSP00000027053	ENSACAP00000014103
ENSMUSP00000122552	ENSACAP00000014765
ENSMUSP00000026027	ENSACAP00000004657
ENSMUSP00000017821	ENSACAP00000008815
ENSMUSP00000031309	ENSACAP00000016406
ENSMUSP00000028368	ENSACAP00000010376
ENSMUSP00000046695	ENSACAP00000005810
ENSMUSP00000095103	ENSACAP00000011557
ENSMUSP00000029075	ENSACAP00000015652
ENSMUSP00000043554	ENSACAP00000013834
ENSMUSP00000045150	ENSACAP00000020730
ENSMUSP00000023835	ENSACAP00000002635
ENSMUSP00000093229	ENSACAP00000005008
ENSMUSP00000131010	ENSACAP00000008138
ENSMUSP00000103366	ENSACAP00000015424
ENSMUSP00000038203	ENSACAP00000004083
ENSMUSP00000031977	ENSACAP00000011214
ENSMUSP00000065770	ENSACAP00000015437
ENSMUSP00000118911	ENSACAP00000007790
ENSMUSP00000102481	ENSACAP00000011160
ENSMUSP00000100028	ENSACAP00000005916
ENSMUSP00000107770	ENSACAP00000016208
ENSMUSP00000114175	ENSACAP00000012562
ENSMUSP00000135959	ENSACAP00000010954
ENSMUSP00000067541	ENSACAP00000006737
ENSMUSP00000031663	ENSACAP00000006791
ENSMUSP00000106317	ENSACAP00000010102
ENSMUSP00000064246	ENSACAP00000014348
ENSMUSP00000126281	ENSACAP00000017517
ENSMUSP00000034430	ENSACAP00000021427
ENSMUSP00000104845	ENSACAP00000007540
ENSMUSP00000040775	ENSACAP00000009392
ENSMUSP00000037966	ENSACAP00000005518
ENSMUSP00000126243	ENSACAP00000008283
ENSMUSP00000105250	ENSACAP00000012104
ENSMUSP00000130050	ENSACAP00000004731
ENSMUSP00000001280	ENSACAP00000005602
ENSMUSP00000096258	ENSACAP00000020911
ENSMUSP00000075011	ENSACAP00000001116
ENSMUSP00000025197	ENSACAP00000006511
ENSMUSP00000031354	ENSACAP00000015474
ENSMUSP00000110729	ENSACAP00000003716
ENSMUSP00000130073	ENSACAP00000012914
ENSMUSP00000037487	ENSACAP00000016554
ENSMUSP00000029905	ENSACAP00000005262
ENSMUSP00000052989	ENSACAP00000006654
ENSMUSP00000018113	ENSACAP00000015593
ENSMUSP00000129831	ENSACAP00000017421
ENSMUSP00000038833	ENSACAP00000010082
ENSMUSP00000019386	ENSACAP00000005303
ENSMUSP00000099975	ENSACAP00000008303
ENSMUSP00000007249	ENSACAP00000010652
ENSMUSP00000034697	ENSACAP00000015583
ENSMUSP00000087394	ENSACAP00000011008
ENSMUSP00000114404	ENSACAP00000005226
ENSMUSP00000075992	ENSACAP00000008088
ENSMUSP00000099430	ENSACAP00000003237
ENSMUSP00000035583	ENSACAP00000017194
ENSMUSP00000044457	ENSACAP00000002437
ENSMUSP00000036245	ENSACAP00000007432
ENSMUSP00000030289	ENSACAP00000007692
ENSMUSP00000039943	ENSACAP00000002841
ENSMUSP00000082754	ENSACAP00000003050
ENSMUSP00000070554	ENSACAP00000005799
ENSMUSP00000000642	ENSACAP00000005716
ENSMUSP00000020277	ENSACAP00000009466
ENSMUSP00000051215	ENSACAP00000006764
ENSMUSP00000099984	ENSACAP00000011676
ENSMUSP00000062920	ENSACAP00000010363
ENSMUSP00000017851	ENSACAP00000016592
ENSMUSP00000020027	ENSACAP00000001387
ENSMUSP00000051261	ENSACAP00000004700
ENSMUSP00000047547	ENSACAP00000016253
ENSMUSP00000091163	ENSACAP00000010516
ENSMUSP00000087694	ENSACAP00000002693
ENSMUSP00000105884	ENSACAP00000005027
ENSMUSP00000098594	ENSACAP00000020603
ENSMUSP00000099976	ENSACAP00000002664
ENSMUSP00000099716	ENSACAP00000000234
ENSMUSP00000055308	ENSACAP00000016353
ENSMUSP00000059420	ENSACAP00000014973
ENSMUSP00000100025	ENSACAP00000005221
ENSMUSP00000099744	ENSACAP00000009754
ENSMUSP00000099572	ENSACAP00000021507
ENSMUSP00000062924	ENSACAP00000018980
ENSMUSP00000057725	ENSACAP00000007124
ENSMUSP00000056313	ENSACAP00000017651
ENSMUSP00000053644	ENSACAP00000018027
ENSMUSP00000053644	ENSACAP00000022709
ENSMUSP00000053644	ENSACAP00000021076
ENSMUSP00000027373	ENSACAP00000001435
ENSMUSP00000061278	ENSACAP00000010853
ENSMUSP00000029355	ENSACAP00000020401
ENSMUSP00000027534	ENSACAP00000006453
ENSMUSP00000041395	ENSACAP00000012667
ENSMUSP00000068197	ENSACAP00000020519
ENSMUSP00000006851	ENSACAP00000012381
ENSMUSP00000101225	ENSACAP00000004402
ENSMUSP00000045527	ENSACAP00000016922
ENSMUSP00000021090	ENSACAP00000006419
ENSMUSP00000046532	ENSACAP00000007282
ENSMUSP00000070413	ENSACAP00000005918
ENSMUSP00000126828	ENSACAP00000008890
ENSMUSP00000027151	ENSACAP00000010473
ENSMUSP00000026428	ENSACAP00000021421
ENSMUSP00000078715	ENSACAP00000005023
ENSMUSP00000085253	ENSACAP00000016397
ENSMUSP00000062771	ENSACAP00000002138
ENSMUSP00000114094	ENSACAP00000008651
ENSMUSP00000139310	ENSACAP00000006753
ENSMUSP00000000137	ENSACAP00000001891
ENSMUSP00000092692	ENSACAP00000003485
ENSMUSP00000087680	ENSACAP00000006956
ENSMUSP00000096994	ENSACAP00000016035
ENSMUSP00000047126	ENSACAP00000012239
ENSMUSP00000070726	ENSACAP00000022406
ENSMUSP00000002839	ENSACAP00000005328
ENSMUSP00000124370	ENSACAP00000007568
ENSMUSP00000039632	ENSACAP00000009697
ENSMUSP00000038013	ENSACAP00000014333
ENSMUSP00000020411	ENSACAP00000000069
ENSMUSP00000109915	ENSACAP00000011496
ENSMUSP00000033805	ENSACAP00000011764
ENSMUSP00000115813	ENSACAP00000005420
ENSMUSP00000122395	ENSACAP00000009596
ENSMUSP00000057416	ENSACAP00000013561
ENSMUSP00000016471	ENSACAP00000003677
ENSMUSP00000047353	ENSACAP00000014160
ENSMUSP00000034983	ENSACAP00000004990
ENSMUSP00000027863	ENSACAP00000010477
ENSMUSP00000138773	ENSACAP00000010901
ENSMUSP00000102366	ENSACAP00000004163
ENSMUSP00000127784	ENSACAP00000003541
ENSMUSP00000074198	ENSACAP00000012873
ENSMUSP00000024179	ENSACAP00000009101
ENSMUSP00000033444	ENSACAP00000009314
ENSMUSP00000027498	ENSACAP00000001074
ENSMUSP00000018353	ENSACAP00000011982
ENSMUSP00000018476	ENSACAP00000015922
ENSMUSP00000111463	ENSACAP00000005063
ENSMUSP00000101517	ENSACAP00000016351
ENSMUSP00000130173	ENSACAP00000014875
ENSMUSP00000127678	ENSACAP00000021025
ENSMUSP00000083281	ENSACAP00000011452
ENSMUSP00000125268	ENSACAP00000004483
ENSMUSP00000021693	ENSACAP00000022711
ENSMUSP00000021971	ENSACAP00000001127
ENSMUSP00000025732	ENSACAP00000012621
ENSMUSP00000050329	ENSACAP00000013194
ENSMUSP00000035222	ENSACAP00000011919
ENSMUSP00000048124	ENSACAP00000016452
ENSMUSP00000044836	ENSACAP00000008110
ENSMUSP00000071623	ENSACAP00000000313
ENSMUSP00000025077	ENSACAP00000007345
ENSMUSP00000113429	ENSACAP00000010090
ENSMUSP00000031229	ENSACAP00000012660
ENSMUSP00000020643	ENSACAP00000016181
ENSMUSP00000006750	ENSACAP00000017024
ENSMUSP00000133474	ENSACAP00000014873
ENSMUSP00000075174	ENSACAP00000002634
ENSMUSP00000012161	ENSACAP00000010493
ENSMUSP00000109271	ENSACAP00000008731
ENSMUSP00000103362	ENSACAP00000004991
ENSMUSP00000138377	ENSACAP00000008638
ENSMUSP00000038181	ENSACAP00000012299
ENSMUSP00000033070	ENSACAP00000006585
ENSMUSP00000113390	ENSACAP00000002580
ENSMUSP00000090820	ENSACAP00000016562
ENSMUSP00000034868	ENSACAP00000016745
ENSMUSP00000077019	ENSACAP00000017382
ENSMUSP00000059501	ENSACAP00000021502
ENSMUSP00000021273	ENSACAP00000019166
ENSMUSP00000032487	ENSACAP00000006541
ENSMUSP00000023487	ENSACAP00000004525
ENSMUSP00000133898	ENSACAP00000023387
ENSMUSP00000038412	ENSACAP00000019231
ENSMUSP00000134251	ENSACAP00000007683
ENSMUSP00000026416	ENSACAP00000005327
ENSMUSP00000128926	ENSACAP00000013634
ENSMUSP00000093245	ENSACAP00000013363
ENSMUSP00000041872	ENSACAP00000007878
ENSMUSP00000118743	ENSACAP00000016618
ENSMUSP00000021930	ENSACAP00000014723
ENSMUSP00000059419	ENSACAP00000022465
ENSMUSP00000026011	ENSACAP00000004166
ENSMUSP00000031367	ENSACAP00000014143
ENSMUSP00000025646	ENSACAP00000017508
ENSMUSP00000129239	ENSACAP00000014223
ENSMUSP00000085728	ENSACAP00000016319
ENSMUSP00000023616	ENSACAP00000004859
ENSMUSP00000023334	ENSACAP00000007835
ENSMUSP00000034510	ENSACAP00000003381
ENSMUSP00000026254	ENSACAP00000014235
ENSMUSP00000111381	ENSACAP00000002316
ENSMUSP00000039728	ENSACAP00000013882
ENSMUSP00000047208	ENSACAP00000000312
ENSMUSP00000103817	ENSACAP00000007273
ENSMUSP00000058968	ENSACAP00000009601
ENSMUSP00000084427	ENSACAP00000005938
ENSMUSP00000033990	ENSACAP00000003095
ENSMUSP00000021097	ENSACAP00000006802
ENSMUSP00000025279	ENSACAP00000000255
ENSMUSP00000095953	ENSACAP00000000582
ENSMUSP00000021921	ENSACAP00000012890
ENSMUSP00000030443	ENSACAP00000015220
ENSMUSP00000074578	ENSACAP00000017475
ENSMUSP00000110898	ENSACAP00000019058
ENSMUSP00000073664	ENSACAP00000004143
ENSMUSP00000103608	ENSACAP00000010300
ENSMUSP00000039810	ENSACAP00000010100
ENSMUSP00000120421	ENSACAP00000016309
ENSMUSP00000030834	ENSACAP00000008039
ENSMUSP00000005651	ENSACAP00000011014
ENSMUSP00000022009	ENSACAP00000000116
ENSMUSP00000057392	ENSACAP00000015561
ENSMUSP00000027775	ENSACAP00000020950
ENSMUSP00000036604	ENSACAP00000007054
ENSMUSP00000006669	ENSACAP00000015656
ENSMUSP00000019721	ENSACAP00000013895
ENSMUSP00000070345	ENSACAP00000006857
ENSMUSP00000105348	ENSACAP00000013368
ENSMUSP00000085695	ENSACAP00000005359
ENSMUSP00000023344	ENSACAP00000010049
ENSMUSP00000111327	ENSACAP00000007555
ENSMUSP00000031680	ENSACAP00000006929
ENSMUSP00000027505	ENSACAP00000000627
ENSMUSP00000032480	ENSACAP00000006051
ENSMUSP00000062593	ENSACAP00000006030
ENSMUSP00000079226	ENSACAP00000006812
ENSMUSP00000027059	ENSACAP00000005200
ENSMUSP00000035902	ENSACAP00000017085
ENSMUSP00000129922	ENSACAP00000015839
ENSMUSP00000037699	ENSACAP00000020539
ENSMUSP00000111939	ENSACAP00000012833
ENSMUSP00000056481	ENSACAP00000002652
ENSMUSP00000061229	ENSACAP00000002871
ENSMUSP00000041157	ENSACAP00000003190
ENSMUSP00000040176	ENSACAP00000013157
ENSMUSP00000042701	ENSACAP00000010105
ENSMUSP00000038056	ENSACAP00000000539
ENSMUSP00000081941	ENSACAP00000013484
ENSMUSP00000065278	ENSACAP00000017612
ENSMUSP00000023958	ENSACAP00000005762
ENSMUSP00000005705	ENSACAP00000010492
ENSMUSP00000031859	ENSACAP00000013329
ENSMUSP00000029444	ENSACAP00000002604
ENSMUSP00000102352	ENSACAP00000009851
ENSMUSP00000110798	ENSACAP00000009206
ENSMUSP00000107381	ENSACAP00000002273
ENSMUSP00000095320	ENSACAP00000009605
ENSMUSP00000104460	ENSACAP00000009365
ENSMUSP00000110802	ENSACAP00000000371
ENSMUSP00000019063	ENSACAP00000022120
ENSMUSP00000029377	ENSACAP00000007351
ENSMUSP00000053384	ENSACAP00000015084
ENSMUSP00000107447	ENSACAP00000014625
ENSMUSP00000058109	ENSACAP00000007687
ENSMUSP00000029131	ENSACAP00000009415
ENSMUSP00000006508	ENSACAP00000003305
ENSMUSP00000072074	ENSACAP00000003382
ENSMUSP00000105630	ENSACAP00000006904
ENSMUSP00000032151	ENSACAP00000013644
ENSMUSP00000041053	ENSACAP00000010152
ENSMUSP00000117891	ENSACAP00000002453
ENSMUSP00000001484	ENSACAP00000006911
ENSMUSP00000046787	ENSACAP00000011639
ENSMUSP00000109427	ENSACAP00000001501
ENSMUSP00000023750	ENSACAP00000008250
ENSMUSP00000023225	ENSACAP00000005246
ENSMUSP00000020446	ENSACAP00000003435
ENSMUSP00000004378	ENSACAP00000005451
ENSMUSP00000062584	ENSACAP00000009946
ENSMUSP00000003643	ENSACAP00000005341
ENSMUSP00000106851	ENSACAP00000014643
ENSMUSP00000137837	ENSACAP00000004818
ENSMUSP00000083073	ENSACAP00000001155
ENSMUSP00000022197	ENSACAP00000012306
ENSMUSP00000038350	ENSACAP00000016795
ENSMUSP00000029684	ENSACAP00000002704
ENSMUSP00000035898	ENSACAP00000016876
ENSMUSP00000106567	ENSACAP00000002265
ENSMUSP00000045441	ENSACAP00000003075
ENSMUSP00000092988	ENSACAP00000002860
ENSMUSP00000037107	ENSACAP00000015895
ENSMUSP00000004381	ENSACAP00000007089
ENSMUSP00000005964	ENSACAP00000014133
ENSMUSP00000137298	ENSACAP00000018784
ENSMUSP00000131277	ENSACAP00000012917
ENSMUSP00000093469	ENSACAP00000001567
ENSMUSP00000101999	ENSACAP00000008087
ENSMUSP00000039416	ENSACAP00000008472
ENSMUSP00000053766	ENSACAP00000001783
ENSMUSP00000099806	ENSACAP00000000378
ENSMUSP00000072438	ENSACAP00000023006
ENSMUSP00000090470	ENSACAP00000005311
ENSMUSP00000120516	ENSACAP00000002743
ENSMUSP00000089958	ENSACAP00000005250
ENSMUSP00000031492	ENSACAP00000003561
ENSMUSP00000033430	ENSACAP00000008653
ENSMUSP00000063054	ENSACAP00000002126
ENSMUSP00000050199	ENSACAP00000001336
ENSMUSP00000064808	ENSACAP00000022923
ENSMUSP00000086710	ENSACAP00000021854
ENSMUSP00000085775	ENSACAP00000009397
ENSMUSP00000031055	ENSACAP00000014644
ENSMUSP00000052095	ENSACAP00000015050
ENSMUSP00000059732	ENSACAP00000011322
ENSMUSP00000041328	ENSACAP00000006549
ENSMUSP00000024958	ENSACAP00000010660
ENSMUSP00000097296	ENSACAP00000011827
ENSMUSP00000022212	ENSACAP00000009266
ENSMUSP00000076130	ENSACAP00000015367
ENSMUSP00000130004	ENSACAP00000005331
ENSMUSP00000056967	ENSACAP00000022818
ENSMUSP00000034090	ENSACAP00000014114
ENSMUSP00000056401	ENSACAP00000000028
ENSMUSP00000038091	ENSACAP00000014528
ENSMUSP00000003642	ENSACAP00000004997
ENSMUSP00000112262	ENSACAP00000003750
ENSMUSP00000136950	ENSACAP00000008334
ENSMUSP00000094072	ENSACAP00000007287
ENSMUSP00000047480	ENSACAP00000001338
ENSMUSP00000018614	ENSACAP00000004133
ENSMUSP00000038719	ENSACAP00000002042
ENSMUSP00000036438	ENSACAP00000017381
ENSMUSP00000099652	ENSACAP00000000252
ENSMUSP00000082777	ENSACAP00000022119
ENSMUSP00000031455	ENSACAP00000000233
ENSMUSP00000050061	ENSACAP00000004134
ENSMUSP00000124258	ENSACAP00000001773
ENSMUSP00000093911	ENSACAP00000008764
ENSMUSP00000019726	ENSACAP00000016324
ENSMUSP00000000466	ENSACAP00000017420
ENSMUSP00000077119	ENSACAP00000006064
ENSMUSP00000103560	ENSACAP00000012080
ENSMUSP00000041732	ENSACAP00000021766
ENSMUSP00000046906	ENSACAP00000018954
ENSMUSP00000062231	ENSACAP00000021162
ENSMUSP00000107512	ENSACAP00000006109
ENSMUSP00000092355	ENSACAP00000004015
ENSMUSP00000025867	ENSACAP00000004332
ENSMUSP00000099928	ENSACAP00000002953
ENSMUSP00000073228	ENSACAP00000010139
ENSMUSP00000047763	ENSACAP00000003825
ENSMUSP00000133515	ENSACAP00000008145
ENSMUSP00000025002	ENSACAP00000005940
ENSMUSP00000021155	ENSACAP00000001777
ENSMUSP00000099676	ENSACAP00000003493
ENSMUSP00000042063	ENSACAP00000017329
ENSMUSP00000111497	ENSACAP00000014441
ENSMUSP00000078572	ENSACAP00000012050
ENSMUSP00000080548	ENSACAP00000003927
ENSMUSP00000076437	ENSACAP00000008226
ENSMUSP00000126197	ENSACAP00000018141
ENSMUSP00000100008	ENSACAP00000011223
ENSMUSP00000040208	ENSACAP00000011512
ENSMUSP00000028663	ENSACAP00000004429
ENSMUSP00000027367	ENSACAP00000001970
ENSMUSP00000072852	ENSACAP00000005446
ENSMUSP00000031709	ENSACAP00000006540
ENSMUSP00000022262	ENSACAP00000002247
ENSMUSP00000135039	ENSACAP00000004389
ENSMUSP00000055562	ENSACAP00000011680
ENSMUSP00000037377	ENSACAP00000016210
ENSMUSP00000127149	ENSACAP00000015129
ENSMUSP00000034547	ENSACAP00000005955
ENSMUSP00000110434	ENSACAP00000008595
ENSMUSP00000084430	ENSACAP00000002909
ENSMUSP00000068178	ENSACAP00000014177
ENSMUSP00000045637	ENSACAP00000016651
ENSMUSP00000048719	ENSACAP00000009428
ENSMUSP00000095420	ENSACAP00000004113
ENSMUSP00000023550	ENSACAP00000010910
ENSMUSP00000028392	ENSACAP00000003084
ENSMUSP00000086422	ENSACAP00000008618
ENSMUSP00000026624	ENSACAP00000008857
ENSMUSP00000110373	ENSACAP00000009610
ENSMUSP00000025989	ENSACAP00000014522
ENSMUSP00000113782	ENSACAP00000010174
ENSMUSP00000021443	ENSACAP00000015529
ENSMUSP00000071578	ENSACAP00000011168
ENSMUSP00000120531	ENSACAP00000008502
ENSMUSP00000039737	ENSACAP00000014931
ENSMUSP00000099399	ENSACAP00000023320
ENSMUSP00000015137	ENSACAP00000007341
ENSMUSP00000050087	ENSACAP00000013647
ENSMUSP00000032272	ENSACAP00000000020
ENSMUSP00000108593	ENSACAP00000006325
ENSMUSP00000039109	ENSACAP00000007971
ENSMUSP00000015100	ENSACAP00000009234
ENSMUSP00000052258	ENSACAP00000007149
ENSMUSP00000019333	ENSACAP00000002931
ENSMUSP00000046467	ENSACAP00000009775
ENSMUSP00000114843	ENSACAP00000009887
ENSMUSP00000137440	ENSACAP00000016009
ENSMUSP00000002259	ENSACAP00000002274
ENSMUSP00000003912	ENSACAP00000016882
ENSMUSP00000030285	ENSACAP00000019047
ENSMUSP00000019876	ENSACAP00000009098
ENSMUSP00000000219	ENSACAP00000009705
ENSMUSP00000028844	ENSACAP00000003731
ENSMUSP00000031530	ENSACAP00000003204
ENSMUSP00000040524	ENSACAP00000017171
ENSMUSP00000047402	ENSACAP00000021486
ENSMUSP00000026537	ENSACAP00000011570
ENSMUSP00000038373	ENSACAP00000003196
ENSMUSP00000111977	ENSACAP00000016707
ENSMUSP00000026665	ENSACAP00000015752
ENSMUSP00000105245	ENSACAP00000007637
ENSMUSP00000026663	ENSACAP00000015766
ENSMUSP00000026662	ENSACAP00000020251
ENSMUSP00000022952	ENSACAP00000016008
ENSMUSP00000055486	ENSACAP00000006898
ENSMUSP00000025642	ENSACAP00000017527
ENSMUSP00000081572	ENSACAP00000014914
ENSMUSP00000019911	ENSACAP00000012046
ENSMUSP00000069578	ENSACAP00000011673
ENSMUSP00000057365	ENSACAP00000000157
ENSMUSP00000037764	ENSACAP00000007269
ENSMUSP00000039760	ENSACAP00000001285
ENSMUSP00000088231	ENSACAP00000006985
ENSMUSP00000104725	ENSACAP00000001729
ENSMUSP00000001079	ENSACAP00000012569
ENSMUSP00000045955	ENSACAP00000009683
ENSMUSP00000035823	ENSACAP00000013365
ENSMUSP00000095702	ENSACAP00000002152
ENSMUSP00000118474	ENSACAP00000006089
ENSMUSP00000026750	ENSACAP00000020817
ENSMUSP00000030645	ENSACAP00000017509
ENSMUSP00000030627	ENSACAP00000013457
ENSMUSP00000032766	ENSACAP00000008163
ENSMUSP00000024721	ENSACAP00000012219
ENSMUSP00000128063	ENSACAP00000006464
ENSMUSP00000034817	ENSACAP00000004902
ENSMUSP00000125932	ENSACAP00000017543
ENSMUSP00000003154	ENSACAP00000009178
ENSMUSP00000076115	ENSACAP00000006641
ENSMUSP00000033532	ENSACAP00000010497
ENSMUSP00000044128	ENSACAP00000008035
ENSMUSP00000051479	ENSACAP00000018355
ENSMUSP00000060749	ENSACAP00000009426
ENSMUSP00000136054	ENSACAP00000006651
ENSMUSP00000110435	ENSACAP00000011490
ENSMUSP00000099334	ENSACAP00000011465
ENSMUSP00000088098	ENSACAP00000003949
ENSMUSP00000047864	ENSACAP00000007890
ENSMUSP00000098558	ENSACAP00000000033
ENSMUSP00000134205	ENSACAP00000003652
ENSMUSP00000025641	ENSACAP00000017535
ENSMUSP00000074115	ENSACAP00000015260
ENSMUSP00000036749	ENSACAP00000013573
ENSMUSP00000078245	ENSACAP00000013187
ENSMUSP00000119303	ENSACAP00000015862
ENSMUSP00000083928	ENSACAP00000006915
ENSMUSP00000095949	ENSACAP00000004297
ENSMUSP00000071120	ENSACAP00000020091
ENSMUSP00000007735	ENSACAP00000003888
ENSMUSP00000000421	ENSACAP00000004654
ENSMUSP00000020551	ENSACAP00000012264
ENSMUSP00000087810	ENSACAP00000005507
ENSMUSP00000112965	ENSACAP00000000830
ENSMUSP00000017552	ENSACAP00000017176
ENSMUSP00000077438	ENSACAP00000012265
ENSMUSP00000110371	ENSACAP00000005482
ENSMUSP00000078690	ENSACAP00000006260
ENSMUSP00000020543	ENSACAP00000014820
ENSMUSP00000137079	ENSACAP00000020487
ENSMUSP00000005233	ENSACAP00000014325
ENSMUSP00000098056	ENSACAP00000012984
ENSMUSP00000034093	ENSACAP00000002180
ENSMUSP00000024884	ENSACAP00000008243
ENSMUSP00000113840	ENSACAP00000023365
ENSMUSP00000125335	ENSACAP00000014261
ENSMUSP00000106770	ENSACAP00000013528
ENSMUSP00000099765	ENSACAP00000002300
ENSMUSP00000066977	ENSACAP00000003616
ENSMUSP00000045454	ENSACAP00000015601
ENSMUSP00000035437	ENSACAP00000008924
ENSMUSP00000101724	ENSACAP00000008592
ENSMUSP00000135500	ENSACAP00000007845
ENSMUSP00000103243	ENSACAP00000010918
ENSMUSP00000006825	ENSACAP00000016190
ENSMUSP00000101184	ENSACAP00000007881
ENSMUSP00000104543	ENSACAP00000003602
ENSMUSP00000105790	ENSACAP00000004259
ENSMUSP00000042155	ENSACAP00000009761
ENSMUSP00000099776	ENSACAP00000001473
ENSMUSP00000007444	ENSACAP00000012220
ENSMUSP00000027185	ENSACAP00000001296
ENSMUSP00000034049	ENSACAP00000002268
ENSMUSP00000088723	ENSACAP00000011672
ENSMUSP00000029486	ENSACAP00000010685
ENSMUSP00000069429	ENSACAP00000012707
ENSMUSP00000029740	ENSACAP00000014782
ENSMUSP00000020769	ENSACAP00000011334
ENSMUSP00000023531	ENSACAP00000006803
ENSMUSP00000091845	ENSACAP00000016003
ENSMUSP00000005841	ENSACAP00000001047
ENSMUSP00000034629	ENSACAP00000002413
ENSMUSP00000005256	ENSACAP00000011611
ENSMUSP00000004673	ENSACAP00000011323
ENSMUSP00000044430	ENSACAP00000007570
ENSMUSP00000066741	ENSACAP00000001952
ENSMUSP00000105926	ENSACAP00000009773
ENSMUSP00000129278	ENSACAP00000006955
ENSMUSP00000099907	ENSACAP00000011533
ENSMUSP00000025224	ENSACAP00000006790
ENSMUSP00000026076	ENSACAP00000009645
ENSMUSP00000028787	ENSACAP00000004455
ENSMUSP00000093908	ENSACAP00000012718
ENSMUSP00000013130	ENSACAP00000014807
ENSMUSP00000120830	ENSACAP00000023411
ENSMUSP00000023457	ENSACAP00000007762
ENSMUSP00000005336	ENSACAP00000005513
ENSMUSP00000046598	ENSACAP00000005907
ENSMUSP00000087073	ENSACAP00000008508
ENSMUSP00000006367	ENSACAP00000017127
ENSMUSP00000081044	ENSACAP00000008914
ENSMUSP00000084910	ENSACAP00000011769
ENSMUSP00000108498	ENSACAP00000006738
ENSMUSP00000027649	ENSACAP00000006208
ENSMUSP00000059720	ENSACAP00000000408
ENSMUSP00000030475	ENSACAP00000002072
ENSMUSP00000028034	ENSACAP00000020570
ENSMUSP00000079692	ENSACAP00000011391
ENSMUSP00000129122	ENSACAP00000005268
ENSMUSP00000121775	ENSACAP00000000634
ENSMUSP00000138370	ENSACAP00000007162
ENSMUSP00000114458	ENSACAP00000013351
ENSMUSP00000035918	ENSACAP00000013050
ENSMUSP00000024594	ENSACAP00000002973
ENSMUSP00000068690	ENSACAP00000007261
ENSMUSP00000041307	ENSACAP00000015626
ENSMUSP00000056378	ENSACAP00000008566
ENSMUSP00000019362	ENSACAP00000011097
ENSMUSP00000030948	ENSACAP00000013594
ENSMUSP00000034566	ENSACAP00000015185
ENSMUSP00000090568	ENSACAP00000012182
ENSMUSP00000053783	ENSACAP00000007799
ENSMUSP00000038662	ENSACAP00000013383
ENSMUSP00000021077	ENSACAP00000005319
ENSMUSP00000102685	ENSACAP00000013786
ENSMUSP00000034618	ENSACAP00000002177
ENSMUSP00000113333	ENSACAP00000007998
ENSMUSP00000096457	ENSACAP00000015288
ENSMUSP00000088179	ENSACAP00000001967
ENSMUSP00000114974	ENSACAP00000000374
ENSMUSP00000124931	ENSACAP00000000414
ENSMUSP00000114159	ENSACAP00000014849
ENSMUSP00000026328	ENSACAP00000007342
ENSMUSP00000076336	ENSACAP00000011642
ENSMUSP00000123700	ENSACAP00000013983
ENSMUSP00000102926	ENSACAP00000013443
ENSMUSP00000002911	ENSACAP00000001023
ENSMUSP00000038916	ENSACAP00000014867
ENSMUSP00000042294	ENSACAP00000000855
ENSMUSP00000098701	ENSACAP00000000709
ENSMUSP00000100070	ENSACAP00000005911
ENSMUSP00000104641	ENSACAP00000020582
ENSMUSP00000028815	ENSACAP00000005939
ENSMUSP00000027405	ENSACAP00000003065
ENSMUSP00000026084	ENSACAP00000010114
ENSMUSP00000046924	ENSACAP00000001146
ENSMUSP00000052202	ENSACAP00000017617
ENSMUSP00000048119	ENSACAP00000011925
ENSMUSP00000132547	ENSACAP00000000468
ENSMUSP00000029611	ENSACAP00000007988
ENSMUSP00000084055	ENSACAP00000002667
ENSMUSP00000136280	ENSACAP00000016124
ENSMUSP00000054385	ENSACAP00000013154
ENSMUSP00000104273	ENSACAP00000000364
ENSMUSP00000136181	ENSACAP00000006775
ENSMUSP00000131976	ENSACAP00000022276
ENSMUSP00000112685	ENSACAP00000015744
ENSMUSP00000059896	ENSACAP00000014337
ENSMUSP00000093699	ENSACAP00000001666
ENSMUSP00000070825	ENSACAP00000018974
ENSMUSP00000110684	ENSACAP00000006488
ENSMUSP00000020106	ENSACAP00000010738
ENSMUSP00000035512	ENSACAP00000014391
ENSMUSP00000106163	ENSACAP00000001348
ENSMUSP00000086640	ENSACAP00000005953
ENSMUSP00000025377	ENSACAP00000014128
ENSMUSP00000031003	ENSACAP00000005057
ENSMUSP00000040321	ENSACAP00000007952
ENSMUSP00000020316	ENSACAP00000003243
ENSMUSP00000033939	ENSACAP00000012680
ENSMUSP00000026217	ENSACAP00000011973
ENSMUSP00000025946	ENSACAP00000006776
ENSMUSP00000073105	ENSACAP00000006744
ENSMUSP00000035326	ENSACAP00000010798
ENSMUSP00000033010	ENSACAP00000003528
ENSMUSP00000128703	ENSACAP00000019354
ENSMUSP00000128464	ENSACAP00000015983
ENSMUSP00000041767	ENSACAP00000011379
ENSMUSP00000020158	ENSACAP00000009909
ENSMUSP00000086034	ENSACAP00000016343
ENSMUSP00000018005	ENSACAP00000002415
ENSMUSP00000025046	ENSACAP00000015869
ENSMUSP00000035214	ENSACAP00000007139
ENSMUSP00000109253	ENSACAP00000013094
ENSMUSP00000055110	ENSACAP00000012483
ENSMUSP00000018755	ENSACAP00000020702
ENSMUSP00000116200	ENSACAP00000010825
ENSMUSP00000065544	ENSACAP00000009060
ENSMUSP00000045945	ENSACAP00000016819
ENSMUSP00000035112	ENSACAP00000006542
ENSMUSP00000029770	ENSACAP00000004977
ENSMUSP00000021666	ENSACAP00000016174
ENSMUSP00000027251	ENSACAP00000008123
ENSMUSP00000112563	ENSACAP00000000212
ENSMUSP00000024749	ENSACAP00000009824
ENSMUSP00000022172	ENSACAP00000008348
ENSMUSP00000024786	ENSACAP00000002614
ENSMUSP00000076864	ENSACAP00000020002
ENSMUSP00000044938	ENSACAP00000013404
ENSMUSP00000031533	ENSACAP00000006550
ENSMUSP00000096688	ENSACAP00000007510
ENSMUSP00000056464	ENSACAP00000006948
ENSMUSP00000064758	ENSACAP00000014358
ENSMUSP00000021466	ENSACAP00000010741
ENSMUSP00000025668	ENSACAP00000002766
ENSMUSP00000029752	ENSACAP00000003011
ENSMUSP00000032728	ENSACAP00000000203
ENSMUSP00000110401	ENSACAP00000022355
ENSMUSP00000030221	ENSACAP00000022186
ENSMUSP00000044955	ENSACAP00000004615
ENSMUSP00000099851	ENSACAP00000007650
ENSMUSP00000042177	ENSACAP00000002234
ENSMUSP00000080111	ENSACAP00000013635
ENSMUSP00000130957	ENSACAP00000014722
ENSMUSP00000110230	ENSACAP00000017416
ENSMUSP00000053643	ENSACAP00000006471
ENSMUSP00000009411	ENSACAP00000021349
ENSMUSP00000113053	ENSACAP00000017321
ENSMUSP00000053408	ENSACAP00000003436
ENSMUSP00000020378	ENSACAP00000004560
ENSMUSP00000102014	ENSACAP00000013998
ENSMUSP00000130604	ENSACAP00000007377
ENSMUSP00000038361	ENSACAP00000000679
ENSMUSP00000088291	ENSACAP00000003147
ENSMUSP00000057282	ENSACAP00000003039
ENSMUSP00000019997	ENSACAP00000016617
ENSMUSP00000101763	ENSACAP00000014249
ENSMUSP00000016033	ENSACAP00000013601
ENSMUSP00000096972	ENSACAP00000004468
ENSMUSP00000001166	ENSACAP00000018089
ENSMUSP00000113042	ENSACAP00000001565
ENSMUSP00000032705	ENSACAP00000007100
ENSMUSP00000107492	ENSACAP00000013238
ENSMUSP00000003843	ENSACAP00000017451
ENSMUSP00000008907	ENSACAP00000007677
ENSMUSP00000023356	ENSACAP00000012079
ENSMUSP00000006762	ENSACAP00000006545
ENSMUSP00000066280	ENSACAP00000015823
ENSMUSP00000044624	ENSACAP00000005067
ENSMUSP00000045676	ENSACAP00000004771
ENSMUSP00000097100	ENSACAP00000003053
ENSMUSP00000026150	ENSACAP00000002261
ENSMUSP00000019939	ENSACAP00000005859
ENSMUSP00000021246	ENSACAP00000006432
ENSMUSP00000126383	ENSACAP00000014511
ENSMUSP00000066244	ENSACAP00000016399
ENSMUSP00000090335	ENSACAP00000010268
ENSMUSP00000099408	ENSACAP00000016655
ENSMUSP00000088271	ENSACAP00000017158
ENSMUSP00000130176	ENSACAP00000007461
ENSMUSP00000020461	ENSACAP00000018703
ENSMUSP00000052863	ENSACAP00000017529
ENSMUSP00000038110	ENSACAP00000005297
ENSMUSP00000108841	ENSACAP00000017150
ENSMUSP00000023289	ENSACAP00000014078
ENSMUSP00000071933	ENSACAP00000014526
ENSMUSP00000032413	ENSACAP00000017040
ENSMUSP00000114272	ENSACAP00000009816
ENSMUSP00000094916	ENSACAP00000002542
ENSMUSP00000108948	ENSACAP00000013615
ENSMUSP00000111405	ENSACAP00000013243
ENSMUSP00000081714	ENSACAP00000000042
ENSMUSP00000051468	ENSACAP00000022456
ENSMUSP00000084904	ENSACAP00000017313
ENSMUSP00000060255	ENSACAP00000000966
ENSMUSP00000056147	ENSACAP00000008328
ENSMUSP00000101914	ENSACAP00000000243
ENSMUSP00000064128	ENSACAP00000014687
ENSMUSP00000050246	ENSACAP00000004196
ENSMUSP00000062016	ENSACAP00000002548
ENSMUSP00000009798	ENSACAP00000000747
ENSMUSP00000056015	ENSACAP00000016483
ENSMUSP00000034802	ENSACAP00000017064
ENSMUSP00000129483	ENSACAP00000010990
ENSMUSP00000026239	ENSACAP00000011615
ENSMUSP00000062078	ENSACAP00000005968
ENSMUSP00000033938	ENSACAP00000002030
ENSMUSP00000067884	ENSACAP00000023186
ENSMUSP00000000811	ENSACAP00000015453
ENSMUSP00000133065	ENSACAP00000004496
ENSMUSP00000116130	ENSACAP00000014269
ENSMUSP00000056099	ENSACAP00000012596
ENSMUSP00000003436	ENSACAP00000014070
ENSMUSP00000040505	ENSACAP00000001984
ENSMUSP00000032717	ENSACAP00000015347
ENSMUSP00000060424	ENSACAP00000002465
ENSMUSP00000025944	ENSACAP00000006510
ENSMUSP00000041906	ENSACAP00000000706
ENSMUSP00000129772	ENSACAP00000004125
ENSMUSP00000125840	ENSACAP00000016627
ENSMUSP00000026577	ENSACAP00000014952
ENSMUSP00000052776	ENSACAP00000014085
ENSMUSP00000042004	ENSACAP00000011755
ENSMUSP00000025850	ENSACAP00000009925
ENSMUSP00000031017	ENSACAP00000009333
ENSMUSP00000003640	ENSACAP00000007275
ENSMUSP00000021674	ENSACAP00000016663
ENSMUSP00000106906	ENSACAP00000018714
ENSMUSP00000080325	ENSACAP00000004823
ENSMUSP00000044276	ENSACAP00000015009
ENSMUSP00000027247	ENSACAP00000007927
ENSMUSP00000031145	ENSACAP00000009116
ENSMUSP00000131631	ENSACAP00000001281
ENSMUSP00000027615	ENSACAP00000009109
ENSMUSP00000135516	ENSACAP00000005764
ENSMUSP00000080219	ENSACAP00000022074
ENSMUSP00000110414	ENSACAP00000009014
ENSMUSP00000108090	ENSACAP00000012396
ENSMUSP00000111963	ENSACAP00000016729
ENSMUSP00000054338	ENSACAP00000012942
ENSMUSP00000042433	ENSACAP00000001425
ENSMUSP00000017974	ENSACAP00000012358
ENSMUSP00000028259	ENSACAP00000013841
ENSMUSP00000043676	ENSACAP00000012962
ENSMUSP00000061517	ENSACAP00000012712
ENSMUSP00000054141	ENSACAP00000002038
ENSMUSP00000129418	ENSACAP00000007066
ENSMUSP00000099465	ENSACAP00000014440
ENSMUSP00000054428	ENSACAP00000007708
ENSMUSP00000057040	ENSACAP00000018411
ENSMUSP00000061643	ENSACAP00000008266
ENSMUSP00000034240	ENSACAP00000007473
ENSMUSP00000004294	ENSACAP00000007349
ENSMUSP00000137931	ENSACAP00000001759
ENSMUSP00000055599	ENSACAP00000017772
ENSMUSP00000019232	ENSACAP00000008007
ENSMUSP00000026315	ENSACAP00000001914
ENSMUSP00000085862	ENSACAP00000000576
ENSMUSP00000000834	ENSACAP00000020374
ENSMUSP00000005976	ENSACAP00000014913
ENSMUSP00000050144	ENSACAP00000003654
ENSMUSP00000108260	ENSACAP00000015856
ENSMUSP00000132501	ENSACAP00000015628
ENSMUSP00000111081	ENSACAP00000015663
ENSMUSP00000012921	ENSACAP00000005162
ENSMUSP00000002172	ENSACAP00000003013
ENSMUSP00000088263	ENSACAP00000013653
ENSMUSP00000107538	ENSACAP00000010369
ENSMUSP00000077466	ENSACAP00000014383
ENSMUSP00000104342	ENSACAP00000017314
ENSMUSP00000132519	ENSACAP00000016063
ENSMUSP00000096973	ENSACAP00000012070
ENSMUSP00000051907	ENSACAP00000002638
ENSMUSP00000050275	ENSACAP00000009081
ENSMUSP00000017090	ENSACAP00000003373
ENSMUSP00000099324	ENSACAP00000005989
ENSMUSP00000086835	ENSACAP00000015894
ENSMUSP00000115869	ENSACAP00000008916
ENSMUSP00000075655	ENSACAP00000012727
ENSMUSP00000018990	ENSACAP00000011354
ENSMUSP00000043562	ENSACAP00000007913
ENSMUSP00000139117	ENSACAP00000001386
ENSMUSP00000045478	ENSACAP00000010855
ENSMUSP00000022782	ENSACAP00000001406
ENSMUSP00000114026	ENSACAP00000005882
ENSMUSP00000022916	ENSACAP00000009648
ENSMUSP00000054134	ENSACAP00000005053
ENSMUSP00000079395	ENSACAP00000014865
ENSMUSP00000043087	ENSACAP00000008494
ENSMUSP00000127109	ENSACAP00000003317
ENSMUSP00000020484	ENSACAP00000015738
ENSMUSP00000000828	ENSACAP00000013835
ENSMUSP00000038369	ENSACAP00000014194
ENSMUSP00000063264	ENSACAP00000012502
ENSMUSP00000109967	ENSACAP00000012423
ENSMUSP00000019050	ENSACAP00000020359
ENSMUSP00000009789	ENSACAP00000000681
ENSMUSP00000055297	ENSACAP00000019267
ENSMUSP00000021940	ENSACAP00000006397
ENSMUSP00000117200	ENSACAP00000006350
ENSMUSP00000040140	ENSACAP00000007549
ENSMUSP00000034308	ENSACAP00000008906
ENSMUSP00000112727	ENSACAP00000015112
ENSMUSP00000029824	ENSACAP00000011324
ENSMUSP00000083242	ENSACAP00000014578
ENSMUSP00000031377	ENSACAP00000012360
ENSMUSP00000131832	ENSACAP00000015615
ENSMUSP00000068450	ENSACAP00000015773
ENSMUSP00000030279	ENSACAP00000007948
ENSMUSP00000108595	ENSACAP00000011916
ENSMUSP00000027502	ENSACAP00000000759
ENSMUSP00000062728	ENSACAP00000009135
ENSMUSP00000026562	ENSACAP00000017197
ENSMUSP00000040078	ENSACAP00000009085
ENSMUSP00000100724	ENSACAP00000008621
ENSMUSP00000104939	ENSACAP00000014052
ENSMUSP00000061737	ENSACAP00000010001
ENSMUSP00000000394	ENSACAP00000002308
ENSMUSP00000047529	ENSACAP00000021624
ENSMUSP00000027730	ENSACAP00000004696
ENSMUSP00000000445	ENSACAP00000014158
ENSMUSP00000072330	ENSACAP00000000053
ENSMUSP00000016143	ENSACAP00000003007
ENSMUSP00000081263	ENSACAP00000017556
ENSMUSP00000110447	ENSACAP00000009057
ENSMUSP00000103431	ENSACAP00000017187
ENSMUSP00000060671	ENSACAP00000004688
ENSMUSP00000058084	ENSACAP00000017112
ENSMUSP00000112715	ENSACAP00000008568
ENSMUSP00000103690	ENSACAP00000019791
ENSMUSP00000129157	ENSACAP00000017696
ENSMUSP00000107806	ENSACAP00000001595
ENSMUSP00000001451	ENSACAP00000008952
ENSMUSP00000041241	ENSACAP00000014777
ENSMUSP00000108521	ENSACAP00000018290
ENSMUSP00000080543	ENSACAP00000019197
ENSMUSP00000029194	ENSACAP00000015737
ENSMUSP00000030917	ENSACAP00000020291
ENSMUSP00000132338	ENSACAP00000018228
ENSMUSP00000081232	ENSACAP00000017486
ENSMUSP00000030765	ENSACAP00000004608
ENSMUSP00000026377	ENSACAP00000021465
ENSMUSP00000044371	ENSACAP00000012806
ENSMUSP00000110897	ENSACAP00000014111
ENSMUSP00000029490	ENSACAP00000011987
ENSMUSP00000022813	ENSACAP00000006132
ENSMUSP00000021794	ENSACAP00000008411
ENSMUSP00000104764	ENSACAP00000015742
ENSMUSP00000080556	ENSACAP00000007338
ENSMUSP00000041232	ENSACAP00000015845
ENSMUSP00000099755	ENSACAP00000009570
ENSMUSP00000116643	ENSACAP00000009579
ENSMUSP00000021937	ENSACAP00000005266
ENSMUSP00000049430	ENSACAP00000005257
ENSMUSP00000099887	ENSACAP00000017501
ENSMUSP00000025294	ENSACAP00000001182
ENSMUSP00000118221	ENSACAP00000015702
ENSMUSP00000028257	ENSACAP00000013733
ENSMUSP00000112638	ENSACAP00000012152
ENSMUSP00000022060	ENSACAP00000022765
ENSMUSP00000110724	ENSACAP00000011309
ENSMUSP00000063412	ENSACAP00000011886
ENSMUSP00000126464	ENSACAP00000011389
ENSMUSP00000115772	ENSACAP00000005370
ENSMUSP00000124611	ENSACAP00000022223
ENSMUSP00000025805	ENSACAP00000018095
ENSMUSP00000030687	ENSACAP00000016945
ENSMUSP00000090287	ENSACAP00000022122
ENSMUSP00000041578	ENSACAP00000010663
ENSMUSP00000067325	ENSACAP00000009991
ENSMUSP00000054747	ENSACAP00000000458
ENSMUSP00000081954	ENSACAP00000003739
ENSMUSP00000058447	ENSACAP00000009532
ENSMUSP00000060771	ENSACAP00000008970
ENSMUSP00000025818	ENSACAP00000021487
ENSMUSP00000023330	ENSACAP00000007826
ENSMUSP00000040152	ENSACAP00000012415
ENSMUSP00000032462	ENSACAP00000013247
ENSMUSP00000017610	ENSACAP00000015956
ENSMUSP00000020234	ENSACAP00000014470
ENSMUSP00000130187	ENSACAP00000000499
ENSMUSP00000062047	ENSACAP00000014174
ENSMUSP00000016452	ENSACAP00000020635
ENSMUSP00000137472	ENSACAP00000022842
ENSMUSP00000078459	ENSACAP00000015726
ENSMUSP00000038139	ENSACAP00000013745
ENSMUSP00000016125	ENSACAP00000007530
ENSMUSP00000044979	ENSACAP00000006584
ENSMUSP00000078682	ENSACAP00000010097
ENSMUSP00000010241	ENSACAP00000015638
ENSMUSP00000109779	ENSACAP00000004903
ENSMUSP00000127709	ENSACAP00000006814
ENSMUSP00000022269	ENSACAP00000011143
ENSMUSP00000062006	ENSACAP00000001447
ENSMUSP00000028595	ENSACAP00000002631
ENSMUSP00000113216	ENSACAP00000011134
ENSMUSP00000059291	ENSACAP00000008867
ENSMUSP00000028583	ENSACAP00000015515
ENSMUSP00000020057	ENSACAP00000014179
ENSMUSP00000003971	ENSACAP00000013021
ENSMUSP00000037129	ENSACAP00000013085
ENSMUSP00000099961	ENSACAP00000023334
ENSMUSP00000025476	ENSACAP00000008957
ENSMUSP00000017534	ENSACAP00000012157
ENSMUSP00000043146	ENSACAP00000005868
ENSMUSP00000129491	ENSACAP00000012426
ENSMUSP00000042785	ENSACAP00000005851
ENSMUSP00000068479	ENSACAP00000017476
ENSMUSP00000132659	ENSACAP00000006718
ENSMUSP00000001184	ENSACAP00000005875
ENSMUSP00000039071	ENSACAP00000007647
ENSMUSP00000021941	ENSACAP00000005572
ENSMUSP00000056227	ENSACAP00000010106
ENSMUSP00000084507	ENSACAP00000007219
ENSMUSP00000041579	ENSACAP00000017540
ENSMUSP00000020775	ENSACAP00000005826
ENSMUSP00000008878	ENSACAP00000002632
ENSMUSP00000061760	ENSACAP00000014805
ENSMUSP00000054823	ENSACAP00000002279
ENSMUSP00000019924	ENSACAP00000001749
ENSMUSP00000038014	ENSACAP00000013195
ENSMUSP00000072510	ENSACAP00000000073
ENSMUSP00000058468	ENSACAP00000012010
ENSMUSP00000126854	ENSACAP00000017894
ENSMUSP00000126629	ENSACAP00000005202
ENSMUSP00000066287	ENSACAP00000004220
ENSMUSP00000033189	ENSACAP00000018271
ENSMUSP00000031093	ENSACAP00000014368
ENSMUSP00000047656	ENSACAP00000018788
ENSMUSP00000106160	ENSACAP00000006159
ENSMUSP00000060433	ENSACAP00000013384
ENSMUSP00000067448	ENSACAP00000015417
ENSMUSP00000032719	ENSACAP00000014439
ENSMUSP00000067241	ENSACAP00000003915
ENSMUSP00000096458	ENSACAP00000016893
ENSMUSP00000122733	ENSACAP00000009373
ENSMUSP00000123509	ENSACAP00000003597
ENSMUSP00000020911	ENSACAP00000010280
ENSMUSP00000065877	ENSACAP00000000838
ENSMUSP00000022871	ENSACAP00000004211
ENSMUSP00000017153	ENSACAP00000012197
ENSMUSP00000133806	ENSACAP00000002742
ENSMUSP00000097777	ENSACAP00000016921
ENSMUSP00000000305	ENSACAP00000001671
ENSMUSP00000126674	ENSACAP00000011375
ENSMUSP00000037971	ENSACAP00000006692
ENSMUSP00000001092	ENSACAP00000007941
ENSMUSP00000112498	ENSACAP00000021732
ENSMUSP00000043279	ENSACAP00000006620
ENSMUSP00000027897	ENSACAP00000006016
ENSMUSP00000073911	ENSACAP00000008386
ENSMUSP00000026972	ENSACAP00000000332
ENSMUSP00000020938	ENSACAP00000012949
ENSMUSP00000112534	ENSACAP00000012891
ENSMUSP00000104872	ENSACAP00000016042
ENSMUSP00000137523	ENSACAP00000015060
ENSMUSP00000043167	ENSACAP00000003322
ENSMUSP00000101651	ENSACAP00000014603
ENSMUSP00000109175	ENSACAP00000014414
ENSMUSP00000093183	ENSACAP00000018929
ENSMUSP00000097699	ENSACAP00000010559
ENSMUSP00000029252	ENSACAP00000015463
ENSMUSP00000002081	ENSACAP00000008189
ENSMUSP00000129513	ENSACAP00000015580
ENSMUSP00000101857	ENSACAP00000015505
ENSMUSP00000057849	ENSACAP00000015210
ENSMUSP00000048969	ENSACAP00000008969
ENSMUSP00000040168	ENSACAP00000016005
ENSMUSP00000096769	ENSACAP00000014735
ENSMUSP00000108961	ENSACAP00000000961
ENSMUSP00000028728	ENSACAP00000015659
ENSMUSP00000051709	ENSACAP00000008418
ENSMUSP00000033920	ENSACAP00000005880
ENSMUSP00000039546	ENSACAP00000000990
ENSMUSP00000085264	ENSACAP00000017504
ENSMUSP00000063762	ENSACAP00000007523
ENSMUSP00000047980	ENSACAP00000015500
ENSMUSP00000096415	ENSACAP00000006158
ENSMUSP00000125274	ENSACAP00000013012
ENSMUSP00000100009	ENSACAP00000000293
ENSMUSP00000092900	ENSACAP00000006127
ENSMUSP00000058254	ENSACAP00000004744
ENSMUSP00000088227	ENSACAP00000007155
ENSMUSP00000028469	ENSACAP00000007102
ENSMUSP00000034015	ENSACAP00000000267
ENSMUSP00000042464	ENSACAP00000005579
ENSMUSP00000025127	ENSACAP00000006748
ENSMUSP00000064839	ENSACAP00000017126
ENSMUSP00000102554	ENSACAP00000016616
ENSMUSP00000027839	ENSACAP00000013120
ENSMUSP00000002625	ENSACAP00000018517
ENSMUSP00000047393	ENSACAP00000011730
ENSMUSP00000020768	ENSACAP00000001927
ENSMUSP00000099342	ENSACAP00000020361
ENSMUSP00000100063	ENSACAP00000023034
ENSMUSP00000118588	ENSACAP00000013359
ENSMUSP00000069850	ENSACAP00000015296
ENSMUSP00000068927	ENSACAP00000007123
ENSMUSP00000109938	ENSACAP00000009994
ENSMUSP00000113395	ENSACAP00000001253
ENSMUSP00000113051	ENSACAP00000006080
ENSMUSP00000027370	ENSACAP00000001578
ENSMUSP00000105797	ENSACAP00000009400
ENSMUSP00000094164	ENSACAP00000009203
ENSMUSP00000099401	ENSACAP00000011192
ENSMUSP00000079929	ENSACAP00000007206
ENSMUSP00000058754	ENSACAP00000004469
ENSMUSP00000069457	ENSACAP00000010484
ENSMUSP00000039443	ENSACAP00000007347
ENSMUSP00000107890	ENSACAP00000016751
ENSMUSP00000107899	ENSACAP00000016753
ENSMUSP00000102891	ENSACAP00000011274
ENSMUSP00000026649	ENSACAP00000016466
ENSMUSP00000007236	ENSACAP00000011840
ENSMUSP00000047035	ENSACAP00000021885
ENSMUSP00000057355	ENSACAP00000014374
ENSMUSP00000000349	ENSACAP00000003336
ENSMUSP00000015435	ENSACAP00000015337
ENSMUSP00000062996	ENSACAP00000003049
ENSMUSP00000031281	ENSACAP00000009895
ENSMUSP00000023464	ENSACAP00000015439
ENSMUSP00000033769	ENSACAP00000012253
ENSMUSP00000055073	ENSACAP00000014667
ENSMUSP00000074471	ENSACAP00000002933
ENSMUSP00000037561	ENSACAP00000010353
ENSMUSP00000101050	ENSACAP00000010296
ENSMUSP00000101951	ENSACAP00000015944
ENSMUSP00000091595	ENSACAP00000011749
ENSMUSP00000058077	ENSACAP00000013249
ENSMUSP00000129166	ENSACAP00000002473
ENSMUSP00000067964	ENSACAP00000021035
ENSMUSP00000003274	ENSACAP00000006103
ENSMUSP00000100026	ENSACAP00000013879
ENSMUSP00000107551	ENSACAP00000016986
ENSMUSP00000076856	ENSACAP00000008495
ENSMUSP00000017961	ENSACAP00000016460
ENSMUSP00000039072	ENSACAP00000012836
ENSMUSP00000022819	ENSACAP00000007906
ENSMUSP00000087713	ENSACAP00000008089
ENSMUSP00000022292	ENSACAP00000008448
ENSMUSP00000040647	ENSACAP00000003264
ENSMUSP00000004770	ENSACAP00000014741
ENSMUSP00000006151	ENSACAP00000011189
ENSMUSP00000004133	ENSACAP00000014204
ENSMUSP00000074201	ENSACAP00000002091
ENSMUSP00000124673	ENSACAP00000012824
ENSMUSP00000033652	ENSACAP00000011677
ENSMUSP00000106981	ENSACAP00000003114
ENSMUSP00000044168	ENSACAP00000015599
ENSMUSP00000038430	ENSACAP00000012122
ENSMUSP00000130116	ENSACAP00000015176
ENSMUSP00000009713	ENSACAP00000003583
ENSMUSP00000104335	ENSACAP00000017212
ENSMUSP00000127816	ENSACAP00000008324
ENSMUSP00000057916	ENSACAP00000013075
ENSMUSP00000057989	ENSACAP00000015451
ENSMUSP00000107863	ENSACAP00000009071
ENSMUSP00000102538	ENSACAP00000003352
ENSMUSP00000020223	ENSACAP00000015252
ENSMUSP00000106747	ENSACAP00000002708
ENSMUSP00000077532	ENSACAP00000010722
ENSMUSP00000028781	ENSACAP00000004395
ENSMUSP00000076514	ENSACAP00000009062
ENSMUSP00000041202	ENSACAP00000008255
ENSMUSP00000058941	ENSACAP00000002602
ENSMUSP00000030464	ENSACAP00000015633
ENSMUSP00000056774	ENSACAP00000016070
ENSMUSP00000125700	ENSACAP00000000537
ENSMUSP00000093962	ENSACAP00000003939
ENSMUSP00000052243	ENSACAP00000015278
ENSMUSP00000112019	ENSACAP00000011055
ENSMUSP00000118368	ENSACAP00000008824
ENSMUSP00000112708	ENSACAP00000016371
ENSMUSP00000065743	ENSACAP00000004503
ENSMUSP00000006341	ENSACAP00000011004
ENSMUSP00000075429	ENSACAP00000000977
ENSMUSP00000028332	ENSACAP00000013007
ENSMUSP00000074538	ENSACAP00000021650
ENSMUSP00000110411	ENSACAP00000011294
ENSMUSP00000107848	ENSACAP00000001870
ENSMUSP00000033800	ENSACAP00000014073
ENSMUSP00000085234	ENSACAP00000022544
ENSMUSP00000076160	ENSACAP00000014494
ENSMUSP00000020362	ENSACAP00000022340
ENSMUSP00000113234	ENSACAP00000004894
ENSMUSP00000065384	ENSACAP00000019240
ENSMUSP00000047157	ENSACAP00000000984
ENSMUSP00000108046	ENSACAP00000005993
ENSMUSP00000101686	ENSACAP00000008112
ENSMUSP00000026209	ENSACAP00000004057
ENSMUSP00000120456	ENSACAP00000008131
ENSMUSP00000132922	ENSACAP00000014961
ENSMUSP00000038532	ENSACAP00000006995
ENSMUSP00000058521	ENSACAP00000011308
ENSMUSP00000085416	ENSACAP00000016172
ENSMUSP00000082971	ENSACAP00000000770
ENSMUSP00000003369	ENSACAP00000017718
ENSMUSP00000103571	ENSACAP00000011965
ENSMUSP00000099698	ENSACAP00000011484
ENSMUSP00000088217	ENSACAP00000002967
ENSMUSP00000005829	ENSACAP00000008791
ENSMUSP00000083747	ENSACAP00000012319
ENSMUSP00000036690	ENSACAP00000015625
ENSMUSP00000031655	ENSACAP00000009463
ENSMUSP00000030081	ENSACAP00000017131
ENSMUSP00000001126	ENSACAP00000011839
ENSMUSP00000117030	ENSACAP00000008104
ENSMUSP00000059801	ENSACAP00000005828
ENSMUSP00000020522	ENSACAP00000008819
ENSMUSP00000108371	ENSACAP00000017311
ENSMUSP00000059973	ENSACAP00000009515
ENSMUSP00000121233	ENSACAP00000000957
ENSMUSP00000067164	ENSACAP00000013248
ENSMUSP00000072617	ENSACAP00000012425
ENSMUSP00000048904	ENSACAP00000012859
ENSMUSP00000114018	ENSACAP00000003472
ENSMUSP00000023559	ENSACAP00000007643
ENSMUSP00000120976	ENSACAP00000008516
ENSMUSP00000029610	ENSACAP00000008009
ENSMUSP00000109366	ENSACAP00000002636
ENSMUSP00000110238	ENSACAP00000019516
ENSMUSP00000034787	ENSACAP00000004649
ENSMUSP00000104837	ENSACAP00000015369
ENSMUSP00000058251	ENSACAP00000017589
ENSMUSP00000014614	ENSACAP00000006594
ENSMUSP00000062782	ENSACAP00000014580
ENSMUSP00000036270	ENSACAP00000001255
ENSMUSP00000060721	ENSACAP00000016992
ENSMUSP00000045110	ENSACAP00000006556
ENSMUSP00000075453	ENSACAP00000003289
ENSMUSP00000035642	ENSACAP00000003870
ENSMUSP00000000449	ENSACAP00000013096
ENSMUSP00000094986	ENSACAP00000008803
ENSMUSP00000022543	ENSACAP00000002786
ENSMUSP00000107775	ENSACAP00000001468
ENSMUSP00000042515	ENSACAP00000019736
ENSMUSP00000103434	ENSACAP00000011958
ENSMUSP00000091041	ENSACAP00000001761
ENSMUSP00000092769	ENSACAP00000009047
ENSMUSP00000047926	ENSACAP00000014481
ENSMUSP00000097097	ENSACAP00000010030
ENSMUSP00000109979	ENSACAP00000005130
ENSMUSP00000107370	ENSACAP00000006130
ENSMUSP00000032069	ENSACAP00000005830
ENSMUSP00000030784	ENSACAP00000002374
ENSMUSP00000132499	ENSACAP00000008018
ENSMUSP00000080342	ENSACAP00000012696
ENSMUSP00000022507	ENSACAP00000002063
ENSMUSP00000030623	ENSACAP00000013130
ENSMUSP00000101833	ENSACAP00000016750
ENSMUSP00000040005	ENSACAP00000005383
ENSMUSP00000107210	ENSACAP00000009618
ENSMUSP00000113286	ENSACAP00000015308
ENSMUSP00000067779	ENSACAP00000001532
ENSMUSP00000070583	ENSACAP00000000317
ENSMUSP00000118610	ENSACAP00000009031
ENSMUSP00000105082	ENSACAP00000011318
ENSMUSP00000044693	ENSACAP00000003841
ENSMUSP00000040596	ENSACAP00000011196
ENSMUSP00000038801	ENSACAP00000012771
ENSMUSP00000004683	ENSACAP00000016060
ENSMUSP00000011152	ENSACAP00000018066
ENSMUSP00000013851	ENSACAP00000014429
ENSMUSP00000096356	ENSACAP00000001106
ENSMUSP00000036962	ENSACAP00000013063
ENSMUSP00000008297	ENSACAP00000007441
ENSMUSP00000035027	ENSACAP00000003479
ENSMUSP00000088297	ENSACAP00000003057
ENSMUSP00000099412	ENSACAP00000012969
ENSMUSP00000043618	ENSACAP00000006667
ENSMUSP00000047589	ENSACAP00000004543
ENSMUSP00000083806	ENSACAP00000001956
ENSMUSP00000028593	ENSACAP00000022146
ENSMUSP00000038947	ENSACAP00000013861
ENSMUSP00000109659	ENSACAP00000014647
ENSMUSP00000041920	ENSACAP00000006068
ENSMUSP00000125993	ENSACAP00000018507
ENSMUSP00000079548	ENSACAP00000007068
ENSMUSP00000023818	ENSACAP00000001279
ENSMUSP00000058264	ENSACAP00000005659
ENSMUSP00000079900	ENSACAP00000006146
ENSMUSP00000118322	ENSACAP00000017685
ENSMUSP00000032924	ENSACAP00000014147
ENSMUSP00000103912	ENSACAP00000020674
ENSMUSP00000110526	ENSACAP00000009403
ENSMUSP00000085763	ENSACAP00000001011
ENSMUSP00000096686	ENSACAP00000022986
ENSMUSP00000014698	ENSACAP00000023242
ENSMUSP00000031311	ENSACAP00000012748
ENSMUSP00000084577	ENSACAP00000006458
ENSMUSP00000058344	ENSACAP00000022750
ENSMUSP00000023214	ENSACAP00000013337
ENSMUSP00000055254	ENSACAP00000003397
ENSMUSP00000024970	ENSACAP00000016099
ENSMUSP00000067027	ENSACAP00000014074
ENSMUSP00000053908	ENSACAP00000017177
ENSMUSP00000057635	ENSACAP00000009970
ENSMUSP00000034466	ENSACAP00000002410
ENSMUSP00000018311	ENSACAP00000003764
ENSMUSP00000037991	ENSACAP00000017386
ENSMUSP00000137093	ENSACAP00000003546
ENSMUSP00000071704	ENSACAP00000016567
ENSMUSP00000103378	ENSACAP00000002178
ENSMUSP00000025338	ENSACAP00000010759
ENSMUSP00000050353	ENSACAP00000017581
ENSMUSP00000035055	ENSACAP00000020680
ENSMUSP00000097919	ENSACAP00000017065
ENSMUSP00000056642	ENSACAP00000021596
ENSMUSP00000136912	ENSACAP00000009943
ENSMUSP00000113964	ENSACAP00000015119
ENSMUSP00000006565	ENSACAP00000013146
ENSMUSP00000104867	ENSACAP00000015169
ENSMUSP00000009667	ENSACAP00000000050
ENSMUSP00000007814	ENSACAP00000015207
ENSMUSP00000053120	ENSACAP00000011974
ENSMUSP00000043108	ENSACAP00000000912
ENSMUSP00000110636	ENSACAP00000008907
ENSMUSP00000100979	ENSACAP00000017468
ENSMUSP00000020974	ENSACAP00000022199
ENSMUSP00000021810	ENSACAP00000003085
ENSMUSP00000084095	ENSACAP00000010221
ENSMUSP00000040331	ENSACAP00000013739
ENSMUSP00000059783	ENSACAP00000015174
ENSMUSP00000103048	ENSACAP00000013626
ENSMUSP00000075672	ENSACAP00000014843
ENSMUSP00000044936	ENSACAP00000004781
ENSMUSP00000081285	ENSACAP00000004556
ENSMUSP00000034989	ENSACAP00000004426
ENSMUSP00000032856	ENSACAP00000002618
ENSMUSP00000112595	ENSACAP00000010385
ENSMUSP00000107697	ENSACAP00000002561
ENSMUSP00000098097	ENSACAP00000006186
ENSMUSP00000080791	ENSACAP00000008191
ENSMUSP00000024879	ENSACAP00000008665
ENSMUSP00000066556	ENSACAP00000006980
ENSMUSP00000046877	ENSACAP00000016608
ENSMUSP00000065721	ENSACAP00000003999
ENSMUSP00000129205	ENSACAP00000008246
ENSMUSP00000059978	ENSACAP00000010163
ENSMUSP00000081043	ENSACAP00000008730
ENSMUSP00000124317	ENSACAP00000002524
ENSMUSP00000102976	ENSACAP00000006393
ENSMUSP00000036582	ENSACAP00000007364
ENSMUSP00000019482	ENSACAP00000000699
ENSMUSP00000037233	ENSACAP00000014941
ENSMUSP00000127068	ENSACAP00000016656
ENSMUSP00000030724	ENSACAP00000010835
ENSMUSP00000097515	ENSACAP00000006007
ENSMUSP00000034507	ENSACAP00000013695
ENSMUSP00000026196	ENSACAP00000003569
ENSMUSP00000041337	ENSACAP00000000248
ENSMUSP00000054840	ENSACAP00000009915
ENSMUSP00000059503	ENSACAP00000006482
ENSMUSP00000082694	ENSACAP00000003967
ENSMUSP00000102559	ENSACAP00000008631
ENSMUSP00000073789	ENSACAP00000002386
ENSMUSP00000022858	ENSACAP00000008533
ENSMUSP00000072121	ENSACAP00000012376
ENSMUSP00000132190	ENSACAP00000016666
ENSMUSP00000029269	ENSACAP00000012500
ENSMUSP00000029316	ENSACAP00000017384
ENSMUSP00000031622	ENSACAP00000012031
ENSMUSP00000005860	ENSACAP00000015971
ENSMUSP00000030551	ENSACAP00000005251
ENSMUSP00000033547	ENSACAP00000004686
ENSMUSP00000079693	ENSACAP00000015396
ENSMUSP00000023024	ENSACAP00000004684
ENSMUSP00000104072	ENSACAP00000006705
ENSMUSP00000001720	ENSACAP00000007629
ENSMUSP00000034150	ENSACAP00000002918
ENSMUSP00000041951	ENSACAP00000011691
ENSMUSP00000009234	ENSACAP00000009061
ENSMUSP00000044262	ENSACAP00000002167
ENSMUSP00000001415	ENSACAP00000012892
ENSMUSP00000067002	ENSACAP00000011125
ENSMUSP00000069326	ENSACAP00000003273
ENSMUSP00000039663	ENSACAP00000016558
ENSMUSP00000034472	ENSACAP00000000996
ENSMUSP00000030709	ENSACAP00000017376
ENSMUSP00000020022	ENSACAP00000001503
ENSMUSP00000042187	ENSACAP00000012304
ENSMUSP00000040045	ENSACAP00000001349
ENSMUSP00000130636	ENSACAP00000003529
ENSMUSP00000121493	ENSACAP00000009385
ENSMUSP00000096874	ENSACAP00000018362
ENSMUSP00000125405	ENSACAP00000016889
ENSMUSP00000089051	ENSACAP00000003761
ENSMUSP00000026547	ENSACAP00000015691
ENSMUSP00000044049	ENSACAP00000023037
ENSMUSP00000000776	ENSACAP00000006328
ENSMUSP00000085499	ENSACAP00000004846
ENSMUSP00000013559	ENSACAP00000006134
ENSMUSP00000019503	ENSACAP00000015029
ENSMUSP00000104906	ENSACAP00000008005
ENSMUSP00000029196	ENSACAP00000016412
ENSMUSP00000043962	ENSACAP00000010115
ENSMUSP00000134222	ENSACAP00000003630
ENSMUSP00000089463	ENSACAP00000010055
ENSMUSP00000017576	ENSACAP00000015877
ENSMUSP00000049970	ENSACAP00000004055
ENSMUSP00000009538	ENSACAP00000013204
ENSMUSP00000000058	ENSACAP00000006449
ENSMUSP00000007799	ENSACAP00000006424
ENSMUSP00000126177	ENSACAP00000011574
ENSMUSP00000091870	ENSACAP00000000087
ENSMUSP00000063108	ENSACAP00000014523
ENSMUSP00000029761	ENSACAP00000013188
ENSMUSP00000087955	ENSACAP00000009727
ENSMUSP00000087950	ENSACAP00000003139
ENSMUSP00000046003	ENSACAP00000018406
ENSMUSP00000020227	ENSACAP00000015006
ENSMUSP00000088047	ENSACAP00000014443
ENSMUSP00000042959	ENSACAP00000009380
ENSMUSP00000032936	ENSACAP00000014738
ENSMUSP00000026120	ENSACAP00000016556
ENSMUSP00000091846	ENSACAP00000003341
ENSMUSP00000137584	ENSACAP00000017614
ENSMUSP00000021243	ENSACAP00000004858
ENSMUSP00000021870	ENSACAP00000008700
ENSMUSP00000037834	ENSACAP00000014499
ENSMUSP00000022257	ENSACAP00000000995
ENSMUSP00000069685	ENSACAP00000021654
ENSMUSP00000025081	ENSACAP00000007249
ENSMUSP00000045156	ENSACAP00000007230
ENSMUSP00000019135	ENSACAP00000006279
ENSMUSP00000035992	ENSACAP00000015534
ENSMUSP00000033160	ENSACAP00000013532
ENSMUSP00000076459	ENSACAP00000003754
ENSMUSP00000068258	ENSACAP00000012849
ENSMUSP00000105140	ENSACAP00000014874
ENSMUSP00000059864	ENSACAP00000011857
ENSMUSP00000104895	ENSACAP00000023141
ENSMUSP00000028554	ENSACAP00000008583
ENSMUSP00000022099	ENSACAP00000000854
ENSMUSP00000124569	ENSACAP00000000518
ENSMUSP00000128223	ENSACAP00000002833
ENSMUSP00000075587	ENSACAP00000008052
ENSMUSP00000133159	ENSACAP00000016133
ENSMUSP00000075376	ENSACAP00000014673
ENSMUSP00000002080	ENSACAP00000011215
ENSMUSP00000124947	ENSACAP00000005402
ENSMUSP00000092283	ENSACAP00000013467
ENSMUSP00000044543	ENSACAP00000008325
ENSMUSP00000026134	ENSACAP00000010067
ENSMUSP00000072894	ENSACAP00000013997
ENSMUSP00000099018	ENSACAP00000006082
ENSMUSP00000025834	ENSACAP00000004023
ENSMUSP00000107503	ENSACAP00000010058
ENSMUSP00000016383	ENSACAP00000003106
ENSMUSP00000066403	ENSACAP00000008692
ENSMUSP00000034239	ENSACAP00000000869
ENSMUSP00000114968	ENSACAP00000015452
ENSMUSP00000108075	ENSACAP00000012317
ENSMUSP00000035216	ENSACAP00000007251
ENSMUSP00000035328	ENSACAP00000012888
ENSMUSP00000072334	ENSACAP00000017442
ENSMUSP00000071619	ENSACAP00000002214
ENSMUSP00000105000	ENSACAP00000002183
ENSMUSP00000029170	ENSACAP00000006840
ENSMUSP00000034091	ENSACAP00000016121
ENSMUSP00000022701	ENSACAP00000003415
ENSMUSP00000048877	ENSACAP00000008175
ENSMUSP00000027777	ENSACAP00000006218
ENSMUSP00000021550	ENSACAP00000005622
ENSMUSP00000028794	ENSACAP00000004059
ENSMUSP00000029574	ENSACAP00000003171
ENSMUSP00000127566	ENSACAP00000006734
ENSMUSP00000065146	ENSACAP00000016840
ENSMUSP00000003061	ENSACAP00000000403
ENSMUSP00000034650	ENSACAP00000002005
ENSMUSP00000068374	ENSACAP00000009719
ENSMUSP00000092223	ENSACAP00000022743
ENSMUSP00000099599	ENSACAP00000005096
ENSMUSP00000022727	ENSACAP00000002514
ENSMUSP00000119939	ENSACAP00000010322
ENSMUSP00000119872	ENSACAP00000023298
ENSMUSP00000027800	ENSACAP00000005843
ENSMUSP00000109151	ENSACAP00000001494
ENSMUSP00000041110	ENSACAP00000005277
ENSMUSP00000020000	ENSACAP00000016539
ENSMUSP00000034030	ENSACAP00000003782
ENSMUSP00000074518	ENSACAP00000008233
ENSMUSP00000048229	ENSACAP00000023397
ENSMUSP00000021347	ENSACAP00000017196
ENSMUSP00000098893	ENSACAP00000020004
ENSMUSP00000080280	ENSACAP00000011387
ENSMUSP00000047564	ENSACAP00000005124
ENSMUSP00000001279	ENSACAP00000009874
ENSMUSP00000112539	ENSACAP00000009866
ENSMUSP00000003152	ENSACAP00000013770
ENSMUSP00000090613	ENSACAP00000007055
ENSMUSP00000028758	ENSACAP00000013607
ENSMUSP00000003850	ENSACAP00000013301
ENSMUSP00000083892	ENSACAP00000011641
ENSMUSP00000114852	ENSACAP00000022969
ENSMUSP00000053553	ENSACAP00000010250
ENSMUSP00000030902	ENSACAP00000020262
ENSMUSP00000092761	ENSACAP00000020284
ENSMUSP00000101129	ENSACAP00000005392
ENSMUSP00000096214	ENSACAP00000019824
ENSMUSP00000044034	ENSACAP00000011605
ENSMUSP00000021903	ENSACAP00000011944
ENSMUSP00000107804	ENSACAP00000016335
ENSMUSP00000021030	ENSACAP00000016587
ENSMUSP00000077138	ENSACAP00000002716
ENSMUSP00000041671	ENSACAP00000004750
ENSMUSP00000069444	ENSACAP00000012957
ENSMUSP00000066040	ENSACAP00000010965
ENSMUSP00000006544	ENSACAP00000015214
ENSMUSP00000090617	ENSACAP00000006978
ENSMUSP00000032994	ENSACAP00000005706
ENSMUSP00000006235	ENSACAP00000014821
ENSMUSP00000101620	ENSACAP00000012225
ENSMUSP00000034911	ENSACAP00000016473
ENSMUSP00000026156	ENSACAP00000023073
ENSMUSP00000066256	ENSACAP00000011492
ENSMUSP00000069488	ENSACAP00000012724
ENSMUSP00000029766	ENSACAP00000005316
ENSMUSP00000065254	ENSACAP00000003014
ENSMUSP00000136503	ENSACAP00000000948
ENSMUSP00000039313	ENSACAP00000005183
ENSMUSP00000038166	ENSACAP00000013553
ENSMUSP00000110965	ENSACAP00000000376
ENSMUSP00000060225	ENSACAP00000003954
ENSMUSP00000104864	ENSACAP00000015240
ENSMUSP00000113270	ENSACAP00000015684
ENSMUSP00000051830	ENSACAP00000009682
ENSMUSP00000121562	ENSACAP00000023478
ENSMUSP00000125749	ENSACAP00000011929
ENSMUSP00000041052	ENSACAP00000011921
ENSMUSP00000058954	ENSACAP00000020027
ENSMUSP00000063795	ENSACAP00000003729
ENSMUSP00000060844	ENSACAP00000007901
ENSMUSP00000067085	ENSACAP00000012384
ENSMUSP00000093460	ENSACAP00000020649
ENSMUSP00000000910	ENSACAP00000014734
ENSMUSP00000075526	ENSACAP00000016355
ENSMUSP00000028511	ENSACAP00000006385
ENSMUSP00000005406	ENSACAP00000014509
ENSMUSP00000133222	ENSACAP00000019794
ENSMUSP00000115873	ENSACAP00000022435
ENSMUSP00000061493	ENSACAP00000012305
ENSMUSP00000079107	ENSACAP00000015250
ENSMUSP00000021514	ENSACAP00000014928
ENSMUSP00000032560	ENSACAP00000010637
ENSMUSP00000003035	ENSACAP00000002362
ENSMUSP00000037136	ENSACAP00000013799
ENSMUSP00000137452	ENSACAP00000009027
ENSMUSP00000091532	ENSACAP00000017699
ENSMUSP00000101940	ENSACAP00000014025
ENSMUSP00000021052	ENSACAP00000017645
ENSMUSP00000023759	ENSACAP00000016784
ENSMUSP00000091301	ENSACAP00000008491
ENSMUSP00000027688	ENSACAP00000007551
ENSMUSP00000026902	ENSACAP00000003275
ENSMUSP00000112930	ENSACAP00000015876
ENSMUSP00000113115	ENSACAP00000001347
ENSMUSP00000050995	ENSACAP00000008888
ENSMUSP00000106013	ENSACAP00000002117
ENSMUSP00000039966	ENSACAP00000000931
ENSMUSP00000133356	ENSACAP00000017629
ENSMUSP00000027186	ENSACAP00000001540
ENSMUSP00000044482	ENSACAP00000004257
ENSMUSP00000021410	ENSACAP00000001985
ENSMUSP00000040977	ENSACAP00000005772
ENSMUSP00000088176	ENSACAP00000006167
ENSMUSP00000080881	ENSACAP00000014612
ENSMUSP00000051092	ENSACAP00000002298
ENSMUSP00000074066	ENSACAP00000004142
ENSMUSP00000087608	ENSACAP00000002377
ENSMUSP00000028430	ENSACAP00000022254
ENSMUSP00000059330	ENSACAP00000007519
ENSMUSP00000101412	ENSACAP00000013541
ENSMUSP00000053112	ENSACAP00000010828
ENSMUSP00000026555	ENSACAP00000017271
ENSMUSP00000093117	ENSACAP00000012258
ENSMUSP00000060418	ENSACAP00000015980
ENSMUSP00000029730	ENSACAP00000017452
ENSMUSP00000044361	ENSACAP00000003087
ENSMUSP00000086366	ENSACAP00000011357
ENSMUSP00000090710	ENSACAP00000015662
ENSMUSP00000022709	ENSACAP00000015783
ENSMUSP00000103742	ENSACAP00000011486
ENSMUSP00000076219	ENSACAP00000015410
ENSMUSP00000025295	ENSACAP00000013178
ENSMUSP00000070751	ENSACAP00000013611
ENSMUSP00000022242	ENSACAP00000011045
ENSMUSP00000082793	ENSACAP00000007037
ENSMUSP00000029876	ENSACAP00000010338
ENSMUSP00000021770	ENSACAP00000001457
ENSMUSP00000072276	ENSACAP00000013082
ENSMUSP00000028533	ENSACAP00000001902
ENSMUSP00000029450	ENSACAP00000003285
ENSMUSP00000050820	ENSACAP00000014465
ENSMUSP00000136807	ENSACAP00000000825
ENSMUSP00000135040	ENSACAP00000002258
ENSMUSP00000008957	ENSACAP00000011145
ENSMUSP00000022057	ENSACAP00000009224
ENSMUSP00000108455	ENSACAP00000008337
ENSMUSP00000103983	ENSACAP00000016581
ENSMUSP00000037808	ENSACAP00000005432
ENSMUSP00000120414	ENSACAP00000010650
ENSMUSP00000069456	ENSACAP00000023137
ENSMUSP00000047616	ENSACAP00000003194
ENSMUSP00000044554	ENSACAP00000020697
ENSMUSP00000129964	ENSACAP00000019951
ENSMUSP00000026900	ENSACAP00000016553
ENSMUSP00000014691	ENSACAP00000011885
ENSMUSP00000109140	ENSACAP00000004440
ENSMUSP00000018909	ENSACAP00000020282
ENSMUSP00000085906	ENSACAP00000007816
ENSMUSP00000068790	ENSACAP00000000864
ENSMUSP00000078047	ENSACAP00000003245
ENSMUSP00000096876	ENSACAP00000019387
ENSMUSP00000070847	ENSACAP00000014600
ENSMUSP00000054451	ENSACAP00000018549
ENSMUSP00000025253	ENSACAP00000012378
ENSMUSP00000138433	ENSACAP00000021898
ENSMUSP00000102047	ENSACAP00000007447
ENSMUSP00000064943	ENSACAP00000011300
ENSMUSP00000017945	ENSACAP00000013439
ENSMUSP00000031167	ENSACAP00000002204
ENSMUSP00000076418	ENSACAP00000015211
ENSMUSP00000099494	ENSACAP00000005636
ENSMUSP00000109877	ENSACAP00000001057
ENSMUSP00000033427	ENSACAP00000009010
ENSMUSP00000015449	ENSACAP00000006942
ENSMUSP00000028854	ENSACAP00000014272
ENSMUSP00000025356	ENSACAP00000008310
ENSMUSP00000004036	ENSACAP00000009760
ENSMUSP00000001319	ENSACAP00000002567
ENSMUSP00000050716	ENSACAP00000008835
ENSMUSP00000029476	ENSACAP00000013445
ENSMUSP00000039568	ENSACAP00000010829
ENSMUSP00000077628	ENSACAP00000006519
ENSMUSP00000061410	ENSACAP00000016514
ENSMUSP00000129615	ENSACAP00000022906
ENSMUSP00000048234	ENSACAP00000008611
ENSMUSP00000064521	ENSACAP00000014020
ENSMUSP00000002740	ENSACAP00000015230
ENSMUSP00000022744	ENSACAP00000009629
ENSMUSP00000050001	ENSACAP00000001003
ENSMUSP00000085650	ENSACAP00000009082
ENSMUSP00000081284	ENSACAP00000020749
ENSMUSP00000023065	ENSACAP00000007974
ENSMUSP00000078490	ENSACAP00000005463
ENSMUSP00000029435	ENSACAP00000002186
ENSMUSP00000100053	ENSACAP00000001328
ENSMUSP00000138290	ENSACAP00000020222
ENSMUSP00000089388	ENSACAP00000005197
ENSMUSP00000021641	ENSACAP00000012024
ENSMUSP00000104785	ENSACAP00000021444
ENSMUSP00000102904	ENSACAP00000008596
ENSMUSP00000013755	ENSACAP00000016180
ENSMUSP00000041563	ENSACAP00000005217
ENSMUSP00000060143	ENSACAP00000017512
ENSMUSP00000105491	ENSACAP00000010891
ENSMUSP00000062734	ENSACAP00000005176
ENSMUSP00000099609	ENSACAP00000017549
ENSMUSP00000096241	ENSACAP00000018806
ENSMUSP00000005188	ENSACAP00000014804
ENSMUSP00000083490	ENSACAP00000002297
ENSMUSP00000038562	ENSACAP00000017341
ENSMUSP00000015877	ENSACAP00000008128
ENSMUSP00000079722	ENSACAP00000002149
ENSMUSP00000108083	ENSACAP00000012342
ENSMUSP00000003183	ENSACAP00000016482
ENSMUSP00000031359	ENSACAP00000012510
ENSMUSP00000071191	ENSACAP00000011524
ENSMUSP00000094515	ENSACAP00000000852
ENSMUSP00000047571	ENSACAP00000004382
ENSMUSP00000069872	ENSACAP00000006891
ENSMUSP00000053086	ENSACAP00000014377
ENSMUSP00000125912	ENSACAP00000009139
ENSMUSP00000138379	ENSACAP00000008519
ENSMUSP00000111032	ENSACAP00000005675
[truncated: 7,390 more rows]
