# Supplementary material for: Reconstruction of proto-vertebrate, proto-cyclostome and proto-gnathostome genomes provides new insights into early vertebrate evolution
Source: Nat Commun. 2021 Jul 23;12:4489. doi: 10.1038/s41467-021-24573-z (PMC8302630; doi:10.1038/s41467-021-24573-z)
Supplement: Supplementary file 4 — Supplementary Data 1 [file 41467_2021_24573_MOESM4_ESM.zip › SuppData1/orthologs/MOUSE-BRAFL.txt]

ENSMUSP00000083393	fgenesh2_pg.scaffold_351000043
ENSMUSP00000099128	fgenesh2_pg.scaffold_351000043
ENSMUSP00000006578	fgenesh2_pg.scaffold_352000001
ENSMUSP00000075320	fgenesh2_pg.scaffold_352000005
ENSMUSP00000033934	fgenesh2_pg.scaffold_353000014
ENSMUSP00000119102	fgenesh2_pg.scaffold_353000019
ENSMUSP00000042181	fgenesh2_pg.scaffold_353000041
ENSMUSP00000072133	fgenesh2_pg.scaffold_354000039
ENSMUSP00000036257	fgenesh2_pg.scaffold_355000001
ENSMUSP00000115881	fgenesh2_pg.scaffold_355000009
ENSMUSP00000078383	fgenesh2_pg.scaffold_355000014
ENSMUSP00000052592	fgenesh2_pg.scaffold_355000040
ENSMUSP00000071840	fgenesh2_pg.scaffold_355000054
ENSMUSP00000109232	fgenesh2_pg.scaffold_356000050
ENSMUSP00000001304	fgenesh2_pg.scaffold_357000006
ENSMUSP00000095712	fgenesh2_pg.scaffold_358000006
ENSMUSP00000104453	fgenesh2_pg.scaffold_358000008
ENSMUSP00000058109	fgenesh2_pg.scaffold_358000012
ENSMUSP00000021170	fgenesh2_pg.scaffold_358000032
ENSMUSP00000086312	fgenesh2_pg.scaffold_359000018
ENSMUSP00000068946	fgenesh2_pg.scaffold_359000049
ENSMUSP00000090602	fgenesh2_pg.scaffold_360000037
ENSMUSP00000005976	fgenesh2_pg.scaffold_360000041
ENSMUSP00000025263	fgenesh2_pg.scaffold_360000041
ENSMUSP00000093533	fgenesh2_pg.scaffold_360000052
ENSMUSP00000018896	fgenesh2_pg.scaffold_361000015
ENSMUSP00000040882	fgenesh2_pg.scaffold_361000021
ENSMUSP00000108526	fgenesh2_pg.scaffold_361000038
ENSMUSP00000075483	fgenesh2_pg.scaffold_362000011
ENSMUSP00000062771	fgenesh2_pg.scaffold_363000007
ENSMUSP00000034815	fgenesh2_pg.scaffold_363000036
ENSMUSP00000029910	fgenesh2_pg.scaffold_364000023
ENSMUSP00000032429	fgenesh2_pg.scaffold_364000027
ENSMUSP00000021158	fgenesh2_pg.scaffold_364000050
ENSMUSP00000099705	fgenesh2_pg.scaffold_364000053
ENSMUSP00000022786	fgenesh2_pg.scaffold_365000032
ENSMUSP00000136622	fgenesh2_pg.scaffold_366000034
ENSMUSP00000136018	fgenesh2_pg.scaffold_367000002
ENSMUSP00000125464	fgenesh2_pg.scaffold_367000017
ENSMUSP00000136353	fgenesh2_pg.scaffold_367000018
ENSMUSP00000112978	fgenesh2_pg.scaffold_367000027
ENSMUSP00000023206	fgenesh2_pg.scaffold_369000015
ENSMUSP00000033740	fgenesh2_pg.scaffold_369000036
ENSMUSP00000116702	fgenesh2_pg.scaffold_369000038
ENSMUSP00000093206	fgenesh2_pg.scaffold_370000005
ENSMUSP00000035120	fgenesh2_pg.scaffold_370000019
ENSMUSP00000099365	fgenesh2_pg.scaffold_370000024
ENSMUSP00000030051	fgenesh2_pg.scaffold_371000007
ENSMUSP00000099961	fgenesh2_pg.scaffold_371000007
ENSMUSP00000056481	fgenesh2_pg.scaffold_371000008
ENSMUSP00000045118	fgenesh2_pg.scaffold_371000019
ENSMUSP00000011391	fgenesh2_pg.scaffold_371000019
ENSMUSP00000031795	fgenesh2_pg.scaffold_371000045
ENSMUSP00000046120	fgenesh2_pg.scaffold_371000053
ENSMUSP00000086820	fgenesh2_pg.scaffold_371000060
ENSMUSP00000037129	fgenesh2_pg.scaffold_371000061
ENSMUSP00000081416	fgenesh2_pg.scaffold_372000005
ENSMUSP00000052123	fgenesh2_pg.scaffold_372000008
ENSMUSP00000095253	fgenesh2_pg.scaffold_372000009
ENSMUSP00000032747	fgenesh2_pg.scaffold_373000026
ENSMUSP00000035234	fgenesh2_pg.scaffold_374000005
ENSMUSP00000079548	fgenesh2_pg.scaffold_374000029
ENSMUSP00000023818	fgenesh2_pg.scaffold_374000029
ENSMUSP00000087407	fgenesh2_pg.scaffold_374000029
ENSMUSP00000051457	fgenesh2_pg.scaffold_374000031
ENSMUSP00000104009	fgenesh2_pg.scaffold_374000032
ENSMUSP00000033427	fgenesh2_pg.scaffold_374000038
ENSMUSP00000098254	fgenesh2_pg.scaffold_374000039
ENSMUSP00000109651	fgenesh2_pg.scaffold_374000042
ENSMUSP00000035055	fgenesh2_pg.scaffold_374000042
ENSMUSP00000001675	fgenesh2_pg.scaffold_375000002
ENSMUSP00000031779	fgenesh2_pg.scaffold_375000019
ENSMUSP00000019683	fgenesh2_pg.scaffold_375000019
ENSMUSP00000031227	fgenesh2_pg.scaffold_376000007
ENSMUSP00000042606	fgenesh2_pg.scaffold_376000012
ENSMUSP00000024766	fgenesh2_pg.scaffold_376000026
ENSMUSP00000031314	fgenesh2_pg.scaffold_376000033
ENSMUSP00000025890	fgenesh2_pg.scaffold_376000034
ENSMUSP00000080813	fgenesh2_pg.scaffold_376000054
ENSMUSP00000103857	fgenesh2_pg.scaffold_377000020
ENSMUSP00000129522	fgenesh2_pg.scaffold_377000035
ENSMUSP00000108573	fgenesh2_pg.scaffold_377000042
ENSMUSP00000045282	fgenesh2_pg.scaffold_378000051
ENSMUSP00000114696	fgenesh2_pg.scaffold_379000010
ENSMUSP00000108499	fgenesh2_pg.scaffold_379000018
ENSMUSP00000022536	fgenesh2_pg.scaffold_380000001
ENSMUSP00000016125	fgenesh2_pg.scaffold_380000008
ENSMUSP00000075107	fgenesh2_pg.scaffold_380000024
ENSMUSP00000022620	fgenesh2_pg.scaffold_380000036
ENSMUSP00000034851	fgenesh2_pg.scaffold_380000036
ENSMUSP00000072983	fgenesh2_pg.scaffold_380000036
ENSMUSP00000106905	fgenesh2_pg.scaffold_380000041
ENSMUSP00000005431	fgenesh2_pg.scaffold_381000020
ENSMUSP00000078160	fgenesh2_pg.scaffold_381000020
ENSMUSP00000117778	fgenesh2_pg.scaffold_381000021
ENSMUSP00000031866	fgenesh2_pg.scaffold_381000034
ENSMUSP00000023432	fgenesh2_pg.scaffold_382000006
ENSMUSP00000110175	fgenesh2_pg.scaffold_382000007
ENSMUSP00000024492	fgenesh2_pg.scaffold_382000007
ENSMUSP00000036093	fgenesh2_pg.scaffold_383000011
ENSMUSP00000119465	fgenesh2_pg.scaffold_383000020
ENSMUSP00000108290	fgenesh2_pg.scaffold_383000021
ENSMUSP00000035351	fgenesh2_pg.scaffold_384000004
ENSMUSP00000016072	fgenesh2_pg.scaffold_384000024
ENSMUSP00000092426	fgenesh2_pg.scaffold_384000039
ENSMUSP00000127646	fgenesh2_pg.scaffold_384000041
ENSMUSP00000132435	fgenesh2_pg.scaffold_385000013
ENSMUSP00000022908	fgenesh2_pg.scaffold_385000017
ENSMUSP00000105965	fgenesh2_pg.scaffold_385000018
ENSMUSP00000128012	fgenesh2_pg.scaffold_386000001
ENSMUSP00000017086	fgenesh2_pg.scaffold_386000031
ENSMUSP00000064527	fgenesh2_pg.scaffold_386000031
ENSMUSP00000034064	fgenesh2_pg.scaffold_386000031
ENSMUSP00000034478	fgenesh2_pg.scaffold_386000033
ENSMUSP00000005352	fgenesh2_pg.scaffold_386000033
ENSMUSP00000076043	fgenesh2_pg.scaffold_387000005
ENSMUSP00000082270	fgenesh2_pg.scaffold_388000003
ENSMUSP00000037304	fgenesh2_pg.scaffold_388000016
ENSMUSP00000035048	fgenesh2_pg.scaffold_388000033
ENSMUSP00000063331	fgenesh2_pg.scaffold_389000024
ENSMUSP00000130484	fgenesh2_pg.scaffold_389000029
ENSMUSP00000091470	fgenesh2_pg.scaffold_390000010
ENSMUSP00000052306	fgenesh2_pg.scaffold_391000010
ENSMUSP00000075966	fgenesh2_pg.scaffold_391000010
ENSMUSP00000106382	fgenesh2_pg.scaffold_391000023
ENSMUSP00000065502	fgenesh2_pg.scaffold_391000033
ENSMUSP00000022913	fgenesh2_pg.scaffold_391000033
ENSMUSP00000029213	fgenesh2_pg.scaffold_391000033
ENSMUSP00000064282	fgenesh2_pg.scaffold_392000008
ENSMUSP00000003635	fgenesh2_pg.scaffold_393000013
ENSMUSP00000102127	fgenesh2_pg.scaffold_394000023
ENSMUSP00000045142	fgenesh2_pg.scaffold_394000039
ENSMUSP00000031843	fgenesh2_pg.scaffold_395000006
ENSMUSP00000037955	fgenesh2_pg.scaffold_395000037
ENSMUSP00000070601	fgenesh2_pg.scaffold_395000041
ENSMUSP00000034227	fgenesh2_pg.scaffold_396000027
ENSMUSP00000025356	fgenesh2_pg.scaffold_396000027
ENSMUSP00000028854	fgenesh2_pg.scaffold_396000027
ENSMUSP00000132003	fgenesh2_pg.scaffold_398000058
ENSMUSP00000065675	fgenesh2_pg.scaffold_398000059
ENSMUSP00000137330	fgenesh2_pg.scaffold_399000031
ENSMUSP00000034620	fgenesh2_pg.scaffold_400000017
ENSMUSP00000063872	fgenesh2_pg.scaffold_400000031
ENSMUSP00000051355	fgenesh2_pg.scaffold_402000006
ENSMUSP00000098092	fgenesh2_pg.scaffold_402000006
ENSMUSP00000136597	fgenesh2_pg.scaffold_402000013
ENSMUSP00000126980	fgenesh2_pg.scaffold_402000021
ENSMUSP00000027538	fgenesh2_pg.scaffold_402000028
ENSMUSP00000046212	fgenesh2_pg.scaffold_403000003
ENSMUSP00000001451	fgenesh2_pg.scaffold_403000022
ENSMUSP00000057527	fgenesh2_pg.scaffold_403000023
ENSMUSP00000121125	fgenesh2_pg.scaffold_403000023
ENSMUSP00000136968	fgenesh2_pg.scaffold_403000023
ENSMUSP00000112283	fgenesh2_pg.scaffold_403000025
ENSMUSP00000044129	fgenesh2_pg.scaffold_404000038
ENSMUSP00000090061	fgenesh2_pg.scaffold_405000003
ENSMUSP00000054881	fgenesh2_pg.scaffold_405000019
ENSMUSP00000032809	fgenesh2_pg.scaffold_406000011
ENSMUSP00000025811	fgenesh2_pg.scaffold_406000011
ENSMUSP00000038681	fgenesh2_pg.scaffold_406000014
ENSMUSP00000105257	fgenesh2_pg.scaffold_406000019
ENSMUSP00000062098	fgenesh2_pg.scaffold_406000026
ENSMUSP00000024078	fgenesh2_pg.scaffold_406000028
ENSMUSP00000082102	fgenesh2_pg.scaffold_407000014
ENSMUSP00000111173	fgenesh2_pg.scaffold_407000028
ENSMUSP00000125622	fgenesh2_pg.scaffold_407000032
ENSMUSP00000021410	fgenesh2_pg.scaffold_410000005
ENSMUSP00000062507	fgenesh2_pg.scaffold_410000008
ENSMUSP00000027243	fgenesh2_pg.scaffold_410000011
ENSMUSP00000091685	fgenesh2_pg.scaffold_410000011
ENSMUSP00000103586	fgenesh2_pg.scaffold_410000031
ENSMUSP00000031322	fgenesh2_pg.scaffold_411000014
ENSMUSP00000019231	fgenesh2_pg.scaffold_411000041
ENSMUSP00000055343	fgenesh2_pg.scaffold_411000053
ENSMUSP00000036076	fgenesh2_pg.scaffold_411000054
ENSMUSP00000104234	fgenesh2_pg.scaffold_412000006
ENSMUSP00000136879	fgenesh2_pg.scaffold_412000007
ENSMUSP00000136023	fgenesh2_pg.scaffold_412000008
ENSMUSP00000087304	fgenesh2_pg.scaffold_413000015
ENSMUSP00000076157	fgenesh2_pg.scaffold_413000023
ENSMUSP00000036697	fgenesh2_pg.scaffold_413000024
ENSMUSP00000127385	fgenesh2_pg.scaffold_414000003
ENSMUSP00000040240	fgenesh2_pg.scaffold_414000018
ENSMUSP00000121832	fgenesh2_pg.scaffold_414000023
ENSMUSP00000037884	fgenesh2_pg.scaffold_415000003
ENSMUSP00000025635	fgenesh2_pg.scaffold_415000019
ENSMUSP00000046604	fgenesh2_pg.scaffold_416000004
ENSMUSP00000065713	fgenesh2_pg.scaffold_416000009
ENSMUSP00000124473	fgenesh2_pg.scaffold_416000027
ENSMUSP00000102554	fgenesh2_pg.scaffold_417000011
ENSMUSP00000094778	fgenesh2_pg.scaffold_417000012
ENSMUSP00000084713	fgenesh2_pg.scaffold_417000012
ENSMUSP00000051033	fgenesh2_pg.scaffold_417000012
ENSMUSP00000078429	fgenesh2_pg.scaffold_417000012
ENSMUSP00000114717	fgenesh2_pg.scaffold_418000024
ENSMUSP00000101708	fgenesh2_pg.scaffold_419000014
ENSMUSP00000096912	fgenesh2_pg.scaffold_421000002
ENSMUSP00000103122	fgenesh2_pg.scaffold_421000008
ENSMUSP00000113651	fgenesh2_pg.scaffold_421000009
ENSMUSP00000022196	fgenesh2_pg.scaffold_421000017
ENSMUSP00000059313	fgenesh2_pg.scaffold_421000019
ENSMUSP00000089045	fgenesh2_pg.scaffold_421000023
ENSMUSP00000076624	fgenesh2_pg.scaffold_422000007
ENSMUSP00000107434	fgenesh2_pg.scaffold_422000008
ENSMUSP00000033537	fgenesh2_pg.scaffold_423000004
ENSMUSP00000108562	fgenesh2_pg.scaffold_423000012
ENSMUSP00000131631	fgenesh2_pg.scaffold_423000012
ENSMUSP00000064913	fgenesh2_pg.scaffold_423000015
ENSMUSP00000097516	fgenesh2_pg.scaffold_423000016
ENSMUSP00000041503	fgenesh2_pg.scaffold_423000017
ENSMUSP00000033489	fgenesh2_pg.scaffold_423000017
ENSMUSP00000000194	fgenesh2_pg.scaffold_423000018
ENSMUSP00000006046	fgenesh2_pg.scaffold_423000025
ENSMUSP00000052654	fgenesh2_pg.scaffold_423000030
ENSMUSP00000104460	fgenesh2_pg.scaffold_425000008
ENSMUSP00000095656	fgenesh2_pg.scaffold_425000012
ENSMUSP00000048425	fgenesh2_pg.scaffold_426000018
ENSMUSP00000032194	fgenesh2_pg.scaffold_426000048
ENSMUSP00000029369	fgenesh2_pg.scaffold_426000048
ENSMUSP00000102770	fgenesh2_pg.scaffold_427000017
ENSMUSP00000106443	fgenesh2_pg.scaffold_427000017
ENSMUSP00000045120	fgenesh2_pg.scaffold_428000024
ENSMUSP00000069692	fgenesh2_pg.scaffold_429000005
ENSMUSP00000033182	fgenesh2_pg.scaffold_429000008
ENSMUSP00000106128	fgenesh2_pg.scaffold_429000014
ENSMUSP00000123563	fgenesh2_pg.scaffold_429000016
ENSMUSP00000021963	fgenesh2_pg.scaffold_430000006
ENSMUSP00000030785	fgenesh2_pg.scaffold_430000022
ENSMUSP00000039910	fgenesh2_pg.scaffold_431000004
ENSMUSP00000053147	fgenesh2_pg.scaffold_432000036
ENSMUSP00000098217	fgenesh2_pg.scaffold_432000042
ENSMUSP00000032106	fgenesh2_pg.scaffold_433000019
ENSMUSP00000119557	fgenesh2_pg.scaffold_435000001
ENSMUSP00000030257	fgenesh2_pg.scaffold_435000006
ENSMUSP00000010348	fgenesh2_pg.scaffold_435000009
ENSMUSP00000058941	fgenesh2_pg.scaffold_436000014
ENSMUSP00000124881	fgenesh2_pg.scaffold_436000015
ENSMUSP00000128118	fgenesh2_pg.scaffold_437000002
ENSMUSP00000100959	fgenesh2_pg.scaffold_437000002
ENSMUSP00000058951	fgenesh2_pg.scaffold_437000008
ENSMUSP00000101940	fgenesh2_pg.scaffold_437000022
ENSMUSP00000080938	fgenesh2_pg.scaffold_438000005
ENSMUSP00000045443	fgenesh2_pg.scaffold_438000005
ENSMUSP00000027657	fgenesh2_pg.scaffold_438000005
ENSMUSP00000123931	fgenesh2_pg.scaffold_438000005
ENSMUSP00000055984	fgenesh2_pg.scaffold_438000008
ENSMUSP00000099572	fgenesh2_pg.scaffold_438000009
ENSMUSP00000135408	fgenesh2_pg.scaffold_438000011
ENSMUSP00000032386	fgenesh2_pg.scaffold_438000033
ENSMUSP00000136885	fgenesh2_pg.scaffold_438000036
ENSMUSP00000129591	fgenesh2_pg.scaffold_439000002
ENSMUSP00000124307	fgenesh2_pg.scaffold_439000005
ENSMUSP00000062212	fgenesh2_pg.scaffold_439000020
ENSMUSP00000003762	fgenesh2_pg.scaffold_439000020
ENSMUSP00000074565	fgenesh2_pg.scaffold_439000027
ENSMUSP00000106801	fgenesh2_pg.scaffold_440000010
ENSMUSP00000051921	fgenesh2_pg.scaffold_440000013
ENSMUSP00000088833	fgenesh2_pg.scaffold_441000006
ENSMUSP00000058182	fgenesh2_pg.scaffold_442000011
ENSMUSP00000112673	fgenesh2_pg.scaffold_442000026
ENSMUSP00000019506	fgenesh2_pg.scaffold_443000001
ENSMUSP00000099950	fgenesh2_pg.scaffold_443000004
ENSMUSP00000019006	fgenesh2_pg.scaffold_445000011
ENSMUSP00000098060	fgenesh2_pg.scaffold_445000013
ENSMUSP00000098910	fgenesh2_pg.scaffold_446000002
ENSMUSP00000055979	fgenesh2_pg.scaffold_446000002
ENSMUSP00000068987	fgenesh2_pg.scaffold_446000010
ENSMUSP00000021596	fgenesh2_pg.scaffold_446000018
ENSMUSP00000022398	fgenesh2_pg.scaffold_446000019
ENSMUSP00000095574	fgenesh2_pg.scaffold_446000029
ENSMUSP00000015725	fgenesh2_pg.scaffold_447000005
ENSMUSP00000092410	fgenesh2_pg.scaffold_447000013
ENSMUSP00000062601	fgenesh2_pg.scaffold_448000007
ENSMUSP00000131534	fgenesh2_pg.scaffold_449000021
ENSMUSP00000091365	fgenesh2_pg.scaffold_450000016
ENSMUSP00000028515	fgenesh2_pg.scaffold_450000016
ENSMUSP00000047270	fgenesh2_pg.scaffold_450000016
ENSMUSP00000099616	fgenesh2_pg.scaffold_450000016
ENSMUSP00000011450	fgenesh2_pg.scaffold_450000023
ENSMUSP00000128029	fgenesh2_pg.scaffold_450000023
ENSMUSP00000022293	fgenesh2_pg.scaffold_451000018
ENSMUSP00000009036	fgenesh2_pg.scaffold_451000018
ENSMUSP00000080556	fgenesh2_pg.scaffold_451000028
ENSMUSP00000055652	fgenesh2_pg.scaffold_452000022
ENSMUSP00000029708	fgenesh2_pg.scaffold_452000028
ENSMUSP00000118931	fgenesh2_pg.scaffold_452000028
ENSMUSP00000117028	fgenesh2_pg.scaffold_452000029
ENSMUSP00000120598	fgenesh2_pg.scaffold_452000036
ENSMUSP00000073322	fgenesh2_pg.scaffold_452000039
ENSMUSP00000117336	fgenesh2_pg.scaffold_454000007
ENSMUSP00000047218	fgenesh2_pg.scaffold_454000010
ENSMUSP00000068487	fgenesh2_pg.scaffold_454000014
ENSMUSP00000097604	fgenesh2_pg.scaffold_455000014
ENSMUSP00000099893	fgenesh2_pg.scaffold_456000002
ENSMUSP00000128633	fgenesh2_pg.scaffold_456000005
ENSMUSP00000109931	fgenesh2_pg.scaffold_458000006
ENSMUSP00000074898	fgenesh2_pg.scaffold_458000006
ENSMUSP00000069456	fgenesh2_pg.scaffold_458000009
ENSMUSP00000033139	fgenesh2_pg.scaffold_458000014
ENSMUSP00000050103	fgenesh2_pg.scaffold_458000015
ENSMUSP00000132270	fgenesh2_pg.scaffold_458000016
ENSMUSP00000136891	fgenesh2_pg.scaffold_458000023
ENSMUSP00000023593	fgenesh2_pg.scaffold_458000024
ENSMUSP00000117384	fgenesh2_pg.scaffold_459000002
ENSMUSP00000022135	fgenesh2_pg.scaffold_459000008
ENSMUSP00000108669	fgenesh2_pg.scaffold_459000018
ENSMUSP00000039243	fgenesh2_pg.scaffold_459000031
ENSMUSP00000116929	fgenesh2_pg.scaffold_459000042
ENSMUSP00000022063	fgenesh2_pg.scaffold_460000013
ENSMUSP00000079799	fgenesh2_pg.scaffold_460000030
ENSMUSP00000023781	fgenesh2_pg.scaffold_463000010
ENSMUSP00000028907	fgenesh2_pg.scaffold_463000018
ENSMUSP00000095984	fgenesh2_pg.scaffold_463000032
ENSMUSP00000099955	fgenesh2_pg.scaffold_463000032
ENSMUSP00000112404	fgenesh2_pg.scaffold_463000045
ENSMUSP00000034980	fgenesh2_pg.scaffold_463000051
ENSMUSP00000111484	fgenesh2_pg.scaffold_463000052
ENSMUSP00000113051	fgenesh2_pg.scaffold_464000003
ENSMUSP00000105970	fgenesh2_pg.scaffold_465000005
ENSMUSP00000058371	fgenesh2_pg.scaffold_465000011
ENSMUSP00000089507	fgenesh2_pg.scaffold_465000016
ENSMUSP00000064657	fgenesh2_pg.scaffold_465000021
ENSMUSP00000126422	fgenesh2_pg.scaffold_465000025
ENSMUSP00000038165	fgenesh2_pg.scaffold_466000008
ENSMUSP00000029355	fgenesh2_pg.scaffold_466000032
ENSMUSP00000102686	fgenesh2_pg.scaffold_468000008
ENSMUSP00000026480	fgenesh2_pg.scaffold_468000016
ENSMUSP00000078216	fgenesh2_pg.scaffold_468000019
ENSMUSP00000069685	fgenesh2_pg.scaffold_470000027
ENSMUSP00000129369	fgenesh2_pg.scaffold_471000021
ENSMUSP00000042867	fgenesh2_pg.scaffold_472000004
ENSMUSP00000012355	fgenesh2_pg.scaffold_473000005
ENSMUSP00000088227	fgenesh2_pg.scaffold_476000020
ENSMUSP00000024972	fgenesh2_pg.scaffold_477000015
ENSMUSP00000113811	fgenesh2_pg.scaffold_477000035
ENSMUSP00000058599	fgenesh2_pg.scaffold_478000027
ENSMUSP00000094045	fgenesh2_pg.scaffold_478000041
ENSMUSP00000044604	fgenesh2_pg.scaffold_479000027
ENSMUSP00000071748	fgenesh2_pg.scaffold_479000041
ENSMUSP00000060892	fgenesh2_pg.scaffold_480000011
ENSMUSP00000092748	fgenesh2_pg.scaffold_480000020
ENSMUSP00000088935	fgenesh2_pg.scaffold_481000007
ENSMUSP00000075300	fgenesh2_pg.scaffold_481000007
ENSMUSP00000115044	fgenesh2_pg.scaffold_481000007
ENSMUSP00000127027	fgenesh2_pg.scaffold_483000021
ENSMUSP00000061877	fgenesh2_pg.scaffold_484000006
ENSMUSP00000107498	fgenesh2_pg.scaffold_484000012
ENSMUSP00000073190	fgenesh2_pg.scaffold_484000017
ENSMUSP00000031096	fgenesh2_pg.scaffold_484000017
ENSMUSP00000077899	fgenesh2_pg.scaffold_484000017
ENSMUSP00000121085	fgenesh2_pg.scaffold_484000027
ENSMUSP00000034619	fgenesh2_pg.scaffold_484000032
ENSMUSP00000064332	fgenesh2_pg.scaffold_484000033
ENSMUSP00000026699	fgenesh2_pg.scaffold_486000005
ENSMUSP00000074988	fgenesh2_pg.scaffold_486000033
ENSMUSP00000091861	fgenesh2_pg.scaffold_487000015
ENSMUSP00000114643	fgenesh2_pg.scaffold_488000010
ENSMUSP00000028900	fgenesh2_pg.scaffold_489000005
ENSMUSP00000066399	fgenesh2_pg.scaffold_489000019
ENSMUSP00000045770	fgenesh2_pg.scaffold_489000023
ENSMUSP00000029623	fgenesh2_pg.scaffold_489000023
ENSMUSP00000020980	fgenesh2_pg.scaffold_490000007
ENSMUSP00000080442	fgenesh2_pg.scaffold_491000016
ENSMUSP00000108975	fgenesh2_pg.scaffold_492000009
ENSMUSP00000099585	fgenesh2_pg.scaffold_492000020
ENSMUSP00000098110	fgenesh2_pg.scaffold_493000018
ENSMUSP00000123181	fgenesh2_pg.scaffold_493000035
ENSMUSP00000036860	fgenesh2_pg.scaffold_493000036
ENSMUSP00000074885	fgenesh2_pg.scaffold_493000039
ENSMUSP00000030773	fgenesh2_pg.scaffold_493000043
ENSMUSP00000113676	fgenesh2_pg.scaffold_495000016
ENSMUSP00000046121	fgenesh2_pg.scaffold_496000015
ENSMUSP00000131459	fgenesh2_pg.scaffold_496000028
ENSMUSP00000129719	fgenesh2_pg.scaffold_497000005
ENSMUSP00000096898	fgenesh2_pg.scaffold_497000007
ENSMUSP00000047667	fgenesh2_pg.scaffold_497000028
ENSMUSP00000106180	fgenesh2_pg.scaffold_498000008
ENSMUSP00000119300	fgenesh2_pg.scaffold_498000021
ENSMUSP00000110563	fgenesh2_pg.scaffold_499000014
ENSMUSP00000020706	fgenesh2_pg.scaffold_499000014
ENSMUSP00000049614	fgenesh2_pg.scaffold_501000002
ENSMUSP00000032070	fgenesh2_pg.scaffold_503000005
ENSMUSP00000093969	fgenesh2_pg.scaffold_503000011
ENSMUSP00000109098	fgenesh2_pg.scaffold_504000008
ENSMUSP00000048722	fgenesh2_pg.scaffold_504000012
ENSMUSP00000066492	fgenesh2_pg.scaffold_504000024
ENSMUSP00000054451	fgenesh2_pg.scaffold_505000006
ENSMUSP00000096954	fgenesh2_pg.scaffold_505000007
ENSMUSP00000037168	fgenesh2_pg.scaffold_505000009
ENSMUSP00000005488	fgenesh2_pg.scaffold_505000014
ENSMUSP00000022075	fgenesh2_pg.scaffold_505000017
ENSMUSP00000020340	fgenesh2_pg.scaffold_505000017
ENSMUSP00000093097	fgenesh2_pg.scaffold_505000023
ENSMUSP00000066905	fgenesh2_pg.scaffold_505000025
ENSMUSP00000096375	fgenesh2_pg.scaffold_506000009
ENSMUSP00000049694	fgenesh2_pg.scaffold_506000022
ENSMUSP00000105425	fgenesh2_pg.scaffold_508000037
ENSMUSP00000115503	fgenesh2_pg.scaffold_509000001
ENSMUSP00000107965	fgenesh2_pg.scaffold_509000004
ENSMUSP00000060247	fgenesh2_pg.scaffold_509000004
ENSMUSP00000031384	fgenesh2_pg.scaffold_509000004
ENSMUSP00000138567	fgenesh2_pg.scaffold_510000007
ENSMUSP00000095217	fgenesh2_pg.scaffold_510000008
ENSMUSP00000137504	fgenesh2_pg.scaffold_510000011
ENSMUSP00000110749	fgenesh2_pg.scaffold_511000009
ENSMUSP00000092673	fgenesh2_pg.scaffold_512000023
ENSMUSP00000040050	fgenesh2_pg.scaffold_512000037
ENSMUSP00000088372	fgenesh2_pg.scaffold_513000011
ENSMUSP00000075195	fgenesh2_pg.scaffold_513000011
ENSMUSP00000060997	fgenesh2_pg.scaffold_515000013
ENSMUSP00000040584	fgenesh2_pg.scaffold_515000015
ENSMUSP00000059159	fgenesh2_pg.scaffold_515000017
ENSMUSP00000108825	fgenesh2_pg.scaffold_515000023
ENSMUSP00000047385	fgenesh2_pg.scaffold_517000017
ENSMUSP00000034763	fgenesh2_pg.scaffold_517000019
ENSMUSP00000092992	fgenesh2_pg.scaffold_517000028
ENSMUSP00000048994	fgenesh2_pg.scaffold_517000029
ENSMUSP00000100021	fgenesh2_pg.scaffold_518000005
ENSMUSP00000040977	fgenesh2_pg.scaffold_518000005
ENSMUSP00000090882	fgenesh2_pg.scaffold_518000008
ENSMUSP00000035472	fgenesh2_pg.scaffold_520000012
ENSMUSP00000045413	fgenesh2_pg.scaffold_523000003
ENSMUSP00000081670	fgenesh2_pg.scaffold_523000003
ENSMUSP00000067066	fgenesh2_pg.scaffold_523000005
ENSMUSP00000133035	fgenesh2_pg.scaffold_523000016
ENSMUSP00000100423	fgenesh2_pg.scaffold_525000003
ENSMUSP00000100366	fgenesh2_pg.scaffold_525000005
ENSMUSP00000078863	fgenesh2_pg.scaffold_525000008
ENSMUSP00000071992	fgenesh2_pg.scaffold_527000001
ENSMUSP00000105669	fgenesh2_pg.scaffold_527000011
ENSMUSP00000020970	fgenesh2_pg.scaffold_527000023
ENSMUSP00000096188	fgenesh2_pg.scaffold_528000015
ENSMUSP00000103191	fgenesh2_pg.scaffold_529000002
ENSMUSP00000044797	fgenesh2_pg.scaffold_530000010
ENSMUSP00000073163	fgenesh2_pg.scaffold_530000022
ENSMUSP00000034586	fgenesh2_pg.scaffold_530000025
ENSMUSP00000004732	fgenesh2_pg.scaffold_531000012
ENSMUSP00000037980	fgenesh2_pg.scaffold_531000012
ENSMUSP00000020365	fgenesh2_pg.scaffold_532000013
ENSMUSP00000037278	fgenesh2_pg.scaffold_532000027
ENSMUSP00000043825	fgenesh2_pg.scaffold_534000029
ENSMUSP00000043015	fgenesh2_pg.scaffold_535000030
ENSMUSP00000033691	fgenesh2_pg.scaffold_536000005
ENSMUSP00000068067	fgenesh2_pg.scaffold_537000017
ENSMUSP00000049678	fgenesh2_pg.scaffold_538000001
ENSMUSP00000088524	fgenesh2_pg.scaffold_538000002
ENSMUSP00000128108	fgenesh2_pg.scaffold_538000007
ENSMUSP00000105828	fgenesh2_pg.scaffold_538000019
ENSMUSP00000025554	fgenesh2_pg.scaffold_538000028
ENSMUSP00000050896	fgenesh2_pg.scaffold_539000019
ENSMUSP00000139132	fgenesh2_pg.scaffold_539000019
ENSMUSP00000031474	fgenesh2_pg.scaffold_541000005
ENSMUSP00000034141	fgenesh2_pg.scaffold_541000006
ENSMUSP00000127249	fgenesh2_pg.scaffold_544000022
ENSMUSP00000112539	fgenesh2_pg.scaffold_546000001
ENSMUSP00000043679	fgenesh2_pg.scaffold_546000014
ENSMUSP00000093697	fgenesh2_pg.scaffold_546000022
ENSMUSP00000106016	fgenesh2_pg.scaffold_546000024
ENSMUSP00000092119	fgenesh2_pg.scaffold_547000010
ENSMUSP00000123853	fgenesh2_pg.scaffold_548000006
ENSMUSP00000130019	fgenesh2_pg.scaffold_549000002
ENSMUSP00000111304	fgenesh2_pg.scaffold_550000002
ENSMUSP00000035535	fgenesh2_pg.scaffold_550000008
ENSMUSP00000031411	fgenesh2_pg.scaffold_550000018
ENSMUSP00000034723	fgenesh2_pg.scaffold_550000018
ENSMUSP00000015278	fgenesh2_pg.scaffold_550000018
ENSMUSP00000018841	fgenesh2_pg.scaffold_551000019
ENSMUSP00000073555	fgenesh2_pg.scaffold_552000010
ENSMUSP00000132114	fgenesh2_pg.scaffold_553000036
ENSMUSP00000047202	fgenesh2_pg.scaffold_553000045
ENSMUSP00000137383	fgenesh2_pg.scaffold_553000045
ENSMUSP00000028661	fgenesh2_pg.scaffold_554000003
ENSMUSP00000082689	fgenesh2_pg.scaffold_554000005
ENSMUSP00000047562	fgenesh2_pg.scaffold_555000013
ENSMUSP00000019266	fgenesh2_pg.scaffold_555000018
ENSMUSP00000006105	fgenesh2_pg.scaffold_555000026
ENSMUSP00000132728	fgenesh2_pg.scaffold_557000017
ENSMUSP00000137364	fgenesh2_pg.scaffold_557000023
ENSMUSP00000028311	fgenesh2_pg.scaffold_558000025
ENSMUSP00000055016	fgenesh2_pg.scaffold_559000012
ENSMUSP00000072643	fgenesh2_pg.scaffold_560000005
ENSMUSP00000128815	fgenesh2_pg.scaffold_560000005
ENSMUSP00000033300	fgenesh2_pg.scaffold_560000009
ENSMUSP00000101040	fgenesh2_pg.scaffold_560000010
ENSMUSP00000124033	fgenesh2_pg.scaffold_560000014
ENSMUSP00000044827	fgenesh2_pg.scaffold_561000002
ENSMUSP00000113533	fgenesh2_pg.scaffold_561000009
ENSMUSP00000055746	fgenesh2_pg.scaffold_561000010
ENSMUSP00000072222	fgenesh2_pg.scaffold_561000012
ENSMUSP00000041925	fgenesh2_pg.scaffold_561000020
ENSMUSP00000047665	fgenesh2_pg.scaffold_562000005
ENSMUSP00000025363	fgenesh2_pg.scaffold_562000007
ENSMUSP00000031325	fgenesh2_pg.scaffold_562000008
ENSMUSP00000032066	fgenesh2_pg.scaffold_562000008
ENSMUSP00000029806	fgenesh2_pg.scaffold_562000014
ENSMUSP00000042391	fgenesh2_pg.scaffold_562000024
ENSMUSP00000032892	fgenesh2_pg.scaffold_563000015
ENSMUSP00000050666	fgenesh2_pg.scaffold_565000001
ENSMUSP00000060940	fgenesh2_pg.scaffold_565000009
ENSMUSP00000097150	fgenesh2_pg.scaffold_565000015
ENSMUSP00000115219	fgenesh2_pg.scaffold_565000015
ENSMUSP00000022518	fgenesh2_pg.scaffold_565000027
ENSMUSP00000056581	fgenesh2_pg.scaffold_568000003
ENSMUSP00000099809	fgenesh2_pg.scaffold_568000011
ENSMUSP00000130343	fgenesh2_pg.scaffold_569000009
ENSMUSP00000106151	fgenesh2_pg.scaffold_569000009
ENSMUSP00000095782	fgenesh2_pg.scaffold_569000013
ENSMUSP00000020529	fgenesh2_pg.scaffold_569000023
ENSMUSP00000021372	fgenesh2_pg.scaffold_569000028
ENSMUSP00000095665	fgenesh2_pg.scaffold_570000018
ENSMUSP00000047518	fgenesh2_pg.scaffold_571000001
ENSMUSP00000122072	fgenesh2_pg.scaffold_571000003
ENSMUSP00000065679	fgenesh2_pg.scaffold_572000011
ENSMUSP00000122712	fgenesh2_pg.scaffold_572000011
ENSMUSP00000034650	fgenesh2_pg.scaffold_573000008
ENSMUSP00000048204	fgenesh2_pg.scaffold_574000008
ENSMUSP00000103262	fgenesh2_pg.scaffold_574000017
ENSMUSP00000049549	fgenesh2_pg.scaffold_574000017
ENSMUSP00000097093	fgenesh2_pg.scaffold_575000007
ENSMUSP00000096445	fgenesh2_pg.scaffold_575000009
ENSMUSP00000094072	fgenesh2_pg.scaffold_575000009
ENSMUSP00000058860	fgenesh2_pg.scaffold_575000013
ENSMUSP00000020904	fgenesh2_pg.scaffold_576000025
ENSMUSP00000131489	fgenesh2_pg.scaffold_577000023
ENSMUSP00000032406	fgenesh2_pg.scaffold_578000013
ENSMUSP00000050832	fgenesh2_pg.scaffold_579000014
ENSMUSP00000020991	fgenesh2_pg.scaffold_579000023
ENSMUSP00000121562	fgenesh2_pg.scaffold_579000023
ENSMUSP00000054444	fgenesh2_pg.scaffold_579000025
ENSMUSP00000055763	fgenesh2_pg.scaffold_579000026
ENSMUSP00000128871	fgenesh2_pg.scaffold_580000013
ENSMUSP00000031355	fgenesh2_pg.scaffold_583000018
ENSMUSP00000065433	fgenesh2_pg.scaffold_584000015
ENSMUSP00000065628	fgenesh2_pg.scaffold_584000015
ENSMUSP00000062011	fgenesh2_pg.scaffold_584000021
ENSMUSP00000024914	fgenesh2_pg.scaffold_584000024
ENSMUSP00000130987	fgenesh2_pg.scaffold_585000008
ENSMUSP00000018593	fgenesh2_pg.scaffold_586000023
ENSMUSP00000030311	fgenesh2_pg.scaffold_586000027
ENSMUSP00000113052	fgenesh2_pg.scaffold_588000016
ENSMUSP00000130716	fgenesh2_pg.scaffold_589000008
ENSMUSP00000134205	fgenesh2_pg.scaffold_591000004
ENSMUSP00000133222	fgenesh2_pg.scaffold_592000013
ENSMUSP00000017572	fgenesh2_pg.scaffold_593000012
ENSMUSP00000111875	fgenesh2_pg.scaffold_593000016
ENSMUSP00000114093	fgenesh2_pg.scaffold_594000013
ENSMUSP00000070957	fgenesh2_pg.scaffold_594000018
ENSMUSP00000036505	fgenesh2_pg.scaffold_595000012
ENSMUSP00000092522	fgenesh2_pg.scaffold_595000017
ENSMUSP00000069187	fgenesh2_pg.scaffold_597000019
ENSMUSP00000077877	fgenesh2_pg.scaffold_598000006
ENSMUSP00000015333	fgenesh2_pg.scaffold_599000001
ENSMUSP00000059270	fgenesh2_pg.scaffold_599000007
ENSMUSP00000061264	fgenesh2_pg.scaffold_599000024
ENSMUSP00000032157	fgenesh2_pg.scaffold_600000005
ENSMUSP00000037408	fgenesh2_pg.scaffold_601000003
ENSMUSP00000104133	fgenesh2_pg.scaffold_601000006
ENSMUSP00000060237	fgenesh2_pg.scaffold_602000008
ENSMUSP00000063882	fgenesh2_pg.scaffold_602000011
ENSMUSP00000053993	fgenesh2_pg.scaffold_602000013
ENSMUSP00000059585	fgenesh2_pg.scaffold_602000026
ENSMUSP00000085915	fgenesh2_pg.scaffold_603000002
ENSMUSP00000049885	fgenesh2_pg.scaffold_603000022
ENSMUSP00000028691	fgenesh2_pg.scaffold_604000005
ENSMUSP00000020109	fgenesh2_pg.scaffold_604000007
ENSMUSP00000112170	fgenesh2_pg.scaffold_606000003
ENSMUSP00000112801	fgenesh2_pg.scaffold_606000005
ENSMUSP00000101399	fgenesh2_pg.scaffold_610000004
ENSMUSP00000058055	fgenesh2_pg.scaffold_610000005
ENSMUSP00000108928	fgenesh2_pg.scaffold_610000011
ENSMUSP00000025472	fgenesh2_pg.scaffold_610000014
ENSMUSP00000052170	fgenesh2_pg.scaffold_611000001
ENSMUSP00000071752	fgenesh2_pg.scaffold_612000026
ENSMUSP00000097048	fgenesh2_pg.scaffold_614000007
ENSMUSP00000125960	fgenesh2_pg.scaffold_614000013
ENSMUSP00000109161	fgenesh2_pg.scaffold_614000013
ENSMUSP00000101256	fgenesh2_pg.scaffold_616000012
ENSMUSP00000034415	fgenesh2_pg.scaffold_616000015
ENSMUSP00000025951	fgenesh2_pg.scaffold_617000003
ENSMUSP00000041855	fgenesh2_pg.scaffold_617000003
ENSMUSP00000097947	fgenesh2_pg.scaffold_618000006
ENSMUSP00000059780	fgenesh2_pg.scaffold_618000014
ENSMUSP00000051709	fgenesh2_pg.scaffold_621000005
ENSMUSP00000090926	fgenesh2_pg.scaffold_624000011
ENSMUSP00000136476	fgenesh2_pg.scaffold_624000029
ENSMUSP00000125312	fgenesh2_pg.scaffold_626000005
ENSMUSP00000055382	fgenesh2_pg.scaffold_627000015
ENSMUSP00000025598	fgenesh2_pg.scaffold_627000020
ENSMUSP00000022551	fgenesh2_pg.scaffold_628000010
ENSMUSP00000090564	fgenesh2_pg.scaffold_629000003
ENSMUSP00000035948	fgenesh2_pg.scaffold_629000004
ENSMUSP00000059871	fgenesh2_pg.scaffold_630000003
ENSMUSP00000099983	fgenesh2_pg.scaffold_630000005
ENSMUSP00000027970	fgenesh2_pg.scaffold_630000009
ENSMUSP00000004208	fgenesh2_pg.scaffold_631000010
ENSMUSP00000057687	fgenesh2_pg.scaffold_632000003
ENSMUSP00000138351	fgenesh2_pg.scaffold_632000004
ENSMUSP00000007735	fgenesh2_pg.scaffold_632000011
ENSMUSP00000137993	fgenesh2_pg.scaffold_632000014
ENSMUSP00000129831	fgenesh2_pg.scaffold_632000019
ENSMUSP00000062637	fgenesh2_pg.scaffold_634000013
ENSMUSP00000096214	fgenesh2_pg.scaffold_635000013
ENSMUSP00000114062	fgenesh2_pg.scaffold_642000009
ENSMUSP00000106212	fgenesh2_pg.scaffold_642000009
ENSMUSP00000123088	fgenesh2_pg.scaffold_643000007
ENSMUSP00000070339	fgenesh2_pg.scaffold_643000012
ENSMUSP00000027940	fgenesh2_pg.scaffold_645000004
ENSMUSP00000052202	fgenesh2_pg.scaffold_646000003
ENSMUSP00000104449	fgenesh2_pg.scaffold_646000008
ENSMUSP00000110802	fgenesh2_pg.scaffold_647000001
ENSMUSP00000067552	fgenesh2_pg.scaffold_649000006
ENSMUSP00000093770	fgenesh2_pg.scaffold_651000004
ENSMUSP00000101536	fgenesh2_pg.scaffold_651000010
ENSMUSP00000050014	fgenesh2_pg.scaffold_652000015
ENSMUSP00000037238	fgenesh2_pg.scaffold_652000015
ENSMUSP00000031347	fgenesh2_pg.scaffold_652000015
ENSMUSP00000005509	fgenesh2_pg.scaffold_652000021
ENSMUSP00000069529	fgenesh2_pg.scaffold_652000021
ENSMUSP00000031378	fgenesh2_pg.scaffold_652000021
ENSMUSP00000033075	fgenesh2_pg.scaffold_652000021
ENSMUSP00000046243	fgenesh2_pg.scaffold_652000021
ENSMUSP00000000718	fgenesh2_pg.scaffold_653000006
ENSMUSP00000071191	fgenesh2_pg.scaffold_655000003
ENSMUSP00000027257	fgenesh2_pg.scaffold_655000012
ENSMUSP00000037456	fgenesh2_pg.scaffold_657000004
ENSMUSP00000062005	fgenesh2_pg.scaffold_657000008
ENSMUSP00000030586	fgenesh2_pg.scaffold_658000014
ENSMUSP00000031898	fgenesh2_pg.scaffold_658000015
ENSMUSP00000065337	fgenesh2_pg.scaffold_659000007
ENSMUSP00000073581	fgenesh2_pg.scaffold_660000001
ENSMUSP00000044034	fgenesh2_pg.scaffold_660000001
ENSMUSP00000060617	fgenesh2_pg.scaffold_660000016
ENSMUSP00000123253	fgenesh2_pg.scaffold_662000010
ENSMUSP00000098677	fgenesh2_pg.scaffold_670000003
ENSMUSP00000082758	fgenesh2_pg.scaffold_671000012
ENSMUSP00000019198	fgenesh2_pg.scaffold_674000002
ENSMUSP00000081158	fgenesh2_pg.scaffold_675000016
ENSMUSP00000101461	fgenesh2_pg.scaffold_675000019
ENSMUSP00000023693	fgenesh2_pg.scaffold_676000004
ENSMUSP00000040072	fgenesh2_pg.scaffold_676000014
ENSMUSP00000060344	fgenesh2_pg.scaffold_677000013
ENSMUSP00000099787	fgenesh2_pg.scaffold_678000002
ENSMUSP00000020794	fgenesh2_pg.scaffold_678000007
ENSMUSP00000103610	fgenesh2_pg.scaffold_678000012
ENSMUSP00000044102	fgenesh2_pg.scaffold_681000001
ENSMUSP00000019997	fgenesh2_pg.scaffold_681000003
ENSMUSP00000023270	fgenesh2_pg.scaffold_681000011
ENSMUSP00000138649	fgenesh2_pg.scaffold_682000016
ENSMUSP00000099652	fgenesh2_pg.scaffold_683000010
ENSMUSP00000000910	fgenesh2_pg.scaffold_684000002
ENSMUSP00000062967	fgenesh2_pg.scaffold_684000006
ENSMUSP00000052089	fgenesh2_pg.scaffold_684000007
ENSMUSP00000035829	fgenesh2_pg.scaffold_684000012
ENSMUSP00000132661	fgenesh2_pg.scaffold_686000001
ENSMUSP00000035026	fgenesh2_pg.scaffold_689000001
ENSMUSP00000107653	fgenesh2_pg.scaffold_689000003
ENSMUSP00000070728	fgenesh2_pg.scaffold_690000004
ENSMUSP00000078560	fgenesh2_pg.scaffold_692000004
ENSMUSP00000023328	fgenesh2_pg.scaffold_693000002
ENSMUSP00000059433	fgenesh2_pg.scaffold_694000001
ENSMUSP00000112820	fgenesh2_pg.scaffold_695000022
ENSMUSP00000059320	fgenesh2_pg.scaffold_696000002
ENSMUSP00000038576	fgenesh2_pg.scaffold_698000010
ENSMUSP00000119949	fgenesh2_pg.scaffold_698000011
ENSMUSP00000027768	fgenesh2_pg.scaffold_699000003
ENSMUSP00000113623	fgenesh2_pg.scaffold_699000010
ENSMUSP00000130892	fgenesh2_pg.scaffold_699000011
ENSMUSP00000007005	fgenesh2_pg.scaffold_704000006
ENSMUSP00000019614	fgenesh2_pg.scaffold_705000001
ENSMUSP00000123803	fgenesh2_pg.scaffold_705000004
ENSMUSP00000074436	fgenesh2_pg.scaffold_706000002
ENSMUSP00000066822	fgenesh2_pg.scaffold_706000020
ENSMUSP00000032410	fgenesh2_pg.scaffold_707000006
ENSMUSP00000084480	fgenesh2_pg.scaffold_711000009
ENSMUSP00000056145	fgenesh2_pg.scaffold_711000017
ENSMUSP00000032998	fgenesh2_pg.scaffold_712000003
ENSMUSP00000033919	fgenesh2_pg.scaffold_712000013
ENSMUSP00000115883	fgenesh2_pg.scaffold_712000013
ENSMUSP00000025914	fgenesh2_pg.scaffold_712000013
ENSMUSP00000114896	fgenesh2_pg.scaffold_714000013
ENSMUSP00000064494	fgenesh2_pg.scaffold_714000016
ENSMUSP00000085849	fgenesh2_pg.scaffold_715000015
ENSMUSP00000133259	fgenesh2_pg.scaffold_716000005
ENSMUSP00000055178	fgenesh2_pg.scaffold_718000006
ENSMUSP00000035326	fgenesh2_pg.scaffold_721000008
ENSMUSP00000080444	fgenesh2_pg.scaffold_726000009
ENSMUSP00000060783	fgenesh2_pg.scaffold_727000001
ENSMUSP00000077091	fgenesh2_pg.scaffold_729000005
ENSMUSP00000015486	fgenesh2_pg.scaffold_731000007
ENSMUSP00000000388	fgenesh2_pg.scaffold_733000001
ENSMUSP00000025815	fgenesh2_pg.scaffold_735000001
ENSMUSP00000100542	fgenesh2_pg.scaffold_735000005
ENSMUSP00000115754	fgenesh2_pg.scaffold_735000010
ENSMUSP00000128814	fgenesh2_pg.scaffold_739000010
ENSMUSP00000067647	fgenesh2_pg.scaffold_740000010
ENSMUSP00000085775	fgenesh2_pg.scaffold_741000002
ENSMUSP00000032130	fgenesh2_pg.scaffold_744000002
ENSMUSP00000021406	fgenesh2_pg.scaffold_747000005
ENSMUSP00000034097	fgenesh2_pg.scaffold_751000002
ENSMUSP00000137367	fgenesh2_pg.scaffold_753000006
ENSMUSP00000059330	fgenesh2_pg.scaffold_755000009
ENSMUSP00000027965	fgenesh2_pg.scaffold_755000011
ENSMUSP00000102171	fgenesh2_pg.scaffold_757000006
ENSMUSP00000054177	fgenesh2_pg.scaffold_758000001
ENSMUSP00000034093	fgenesh2_pg.scaffold_758000003
ENSMUSP00000064158	fgenesh2_pg.scaffold_758000004
ENSMUSP00000071378	fgenesh2_pg.scaffold_758000015
ENSMUSP00000138555	fgenesh2_pg.scaffold_758000022
ENSMUSP00000022585	fgenesh2_pg.scaffold_759000003
ENSMUSP00000009789	fgenesh2_pg.scaffold_760000004
ENSMUSP00000071698	fgenesh2_pg.scaffold_761000004
ENSMUSP00000048730	fgenesh2_pg.scaffold_764000006
ENSMUSP00000053644	fgenesh2_pg.scaffold_764000013
ENSMUSP00000034834	fgenesh2_pg.scaffold_765000006
ENSMUSP00000086582	fgenesh2_pg.scaffold_767000002
ENSMUSP00000039065	fgenesh2_pg.scaffold_768000006
ENSMUSP00000103615	fgenesh2_pg.scaffold_769000001
ENSMUSP00000092985	fgenesh2_pg.scaffold_769000003
ENSMUSP00000128371	fgenesh2_pg.scaffold_772000001
ENSMUSP00000043844	fgenesh2_pg.scaffold_776000011
ENSMUSP00000006301	fgenesh2_pg.scaffold_780000009
ENSMUSP00000120659	fgenesh2_pg.scaffold_780000018
ENSMUSP00000122896	fgenesh2_pg.scaffold_781000006
ENSMUSP00000057859	fgenesh2_pg.scaffold_782000007
ENSMUSP00000071956	fgenesh2_pg.scaffold_782000011
ENSMUSP00000048042	fgenesh2_pg.scaffold_782000011
ENSMUSP00000102479	fgenesh2_pg.scaffold_783000001
ENSMUSP00000034004	fgenesh2_pg.scaffold_783000003
ENSMUSP00000005053	fgenesh2_pg.scaffold_786000008
ENSMUSP00000031622	fgenesh2_pg.scaffold_787000001
ENSMUSP00000022358	fgenesh2_pg.scaffold_787000002
ENSMUSP00000100724	fgenesh2_pg.scaffold_787000002
ENSMUSP00000046235	fgenesh2_pg.scaffold_792000016
ENSMUSP00000107266	fgenesh2_pg.scaffold_792000016
ENSMUSP00000045437	fgenesh2_pg.scaffold_795000007
ENSMUSP00000108260	fgenesh2_pg.scaffold_800000003
ENSMUSP00000015796	fgenesh2_pg.scaffold_800000003
ENSMUSP00000059947	fgenesh2_pg.scaffold_800000018
ENSMUSP00000106722	fgenesh2_pg.scaffold_802000003
ENSMUSP00000076225	fgenesh2_pg.scaffold_803000003
ENSMUSP00000014339	fgenesh2_pg.scaffold_803000004
ENSMUSP00000043768	fgenesh2_pg.scaffold_803000008
ENSMUSP00000009396	fgenesh2_pg.scaffold_803000008
ENSMUSP00000071615	fgenesh2_pg.scaffold_803000011
ENSMUSP00000025684	fgenesh2_pg.scaffold_805000007
ENSMUSP00000023161	fgenesh2_pg.scaffold_805000007
ENSMUSP00000028179	fgenesh2_pg.scaffold_805000010
ENSMUSP00000030840	fgenesh2_pg.scaffold_805000010
ENSMUSP00000101032	fgenesh2_pg.scaffold_808000001
ENSMUSP00000022692	fgenesh2_pg.scaffold_810000008
ENSMUSP00000085322	fgenesh2_pg.scaffold_811000009
ENSMUSP00000057563	fgenesh2_pg.scaffold_812000005
ENSMUSP00000099660	fgenesh2_pg.scaffold_813000008
ENSMUSP00000077568	fgenesh2_pg.scaffold_815000012
ENSMUSP00000031091	fgenesh2_pg.scaffold_816000008
ENSMUSP00000017692	fgenesh2_pg.scaffold_817000015
ENSMUSP00000016396	fgenesh2_pg.scaffold_818000003
ENSMUSP00000034986	fgenesh2_pg.scaffold_818000004
ENSMUSP00000133212	fgenesh2_pg.scaffold_820000008
ENSMUSP00000041712	fgenesh2_pg.scaffold_821000004
ENSMUSP00000017867	fgenesh2_pg.scaffold_823000001
ENSMUSP00000109779	fgenesh2_pg.scaffold_824000005
ENSMUSP00000065819	fgenesh2_pg.scaffold_824000007
ENSMUSP00000038871	fgenesh2_pg.scaffold_848000003
ENSMUSP00000060721	fgenesh2_pg.scaffold_853000003
ENSMUSP00000061511	fgenesh2_pg.scaffold_854000005
ENSMUSP00000024026	fgenesh2_pg.scaffold_858000001
ENSMUSP00000097025	fgenesh2_pg.scaffold_864000001
ENSMUSP00000023268	fgenesh2_pg.scaffold_864000003
ENSMUSP00000115871	fgenesh2_pg.scaffold_869000001
ENSMUSP00000091093	fgenesh2_pg.scaffold_869000003
ENSMUSP00000094036	fgenesh2_pg.scaffold_869000003
ENSMUSP00000049967	fgenesh2_pg.scaffold_869000003
ENSMUSP00000072445	fgenesh2_pg.scaffold_873000002
ENSMUSP00000053359	fgenesh2_pg.scaffold_873000003
ENSMUSP00000115679	fgenesh2_pg.scaffold_876000003
ENSMUSP00000066493	fgenesh2_pg.scaffold_877000002
ENSMUSP00000131423	fgenesh2_pg.scaffold_880000001
ENSMUSP00000075613	fgenesh2_pg.scaffold_881000006
ENSMUSP00000122363	fgenesh2_pg.scaffold_882000007
ENSMUSP00000036228	fgenesh2_pg.scaffold_883000008
ENSMUSP00000129351	fgenesh2_pg.scaffold_884000004
ENSMUSP00000112833	fgenesh2_pg.scaffold_887000004
ENSMUSP00000068894	fgenesh2_pg.scaffold_887000006
ENSMUSP00000095864	fgenesh2_pg.scaffold_895000012
ENSMUSP00000028966	fgenesh2_pg.scaffold_895000014
ENSMUSP00000136425	fgenesh2_pg.scaffold_897000003
ENSMUSP00000005630	fgenesh2_pg.scaffold_897000004
ENSMUSP00000122192	fgenesh2_pg.scaffold_898000002
ENSMUSP00000108058	fgenesh2_pg.scaffold_905000006
ENSMUSP00000040614	fgenesh2_pg.scaffold_909000005
ENSMUSP00000128660	fgenesh2_pg.scaffold_911000003
ENSMUSP00000028984	fgenesh2_pg.scaffold_922000008
ENSMUSP00000077711	fgenesh2_pg.scaffold_936000003
ENSMUSP00000080115	fgenesh2_pg.scaffold_938000002
ENSMUSP00000119467	fgenesh2_pg.scaffold_952000002
ENSMUSP00000093110	fgenesh2_pg.scaffold_958000002
ENSMUSP00000033804	fgenesh2_pg.scaffold_960000001
ENSMUSP00000021381	fgenesh2_pg.scaffold_980000005
ENSMUSP00000021380	fgenesh2_pg.scaffold_980000006
ENSMUSP00000031366	fgenesh2_pg.scaffold_992000001
ENSMUSP00000077226	fgenesh2_pg.scaffold_993000002
ENSMUSP00000109734	fgenesh2_pg.scaffold_994000002
ENSMUSP00000127809	fgenesh2_pg.scaffold_1005000004
ENSMUSP00000136430	fgenesh2_pg.scaffold_1008000002
ENSMUSP00000108464	fgenesh2_pg.scaffold_1012000001
ENSMUSP00000074258	fgenesh2_pg.scaffold_1013000002
ENSMUSP00000072583	fgenesh2_pg.scaffold_1022000007
ENSMUSP00000092130	fgenesh2_pg.scaffold_1022000007
ENSMUSP00000056099	fgenesh2_pg.scaffold_1036000002
ENSMUSP00000132823	fgenesh2_pg.scaffold_1084000001
ENSMUSP00000038382	fgenesh2_pg.scaffold_1098000001
ENSMUSP00000128706	fgenesh2_pg.scaffold_1102000001
ENSMUSP00000029968	fgenesh2_pg.scaffold_1110000002
ENSMUSP00000010279	fgenesh2_pg.scaffold_1124000002
ENSMUSP00000031034	fgenesh2_pg.scaffold_1139000001
ENSMUSP00000019516	fgenesh2_pg.scaffold_1139000001
ENSMUSP00000038267	fgenesh2_pg.scaffold_1156000002
ENSMUSP00000033608	fgenesh2_pg.scaffold_1176000001
ENSMUSP00000095041	fgenesh2_pg.scaffold_1176000001
ENSMUSP00000026912	fgenesh2_pg.scaffold_1184000001
ENSMUSP00000063004	fgenesh2_pg.scaffold_1197000001
ENSMUSP00000073250	fgenesh2_pg.scaffold_1197000002
ENSMUSP00000048540	fgenesh2_pg.scaffold_1201000002
ENSMUSP00000056625	fgenesh2_pg.scaffold_1234000001
ENSMUSP00000046612	fgenesh2_pg.scaffold_1248000001
ENSMUSP00000091940	fgenesh2_pg.scaffold_1253000001
ENSMUSP00000099160	fgenesh2_pg.scaffold_1255000001
ENSMUSP00000106999	fgenesh2_pg.scaffold_1279000001
ENSMUSP00000049056	fgenesh2_pg.scaffold_1280000001
ENSMUSP00000127351	fgenesh2_pg.scaffold_1288000002
ENSMUSP00000085316	fgenesh2_pg.scaffold_1297000001
ENSMUSP00000013910	fgenesh2_pg.scaffold_1297000002
ENSMUSP00000138255	fgenesh2_pg.scaffold_1300000001
ENSMUSP00000083561	fgenesh2_pg.scaffold_1304000001
ENSMUSP00000045134	fgenesh2_pg.scaffold_1305000001
ENSMUSP00000130360	fgenesh2_pg.scaffold_1308000003
ENSMUSP00000044836	fgenesh2_pg.scaffold_1314000001
ENSMUSP00000026209	fgenesh2_pg.scaffold_1317000001
ENSMUSP00000124280	fgenesh2_pg.scaffold_1317000001
ENSMUSP00000127811	fgenesh2_pg.scaffold_1317000002
ENSMUSP00000051979	fgenesh2_pg.scaffold_1323000001
ENSMUSP00000106995	fgenesh2_pg.scaffold_1323000003
ENSMUSP00000023602	fgenesh2_pg.scaffold_1325000001
ENSMUSP00000098045	fgenesh2_pg.scaffold_1331000001
ENSMUSP00000076395	fgenesh2_pg.scaffold_1334000001
ENSMUSP00000010579	fgenesh2_pg.scaffold_1339000001
ENSMUSP00000085674	fgenesh2_pg.scaffold_1366000001
ENSMUSP00000045647	fgenesh2_pg.scaffold_1372000001
ENSMUSP00000080650	fgenesh2_pg.scaffold_1381000004
ENSMUSP00000114495	fgenesh2_pg.scaffold_1386000001
ENSMUSP00000103566	fgenesh2_pg.scaffold_1400000001
ENSMUSP00000043203	fgenesh2_pg.scaffold_1415000001
ENSMUSP00000064462	fgenesh2_pg.scaffold_1418000001
ENSMUSP00000075423	fgenesh2_pg.scaffold_1433000001
ENSMUSP00000061742	fgenesh2_pg.scaffold_1442000001
ENSMUSP00000087264	fgenesh2_pg.scaffold_1453000001
ENSMUSP00000042919	fgenesh2_pg.scaffold_1456000002
ENSMUSP00000036529	fgenesh2_pg.scaffold_1456000003
ENSMUSP00000019063	fgenesh2_pg.scaffold_1462000001
ENSMUSP00000061100	fgenesh2_pg.scaffold_1488000001
ENSMUSP00000075435	fgenesh2_pg.scaffold_1527000001
ENSMUSP00000135877	fgenesh2_pg.scaffold_1527000001
ENSMUSP00000045010	fgenesh2_pg.scaffold_1588000001
ENSMUSP00000074225	fgenesh2_pg.scaffold_1596000002
ENSMUSP00000028835	fgenesh2_pg.scaffold_1610000001
ENSMUSP00000050862	fgenesh2_pg.scaffold_1620000001
ENSMUSP00000020909	fgenesh2_pg.scaffold_1636000001
ENSMUSP00000118415	fgenesh2_pg.scaffold_1636000001
ENSMUSP00000107727	fgenesh2_pg.scaffold_1690000001
ENSMUSP00000033057	fgenesh2_pg.scaffold_1748000001
ENSMUSP00000064819	fgenesh2_pg.scaffold_1757000001
ENSMUSP00000072236	fgenesh2_pg.scaffold_1837000001
ENSMUSP00000055656	fgenesh2_pg.scaffold_1837000002
ENSMUSP00000033054	fgenesh2_pg.scaffold_1858000001
ENSMUSP00000048636	fgenesh2_pg.scaffold_1911000001
ENSMUSP00000030980	fgenesh2_pg.scaffold_1997000001
ENSMUSP00000007250	fgenesh2_pg.scaffold_2004000001
ENSMUSP00000081714	fgenesh2_pg.scaffold_2024000001
ENSMUSP00000110911	fgenesh2_pg.scaffold_2034000002
ENSMUSP00000078051	fgenesh2_pg.scaffold_2088000002
ENSMUSP00000044048	fgenesh2_pg.scaffold_2229000001
ENSMUSP00000034709	fgenesh2_pg.scaffold_2229000001
ENSMUSP00000075089	fgenesh2_pg.scaffold_2238000001
ENSMUSP00000042088	fgenesh2_pg.scaffold_2244000002
ENSMUSP00000021605	fgenesh2_pg.scaffold_2270000001
ENSMUSP00000119246	fgenesh2_pg.scaffold_2487000001
ENSMUSP00000029516	fgenesh2_pg.scaffold_2530000001
ENSMUSP00000136409	fgenesh2_pg.scaffold_2614000001
ENSMUSP00000077380	fgenesh2_pg.scaffold_2792000001
ENSMUSP00000097307	fgenesh2_pg.scaffold_2800000001
ENSMUSP00000050597	fgenesh2_pg.scaffold_2905000001
ENSMUSP00000057433	fgenesh2_pg.scaffold_2962000001
ENSMUSP00000112044	estExt_fgenesh2_pm.C_10013
ENSMUSP00000108692	estExt_fgenesh2_pm.C_10013
ENSMUSP00000022062	estExt_fgenesh2_pm.C_10048
ENSMUSP00000002289	estExt_fgenesh2_pm.C_20002
ENSMUSP00000044983	estExt_fgenesh2_pm.C_20027
ENSMUSP00000023036	estExt_fgenesh2_pm.C_20037
ENSMUSP00000103791	estExt_fgenesh2_pm.C_20041
ENSMUSP00000112534	estExt_fgenesh2_pm.C_30005
ENSMUSP00000024894	estExt_fgenesh2_pm.C_30022
ENSMUSP00000036039	estExt_fgenesh2_pm.C_40040
ENSMUSP00000020692	estExt_fgenesh2_pm.C_40040
ENSMUSP00000038863	estExt_fgenesh2_pm.C_40040
ENSMUSP00000099758	estExt_fgenesh2_pm.C_50053
ENSMUSP00000061851	estExt_fgenesh2_pm.C_60011
ENSMUSP00000119806	estExt_fgenesh2_pm.C_60012
ENSMUSP00000023217	estExt_fgenesh2_pm.C_60020
ENSMUSP00000055743	estExt_fgenesh2_pm.C_60022
ENSMUSP00000123235	estExt_fgenesh2_pm.C_80008
ENSMUSP00000113690	estExt_fgenesh2_pm.C_80046
ENSMUSP00000027778	estExt_fgenesh2_pm.C_80046
ENSMUSP00000025511	estExt_fgenesh2_pm.C_90006
ENSMUSP00000029643	estExt_fgenesh2_pm.C_90008
ENSMUSP00000113494	estExt_fgenesh2_pm.C_90018
ENSMUSP00000028807	estExt_fgenesh2_pm.C_90024
ENSMUSP00000031978	estExt_fgenesh2_pm.C_100022
ENSMUSP00000029476	estExt_fgenesh2_pm.C_110028
ENSMUSP00000035166	estExt_fgenesh2_pm.C_120013
ENSMUSP00000099666	estExt_fgenesh2_pm.C_140002
ENSMUSP00000039188	estExt_fgenesh2_pm.C_140002
ENSMUSP00000029419	estExt_fgenesh2_pm.C_140009
ENSMUSP00000025106	estExt_fgenesh2_pm.C_140019
ENSMUSP00000028584	estExt_fgenesh2_pm.C_150008
ENSMUSP00000111204	estExt_fgenesh2_pm.C_160003
ENSMUSP00000097847	estExt_fgenesh2_pm.C_160016
ENSMUSP00000021147	estExt_fgenesh2_pm.C_170015
ENSMUSP00000048099	estExt_fgenesh2_pm.C_180005
ENSMUSP00000131798	estExt_fgenesh2_pm.C_190037
ENSMUSP00000045201	estExt_fgenesh2_pm.C_200002
ENSMUSP00000099349	estExt_fgenesh2_pm.C_200002
ENSMUSP00000023396	estExt_fgenesh2_pm.C_200006
ENSMUSP00000023112	estExt_fgenesh2_pm.C_200006
ENSMUSP00000099756	estExt_fgenesh2_pm.C_200008
ENSMUSP00000076564	estExt_fgenesh2_pm.C_200012
ENSMUSP00000027487	estExt_fgenesh2_pm.C_200012
ENSMUSP00000029477	estExt_fgenesh2_pm.C_200017
ENSMUSP00000058877	estExt_fgenesh2_pm.C_200017
ENSMUSP00000080854	estExt_fgenesh2_pm.C_200018
ENSMUSP00000097747	estExt_fgenesh2_pm.C_200020
ENSMUSP00000102665	estExt_fgenesh2_pm.C_200029
ENSMUSP00000028010	estExt_fgenesh2_pm.C_200029
ENSMUSP00000107150	estExt_fgenesh2_pm.C_200029
ENSMUSP00000018337	estExt_fgenesh2_pm.C_210009
ENSMUSP00000073789	estExt_fgenesh2_pm.C_210020
ENSMUSP00000046786	estExt_fgenesh2_pm.C_210021
ENSMUSP00000116252	estExt_fgenesh2_pm.C_220004
ENSMUSP00000031621	estExt_fgenesh2_pm.C_220008
ENSMUSP00000021063	estExt_fgenesh2_pm.C_220009
ENSMUSP00000131514	estExt_fgenesh2_pm.C_220016
ENSMUSP00000041456	estExt_fgenesh2_pm.C_230002
ENSMUSP00000099484	estExt_fgenesh2_pm.C_230007
ENSMUSP00000096136	estExt_fgenesh2_pm.C_230007
ENSMUSP00000029769	estExt_fgenesh2_pm.C_240022
ENSMUSP00000080543	estExt_fgenesh2_pm.C_240024
ENSMUSP00000035808	estExt_fgenesh2_pm.C_240024
ENSMUSP00000127662	estExt_fgenesh2_pm.C_250003
ENSMUSP00000041428	estExt_fgenesh2_pm.C_270006
ENSMUSP00000048262	estExt_fgenesh2_pm.C_270007
ENSMUSP00000077716	estExt_fgenesh2_pm.C_270011
ENSMUSP00000124562	estExt_fgenesh2_pm.C_270021
ENSMUSP00000033415	estExt_fgenesh2_pm.C_290006
ENSMUSP00000110822	estExt_fgenesh2_pm.C_300001
ENSMUSP00000124819	estExt_fgenesh2_pm.C_330006
ENSMUSP00000021993	estExt_fgenesh2_pm.C_330016
ENSMUSP00000007012	estExt_fgenesh2_pm.C_340003
ENSMUSP00000077553	estExt_fgenesh2_pm.C_350010
ENSMUSP00000030538	estExt_fgenesh2_pm.C_360006
ENSMUSP00000023851	estExt_fgenesh2_pm.C_370012
ENSMUSP00000022458	estExt_fgenesh2_pm.C_370031
ENSMUSP00000076964	estExt_fgenesh2_pm.C_370036
ENSMUSP00000040424	estExt_fgenesh2_pm.C_370047
ENSMUSP00000047682	estExt_fgenesh2_pm.C_380013
ENSMUSP00000115822	estExt_fgenesh2_pm.C_400010
ENSMUSP00000106300	estExt_fgenesh2_pm.C_400026
ENSMUSP00000022494	estExt_fgenesh2_pm.C_400027
ENSMUSP00000006181	estExt_fgenesh2_pm.C_420009
ENSMUSP00000034458	estExt_fgenesh2_pm.C_420010
ENSMUSP00000021558	estExt_fgenesh2_pm.C_420010
ENSMUSP00000024858	estExt_fgenesh2_pm.C_420010
ENSMUSP00000105174	estExt_fgenesh2_pm.C_450023
ENSMUSP00000000137	estExt_fgenesh2_pm.C_460018
ENSMUSP00000030583	estExt_fgenesh2_pm.C_470005
ENSMUSP00000108814	estExt_fgenesh2_pm.C_520005
ENSMUSP00000025294	estExt_fgenesh2_pm.C_550013
ENSMUSP00000026539	estExt_fgenesh2_pm.C_560018
ENSMUSP00000095149	estExt_fgenesh2_pm.C_570012
ENSMUSP00000028083	estExt_fgenesh2_pm.C_620017
ENSMUSP00000034369	estExt_fgenesh2_pm.C_620017
ENSMUSP00000098786	estExt_fgenesh2_pm.C_630008
ENSMUSP00000035045	estExt_fgenesh2_pm.C_640003
ENSMUSP00000003121	estExt_fgenesh2_pm.C_660005
ENSMUSP00000070588	estExt_fgenesh2_pm.C_660005
ENSMUSP00000098295	estExt_fgenesh2_pm.C_660019
ENSMUSP00000043614	estExt_fgenesh2_pm.C_670016
ENSMUSP00000082011	estExt_fgenesh2_pm.C_680004
ENSMUSP00000061474	estExt_fgenesh2_pm.C_690014
ENSMUSP00000105985	estExt_fgenesh2_pm.C_690014
ENSMUSP00000135040	estExt_fgenesh2_pm.C_700001
ENSMUSP00000068174	estExt_fgenesh2_pm.C_700005
ENSMUSP00000099390	estExt_fgenesh2_pm.C_720002
ENSMUSP00000031334	estExt_fgenesh2_pm.C_740007
ENSMUSP00000018212	estExt_fgenesh2_pm.C_740025
ENSMUSP00000059074	estExt_fgenesh2_pm.C_750012
ENSMUSP00000021864	estExt_fgenesh2_pm.C_760026
ENSMUSP00000029738	estExt_fgenesh2_pm.C_770004
ENSMUSP00000099753	estExt_fgenesh2_pm.C_770026
ENSMUSP00000022960	estExt_fgenesh2_pm.C_780006
ENSMUSP00000079667	estExt_fgenesh2_pm.C_780022
ENSMUSP00000124991	estExt_fgenesh2_pm.C_790006
ENSMUSP00000033621	estExt_fgenesh2_pm.C_820008
ENSMUSP00000052248	estExt_fgenesh2_pm.C_830005
ENSMUSP00000025707	estExt_fgenesh2_pm.C_840002
ENSMUSP00000046645	estExt_fgenesh2_pm.C_840004
ENSMUSP00000020947	estExt_fgenesh2_pm.C_840011
ENSMUSP00000032480	estExt_fgenesh2_pm.C_850002
ENSMUSP00000027505	estExt_fgenesh2_pm.C_850002
ENSMUSP00000081010	estExt_fgenesh2_pm.C_860004
ENSMUSP00000027401	estExt_fgenesh2_pm.C_860011
ENSMUSP00000030127	estExt_fgenesh2_pm.C_900001
ENSMUSP00000075327	estExt_fgenesh2_pm.C_900007
ENSMUSP00000080614	estExt_fgenesh2_pm.C_900012
ENSMUSP00000052025	estExt_fgenesh2_pm.C_920001
ENSMUSP00000040227	estExt_fgenesh2_pm.C_920010
ENSMUSP00000020629	estExt_fgenesh2_pm.C_920016
ENSMUSP00000136460	estExt_fgenesh2_pm.C_950009
ENSMUSP00000038106	estExt_fgenesh2_pm.C_960008
ENSMUSP00000018430	estExt_fgenesh2_pm.C_960011
ENSMUSP00000133499	estExt_fgenesh2_pm.C_960011
ENSMUSP00000027623	estExt_fgenesh2_pm.C_1000005
ENSMUSP00000021669	estExt_fgenesh2_pm.C_1010014
ENSMUSP00000034021	estExt_fgenesh2_pm.C_1040001
ENSMUSP00000033545	estExt_fgenesh2_pm.C_1050011
ENSMUSP00000076933	estExt_fgenesh2_pm.C_1080002
ENSMUSP00000029404	estExt_fgenesh2_pm.C_1100001
ENSMUSP00000026390	estExt_fgenesh2_pm.C_1120019
ENSMUSP00000034448	estExt_fgenesh2_pm.C_1140006
ENSMUSP00000074490	estExt_fgenesh2_pm.C_1140017
ENSMUSP00000034865	estExt_fgenesh2_pm.C_1150001
ENSMUSP00000034147	estExt_fgenesh2_pm.C_1160003
ENSMUSP00000015901	estExt_fgenesh2_pm.C_1170007
ENSMUSP00000054852	estExt_fgenesh2_pm.C_1180006
ENSMUSP00000028639	estExt_fgenesh2_pm.C_1200015
ENSMUSP00000002495	estExt_fgenesh2_pm.C_1200015
ENSMUSP00000035806	estExt_fgenesh2_pm.C_1200015
ENSMUSP00000094966	estExt_fgenesh2_pm.C_1200015
ENSMUSP00000031805	estExt_fgenesh2_pm.C_1210012
ENSMUSP00000006900	estExt_fgenesh2_pm.C_1230011
ENSMUSP00000019276	estExt_fgenesh2_pm.C_1230012
ENSMUSP00000029564	estExt_fgenesh2_pm.C_1230015
ENSMUSP00000034287	estExt_fgenesh2_pm.C_1240007
ENSMUSP00000113755	estExt_fgenesh2_pm.C_1240007
ENSMUSP00000026704	estExt_fgenesh2_pm.C_1240012
ENSMUSP00000044932	estExt_fgenesh2_pm.C_1240012
ENSMUSP00000132838	estExt_fgenesh2_pm.C_1260005
ENSMUSP00000034463	estExt_fgenesh2_pm.C_1290003
ENSMUSP00000021684	estExt_fgenesh2_pm.C_1290004
ENSMUSP00000118015	estExt_fgenesh2_pm.C_1290007
ENSMUSP00000108124	estExt_fgenesh2_pm.C_1290010
ENSMUSP00000091487	estExt_fgenesh2_pm.C_1300010
ENSMUSP00000029504	estExt_fgenesh2_pm.C_1310003
ENSMUSP00000071686	estExt_fgenesh2_pm.C_1310004
ENSMUSP00000094334	estExt_fgenesh2_pm.C_1310004
ENSMUSP00000138955	estExt_fgenesh2_pm.C_1310004
ENSMUSP00000020099	estExt_fgenesh2_pm.C_1310006
ENSMUSP00000129186	estExt_fgenesh2_pm.C_1320010
ENSMUSP00000075599	estExt_fgenesh2_pm.C_1320010
ENSMUSP00000055862	estExt_fgenesh2_pm.C_1350003
ENSMUSP00000088740	estExt_fgenesh2_pm.C_1350003
ENSMUSP00000086988	estExt_fgenesh2_pm.C_1350013
ENSMUSP00000036604	estExt_fgenesh2_pm.C_1370002
ENSMUSP00000132348	estExt_fgenesh2_pm.C_1370008
ENSMUSP00000034988	estExt_fgenesh2_pm.C_1380002
ENSMUSP00000030348	estExt_fgenesh2_pm.C_1380012
ENSMUSP00000034801	estExt_fgenesh2_pm.C_1410011
ENSMUSP00000031069	estExt_fgenesh2_pm.C_1420004
ENSMUSP00000045683	estExt_fgenesh2_pm.C_1420005
ENSMUSP00000027153	estExt_fgenesh2_pm.C_1440005
ENSMUSP00000034689	estExt_fgenesh2_pm.C_1450001
ENSMUSP00000065089	estExt_fgenesh2_pm.C_1450005
ENSMUSP00000034947	estExt_fgenesh2_pm.C_1450006
ENSMUSP00000043369	estExt_fgenesh2_pm.C_1460007
ENSMUSP00000044582	estExt_fgenesh2_pm.C_1460009
ENSMUSP00000026218	estExt_fgenesh2_pm.C_1460013
ENSMUSP00000027554	estExt_fgenesh2_pm.C_1480003
ENSMUSP00000108631	estExt_fgenesh2_pm.C_1530006
ENSMUSP00000103771	estExt_fgenesh2_pm.C_1530007
ENSMUSP00000004729	estExt_fgenesh2_pm.C_1550004
ENSMUSP00000054370	estExt_fgenesh2_pm.C_1570003
ENSMUSP00000025997	estExt_fgenesh2_pm.C_1580005
ENSMUSP00000060462	estExt_fgenesh2_pm.C_1580006
ENSMUSP00000048482	estExt_fgenesh2_pm.C_1590001
ENSMUSP00000071200	estExt_fgenesh2_pm.C_1590009
ENSMUSP00000133204	estExt_fgenesh2_pm.C_1590011
ENSMUSP00000044556	estExt_fgenesh2_pm.C_1620006
ENSMUSP00000023087	estExt_fgenesh2_pm.C_1650015
ENSMUSP00000138379	estExt_fgenesh2_pm.C_1650016
ENSMUSP00000138400	estExt_fgenesh2_pm.C_1650016
ENSMUSP00000107492	estExt_fgenesh2_pm.C_1660005
ENSMUSP00000107725	estExt_fgenesh2_pm.C_1660006
ENSMUSP00000031778	estExt_fgenesh2_pm.C_1660007
ENSMUSP00000110434	estExt_fgenesh2_pm.C_1660016
ENSMUSP00000120976	estExt_fgenesh2_pm.C_1660017
ENSMUSP00000028608	estExt_fgenesh2_pm.C_1670001
ENSMUSP00000032824	estExt_fgenesh2_pm.C_1670004
ENSMUSP00000098648	estExt_fgenesh2_pm.C_1670007
ENSMUSP00000042266	estExt_fgenesh2_pm.C_1690001
ENSMUSP00000047054	estExt_fgenesh2_pm.C_1720006
ENSMUSP00000063209	estExt_fgenesh2_pm.C_1730005
ENSMUSP00000081322	estExt_fgenesh2_pm.C_1760004
ENSMUSP00000043566	estExt_fgenesh2_pm.C_1760008
ENSMUSP00000024727	estExt_fgenesh2_pm.C_1760012
ENSMUSP00000030814	estExt_fgenesh2_pm.C_1830002
ENSMUSP00000041955	estExt_fgenesh2_pm.C_1830005
ENSMUSP00000065798	estExt_fgenesh2_pm.C_1880004
ENSMUSP00000029371	estExt_fgenesh2_pm.C_1880004
ENSMUSP00000022650	estExt_fgenesh2_pm.C_1880005
ENSMUSP00000129205	estExt_fgenesh2_pm.C_1880007
ENSMUSP00000026129	estExt_fgenesh2_pm.C_1880009
ENSMUSP00000058990	estExt_fgenesh2_pm.C_1910009
ENSMUSP00000061345	estExt_fgenesh2_pm.C_1910011
ENSMUSP00000007959	estExt_fgenesh2_pm.C_1920005
ENSMUSP00000033797	estExt_fgenesh2_pm.C_1930005
ENSMUSP00000076255	estExt_fgenesh2_pm.C_1930006
ENSMUSP00000027123	estExt_fgenesh2_pm.C_1950013
ENSMUSP00000005826	estExt_fgenesh2_pm.C_1950018
ENSMUSP00000042825	estExt_fgenesh2_pm.C_1950020
ENSMUSP00000028914	estExt_fgenesh2_pm.C_1960004
ENSMUSP00000025759	estExt_fgenesh2_pm.C_1960012
ENSMUSP00000022286	estExt_fgenesh2_pm.C_1960017
ENSMUSP00000126294	estExt_fgenesh2_pm.C_1970003
ENSMUSP00000030069	estExt_fgenesh2_pm.C_1970006
ENSMUSP00000113835	estExt_fgenesh2_pm.C_1980001
ENSMUSP00000035644	estExt_fgenesh2_pm.C_1980001
ENSMUSP00000044769	estExt_fgenesh2_pm.C_1980009
ENSMUSP00000032856	estExt_fgenesh2_pm.C_1980010
ENSMUSP00000025439	estExt_fgenesh2_pm.C_1980010
ENSMUSP00000105796	estExt_fgenesh2_pm.C_2010007
ENSMUSP00000103656	estExt_fgenesh2_pm.C_2020005
ENSMUSP00000025002	estExt_fgenesh2_pm.C_2030002
ENSMUSP00000074658	estExt_fgenesh2_pm.C_2030003
ENSMUSP00000031613	estExt_fgenesh2_pm.C_2030008
ENSMUSP00000064926	estExt_fgenesh2_pm.C_2030010
ENSMUSP00000100743	estExt_fgenesh2_pm.C_2030011
ENSMUSP00000045474	estExt_fgenesh2_pm.C_2050004
ENSMUSP00000045948	estExt_fgenesh2_pm.C_2050013
ENSMUSP00000084791	estExt_fgenesh2_pm.C_2050017
ENSMUSP00000023237	estExt_fgenesh2_pm.C_2070003
ENSMUSP00000135980	estExt_fgenesh2_pm.C_2100006
ENSMUSP00000003912	estExt_fgenesh2_pm.C_2120001
ENSMUSP00000030285	estExt_fgenesh2_pm.C_2120001
ENSMUSP00000019876	estExt_fgenesh2_pm.C_2120001
ENSMUSP00000035663	estExt_fgenesh2_pm.C_2120002
ENSMUSP00000107770	estExt_fgenesh2_pm.C_2120011
ENSMUSP00000103518	estExt_fgenesh2_pm.C_2160008
ENSMUSP00000029885	estExt_fgenesh2_pm.C_2160010
ENSMUSP00000067774	estExt_fgenesh2_pm.C_2160010
ENSMUSP00000001507	estExt_fgenesh2_pm.C_2170007
ENSMUSP00000117971	estExt_fgenesh2_pm.C_2170010
ENSMUSP00000058344	estExt_fgenesh2_pm.C_2170011
ENSMUSP00000037341	estExt_fgenesh2_pm.C_2190002
ENSMUSP00000003550	estExt_fgenesh2_pm.C_2190011
ENSMUSP00000033809	estExt_fgenesh2_pm.C_2200004
ENSMUSP00000101866	estExt_fgenesh2_pm.C_2230002
ENSMUSP00000107911	estExt_fgenesh2_pm.C_2240001
ENSMUSP00000029875	estExt_fgenesh2_pm.C_2250001
ENSMUSP00000091224	estExt_fgenesh2_pm.C_2270001
ENSMUSP00000091318	estExt_fgenesh2_pm.C_2280003
ENSMUSP00000136181	estExt_fgenesh2_pm.C_2280003
ENSMUSP00000096077	estExt_fgenesh2_pm.C_2280003
ENSMUSP00000104273	estExt_fgenesh2_pm.C_2280003
ENSMUSP00000034941	estExt_fgenesh2_pm.C_2280003
ENSMUSP00000094093	estExt_fgenesh2_pm.C_2290002
ENSMUSP00000040140	estExt_fgenesh2_pm.C_2300010
ENSMUSP00000091352	estExt_fgenesh2_pm.C_2300010
ENSMUSP00000027931	estExt_fgenesh2_pm.C_2310004
ENSMUSP00000124625	estExt_fgenesh2_pm.C_2310007
ENSMUSP00000093955	estExt_fgenesh2_pm.C_2310011
ENSMUSP00000101763	estExt_fgenesh2_pm.C_2320004
ENSMUSP00000063590	estExt_fgenesh2_pm.C_2320006
ENSMUSP00000018568	estExt_fgenesh2_pm.C_2330006
ENSMUSP00000106359	estExt_fgenesh2_pm.C_2330008
ENSMUSP00000010974	estExt_fgenesh2_pm.C_2330008
ENSMUSP00000038137	estExt_fgenesh2_pm.C_2350003
ENSMUSP00000098097	estExt_fgenesh2_pm.C_2360005
ENSMUSP00000038135	estExt_fgenesh2_pm.C_2380007
ENSMUSP00000062622	estExt_fgenesh2_pm.C_2380007
ENSMUSP00000028225	estExt_fgenesh2_pm.C_2380010
ENSMUSP00000070834	estExt_fgenesh2_pm.C_2380011
ENSMUSP00000112064	estExt_fgenesh2_pm.C_2400001
ENSMUSP00000089301	estExt_fgenesh2_pm.C_2400003
ENSMUSP00000045792	estExt_fgenesh2_pm.C_2420001
ENSMUSP00000113852	estExt_fgenesh2_pm.C_2440003
ENSMUSP00000025204	estExt_fgenesh2_pm.C_2460001
ENSMUSP00000030765	estExt_fgenesh2_pm.C_2460005
ENSMUSP00000041070	estExt_fgenesh2_pm.C_2520004
ENSMUSP00000061234	estExt_fgenesh2_pm.C_2520004
ENSMUSP00000062753	estExt_fgenesh2_pm.C_2520004
ENSMUSP00000020775	estExt_fgenesh2_pm.C_2570011
ENSMUSP00000087736	estExt_fgenesh2_pm.C_2590007
ENSMUSP00000094396	estExt_fgenesh2_pm.C_2620003
ENSMUSP00000104020	estExt_fgenesh2_pm.C_2640006
ENSMUSP00000033910	estExt_fgenesh2_pm.C_2650002
ENSMUSP00000103474	estExt_fgenesh2_pm.C_2670001
ENSMUSP00000067448	estExt_fgenesh2_pm.C_2700001
ENSMUSP00000088089	estExt_fgenesh2_pm.C_2700001
ENSMUSP00000020821	estExt_fgenesh2_pm.C_2720003
ENSMUSP00000002436	estExt_fgenesh2_pm.C_2730005
ENSMUSP00000022038	estExt_fgenesh2_pm.C_2730006
ENSMUSP00000103007	estExt_fgenesh2_pm.C_2730009
ENSMUSP00000096753	estExt_fgenesh2_pm.C_2730010
ENSMUSP00000025065	estExt_fgenesh2_pm.C_2730013
ENSMUSP00000013304	estExt_fgenesh2_pm.C_2750004
ENSMUSP00000029900	estExt_fgenesh2_pm.C_2750004
ENSMUSP00000112741	estExt_fgenesh2_pm.C_2780002
ENSMUSP00000064500	estExt_fgenesh2_pm.C_2790004
ENSMUSP00000039313	estExt_fgenesh2_pm.C_2790004
ENSMUSP00000005830	estExt_fgenesh2_pm.C_2810004
ENSMUSP00000103712	estExt_fgenesh2_pm.C_2820004
ENSMUSP00000111241	estExt_fgenesh2_pm.C_2830003
ENSMUSP00000032419	estExt_fgenesh2_pm.C_2850013
ENSMUSP00000026425	estExt_fgenesh2_pm.C_2860002
ENSMUSP00000058629	estExt_fgenesh2_pm.C_2860004
ENSMUSP00000115325	estExt_fgenesh2_pm.C_2860004
ENSMUSP00000022906	estExt_fgenesh2_pm.C_2860004
ENSMUSP00000019615	estExt_fgenesh2_pm.C_2910001
ENSMUSP00000060421	estExt_fgenesh2_pm.C_2910001
ENSMUSP00000031414	estExt_fgenesh2_pm.C_2970004
ENSMUSP00000026576	estExt_fgenesh2_pm.C_2980005
ENSMUSP00000029770	estExt_fgenesh2_pm.C_3040001
ENSMUSP00000043492	estExt_fgenesh2_pm.C_3070002
ENSMUSP00000040756	estExt_fgenesh2_pm.C_3130007
ENSMUSP00000121557	estExt_fgenesh2_pm.C_3170006
ENSMUSP00000107294	estExt_fgenesh2_pm.C_3200001
ENSMUSP00000018685	estExt_fgenesh2_pm.C_3220002
ENSMUSP00000007212	estExt_fgenesh2_pm.C_3230005
ENSMUSP00000048416	estExt_fgenesh2_pm.C_3250002
ENSMUSP00000030018	estExt_fgenesh2_pm.C_3250008
ENSMUSP00000043210	estExt_fgenesh2_pm.C_3300001
ENSMUSP00000026937	estExt_fgenesh2_pm.C_3340002
ENSMUSP00000078630	estExt_fgenesh2_pm.C_3410004
ENSMUSP00000127526	estExt_fgenesh2_pm.C_3460003
ENSMUSP00000028704	estExt_fgenesh2_pm.C_3470009
ENSMUSP00000036705	estExt_fgenesh2_pm.C_3480002
ENSMUSP00000117246	estExt_fgenesh2_pm.C_3490013
ENSMUSP00000104795	estExt_fgenesh2_pm.C_3560005
ENSMUSP00000055934	estExt_fgenesh2_pm.C_3580003
ENSMUSP00000020241	estExt_fgenesh2_pm.C_3660002
ENSMUSP00000093965	estExt_fgenesh2_pm.C_3760003
ENSMUSP00000051293	estExt_fgenesh2_pm.C_3760010
ENSMUSP00000021425	estExt_fgenesh2_pm.C_3760012
ENSMUSP00000078602	estExt_fgenesh2_pm.C_3790010
ENSMUSP00000138211	estExt_fgenesh2_pm.C_3880004
ENSMUSP00000017430	estExt_fgenesh2_pm.C_3890005
ENSMUSP00000057378	estExt_fgenesh2_pm.C_3920001
ENSMUSP00000026324	estExt_fgenesh2_pm.C_3920005
ENSMUSP00000022120	estExt_fgenesh2_pm.C_3920005
ENSMUSP00000071756	estExt_fgenesh2_pm.C_3930001
ENSMUSP00000072145	estExt_fgenesh2_pm.C_3930001
ENSMUSP00000021290	estExt_fgenesh2_pm.C_3930001
ENSMUSP00000054150	estExt_fgenesh2_pm.C_3960006
ENSMUSP00000028034	estExt_fgenesh2_pm.C_3970001
ENSMUSP00000015950	estExt_fgenesh2_pm.C_3980003
ENSMUSP00000033866	estExt_fgenesh2_pm.C_3980006
ENSMUSP00000049683	estExt_fgenesh2_pm.C_4030002
ENSMUSP00000022976	estExt_fgenesh2_pm.C_4100006
ENSMUSP00000132287	estExt_fgenesh2_pm.C_4110005
ENSMUSP00000066779	estExt_fgenesh2_pm.C_4130004
ENSMUSP00000024802	estExt_fgenesh2_pm.C_4230001
ENSMUSP00000031617	estExt_fgenesh2_pm.C_4250007
ENSMUSP00000121020	estExt_fgenesh2_pm.C_4250009
ENSMUSP00000049739	estExt_fgenesh2_pm.C_4290002
ENSMUSP00000014065	estExt_fgenesh2_pm.C_4380004
ENSMUSP00000024854	estExt_fgenesh2_pm.C_4380004
ENSMUSP00000079107	estExt_fgenesh2_pm.C_4460001
ENSMUSP00000032560	estExt_fgenesh2_pm.C_4460001
ENSMUSP00000031587	estExt_fgenesh2_pm.C_4470003
ENSMUSP00000041872	estExt_fgenesh2_pm.C_4470004
ENSMUSP00000118743	estExt_fgenesh2_pm.C_4470004
ENSMUSP00000001043	estExt_fgenesh2_pm.C_4520005
ENSMUSP00000084882	estExt_fgenesh2_pm.C_4520006
ENSMUSP00000108143	estExt_fgenesh2_pm.C_4560004
ENSMUSP00000128416	estExt_fgenesh2_pm.C_4610007
ENSMUSP00000080302	estExt_fgenesh2_pm.C_4750001
ENSMUSP00000099779	estExt_fgenesh2_pm.C_4780002
ENSMUSP00000035100	estExt_fgenesh2_pm.C_4780002
ENSMUSP00000089097	estExt_fgenesh2_pm.C_4830005
ENSMUSP00000048862	estExt_fgenesh2_pm.C_4830005
ENSMUSP00000099885	estExt_fgenesh2_pm.C_4840005
ENSMUSP00000076130	estExt_fgenesh2_pm.C_5340001
ENSMUSP00000133855	estExt_fgenesh2_pm.C_5340003
ENSMUSP00000016670	estExt_fgenesh2_pm.C_5460005
ENSMUSP00000024056	estExt_fgenesh2_pm.C_5590003
ENSMUSP00000023474	estExt_fgenesh2_pm.C_5690003
ENSMUSP00000048430	estExt_fgenesh2_pm.C_5690005
ENSMUSP00000039990	estExt_fgenesh2_pm.C_5720003
ENSMUSP00000071214	estExt_fgenesh2_pm.C_5760005
ENSMUSP00000017090	estExt_fgenesh2_pm.C_5970004
ENSMUSP00000002902	estExt_fgenesh2_pm.C_6080003
ENSMUSP00000109818	estExt_fgenesh2_pm.C_6550003
ENSMUSP00000027743	estExt_fgenesh2_pm.C_6570002
ENSMUSP00000034878	estExt_fgenesh2_pm.C_6620001
ENSMUSP00000037476	estExt_fgenesh2_pm.C_6620001
ENSMUSP00000023434	estExt_fgenesh2_pm.C_6620001
ENSMUSP00000131457	estExt_fgenesh2_pm.C_6650002
ENSMUSP00000136988	estExt_fgenesh2_pm.C_6710002
ENSMUSP00000022517	estExt_fgenesh2_pm.C_6810002
ENSMUSP00000033643	estExt_fgenesh2_pm.C_6830004
ENSMUSP00000130898	estExt_fgenesh2_pm.C_6900001
ENSMUSP00000055374	estExt_fgenesh2_pm.C_7050004
ENSMUSP00000030950	estExt_fgenesh2_pm.C_7060005
ENSMUSP00000035392	estExt_fgenesh2_pm.C_7120003
ENSMUSP00000047157	estExt_fgenesh2_pm.C_7240001
ENSMUSP00000022522	estExt_fgenesh2_pm.C_7310002
ENSMUSP00000114699	estExt_fgenesh2_pm.C_7350001
ENSMUSP00000016672	estExt_fgenesh2_pm.C_7550001
ENSMUSP00000007799	estExt_fgenesh2_pm.C_7790002
ENSMUSP00000034285	estExt_fgenesh2_pm.C_8260001
ENSMUSP00000025474	estExt_fgenesh2_pm.C_10030002
ENSMUSP00000136644	estExt_fgenesh2_pm.C_10120004
ENSMUSP00000113588	estExt_fgenesh2_pm.C_10130001
ENSMUSP00000001825	estExt_fgenesh2_pm.C_10550002
ENSMUSP00000033674	estExt_fgenesh2_pm.C_10550002
ENSMUSP00000037583	estExt_fgenesh2_pm.C_12800001
ENSMUSP00000085006	estExt_fgenesh2_pm.C_20550002
ENSMUSP00000100029	estExt_fgenesh2_pm.C_20550002
ENSMUSP00000100030	estExt_fgenesh2_pm.C_20550002
ENSMUSP00000100032	estExt_fgenesh2_pm.C_20550002
ENSMUSP00000100033	estExt_fgenesh2_pm.C_20550002
ENSMUSP00000012279	estExt_fgenesh2_kg.C_80003
ENSMUSP00000134457	estExt_fgenesh2_kg.C_90001
ENSMUSP00000024543	estExt_fgenesh2_kg.C_140002
ENSMUSP00000023356	estExt_fgenesh2_kg.C_190001
ENSMUSP00000006762	estExt_fgenesh2_kg.C_190001
ENSMUSP00000050581	estExt_fgenesh2_kg.C_190001
ENSMUSP00000070239	estExt_fgenesh2_kg.C_300001
ENSMUSP00000001536	estExt_fgenesh2_kg.C_1360002
ENSMUSP00000044879	estExt_fgenesh2_kg.C_1460001
ENSMUSP00000035020	estExt_fgenesh2_kg.C_1840001
ENSMUSP00000084541	estExt_fgenesh2_kg.C_2440002
ENSMUSP00000058575	estExt_fgenesh2_kg.C_2440002
ENSMUSP00000134131	estExt_fgenesh2_kg.C_2600002
ENSMUSP00000051118	estExt_fgenesh2_kg.C_2610001
ENSMUSP00000092006	estExt_fgenesh2_kg.C_2610001
ENSMUSP00000077354	estExt_fgenesh2_kg.C_3300001
ENSMUSP00000137374	estExt_fgenesh2_kg.C_3300001
ENSMUSP00000025271	estExt_fgenesh2_kg.C_3300001
ENSMUSP00000135597	estExt_fgenesh2_kg.C_3300001
ENSMUSP00000120421	estExt_fgenesh2_kg.C_3310001
ENSMUSP00000018610	estExt_fgenesh2_kg.C_3310001
ENSMUSP00000023673	estExt_fgenesh2_kg.C_3770001
ENSMUSP00000000964	estExt_fgenesh2_kg.C_4020003
ENSMUSP00000019117	estExt_fgenesh2_kg.C_4020003
ENSMUSP00000043078	estExt_fgenesh2_kg.C_4020003
ENSMUSP00000054054	estExt_fgenesh2_kg.C_7600001
ENSMUSP00000029587	estExt_fgenesh2_kg.C_7600001
ENSMUSP00000098903	estExt_fgenesh2_kg.C_7600001
ENSMUSP00000099993	estExt_fgenesh2_pg.C_10090
ENSMUSP00000034470	estExt_fgenesh2_pg.C_10119
ENSMUSP00000090130	estExt_fgenesh2_pg.C_10119
ENSMUSP00000022909	estExt_fgenesh2_pg.C_10120
ENSMUSP00000025279	estExt_fgenesh2_pg.C_10167
ENSMUSP00000004505	estExt_fgenesh2_pg.C_10167
ENSMUSP00000087197	estExt_fgenesh2_pg.C_10197
ENSMUSP00000046021	estExt_fgenesh2_pg.C_10236
ENSMUSP00000135642	estExt_fgenesh2_pg.C_10260
ENSMUSP00000137129	estExt_fgenesh2_pg.C_10273
ENSMUSP00000020027	estExt_fgenesh2_pg.C_10285
ENSMUSP00000101618	estExt_fgenesh2_pg.C_10285
ENSMUSP00000047547	estExt_fgenesh2_pg.C_10285
ENSMUSP00000127921	estExt_fgenesh2_pg.C_10286
ENSMUSP00000087479	estExt_fgenesh2_pg.C_10314
ENSMUSP00000133026	estExt_fgenesh2_pg.C_10317
ENSMUSP00000099581	estExt_fgenesh2_pg.C_10322
ENSMUSP00000006679	estExt_fgenesh2_pg.C_10322
ENSMUSP00000078641	estExt_fgenesh2_pg.C_10334
ENSMUSP00000055304	estExt_fgenesh2_pg.C_10341
ENSMUSP00000113259	estExt_fgenesh2_pg.C_10356
ENSMUSP00000019944	estExt_fgenesh2_pg.C_10359
ENSMUSP00000014447	estExt_fgenesh2_pg.C_20001
ENSMUSP00000021239	estExt_fgenesh2_pg.C_20003
ENSMUSP00000065645	estExt_fgenesh2_pg.C_20008
ENSMUSP00000098756	estExt_fgenesh2_pg.C_20011
ENSMUSP00000074537	estExt_fgenesh2_pg.C_20012
ENSMUSP00000005279	estExt_fgenesh2_pg.C_20014
ENSMUSP00000094844	estExt_fgenesh2_pg.C_20014
ENSMUSP00000108193	estExt_fgenesh2_pg.C_20014
ENSMUSP00000099046	estExt_fgenesh2_pg.C_20027
ENSMUSP00000125491	estExt_fgenesh2_pg.C_20029
ENSMUSP00000084467	estExt_fgenesh2_pg.C_20037
ENSMUSP00000053232	estExt_fgenesh2_pg.C_20044
ENSMUSP00000044491	estExt_fgenesh2_pg.C_20044
ENSMUSP00000132812	estExt_fgenesh2_pg.C_20047
ENSMUSP00000096733	estExt_fgenesh2_pg.C_20058
ENSMUSP00000001485	estExt_fgenesh2_pg.C_20060
ENSMUSP00000024981	estExt_fgenesh2_pg.C_20073
ENSMUSP00000021083	estExt_fgenesh2_pg.C_20073
ENSMUSP00000033917	estExt_fgenesh2_pg.C_20083
ENSMUSP00000022709	estExt_fgenesh2_pg.C_20085
ENSMUSP00000123851	estExt_fgenesh2_pg.C_20090
ENSMUSP00000096695	estExt_fgenesh2_pg.C_20095
ENSMUSP00000039709	estExt_fgenesh2_pg.C_20096
ENSMUSP00000037082	estExt_fgenesh2_pg.C_20101
ENSMUSP00000022601	estExt_fgenesh2_pg.C_20103
ENSMUSP00000078047	estExt_fgenesh2_pg.C_20105
ENSMUSP00000090230	estExt_fgenesh2_pg.C_20112
ENSMUSP00000096721	estExt_fgenesh2_pg.C_20116
ENSMUSP00000073061	estExt_fgenesh2_pg.C_20119
ENSMUSP00000024011	estExt_fgenesh2_pg.C_20127
ENSMUSP00000091308	estExt_fgenesh2_pg.C_20140
ENSMUSP00000068530	estExt_fgenesh2_pg.C_20143
ENSMUSP00000067889	estExt_fgenesh2_pg.C_20146
ENSMUSP00000029641	estExt_fgenesh2_pg.C_20156
ENSMUSP00000041676	estExt_fgenesh2_pg.C_20168
ENSMUSP00000113621	estExt_fgenesh2_pg.C_20171
ENSMUSP00000031651	estExt_fgenesh2_pg.C_20180
ENSMUSP00000041727	estExt_fgenesh2_pg.C_20191
ENSMUSP00000047615	estExt_fgenesh2_pg.C_20191
ENSMUSP00000027464	estExt_fgenesh2_pg.C_20192
ENSMUSP00000029386	estExt_fgenesh2_pg.C_20193
ENSMUSP00000096415	estExt_fgenesh2_pg.C_20205
ENSMUSP00000117304	estExt_fgenesh2_pg.C_20206
ENSMUSP00000025520	estExt_fgenesh2_pg.C_20227
ENSMUSP00000082476	estExt_fgenesh2_pg.C_20228
ENSMUSP00000097795	estExt_fgenesh2_pg.C_20254
ENSMUSP00000033652	estExt_fgenesh2_pg.C_20266
ENSMUSP00000075540	estExt_fgenesh2_pg.C_20280
ENSMUSP00000045409	estExt_fgenesh2_pg.C_20313
ENSMUSP00000099888	estExt_fgenesh2_pg.C_20313
ENSMUSP00000093816	estExt_fgenesh2_pg.C_20313
ENSMUSP00000099890	estExt_fgenesh2_pg.C_20313
ENSMUSP00000109683	estExt_fgenesh2_pg.C_20314
ENSMUSP00000036915	estExt_fgenesh2_pg.C_20317
ENSMUSP00000030180	estExt_fgenesh2_pg.C_20323
ENSMUSP00000043783	estExt_fgenesh2_pg.C_20336
ENSMUSP00000032927	estExt_fgenesh2_pg.C_20340
ENSMUSP00000097910	estExt_fgenesh2_pg.C_20344
ENSMUSP00000093233	estExt_fgenesh2_pg.C_20344
ENSMUSP00000126066	estExt_fgenesh2_pg.C_20344
ENSMUSP00000098257	estExt_fgenesh2_pg.C_20351
ENSMUSP00000099835	estExt_fgenesh2_pg.C_20385
ENSMUSP00000023100	estExt_fgenesh2_pg.C_20386
ENSMUSP00000027256	estExt_fgenesh2_pg.C_20387
ENSMUSP00000077168	estExt_fgenesh2_pg.C_30041
ENSMUSP00000020927	estExt_fgenesh2_pg.C_30063
ENSMUSP00000017460	estExt_fgenesh2_pg.C_30083
ENSMUSP00000050873	estExt_fgenesh2_pg.C_30089
ENSMUSP00000048469	estExt_fgenesh2_pg.C_30108
ENSMUSP00000025562	estExt_fgenesh2_pg.C_30116
ENSMUSP00000124685	estExt_fgenesh2_pg.C_30125
ENSMUSP00000032715	estExt_fgenesh2_pg.C_30139
ENSMUSP00000138281	estExt_fgenesh2_pg.C_30182
ENSMUSP00000103381	estExt_fgenesh2_pg.C_30193
ENSMUSP00000072406	estExt_fgenesh2_pg.C_40056
ENSMUSP00000033822	estExt_fgenesh2_pg.C_40065
ENSMUSP00000109659	estExt_fgenesh2_pg.C_40065
ENSMUSP00000103464	estExt_fgenesh2_pg.C_40065
ENSMUSP00000028593	estExt_fgenesh2_pg.C_40065
ENSMUSP00000093819	estExt_fgenesh2_pg.C_40072
ENSMUSP00000052563	estExt_fgenesh2_pg.C_40113
ENSMUSP00000128117	estExt_fgenesh2_pg.C_40172
ENSMUSP00000017783	estExt_fgenesh2_pg.C_40173
ENSMUSP00000035106	estExt_fgenesh2_pg.C_40192
ENSMUSP00000061167	estExt_fgenesh2_pg.C_40220
ENSMUSP00000137309	estExt_fgenesh2_pg.C_40233
ENSMUSP00000050592	estExt_fgenesh2_pg.C_40240
ENSMUSP00000001712	estExt_fgenesh2_pg.C_40253
ENSMUSP00000138115	estExt_fgenesh2_pg.C_40258
ENSMUSP00000052294	estExt_fgenesh2_pg.C_40258
ENSMUSP00000033483	estExt_fgenesh2_pg.C_40276
ENSMUSP00000091437	estExt_fgenesh2_pg.C_40281
ENSMUSP00000031539	estExt_fgenesh2_pg.C_40284
ENSMUSP00000045913	estExt_fgenesh2_pg.C_40285
ENSMUSP00000033176	estExt_fgenesh2_pg.C_40290
ENSMUSP00000023117	estExt_fgenesh2_pg.C_40299
ENSMUSP00000132516	estExt_fgenesh2_pg.C_40309
ENSMUSP00000055277	estExt_fgenesh2_pg.C_40324
ENSMUSP00000026828	estExt_fgenesh2_pg.C_50023
ENSMUSP00000036361	estExt_fgenesh2_pg.C_50035
ENSMUSP00000113936	estExt_fgenesh2_pg.C_50035
ENSMUSP00000117299	estExt_fgenesh2_pg.C_50043
ENSMUSP00000080791	estExt_fgenesh2_pg.C_50075
ENSMUSP00000023043	estExt_fgenesh2_pg.C_50082
ENSMUSP00000031555	estExt_fgenesh2_pg.C_50130
ENSMUSP00000052096	estExt_fgenesh2_pg.C_50187
ENSMUSP00000121973	estExt_fgenesh2_pg.C_50261
ENSMUSP00000086560	estExt_fgenesh2_pg.C_50293
ENSMUSP00000031628	estExt_fgenesh2_pg.C_50294
ENSMUSP00000135899	estExt_fgenesh2_pg.C_50304
ENSMUSP00000093993	estExt_fgenesh2_pg.C_50318
ENSMUSP00000034929	estExt_fgenesh2_pg.C_50323
ENSMUSP00000071493	estExt_fgenesh2_pg.C_50342
ENSMUSP00000134564	estExt_fgenesh2_pg.C_50344
ENSMUSP00000040138	estExt_fgenesh2_pg.C_50396
ENSMUSP00000118776	estExt_fgenesh2_pg.C_60021
ENSMUSP00000057983	estExt_fgenesh2_pg.C_60025
ENSMUSP00000106247	estExt_fgenesh2_pg.C_60073
ENSMUSP00000034365	estExt_fgenesh2_pg.C_60076
ENSMUSP00000037574	estExt_fgenesh2_pg.C_60084
ENSMUSP00000035154	estExt_fgenesh2_pg.C_60112
ENSMUSP00000072848	estExt_fgenesh2_pg.C_60113
ENSMUSP00000066448	estExt_fgenesh2_pg.C_60113
ENSMUSP00000061933	estExt_fgenesh2_pg.C_60113
ENSMUSP00000082948	estExt_fgenesh2_pg.C_60122
ENSMUSP00000047865	estExt_fgenesh2_pg.C_60149
ENSMUSP00000037251	estExt_fgenesh2_pg.C_60149
ENSMUSP00000037627	estExt_fgenesh2_pg.C_60165
ENSMUSP00000082646	estExt_fgenesh2_pg.C_60168
ENSMUSP00000020252	estExt_fgenesh2_pg.C_60212
ENSMUSP00000070117	estExt_fgenesh2_pg.C_60212
ENSMUSP00000067190	estExt_fgenesh2_pg.C_60220
ENSMUSP00000057595	estExt_fgenesh2_pg.C_60246
ENSMUSP00000032539	estExt_fgenesh2_pg.C_60246
ENSMUSP00000106519	estExt_fgenesh2_pg.C_70133
ENSMUSP00000043765	estExt_fgenesh2_pg.C_70172
ENSMUSP00000030269	estExt_fgenesh2_pg.C_70177
ENSMUSP00000026506	estExt_fgenesh2_pg.C_70230
ENSMUSP00000131162	estExt_fgenesh2_pg.C_70277
ENSMUSP00000099038	estExt_fgenesh2_pg.C_70288
ENSMUSP00000070791	estExt_fgenesh2_pg.C_80019
ENSMUSP00000054083	estExt_fgenesh2_pg.C_80027
ENSMUSP00000021359	estExt_fgenesh2_pg.C_80031
ENSMUSP00000025864	estExt_fgenesh2_pg.C_80041
ENSMUSP00000021375	estExt_fgenesh2_pg.C_80044
ENSMUSP00000057462	estExt_fgenesh2_pg.C_80050
ENSMUSP00000066803	estExt_fgenesh2_pg.C_80059
ENSMUSP00000112953	estExt_fgenesh2_pg.C_80162
ENSMUSP00000100150	estExt_fgenesh2_pg.C_80189
ENSMUSP00000084414	estExt_fgenesh2_pg.C_80191
ENSMUSP00000067553	estExt_fgenesh2_pg.C_80221
ENSMUSP00000108008	estExt_fgenesh2_pg.C_80223
ENSMUSP00000082995	estExt_fgenesh2_pg.C_80223
ENSMUSP00000124738	estExt_fgenesh2_pg.C_80253
ENSMUSP00000135115	estExt_fgenesh2_pg.C_80253
ENSMUSP00000015456	estExt_fgenesh2_pg.C_80271
ENSMUSP00000021682	estExt_fgenesh2_pg.C_80276
ENSMUSP00000002845	estExt_fgenesh2_pg.C_80283
ENSMUSP00000033342	estExt_fgenesh2_pg.C_80293
ENSMUSP00000021818	estExt_fgenesh2_pg.C_80300
ENSMUSP00000041907	estExt_fgenesh2_pg.C_80310
ENSMUSP00000046080	estExt_fgenesh2_pg.C_80311
ENSMUSP00000034457	estExt_fgenesh2_pg.C_80312
ENSMUSP00000078469	estExt_fgenesh2_pg.C_90008
ENSMUSP00000137467	estExt_fgenesh2_pg.C_90011
ENSMUSP00000055001	estExt_fgenesh2_pg.C_90049
ENSMUSP00000090086	estExt_fgenesh2_pg.C_90058
ENSMUSP00000024171	estExt_fgenesh2_pg.C_90121
ENSMUSP00000000793	estExt_fgenesh2_pg.C_90156
ENSMUSP00000052777	estExt_fgenesh2_pg.C_90188
ENSMUSP00000035484	estExt_fgenesh2_pg.C_90188
ENSMUSP00000099792	estExt_fgenesh2_pg.C_90208
ENSMUSP00000109874	estExt_fgenesh2_pg.C_90208
ENSMUSP00000035029	estExt_fgenesh2_pg.C_90213
ENSMUSP00000070709	estExt_fgenesh2_pg.C_90213
ENSMUSP00000016106	estExt_fgenesh2_pg.C_90217
ENSMUSP00000053176	estExt_fgenesh2_pg.C_90260
ENSMUSP00000043780	estExt_fgenesh2_pg.C_100018
ENSMUSP00000038630	estExt_fgenesh2_pg.C_100020
ENSMUSP00000038983	estExt_fgenesh2_pg.C_100032
ENSMUSP00000043724	estExt_fgenesh2_pg.C_100032
ENSMUSP00000065233	estExt_fgenesh2_pg.C_100036
ENSMUSP00000096991	estExt_fgenesh2_pg.C_100037
ENSMUSP00000072900	estExt_fgenesh2_pg.C_100080
ENSMUSP00000109175	estExt_fgenesh2_pg.C_100106
ENSMUSP00000006178	estExt_fgenesh2_pg.C_100138
ENSMUSP00000066882	estExt_fgenesh2_pg.C_100168
ENSMUSP00000137065	estExt_fgenesh2_pg.C_100169
ENSMUSP00000093771	estExt_fgenesh2_pg.C_100176
ENSMUSP00000001921	estExt_fgenesh2_pg.C_100176
ENSMUSP00000098969	estExt_fgenesh2_pg.C_100201
ENSMUSP00000112765	estExt_fgenesh2_pg.C_100204
ENSMUSP00000042302	estExt_fgenesh2_pg.C_100209
ENSMUSP00000033503	estExt_fgenesh2_pg.C_100214
ENSMUSP00000063461	estExt_fgenesh2_pg.C_100229
ENSMUSP00000113785	estExt_fgenesh2_pg.C_100251
ENSMUSP00000033490	estExt_fgenesh2_pg.C_100251
ENSMUSP00000006123	estExt_fgenesh2_pg.C_100263
ENSMUSP00000111103	estExt_fgenesh2_pg.C_100267
ENSMUSP00000074190	estExt_fgenesh2_pg.C_100275
ENSMUSP00000053778	estExt_fgenesh2_pg.C_100276
ENSMUSP00000133428	estExt_fgenesh2_pg.C_110084
ENSMUSP00000028251	estExt_fgenesh2_pg.C_110154
ENSMUSP00000028341	estExt_fgenesh2_pg.C_110185
ENSMUSP00000027760	estExt_fgenesh2_pg.C_110221
ENSMUSP00000035726	estExt_fgenesh2_pg.C_110221
ENSMUSP00000041082	estExt_fgenesh2_pg.C_110221
ENSMUSP00000138415	estExt_fgenesh2_pg.C_110235
ENSMUSP00000107494	estExt_fgenesh2_pg.C_110242
ENSMUSP00000035583	estExt_fgenesh2_pg.C_110259
ENSMUSP00000109366	estExt_fgenesh2_pg.C_110267
ENSMUSP00000075762	estExt_fgenesh2_pg.C_110276
ENSMUSP00000037423	estExt_fgenesh2_pg.C_110299
ENSMUSP00000050258	estExt_fgenesh2_pg.C_120019
ENSMUSP00000092440	estExt_fgenesh2_pg.C_120020
ENSMUSP00000113281	estExt_fgenesh2_pg.C_120023
ENSMUSP00000130999	estExt_fgenesh2_pg.C_120028
ENSMUSP00000043424	estExt_fgenesh2_pg.C_120043
ENSMUSP00000000127	estExt_fgenesh2_pg.C_120044
ENSMUSP00000099364	estExt_fgenesh2_pg.C_120046
ENSMUSP00000125427	estExt_fgenesh2_pg.C_120053
ENSMUSP00000026420	estExt_fgenesh2_pg.C_120067
ENSMUSP00000090022	estExt_fgenesh2_pg.C_120071
ENSMUSP00000023562	estExt_fgenesh2_pg.C_120074
ENSMUSP00000133806	estExt_fgenesh2_pg.C_120085
ENSMUSP00000020672	estExt_fgenesh2_pg.C_120115
ENSMUSP00000040896	estExt_fgenesh2_pg.C_120116
ENSMUSP00000061997	estExt_fgenesh2_pg.C_120133
ENSMUSP00000028398	estExt_fgenesh2_pg.C_120140
ENSMUSP00000126565	estExt_fgenesh2_pg.C_120162
ENSMUSP00000079926	estExt_fgenesh2_pg.C_120167
ENSMUSP00000056682	estExt_fgenesh2_pg.C_120170
ENSMUSP00000091452	estExt_fgenesh2_pg.C_120181
ENSMUSP00000111189	estExt_fgenesh2_pg.C_120230
ENSMUSP00000099981	estExt_fgenesh2_pg.C_120240
ENSMUSP00000134179	estExt_fgenesh2_pg.C_130004
ENSMUSP00000103015	estExt_fgenesh2_pg.C_130007
ENSMUSP00000025358	estExt_fgenesh2_pg.C_130007
ENSMUSP00000044993	estExt_fgenesh2_pg.C_130080
ENSMUSP00000104959	estExt_fgenesh2_pg.C_130091
ENSMUSP00000109502	estExt_fgenesh2_pg.C_130117
ENSMUSP00000095710	estExt_fgenesh2_pg.C_130146
ENSMUSP00000088447	estExt_fgenesh2_pg.C_130146
ENSMUSP00000057600	estExt_fgenesh2_pg.C_130182
ENSMUSP00000038490	estExt_fgenesh2_pg.C_140011
ENSMUSP00000099501	estExt_fgenesh2_pg.C_140022
ENSMUSP00000113346	estExt_fgenesh2_pg.C_140022
ENSMUSP00000072389	estExt_fgenesh2_pg.C_140058
ENSMUSP00000022287	estExt_fgenesh2_pg.C_140065
ENSMUSP00000030032	estExt_fgenesh2_pg.C_140065
ENSMUSP00000030536	estExt_fgenesh2_pg.C_140109
ENSMUSP00000062441	estExt_fgenesh2_pg.C_140130
ENSMUSP00000107210	estExt_fgenesh2_pg.C_140135
ENSMUSP00000129055	estExt_fgenesh2_pg.C_140145
ENSMUSP00000067779	estExt_fgenesh2_pg.C_140148
ENSMUSP00000084062	estExt_fgenesh2_pg.C_140163
ENSMUSP00000007207	estExt_fgenesh2_pg.C_140177
ENSMUSP00000031894	estExt_fgenesh2_pg.C_140177
ENSMUSP00000101416	estExt_fgenesh2_pg.C_140177
ENSMUSP00000030894	estExt_fgenesh2_pg.C_140196
ENSMUSP00000047123	estExt_fgenesh2_pg.C_140197
ENSMUSP00000040596	estExt_fgenesh2_pg.C_140199
ENSMUSP00000073124	estExt_fgenesh2_pg.C_150005
ENSMUSP00000106278	estExt_fgenesh2_pg.C_150032
ENSMUSP00000019229	estExt_fgenesh2_pg.C_150046
ENSMUSP00000008445	estExt_fgenesh2_pg.C_150047
ENSMUSP00000076856	estExt_fgenesh2_pg.C_150066
ENSMUSP00000022532	estExt_fgenesh2_pg.C_150071
ENSMUSP00000129804	estExt_fgenesh2_pg.C_150075
ENSMUSP00000101759	estExt_fgenesh2_pg.C_150079
ENSMUSP00000051638	estExt_fgenesh2_pg.C_150093
ENSMUSP00000088845	estExt_fgenesh2_pg.C_150109
ENSMUSP00000036571	estExt_fgenesh2_pg.C_150114
ENSMUSP00000106076	estExt_fgenesh2_pg.C_150121
ENSMUSP00000031171	estExt_fgenesh2_pg.C_150138
ENSMUSP00000096957	estExt_fgenesh2_pg.C_150153
ENSMUSP00000102710	estExt_fgenesh2_pg.C_150153
ENSMUSP00000073259	estExt_fgenesh2_pg.C_150161
ENSMUSP00000046340	estExt_fgenesh2_pg.C_160005
ENSMUSP00000013559	estExt_fgenesh2_pg.C_160011
ENSMUSP00000089517	estExt_fgenesh2_pg.C_160043
ENSMUSP00000127948	estExt_fgenesh2_pg.C_160044
ENSMUSP00000104116	estExt_fgenesh2_pg.C_160047
ENSMUSP00000087744	estExt_fgenesh2_pg.C_160050
ENSMUSP00000008451	estExt_fgenesh2_pg.C_160050
ENSMUSP00000095316	estExt_fgenesh2_pg.C_160053
ENSMUSP00000136163	estExt_fgenesh2_pg.C_160056
ENSMUSP00000017354	estExt_fgenesh2_pg.C_160059
ENSMUSP00000111101	estExt_fgenesh2_pg.C_160096
ENSMUSP00000030526	estExt_fgenesh2_pg.C_160127
ENSMUSP00000027125	estExt_fgenesh2_pg.C_160162
ENSMUSP00000113652	estExt_fgenesh2_pg.C_160163
ENSMUSP00000028815	estExt_fgenesh2_pg.C_160164
ENSMUSP00000076416	estExt_fgenesh2_pg.C_160201
ENSMUSP00000041671	estExt_fgenesh2_pg.C_160208
ENSMUSP00000049394	estExt_fgenesh2_pg.C_160215
ENSMUSP00000023629	estExt_fgenesh2_pg.C_160217
ENSMUSP00000078867	estExt_fgenesh2_pg.C_160229
ENSMUSP00000021018	estExt_fgenesh2_pg.C_160229
ENSMUSP00000130949	estExt_fgenesh2_pg.C_160243
ENSMUSP00000026832	estExt_fgenesh2_pg.C_170008
ENSMUSP00000024983	estExt_fgenesh2_pg.C_170020
ENSMUSP00000072410	estExt_fgenesh2_pg.C_170049
ENSMUSP00000032891	estExt_fgenesh2_pg.C_170060
ENSMUSP00000097776	estExt_fgenesh2_pg.C_170076
ENSMUSP00000038351	estExt_fgenesh2_pg.C_170078
ENSMUSP00000008626	estExt_fgenesh2_pg.C_170084
ENSMUSP00000137110	estExt_fgenesh2_pg.C_170087
ENSMUSP00000035437	estExt_fgenesh2_pg.C_170088
ENSMUSP00000031627	estExt_fgenesh2_pg.C_170091
ENSMUSP00000105949	estExt_fgenesh2_pg.C_170094
ENSMUSP00000041113	estExt_fgenesh2_pg.C_170095
ENSMUSP00000086112	estExt_fgenesh2_pg.C_170105
ENSMUSP00000126878	estExt_fgenesh2_pg.C_170117
ENSMUSP00000046371	estExt_fgenesh2_pg.C_170118
ENSMUSP00000003645	estExt_fgenesh2_pg.C_170156
ENSMUSP00000073221	estExt_fgenesh2_pg.C_170162
ENSMUSP00000033173	estExt_fgenesh2_pg.C_170164
ENSMUSP00000103526	estExt_fgenesh2_pg.C_170180
ENSMUSP00000101909	estExt_fgenesh2_pg.C_170211
ENSMUSP00000042698	estExt_fgenesh2_pg.C_170211
ENSMUSP00000044250	estExt_fgenesh2_pg.C_180017
ENSMUSP00000025903	estExt_fgenesh2_pg.C_180028
ENSMUSP00000042987	estExt_fgenesh2_pg.C_180028
ENSMUSP00000105716	estExt_fgenesh2_pg.C_180031
ENSMUSP00000048084	estExt_fgenesh2_pg.C_180065
ENSMUSP00000021691	estExt_fgenesh2_pg.C_180072
ENSMUSP00000035737	estExt_fgenesh2_pg.C_180088
ENSMUSP00000129964	estExt_fgenesh2_pg.C_180088
ENSMUSP00000094153	estExt_fgenesh2_pg.C_180092
ENSMUSP00000047564	estExt_fgenesh2_pg.C_180099
ENSMUSP00000074818	estExt_fgenesh2_pg.C_180121
ENSMUSP00000064534	estExt_fgenesh2_pg.C_180125
ENSMUSP00000100331	estExt_fgenesh2_pg.C_180126
ENSMUSP00000133694	estExt_fgenesh2_pg.C_180133
ENSMUSP00000054797	estExt_fgenesh2_pg.C_180134
ENSMUSP00000057901	estExt_fgenesh2_pg.C_180140
ENSMUSP00000056869	estExt_fgenesh2_pg.C_180146
ENSMUSP00000121032	estExt_fgenesh2_pg.C_180156
ENSMUSP00000057489	estExt_fgenesh2_pg.C_180167
ENSMUSP00000034521	estExt_fgenesh2_pg.C_180187
ENSMUSP00000124066	estExt_fgenesh2_pg.C_180215
ENSMUSP00000021187	estExt_fgenesh2_pg.C_180215
ENSMUSP00000038761	estExt_fgenesh2_pg.C_180230
ENSMUSP00000024839	estExt_fgenesh2_pg.C_180230
ENSMUSP00000107297	estExt_fgenesh2_pg.C_180230
ENSMUSP00000121576	estExt_fgenesh2_pg.C_190007
ENSMUSP00000125253	estExt_fgenesh2_pg.C_190008
ENSMUSP00000043618	estExt_fgenesh2_pg.C_190013
ENSMUSP00000034140	estExt_fgenesh2_pg.C_190015
ENSMUSP00000063565	estExt_fgenesh2_pg.C_190022
ENSMUSP00000041294	estExt_fgenesh2_pg.C_190026
ENSMUSP00000105350	estExt_fgenesh2_pg.C_190026
ENSMUSP00000112766	estExt_fgenesh2_pg.C_190031
ENSMUSP00000022946	estExt_fgenesh2_pg.C_190048
ENSMUSP00000102047	estExt_fgenesh2_pg.C_190065
ENSMUSP00000092839	estExt_fgenesh2_pg.C_190074
ENSMUSP00000022089	estExt_fgenesh2_pg.C_190082
ENSMUSP00000061634	estExt_fgenesh2_pg.C_190090
ENSMUSP00000120525	estExt_fgenesh2_pg.C_190141
ENSMUSP00000022826	estExt_fgenesh2_pg.C_190161
ENSMUSP00000001059	estExt_fgenesh2_pg.C_190167
ENSMUSP00000025418	estExt_fgenesh2_pg.C_190168
ENSMUSP00000039555	estExt_fgenesh2_pg.C_190196
ENSMUSP00000125387	estExt_fgenesh2_pg.C_190198
ENSMUSP00000127885	estExt_fgenesh2_pg.C_190203
ENSMUSP00000095939	estExt_fgenesh2_pg.C_190210
ENSMUSP00000029024	estExt_fgenesh2_pg.C_190226
ENSMUSP00000110162	estExt_fgenesh2_pg.C_200084
ENSMUSP00000008537	estExt_fgenesh2_pg.C_200091
ENSMUSP00000039098	estExt_fgenesh2_pg.C_200103
ENSMUSP00000080979	estExt_fgenesh2_pg.C_200113
ENSMUSP00000043519	estExt_fgenesh2_pg.C_200128
ENSMUSP00000071783	estExt_fgenesh2_pg.C_200134
ENSMUSP00000081569	estExt_fgenesh2_pg.C_200137
ENSMUSP00000027603	estExt_fgenesh2_pg.C_200137
ENSMUSP00000026032	estExt_fgenesh2_pg.C_200156
ENSMUSP00000137265	estExt_fgenesh2_pg.C_200158
ENSMUSP00000134188	estExt_fgenesh2_pg.C_200164
ENSMUSP00000051282	estExt_fgenesh2_pg.C_200171
ENSMUSP00000097908	estExt_fgenesh2_pg.C_200194
ENSMUSP00000043401	estExt_fgenesh2_pg.C_200203
ENSMUSP00000034539	estExt_fgenesh2_pg.C_200208
ENSMUSP00000087960	estExt_fgenesh2_pg.C_210009
ENSMUSP00000096711	estExt_fgenesh2_pg.C_210044
ENSMUSP00000048901	estExt_fgenesh2_pg.C_210065
ENSMUSP00000034272	estExt_fgenesh2_pg.C_210065
ENSMUSP00000027876	estExt_fgenesh2_pg.C_210080
ENSMUSP00000128488	estExt_fgenesh2_pg.C_210148
ENSMUSP00000070561	estExt_fgenesh2_pg.C_210164
ENSMUSP00000025163	estExt_fgenesh2_pg.C_210169
ENSMUSP00000099962	estExt_fgenesh2_pg.C_210173
ENSMUSP00000138961	estExt_fgenesh2_pg.C_210173
ENSMUSP00000043061	estExt_fgenesh2_pg.C_220002
ENSMUSP00000030289	estExt_fgenesh2_pg.C_220014
ENSMUSP00000040287	estExt_fgenesh2_pg.C_220016
ENSMUSP00000021077	estExt_fgenesh2_pg.C_220037
ENSMUSP00000102685	estExt_fgenesh2_pg.C_220037
ENSMUSP00000034618	estExt_fgenesh2_pg.C_220037
ENSMUSP00000096279	estExt_fgenesh2_pg.C_220052
ENSMUSP00000087770	estExt_fgenesh2_pg.C_220053
ENSMUSP00000102116	estExt_fgenesh2_pg.C_220059
ENSMUSP00000048836	estExt_fgenesh2_pg.C_220065
ENSMUSP00000026663	estExt_fgenesh2_pg.C_220068
ENSMUSP00000026662	estExt_fgenesh2_pg.C_220068
ENSMUSP00000105245	estExt_fgenesh2_pg.C_220069
ENSMUSP00000006380	estExt_fgenesh2_pg.C_220069
ENSMUSP00000091475	estExt_fgenesh2_pg.C_220070
ENSMUSP00000008517	estExt_fgenesh2_pg.C_220121
ENSMUSP00000109891	estExt_fgenesh2_pg.C_220122
ENSMUSP00000005173	estExt_fgenesh2_pg.C_220124
ENSMUSP00000078940	estExt_fgenesh2_pg.C_220125
ENSMUSP00000113431	estExt_fgenesh2_pg.C_220127
ENSMUSP00000136287	estExt_fgenesh2_pg.C_220137
ENSMUSP00000054963	estExt_fgenesh2_pg.C_220142
ENSMUSP00000092725	estExt_fgenesh2_pg.C_220142
ENSMUSP00000074204	estExt_fgenesh2_pg.C_220143
ENSMUSP00000111048	estExt_fgenesh2_pg.C_220145
ENSMUSP00000014321	estExt_fgenesh2_pg.C_220149
ENSMUSP00000060157	estExt_fgenesh2_pg.C_220164
ENSMUSP00000103530	estExt_fgenesh2_pg.C_220171
ENSMUSP00000023055	estExt_fgenesh2_pg.C_220176
ENSMUSP00000060749	estExt_fgenesh2_pg.C_220185
ENSMUSP00000097784	estExt_fgenesh2_pg.C_220186
ENSMUSP00000043397	estExt_fgenesh2_pg.C_220193
ENSMUSP00000135826	estExt_fgenesh2_pg.C_220193
ENSMUSP00000040037	estExt_fgenesh2_pg.C_220195
ENSMUSP00000105303	estExt_fgenesh2_pg.C_220223
ENSMUSP00000110513	estExt_fgenesh2_pg.C_230028
ENSMUSP00000001092	estExt_fgenesh2_pg.C_230040
ENSMUSP00000033458	estExt_fgenesh2_pg.C_230045
ENSMUSP00000099097	estExt_fgenesh2_pg.C_230045
ENSMUSP00000133992	estExt_fgenesh2_pg.C_230062
ENSMUSP00000045367	estExt_fgenesh2_pg.C_230068
ENSMUSP00000111223	estExt_fgenesh2_pg.C_230072
ENSMUSP00000115320	estExt_fgenesh2_pg.C_230100
ENSMUSP00000085523	estExt_fgenesh2_pg.C_230101
ENSMUSP00000003964	estExt_fgenesh2_pg.C_230149
ENSMUSP00000135513	estExt_fgenesh2_pg.C_230165
ENSMUSP00000027861	estExt_fgenesh2_pg.C_230167
ENSMUSP00000139021	estExt_fgenesh2_pg.C_240056
ENSMUSP00000133360	estExt_fgenesh2_pg.C_240101
ENSMUSP00000048244	estExt_fgenesh2_pg.C_240116
ENSMUSP00000048754	estExt_fgenesh2_pg.C_240121
ENSMUSP00000033289	estExt_fgenesh2_pg.C_240122
ENSMUSP00000039338	estExt_fgenesh2_pg.C_240178
ENSMUSP00000021097	estExt_fgenesh2_pg.C_240194
ENSMUSP00000033990	estExt_fgenesh2_pg.C_240194
ENSMUSP00000114844	estExt_fgenesh2_pg.C_240195
ENSMUSP00000103483	estExt_fgenesh2_pg.C_240224
ENSMUSP00000022962	estExt_fgenesh2_pg.C_250055
ENSMUSP00000002064	estExt_fgenesh2_pg.C_250087
ENSMUSP00000124314	estExt_fgenesh2_pg.C_250089
ENSMUSP00000059741	estExt_fgenesh2_pg.C_260080
ENSMUSP00000001051	estExt_fgenesh2_pg.C_260082
ENSMUSP00000099059	estExt_fgenesh2_pg.C_260093
ENSMUSP00000122219	estExt_fgenesh2_pg.C_260094
ENSMUSP00000095736	estExt_fgenesh2_pg.C_260094
ENSMUSP00000056792	estExt_fgenesh2_pg.C_260097
ENSMUSP00000002473	estExt_fgenesh2_pg.C_260098
ENSMUSP00000102072	estExt_fgenesh2_pg.C_260105
ENSMUSP00000126474	estExt_fgenesh2_pg.C_260105
ENSMUSP00000038063	estExt_fgenesh2_pg.C_260106
ENSMUSP00000113672	estExt_fgenesh2_pg.C_260148
ENSMUSP00000106968	estExt_fgenesh2_pg.C_260162
ENSMUSP00000025925	estExt_fgenesh2_pg.C_260197
ENSMUSP00000020926	estExt_fgenesh2_pg.C_260197
ENSMUSP00000005606	estExt_fgenesh2_pg.C_260217
ENSMUSP00000056719	estExt_fgenesh2_pg.C_270032
ENSMUSP00000047761	estExt_fgenesh2_pg.C_270086
ENSMUSP00000027961	estExt_fgenesh2_pg.C_270134
ENSMUSP00000042762	estExt_fgenesh2_pg.C_270138
ENSMUSP00000039416	estExt_fgenesh2_pg.C_270141
ENSMUSP00000053766	estExt_fgenesh2_pg.C_270141
ENSMUSP00000099806	estExt_fgenesh2_pg.C_270141
ENSMUSP00000072438	estExt_fgenesh2_pg.C_270141
ENSMUSP00000127653	estExt_fgenesh2_pg.C_270147
ENSMUSP00000070149	estExt_fgenesh2_pg.C_270165
ENSMUSP00000108715	estExt_fgenesh2_pg.C_270192
ENSMUSP00000036394	estExt_fgenesh2_pg.C_280096
ENSMUSP00000096177	estExt_fgenesh2_pg.C_280097
ENSMUSP00000131665	estExt_fgenesh2_pg.C_290002
ENSMUSP00000070411	estExt_fgenesh2_pg.C_290012
ENSMUSP00000045744	estExt_fgenesh2_pg.C_290087
ENSMUSP00000071194	estExt_fgenesh2_pg.C_290107
ENSMUSP00000096541	estExt_fgenesh2_pg.C_290143
ENSMUSP00000040347	estExt_fgenesh2_pg.C_300019
ENSMUSP00000029222	estExt_fgenesh2_pg.C_300051
ENSMUSP00000029367	estExt_fgenesh2_pg.C_300084
ENSMUSP00000131588	estExt_fgenesh2_pg.C_300094
ENSMUSP00000047570	estExt_fgenesh2_pg.C_300106
ENSMUSP00000127038	estExt_fgenesh2_pg.C_300110
ENSMUSP00000126725	estExt_fgenesh2_pg.C_300128
ENSMUSP00000102921	estExt_fgenesh2_pg.C_300140
ENSMUSP00000082013	estExt_fgenesh2_pg.C_310020
ENSMUSP00000029696	estExt_fgenesh2_pg.C_310032
ENSMUSP00000022153	estExt_fgenesh2_pg.C_310048
ENSMUSP00000062326	estExt_fgenesh2_pg.C_310048
ENSMUSP00000029551	estExt_fgenesh2_pg.C_310064
ENSMUSP00000052641	estExt_fgenesh2_pg.C_310073
ENSMUSP00000110219	estExt_fgenesh2_pg.C_320063
ENSMUSP00000111297	estExt_fgenesh2_pg.C_320158
ENSMUSP00000034048	estExt_fgenesh2_pg.C_320192
ENSMUSP00000022734	estExt_fgenesh2_pg.C_330044
ENSMUSP00000039689	estExt_fgenesh2_pg.C_330045
ENSMUSP00000093379	estExt_fgenesh2_pg.C_330073
ENSMUSP00000085244	estExt_fgenesh2_pg.C_330076
ENSMUSP00000023691	estExt_fgenesh2_pg.C_330102
ENSMUSP00000042642	estExt_fgenesh2_pg.C_330102
ENSMUSP00000020188	estExt_fgenesh2_pg.C_330102
ENSMUSP00000022574	estExt_fgenesh2_pg.C_330130
ENSMUSP00000010899	estExt_fgenesh2_pg.C_330157
ENSMUSP00000110357	estExt_fgenesh2_pg.C_330160
ENSMUSP00000034529	estExt_fgenesh2_pg.C_340018
ENSMUSP00000033540	estExt_fgenesh2_pg.C_340019
ENSMUSP00000029730	estExt_fgenesh2_pg.C_340027
ENSMUSP00000128533	estExt_fgenesh2_pg.C_340062
ENSMUSP00000109664	estExt_fgenesh2_pg.C_340063
ENSMUSP00000022345	estExt_fgenesh2_pg.C_340235
ENSMUSP00000085651	estExt_fgenesh2_pg.C_340237
ENSMUSP00000025904	estExt_fgenesh2_pg.C_350017
ENSMUSP00000075290	estExt_fgenesh2_pg.C_350080
ENSMUSP00000038779	estExt_fgenesh2_pg.C_350133
ENSMUSP00000041293	estExt_fgenesh2_pg.C_350139
ENSMUSP00000021659	estExt_fgenesh2_pg.C_350147
ENSMUSP00000047408	estExt_fgenesh2_pg.C_350147
ENSMUSP00000043981	estExt_fgenesh2_pg.C_350151
ENSMUSP00000105184	estExt_fgenesh2_pg.C_350154
ENSMUSP00000133523	estExt_fgenesh2_pg.C_350156
ENSMUSP00000047508	estExt_fgenesh2_pg.C_350163
ENSMUSP00000018466	estExt_fgenesh2_pg.C_350169
ENSMUSP00000028727	estExt_fgenesh2_pg.C_350173
ENSMUSP00000112138	estExt_fgenesh2_pg.C_350173
ENSMUSP00000035498	estExt_fgenesh2_pg.C_350177
ENSMUSP00000072008	estExt_fgenesh2_pg.C_360069
ENSMUSP00000040005	estExt_fgenesh2_pg.C_360096
ENSMUSP00000132781	estExt_fgenesh2_pg.C_360097
ENSMUSP00000133805	estExt_fgenesh2_pg.C_360100
ENSMUSP00000111318	estExt_fgenesh2_pg.C_360108
ENSMUSP00000020362	estExt_fgenesh2_pg.C_360114
ENSMUSP00000067217	estExt_fgenesh2_pg.C_360144
ENSMUSP00000102227	estExt_fgenesh2_pg.C_360144
ENSMUSP00000022264	estExt_fgenesh2_pg.C_370011
ENSMUSP00000116865	estExt_fgenesh2_pg.C_370035
ENSMUSP00000069798	estExt_fgenesh2_pg.C_370048
ENSMUSP00000038562	estExt_fgenesh2_pg.C_370048
ENSMUSP00000047838	estExt_fgenesh2_pg.C_370058
ENSMUSP00000139187	estExt_fgenesh2_pg.C_370062
ENSMUSP00000006915	estExt_fgenesh2_pg.C_370081
ENSMUSP00000113963	estExt_fgenesh2_pg.C_370083
ENSMUSP00000098946	estExt_fgenesh2_pg.C_370085
ENSMUSP00000058985	estExt_fgenesh2_pg.C_370105
ENSMUSP00000020957	estExt_fgenesh2_pg.C_370123
ENSMUSP00000026735	estExt_fgenesh2_pg.C_370124
ENSMUSP00000032469	estExt_fgenesh2_pg.C_370161
ENSMUSP00000033770	estExt_fgenesh2_pg.C_370161
ENSMUSP00000019224	estExt_fgenesh2_pg.C_370197
ENSMUSP00000126515	estExt_fgenesh2_pg.C_370205
ENSMUSP00000089860	estExt_fgenesh2_pg.C_370205
ENSMUSP00000041380	estExt_fgenesh2_pg.C_370211
ENSMUSP00000076178	estExt_fgenesh2_pg.C_370228
ENSMUSP00000031090	estExt_fgenesh2_pg.C_370229
ENSMUSP00000019183	estExt_fgenesh2_pg.C_370233
ENSMUSP00000136062	estExt_fgenesh2_pg.C_380002
ENSMUSP00000029803	estExt_fgenesh2_pg.C_380063
ENSMUSP00000105630	estExt_fgenesh2_pg.C_380063
ENSMUSP00000137737	estExt_fgenesh2_pg.C_380064
ENSMUSP00000102009	estExt_fgenesh2_pg.C_380073
ENSMUSP00000098405	estExt_fgenesh2_pg.C_380096
ENSMUSP00000109305	estExt_fgenesh2_pg.C_380096
ENSMUSP00000029266	estExt_fgenesh2_pg.C_380096
ENSMUSP00000104511	estExt_fgenesh2_pg.C_380096
ENSMUSP00000031447	estExt_fgenesh2_pg.C_380096
ENSMUSP00000022315	estExt_fgenesh2_pg.C_380103
ENSMUSP00000040232	estExt_fgenesh2_pg.C_380134
ENSMUSP00000026927	estExt_fgenesh2_pg.C_390053
ENSMUSP00000083747	estExt_fgenesh2_pg.C_390072
ENSMUSP00000128759	estExt_fgenesh2_pg.C_390083
ENSMUSP00000127797	estExt_fgenesh2_pg.C_390085
ENSMUSP00000020939	estExt_fgenesh2_pg.C_390114
ENSMUSP00000109156	estExt_fgenesh2_pg.C_390156
ENSMUSP00000090373	estExt_fgenesh2_pg.C_390162
ENSMUSP00000043462	estExt_fgenesh2_pg.C_390171
ENSMUSP00000099384	estExt_fgenesh2_pg.C_400007
ENSMUSP00000041152	estExt_fgenesh2_pg.C_400017
ENSMUSP00000031426	estExt_fgenesh2_pg.C_400018
ENSMUSP00000029259	estExt_fgenesh2_pg.C_400020
ENSMUSP00000014920	estExt_fgenesh2_pg.C_400022
ENSMUSP00000022566	estExt_fgenesh2_pg.C_400029
ENSMUSP00000079631	estExt_fgenesh2_pg.C_400036
ENSMUSP00000103516	estExt_fgenesh2_pg.C_400039
ENSMUSP00000032129	estExt_fgenesh2_pg.C_400070
ENSMUSP00000108517	estExt_fgenesh2_pg.C_400099
ENSMUSP00000026624	estExt_fgenesh2_pg.C_400102
ENSMUSP00000110373	estExt_fgenesh2_pg.C_400102
ENSMUSP00000027202	estExt_fgenesh2_pg.C_400138
ENSMUSP00000137770	estExt_fgenesh2_pg.C_400156
ENSMUSP00000049060	estExt_fgenesh2_pg.C_400156
ENSMUSP00000114076	estExt_fgenesh2_pg.C_410021
ENSMUSP00000049095	estExt_fgenesh2_pg.C_410021
ENSMUSP00000061533	estExt_fgenesh2_pg.C_410030
ENSMUSP00000043437	estExt_fgenesh2_pg.C_410059
ENSMUSP00000109477	estExt_fgenesh2_pg.C_420001
ENSMUSP00000070878	estExt_fgenesh2_pg.C_420001
ENSMUSP00000051080	estExt_fgenesh2_pg.C_420040
ENSMUSP00000113120	estExt_fgenesh2_pg.C_420041
ENSMUSP00000041118	estExt_fgenesh2_pg.C_420051
ENSMUSP00000055290	estExt_fgenesh2_pg.C_420051
ENSMUSP00000106308	estExt_fgenesh2_pg.C_420055
ENSMUSP00000117928	estExt_fgenesh2_pg.C_420056
ENSMUSP00000021512	estExt_fgenesh2_pg.C_420058
ENSMUSP00000030158	estExt_fgenesh2_pg.C_420064
ENSMUSP00000045430	estExt_fgenesh2_pg.C_420075
ENSMUSP00000083725	estExt_fgenesh2_pg.C_420080
ENSMUSP00000130512	estExt_fgenesh2_pg.C_420084
ENSMUSP00000028948	estExt_fgenesh2_pg.C_420096
ENSMUSP00000038589	estExt_fgenesh2_pg.C_420110
ENSMUSP00000069849	estExt_fgenesh2_pg.C_420113
ENSMUSP00000131841	estExt_fgenesh2_pg.C_420128
ENSMUSP00000023260	estExt_fgenesh2_pg.C_420150
[truncated: 11,538 more rows]
