# Supplementary material for: Reconstruction of proto-vertebrate, proto-cyclostome and proto-gnathostome genomes provides new insights into early vertebrate evolution
Source: Nat Commun. 2021 Jul 23;12:4489. doi: 10.1038/s41467-021-24573-z (PMC8302630; doi:10.1038/s41467-021-24573-z)
Supplement: Supplementary file 4 — Supplementary Data 1 [file 41467_2021_24573_MOESM4_ESM.zip › SuppData1/orthologs/MOUSE-BRARE.txt]

ENSMUSP00000034074	ENSDARP00000074624
ENSMUSP00000037172	ENSDARP00000061719
ENSMUSP00000037172	ENSDARP00000095914
ENSMUSP00000018989	ENSDARP00000023678
ENSMUSP00000018466	ENSDARP00000001240
ENSMUSP00000014505	ENSDARP00000101815
ENSMUSP00000111103	ENSDARP00000123904
ENSMUSP00000029128	ENSDARP00000042321
ENSMUSP00000015484	ENSDARP00000111829
ENSMUSP00000054412	ENSDARP00000035017
ENSMUSP00000045511	ENSDARP00000099341
ENSMUSP00000075235	ENSDARP00000016279
ENSMUSP00000024829	ENSDARP00000087241
ENSMUSP00000035246	ENSDARP00000120245
ENSMUSP00000069495	ENSDARP00000086278
ENSMUSP00000110574	ENSDARP00000108480
ENSMUSP00000073268	ENSDARP00000043235
ENSMUSP00000073268	ENSDARP00000112135
ENSMUSP00000082710	ENSDARP00000040549
ENSMUSP00000021706	ENSDARP00000105765
ENSMUSP00000130759	ENSDARP00000091948
ENSMUSP00000028311	ENSDARP00000016657
ENSMUSP00000028311	ENSDARP00000043465
ENSMUSP00000004949	ENSDARP00000036715
ENSMUSP00000017530	ENSDARP00000013849
ENSMUSP00000096248	ENSDARP00000128322
ENSMUSP00000096248	ENSDARP00000052396
ENSMUSP00000124863	ENSDARP00000097747
ENSMUSP00000124863	ENSDARP00000102479
ENSMUSP00000097747	ENSDARP00000017456
ENSMUSP00000027961	ENSDARP00000075275
ENSMUSP00000025217	ENSDARP00000003744
ENSMUSP00000027494	ENSDARP00000025441
ENSMUSP00000090790	ENSDARP00000115728
ENSMUSP00000104363	ENSDARP00000060526
ENSMUSP00000088642	ENSDARP00000102702
ENSMUSP00000051353	ENSDARP00000128926
ENSMUSP00000082115	ENSDARP00000104196
ENSMUSP00000020679	ENSDARP00000123389
ENSMUSP00000099608	ENSDARP00000122905
ENSMUSP00000019516	ENSDARP00000109018
ENSMUSP00000019516	ENSDARP00000041145
ENSMUSP00000033081	ENSDARP00000098378
ENSMUSP00000138819	ENSDARP00000042193
ENSMUSP00000138819	ENSDARP00000033512
ENSMUSP00000015858	ENSDARP00000099879
ENSMUSP00000015858	ENSDARP00000076418
ENSMUSP00000069238	ENSDARP00000052791
ENSMUSP00000069238	ENSDARP00000102159
ENSMUSP00000028426	ENSDARP00000070109
ENSMUSP00000120598	ENSDARP00000087079
ENSMUSP00000064556	ENSDARP00000033311
ENSMUSP00000059666	ENSDARP00000067607
ENSMUSP00000108629	ENSDARP00000071278
ENSMUSP00000101004	ENSDARP00000096178
ENSMUSP00000101004	ENSDARP00000087500
ENSMUSP00000031841	ENSDARP00000010426
ENSMUSP00000122476	ENSDARP00000105608
ENSMUSP00000099733	ENSDARP00000062853
ENSMUSP00000005103	ENSDARP00000015027
ENSMUSP00000103815	ENSDARP00000036016
ENSMUSP00000003509	ENSDARP00000104838
ENSMUSP00000074764	ENSDARP00000110537
ENSMUSP00000025477	ENSDARP00000066622
ENSMUSP00000026896	ENSDARP00000022709
ENSMUSP00000043477	ENSDARP00000011180
ENSMUSP00000100012	ENSDARP00000109781
ENSMUSP00000099434	ENSDARP00000101968
ENSMUSP00000015003	ENSDARP00000011396
ENSMUSP00000050496	ENSDARP00000086789
ENSMUSP00000048260	ENSDARP00000020784
ENSMUSP00000020339	ENSDARP00000111457
ENSMUSP00000036487	ENSDARP00000013157
ENSMUSP00000049007	ENSDARP00000052440
ENSMUSP00000085900	ENSDARP00000107372
ENSMUSP00000049346	ENSDARP00000107947
ENSMUSP00000049346	ENSDARP00000053660
ENSMUSP00000080579	ENSDARP00000114340
ENSMUSP00000105240	ENSDARP00000101407
ENSMUSP00000125718	ENSDARP00000056104
ENSMUSP00000028349	ENSDARP00000098075
ENSMUSP00000028349	ENSDARP00000089131
ENSMUSP00000002989	ENSDARP00000017762
ENSMUSP00000102710	ENSDARP00000052420
ENSMUSP00000102710	ENSDARP00000128041
ENSMUSP00000097166	ENSDARP00000086597
ENSMUSP00000102177	ENSDARP00000106043
ENSMUSP00000032715	ENSDARP00000003829
ENSMUSP00000036674	ENSDARP00000123474
ENSMUSP00000042867	ENSDARP00000049623
ENSMUSP00000104411	ENSDARP00000105575
ENSMUSP00000018630	ENSDARP00000055224
ENSMUSP00000006718	ENSDARP00000005680
ENSMUSP00000001384	ENSDARP00000121183
ENSMUSP00000001384	ENSDARP00000003525
ENSMUSP00000024049	ENSDARP00000129116
ENSMUSP00000018382	ENSDARP00000008475
ENSMUSP00000039653	ENSDARP00000058968
ENSMUSP00000031278	ENSDARP00000079823
ENSMUSP00000105486	ENSDARP00000104791
ENSMUSP00000093960	ENSDARP00000075280
ENSMUSP00000022707	ENSDARP00000108980
ENSMUSP00000064131	ENSDARP00000039553
ENSMUSP00000124459	ENSDARP00000105944
ENSMUSP00000047199	ENSDARP00000106138
ENSMUSP00000038015	ENSDARP00000123199
ENSMUSP00000119993	ENSDARP00000121158
ENSMUSP00000119993	ENSDARP00000102048
ENSMUSP00000067752	ENSDARP00000057433
ENSMUSP00000030306	ENSDARP00000063051
ENSMUSP00000034427	ENSDARP00000081844
ENSMUSP00000064775	ENSDARP00000115372
ENSMUSP00000103028	ENSDARP00000115965
ENSMUSP00000095964	ENSDARP00000101420
ENSMUSP00000115260	ENSDARP00000112407
ENSMUSP00000075089	ENSDARP00000013006
ENSMUSP00000126897	ENSDARP00000064825
ENSMUSP00000074533	ENSDARP00000042673
ENSMUSP00000106905	ENSDARP00000127476
ENSMUSP00000109098	ENSDARP00000015394
ENSMUSP00000037532	ENSDARP00000013506
ENSMUSP00000037532	ENSDARP00000117090
ENSMUSP00000041622	ENSDARP00000102910
ENSMUSP00000125373	ENSDARP00000012147
ENSMUSP00000019662	ENSDARP00000073893
ENSMUSP00000117346	ENSDARP00000104859
ENSMUSP00000003117	ENSDARP00000053426
ENSMUSP00000109886	ENSDARP00000075572
ENSMUSP00000030763	ENSDARP00000091375
ENSMUSP00000033380	ENSDARP00000087820
ENSMUSP00000027697	ENSDARP00000002635
ENSMUSP00000030814	ENSDARP00000108255
ENSMUSP00000033755	ENSDARP00000073523
ENSMUSP00000027538	ENSDARP00000030625
ENSMUSP00000033549	ENSDARP00000014061
ENSMUSP00000033549	ENSDARP00000054692
ENSMUSP00000033341	ENSDARP00000084007
ENSMUSP00000103391	ENSDARP00000078442
ENSMUSP00000049070	ENSDARP00000124333
ENSMUSP00000049070	ENSDARP00000099556
ENSMUSP00000082895	ENSDARP00000091436
ENSMUSP00000080832	ENSDARP00000109870
ENSMUSP00000033501	ENSDARP00000124246
ENSMUSP00000133245	ENSDARP00000129124
ENSMUSP00000021046	ENSDARP00000070686
ENSMUSP00000021062	ENSDARP00000055491
ENSMUSP00000029541	ENSDARP00000067708
ENSMUSP00000025500	ENSDARP00000106457
ENSMUSP00000078971	ENSDARP00000012791
ENSMUSP00000138944	ENSDARP00000056073
ENSMUSP00000036830	ENSDARP00000111869
ENSMUSP00000066839	ENSDARP00000065396
ENSMUSP00000002809	ENSDARP00000106564
ENSMUSP00000031795	ENSDARP00000022147
ENSMUSP00000001595	ENSDARP00000066366
ENSMUSP00000001595	ENSDARP00000095220
ENSMUSP00000072472	ENSDARP00000099181
ENSMUSP00000077919	ENSDARP00000100931
ENSMUSP00000077919	ENSDARP00000127731
ENSMUSP00000020702	ENSDARP00000027644
ENSMUSP00000023807	ENSDARP00000095343
ENSMUSP00000023807	ENSDARP00000109154
ENSMUSP00000020704	ENSDARP00000019674
ENSMUSP00000020704	ENSDARP00000056452
ENSMUSP00000046610	ENSDARP00000068816
ENSMUSP00000046610	ENSDARP00000019643
ENSMUSP00000084091	ENSDARP00000122397
ENSMUSP00000084091	ENSDARP00000129467
ENSMUSP00000092654	ENSDARP00000053606
ENSMUSP00000036227	ENSDARP00000057298
ENSMUSP00000036227	ENSDARP00000063586
ENSMUSP00000042410	ENSDARP00000022487
ENSMUSP00000031037	ENSDARP00000050473
ENSMUSP00000035257	ENSDARP00000074794
ENSMUSP00000005952	ENSDARP00000025373
ENSMUSP00000101768	ENSDARP00000063985
ENSMUSP00000126137	ENSDARP00000058305
ENSMUSP00000126137	ENSDARP00000062984
ENSMUSP00000074864	ENSDARP00000109601
ENSMUSP00000107444	ENSDARP00000091774
ENSMUSP00000107444	ENSDARP00000104127
ENSMUSP00000026427	ENSDARP00000028904
ENSMUSP00000026427	ENSDARP00000114008
ENSMUSP00000098548	ENSDARP00000025094
ENSMUSP00000105212	ENSDARP00000097628
ENSMUSP00000105212	ENSDARP00000080655
ENSMUSP00000041897	ENSDARP00000097784
ENSMUSP00000043085	ENSDARP00000098809
ENSMUSP00000104533	ENSDARP00000079273
ENSMUSP00000046585	ENSDARP00000123999
ENSMUSP00000034822	ENSDARP00000083765
ENSMUSP00000107347	ENSDARP00000047652
ENSMUSP00000031674	ENSDARP00000081855
ENSMUSP00000053238	ENSDARP00000076606
ENSMUSP00000053238	ENSDARP00000025648
ENSMUSP00000093141	ENSDARP00000098282
ENSMUSP00000030041	ENSDARP00000011426
ENSMUSP00000021689	ENSDARP00000109709
ENSMUSP00000021689	ENSDARP00000045814
ENSMUSP00000121309	ENSDARP00000105365
ENSMUSP00000027226	ENSDARP00000091908
ENSMUSP00000095025	ENSDARP00000014920
ENSMUSP00000081455	ENSDARP00000106281
ENSMUSP00000081455	ENSDARP00000108347
ENSMUSP00000006424	ENSDARP00000088385
ENSMUSP00000003438	ENSDARP00000120338
ENSMUSP00000030477	ENSDARP00000064175
ENSMUSP00000020692	ENSDARP00000006800
ENSMUSP00000110074	ENSDARP00000050948
ENSMUSP00000076887	ENSDARP00000074998
ENSMUSP00000124473	ENSDARP00000078459
ENSMUSP00000037576	ENSDARP00000078354
ENSMUSP00000050730	ENSDARP00000089497
ENSMUSP00000124131	ENSDARP00000045678
ENSMUSP00000124131	ENSDARP00000109120
ENSMUSP00000044231	ENSDARP00000073505
ENSMUSP00000023486	ENSDARP00000122069
ENSMUSP00000031691	ENSDARP00000128113
ENSMUSP00000031690	ENSDARP00000068002
ENSMUSP00000042667	ENSDARP00000114765
ENSMUSP00000032376	ENSDARP00000128272
ENSMUSP00000127892	ENSDARP00000102221
ENSMUSP00000104878	ENSDARP00000059513
ENSMUSP00000104878	ENSDARP00000067176
ENSMUSP00000030376	ENSDARP00000108227
ENSMUSP00000053270	ENSDARP00000026364
ENSMUSP00000045973	ENSDARP00000123087
ENSMUSP00000059026	ENSDARP00000028379
ENSMUSP00000125871	ENSDARP00000075251
ENSMUSP00000125871	ENSDARP00000071623
ENSMUSP00000022217	ENSDARP00000114103
ENSMUSP00000021714	ENSDARP00000069214
ENSMUSP00000036721	ENSDARP00000077905
ENSMUSP00000102813	ENSDARP00000079578
ENSMUSP00000106963	ENSDARP00000034827
ENSMUSP00000085872	ENSDARP00000118891
ENSMUSP00000085872	ENSDARP00000103999
ENSMUSP00000021467	ENSDARP00000106287
ENSMUSP00000113851	ENSDARP00000112109
ENSMUSP00000041173	ENSDARP00000126959
ENSMUSP00000032815	ENSDARP00000045035
ENSMUSP00000024742	ENSDARP00000089603
ENSMUSP00000021004	ENSDARP00000077021
ENSMUSP00000111151	ENSDARP00000083042
ENSMUSP00000105350	ENSDARP00000104940
ENSMUSP00000037324	ENSDARP00000067932
ENSMUSP00000041294	ENSDARP00000061163
ENSMUSP00000020008	ENSDARP00000061134
ENSMUSP00000007257	ENSDARP00000076249
ENSMUSP00000109904	ENSDARP00000119520
ENSMUSP00000099947	ENSDARP00000040307
ENSMUSP00000126340	ENSDARP00000117905
ENSMUSP00000122855	ENSDARP00000006334
ENSMUSP00000122855	ENSDARP00000109638
ENSMUSP00000137256	ENSDARP00000114769
ENSMUSP00000006703	ENSDARP00000037689
ENSMUSP00000090277	ENSDARP00000001039
ENSMUSP00000058730	ENSDARP00000095486
ENSMUSP00000058730	ENSDARP00000080646
ENSMUSP00000104311	ENSDARP00000127303
ENSMUSP00000104311	ENSDARP00000122795
ENSMUSP00000031750	ENSDARP00000098618
ENSMUSP00000066894	ENSDARP00000098684
ENSMUSP00000030898	ENSDARP00000111989
ENSMUSP00000073246	ENSDARP00000097773
ENSMUSP00000062239	ENSDARP00000126208
ENSMUSP00000124470	ENSDARP00000101821
ENSMUSP00000101903	ENSDARP00000111119
ENSMUSP00000071859	ENSDARP00000121795
ENSMUSP00000132687	ENSDARP00000068089
ENSMUSP00000024832	ENSDARP00000094167
ENSMUSP00000070868	ENSDARP00000024335
ENSMUSP00000070868	ENSDARP00000090686
ENSMUSP00000026172	ENSDARP00000069315
ENSMUSP00000025718	ENSDARP00000097889
ENSMUSP00000025718	ENSDARP00000098001
ENSMUSP00000085683	ENSDARP00000120365
ENSMUSP00000042271	ENSDARP00000082784
ENSMUSP00000030212	ENSDARP00000067629
ENSMUSP00000030212	ENSDARP00000085044
ENSMUSP00000129800	ENSDARP00000018632
ENSMUSP00000129800	ENSDARP00000045932
ENSMUSP00000028214	ENSDARP00000051402
ENSMUSP00000028214	ENSDARP00000114502
ENSMUSP00000034600	ENSDARP00000095328
ENSMUSP00000034600	ENSDARP00000032601
ENSMUSP00000107062	ENSDARP00000092425
ENSMUSP00000066701	ENSDARP00000101478
ENSMUSP00000126826	ENSDARP00000092068
ENSMUSP00000062507	ENSDARP00000084700
ENSMUSP00000062507	ENSDARP00000079303
ENSMUSP00000110311	ENSDARP00000103451
ENSMUSP00000061470	ENSDARP00000128595
ENSMUSP00000046368	ENSDARP00000109667
ENSMUSP00000128922	ENSDARP00000094710
ENSMUSP00000095845	ENSDARP00000117556
ENSMUSP00000054545	ENSDARP00000095187
ENSMUSP00000054545	ENSDARP00000026805
ENSMUSP00000019920	ENSDARP00000069597
ENSMUSP00000025208	ENSDARP00000091828
ENSMUSP00000048350	ENSDARP00000073439
ENSMUSP00000053431	ENSDARP00000106240
ENSMUSP00000029850	ENSDARP00000118753
ENSMUSP00000090567	ENSDARP00000119475
ENSMUSP00000090567	ENSDARP00000122486
ENSMUSP00000047888	ENSDARP00000128562
ENSMUSP00000047888	ENSDARP00000126045
ENSMUSP00000081664	ENSDARP00000098491
ENSMUSP00000081664	ENSDARP00000055022
ENSMUSP00000021066	ENSDARP00000057324
ENSMUSP00000021066	ENSDARP00000099217
ENSMUSP00000138618	ENSDARP00000118548
ENSMUSP00000138618	ENSDARP00000094670
ENSMUSP00000082220	ENSDARP00000078963
ENSMUSP00000123078	ENSDARP00000076873
ENSMUSP00000101700	ENSDARP00000093925
ENSMUSP00000040416	ENSDARP00000066410
ENSMUSP00000029575	ENSDARP00000086549
ENSMUSP00000028623	ENSDARP00000073621
ENSMUSP00000030643	ENSDARP00000107675
ENSMUSP00000076505	ENSDARP00000003397
ENSMUSP00000076505	ENSDARP00000108198
ENSMUSP00000022550	ENSDARP00000124029
ENSMUSP00000015256	ENSDARP00000093555
ENSMUSP00000108302	ENSDARP00000094885
ENSMUSP00000097909	ENSDARP00000102728
ENSMUSP00000065205	ENSDARP00000098758
ENSMUSP00000028362	ENSDARP00000011500
ENSMUSP00000027896	ENSDARP00000119695
ENSMUSP00000029307	ENSDARP00000107042
ENSMUSP00000029307	ENSDARP00000121180
ENSMUSP00000034883	ENSDARP00000083949
ENSMUSP00000030169	ENSDARP00000064746
ENSMUSP00000104732	ENSDARP00000108993
ENSMUSP00000054226	ENSDARP00000064832
ENSMUSP00000107035	ENSDARP00000064615
ENSMUSP00000094076	ENSDARP00000044859
ENSMUSP00000106460	ENSDARP00000118205
ENSMUSP00000031868	ENSDARP00000106725
ENSMUSP00000031713	ENSDARP00000047006
ENSMUSP00000029208	ENSDARP00000091933
ENSMUSP00000001122	ENSDARP00000070437
ENSMUSP00000021161	ENSDARP00000058513
ENSMUSP00000021161	ENSDARP00000098418
ENSMUSP00000022040	ENSDARP00000025120
ENSMUSP00000129216	ENSDARP00000116922
ENSMUSP00000110348	ENSDARP00000094377
ENSMUSP00000095533	ENSDARP00000113955
ENSMUSP00000068716	ENSDARP00000098114
ENSMUSP00000091964	ENSDARP00000048506
ENSMUSP00000128308	ENSDARP00000102127
ENSMUSP00000003659	ENSDARP00000070464
ENSMUSP00000022213	ENSDARP00000093348
ENSMUSP00000022213	ENSDARP00000051004
ENSMUSP00000060441	ENSDARP00000057589
ENSMUSP00000059654	ENSDARP00000002460
ENSMUSP00000031607	ENSDARP00000085707
ENSMUSP00000044627	ENSDARP00000110688
ENSMUSP00000090528	ENSDARP00000107971
ENSMUSP00000025645	ENSDARP00000108491
ENSMUSP00000109092	ENSDARP00000063703
ENSMUSP00000006523	ENSDARP00000112846
ENSMUSP00000095169	ENSDARP00000048886
ENSMUSP00000095169	ENSDARP00000002532
ENSMUSP00000129378	ENSDARP00000053403
ENSMUSP00000088089	ENSDARP00000091516
ENSMUSP00000076751	ENSDARP00000069657
ENSMUSP00000076751	ENSDARP00000123484
ENSMUSP00000130758	ENSDARP00000129096
ENSMUSP00000030080	ENSDARP00000050176
ENSMUSP00000084578	ENSDARP00000014980
ENSMUSP00000084578	ENSDARP00000108067
ENSMUSP00000065679	ENSDARP00000065669
ENSMUSP00000061402	ENSDARP00000118761
ENSMUSP00000061402	ENSDARP00000129035
ENSMUSP00000049054	ENSDARP00000111556
ENSMUSP00000049054	ENSDARP00000111169
ENSMUSP00000101060	ENSDARP00000121566
ENSMUSP00000043522	ENSDARP00000093285
ENSMUSP00000043522	ENSDARP00000101777
ENSMUSP00000060591	ENSDARP00000099736
ENSMUSP00000103897	ENSDARP00000106854
ENSMUSP00000136611	ENSDARP00000112558
ENSMUSP00000125580	ENSDARP00000058495
ENSMUSP00000037867	ENSDARP00000128615
ENSMUSP00000049285	ENSDARP00000016314
ENSMUSP00000034698	ENSDARP00000047070
ENSMUSP00000034698	ENSDARP00000098435
ENSMUSP00000002837	ENSDARP00000014840
ENSMUSP00000132514	ENSDARP00000043315
ENSMUSP00000036065	ENSDARP00000043161
ENSMUSP00000112662	ENSDARP00000123784
ENSMUSP00000020023	ENSDARP00000023124
ENSMUSP00000020023	ENSDARP00000019093
ENSMUSP00000041599	ENSDARP00000104305
ENSMUSP00000036110	ENSDARP00000099211
ENSMUSP00000059757	ENSDARP00000065555
ENSMUSP00000099509	ENSDARP00000098660
ENSMUSP00000000939	ENSDARP00000105864
ENSMUSP00000000939	ENSDARP00000079991
ENSMUSP00000091769	ENSDARP00000102404
ENSMUSP00000014290	ENSDARP00000117778
ENSMUSP00000028252	ENSDARP00000089458
ENSMUSP00000091011	ENSDARP00000051165
ENSMUSP00000091011	ENSDARP00000042171
ENSMUSP00000019456	ENSDARP00000062698
ENSMUSP00000034969	ENSDARP00000110875
ENSMUSP00000034969	ENSDARP00000052476
ENSMUSP00000077899	ENSDARP00000124944
ENSMUSP00000031096	ENSDARP00000100285
ENSMUSP00000027053	ENSDARP00000066702
ENSMUSP00000027053	ENSDARP00000104887
ENSMUSP00000122552	ENSDARP00000065852
ENSMUSP00000122552	ENSDARP00000066124
ENSMUSP00000026027	ENSDARP00000015825
ENSMUSP00000017821	ENSDARP00000005989
ENSMUSP00000031309	ENSDARP00000119398
ENSMUSP00000028368	ENSDARP00000105402
ENSMUSP00000137309	ENSDARP00000056285
ENSMUSP00000046695	ENSDARP00000111440
ENSMUSP00000043554	ENSDARP00000102258
ENSMUSP00000045150	ENSDARP00000050618
ENSMUSP00000023835	ENSDARP00000024256
ENSMUSP00000093229	ENSDARP00000113054
ENSMUSP00000131010	ENSDARP00000101191
ENSMUSP00000103366	ENSDARP00000113801
ENSMUSP00000031977	ENSDARP00000011155
ENSMUSP00000065770	ENSDARP00000019087
ENSMUSP00000113913	ENSDARP00000107390
ENSMUSP00000118911	ENSDARP00000069275
ENSMUSP00000109340	ENSDARP00000074797
ENSMUSP00000102481	ENSDARP00000065205
ENSMUSP00000114175	ENSDARP00000123093
ENSMUSP00000135959	ENSDARP00000098822
ENSMUSP00000067541	ENSDARP00000119169
ENSMUSP00000031663	ENSDARP00000057735
ENSMUSP00000106317	ENSDARP00000114284
ENSMUSP00000106317	ENSDARP00000118698
ENSMUSP00000064246	ENSDARP00000108405
ENSMUSP00000126281	ENSDARP00000101408
ENSMUSP00000126281	ENSDARP00000127739
ENSMUSP00000043222	ENSDARP00000065118
ENSMUSP00000037966	ENSDARP00000044370
ENSMUSP00000105250	ENSDARP00000101166
ENSMUSP00000001280	ENSDARP00000100378
ENSMUSP00000096258	ENSDARP00000068009
ENSMUSP00000096258	ENSDARP00000107380
ENSMUSP00000075011	ENSDARP00000082438
ENSMUSP00000025197	ENSDARP00000028924
ENSMUSP00000025197	ENSDARP00000127120
ENSMUSP00000128401	ENSDARP00000124923
ENSMUSP00000031354	ENSDARP00000073110
ENSMUSP00000110729	ENSDARP00000073658
ENSMUSP00000037487	ENSDARP00000020000
ENSMUSP00000029905	ENSDARP00000113850
ENSMUSP00000018113	ENSDARP00000078769
ENSMUSP00000129831	ENSDARP00000101760
ENSMUSP00000038833	ENSDARP00000043125
ENSMUSP00000019386	ENSDARP00000106580
ENSMUSP00000034792	ENSDARP00000073959
ENSMUSP00000099975	ENSDARP00000007186
ENSMUSP00000007249	ENSDARP00000030718
ENSMUSP00000034697	ENSDARP00000023293
ENSMUSP00000034697	ENSDARP00000109007
ENSMUSP00000087394	ENSDARP00000074529
ENSMUSP00000087394	ENSDARP00000121140
ENSMUSP00000114404	ENSDARP00000116091
ENSMUSP00000075992	ENSDARP00000013960
ENSMUSP00000044457	ENSDARP00000005772
ENSMUSP00000036245	ENSDARP00000053683
ENSMUSP00000030289	ENSDARP00000073367
ENSMUSP00000039943	ENSDARP00000101307
ENSMUSP00000070554	ENSDARP00000066677
ENSMUSP00000000642	ENSDARP00000111926
ENSMUSP00000020277	ENSDARP00000056522
ENSMUSP00000099984	ENSDARP00000112428
ENSMUSP00000017851	ENSDARP00000110892
ENSMUSP00000020027	ENSDARP00000027703
ENSMUSP00000051261	ENSDARP00000089585
ENSMUSP00000047547	ENSDARP00000087966
ENSMUSP00000028679	ENSDARP00000090285
ENSMUSP00000087694	ENSDARP00000098249
ENSMUSP00000098594	ENSDARP00000115648
ENSMUSP00000065225	ENSDARP00000082852
ENSMUSP00000099716	ENSDARP00000103866
ENSMUSP00000099716	ENSDARP00000107114
ENSMUSP00000055308	ENSDARP00000087386
ENSMUSP00000059420	ENSDARP00000072649
ENSMUSP00000100025	ENSDARP00000120829
ENSMUSP00000099572	ENSDARP00000072426
ENSMUSP00000099572	ENSDARP00000024471
ENSMUSP00000057725	ENSDARP00000054597
ENSMUSP00000057725	ENSDARP00000068226
ENSMUSP00000056313	ENSDARP00000083002
ENSMUSP00000027373	ENSDARP00000051665
ENSMUSP00000061278	ENSDARP00000063550
ENSMUSP00000029355	ENSDARP00000109769
ENSMUSP00000029355	ENSDARP00000086614
ENSMUSP00000027534	ENSDARP00000104731
ENSMUSP00000041395	ENSDARP00000008977
ENSMUSP00000041395	ENSDARP00000103131
ENSMUSP00000006851	ENSDARP00000040170
ENSMUSP00000101225	ENSDARP00000078136
ENSMUSP00000045527	ENSDARP00000045176
ENSMUSP00000021090	ENSDARP00000055472
ENSMUSP00000021090	ENSDARP00000007188
ENSMUSP00000070413	ENSDARP00000067931
ENSMUSP00000126828	ENSDARP00000107433
ENSMUSP00000027151	ENSDARP00000004932
ENSMUSP00000027151	ENSDARP00000018197
ENSMUSP00000078715	ENSDARP00000066500
ENSMUSP00000085253	ENSDARP00000125663
ENSMUSP00000062771	ENSDARP00000102663
ENSMUSP00000114094	ENSDARP00000125623
ENSMUSP00000139310	ENSDARP00000059319
ENSMUSP00000096994	ENSDARP00000085982
ENSMUSP00000047126	ENSDARP00000011866
ENSMUSP00000070726	ENSDARP00000019419
ENSMUSP00000025695	ENSDARP00000071683
ENSMUSP00000002839	ENSDARP00000093469
ENSMUSP00000124370	ENSDARP00000091500
ENSMUSP00000039632	ENSDARP00000098790
ENSMUSP00000038013	ENSDARP00000058551
ENSMUSP00000038013	ENSDARP00000043822
ENSMUSP00000020411	ENSDARP00000099232
ENSMUSP00000109915	ENSDARP00000115356
ENSMUSP00000053175	ENSDARP00000094806
ENSMUSP00000033805	ENSDARP00000010745
ENSMUSP00000122395	ENSDARP00000106315
ENSMUSP00000016471	ENSDARP00000069762
ENSMUSP00000047353	ENSDARP00000088594
ENSMUSP00000047353	ENSDARP00000083835
ENSMUSP00000034983	ENSDARP00000013993
ENSMUSP00000034983	ENSDARP00000062873
ENSMUSP00000027863	ENSDARP00000003281
ENSMUSP00000027863	ENSDARP00000115804
ENSMUSP00000138773	ENSDARP00000069637
ENSMUSP00000093914	ENSDARP00000119579
ENSMUSP00000023295	ENSDARP00000118661
ENSMUSP00000127784	ENSDARP00000019575
ENSMUSP00000127784	ENSDARP00000006495
ENSMUSP00000074198	ENSDARP00000101834
ENSMUSP00000074198	ENSDARP00000098057
ENSMUSP00000024179	ENSDARP00000104333
ENSMUSP00000033444	ENSDARP00000079474
ENSMUSP00000027498	ENSDARP00000056962
ENSMUSP00000027498	ENSDARP00000110937
ENSMUSP00000018476	ENSDARP00000015367
ENSMUSP00000101517	ENSDARP00000118392
ENSMUSP00000101517	ENSDARP00000118182
ENSMUSP00000127678	ENSDARP00000088317
ENSMUSP00000019708	ENSDARP00000095133
ENSMUSP00000083281	ENSDARP00000031559
ENSMUSP00000106709	ENSDARP00000091884
ENSMUSP00000125268	ENSDARP00000038591
ENSMUSP00000125268	ENSDARP00000101636
ENSMUSP00000021971	ENSDARP00000040954
ENSMUSP00000050329	ENSDARP00000105896
ENSMUSP00000050329	ENSDARP00000078311
ENSMUSP00000035222	ENSDARP00000059139
ENSMUSP00000044836	ENSDARP00000093754
ENSMUSP00000025077	ENSDARP00000100165
ENSMUSP00000113429	ENSDARP00000083566
ENSMUSP00000031229	ENSDARP00000107838
ENSMUSP00000020643	ENSDARP00000101331
ENSMUSP00000006750	ENSDARP00000024532
ENSMUSP00000006750	ENSDARP00000106658
ENSMUSP00000133474	ENSDARP00000118126
ENSMUSP00000075174	ENSDARP00000129223
ENSMUSP00000012161	ENSDARP00000098193
ENSMUSP00000103362	ENSDARP00000093977
ENSMUSP00000103362	ENSDARP00000021648
ENSMUSP00000038181	ENSDARP00000014581
ENSMUSP00000033070	ENSDARP00000122112
ENSMUSP00000113390	ENSDARP00000085966
ENSMUSP00000113390	ENSDARP00000078148
ENSMUSP00000077019	ENSDARP00000089604
ENSMUSP00000077019	ENSDARP00000121254
ENSMUSP00000059501	ENSDARP00000032940
ENSMUSP00000021273	ENSDARP00000073910
ENSMUSP00000023487	ENSDARP00000115419
ENSMUSP00000026416	ENSDARP00000032448
ENSMUSP00000118743	ENSDARP00000092724
ENSMUSP00000021930	ENSDARP00000121626
ENSMUSP00000059419	ENSDARP00000057866
ENSMUSP00000026011	ENSDARP00000036949
ENSMUSP00000031367	ENSDARP00000070580
ENSMUSP00000129239	ENSDARP00000129510
ENSMUSP00000085728	ENSDARP00000047895
ENSMUSP00000085728	ENSDARP00000120021
ENSMUSP00000023616	ENSDARP00000091395
ENSMUSP00000006578	ENSDARP00000098890
ENSMUSP00000023334	ENSDARP00000074512
ENSMUSP00000023334	ENSDARP00000121706
ENSMUSP00000034510	ENSDARP00000078889
ENSMUSP00000034510	ENSDARP00000102277
ENSMUSP00000111381	ENSDARP00000086172
ENSMUSP00000039728	ENSDARP00000098718
ENSMUSP00000103817	ENSDARP00000106714
ENSMUSP00000058968	ENSDARP00000114663
ENSMUSP00000084427	ENSDARP00000114939
ENSMUSP00000033990	ENSDARP00000115423
ENSMUSP00000021097	ENSDARP00000077321
ENSMUSP00000025279	ENSDARP00000094372
ENSMUSP00000095953	ENSDARP00000005085
ENSMUSP00000030443	ENSDARP00000071771
ENSMUSP00000073664	ENSDARP00000038588
ENSMUSP00000103608	ENSDARP00000092401
ENSMUSP00000039810	ENSDARP00000066758
ENSMUSP00000120421	ENSDARP00000090595
ENSMUSP00000005651	ENSDARP00000123832
ENSMUSP00000005651	ENSDARP00000071871
ENSMUSP00000022009	ENSDARP00000014968
ENSMUSP00000027775	ENSDARP00000127594
ENSMUSP00000006669	ENSDARP00000022009
ENSMUSP00000019721	ENSDARP00000071589
ENSMUSP00000105348	ENSDARP00000045582
ENSMUSP00000085695	ENSDARP00000116176
ENSMUSP00000023344	ENSDARP00000000004
ENSMUSP00000111327	ENSDARP00000076420
ENSMUSP00000031680	ENSDARP00000031200
ENSMUSP00000027505	ENSDARP00000040700
ENSMUSP00000027505	ENSDARP00000089186
ENSMUSP00000032480	ENSDARP00000045244
ENSMUSP00000062593	ENSDARP00000118972
ENSMUSP00000079226	ENSDARP00000009928
ENSMUSP00000027059	ENSDARP00000117791
ENSMUSP00000035902	ENSDARP00000007990
ENSMUSP00000105822	ENSDARP00000076787
ENSMUSP00000129922	ENSDARP00000123798
ENSMUSP00000037699	ENSDARP00000028710
ENSMUSP00000056481	ENSDARP00000126878
ENSMUSP00000061229	ENSDARP00000102873
ENSMUSP00000061229	ENSDARP00000072256
ENSMUSP00000040176	ENSDARP00000100773
ENSMUSP00000040176	ENSDARP00000082128
ENSMUSP00000042701	ENSDARP00000023050
ENSMUSP00000038056	ENSDARP00000084260
ENSMUSP00000081941	ENSDARP00000021474
ENSMUSP00000099723	ENSDARP00000093602
ENSMUSP00000023958	ENSDARP00000075077
ENSMUSP00000005705	ENSDARP00000106248
ENSMUSP00000029444	ENSDARP00000025140
ENSMUSP00000102352	ENSDARP00000070982
ENSMUSP00000110798	ENSDARP00000126061
ENSMUSP00000058020	ENSDARP00000026697
ENSMUSP00000107381	ENSDARP00000118737
ENSMUSP00000095320	ENSDARP00000046879
ENSMUSP00000104460	ENSDARP00000111622
ENSMUSP00000019063	ENSDARP00000071970
ENSMUSP00000029377	ENSDARP00000095301
ENSMUSP00000053384	ENSDARP00000101294
ENSMUSP00000053384	ENSDARP00000127688
ENSMUSP00000107447	ENSDARP00000101787
ENSMUSP00000129861	ENSDARP00000115995
ENSMUSP00000072074	ENSDARP00000100117
ENSMUSP00000072074	ENSDARP00000068272
ENSMUSP00000105630	ENSDARP00000022906
ENSMUSP00000032151	ENSDARP00000015325
ENSMUSP00000037042	ENSDARP00000109921
ENSMUSP00000069616	ENSDARP00000054459
ENSMUSP00000001484	ENSDARP00000006762
ENSMUSP00000046787	ENSDARP00000019930
ENSMUSP00000014673	ENSDARP00000106187
ENSMUSP00000023750	ENSDARP00000057621
ENSMUSP00000023225	ENSDARP00000028496
ENSMUSP00000020446	ENSDARP00000019194
ENSMUSP00000062584	ENSDARP00000094621
ENSMUSP00000003643	ENSDARP00000037871
ENSMUSP00000003643	ENSDARP00000059365
ENSMUSP00000106851	ENSDARP00000108842
ENSMUSP00000109931	ENSDARP00000085223
ENSMUSP00000109931	ENSDARP00000113546
ENSMUSP00000066880	ENSDARP00000099657
ENSMUSP00000137837	ENSDARP00000109589
ENSMUSP00000022197	ENSDARP00000053595
ENSMUSP00000029684	ENSDARP00000011289
ENSMUSP00000035898	ENSDARP00000031172
ENSMUSP00000035898	ENSDARP00000058935
ENSMUSP00000078808	ENSDARP00000105358
ENSMUSP00000044660	ENSDARP00000048022
ENSMUSP00000044660	ENSDARP00000006267
ENSMUSP00000106567	ENSDARP00000115425
ENSMUSP00000106567	ENSDARP00000113191
ENSMUSP00000045441	ENSDARP00000121393
ENSMUSP00000092988	ENSDARP00000068385
ENSMUSP00000037107	ENSDARP00000106817
ENSMUSP00000004381	ENSDARP00000103186
ENSMUSP00000137298	ENSDARP00000122775
ENSMUSP00000131277	ENSDARP00000093281
ENSMUSP00000131277	ENSDARP00000127821
ENSMUSP00000093469	ENSDARP00000116232
ENSMUSP00000101999	ENSDARP00000053075
ENSMUSP00000039416	ENSDARP00000011292
ENSMUSP00000053766	ENSDARP00000094733
ENSMUSP00000099806	ENSDARP00000108265
ENSMUSP00000090470	ENSDARP00000090967
ENSMUSP00000090470	ENSDARP00000123512
ENSMUSP00000089958	ENSDARP00000109996
ENSMUSP00000033430	ENSDARP00000074492
ENSMUSP00000050199	ENSDARP00000107565
ENSMUSP00000064808	ENSDARP00000091217
ENSMUSP00000086710	ENSDARP00000084834
ENSMUSP00000113152	ENSDARP00000104039
ENSMUSP00000085775	ENSDARP00000119407
ENSMUSP00000085775	ENSDARP00000127908
ENSMUSP00000031055	ENSDARP00000124236
ENSMUSP00000031055	ENSDARP00000106093
ENSMUSP00000061704	ENSDARP00000122495
ENSMUSP00000052095	ENSDARP00000073490
ENSMUSP00000024958	ENSDARP00000126312
ENSMUSP00000024958	ENSDARP00000102007
ENSMUSP00000097296	ENSDARP00000119028
ENSMUSP00000022212	ENSDARP00000109716
ENSMUSP00000076130	ENSDARP00000121537
ENSMUSP00000130004	ENSDARP00000124331
ENSMUSP00000056967	ENSDARP00000104082
ENSMUSP00000056967	ENSDARP00000074744
ENSMUSP00000034090	ENSDARP00000102655
ENSMUSP00000056401	ENSDARP00000113388
ENSMUSP00000038091	ENSDARP00000072797
ENSMUSP00000082004	ENSDARP00000119304
ENSMUSP00000112262	ENSDARP00000110658
ENSMUSP00000136950	ENSDARP00000128983
ENSMUSP00000047480	ENSDARP00000103111
ENSMUSP00000018614	ENSDARP00000098230
ENSMUSP00000035155	ENSDARP00000049176
ENSMUSP00000035155	ENSDARP00000042254
ENSMUSP00000103958	ENSDARP00000012152
ENSMUSP00000036438	ENSDARP00000106650
ENSMUSP00000099652	ENSDARP00000099537
ENSMUSP00000099652	ENSDARP00000129752
ENSMUSP00000082777	ENSDARP00000041396
ENSMUSP00000050061	ENSDARP00000084821
ENSMUSP00000027726	ENSDARP00000003519
ENSMUSP00000124258	ENSDARP00000114915
ENSMUSP00000093911	ENSDARP00000100728
ENSMUSP00000032762	ENSDARP00000070661
ENSMUSP00000046906	ENSDARP00000123328
ENSMUSP00000062231	ENSDARP00000082295
ENSMUSP00000107512	ENSDARP00000121285
ENSMUSP00000092355	ENSDARP00000128656
ENSMUSP00000025867	ENSDARP00000104876
ENSMUSP00000099928	ENSDARP00000072078
ENSMUSP00000021050	ENSDARP00000094504
ENSMUSP00000028080	ENSDARP00000032521
ENSMUSP00000073228	ENSDARP00000107517
ENSMUSP00000133515	ENSDARP00000029427
ENSMUSP00000025002	ENSDARP00000049009
ENSMUSP00000021155	ENSDARP00000041589
ENSMUSP00000099676	ENSDARP00000046526
ENSMUSP00000042063	ENSDARP00000127387
ENSMUSP00000078572	ENSDARP00000093332
ENSMUSP00000076437	ENSDARP00000045668
ENSMUSP00000112836	ENSDARP00000113661
ENSMUSP00000112836	ENSDARP00000112226
ENSMUSP00000029547	ENSDARP00000111960
ENSMUSP00000100008	ENSDARP00000024846
ENSMUSP00000028663	ENSDARP00000012411
ENSMUSP00000072852	ENSDARP00000083866
ENSMUSP00000072852	ENSDARP00000083861
ENSMUSP00000031709	ENSDARP00000007655
ENSMUSP00000022262	ENSDARP00000094772
ENSMUSP00000135039	ENSDARP00000065138
ENSMUSP00000055562	ENSDARP00000051185
ENSMUSP00000127149	ENSDARP00000101129
ENSMUSP00000050123	ENSDARP00000109285
ENSMUSP00000034547	ENSDARP00000067447
ENSMUSP00000110434	ENSDARP00000074190
ENSMUSP00000084430	ENSDARP00000081199
ENSMUSP00000068178	ENSDARP00000094802
ENSMUSP00000045637	ENSDARP00000077256
ENSMUSP00000048719	ENSDARP00000073752
ENSMUSP00000048719	ENSDARP00000113323
ENSMUSP00000095420	ENSDARP00000100116
ENSMUSP00000023550	ENSDARP00000091365
ENSMUSP00000028392	ENSDARP00000103524
ENSMUSP00000086422	ENSDARP00000013759
ENSMUSP00000026624	ENSDARP00000016201
ENSMUSP00000110373	ENSDARP00000039879
ENSMUSP00000025989	ENSDARP00000041608
ENSMUSP00000113782	ENSDARP00000037712
ENSMUSP00000021443	ENSDARP00000017895
ENSMUSP00000021443	ENSDARP00000020770
ENSMUSP00000071578	ENSDARP00000070824
ENSMUSP00000039737	ENSDARP00000032264
ENSMUSP00000039737	ENSDARP00000115900
ENSMUSP00000099399	ENSDARP00000041713
ENSMUSP00000099399	ENSDARP00000020867
ENSMUSP00000015137	ENSDARP00000087620
ENSMUSP00000015137	ENSDARP00000021697
ENSMUSP00000050087	ENSDARP00000117820
ENSMUSP00000050087	ENSDARP00000100590
ENSMUSP00000032272	ENSDARP00000076045
ENSMUSP00000108593	ENSDARP00000018618
ENSMUSP00000108593	ENSDARP00000118078
ENSMUSP00000015100	ENSDARP00000109278
ENSMUSP00000052258	ENSDARP00000069499
ENSMUSP00000046467	ENSDARP00000112460
ENSMUSP00000114843	ENSDARP00000100101
ENSMUSP00000137440	ENSDARP00000083454
ENSMUSP00000002259	ENSDARP00000092445
ENSMUSP00000030285	ENSDARP00000092429
ENSMUSP00000000219	ENSDARP00000040409
ENSMUSP00000087257	ENSDARP00000107633
ENSMUSP00000036289	ENSDARP00000105160
ENSMUSP00000031530	ENSDARP00000109436
ENSMUSP00000040524	ENSDARP00000011293
ENSMUSP00000047402	ENSDARP00000124325
ENSMUSP00000047402	ENSDARP00000043677
ENSMUSP00000026537	ENSDARP00000016209
ENSMUSP00000105245	ENSDARP00000108294
ENSMUSP00000105245	ENSDARP00000055427
ENSMUSP00000105255	ENSDARP00000095582
ENSMUSP00000105255	ENSDARP00000127727
ENSMUSP00000026662	ENSDARP00000066052
ENSMUSP00000022952	ENSDARP00000055394
ENSMUSP00000055486	ENSDARP00000023564
ENSMUSP00000025642	ENSDARP00000097371
ENSMUSP00000057365	ENSDARP00000070563
ENSMUSP00000039760	ENSDARP00000051663
ENSMUSP00000104725	ENSDARP00000090052
ENSMUSP00000001079	ENSDARP00000097487
ENSMUSP00000045955	ENSDARP00000127272
ENSMUSP00000035823	ENSDARP00000058762
ENSMUSP00000095702	ENSDARP00000083666
ENSMUSP00000118474	ENSDARP00000090007
ENSMUSP00000026750	ENSDARP00000097836
ENSMUSP00000026750	ENSDARP00000103132
ENSMUSP00000030645	ENSDARP00000050017
ENSMUSP00000030627	ENSDARP00000020679
ENSMUSP00000130767	ENSDARP00000058869
ENSMUSP00000024721	ENSDARP00000015966
ENSMUSP00000078547	ENSDARP00000068305
ENSMUSP00000125932	ENSDARP00000043290
ENSMUSP00000076115	ENSDARP00000092347
ENSMUSP00000076115	ENSDARP00000116412
ENSMUSP00000029673	ENSDARP00000107579
ENSMUSP00000029673	ENSDARP00000012943
ENSMUSP00000029566	ENSDARP00000012577
ENSMUSP00000029566	ENSDARP00000050216
ENSMUSP00000033532	ENSDARP00000068559
ENSMUSP00000044128	ENSDARP00000113026
ENSMUSP00000051479	ENSDARP00000125884
ENSMUSP00000060749	ENSDARP00000024810
ENSMUSP00000136054	ENSDARP00000035593
ENSMUSP00000110435	ENSDARP00000027152
ENSMUSP00000099334	ENSDARP00000128691
ENSMUSP00000088098	ENSDARP00000108392
ENSMUSP00000047864	ENSDARP00000116173
ENSMUSP00000134205	ENSDARP00000114402
ENSMUSP00000134205	ENSDARP00000080768
ENSMUSP00000036749	ENSDARP00000058092
ENSMUSP00000036749	ENSDARP00000009785
ENSMUSP00000078245	ENSDARP00000110600
ENSMUSP00000031002	ENSDARP00000099510
ENSMUSP00000095949	ENSDARP00000129200
ENSMUSP00000062783	ENSDARP00000002367
ENSMUSP00000021617	ENSDARP00000117664
ENSMUSP00000021617	ENSDARP00000127227
ENSMUSP00000020551	ENSDARP00000012869
ENSMUSP00000087810	ENSDARP00000006838
ENSMUSP00000087810	ENSDARP00000113944
ENSMUSP00000017552	ENSDARP00000107021
ENSMUSP00000077438	ENSDARP00000022331
ENSMUSP00000077438	ENSDARP00000083997
ENSMUSP00000110371	ENSDARP00000101964
ENSMUSP00000125857	ENSDARP00000097114
ENSMUSP00000137079	ENSDARP00000109570
ENSMUSP00000005233	ENSDARP00000098667
ENSMUSP00000098056	ENSDARP00000113730
ENSMUSP00000034093	ENSDARP00000120826
ENSMUSP00000113840	ENSDARP00000071465
ENSMUSP00000125335	ENSDARP00000098627
ENSMUSP00000106770	ENSDARP00000115969
ENSMUSP00000099765	ENSDARP00000007237
ENSMUSP00000066977	ENSDARP00000113995
ENSMUSP00000045454	ENSDARP00000121746
ENSMUSP00000109203	ENSDARP00000105895
ENSMUSP00000035437	ENSDARP00000115355
ENSMUSP00000135500	ENSDARP00000009986
ENSMUSP00000006825	ENSDARP00000080406
ENSMUSP00000101184	ENSDARP00000091924
ENSMUSP00000105790	ENSDARP00000008140
ENSMUSP00000042155	ENSDARP00000047072
ENSMUSP00000042155	ENSDARP00000115525
ENSMUSP00000099776	ENSDARP00000111506
ENSMUSP00000007444	ENSDARP00000115217
ENSMUSP00000027185	ENSDARP00000110113
ENSMUSP00000034049	ENSDARP00000030881
ENSMUSP00000029486	ENSDARP00000115067
ENSMUSP00000029486	ENSDARP00000001793
ENSMUSP00000075990	ENSDARP00000098590
ENSMUSP00000069429	ENSDARP00000082673
ENSMUSP00000069429	ENSDARP00000063095
ENSMUSP00000029740	ENSDARP00000084762
ENSMUSP00000029740	ENSDARP00000085876
ENSMUSP00000023531	ENSDARP00000052551
ENSMUSP00000005841	ENSDARP00000073595
ENSMUSP00000034629	ENSDARP00000051413
ENSMUSP00000005256	ENSDARP00000044837
ENSMUSP00000005256	ENSDARP00000049419
ENSMUSP00000004673	ENSDARP00000012950
ENSMUSP00000044430	ENSDARP00000085993
ENSMUSP00000066741	ENSDARP00000100420
ENSMUSP00000066741	ENSDARP00000097792
ENSMUSP00000129278	ENSDARP00000128169
ENSMUSP00000025224	ENSDARP00000107305
ENSMUSP00000028787	ENSDARP00000073632
ENSMUSP00000028787	ENSDARP00000102997
ENSMUSP00000093908	ENSDARP00000082444
ENSMUSP00000118179	ENSDARP00000107355
ENSMUSP00000120830	ENSDARP00000079959
ENSMUSP00000023457	ENSDARP00000080136
ENSMUSP00000005336	ENSDARP00000114111
ENSMUSP00000006367	ENSDARP00000020528
ENSMUSP00000006367	ENSDARP00000048135
ENSMUSP00000081044	ENSDARP00000050541
ENSMUSP00000059720	ENSDARP00000118143
ENSMUSP00000030475	ENSDARP00000115280
ENSMUSP00000028034	ENSDARP00000088711
ENSMUSP00000079692	ENSDARP00000122176
ENSMUSP00000079692	ENSDARP00000113716
ENSMUSP00000129122	ENSDARP00000041401
ENSMUSP00000027695	ENSDARP00000103000
ENSMUSP00000121775	ENSDARP00000025057
ENSMUSP00000121775	ENSDARP00000128605
ENSMUSP00000138370	ENSDARP00000086622
ENSMUSP00000055447	ENSDARP00000053220
ENSMUSP00000114458	ENSDARP00000040809
ENSMUSP00000024594	ENSDARP00000090929
ENSMUSP00000041307	ENSDARP00000013325
ENSMUSP00000056378	ENSDARP00000073869
ENSMUSP00000019362	ENSDARP00000021237
ENSMUSP00000034566	ENSDARP00000073112
ENSMUSP00000034566	ENSDARP00000073184
ENSMUSP00000090568	ENSDARP00000022131
ENSMUSP00000053783	ENSDARP00000101463
ENSMUSP00000038662	ENSDARP00000062236
ENSMUSP00000002572	ENSDARP00000074835
ENSMUSP00000102685	ENSDARP00000108396
ENSMUSP00000113333	ENSDARP00000128564
ENSMUSP00000096457	ENSDARP00000100478
ENSMUSP00000088179	ENSDARP00000106329
ENSMUSP00000114974	ENSDARP00000110922
ENSMUSP00000114974	ENSDARP00000103804
ENSMUSP00000114159	ENSDARP00000076104
ENSMUSP00000026328	ENSDARP00000090833
ENSMUSP00000076336	ENSDARP00000070056
ENSMUSP00000123700	ENSDARP00000090804
ENSMUSP00000102926	ENSDARP00000101922
ENSMUSP00000038916	ENSDARP00000080453
ENSMUSP00000098701	ENSDARP00000100323
ENSMUSP00000098701	ENSDARP00000102421
ENSMUSP00000100070	ENSDARP00000103889
ENSMUSP00000104641	ENSDARP00000114452
ENSMUSP00000027405	ENSDARP00000105635
ENSMUSP00000026084	ENSDARP00000023268
ENSMUSP00000046924	ENSDARP00000100785
ENSMUSP00000052202	ENSDARP00000118027
ENSMUSP00000048119	ENSDARP00000102423
ENSMUSP00000132547	ENSDARP00000044082
ENSMUSP00000132547	ENSDARP00000015104
ENSMUSP00000029611	ENSDARP00000114249
ENSMUSP00000084055	ENSDARP00000129238
ENSMUSP00000136280	ENSDARP00000109205
ENSMUSP00000054385	ENSDARP00000089922
ENSMUSP00000039648	ENSDARP00000083210
ENSMUSP00000112685	ENSDARP00000098767
ENSMUSP00000059896	ENSDARP00000117850
ENSMUSP00000103207	ENSDARP00000105578
ENSMUSP00000127575	ENSDARP00000062985
ENSMUSP00000110684	ENSDARP00000102999
ENSMUSP00000020106	ENSDARP00000054091
ENSMUSP00000035512	ENSDARP00000126363
ENSMUSP00000106163	ENSDARP00000107839
ENSMUSP00000025377	ENSDARP00000123814
ENSMUSP00000020316	ENSDARP00000124057
ENSMUSP00000033939	ENSDARP00000117685
ENSMUSP00000026217	ENSDARP00000013115
ENSMUSP00000025946	ENSDARP00000041727
ENSMUSP00000076886	ENSDARP00000101543
ENSMUSP00000073105	ENSDARP00000072275
ENSMUSP00000035326	ENSDARP00000042048
ENSMUSP00000033010	ENSDARP00000124888
ENSMUSP00000128703	ENSDARP00000111316
ENSMUSP00000128703	ENSDARP00000082779
ENSMUSP00000128464	ENSDARP00000082758
ENSMUSP00000041767	ENSDARP00000121534
ENSMUSP00000020158	ENSDARP00000070211
ENSMUSP00000086034	ENSDARP00000066654
ENSMUSP00000018005	ENSDARP00000109123
ENSMUSP00000035214	ENSDARP00000100833
ENSMUSP00000109253	ENSDARP00000047190
ENSMUSP00000030136	ENSDARP00000105936
ENSMUSP00000018755	ENSDARP00000090750
ENSMUSP00000116200	ENSDARP00000109858
ENSMUSP00000065544	ENSDARP00000069192
ENSMUSP00000065544	ENSDARP00000122392
ENSMUSP00000045945	ENSDARP00000065255
ENSMUSP00000035112	ENSDARP00000107238
ENSMUSP00000029770	ENSDARP00000007440
ENSMUSP00000029770	ENSDARP00000013511
ENSMUSP00000021666	ENSDARP00000110201
ENSMUSP00000027251	ENSDARP00000115859
ENSMUSP00000024749	ENSDARP00000115601
ENSMUSP00000022172	ENSDARP00000112656
ENSMUSP00000024786	ENSDARP00000023719
ENSMUSP00000076864	ENSDARP00000103421
ENSMUSP00000076864	ENSDARP00000128996
ENSMUSP00000044938	ENSDARP00000021876
ENSMUSP00000044938	ENSDARP00000056456
ENSMUSP00000031533	ENSDARP00000049862
ENSMUSP00000096688	ENSDARP00000061314
ENSMUSP00000056464	ENSDARP00000079657
ENSMUSP00000064758	ENSDARP00000074909
ENSMUSP00000021466	ENSDARP00000079665
ENSMUSP00000025668	ENSDARP00000012931
ENSMUSP00000029752	ENSDARP00000103726
ENSMUSP00000110401	ENSDARP00000102218
ENSMUSP00000044955	ENSDARP00000016888
ENSMUSP00000099851	ENSDARP00000127769
ENSMUSP00000042177	ENSDARP00000121899
ENSMUSP00000040126	ENSDARP00000098697
ENSMUSP00000080111	ENSDARP00000117108
ENSMUSP00000130957	ENSDARP00000116800
ENSMUSP00000113053	ENSDARP00000099945
ENSMUSP00000053408	ENSDARP00000128004
ENSMUSP00000102014	ENSDARP00000009763
ENSMUSP00000102014	ENSDARP00000126239
ENSMUSP00000130604	ENSDARP00000126711
ENSMUSP00000038361	ENSDARP00000035450
ENSMUSP00000038361	ENSDARP00000067326
ENSMUSP00000091541	ENSDARP00000097906
ENSMUSP00000057282	ENSDARP00000128798
ENSMUSP00000019997	ENSDARP00000032728
ENSMUSP00000016033	ENSDARP00000011882
ENSMUSP00000096972	ENSDARP00000098293
ENSMUSP00000096972	ENSDARP00000081435
ENSMUSP00000001166	ENSDARP00000104020
ENSMUSP00000121317	ENSDARP00000117242
ENSMUSP00000113042	ENSDARP00000121750
ENSMUSP00000032705	ENSDARP00000024226
ENSMUSP00000107492	ENSDARP00000031677
ENSMUSP00000003843	ENSDARP00000119736
ENSMUSP00000008907	ENSDARP00000120629
ENSMUSP00000023356	ENSDARP00000058570
ENSMUSP00000006762	ENSDARP00000068039
ENSMUSP00000066280	ENSDARP00000053781
ENSMUSP00000044624	ENSDARP00000115452
ENSMUSP00000044624	ENSDARP00000025657
ENSMUSP00000045676	ENSDARP00000099142
ENSMUSP00000097100	ENSDARP00000083591
ENSMUSP00000026150	ENSDARP00000105619
ENSMUSP00000019939	ENSDARP00000012094
ENSMUSP00000021246	ENSDARP00000096134
ENSMUSP00000066244	ENSDARP00000006502
ENSMUSP00000090335	ENSDARP00000115424
ENSMUSP00000088271	ENSDARP00000059445
ENSMUSP00000020461	ENSDARP00000083101
ENSMUSP00000038110	ENSDARP00000126846
ENSMUSP00000108841	ENSDARP00000053545
ENSMUSP00000023289	ENSDARP00000086486
ENSMUSP00000071933	ENSDARP00000060183
ENSMUSP00000032413	ENSDARP00000019763
ENSMUSP00000114272	ENSDARP00000093642
ENSMUSP00000094916	ENSDARP00000112220
ENSMUSP00000108948	ENSDARP00000109350
ENSMUSP00000111405	ENSDARP00000098158
ENSMUSP00000111405	ENSDARP00000080214
ENSMUSP00000081714	ENSDARP00000103434
ENSMUSP00000081714	ENSDARP00000080529
ENSMUSP00000051468	ENSDARP00000126391
ENSMUSP00000060255	ENSDARP00000127636
ENSMUSP00000056147	ENSDARP00000103798
ENSMUSP00000101914	ENSDARP00000054019
ENSMUSP00000101914	ENSDARP00000115671
ENSMUSP00000064128	ENSDARP00000019858
ENSMUSP00000062016	ENSDARP00000103038
ENSMUSP00000009798	ENSDARP00000107933
ENSMUSP00000034802	ENSDARP00000054070
ENSMUSP00000034802	ENSDARP00000071346
ENSMUSP00000129483	ENSDARP00000118970
ENSMUSP00000056872	ENSDARP00000114520
ENSMUSP00000020767	ENSDARP00000063569
ENSMUSP00000062078	ENSDARP00000056244
ENSMUSP00000033938	ENSDARP00000017489
ENSMUSP00000000811	ENSDARP00000122855
ENSMUSP00000133065	ENSDARP00000127960
ENSMUSP00000116130	ENSDARP00000076697
ENSMUSP00000056099	ENSDARP00000116695
ENSMUSP00000040505	ENSDARP00000116160
ENSMUSP00000060424	ENSDARP00000057729
ENSMUSP00000129772	ENSDARP00000069661
ENSMUSP00000125840	ENSDARP00000127560
ENSMUSP00000125840	ENSDARP00000075195
ENSMUSP00000052776	ENSDARP00000008092
ENSMUSP00000042004	ENSDARP00000114441
ENSMUSP00000042004	ENSDARP00000114711
ENSMUSP00000031017	ENSDARP00000112244
ENSMUSP00000003640	ENSDARP00000114070
ENSMUSP00000021674	ENSDARP00000043297
ENSMUSP00000021674	ENSDARP00000105362
ENSMUSP00000021674	ENSDARP00000058705
ENSMUSP00000106906	ENSDARP00000050897
ENSMUSP00000080325	ENSDARP00000104186
ENSMUSP00000080325	ENSDARP00000128024
ENSMUSP00000044276	ENSDARP00000036851
ENSMUSP00000027247	ENSDARP00000012506
ENSMUSP00000131631	ENSDARP00000017670
ENSMUSP00000131631	ENSDARP00000062538
ENSMUSP00000110414	ENSDARP00000109109
ENSMUSP00000108090	ENSDARP00000080404
ENSMUSP00000108090	ENSDARP00000075049
ENSMUSP00000111963	ENSDARP00000071575
ENSMUSP00000111963	ENSDARP00000098914
ENSMUSP00000054338	ENSDARP00000106372
ENSMUSP00000017974	ENSDARP00000110039
ENSMUSP00000028259	ENSDARP00000013943
ENSMUSP00000098099	ENSDARP00000097712
ENSMUSP00000058348	ENSDARP00000122936
ENSMUSP00000058348	ENSDARP00000123297
ENSMUSP00000061517	ENSDARP00000102615
ENSMUSP00000054141	ENSDARP00000088338
ENSMUSP00000129418	ENSDARP00000123693
ENSMUSP00000057721	ENSDARP00000101000
ENSMUSP00000061643	ENSDARP00000033575
ENSMUSP00000034240	ENSDARP00000071718
ENSMUSP00000004294	ENSDARP00000059840
ENSMUSP00000137931	ENSDARP00000101095
ENSMUSP00000055599	ENSDARP00000076977
ENSMUSP00000019232	ENSDARP00000095198
ENSMUSP00000000834	ENSDARP00000074711
ENSMUSP00000108260	ENSDARP00000122155
ENSMUSP00000132501	ENSDARP00000085788
ENSMUSP00000111081	ENSDARP00000118847
ENSMUSP00000002172	ENSDARP00000009179
ENSMUSP00000088263	ENSDARP00000091872
ENSMUSP00000077466	ENSDARP00000065494
ENSMUSP00000104342	ENSDARP00000079636
ENSMUSP00000104342	ENSDARP00000050209
ENSMUSP00000132519	ENSDARP00000052917
ENSMUSP00000132519	ENSDARP00000071644
ENSMUSP00000096973	ENSDARP00000110985
ENSMUSP00000050275	ENSDARP00000099100
ENSMUSP00000099324	ENSDARP00000033638
ENSMUSP00000086835	ENSDARP00000127157
ENSMUSP00000075655	ENSDARP00000075769
ENSMUSP00000043562	ENSDARP00000111463
ENSMUSP00000043562	ENSDARP00000027776
ENSMUSP00000001080	ENSDARP00000099020
ENSMUSP00000139117	ENSDARP00000102219
ENSMUSP00000045478	ENSDARP00000122442
ENSMUSP00000045478	ENSDARP00000098349
ENSMUSP00000022782	ENSDARP00000071206
ENSMUSP00000114026	ENSDARP00000023594
ENSMUSP00000022916	ENSDARP00000101167
ENSMUSP00000054134	ENSDARP00000097850
ENSMUSP00000079395	ENSDARP00000107236
ENSMUSP00000127109	ENSDARP00000123046
ENSMUSP00000000828	ENSDARP00000064708
ENSMUSP00000038369	ENSDARP00000080869
ENSMUSP00000063264	ENSDARP00000107843
ENSMUSP00000019050	ENSDARP00000027028
ENSMUSP00000055297	ENSDARP00000122172
ENSMUSP00000021940	ENSDARP00000083123
ENSMUSP00000117200	ENSDARP00000109699
ENSMUSP00000117200	ENSDARP00000004922
ENSMUSP00000034308	ENSDARP00000095874
ENSMUSP00000029824	ENSDARP00000017189
ENSMUSP00000083242	ENSDARP00000106590
ENSMUSP00000031377	ENSDARP00000110098
ENSMUSP00000030279	ENSDARP00000051778
ENSMUSP00000108595	ENSDARP00000019179
ENSMUSP00000027502	ENSDARP00000106508
ENSMUSP00000026562	ENSDARP00000110359
ENSMUSP00000104939	ENSDARP00000051900
ENSMUSP00000061737	ENSDARP00000101211
ENSMUSP00000000394	ENSDARP00000104045
ENSMUSP00000072896	ENSDARP00000118274
ENSMUSP00000047529	ENSDARP00000040265
ENSMUSP00000027730	ENSDARP00000010347
ENSMUSP00000000445	ENSDARP00000109289
ENSMUSP00000072330	ENSDARP00000009713
ENSMUSP00000016143	ENSDARP00000077123
ENSMUSP00000016143	ENSDARP00000085962
ENSMUSP00000081263	ENSDARP00000104195
ENSMUSP00000006311	ENSDARP00000087625
ENSMUSP00000112715	ENSDARP00000079812
ENSMUSP00000099331	ENSDARP00000002994
ENSMUSP00000129157	ENSDARP00000092636
ENSMUSP00000041241	ENSDARP00000080411
ENSMUSP00000132338	ENSDARP00000104463
ENSMUSP00000081232	ENSDARP00000098422
ENSMUSP00000081232	ENSDARP00000081544
ENSMUSP00000132011	ENSDARP00000124637
ENSMUSP00000044371	ENSDARP00000061172
ENSMUSP00000029490	ENSDARP00000073256
ENSMUSP00000022813	ENSDARP00000109056
ENSMUSP00000104764	ENSDARP00000019154
ENSMUSP00000104294	ENSDARP00000072334
ENSMUSP00000052283	ENSDARP00000105565
ENSMUSP00000041232	ENSDARP00000056137
ENSMUSP00000025294	ENSDARP00000096452
ENSMUSP00000118221	ENSDARP00000075918
ENSMUSP00000028257	ENSDARP00000024892
ENSMUSP00000112638	ENSDARP00000033243
ENSMUSP00000022060	ENSDARP00000009990
ENSMUSP00000110724	ENSDARP00000082527
ENSMUSP00000110724	ENSDARP00000112624
ENSMUSP00000028859	ENSDARP00000121427
ENSMUSP00000063412	ENSDARP00000056744
ENSMUSP00000115772	ENSDARP00000110623
ENSMUSP00000124611	ENSDARP00000008312
ENSMUSP00000025805	ENSDARP00000115028
ENSMUSP00000030687	ENSDARP00000058458
ENSMUSP00000090287	ENSDARP00000058577
ENSMUSP00000041578	ENSDARP00000123862
ENSMUSP00000067325	ENSDARP00000100941
ENSMUSP00000054747	ENSDARP00000100140
ENSMUSP00000060771	ENSDARP00000127920
ENSMUSP00000040152	ENSDARP00000091859
ENSMUSP00000040152	ENSDARP00000068939
ENSMUSP00000084663	ENSDARP00000074181
ENSMUSP00000032462	ENSDARP00000105618
ENSMUSP00000062047	ENSDARP00000069215
ENSMUSP00000016452	ENSDARP00000069966
ENSMUSP00000078459	ENSDARP00000047451
ENSMUSP00000038139	ENSDARP00000126254
ENSMUSP00000038139	ENSDARP00000112191
ENSMUSP00000016125	ENSDARP00000109534
ENSMUSP00000016125	ENSDARP00000109176
ENSMUSP00000030033	ENSDARP00000121336
ENSMUSP00000030033	ENSDARP00000073748
ENSMUSP00000078682	ENSDARP00000059795
ENSMUSP00000109779	ENSDARP00000094761
ENSMUSP00000127709	ENSDARP00000091640
ENSMUSP00000028595	ENSDARP00000067516
ENSMUSP00000028595	ENSDARP00000071808
ENSMUSP00000113216	ENSDARP00000049675
ENSMUSP00000059291	ENSDARP00000079760
ENSMUSP00000131281	ENSDARP00000071548
ENSMUSP00000028583	ENSDARP00000037411
ENSMUSP00000020057	ENSDARP00000022617
ENSMUSP00000003971	ENSDARP00000112866
ENSMUSP00000037129	ENSDARP00000016803
ENSMUSP00000044098	ENSDARP00000095367
ENSMUSP00000044098	ENSDARP00000112925
ENSMUSP00000025476	ENSDARP00000114555
ENSMUSP00000017534	ENSDARP00000074827
ENSMUSP00000129491	ENSDARP00000083719
ENSMUSP00000042785	ENSDARP00000027924
ENSMUSP00000132659	ENSDARP00000105198
ENSMUSP00000001184	ENSDARP00000121877
ENSMUSP00000039071	ENSDARP00000059263
ENSMUSP00000021941	ENSDARP00000074553
ENSMUSP00000084507	ENSDARP00000075741
ENSMUSP00000084507	ENSDARP00000027521
ENSMUSP00000046705	ENSDARP00000060624
ENSMUSP00000020775	ENSDARP00000015065
ENSMUSP00000020775	ENSDARP00000108873
ENSMUSP00000008878	ENSDARP00000097710
ENSMUSP00000008878	ENSDARP00000097725
ENSMUSP00000061760	ENSDARP00000109506
ENSMUSP00000054823	ENSDARP00000073348
ENSMUSP00000019924	ENSDARP00000002357
ENSMUSP00000038014	ENSDARP00000094416
ENSMUSP00000072510	ENSDARP00000094479
ENSMUSP00000072510	ENSDARP00000090521
ENSMUSP00000058468	ENSDARP00000034396
ENSMUSP00000126854	ENSDARP00000097852
ENSMUSP00000126629	ENSDARP00000095054
ENSMUSP00000066287	ENSDARP00000060282
ENSMUSP00000031093	ENSDARP00000068362
ENSMUSP00000047656	ENSDARP00000083841
ENSMUSP00000047656	ENSDARP00000115340
ENSMUSP00000106160	ENSDARP00000125676
ENSMUSP00000059658	ENSDARP00000108443
ENSMUSP00000067448	ENSDARP00000102414
ENSMUSP00000067448	ENSDARP00000117598
ENSMUSP00000032719	ENSDARP00000098329
ENSMUSP00000067241	ENSDARP00000098796
ENSMUSP00000123509	ENSDARP00000124278
ENSMUSP00000123509	ENSDARP00000000488
ENSMUSP00000065877	ENSDARP00000109084
ENSMUSP00000022871	ENSDARP00000115190
ENSMUSP00000017153	ENSDARP00000078265
ENSMUSP00000000305	ENSDARP00000062401
ENSMUSP00000126674	ENSDARP00000120955
ENSMUSP00000037971	ENSDARP00000115246
ENSMUSP00000080521	ENSDARP00000101673
ENSMUSP00000080521	ENSDARP00000099963
ENSMUSP00000027897	ENSDARP00000071926
ENSMUSP00000073911	ENSDARP00000027046
ENSMUSP00000112534	ENSDARP00000018976
ENSMUSP00000137523	ENSDARP00000056080
ENSMUSP00000043167	ENSDARP00000031210
ENSMUSP00000124518	ENSDARP00000064732
ENSMUSP00000109175	ENSDARP00000125702
ENSMUSP00000093183	ENSDARP00000094348
ENSMUSP00000029252	ENSDARP00000084189
ENSMUSP00000042313	ENSDARP00000100942
ENSMUSP00000002081	ENSDARP00000125735
ENSMUSP00000082941	ENSDARP00000069134
ENSMUSP00000129513	ENSDARP00000110566
ENSMUSP00000101857	ENSDARP00000106447
ENSMUSP00000057849	ENSDARP00000059326
ENSMUSP00000057849	ENSDARP00000112876
ENSMUSP00000048969	ENSDARP00000073475
ENSMUSP00000060124	ENSDARP00000123846
ENSMUSP00000040168	ENSDARP00000106584
ENSMUSP00000096769	ENSDARP00000111199
ENSMUSP00000108961	ENSDARP00000103408
ENSMUSP00000051709	ENSDARP00000033788
ENSMUSP00000033920	ENSDARP00000015588
ENSMUSP00000085264	ENSDARP00000067620
ENSMUSP00000063762	ENSDARP00000128756
ENSMUSP00000047980	ENSDARP00000073103
ENSMUSP00000047980	ENSDARP00000038193
ENSMUSP00000096415	ENSDARP00000073136
ENSMUSP00000125274	ENSDARP00000042275
ENSMUSP00000100009	ENSDARP00000086634
ENSMUSP00000092900	ENSDARP00000105484
ENSMUSP00000092900	ENSDARP00000094840
ENSMUSP00000088227	ENSDARP00000077648
ENSMUSP00000088227	ENSDARP00000075158
ENSMUSP00000028469	ENSDARP00000096925
ENSMUSP00000028469	ENSDARP00000076274
ENSMUSP00000049683	ENSDARP00000114597
ENSMUSP00000034015	ENSDARP00000091590
ENSMUSP00000035240	ENSDARP00000060192
ENSMUSP00000042464	ENSDARP00000076434
ENSMUSP00000025127	ENSDARP00000041380
ENSMUSP00000064839	ENSDARP00000121369
ENSMUSP00000002625	ENSDARP00000065879
ENSMUSP00000047393	ENSDARP00000095079
ENSMUSP00000020768	ENSDARP00000074719
ENSMUSP00000101614	ENSDARP00000003013
ENSMUSP00000099342	ENSDARP00000085363
ENSMUSP00000118588	ENSDARP00000052364
ENSMUSP00000069850	ENSDARP00000062701
ENSMUSP00000096129	ENSDARP00000052365
ENSMUSP00000087960	ENSDARP00000024947
ENSMUSP00000087960	ENSDARP00000046217
ENSMUSP00000109938	ENSDARP00000067933
ENSMUSP00000113395	ENSDARP00000101844
ENSMUSP00000113051	ENSDARP00000034038
ENSMUSP00000027370	ENSDARP00000095538
ENSMUSP00000094164	ENSDARP00000071951
ENSMUSP00000079929	ENSDARP00000042099
ENSMUSP00000079929	ENSDARP00000034858
ENSMUSP00000039443	ENSDARP00000008510
ENSMUSP00000107899	ENSDARP00000061036
ENSMUSP00000102891	ENSDARP00000071406
ENSMUSP00000007236	ENSDARP00000023845
ENSMUSP00000007236	ENSDARP00000107652
ENSMUSP00000057355	ENSDARP00000057971
ENSMUSP00000000349	ENSDARP00000058661
ENSMUSP00000015435	ENSDARP00000111451
ENSMUSP00000062996	ENSDARP00000009258
ENSMUSP00000031281	ENSDARP00000079802
ENSMUSP00000031281	ENSDARP00000120305
ENSMUSP00000023464	ENSDARP00000082836
ENSMUSP00000033769	ENSDARP00000118154
ENSMUSP00000020448	ENSDARP00000067130
ENSMUSP00000074471	ENSDARP00000109755
ENSMUSP00000037561	ENSDARP00000077740
ENSMUSP00000101050	ENSDARP00000049464
ENSMUSP00000091595	ENSDARP00000100679
ENSMUSP00000058077	ENSDARP00000085375
ENSMUSP00000003274	ENSDARP00000070155
ENSMUSP00000100026	ENSDARP00000114970
ENSMUSP00000029559	ENSDARP00000094033
ENSMUSP00000107551	ENSDARP00000073572
ENSMUSP00000076856	ENSDARP00000124594
ENSMUSP00000076856	ENSDARP00000101759
ENSMUSP00000017961	ENSDARP00000043428
ENSMUSP00000039072	ENSDARP00000089852
ENSMUSP00000039072	ENSDARP00000075936
ENSMUSP00000026357	ENSDARP00000048613
ENSMUSP00000026357	ENSDARP00000077277
ENSMUSP00000087713	ENSDARP00000118703
ENSMUSP00000087713	ENSDARP00000125103
ENSMUSP00000022292	ENSDARP00000103191
ENSMUSP00000040647	ENSDARP00000099567
ENSMUSP00000004770	ENSDARP00000089792
ENSMUSP00000006151	ENSDARP00000050527
ENSMUSP00000006151	ENSDARP00000073055
ENSMUSP00000030036	ENSDARP00000100708
ENSMUSP00000128473	ENSDARP00000108179
ENSMUSP00000124673	ENSDARP00000112124
ENSMUSP00000033652	ENSDARP00000072664
ENSMUSP00000106981	ENSDARP00000089068
ENSMUSP00000044168	ENSDARP00000107643
ENSMUSP00000044168	ENSDARP00000057421
ENSMUSP00000038430	ENSDARP00000021266
ENSMUSP00000009713	ENSDARP00000099485
ENSMUSP00000104335	ENSDARP00000126876
ENSMUSP00000127816	ENSDARP00000128910
ENSMUSP00000127816	ENSDARP00000122562
ENSMUSP00000057916	ENSDARP00000098656
ENSMUSP00000057989	ENSDARP00000010990
ENSMUSP00000107863	ENSDARP00000076483
ENSMUSP00000102538	ENSDARP00000096012
ENSMUSP00000102538	ENSDARP00000065032
ENSMUSP00000020223	ENSDARP00000028958
ENSMUSP00000106747	ENSDARP00000045658
ENSMUSP00000077532	ENSDARP00000074466
ENSMUSP00000077532	ENSDARP00000121481
ENSMUSP00000041202	ENSDARP00000037677
ENSMUSP00000058941	ENSDARP00000100688
ENSMUSP00000030464	ENSDARP00000040333
ENSMUSP00000125700	ENSDARP00000059343
ENSMUSP00000093962	ENSDARP00000109627
ENSMUSP00000112019	ENSDARP00000057501
ENSMUSP00000112708	ENSDARP00000003481
ENSMUSP00000075429	ENSDARP00000077802
ENSMUSP00000028332	ENSDARP00000028345
ENSMUSP00000107848	ENSDARP00000110639
ENSMUSP00000076160	ENSDARP00000101197
ENSMUSP00000130177	ENSDARP00000086420
ENSMUSP00000049404	ENSDARP00000102401
ENSMUSP00000047157	ENSDARP00000110866
ENSMUSP00000108046	ENSDARP00000000618
ENSMUSP00000101686	ENSDARP00000084183
ENSMUSP00000101686	ENSDARP00000080722
ENSMUSP00000130560	ENSDARP00000096817
ENSMUSP00000026209	ENSDARP00000127379
ENSMUSP00000132922	ENSDARP00000105911
ENSMUSP00000038532	ENSDARP00000094406
ENSMUSP00000058521	ENSDARP00000062291
ENSMUSP00000085416	ENSDARP00000102117
ENSMUSP00000082971	ENSDARP00000045947
ENSMUSP00000055374	ENSDARP00000109040
ENSMUSP00000003369	ENSDARP00000107088
ENSMUSP00000088217	ENSDARP00000042754
ENSMUSP00000005829	ENSDARP00000048721
ENSMUSP00000005829	ENSDARP00000124263
ENSMUSP00000083747	ENSDARP00000093644
ENSMUSP00000036690	ENSDARP00000100886
ENSMUSP00000036690	ENSDARP00000100747
ENSMUSP00000030081	ENSDARP00000100545
ENSMUSP00000001126	ENSDARP00000032054
ENSMUSP00000117030	ENSDARP00000056279
ENSMUSP00000117030	ENSDARP00000029635
ENSMUSP00000059801	ENSDARP00000023022
ENSMUSP00000059801	ENSDARP00000110274
ENSMUSP00000048904	ENSDARP00000111022
ENSMUSP00000023559	ENSDARP00000093211
ENSMUSP00000029610	ENSDARP00000050602
ENSMUSP00000109366	ENSDARP00000116080
ENSMUSP00000104837	ENSDARP00000015024
ENSMUSP00000058251	ENSDARP00000112509
ENSMUSP00000062782	ENSDARP00000122666
ENSMUSP00000000449	ENSDARP00000016210
ENSMUSP00000106315	ENSDARP00000101097
ENSMUSP00000022543	ENSDARP00000088447
ENSMUSP00000107775	ENSDARP00000102225
ENSMUSP00000042515	ENSDARP00000098126
ENSMUSP00000103434	ENSDARP00000099487
ENSMUSP00000092769	ENSDARP00000025776
ENSMUSP00000047926	ENSDARP00000023792
ENSMUSP00000108928	ENSDARP00000045808
ENSMUSP00000097097	ENSDARP00000000005
ENSMUSP00000097097	ENSDARP00000040034
ENSMUSP00000107370	ENSDARP00000040537
ENSMUSP00000107370	ENSDARP00000107582
ENSMUSP00000032069	ENSDARP00000099313
ENSMUSP00000030784	ENSDARP00000109004
ENSMUSP00000030784	ENSDARP00000122431
ENSMUSP00000132499	ENSDARP00000016733
ENSMUSP00000080342	ENSDARP00000114828
ENSMUSP00000080342	ENSDARP00000112412
ENSMUSP00000022507	ENSDARP00000093111
ENSMUSP00000030623	ENSDARP00000020522
ENSMUSP00000019638	ENSDARP00000017850
ENSMUSP00000101833	ENSDARP00000122887
ENSMUSP00000040005	ENSDARP00000058379
ENSMUSP00000107210	ENSDARP00000092857
ENSMUSP00000067779	ENSDARP00000107378
ENSMUSP00000070583	ENSDARP00000129564
ENSMUSP00000070583	ENSDARP00000116133
ENSMUSP00000118610	ENSDARP00000114217
ENSMUSP00000044693	ENSDARP00000013643
ENSMUSP00000044693	ENSDARP00000109017
ENSMUSP00000038801	ENSDARP00000098991
ENSMUSP00000038801	ENSDARP00000063174
ENSMUSP00000004683	ENSDARP00000118341
ENSMUSP00000004683	ENSDARP00000076235
ENSMUSP00000011152	ENSDARP00000003485
ENSMUSP00000076961	ENSDARP00000119527
ENSMUSP00000013851	ENSDARP00000067853
ENSMUSP00000013851	ENSDARP00000093501
ENSMUSP00000096356	ENSDARP00000112471
ENSMUSP00000008297	ENSDARP00000104134
ENSMUSP00000035027	ENSDARP00000080111
ENSMUSP00000035027	ENSDARP00000080110
ENSMUSP00000088297	ENSDARP00000102111
ENSMUSP00000088297	ENSDARP00000075341
ENSMUSP00000099412	ENSDARP00000055563
ENSMUSP00000043618	ENSDARP00000080391
ENSMUSP00000028593	ENSDARP00000125700
ENSMUSP00000038947	ENSDARP00000100475
ENSMUSP00000109659	ENSDARP00000105604
ENSMUSP00000041920	ENSDARP00000084002
ENSMUSP00000041920	ENSDARP00000078392
ENSMUSP00000125993	ENSDARP00000077150
ENSMUSP00000079548	ENSDARP00000040726
ENSMUSP00000079548	ENSDARP00000095151
ENSMUSP00000058264	ENSDARP00000047088
ENSMUSP00000058264	ENSDARP00000106742
ENSMUSP00000079900	ENSDARP00000109320
ENSMUSP00000079900	ENSDARP00000120661
ENSMUSP00000118322	ENSDARP00000105074
ENSMUSP00000001125	ENSDARP00000122490
ENSMUSP00000032924	ENSDARP00000065806
ENSMUSP00000103912	ENSDARP00000060934
ENSMUSP00000110526	ENSDARP00000101753
ENSMUSP00000085763	ENSDARP00000107016
ENSMUSP00000053616	ENSDARP00000124191
ENSMUSP00000031311	ENSDARP00000089270
ENSMUSP00000084577	ENSDARP00000110364
ENSMUSP00000084577	ENSDARP00000053840
ENSMUSP00000058344	ENSDARP00000084303
ENSMUSP00000023806	ENSDARP00000129308
ENSMUSP00000023214	ENSDARP00000042516
ENSMUSP00000023214	ENSDARP00000071653
ENSMUSP00000067027	ENSDARP00000087679
ENSMUSP00000053908	ENSDARP00000074579
ENSMUSP00000057635	ENSDARP00000103821
ENSMUSP00000034466	ENSDARP00000103920
ENSMUSP00000033979	ENSDARP00000023907
ENSMUSP00000018311	ENSDARP00000007948
ENSMUSP00000037991	ENSDARP00000066788
ENSMUSP00000046636	ENSDARP00000106674
ENSMUSP00000137093	ENSDARP00000124963
ENSMUSP00000137093	ENSDARP00000043700
ENSMUSP00000071704	ENSDARP00000055306
ENSMUSP00000050353	ENSDARP00000069236
ENSMUSP00000097919	ENSDARP00000105066
ENSMUSP00000097919	ENSDARP00000106770
ENSMUSP00000056642	ENSDARP00000036969
ENSMUSP00000136912	ENSDARP00000072289
ENSMUSP00000113964	ENSDARP00000114768
ENSMUSP00000113964	ENSDARP00000110288
ENSMUSP00000009667	ENSDARP00000104974
ENSMUSP00000007814	ENSDARP00000032748
ENSMUSP00000053120	ENSDARP00000105420
ENSMUSP00000043108	ENSDARP00000102589
ENSMUSP00000110636	ENSDARP00000108298
ENSMUSP00000110636	ENSDARP00000089498
ENSMUSP00000092019	ENSDARP00000059731
ENSMUSP00000021810	ENSDARP00000066371
ENSMUSP00000041539	ENSDARP00000119345
ENSMUSP00000084095	ENSDARP00000059212
ENSMUSP00000040331	ENSDARP00000048437
ENSMUSP00000109653	ENSDARP00000109366
ENSMUSP00000059783	ENSDARP00000107614
ENSMUSP00000044936	ENSDARP00000115010
ENSMUSP00000044936	ENSDARP00000017195
ENSMUSP00000081285	ENSDARP00000026470
ENSMUSP00000032856	ENSDARP00000006882
ENSMUSP00000112595	ENSDARP00000088981
ENSMUSP00000107697	ENSDARP00000027611
ENSMUSP00000098097	ENSDARP00000128495
ENSMUSP00000090293	ENSDARP00000129239
ENSMUSP00000090293	ENSDARP00000123551
ENSMUSP00000066556	ENSDARP00000086285
ENSMUSP00000046877	ENSDARP00000113718
ENSMUSP00000065721	ENSDARP00000066923
ENSMUSP00000129205	ENSDARP00000109057
ENSMUSP00000081043	ENSDARP00000085589
ENSMUSP00000102976	ENSDARP00000080685
ENSMUSP00000037233	ENSDARP00000095560
ENSMUSP00000037233	ENSDARP00000005233
ENSMUSP00000127068	ENSDARP00000087373
ENSMUSP00000030724	ENSDARP00000093160
ENSMUSP00000097515	ENSDARP00000127233
ENSMUSP00000034507	ENSDARP00000081388
ENSMUSP00000041337	ENSDARP00000070190
ENSMUSP00000054840	ENSDARP00000102765
ENSMUSP00000059503	ENSDARP00000108041
ENSMUSP00000059503	ENSDARP00000048854
ENSMUSP00000082694	ENSDARP00000084492
ENSMUSP00000082694	ENSDARP00000100524
ENSMUSP00000102559	ENSDARP00000118870
ENSMUSP00000073789	ENSDARP00000043095
ENSMUSP00000022858	ENSDARP00000109106
ENSMUSP00000072121	ENSDARP00000051523
ENSMUSP00000132190	ENSDARP00000059368
ENSMUSP00000029269	ENSDARP00000005262
ENSMUSP00000026891	ENSDARP00000063617
ENSMUSP00000029316	ENSDARP00000090326
ENSMUSP00000031622	ENSDARP00000055063
ENSMUSP00000031622	ENSDARP00000096752
ENSMUSP00000005860	ENSDARP00000119857
ENSMUSP00000005860	ENSDARP00000113048
ENSMUSP00000030551	ENSDARP00000117214
ENSMUSP00000033547	ENSDARP00000054848
ENSMUSP00000116271	ENSDARP00000108316
ENSMUSP00000079693	ENSDARP00000086140
ENSMUSP00000079693	ENSDARP00000120819
ENSMUSP00000109291	ENSDARP00000019368
ENSMUSP00000001720	ENSDARP00000092246
ENSMUSP00000034150	ENSDARP00000116730
ENSMUSP00000009234	ENSDARP00000122116
ENSMUSP00000044262	ENSDARP00000104864
ENSMUSP00000001415	ENSDARP00000070289
ENSMUSP00000099950	ENSDARP00000075348
ENSMUSP00000039663	ENSDARP00000003841
ENSMUSP00000034472	ENSDARP00000082979
ENSMUSP00000034472	ENSDARP00000105236
ENSMUSP00000030709	ENSDARP00000124218
ENSMUSP00000020022	ENSDARP00000069581
ENSMUSP00000042187	ENSDARP00000124101
ENSMUSP00000040045	ENSDARP00000123657
ENSMUSP00000130636	ENSDARP00000081043
ENSMUSP00000121493	ENSDARP00000102628
ENSMUSP00000089051	ENSDARP00000012776
ENSMUSP00000085499	ENSDARP00000096556
ENSMUSP00000013559	ENSDARP00000082159
ENSMUSP00000019503	ENSDARP00000100472
ENSMUSP00000029196	ENSDARP00000104821
ENSMUSP00000043962	ENSDARP00000053530
ENSMUSP00000057962	ENSDARP00000109215
ENSMUSP00000134222	ENSDARP00000098515
ENSMUSP00000089463	ENSDARP00000090749
ENSMUSP00000017576	ENSDARP00000126058
ENSMUSP00000049970	ENSDARP00000107099
ENSMUSP00000000058	ENSDARP00000068216
ENSMUSP00000007799	ENSDARP00000061075
ENSMUSP00000091870	ENSDARP00000027966
ENSMUSP00000063108	ENSDARP00000097622
ENSMUSP00000063108	ENSDARP00000107490
ENSMUSP00000029761	ENSDARP00000120440
ENSMUSP00000029761	ENSDARP00000049927
ENSMUSP00000087955	ENSDARP00000060575
ENSMUSP00000087955	ENSDARP00000096413
ENSMUSP00000087950	ENSDARP00000096458
ENSMUSP00000087950	ENSDARP00000010568
ENSMUSP00000046003	ENSDARP00000124791
ENSMUSP00000088047	ENSDARP00000108464
ENSMUSP00000091151	ENSDARP00000033648
ENSMUSP00000036797	ENSDARP00000060005
ENSMUSP00000061408	ENSDARP00000114921
ENSMUSP00000104506	ENSDARP00000054735
ENSMUSP00000106128	ENSDARP00000128178
ENSMUSP00000021870	ENSDARP00000125087
ENSMUSP00000037834	ENSDARP00000020170
ENSMUSP00000069685	ENSDARP00000084452
ENSMUSP00000069685	ENSDARP00000105699
ENSMUSP00000026284	ENSDARP00000122306
ENSMUSP00000045156	ENSDARP00000109910
ENSMUSP00000019135	ENSDARP00000121593
ENSMUSP00000019135	ENSDARP00000076415
ENSMUSP00000035992	ENSDARP00000038214
ENSMUSP00000076459	ENSDARP00000105530
ENSMUSP00000068258	ENSDARP00000127735
ENSMUSP00000068258	ENSDARP00000088314
ENSMUSP00000105140	ENSDARP00000081860
ENSMUSP00000059864	ENSDARP00000096327
ENSMUSP00000022099	ENSDARP00000094631
ENSMUSP00000022099	ENSDARP00000012087
ENSMUSP00000128223	ENSDARP00000105876
ENSMUSP00000075587	ENSDARP00000106132
ENSMUSP00000133159	ENSDARP00000067167
ENSMUSP00000002080	ENSDARP00000003380
ENSMUSP00000002080	ENSDARP00000112128
ENSMUSP00000109190	ENSDARP00000086185
ENSMUSP00000092283	ENSDARP00000060701
ENSMUSP00000044543	ENSDARP00000103159
ENSMUSP00000026134	ENSDARP00000070556
ENSMUSP00000072894	ENSDARP00000049502
ENSMUSP00000066403	ENSDARP00000123656
ENSMUSP00000034239	ENSDARP00000024623
ENSMUSP00000114968	ENSDARP00000054234
ENSMUSP00000108075	ENSDARP00000120586
ENSMUSP00000035328	ENSDARP00000129827
ENSMUSP00000071619	ENSDARP00000087335
ENSMUSP00000105000	ENSDARP00000061737
ENSMUSP00000029170	ENSDARP00000068355
ENSMUSP00000034091	ENSDARP00000067923
ENSMUSP00000022701	ENSDARP00000021737
ENSMUSP00000048877	ENSDARP00000118376
ENSMUSP00000027777	ENSDARP00000008364
ENSMUSP00000021550	ENSDARP00000057376
ENSMUSP00000040853	ENSDARP00000077706
ENSMUSP00000029574	ENSDARP00000084823
ENSMUSP00000032218	ENSDARP00000004624
ENSMUSP00000065146	ENSDARP00000092387
ENSMUSP00000034650	ENSDARP00000104288
ENSMUSP00000068374	ENSDARP00000079577
ENSMUSP00000019405	ENSDARP00000080499
ENSMUSP00000019405	ENSDARP00000111239
ENSMUSP00000099599	ENSDARP00000117350
ENSMUSP00000022727	ENSDARP00000017119
ENSMUSP00000119872	ENSDARP00000128675
ENSMUSP00000027800	ENSDARP00000104030
ENSMUSP00000035031	ENSDARP00000102719
ENSMUSP00000041110	ENSDARP00000004144
ENSMUSP00000020000	ENSDARP00000058796
ENSMUSP00000048229	ENSDARP00000129811
ENSMUSP00000021347	ENSDARP00000007196
ENSMUSP00000098893	ENSDARP00000076899
ENSMUSP00000080280	ENSDARP00000103061
ENSMUSP00000080280	ENSDARP00000103566
ENSMUSP00000047564	ENSDARP00000111947
ENSMUSP00000047564	ENSDARP00000072337
ENSMUSP00000071231	ENSDARP00000013286
ENSMUSP00000001279	ENSDARP00000004943
ENSMUSP00000112539	ENSDARP00000109804
ENSMUSP00000112539	ENSDARP00000059954
ENSMUSP00000003152	ENSDARP00000067735
ENSMUSP00000028758	ENSDARP00000062899
ENSMUSP00000003850	ENSDARP00000088337
ENSMUSP00000003850	ENSDARP00000119462
ENSMUSP00000083892	ENSDARP00000128208
ENSMUSP00000114852	ENSDARP00000075472
ENSMUSP00000053553	ENSDARP00000071521
ENSMUSP00000092761	ENSDARP00000104230
ENSMUSP00000101129	ENSDARP00000004889
ENSMUSP00000096214	ENSDARP00000029203
ENSMUSP00000015456	ENSDARP00000028333
ENSMUSP00000015456	ENSDARP00000007424
ENSMUSP00000044034	ENSDARP00000124409
ENSMUSP00000044034	ENSDARP00000063995
ENSMUSP00000107804	ENSDARP00000003665
ENSMUSP00000077138	ENSDARP00000093347
ENSMUSP00000041671	ENSDARP00000113461
ENSMUSP00000041671	ENSDARP00000084498
ENSMUSP00000069444	ENSDARP00000035581
ENSMUSP00000066040	ENSDARP00000056419
ENSMUSP00000006544	ENSDARP00000020361
ENSMUSP00000090617	ENSDARP00000051391
ENSMUSP00000044418	ENSDARP00000080999
ENSMUSP00000032994	ENSDARP00000009970
ENSMUSP00000006235	ENSDARP00000071885
ENSMUSP00000006235	ENSDARP00000088034
ENSMUSP00000101620	ENSDARP00000109124
ENSMUSP00000018313	ENSDARP00000063007
ENSMUSP00000026156	ENSDARP00000022107
ENSMUSP00000066256	ENSDARP00000099262
ENSMUSP00000050592	ENSDARP00000012447
ENSMUSP00000069488	ENSDARP00000109375
ENSMUSP00000029766	ENSDARP00000104233
ENSMUSP00000065254	ENSDARP00000005251
ENSMUSP00000136503	ENSDARP00000060344
ENSMUSP00000039313	ENSDARP00000003564
ENSMUSP00000038166	ENSDARP00000069982
ENSMUSP00000060225	ENSDARP00000006712
ENSMUSP00000104864	ENSDARP00000088296
ENSMUSP00000104864	ENSDARP00000064965
ENSMUSP00000125749	ENSDARP00000109893
ENSMUSP00000041052	ENSDARP00000078938
ENSMUSP00000058954	ENSDARP00000060953
ENSMUSP00000063795	ENSDARP00000070706
ENSMUSP00000060844	ENSDARP00000003269
ENSMUSP00000060844	ENSDARP00000117614
ENSMUSP00000067085	ENSDARP00000022483
ENSMUSP00000067085	ENSDARP00000110181
ENSMUSP00000093460	ENSDARP00000105872
ENSMUSP00000000910	ENSDARP00000091863
ENSMUSP00000028511	ENSDARP00000041857
ENSMUSP00000005406	ENSDARP00000029449
ENSMUSP00000005406	ENSDARP00000072374
ENSMUSP00000133222	ENSDARP00000101724
ENSMUSP00000061493	ENSDARP00000085782
ENSMUSP00000079107	ENSDARP00000123249
ENSMUSP00000079107	ENSDARP00000011459
ENSMUSP00000032560	ENSDARP00000011222
ENSMUSP00000032560	ENSDARP00000074081
ENSMUSP00000003035	ENSDARP00000068639
ENSMUSP00000037136	ENSDARP00000105116
ENSMUSP00000091532	ENSDARP00000099634
ENSMUSP00000091532	ENSDARP00000102572
ENSMUSP00000101940	ENSDARP00000098597
ENSMUSP00000021052	ENSDARP00000104597
ENSMUSP00000023759	ENSDARP00000009407
ENSMUSP00000091301	ENSDARP00000115000
ENSMUSP00000027688	ENSDARP00000074501
ENSMUSP00000026902	ENSDARP00000129617
ENSMUSP00000128840	ENSDARP00000101212
ENSMUSP00000112930	ENSDARP00000093744
ENSMUSP00000113115	ENSDARP00000100863
ENSMUSP00000050995	ENSDARP00000099375
ENSMUSP00000106013	ENSDARP00000122491
ENSMUSP00000133356	ENSDARP00000099219
ENSMUSP00000027186	ENSDARP00000098390
ENSMUSP00000021410	ENSDARP00000064553
ENSMUSP00000112266	ENSDARP00000112103
ENSMUSP00000040977	ENSDARP00000109055
ENSMUSP00000088176	ENSDARP00000118603
ENSMUSP00000080881	ENSDARP00000114621
ENSMUSP00000051092	ENSDARP00000021165
ENSMUSP00000051092	ENSDARP00000104119
ENSMUSP00000074066	ENSDARP00000041034
ENSMUSP00000074066	ENSDARP00000118861
ENSMUSP00000087608	ENSDARP00000011585
ENSMUSP00000028430	ENSDARP00000034555
ENSMUSP00000059330	ENSDARP00000114195
ENSMUSP00000101412	ENSDARP00000098999
ENSMUSP00000101412	ENSDARP00000100192
ENSMUSP00000053112	ENSDARP00000108259
ENSMUSP00000029730	ENSDARP00000022305
ENSMUSP00000044361	ENSDARP00000107618
ENSMUSP00000086366	ENSDARP00000023313
ENSMUSP00000022709	ENSDARP00000052422
ENSMUSP00000103742	ENSDARP00000097465
ENSMUSP00000025295	ENSDARP00000090302
ENSMUSP00000022242	ENSDARP00000117091
ENSMUSP00000029876	ENSDARP00000045189
ENSMUSP00000003754	ENSDARP00000060159
ENSMUSP00000003754	ENSDARP00000052801
ENSMUSP00000072276	ENSDARP00000051786
ENSMUSP00000028533	ENSDARP00000009358
ENSMUSP00000029450	ENSDARP00000108432
ENSMUSP00000057815	ENSDARP00000065198
ENSMUSP00000021552	ENSDARP00000011150
ENSMUSP00000021552	ENSDARP00000025205
ENSMUSP00000135040	ENSDARP00000117760
ENSMUSP00000008957	ENSDARP00000031737
ENSMUSP00000022057	ENSDARP00000088060
ENSMUSP00000108455	ENSDARP00000103338
ENSMUSP00000103983	ENSDARP00000109970
ENSMUSP00000037808	ENSDARP00000005746
ENSMUSP00000120414	ENSDARP00000107692
ENSMUSP00000026548	ENSDARP00000127308
ENSMUSP00000047616	ENSDARP00000069034
ENSMUSP00000026900	ENSDARP00000056621
ENSMUSP00000014691	ENSDARP00000059208
ENSMUSP00000109140	ENSDARP00000006309
ENSMUSP00000085906	ENSDARP00000104665
ENSMUSP00000078047	ENSDARP00000079486
ENSMUSP00000096876	ENSDARP00000099105
ENSMUSP00000096877	ENSDARP00000124069
ENSMUSP00000025253	ENSDARP00000043775
ENSMUSP00000138433	ENSDARP00000074739
ENSMUSP00000102047	ENSDARP00000057982
ENSMUSP00000022678	ENSDARP00000110998
ENSMUSP00000064943	ENSDARP00000077137
ENSMUSP00000017945	ENSDARP00000126347
ENSMUSP00000031167	ENSDARP00000105846
ENSMUSP00000076418	ENSDARP00000085899
ENSMUSP00000099494	ENSDARP00000100185
ENSMUSP00000033427	ENSDARP00000008665
ENSMUSP00000015449	ENSDARP00000046840
ENSMUSP00000015449	ENSDARP00000076236
ENSMUSP00000001319	ENSDARP00000010432
ENSMUSP00000050716	ENSDARP00000024428
ENSMUSP00000029476	ENSDARP00000114891
ENSMUSP00000039568	ENSDARP00000098887
ENSMUSP00000077628	ENSDARP00000087023
ENSMUSP00000061410	ENSDARP00000129797
ENSMUSP00000064521	ENSDARP00000126242
ENSMUSP00000046512	ENSDARP00000101151
ENSMUSP00000022744	ENSDARP00000124666
ENSMUSP00000085650	ENSDARP00000091125
ENSMUSP00000023065	ENSDARP00000072746
ENSMUSP00000078490	ENSDARP00000053846
ENSMUSP00000029435	ENSDARP00000090466
ENSMUSP00000100053	ENSDARP00000067187
ENSMUSP00000138290	ENSDARP00000070357
ENSMUSP00000089388	ENSDARP00000023365
ENSMUSP00000021641	ENSDARP00000029663
ENSMUSP00000021641	ENSDARP00000112946
ENSMUSP00000104785	ENSDARP00000097577
ENSMUSP00000031029	ENSDARP00000040190
ENSMUSP00000041563	ENSDARP00000127760
ENSMUSP00000060143	ENSDARP00000084963
ENSMUSP00000105491	ENSDARP00000009879
ENSMUSP00000062734	ENSDARP00000104632
ENSMUSP00000099609	ENSDARP00000018738
ENSMUSP00000005188	ENSDARP00000068132
ENSMUSP00000083490	ENSDARP00000121820
ENSMUSP00000003183	ENSDARP00000092872
ENSMUSP00000031359	ENSDARP00000104278
ENSMUSP00000071191	ENSDARP00000009463
ENSMUSP00000094515	ENSDARP00000073841
ENSMUSP00000069872	ENSDARP00000054673
ENSMUSP00000069872	ENSDARP00000053915
ENSMUSP00000125912	ENSDARP00000105848
ENSMUSP00000111032	ENSDARP00000101483
ENSMUSP00000041902	ENSDARP00000108901
ENSMUSP00000039955	ENSDARP00000099237
ENSMUSP00000011262	ENSDARP00000120825
ENSMUSP00000126405	ENSDARP00000034149
ENSMUSP00000126405	ENSDARP00000088509
ENSMUSP00000124354	ENSDARP00000101872
ENSMUSP00000087049	ENSDARP00000115297
ENSMUSP00000096203	ENSDARP00000101295
ENSMUSP00000022881	ENSDARP00000099481
ENSMUSP00000095300	ENSDARP00000086709
ENSMUSP00000075916	ENSDARP00000101531
ENSMUSP00000113540	ENSDARP00000068393
ENSMUSP00000022164	ENSDARP00000123268
ENSMUSP00000075140	ENSDARP00000005892
ENSMUSP00000113881	ENSDARP00000127243
ENSMUSP00000113881	ENSDARP00000129098
ENSMUSP00000023737	ENSDARP00000053870
ENSMUSP00000100561	ENSDARP00000100797
ENSMUSP00000100561	ENSDARP00000101276
ENSMUSP00000138351	ENSDARP00000077390
ENSMUSP00000058152	ENSDARP00000110269
ENSMUSP00000035083	ENSDARP00000100359
ENSMUSP00000048148	ENSDARP00000100517
ENSMUSP00000073004	ENSDARP00000095271
ENSMUSP00000048267	ENSDARP00000113433
ENSMUSP00000031317	ENSDARP00000002041
ENSMUSP00000112717	ENSDARP00000085784
ENSMUSP00000025050	ENSDARP00000061734
ENSMUSP00000025050	ENSDARP00000061712
ENSMUSP00000102034	ENSDARP00000098708
ENSMUSP00000102034	ENSDARP00000113396
ENSMUSP00000095174	ENSDARP00000112197
ENSMUSP00000073541	ENSDARP00000101967
ENSMUSP00000005003	ENSDARP00000015055
ENSMUSP00000025713	ENSDARP00000042161
ENSMUSP00000042803	ENSDARP00000073397
ENSMUSP00000042803	ENSDARP00000081369
ENSMUSP00000041581	ENSDARP00000072702
ENSMUSP00000118729	ENSDARP00000112667
ENSMUSP00000024701	ENSDARP00000100899
ENSMUSP00000038754	ENSDARP00000109848
ENSMUSP00000004943	ENSDARP00000040382
ENSMUSP00000004508	ENSDARP00000119402
ENSMUSP00000107530	ENSDARP00000107880
ENSMUSP00000074771	ENSDARP00000073535
ENSMUSP00000117040	ENSDARP00000088481
ENSMUSP00000052144	ENSDARP00000098109
ENSMUSP00000117533	ENSDARP00000103050
ENSMUSP00000086167	ENSDARP00000092287
ENSMUSP00000086167	ENSDARP00000066960
ENSMUSP00000073402	ENSDARP00000074509
ENSMUSP00000054546	ENSDARP00000123618
ENSMUSP00000060394	ENSDARP00000109831
ENSMUSP00000060394	ENSDARP00000017482
ENSMUSP00000030606	ENSDARP00000050201
ENSMUSP00000132646	ENSDARP00000069025
ENSMUSP00000132646	ENSDARP00000066385
ENSMUSP00000064886	ENSDARP00000114015
ENSMUSP00000064886	ENSDARP00000084810
ENSMUSP00000033927	ENSDARP00000065670
ENSMUSP00000076844	ENSDARP00000100145
ENSMUSP00000129811	ENSDARP00000080968
ENSMUSP00000093382	ENSDARP00000075860
ENSMUSP00000019994	ENSDARP00000075872
ENSMUSP00000023494	ENSDARP00000092923
ENSMUSP00000021271	ENSDARP00000007258
ENSMUSP00000021271	ENSDARP00000091241
ENSMUSP00000027687	ENSDARP00000107045
ENSMUSP00000025702	ENSDARP00000015938
ENSMUSP00000019379	ENSDARP00000100510
ENSMUSP00000037447	ENSDARP00000077546
ENSMUSP00000037447	ENSDARP00000108518
ENSMUSP00000078384	ENSDARP00000117502
ENSMUSP00000037821	ENSDARP00000019488
ENSMUSP00000037821	ENSDARP00000018866
ENSMUSP00000105657	ENSDARP00000018231
ENSMUSP00000085022	ENSDARP00000109939
ENSMUSP00000137895	ENSDARP00000127650
ENSMUSP00000073591	ENSDARP00000054407
ENSMUSP00000092380	ENSDARP00000103592
ENSMUSP00000092380	ENSDARP00000023797
ENSMUSP00000059138	ENSDARP00000123760
ENSMUSP00000059138	ENSDARP00000123811
ENSMUSP00000019734	ENSDARP00000055658
ENSMUSP00000028403	ENSDARP00000093650
ENSMUSP00000135853	ENSDARP00000062147
ENSMUSP00000052146	ENSDARP00000114912
ENSMUSP00000109612	ENSDARP00000018694
ENSMUSP00000022993	ENSDARP00000036613
ENSMUSP00000117052	ENSDARP00000062174
ENSMUSP00000009236	ENSDARP00000043250
ENSMUSP00000130969	ENSDARP00000054182
ENSMUSP00000130969	ENSDARP00000071038
ENSMUSP00000120015	ENSDARP00000066603
ENSMUSP00000077103	ENSDARP00000111755
ENSMUSP00000105923	ENSDARP00000128560
ENSMUSP00000105923	ENSDARP00000116549
ENSMUSP00000109036	ENSDARP00000097432
ENSMUSP00000126338	ENSDARP00000071856
ENSMUSP00000107677	ENSDARP00000120960
ENSMUSP00000107677	ENSDARP00000128940
ENSMUSP00000078966	ENSDARP00000126905
ENSMUSP00000041874	ENSDARP00000124991
ENSMUSP00000046441	ENSDARP00000079776
ENSMUSP00000098096	ENSDARP00000034301
ENSMUSP00000098096	ENSDARP00000056644
ENSMUSP00000131477	ENSDARP00000074306
ENSMUSP00000108126	ENSDARP00000128597
ENSMUSP00000022704	ENSDARP00000092244
ENSMUSP00000097971	ENSDARP00000114403
ENSMUSP00000031556	ENSDARP00000052139
ENSMUSP00000052619	ENSDARP00000008287
ENSMUSP00000069182	ENSDARP00000052392
ENSMUSP00000069182	ENSDARP00000124147
ENSMUSP00000090886	ENSDARP00000091677
ENSMUSP00000022697	ENSDARP00000033747
ENSMUSP00000020507	ENSDARP00000064544
ENSMUSP00000020507	ENSDARP00000106596
[truncated: 6,942 more rows]
