# Supplementary material for: Reconstruction of proto-vertebrate, proto-cyclostome and proto-gnathostome genomes provides new insights into early vertebrate evolution
Source: Nat Commun. 2021 Jul 23;12:4489. doi: 10.1038/s41467-021-24573-z (PMC8302630; doi:10.1038/s41467-021-24573-z)
Supplement: Supplementary file 4 — Supplementary Data 1 [file 41467_2021_24573_MOESM4_ESM.zip › SuppData1/orthologs/MOUSE-CALMI.txt]

ENSMUSP00000000001	SINCAM012129
ENSMUSP00000000028	SINCAM007391
ENSMUSP00000000049	SINCAM012459
ENSMUSP00000000058	SINCAM009871
ENSMUSP00000000080	SINCAM001636
ENSMUSP00000000090	SINCAM013228
ENSMUSP00000000095	SINCAM921457
ENSMUSP00000000122	SINCAM002783
ENSMUSP00000000127	SINCAM013541
ENSMUSP00000000129	SINCAM001116
ENSMUSP00000000137	SINCAM003682
ENSMUSP00000000153	SINCAM011125
ENSMUSP00000000171	SINCAM013919
ENSMUSP00000000175	SINCAM922733
ENSMUSP00000000186	SINCAM005613
ENSMUSP00000000187	SINCAM920954
ENSMUSP00000000188	SINCAM005615
ENSMUSP00000000193	SINCAM922112
ENSMUSP00000000194	SINCAM009449
ENSMUSP00000000199	SINCAM007932
ENSMUSP00000000201	SINCAM004573
ENSMUSP00000000206	SINCAM012513
ENSMUSP00000000219	SINCAM920962
ENSMUSP00000000221	SINCAM921993
ENSMUSP00000000253	SINCAM008031
ENSMUSP00000000260	SINCAM001868
ENSMUSP00000000275	SINCAM000632
ENSMUSP00000000287	SINCAM012699
ENSMUSP00000000291	SINCAM008633
ENSMUSP00000000299	SINCAM006505
ENSMUSP00000000304	SINCAM003166
ENSMUSP00000000305	SINCAM003167
ENSMUSP00000000312	SINCAM922056
ENSMUSP00000000314	SINCAM011983
ENSMUSP00000000342	SINCAM009444
ENSMUSP00000000348	SINCAM005115
ENSMUSP00000000349	SINCAM005116
ENSMUSP00000000356	SINCAM014188
ENSMUSP00000000365	SINCAM900244
ENSMUSP00000000388	SINCAM003094
ENSMUSP00000000395	SINCAM015161
ENSMUSP00000000412	SINCAM004342
ENSMUSP00000000421	SINCAM008875
ENSMUSP00000000445	SINCAM920985
ENSMUSP00000000449	SINCAM009612
ENSMUSP00000000450	SINCAM009609
ENSMUSP00000000451	SINCAM009613
ENSMUSP00000000466	SINCAM000987
ENSMUSP00000000505	SINCAM015045
ENSMUSP00000000542	SINCAM007808
ENSMUSP00000000543	SINCAM014209
ENSMUSP00000000544	SINCAM014210
ENSMUSP00000000572	SINCAM000517
ENSMUSP00000000579	SINCAM012539
ENSMUSP00000000590	SINCAM004793
ENSMUSP00000000608	SINCAM010209
ENSMUSP00000000641	SINCAM000762
ENSMUSP00000000642	SINCAM011529
ENSMUSP00000000687	SINCAM003842
ENSMUSP00000000724	SINCAM002191
ENSMUSP00000000727	SINCAM006566
ENSMUSP00000000755	SINCAM010458
ENSMUSP00000000756	SINCAM010455
ENSMUSP00000000759	SINCAM010407
ENSMUSP00000000769	SINCAM921725
ENSMUSP00000000776	SINCAM004415
ENSMUSP00000000793	SINCAM922800
ENSMUSP00000000804	SINCAM921352
ENSMUSP00000000809	SINCAM012926
ENSMUSP00000000828	SINCAM922154
ENSMUSP00000000834	SINCAM005237
ENSMUSP00000000889	SINCAM010217
ENSMUSP00000000895	SINCAM002701
ENSMUSP00000000896	SINCAM922390
ENSMUSP00000000910	SINCAM007888
ENSMUSP00000000924	SINCAM007331
ENSMUSP00000000925	SINCAM921416
ENSMUSP00000000926	SINCAM921059
ENSMUSP00000000939	SINCAM921441
ENSMUSP00000000940	SINCAM008838
ENSMUSP00000000964	SINCAM001980
ENSMUSP00000000984	SINCAM001862
ENSMUSP00000001002	SINCAM008656
ENSMUSP00000001009	SINCAM010883
ENSMUSP00000001036	SINCAM014516
ENSMUSP00000001059	SINCAM921988
ENSMUSP00000001079	SINCAM000260
ENSMUSP00000001080	SINCAM010110
ENSMUSP00000001092	SINCAM010463
ENSMUSP00000001109	SINCAM000661
ENSMUSP00000001115	SINCAM010181
ENSMUSP00000001122	SINCAM008779
ENSMUSP00000001125	SINCAM007684
ENSMUSP00000001126	SINCAM008778
ENSMUSP00000001127	SINCAM008808
ENSMUSP00000001130	SINCAM008810
ENSMUSP00000001147	SINCAM006545
ENSMUSP00000001148	SINCAM921571
ENSMUSP00000001166	SINCAM014306
ENSMUSP00000001172	SINCAM014242
ENSMUSP00000001179	SINCAM013834
ENSMUSP00000001181	SINCAM006546
ENSMUSP00000001183	SINCAM921554
ENSMUSP00000001184	SINCAM014358
ENSMUSP00000001185	SINCAM014252
ENSMUSP00000001186	SINCAM014311
ENSMUSP00000001202	SINCAM010795
ENSMUSP00000001240	SINCAM004120
ENSMUSP00000001242	SINCAM004116
ENSMUSP00000001247	SINCAM001535
ENSMUSP00000001253	SINCAM920934
ENSMUSP00000001254	SINCAM920935
ENSMUSP00000001258	SINCAM012780
ENSMUSP00000001304	SINCAM008166
ENSMUSP00000001319	SINCAM004461
ENSMUSP00000001326	SINCAM014067
ENSMUSP00000001339	SINCAM003873
ENSMUSP00000001347	SINCAM013510
ENSMUSP00000001365	SINCAM008904
ENSMUSP00000001384	SINCAM014533
ENSMUSP00000001402	SINCAM002936
ENSMUSP00000001412	SINCAM002106
ENSMUSP00000001415	SINCAM010264
ENSMUSP00000001416	SINCAM922367
ENSMUSP00000001419	SINCAM922365
ENSMUSP00000001456	SINCAM012884
ENSMUSP00000001460	SINCAM006225
ENSMUSP00000001479	SINCAM013329
ENSMUSP00000001480	SINCAM013330
ENSMUSP00000001484	SINCAM013365
ENSMUSP00000001497	SINCAM923041
ENSMUSP00000001507	SINCAM002209
ENSMUSP00000001534	SINCAM013476
ENSMUSP00000001536	SINCAM008303
ENSMUSP00000001547	SINCAM013386
ENSMUSP00000001548	SINCAM013390
ENSMUSP00000001559	SINCAM006005
ENSMUSP00000001562	SINCAM012326
ENSMUSP00000001565	SINCAM923170
ENSMUSP00000001569	SINCAM009666
ENSMUSP00000001583	SINCAM001143
ENSMUSP00000001592	SINCAM013291
ENSMUSP00000001595	SINCAM013293
ENSMUSP00000001599	SINCAM013296
ENSMUSP00000001611	SINCAM001537
ENSMUSP00000001620	SINCAM010886
ENSMUSP00000001652	SINCAM921697
ENSMUSP00000001672	SINCAM009720
ENSMUSP00000001675	SINCAM005651
ENSMUSP00000001699	SINCAM014084
ENSMUSP00000001700	SINCAM014086
ENSMUSP00000001701	SINCAM014085
ENSMUSP00000001703	SINCAM006707
ENSMUSP00000001706	SINCAM014083
ENSMUSP00000001709	SINCAM014081
ENSMUSP00000001711	SINCAM014082
ENSMUSP00000001712	SINCAM007351
ENSMUSP00000001713	SINCAM007698
ENSMUSP00000001715	SINCAM007611
ENSMUSP00000001716	SINCAM007348
ENSMUSP00000001720	SINCAM010303
ENSMUSP00000001722	SINCAM922060
ENSMUSP00000001724	SINCAM006425
ENSMUSP00000001757	SINCAM002281
ENSMUSP00000001792	SINCAM900110
ENSMUSP00000001802	SINCAM013423
ENSMUSP00000001809	SINCAM002807
ENSMUSP00000001812	SINCAM921038
ENSMUSP00000001818	SINCAM003670
ENSMUSP00000001824	SINCAM009556
ENSMUSP00000001825	SINCAM004670
ENSMUSP00000001834	SINCAM005917
ENSMUSP00000001836	SINCAM005621
ENSMUSP00000001872	SINCAM006711
ENSMUSP00000001878	SINCAM006710
ENSMUSP00000001882	SINCAM004013
ENSMUSP00000001920	SINCAM007824
ENSMUSP00000001921	SINCAM009218
ENSMUSP00000001927	SINCAM003490
ENSMUSP00000001950	SINCAM011645
ENSMUSP00000001963	SINCAM013564
ENSMUSP00000001965	SINCAM013480
ENSMUSP00000001974	SINCAM017971
ENSMUSP00000001975	SINCAM017973
ENSMUSP00000001984	SINCAM015402
ENSMUSP00000001989	SINCAM922141
ENSMUSP00000001995	SINCAM005604
ENSMUSP00000002007	SINCAM013867
ENSMUSP00000002008	SINCAM013883
ENSMUSP00000002011	SINCAM013882
ENSMUSP00000002013	SINCAM013884
ENSMUSP00000002043	SINCAM013569
ENSMUSP00000002044	SINCAM013568
ENSMUSP00000002048	SINCAM013482
ENSMUSP00000002063	SINCAM922666
ENSMUSP00000002064	SINCAM002173
ENSMUSP00000002095	SINCAM013927
ENSMUSP00000002099	SINCAM922742
ENSMUSP00000002121	SINCAM008706
ENSMUSP00000002127	SINCAM008798
ENSMUSP00000002133	SINCAM007700
ENSMUSP00000002145	SINCAM004106
ENSMUSP00000002198	SINCAM007517
ENSMUSP00000002275	SINCAM010559
ENSMUSP00000002289	SINCAM004489
ENSMUSP00000002291	SINCAM001529
ENSMUSP00000002292	SINCAM010115
ENSMUSP00000002305	SINCAM921018
ENSMUSP00000002318	SINCAM012290
ENSMUSP00000002320	SINCAM012292
ENSMUSP00000002327	SINCAM012291
ENSMUSP00000002350	SINCAM900285
ENSMUSP00000002360	SINCAM012710
ENSMUSP00000002397	SINCAM017486
ENSMUSP00000002412	SINCAM012929
ENSMUSP00000002436	SINCAM921182
ENSMUSP00000002444	SINCAM012723
ENSMUSP00000002445	SINCAM012718
ENSMUSP00000002456	SINCAM003046
ENSMUSP00000002473	SINCAM012961
ENSMUSP00000002487	SINCAM005972
ENSMUSP00000002502	SINCAM009213
ENSMUSP00000002529	SINCAM012014
ENSMUSP00000002549	SINCAM920789
ENSMUSP00000002551	SINCAM920708
ENSMUSP00000002572	SINCAM011051
ENSMUSP00000002603	SINCAM001562
ENSMUSP00000002625	SINCAM921485
ENSMUSP00000002640	SINCAM002066
ENSMUSP00000002655	SINCAM013446
ENSMUSP00000002683	SINCAM015104
ENSMUSP00000002708	SINCAM001534
ENSMUSP00000002710	SINCAM010344
ENSMUSP00000002733	SINCAM014489
ENSMUSP00000002735	SINCAM015445
ENSMUSP00000002756	SINCAM008357
ENSMUSP00000002765	SINCAM008274
ENSMUSP00000002790	SINCAM012005
ENSMUSP00000002805	SINCAM003671
ENSMUSP00000002808	SINCAM006694
ENSMUSP00000002809	SINCAM006692
ENSMUSP00000002818	SINCAM014390
ENSMUSP00000002825	SINCAM015316
ENSMUSP00000002837	SINCAM005239
ENSMUSP00000002839	SINCAM008140
ENSMUSP00000002840	SINCAM003683
ENSMUSP00000002844	SINCAM003689
ENSMUSP00000002845	SINCAM003730
ENSMUSP00000002846	SINCAM003882
ENSMUSP00000002880	SINCAM008529
ENSMUSP00000002883	SINCAM002256
ENSMUSP00000002885	SINCAM002257
ENSMUSP00000002889	SINCAM011198
ENSMUSP00000002891	SINCAM011196
ENSMUSP00000002902	SINCAM014531
ENSMUSP00000002911	SINCAM012764
ENSMUSP00000002914	SINCAM012767
ENSMUSP00000002923	SINCAM006524
ENSMUSP00000002924	SINCAM921274
ENSMUSP00000002925	SINCAM011757
ENSMUSP00000002926	SINCAM004215
ENSMUSP00000002976	SINCAM921000
ENSMUSP00000002979	SINCAM009825
ENSMUSP00000003017	SINCAM005955
ENSMUSP00000003027	SINCAM015437
ENSMUSP00000003029	SINCAM922441
ENSMUSP00000003035	SINCAM003706
ENSMUSP00000003038	SINCAM922790
ENSMUSP00000003049	SINCAM014839
ENSMUSP00000003100	SINCAM011047
ENSMUSP00000003117	SINCAM005408
ENSMUSP00000003121	SINCAM012712
ENSMUSP00000003123	SINCAM012811
ENSMUSP00000003135	SINCAM012275
ENSMUSP00000003152	SINCAM013027
ENSMUSP00000003154	SINCAM012893
ENSMUSP00000003268	SINCAM012768
ENSMUSP00000003284	SINCAM017351
ENSMUSP00000003310	SINCAM004758
ENSMUSP00000003312	SINCAM004760
ENSMUSP00000003313	SINCAM007265
ENSMUSP00000003318	SINCAM009155
ENSMUSP00000003319	SINCAM921904
ENSMUSP00000003320	SINCAM009153
ENSMUSP00000003345	SINCAM001688
ENSMUSP00000003369	SINCAM011839
ENSMUSP00000003370	SINCAM011836
ENSMUSP00000003386	SINCAM921149
ENSMUSP00000003413	SINCAM014447
ENSMUSP00000003433	SINCAM012870
ENSMUSP00000003434	SINCAM013117
ENSMUSP00000003438	SINCAM012869
ENSMUSP00000003444	SINCAM014129
ENSMUSP00000003445	SINCAM014130
ENSMUSP00000003450	SINCAM014106
ENSMUSP00000003451	SINCAM014104
ENSMUSP00000003493	SINCAM017279
ENSMUSP00000003509	SINCAM001719
ENSMUSP00000003513	SINCAM014843
ENSMUSP00000003521	SINCAM014786
ENSMUSP00000003527	SINCAM008543
ENSMUSP00000003554	SINCAM004327
ENSMUSP00000003572	SINCAM001495
ENSMUSP00000003620	SINCAM923003
ENSMUSP00000003621	SINCAM007345
ENSMUSP00000003622	SINCAM921461
ENSMUSP00000003640	SINCAM015804
ENSMUSP00000003655	SINCAM921801
ENSMUSP00000003677	SINCAM007515
ENSMUSP00000003681	SINCAM007513
ENSMUSP00000003705	SINCAM008258
ENSMUSP00000003717	SINCAM002048
ENSMUSP00000003720	SINCAM001702
ENSMUSP00000003754	SINCAM010679
ENSMUSP00000003759	SINCAM014381
ENSMUSP00000003762	SINCAM013935
ENSMUSP00000003818	SINCAM006429
ENSMUSP00000003826	SINCAM013945
ENSMUSP00000003843	SINCAM003185
ENSMUSP00000003850	SINCAM015686
ENSMUSP00000003870	SINCAM006880
ENSMUSP00000003876	SINCAM011115
ENSMUSP00000003906	SINCAM014465
ENSMUSP00000003910	SINCAM922922
ENSMUSP00000003912	SINCAM005507
ENSMUSP00000003946	SINCAM010433
ENSMUSP00000003964	SINCAM011571
ENSMUSP00000003971	SINCAM011670
ENSMUSP00000004050	SINCAM012692
ENSMUSP00000004054	SINCAM921275
ENSMUSP00000004057	SINCAM004240
ENSMUSP00000004076	SINCAM006211
ENSMUSP00000004094	SINCAM001178
ENSMUSP00000004097	SINCAM008566
ENSMUSP00000004120	SINCAM003817
ENSMUSP00000004134	SINCAM922502
ENSMUSP00000004172	SINCAM011296
ENSMUSP00000004173	SINCAM011392
ENSMUSP00000004200	SINCAM004656
ENSMUSP00000004202	SINCAM014537
ENSMUSP00000004203	SINCAM014523
ENSMUSP00000004206	SINCAM922867
ENSMUSP00000004208	SINCAM007997
ENSMUSP00000004222	SINCAM007384
ENSMUSP00000004281	SINCAM005792
ENSMUSP00000004327	SINCAM017815
ENSMUSP00000004343	SINCAM004234
ENSMUSP00000004375	SINCAM009571
ENSMUSP00000004396	SINCAM006252
ENSMUSP00000004430	SINCAM000648
ENSMUSP00000004470	SINCAM005640
ENSMUSP00000004473	SINCAM005655
ENSMUSP00000004480	SINCAM009116
ENSMUSP00000004494	SINCAM012990
ENSMUSP00000004505	SINCAM014389
ENSMUSP00000004507	SINCAM014388
ENSMUSP00000004508	SINCAM014385
ENSMUSP00000004565	SINCAM006353
ENSMUSP00000004576	SINCAM006568
ENSMUSP00000004622	SINCAM004706
ENSMUSP00000004646	SINCAM007660
ENSMUSP00000004683	SINCAM014420
ENSMUSP00000004684	SINCAM012917
ENSMUSP00000004686	SINCAM012919
ENSMUSP00000004715	SINCAM004349
ENSMUSP00000004732	SINCAM922722
ENSMUSP00000004756	SINCAM010368
ENSMUSP00000004770	SINCAM004674
ENSMUSP00000004774	SINCAM013530
ENSMUSP00000004786	SINCAM013031
ENSMUSP00000004829	SINCAM014239
ENSMUSP00000004868	SINCAM921432
ENSMUSP00000004910	SINCAM015214
ENSMUSP00000004920	SINCAM008613
ENSMUSP00000004936	SINCAM009445
ENSMUSP00000004943	SINCAM000699
ENSMUSP00000004949	SINCAM011477
ENSMUSP00000004955	SINCAM011058
ENSMUSP00000004959	SINCAM011062
ENSMUSP00000004965	SINCAM004145
ENSMUSP00000004985	SINCAM012214
ENSMUSP00000004986	SINCAM012215
ENSMUSP00000004990	SINCAM009740
ENSMUSP00000004994	SINCAM009490
ENSMUSP00000005003	SINCAM921194
ENSMUSP00000005041	SINCAM012398
ENSMUSP00000005053	SINCAM003894
ENSMUSP00000005057	SINCAM012906
ENSMUSP00000005064	SINCAM012795
ENSMUSP00000005066	SINCAM013107
ENSMUSP00000005067	SINCAM012907
ENSMUSP00000005069	SINCAM013132
ENSMUSP00000005073	SINCAM010672
ENSMUSP00000005077	SINCAM007459
ENSMUSP00000005164	SINCAM005339
ENSMUSP00000005173	SINCAM012494
ENSMUSP00000005185	SINCAM004242
ENSMUSP00000005188	SINCAM008567
ENSMUSP00000005218	SINCAM922211
ENSMUSP00000005234	SINCAM000430
ENSMUSP00000005255	SINCAM002800
ENSMUSP00000005256	SINCAM002801
ENSMUSP00000005262	SINCAM004786
ENSMUSP00000005279	SINCAM004484
ENSMUSP00000005352	SINCAM000524
ENSMUSP00000005364	SINCAM006787
ENSMUSP00000005406	SINCAM004128
ENSMUSP00000005431	SINCAM000687
ENSMUSP00000005493	SINCAM001479
ENSMUSP00000005503	SINCAM921228
ENSMUSP00000005504	SINCAM921227
ENSMUSP00000005532	SINCAM003440
ENSMUSP00000005548	SINCAM017294
ENSMUSP00000005592	SINCAM010166
ENSMUSP00000005600	SINCAM014501
ENSMUSP00000005606	SINCAM014550
ENSMUSP00000005611	SINCAM921702
ENSMUSP00000005620	SINCAM922848
ENSMUSP00000005630	SINCAM005323
ENSMUSP00000005647	SINCAM922242
ENSMUSP00000005671	SINCAM013157
ENSMUSP00000005678	SINCAM002767
ENSMUSP00000005705	SINCAM014868
ENSMUSP00000005711	SINCAM018006
ENSMUSP00000005714	SINCAM014880
ENSMUSP00000005749	SINCAM011526
ENSMUSP00000005798	SINCAM008288
ENSMUSP00000005810	SINCAM014259
ENSMUSP00000005815	SINCAM922376
ENSMUSP00000005825	SINCAM014065
ENSMUSP00000005826	SINCAM014033
ENSMUSP00000005829	SINCAM922217
ENSMUSP00000005830	SINCAM012317
ENSMUSP00000005839	SINCAM921403
ENSMUSP00000005841	SINCAM922081
ENSMUSP00000005849	SINCAM922088
ENSMUSP00000005860	SINCAM011233
ENSMUSP00000005862	SINCAM011278
ENSMUSP00000005923	SINCAM018024
ENSMUSP00000005952	SINCAM013135
ENSMUSP00000005954	SINCAM013134
ENSMUSP00000005964	SINCAM000353
ENSMUSP00000005975	SINCAM922921
ENSMUSP00000006005	SINCAM013524
ENSMUSP00000006020	SINCAM009816
ENSMUSP00000006027	SINCAM001105
ENSMUSP00000006035	SINCAM011768
ENSMUSP00000006037	SINCAM002626
ENSMUSP00000006046	SINCAM009849
ENSMUSP00000006053	SINCAM007728
ENSMUSP00000006061	SINCAM002025
ENSMUSP00000006094	SINCAM016691
ENSMUSP00000006101	SINCAM008822
ENSMUSP00000006105	SINCAM008771
ENSMUSP00000006112	SINCAM009201
ENSMUSP00000006128	SINCAM011724
ENSMUSP00000006136	SINCAM011363
ENSMUSP00000006137	SINCAM011271
ENSMUSP00000006151	SINCAM000918
ENSMUSP00000006178	SINCAM015117
ENSMUSP00000006217	SINCAM013325
ENSMUSP00000006221	SINCAM003795
ENSMUSP00000006235	SINCAM015617
ENSMUSP00000006301	SINCAM008826
ENSMUSP00000006303	SINCAM008829
ENSMUSP00000006311	SINCAM014746
ENSMUSP00000006341	SINCAM009501
ENSMUSP00000006367	SINCAM014279
ENSMUSP00000006377	SINCAM013740
ENSMUSP00000006380	SINCAM013732
ENSMUSP00000006424	SINCAM000851
ENSMUSP00000006435	SINCAM922833
ENSMUSP00000006444	SINCAM014600
ENSMUSP00000006508	SINCAM921771
ENSMUSP00000006544	SINCAM014808
ENSMUSP00000006557	SINCAM005411
ENSMUSP00000006559	SINCAM921112
ENSMUSP00000006562	SINCAM005415
ENSMUSP00000006565	SINCAM920905
ENSMUSP00000006587	SINCAM010514
ENSMUSP00000006611	SINCAM013615
ENSMUSP00000006614	SINCAM013731
ENSMUSP00000006618	SINCAM013729
ENSMUSP00000006629	SINCAM003832
ENSMUSP00000006692	SINCAM010443
ENSMUSP00000006697	SINCAM009581
ENSMUSP00000006701	SINCAM006184
ENSMUSP00000006703	SINCAM009579
ENSMUSP00000006716	SINCAM014132
ENSMUSP00000006718	SINCAM006322
ENSMUSP00000006721	SINCAM006325
ENSMUSP00000006742	SINCAM004906
ENSMUSP00000006760	SINCAM010437
ENSMUSP00000006764	SINCAM010436
ENSMUSP00000006774	SINCAM011544
ENSMUSP00000006838	SINCAM922158
ENSMUSP00000006851	SINCAM922159
ENSMUSP00000006853	SINCAM009784
ENSMUSP00000006854	SINCAM009827
ENSMUSP00000006856	SINCAM004550
ENSMUSP00000006893	SINCAM001833
ENSMUSP00000006898	SINCAM001829
ENSMUSP00000006900	SINCAM001831
ENSMUSP00000006911	SINCAM014040
ENSMUSP00000006912	SINCAM001738
ENSMUSP00000006914	SINCAM014219
ENSMUSP00000006915	SINCAM014038
ENSMUSP00000006949	SINCAM005753
ENSMUSP00000006991	SINCAM004222
ENSMUSP00000007005	SINCAM008317
ENSMUSP00000007012	SINCAM003421
ENSMUSP00000007042	SINCAM922369
ENSMUSP00000007046	SINCAM922371
ENSMUSP00000007130	SINCAM001902
ENSMUSP00000007139	SINCAM001896
ENSMUSP00000007207	SINCAM009175
ENSMUSP00000007212	SINCAM009170
ENSMUSP00000007216	SINCAM009156
ENSMUSP00000007236	SINCAM011412
ENSMUSP00000007249	SINCAM016594
ENSMUSP00000007253	SINCAM005240
ENSMUSP00000007296	SINCAM007637
ENSMUSP00000007340	SINCAM016269
ENSMUSP00000007444	SINCAM013522
ENSMUSP00000007449	SINCAM001333
ENSMUSP00000007559	SINCAM002207
ENSMUSP00000007601	SINCAM002508
ENSMUSP00000007708	SINCAM013990
ENSMUSP00000007733	SINCAM010318
ENSMUSP00000007735	SINCAM016887
ENSMUSP00000007738	SINCAM012928
ENSMUSP00000007747	SINCAM002217
ENSMUSP00000007754	SINCAM005162
ENSMUSP00000007757	SINCAM001696
ENSMUSP00000007797	SINCAM009933
ENSMUSP00000007799	SINCAM005831
ENSMUSP00000007814	SINCAM014520
ENSMUSP00000007865	SINCAM012963
ENSMUSP00000007949	SINCAM921567
ENSMUSP00000007959	SINCAM922143
ENSMUSP00000007977	SINCAM014857
ENSMUSP00000007993	SINCAM006226
ENSMUSP00000008004	SINCAM012996
ENSMUSP00000008021	SINCAM013437
ENSMUSP00000008032	SINCAM012974
ENSMUSP00000008036	SINCAM002645
ENSMUSP00000008052	SINCAM002922
ENSMUSP00000008088	SINCAM922891
ENSMUSP00000008094	SINCAM012934
ENSMUSP00000008131	SINCAM008563
ENSMUSP00000008280	SINCAM003330
ENSMUSP00000008284	SINCAM014863
ENSMUSP00000008445	SINCAM001073
ENSMUSP00000008462	SINCAM004919
ENSMUSP00000008537	SINCAM922020
ENSMUSP00000008542	SINCAM015343
ENSMUSP00000008573	SINCAM002275
ENSMUSP00000008579	SINCAM003619
ENSMUSP00000008594	SINCAM922085
ENSMUSP00000008626	SINCAM002455
ENSMUSP00000008684	SINCAM920949
ENSMUSP00000008733	SINCAM001541
ENSMUSP00000008734	SINCAM013946
ENSMUSP00000008878	SINCAM011351
ENSMUSP00000008907	SINCAM004229
ENSMUSP00000008995	SINCAM006482
ENSMUSP00000009003	SINCAM001684
ENSMUSP00000009018	SINCAM010365
ENSMUSP00000009120	SINCAM004054
ENSMUSP00000009138	SINCAM922527
ENSMUSP00000009143	SINCAM002284
ENSMUSP00000009219	SINCAM007487
ENSMUSP00000009220	SINCAM007488
ENSMUSP00000009234	SINCAM007496
ENSMUSP00000009241	SINCAM007710
ENSMUSP00000009256	SINCAM005806
ENSMUSP00000009259	SINCAM921555
ENSMUSP00000009344	SINCAM011301
ENSMUSP00000009358	SINCAM007886
ENSMUSP00000009390	SINCAM011494
ENSMUSP00000009396	SINCAM011539
ENSMUSP00000009522	SINCAM921869
ENSMUSP00000009538	SINCAM009608
ENSMUSP00000009550	SINCAM009772
ENSMUSP00000009617	SINCAM012094
ENSMUSP00000009667	SINCAM011598
ENSMUSP00000009679	SINCAM002757
ENSMUSP00000009689	SINCAM005819
ENSMUSP00000009699	SINCAM007927
ENSMUSP00000009705	SINCAM921515
ENSMUSP00000009707	SINCAM007983
ENSMUSP00000009713	SINCAM011316
ENSMUSP00000009727	SINCAM014758
ENSMUSP00000009772	SINCAM000118
ENSMUSP00000009774	SINCAM000119
ENSMUSP00000009777	SINCAM922510
ENSMUSP00000009789	SINCAM921857
ENSMUSP00000009790	SINCAM921856
ENSMUSP00000009798	SINCAM007082
ENSMUSP00000009814	SINCAM011039
ENSMUSP00000009877	SINCAM014186
ENSMUSP00000010007	SINCAM013744
ENSMUSP00000010038	SINCAM001483
ENSMUSP00000010049	SINCAM001990
ENSMUSP00000010188	SINCAM009865
ENSMUSP00000010189	SINCAM009887
ENSMUSP00000010191	SINCAM009834
ENSMUSP00000010198	SINCAM009867
ENSMUSP00000010201	SINCAM009575
ENSMUSP00000010205	SINCAM009748
ENSMUSP00000010250	SINCAM014999
ENSMUSP00000010267	SINCAM008616
ENSMUSP00000010278	SINCAM012172
ENSMUSP00000010280	SINCAM922505
ENSMUSP00000010286	SINCAM011214
ENSMUSP00000010298	SINCAM010465
ENSMUSP00000010348	SINCAM922863
ENSMUSP00000010421	SINCAM008773
ENSMUSP00000010434	SINCAM004743
ENSMUSP00000010451	SINCAM011570
ENSMUSP00000010502	SINCAM013507
ENSMUSP00000010506	SINCAM013558
ENSMUSP00000010536	SINCAM008667
ENSMUSP00000010597	SINCAM014294
ENSMUSP00000010605	SINCAM005061
ENSMUSP00000010736	SINCAM002182
ENSMUSP00000010795	SINCAM001501
ENSMUSP00000010804	SINCAM001499
ENSMUSP00000010807	SINCAM011567
ENSMUSP00000010899	SINCAM922222
ENSMUSP00000010904	SINCAM922224
ENSMUSP00000010940	SINCAM005835
ENSMUSP00000010941	SINCAM005834
ENSMUSP00000010985	SINCAM922621
ENSMUSP00000011055	SINCAM011459
ENSMUSP00000011058	SINCAM011460
ENSMUSP00000011152	SINCAM920889
ENSMUSP00000011178	SINCAM007363
ENSMUSP00000011262	SINCAM922709
ENSMUSP00000011298	SINCAM900111
ENSMUSP00000011302	SINCAM008528
ENSMUSP00000011315	SINCAM001578
ENSMUSP00000011398	SINCAM010149
ENSMUSP00000011400	SINCAM010152
ENSMUSP00000011450	SINCAM012970
ENSMUSP00000011492	SINCAM009618
ENSMUSP00000011526	SINCAM014787
ENSMUSP00000011607	SINCAM009216
ENSMUSP00000011733	SINCAM012771
ENSMUSP00000012028	SINCAM007670
ENSMUSP00000012152	SINCAM007341
ENSMUSP00000012161	SINCAM007326
ENSMUSP00000012259	SINCAM007727
ENSMUSP00000012279	SINCAM921418
ENSMUSP00000012281	SINCAM002921
ENSMUSP00000012426	SINCAM009943
ENSMUSP00000012580	SINCAM009211
ENSMUSP00000012587	SINCAM007170
ENSMUSP00000012627	SINCAM002080
ENSMUSP00000012664	SINCAM000508
ENSMUSP00000012679	SINCAM006229
ENSMUSP00000012873	SINCAM018064
ENSMUSP00000013130	SINCAM008277
ENSMUSP00000013220	SINCAM004657
ENSMUSP00000013294	SINCAM010566
ENSMUSP00000013299	SINCAM014292
ENSMUSP00000013302	SINCAM010565
ENSMUSP00000013304	SINCAM010578
ENSMUSP00000013338	SINCAM922147
ENSMUSP00000013559	SINCAM013327
ENSMUSP00000013633	SINCAM000701
ENSMUSP00000013667	SINCAM011961
ENSMUSP00000013693	SINCAM000521
ENSMUSP00000013737	SINCAM000421
ENSMUSP00000013759	SINCAM017411
ENSMUSP00000013766	SINCAM003311
ENSMUSP00000013771	SINCAM921091
ENSMUSP00000013773	SINCAM921093
ENSMUSP00000013807	SINCAM007137
ENSMUSP00000013845	SINCAM006986
ENSMUSP00000013886	SINCAM014855
ENSMUSP00000013910	SINCAM017525
ENSMUSP00000013949	SINCAM015593
ENSMUSP00000013970	SINCAM014103
ENSMUSP00000013995	SINCAM005389
ENSMUSP00000014022	SINCAM000838
ENSMUSP00000014174	SINCAM000049
ENSMUSP00000014220	SINCAM921911
ENSMUSP00000014221	SINCAM921682
ENSMUSP00000014290	SINCAM001588
ENSMUSP00000014321	SINCAM922202
ENSMUSP00000014339	SINCAM013483
ENSMUSP00000014389	SINCAM008820
ENSMUSP00000014421	SINCAM008100
ENSMUSP00000014438	SINCAM922370
ENSMUSP00000014447	SINCAM011279
ENSMUSP00000014499	SINCAM003393
ENSMUSP00000014505	SINCAM003394
ENSMUSP00000014546	SINCAM922225
ENSMUSP00000014562	SINCAM011543
ENSMUSP00000014578	SINCAM003547
ENSMUSP00000014597	SINCAM003096
ENSMUSP00000014614	SINCAM010441
ENSMUSP00000014640	SINCAM002178
ENSMUSP00000014642	SINCAM014034
ENSMUSP00000014673	SINCAM002206
ENSMUSP00000014684	SINCAM004108
ENSMUSP00000014691	SINCAM004271
ENSMUSP00000014694	SINCAM009858
ENSMUSP00000014698	SINCAM014263
ENSMUSP00000014747	SINCAM012097
ENSMUSP00000014750	SINCAM015047
ENSMUSP00000014812	SINCAM007724
ENSMUSP00000014848	SINCAM001979
ENSMUSP00000014891	SINCAM000779
ENSMUSP00000014892	SINCAM000780
ENSMUSP00000014913	SINCAM003524
ENSMUSP00000014917	SINCAM003526
ENSMUSP00000014927	SINCAM001804
ENSMUSP00000015000	SINCAM010660
ENSMUSP00000015003	SINCAM010664
ENSMUSP00000015011	SINCAM007904
ENSMUSP00000015017	SINCAM007905
ENSMUSP00000015049	SINCAM006022
ENSMUSP00000015100	SINCAM003930
ENSMUSP00000015124	SINCAM005228
ENSMUSP00000015137	SINCAM008846
ENSMUSP00000015146	SINCAM002479
ENSMUSP00000015157	SINCAM922039
ENSMUSP00000015160	SINCAM922038
ENSMUSP00000015171	SINCAM010313
ENSMUSP00000015197	SINCAM009809
ENSMUSP00000015236	SINCAM007953
ENSMUSP00000015239	SINCAM007853
ENSMUSP00000015256	SINCAM002089
ENSMUSP00000015277	SINCAM900130
ENSMUSP00000015278	SINCAM900129
ENSMUSP00000015333	SINCAM002098
ENSMUSP00000015346	SINCAM003903
ENSMUSP00000015358	SINCAM010906
ENSMUSP00000015394	SINCAM004311
ENSMUSP00000015435	SINCAM922148
ENSMUSP00000015449	SINCAM921161
ENSMUSP00000015456	SINCAM012911
ENSMUSP00000015481	SINCAM007959
ENSMUSP00000015484	SINCAM922279
ENSMUSP00000015486	SINCAM921350
ENSMUSP00000015498	SINCAM009263
ENSMUSP00000015501	SINCAM900016
ENSMUSP00000015509	SINCAM006083
ENSMUSP00000015511	SINCAM009884
ENSMUSP00000015611	SINCAM014621
ENSMUSP00000015620	SINCAM921484
ENSMUSP00000015628	SINCAM005170
ENSMUSP00000015645	SINCAM002870
ENSMUSP00000015663	SINCAM003155
ENSMUSP00000015664	SINCAM012804
ENSMUSP00000015667	SINCAM008951
ENSMUSP00000015712	SINCAM012828
ENSMUSP00000015723	SINCAM000435
ENSMUSP00000015725	SINCAM010081
ENSMUSP00000015749	SINCAM003718
ENSMUSP00000015771	SINCAM011870
ENSMUSP00000015791	SINCAM012068
ENSMUSP00000015796	SINCAM001711
ENSMUSP00000015800	SINCAM922728
ENSMUSP00000015812	SINCAM922327
ENSMUSP00000015816	SINCAM920680
ENSMUSP00000015829	SINCAM007239
ENSMUSP00000015858	SINCAM900127
ENSMUSP00000015866	SINCAM015852
ENSMUSP00000015877	SINCAM012080
ENSMUSP00000015903	SINCAM921646
ENSMUSP00000015920	SINCAM921509
ENSMUSP00000015941	SINCAM004307
ENSMUSP00000015950	SINCAM000446
ENSMUSP00000015987	SINCAM011497
ENSMUSP00000016026	SINCAM000453
ENSMUSP00000016033	SINCAM015342
ENSMUSP00000016034	SINCAM920941
ENSMUSP00000016072	SINCAM003601
ENSMUSP00000016081	SINCAM922340
ENSMUSP00000016086	SINCAM922619
ENSMUSP00000016088	SINCAM921722
ENSMUSP00000016105	SINCAM003473
ENSMUSP00000016110	SINCAM009638
ENSMUSP00000016115	SINCAM009908
ENSMUSP00000016124	SINCAM007195
ENSMUSP00000016125	SINCAM007196
ENSMUSP00000016138	SINCAM000317
ENSMUSP00000016143	SINCAM921377
ENSMUSP00000016144	SINCAM001295
ENSMUSP00000016168	SINCAM011909
ENSMUSP00000016172	SINCAM006070
ENSMUSP00000016231	SINCAM013862
ENSMUSP00000016279	SINCAM004865
ENSMUSP00000016315	SINCAM012181
ENSMUSP00000016323	SINCAM012182
ENSMUSP00000016338	SINCAM012900
ENSMUSP00000016344	SINCAM003859
ENSMUSP00000016383	SINCAM010891
ENSMUSP00000016400	SINCAM011893
ENSMUSP00000016401	SINCAM011907
ENSMUSP00000016452	SINCAM922314
ENSMUSP00000016463	SINCAM922312
ENSMUSP00000016471	SINCAM010927
ENSMUSP00000016498	SINCAM922432
ENSMUSP00000016511	SINCAM002425
ENSMUSP00000016569	SINCAM004867
ENSMUSP00000016640	SINCAM000914
ENSMUSP00000016664	SINCAM004836
ENSMUSP00000016672	SINCAM012168
ENSMUSP00000016673	SINCAM012169
ENSMUSP00000016680	SINCAM004524
ENSMUSP00000016696	SINCAM014907
ENSMUSP00000016771	SINCAM014906
ENSMUSP00000016781	SINCAM922784
ENSMUSP00000016897	SINCAM012279
ENSMUSP00000016951	SINCAM002018
ENSMUSP00000016977	SINCAM000320
ENSMUSP00000017086	SINCAM014720
ENSMUSP00000017090	SINCAM011192
ENSMUSP00000017151	SINCAM011795
ENSMUSP00000017153	SINCAM011794
ENSMUSP00000017270	SINCAM013352
ENSMUSP00000017288	SINCAM006374
ENSMUSP00000017290	SINCAM013511
ENSMUSP00000017332	SINCAM013499
ENSMUSP00000017339	SINCAM013443
ENSMUSP00000017354	SINCAM013363
ENSMUSP00000017365	SINCAM013373
ENSMUSP00000017384	SINCAM013376
ENSMUSP00000017408	SINCAM013614
ENSMUSP00000017430	SINCAM921708
ENSMUSP00000017443	SINCAM011875
ENSMUSP00000017458	SINCAM016479
ENSMUSP00000017488	SINCAM008776
ENSMUSP00000017530	SINCAM008665
ENSMUSP00000017534	SINCAM921723
ENSMUSP00000017544	SINCAM013371
ENSMUSP00000017548	SINCAM013287
ENSMUSP00000017549	SINCAM008662
ENSMUSP00000017552	SINCAM013288
ENSMUSP00000017572	SINCAM013545
ENSMUSP00000017576	SINCAM012604
ENSMUSP00000017590	SINCAM922194
ENSMUSP00000017597	SINCAM008689
ENSMUSP00000017604	SINCAM010444
ENSMUSP00000017610	SINCAM012531
ENSMUSP00000017622	SINCAM010314
ENSMUSP00000017629	SINCAM920718
ENSMUSP00000017637	SINCAM013447
ENSMUSP00000017692	SINCAM012678
ENSMUSP00000017694	SINCAM012676
ENSMUSP00000017751	SINCAM013449
ENSMUSP00000017783	SINCAM012701
ENSMUSP00000017799	SINCAM011921
ENSMUSP00000017821	SINCAM008622
ENSMUSP00000017832	SINCAM010388
ENSMUSP00000017841	SINCAM922419
ENSMUSP00000017881	SINCAM922404
ENSMUSP00000017891	SINCAM013491
ENSMUSP00000017900	SINCAM001790
ENSMUSP00000017904	SINCAM011908
ENSMUSP00000017920	SINCAM008794
ENSMUSP00000017945	SINCAM922638
ENSMUSP00000017946	SINCAM013427
ENSMUSP00000017961	SINCAM011995
ENSMUSP00000017974	SINCAM013486
ENSMUSP00000017981	SINCAM013484
ENSMUSP00000018002	SINCAM012056
ENSMUSP00000018005	SINCAM012058
ENSMUSP00000018094	SINCAM922422
ENSMUSP00000018113	SINCAM012009
ENSMUSP00000018122	SINCAM009692
ENSMUSP00000018143	SINCAM011914
ENSMUSP00000018156	SINCAM012593
ENSMUSP00000018184	SINCAM015901
ENSMUSP00000018186	SINCAM005634
ENSMUSP00000018212	SINCAM008755
ENSMUSP00000018274	SINCAM012602
ENSMUSP00000018311	SINCAM922641
ENSMUSP00000018315	SINCAM008595
ENSMUSP00000018333	SINCAM005268
ENSMUSP00000018337	SINCAM005273
ENSMUSP00000018353	SINCAM011799
ENSMUSP00000018382	SINCAM010187
ENSMUSP00000018383	SINCAM010190
ENSMUSP00000018407	SINCAM007473
ENSMUSP00000018429	SINCAM922942
ENSMUSP00000018430	SINCAM923020
ENSMUSP00000018449	SINCAM008717
ENSMUSP00000018470	SINCAM008894
ENSMUSP00000018476	SINCAM002699
ENSMUSP00000018478	SINCAM008623
ENSMUSP00000018516	SINCAM012478
ENSMUSP00000018521	SINCAM008653
ENSMUSP00000018522	SINCAM921714
ENSMUSP00000018544	SINCAM008845
ENSMUSP00000018549	SINCAM008698
ENSMUSP00000018561	SINCAM006632
ENSMUSP00000018568	SINCAM011202
ENSMUSP00000018569	SINCAM008598
ENSMUSP00000018571	SINCAM008599
ENSMUSP00000018572	SINCAM008619
ENSMUSP00000018577	SINCAM012470
ENSMUSP00000018593	SINCAM008571
ENSMUSP00000018610	SINCAM008624
ENSMUSP00000018625	SINCAM008722
ENSMUSP00000018630	SINCAM013540
ENSMUSP00000018632	SINCAM012387
ENSMUSP00000018644	SINCAM008816
ENSMUSP00000018645	SINCAM008818
ENSMUSP00000018651	SINCAM011243
ENSMUSP00000018653	SINCAM008821
ENSMUSP00000018685	SINCAM922627
ENSMUSP00000018691	SINCAM922626
ENSMUSP00000018711	SINCAM923117
ENSMUSP00000018727	SINCAM922360
ENSMUSP00000018737	SINCAM922361
ENSMUSP00000018744	SINCAM011142
ENSMUSP00000018748	SINCAM007472
ENSMUSP00000018755	SINCAM010002
ENSMUSP00000018792	SINCAM008659
ENSMUSP00000018795	SINCAM921716
ENSMUSP00000018805	SINCAM012534
ENSMUSP00000018841	SINCAM008696
ENSMUSP00000018842	SINCAM008697
ENSMUSP00000018851	SINCAM008138
ENSMUSP00000018875	SINCAM008747
ENSMUSP00000018877	SINCAM008749
ENSMUSP00000018880	SINCAM012652
ENSMUSP00000018965	SINCAM006838
ENSMUSP00000018966	SINCAM009783
ENSMUSP00000018985	SINCAM008835
ENSMUSP00000018989	SINCAM000970
ENSMUSP00000018990	SINCAM010065
ENSMUSP00000018992	SINCAM010193
ENSMUSP00000018993	SINCAM010194
ENSMUSP00000019026	SINCAM013332
ENSMUSP00000019044	SINCAM010001
ENSMUSP00000019050	SINCAM010221
ENSMUSP00000019063	SINCAM015262
ENSMUSP00000019065	SINCAM015268
ENSMUSP00000019069	SINCAM012442
ENSMUSP00000019075	SINCAM011140
ENSMUSP00000019076	SINCAM011139
ENSMUSP00000019117	SINCAM013310
ENSMUSP00000019118	SINCAM007736
ENSMUSP00000019135	SINCAM012432
ENSMUSP00000019143	SINCAM006155
ENSMUSP00000019183	SINCAM009786
ENSMUSP00000019192	SINCAM921251
ENSMUSP00000019199	SINCAM922896
ENSMUSP00000019224	SINCAM920582
ENSMUSP00000019226	SINCAM922526
ENSMUSP00000019229	SINCAM005412
ENSMUSP00000019268	SINCAM001960
ENSMUSP00000019276	SINCAM001830
ENSMUSP00000019283	SINCAM012978
ENSMUSP00000019290	SINCAM922783
ENSMUSP00000019323	SINCAM008590
ENSMUSP00000019333	SINCAM010144
ENSMUSP00000019354	SINCAM005805
ENSMUSP00000019379	SINCAM008049
ENSMUSP00000019382	SINCAM005388
ENSMUSP00000019386	SINCAM004079
ENSMUSP00000019422	SINCAM922066
ENSMUSP00000019439	SINCAM000690
ENSMUSP00000019443	SINCAM002583
ENSMUSP00000019447	SINCAM013426
ENSMUSP00000019456	SINCAM013445
ENSMUSP00000019464	SINCAM011413
ENSMUSP00000019469	SINCAM013504
ENSMUSP00000019470	SINCAM013502
ENSMUSP00000019506	SINCAM923089
ENSMUSP00000019514	SINCAM008496
ENSMUSP00000019517	SINCAM011065
ENSMUSP00000019577	SINCAM005333
ENSMUSP00000019615	SINCAM014518
ENSMUSP00000019616	SINCAM014492
ENSMUSP00000019631	SINCAM922851
ENSMUSP00000019649	SINCAM009469
ENSMUSP00000019679	SINCAM012940
ENSMUSP00000019708	SINCAM012736
ENSMUSP00000019722	SINCAM012766
ENSMUSP00000019723	SINCAM012756
ENSMUSP00000019726	SINCAM012763
ENSMUSP00000019734	SINCAM922657
ENSMUSP00000019791	SINCAM001090
ENSMUSP00000019833	SINCAM922787
ENSMUSP00000019859	SINCAM921489
ENSMUSP00000019861	SINCAM002914
ENSMUSP00000019862	SINCAM008324
ENSMUSP00000019896	SINCAM003606
ENSMUSP00000019901	SINCAM003613
ENSMUSP00000019906	SINCAM002875
ENSMUSP00000019908	SINCAM002877
ENSMUSP00000019911	SINCAM003200
ENSMUSP00000019917	SINCAM003214
ENSMUSP00000019920	SINCAM003173
ENSMUSP00000019924	SINCAM003165
ENSMUSP00000019927	SINCAM003163
ENSMUSP00000019931	SINCAM003604
ENSMUSP00000019932	SINCAM003228
ENSMUSP00000019937	SINCAM003348
ENSMUSP00000019938	SINCAM003350
ENSMUSP00000019939	SINCAM003351
ENSMUSP00000019942	SINCAM011883
ENSMUSP00000019944	SINCAM002871
ENSMUSP00000019945	SINCAM002872
ENSMUSP00000019950	SINCAM921065
ENSMUSP00000019951	SINCAM003356
ENSMUSP00000019954	SINCAM921064
ENSMUSP00000019962	SINCAM003359
ENSMUSP00000019965	SINCAM012325
ENSMUSP00000019967	SINCAM007630
ENSMUSP00000019974	SINCAM003565
ENSMUSP00000019977	SINCAM003370
ENSMUSP00000019982	SINCAM921053
ENSMUSP00000019986	SINCAM003380
ENSMUSP00000019987	SINCAM003381
ENSMUSP00000019991	SINCAM003196
ENSMUSP00000019992	SINCAM003198
ENSMUSP00000019994	SINCAM003236
ENSMUSP00000019997	SINCAM003304
ENSMUSP00000019998	SINCAM002851
ENSMUSP00000020000	SINCAM014527
ENSMUSP00000020002	SINCAM002860
ENSMUSP00000020003	SINCAM003186
ENSMUSP00000020004	SINCAM005338
ENSMUSP00000020008	SINCAM003191
ENSMUSP00000020012	SINCAM014920
ENSMUSP00000020015	SINCAM002863
ENSMUSP00000020016	SINCAM002864
ENSMUSP00000020017	SINCAM014922
ENSMUSP00000020022	SINCAM003174
ENSMUSP00000020023	SINCAM007109
ENSMUSP00000020024	SINCAM003175
ENSMUSP00000020027	SINCAM011992
ENSMUSP00000020034	SINCAM003159
ENSMUSP00000020045	SINCAM003193
ENSMUSP00000020049	SINCAM005764
ENSMUSP00000020057	SINCAM005768
ENSMUSP00000020062	SINCAM003224
ENSMUSP00000020064	SINCAM003223
ENSMUSP00000020071	SINCAM003242
ENSMUSP00000020077	SINCAM004757
ENSMUSP00000020099	SINCAM007118
ENSMUSP00000020102	SINCAM005646
ENSMUSP00000020103	SINCAM007115
ENSMUSP00000020106	SINCAM007114
ENSMUSP00000020107	SINCAM005690
ENSMUSP00000020109	SINCAM006042
ENSMUSP00000020112	SINCAM006038
ENSMUSP00000020118	SINCAM005688
ENSMUSP00000020123	SINCAM920938
ENSMUSP00000020149	SINCAM006035
ENSMUSP00000020153	SINCAM003289
ENSMUSP00000020157	SINCAM921026
ENSMUSP00000020158	SINCAM003291
ENSMUSP00000020161	SINCAM921150
ENSMUSP00000020163	SINCAM920940
ENSMUSP00000020165	SINCAM003293
ENSMUSP00000020169	SINCAM003136
ENSMUSP00000020171	SINCAM003134
ENSMUSP00000020174	SINCAM003132
ENSMUSP00000020182	SINCAM003298
ENSMUSP00000020185	SINCAM003300
ENSMUSP00000020204	SINCAM009820
ENSMUSP00000020208	SINCAM920942
ENSMUSP00000020212	SINCAM005539
ENSMUSP00000020215	SINCAM922520
ENSMUSP00000020217	SINCAM005542
ENSMUSP00000020220	SINCAM920936
ENSMUSP00000020227	SINCAM005625
ENSMUSP00000020234	SINCAM005914
ENSMUSP00000020238	SINCAM005701
ENSMUSP00000020241	SINCAM005664
ENSMUSP00000020243	SINCAM005665
ENSMUSP00000020248	SINCAM005660
ENSMUSP00000020251	SINCAM005658
ENSMUSP00000020252	SINCAM012354
ENSMUSP00000020255	SINCAM012668
ENSMUSP00000020258	SINCAM007103
ENSMUSP00000020268	SINCAM006908
ENSMUSP00000020273	SINCAM006915
ENSMUSP00000020278	SINCAM006918
ENSMUSP00000020283	SINCAM007063
ENSMUSP00000020284	SINCAM007075
ENSMUSP00000020285	SINCAM007074
ENSMUSP00000020286	SINCAM000831
ENSMUSP00000020288	SINCAM921828
ENSMUSP00000020289	SINCAM006948
ENSMUSP00000020298	SINCAM007067
ENSMUSP00000020301	SINCAM007071
ENSMUSP00000020308	SINCAM007076
ENSMUSP00000020312	SINCAM007081
ENSMUSP00000020315	SINCAM005790
ENSMUSP00000020316	SINCAM920971
ENSMUSP00000020317	SINCAM003761
ENSMUSP00000020323	SINCAM005717
ENSMUSP00000020329	SINCAM002169
ENSMUSP00000020334	SINCAM005720
ENSMUSP00000020339	SINCAM005752
ENSMUSP00000020340	SINCAM010112
ENSMUSP00000020341	SINCAM012887
ENSMUSP00000020343	SINCAM920983
ENSMUSP00000020346	SINCAM001649
ENSMUSP00000020349	SINCAM922458
ENSMUSP00000020350	SINCAM005749
ENSMUSP00000020365	SINCAM012890
ENSMUSP00000020375	SINCAM005742
ENSMUSP00000020378	SINCAM005741
ENSMUSP00000020381	SINCAM005738
ENSMUSP00000020382	SINCAM005737
ENSMUSP00000020397	SINCAM007731
ENSMUSP00000020399	SINCAM005734
ENSMUSP00000020408	SINCAM005733
ENSMUSP00000020413	SINCAM921792
ENSMUSP00000020420	SINCAM012873
ENSMUSP00000020434	SINCAM005679
ENSMUSP00000020439	SINCAM002069
ENSMUSP00000020440	SINCAM922439
ENSMUSP00000020441	SINCAM013589
ENSMUSP00000020444	SINCAM005784
ENSMUSP00000020446	SINCAM005785
ENSMUSP00000020448	SINCAM005786
ENSMUSP00000020449	SINCAM005787
ENSMUSP00000020454	SINCAM922483
ENSMUSP00000020461	SINCAM012866
ENSMUSP00000020463	SINCAM012904
ENSMUSP00000020485	SINCAM005704
ENSMUSP00000020488	SINCAM005518
ENSMUSP00000020490	SINCAM009760
ENSMUSP00000020493	SINCAM006509
ENSMUSP00000020497	SINCAM005519
ENSMUSP00000020500	SINCAM005521
ENSMUSP00000020504	SINCAM900203
ENSMUSP00000020507	SINCAM010170
ENSMUSP00000020513	SINCAM003816
ENSMUSP00000020522	SINCAM006544
ENSMUSP00000020523	SINCAM003812
ENSMUSP00000020524	SINCAM011386
ENSMUSP00000020528	SINCAM921094
ENSMUSP00000020530	SINCAM015230
ENSMUSP00000020531	SINCAM011385
ENSMUSP00000020537	SINCAM010088
ENSMUSP00000020543	SINCAM010077
ENSMUSP00000020546	SINCAM000436
ENSMUSP00000020551	SINCAM003838
ENSMUSP00000020552	SINCAM012988
ENSMUSP00000020568	SINCAM003798
ENSMUSP00000020576	SINCAM009926
ENSMUSP00000020579	SINCAM010294
ENSMUSP00000020580	SINCAM013017
ENSMUSP00000020586	SINCAM000293
ENSMUSP00000020608	SINCAM922341
ENSMUSP00000020617	SINCAM010288
ENSMUSP00000020624	SINCAM009937
ENSMUSP00000020629	SINCAM922331
ENSMUSP00000020630	SINCAM009927
ENSMUSP00000020640	SINCAM000417
ENSMUSP00000020643	SINCAM010055
ENSMUSP00000020647	SINCAM010285
ENSMUSP00000020649	SINCAM911044
ENSMUSP00000020653	SINCAM009985
ENSMUSP00000020655	SINCAM009986
ENSMUSP00000020657	SINCAM009988
ENSMUSP00000020662	SINCAM007455
ENSMUSP00000020664	SINCAM010291
ENSMUSP00000020672	SINCAM010072
ENSMUSP00000020677	SINCAM001764
ENSMUSP00000020681	SINCAM010075
ENSMUSP00000020683	SINCAM002153
ENSMUSP00000020695	SINCAM002155
ENSMUSP00000020699	SINCAM007508
ENSMUSP00000020702	SINCAM002156
ENSMUSP00000020704	SINCAM002157
ENSMUSP00000020705	SINCAM007509
ENSMUSP00000020706	SINCAM002158
ENSMUSP00000020707	SINCAM009931
ENSMUSP00000020717	SINCAM009711
ENSMUSP00000020719	SINCAM900240
ENSMUSP00000020741	SINCAM007354
ENSMUSP00000020753	SINCAM003828
ENSMUSP00000020754	SINCAM003823
ENSMUSP00000020755	SINCAM003822
ENSMUSP00000020756	SINCAM003821
ENSMUSP00000020759	SINCAM003820
ENSMUSP00000020768	SINCAM014409
ENSMUSP00000020775	SINCAM921715
ENSMUSP00000020776	SINCAM007425
ENSMUSP00000020794	SINCAM008603
ENSMUSP00000020801	SINCAM008601
ENSMUSP00000020804	SINCAM008600
ENSMUSP00000020820	SINCAM010266
ENSMUSP00000020821	SINCAM011781
ENSMUSP00000020826	SINCAM000640
ENSMUSP00000020827	SINCAM008593
ENSMUSP00000020835	SINCAM008763
ENSMUSP00000020846	SINCAM011162
ENSMUSP00000020851	SINCAM010729
ENSMUSP00000020856	SINCAM002055
ENSMUSP00000020877	SINCAM014948
ENSMUSP00000020878	SINCAM005951
ENSMUSP00000020886	SINCAM006033
ENSMUSP00000020896	SINCAM002054
ENSMUSP00000020899	SINCAM921085
ENSMUSP00000020904	SINCAM003001
ENSMUSP00000020908	SINCAM002979
ENSMUSP00000020909	SINCAM003038
ENSMUSP00000020911	SINCAM003036
ENSMUSP00000020920	SINCAM012483
ENSMUSP00000020922	SINCAM003004
ENSMUSP00000020926	SINCAM921079
ENSMUSP00000020927	SINCAM003033
ENSMUSP00000020928	SINCAM012555
ENSMUSP00000020930	SINCAM012558
ENSMUSP00000020931	SINCAM003011
ENSMUSP00000020938	SINCAM012568
ENSMUSP00000020939	SINCAM005854
ENSMUSP00000020947	SINCAM003043
ENSMUSP00000020949	SINCAM012536
ENSMUSP00000020954	SINCAM002966
ENSMUSP00000020957	SINCAM002967
ENSMUSP00000020958	SINCAM003027
ENSMUSP00000020959	SINCAM002968
ENSMUSP00000020964	SINCAM003021
ENSMUSP00000020965	SINCAM921075
ENSMUSP00000020967	SINCAM003117
ENSMUSP00000020969	SINCAM002973
ENSMUSP00000020970	SINCAM002974
ENSMUSP00000020971	SINCAM002975
ENSMUSP00000020974	SINCAM002976
ENSMUSP00000020977	SINCAM920932
ENSMUSP00000020979	SINCAM920933
ENSMUSP00000020980	SINCAM008916
ENSMUSP00000020982	SINCAM002992
ENSMUSP00000020990	SINCAM002823
ENSMUSP00000020991	SINCAM003059
ENSMUSP00000020997	SINCAM002955
ENSMUSP00000021001	SINCAM003064
ENSMUSP00000021004	SINCAM002959
ENSMUSP00000021005	SINCAM002960
ENSMUSP00000021016	SINCAM008657
ENSMUSP00000021018	SINCAM922963
ENSMUSP00000021020	SINCAM922964
ENSMUSP00000021028	SINCAM013537
ENSMUSP00000021030	SINCAM922655
ENSMUSP00000021040	SINCAM920822
ENSMUSP00000021045	SINCAM013398
ENSMUSP00000021046	SINCAM013523
ENSMUSP00000021049	SINCAM013396
ENSMUSP00000021052	SINCAM013397
ENSMUSP00000021056	SINCAM013561
ENSMUSP00000021060	SINCAM012480
ENSMUSP00000021062	SINCAM012479
ENSMUSP00000021063	SINCAM012468
ENSMUSP00000021065	SINCAM012464
ENSMUSP00000021066	SINCAM012463
ENSMUSP00000021076	SINCAM012633
ENSMUSP00000021077	SINCAM012431
ENSMUSP00000021078	SINCAM012404
ENSMUSP00000021085	SINCAM012430
ENSMUSP00000021090	SINCAM012636
ENSMUSP00000021091	SINCAM008635
ENSMUSP00000021097	SINCAM012639
ENSMUSP00000021114	SINCAM012444
ENSMUSP00000021116	SINCAM921995
ENSMUSP00000021130	SINCAM014020
ENSMUSP00000021133	SINCAM012421
ENSMUSP00000021134	SINCAM012408
ENSMUSP00000021135	SINCAM008791
ENSMUSP00000021147	SINCAM012679
ENSMUSP00000021148	SINCAM008581
ENSMUSP00000021155	SINCAM008788
ENSMUSP00000021158	SINCAM008715
ENSMUSP00000021161	SINCAM008780
ENSMUSP00000021164	SINCAM008712
ENSMUSP00000021166	SINCAM012705
ENSMUSP00000021170	SINCAM922196
ENSMUSP00000021173	SINCAM012609
ENSMUSP00000021177	SINCAM012616
ENSMUSP00000021183	SINCAM008766
ENSMUSP00000021197	SINCAM921718
ENSMUSP00000021201	SINCAM008666
ENSMUSP00000021203	SINCAM008814
ENSMUSP00000021204	SINCAM921707
ENSMUSP00000021207	SINCAM008649
ENSMUSP00000021209	SINCAM008733
ENSMUSP00000021226	SINCAM012689
ENSMUSP00000021231	SINCAM007296
ENSMUSP00000021239	SINCAM012439
ENSMUSP00000021243	SINCAM013404
ENSMUSP00000021246	SINCAM013307
ENSMUSP00000021249	SINCAM013368
ENSMUSP00000021273	SINCAM921966
ENSMUSP00000021277	SINCAM008569
ENSMUSP00000021282	SINCAM002765
ENSMUSP00000021283	SINCAM922198
ENSMUSP00000021285	SINCAM012611
ENSMUSP00000021287	SINCAM012648
ENSMUSP00000021288	SINCAM922197
ENSMUSP00000021290	SINCAM012391
ENSMUSP00000021296	SINCAM013455
ENSMUSP00000021297	SINCAM013453
ENSMUSP00000021306	SINCAM013412
ENSMUSP00000021307	SINCAM013567
ENSMUSP00000021313	SINCAM013517
ENSMUSP00000021314	SINCAM013518
ENSMUSP00000021323	SINCAM015225
ENSMUSP00000021324	SINCAM013548
ENSMUSP00000021329	SINCAM013539
ENSMUSP00000021331	SINCAM008113
ENSMUSP00000021332	SINCAM008117
ENSMUSP00000021335	SINCAM921656
ENSMUSP00000021338	SINCAM008278
ENSMUSP00000021339	SINCAM008280
ENSMUSP00000021346	SINCAM008487
ENSMUSP00000021347	SINCAM003773
ENSMUSP00000021356	SINCAM008129
ENSMUSP00000021359	SINCAM008130
ENSMUSP00000021362	SINCAM008132
ENSMUSP00000021368	SINCAM008133
ENSMUSP00000021370	SINCAM921642
ENSMUSP00000021372	SINCAM008196
ENSMUSP00000021375	SINCAM008293
ENSMUSP00000021377	SINCAM921643
ENSMUSP00000021379	SINCAM008315
ENSMUSP00000021380	SINCAM008314
ENSMUSP00000021381	SINCAM921661
ENSMUSP00000021384	SINCAM921660
ENSMUSP00000021390	SINCAM008065
ENSMUSP00000021405	SINCAM009198
ENSMUSP00000021406	SINCAM008291
ENSMUSP00000021410	SINCAM008310
ENSMUSP00000021412	SINCAM008309
ENSMUSP00000021413	SINCAM008308
ENSMUSP00000021416	SINCAM008304
ENSMUSP00000021424	SINCAM008478
ENSMUSP00000021425	SINCAM008475
ENSMUSP00000021428	SINCAM008480
ENSMUSP00000021438	SINCAM008272
ENSMUSP00000021443	SINCAM008523
ENSMUSP00000021447	SINCAM008088
ENSMUSP00000021450	SINCAM008085
ENSMUSP00000021459	SINCAM008239
ENSMUSP00000021466	SINCAM008198
ENSMUSP00000021467	SINCAM008199
ENSMUSP00000021471	SINCAM008204
ENSMUSP00000021479	SINCAM008333
ENSMUSP00000021494	SINCAM008322
ENSMUSP00000021513	SINCAM921695
ENSMUSP00000021514	SINCAM008101
ENSMUSP00000021519	SINCAM008099
ENSMUSP00000021522	SINCAM008516
ENSMUSP00000021523	SINCAM008096
ENSMUSP00000021527	SINCAM008093
ENSMUSP00000021530	SINCAM921634
ENSMUSP00000021536	SINCAM008245
ENSMUSP00000021539	SINCAM008057
ENSMUSP00000021544	SINCAM008247
ENSMUSP00000021547	SINCAM008248
ENSMUSP00000021548	SINCAM008249
ENSMUSP00000021550	SINCAM008251
ENSMUSP00000021552	SINCAM008411
ENSMUSP00000021554	SINCAM008230
ENSMUSP00000021558	SINCAM008380
ENSMUSP00000021559	SINCAM008381
ENSMUSP00000021567	SINCAM008359
ENSMUSP00000021574	SINCAM001573
ENSMUSP00000021592	SINCAM002039
ENSMUSP00000021595	SINCAM008494
ENSMUSP00000021596	SINCAM008495
ENSMUSP00000021603	SINCAM921628
ENSMUSP00000021605	SINCAM008052
ENSMUSP00000021606	SINCAM008084
ENSMUSP00000021607	SINCAM008079
ENSMUSP00000021610	SINCAM008077
ENSMUSP00000021611	SINCAM001637
ENSMUSP00000021617	SINCAM008070
ENSMUSP00000021631	SINCAM008067
ENSMUSP00000021641	SINCAM010488
ENSMUSP00000021645	SINCAM008364
ENSMUSP00000021652	SINCAM921050
ENSMUSP00000021653	SINCAM008233
ENSMUSP00000021659	SINCAM008471
ENSMUSP00000021665	SINCAM921688
ENSMUSP00000021666	SINCAM008466
ENSMUSP00000021667	SINCAM008040
ENSMUSP00000021668	SINCAM008041
ENSMUSP00000021669	SINCAM008044
ENSMUSP00000021670	SINCAM008046
ENSMUSP00000021674	SINCAM015219
ENSMUSP00000021676	SINCAM015216
ENSMUSP00000021681	SINCAM008510
ENSMUSP00000021685	SINCAM010218
ENSMUSP00000021689	SINCAM008151
ENSMUSP00000021691	SINCAM008149
ENSMUSP00000021692	SINCAM008148
ENSMUSP00000021693	SINCAM008147
ENSMUSP00000021706	SINCAM921636
ENSMUSP00000021707	SINCAM921637
ENSMUSP00000021714	SINCAM008173
ENSMUSP00000021715	SINCAM008172
ENSMUSP00000021726	SINCAM008184
ENSMUSP00000021728	SINCAM921640
ENSMUSP00000021729	SINCAM008531
ENSMUSP00000021738	SINCAM003439
ENSMUSP00000021750	SINCAM003415
ENSMUSP00000021761	SINCAM017786
ENSMUSP00000021770	SINCAM001858
ENSMUSP00000021772	SINCAM920692
ENSMUSP00000021784	SINCAM001823
ENSMUSP00000021790	SINCAM920761
ENSMUSP00000021791	SINCAM002246
ENSMUSP00000021793	SINCAM001873
ENSMUSP00000021794	SINCAM001659
ENSMUSP00000021796	SINCAM001654
ENSMUSP00000021800	SINCAM920667
ENSMUSP00000021802	SINCAM001849
ENSMUSP00000021803	SINCAM920696
ENSMUSP00000021806	SINCAM001845
ENSMUSP00000021807	SINCAM001842
ENSMUSP00000021810	SINCAM920693
ENSMUSP00000021813	SINCAM009626
ENSMUSP00000021817	SINCAM009591
ENSMUSP00000021818	SINCAM922120
ENSMUSP00000021820	SINCAM922119
ENSMUSP00000021822	SINCAM009594
ENSMUSP00000021824	SINCAM009595
ENSMUSP00000021828	SINCAM001012
ENSMUSP00000021832	SINCAM001828
ENSMUSP00000021843	SINCAM920689
ENSMUSP00000021857	SINCAM001886
ENSMUSP00000021864	SINCAM001889
ENSMUSP00000021866	SINCAM002290
ENSMUSP00000021870	SINCAM002280
ENSMUSP00000021900	SINCAM001009
ENSMUSP00000021903	SINCAM900192
ENSMUSP00000021907	SINCAM001030
ENSMUSP00000021913	SINCAM900196
ENSMUSP00000021918	SINCAM900201
ENSMUSP00000021920	SINCAM900202
ENSMUSP00000021921	SINCAM001026
ENSMUSP00000021922	SINCAM007007
ENSMUSP00000021930	SINCAM010091
ENSMUSP00000021932	SINCAM010090
ENSMUSP00000021933	SINCAM001032
ENSMUSP00000021937	SINCAM010107
ENSMUSP00000021938	SINCAM001020
ENSMUSP00000021939	SINCAM922927
ENSMUSP00000021940	SINCAM922358
ENSMUSP00000021942	SINCAM000672
ENSMUSP00000021950	SINCAM010108
ENSMUSP00000021956	SINCAM012625
ENSMUSP00000021958	SINCAM009977
ENSMUSP00000021959	SINCAM009978
ENSMUSP00000021961	SINCAM009976
ENSMUSP00000021963	SINCAM009982
ENSMUSP00000021968	SINCAM009975
ENSMUSP00000021970	SINCAM922337
ENSMUSP00000021971	SINCAM009973
ENSMUSP00000021990	SINCAM002470
ENSMUSP00000021991	SINCAM002469
ENSMUSP00000021993	SINCAM002468
ENSMUSP00000022007	SINCAM001995
ENSMUSP00000022009	SINCAM001168
ENSMUSP00000022013	SINCAM001996
ENSMUSP00000022023	SINCAM009957
ENSMUSP00000022030	SINCAM001171
ENSMUSP00000022032	SINCAM920574
ENSMUSP00000022036	SINCAM001038
ENSMUSP00000022038	SINCAM001035
ENSMUSP00000022040	SINCAM001036
ENSMUSP00000022048	SINCAM001811
ENSMUSP00000022051	SINCAM001791
ENSMUSP00000022053	SINCAM001794
ENSMUSP00000022057	SINCAM001798
ENSMUSP00000022059	SINCAM920685
ENSMUSP00000022060	SINCAM001788
ENSMUSP00000022062	SINCAM001693
ENSMUSP00000022063	SINCAM001692
ENSMUSP00000022064	SINCAM001874
ENSMUSP00000022075	SINCAM001142
ENSMUSP00000022078	SINCAM001145
ENSMUSP00000022082	SINCAM001144
ENSMUSP00000022089	SINCAM002005
ENSMUSP00000022095	SINCAM002011
ENSMUSP00000022097	SINCAM922447
ENSMUSP00000022098	SINCAM920727
ENSMUSP00000022099	SINCAM002013
ENSMUSP00000022100	SINCAM002014
ENSMUSP00000022102	SINCAM920687
ENSMUSP00000022104	SINCAM920686
ENSMUSP00000022105	SINCAM001812
ENSMUSP00000022108	SINCAM001174
ENSMUSP00000022119	SINCAM001180
ENSMUSP00000022121	SINCAM001177
ENSMUSP00000022122	SINCAM013168
ENSMUSP00000022135	SINCAM001188
ENSMUSP00000022136	SINCAM001189
ENSMUSP00000022137	SINCAM001190
ENSMUSP00000022147	SINCAM920604
ENSMUSP00000022148	SINCAM001193
ENSMUSP00000022150	SINCAM001195
ENSMUSP00000022153	SINCAM001198
ENSMUSP00000022163	SINCAM001204
ENSMUSP00000022164	SINCAM001206
ENSMUSP00000022169	SINCAM001211
ENSMUSP00000022172	SINCAM001221
ENSMUSP00000022176	SINCAM001219
ENSMUSP00000022185	SINCAM001227
ENSMUSP00000022186	SINCAM001230
ENSMUSP00000022189	SINCAM001232
ENSMUSP00000022195	SINCAM001236
ENSMUSP00000022196	SINCAM001238
ENSMUSP00000022197	SINCAM001239
ENSMUSP00000022203	SINCAM001273
ENSMUSP00000022207	SINCAM920619
ENSMUSP00000022212	SINCAM001283
ENSMUSP00000022213	SINCAM001250
ENSMUSP00000022217	SINCAM920601
ENSMUSP00000022218	SINCAM001184
ENSMUSP00000022220	SINCAM001183
ENSMUSP00000022224	SINCAM001261
ENSMUSP00000022226	SINCAM001263
ENSMUSP00000022228	SINCAM001265
ENSMUSP00000022230	SINCAM001266
ENSMUSP00000022232	SINCAM001268
ENSMUSP00000022235	SINCAM920616
ENSMUSP00000022239	SINCAM001322
ENSMUSP00000022242	SINCAM001323
ENSMUSP00000022245	SINCAM001325
ENSMUSP00000022246	SINCAM920623
ENSMUSP00000022256	SINCAM009685
ENSMUSP00000022257	SINCAM009686
ENSMUSP00000022262	SINCAM009693
ENSMUSP00000022264	SINCAM009695
ENSMUSP00000022268	SINCAM009702
ENSMUSP00000022275	SINCAM001289
ENSMUSP00000022281	SINCAM001296
ENSMUSP00000022282	SINCAM001303
ENSMUSP00000022286	SINCAM001313
ENSMUSP00000022287	SINCAM001315
ENSMUSP00000022292	SINCAM007014
ENSMUSP00000022293	SINCAM007013
ENSMUSP00000022310	SINCAM920719
ENSMUSP00000022311	SINCAM001950
ENSMUSP00000022315	SINCAM921818
ENSMUSP00000022322	SINCAM006980
ENSMUSP00000022327	SINCAM006975
ENSMUSP00000022331	SINCAM007098
ENSMUSP00000022337	SINCAM007033
ENSMUSP00000022338	SINCAM007036
ENSMUSP00000022340	SINCAM008208
ENSMUSP00000022341	SINCAM008207
ENSMUSP00000022343	SINCAM007084
ENSMUSP00000022344	SINCAM007086
ENSMUSP00000022345	SINCAM921831
ENSMUSP00000022353	SINCAM011071
ENSMUSP00000022358	SINCAM921844
ENSMUSP00000022369	SINCAM007020
ENSMUSP00000022377	SINCAM008212
ENSMUSP00000022378	SINCAM003438
ENSMUSP00000022380	SINCAM008216
ENSMUSP00000022386	SINCAM008225
ENSMUSP00000022391	SINCAM008343
ENSMUSP00000022398	SINCAM008337
ENSMUSP00000022416	SINCAM007048
ENSMUSP00000022419	SINCAM007045
ENSMUSP00000022433	SINCAM009924
ENSMUSP00000022437	SINCAM002176
ENSMUSP00000022446	SINCAM001780
ENSMUSP00000022450	SINCAM009916
ENSMUSP00000022451	SINCAM001777
ENSMUSP00000022458	SINCAM009841
ENSMUSP00000022460	SINCAM002179
ENSMUSP00000022462	SINCAM002180
ENSMUSP00000022464	SINCAM922824
ENSMUSP00000022469	SINCAM009587
ENSMUSP00000022470	SINCAM007042
ENSMUSP00000022476	SINCAM922116
ENSMUSP00000022494	SINCAM921290
ENSMUSP00000022496	SINCAM922302
ENSMUSP00000022497	SINCAM004294
ENSMUSP00000022499	SINCAM004277
ENSMUSP00000022501	SINCAM004276
ENSMUSP00000022507	SINCAM004800
ENSMUSP00000022511	SINCAM004801
ENSMUSP00000022517	SINCAM004804
ENSMUSP00000022518	SINCAM004806
ENSMUSP00000022522	SINCAM008868
ENSMUSP00000022528	SINCAM003088
ENSMUSP00000022529	SINCAM009634
ENSMUSP00000022531	SINCAM004808
ENSMUSP00000022532	SINCAM003084
ENSMUSP00000022535	SINCAM009635
ENSMUSP00000022536	SINCAM004810
ENSMUSP00000022538	SINCAM921217
ENSMUSP00000022543	SINCAM004813
ENSMUSP00000022545	SINCAM000571
ENSMUSP00000022550	SINCAM015427
ENSMUSP00000022551	SINCAM004296
ENSMUSP00000022553	SINCAM010856
ENSMUSP00000022561	SINCAM921375
ENSMUSP00000022563	SINCAM010936
ENSMUSP00000022566	SINCAM009385
ENSMUSP00000022567	SINCAM009911
ENSMUSP00000022573	SINCAM004411
ENSMUSP00000022574	SINCAM004407
ENSMUSP00000022576	SINCAM004405
ENSMUSP00000022577	SINCAM004404
ENSMUSP00000022580	SINCAM004400
ENSMUSP00000022585	SINCAM004394
ENSMUSP00000022586	SINCAM004393
ENSMUSP00000022589	SINCAM010770
ENSMUSP00000022590	SINCAM004269
ENSMUSP00000022591	SINCAM004267
ENSMUSP00000022593	SINCAM004265
ENSMUSP00000022595	SINCAM004262
ENSMUSP00000022600	SINCAM004261
ENSMUSP00000022601	SINCAM921284
ENSMUSP00000022603	SINCAM004466
ENSMUSP00000022609	SINCAM002837
ENSMUSP00000022610	SINCAM003346
ENSMUSP00000022612	SINCAM003345
ENSMUSP00000022613	SINCAM003344
ENSMUSP00000022614	SINCAM003343
ENSMUSP00000022616	SINCAM003340
ENSMUSP00000022618	SINCAM000213
ENSMUSP00000022622	SINCAM017248
ENSMUSP00000022629	SINCAM007199
ENSMUSP00000022634	SINCAM014323
ENSMUSP00000022638	SINCAM007011
ENSMUSP00000022639	SINCAM014337
ENSMUSP00000022650	SINCAM004482
ENSMUSP00000022656	SINCAM004480
ENSMUSP00000022660	SINCAM014271
ENSMUSP00000022665	SINCAM014299
ENSMUSP00000022666	SINCAM004477
ENSMUSP00000022678	SINCAM014300
ENSMUSP00000022680	SINCAM014302
ENSMUSP00000022682	SINCAM922828
ENSMUSP00000022690	SINCAM017407
ENSMUSP00000022693	SINCAM014309
ENSMUSP00000022696	SINCAM014249
ENSMUSP00000022698	SINCAM014250
ENSMUSP00000022699	SINCAM010128
ENSMUSP00000022701	SINCAM004297
ENSMUSP00000022704	SINCAM004614
ENSMUSP00000022705	SINCAM004613
ENSMUSP00000022707	SINCAM009383
ENSMUSP00000022709	SINCAM921334
ENSMUSP00000022716	SINCAM004513
ENSMUSP00000022720	SINCAM009972
ENSMUSP00000022721	SINCAM004492
ENSMUSP00000022722	SINCAM010782
ENSMUSP00000022725	SINCAM921331
ENSMUSP00000022727	SINCAM921330
ENSMUSP00000022728	SINCAM004502
ENSMUSP00000022734	SINCAM004498
ENSMUSP00000022744	SINCAM920650
ENSMUSP00000022746	SINCAM001466
ENSMUSP00000022787	SINCAM010326
ENSMUSP00000022803	SINCAM923082
ENSMUSP00000022816	SINCAM920638
ENSMUSP00000022821	SINCAM012314
ENSMUSP00000022826	SINCAM001805
ENSMUSP00000022842	SINCAM002122
ENSMUSP00000022849	SINCAM920625
ENSMUSP00000022851	SINCAM016176
ENSMUSP00000022856	SINCAM010302
ENSMUSP00000022865	SINCAM002706
ENSMUSP00000022867	SINCAM002705
ENSMUSP00000022871	SINCAM002471
ENSMUSP00000022875	SINCAM001926
ENSMUSP00000022881	SINCAM001931
ENSMUSP00000022890	SINCAM001548
ENSMUSP00000022894	SINCAM002806
ENSMUSP00000022895	SINCAM002443
ENSMUSP00000022904	SINCAM002997
ENSMUSP00000022906	SINCAM002401
ENSMUSP00000022908	SINCAM002400
ENSMUSP00000022909	SINCAM002399
ENSMUSP00000022915	SINCAM002392
ENSMUSP00000022916	SINCAM002391
ENSMUSP00000022921	SINCAM002363
ENSMUSP00000022925	SINCAM002515
ENSMUSP00000022927	SINCAM002517
ENSMUSP00000022945	SINCAM010500
ENSMUSP00000022953	SINCAM001544
ENSMUSP00000022954	SINCAM900237
ENSMUSP00000022960	SINCAM002361
ENSMUSP00000022962	SINCAM002360
ENSMUSP00000022964	SINCAM920797
ENSMUSP00000022967	SINCAM002510
ENSMUSP00000022976	SINCAM002306
ENSMUSP00000022977	SINCAM002307
ENSMUSP00000022980	SINCAM002293
ENSMUSP00000022985	SINCAM002335
ENSMUSP00000022986	SINCAM002334
ENSMUSP00000022992	SINCAM002325
ENSMUSP00000022993	SINCAM002322
ENSMUSP00000022998	SINCAM002317
ENSMUSP00000023006	SINCAM920784
ENSMUSP00000023007	SINCAM002480
ENSMUSP00000023019	SINCAM006069
ENSMUSP00000023024	SINCAM014823
ENSMUSP00000023029	SINCAM014819
ENSMUSP00000023036	SINCAM014817
ENSMUSP00000023040	SINCAM922008
ENSMUSP00000023044	SINCAM922786
ENSMUSP00000023048	SINCAM011197
ENSMUSP00000023050	SINCAM014890
ENSMUSP00000023055	SINCAM014767
ENSMUSP00000023057	SINCAM005290
ENSMUSP00000023059	SINCAM920769
ENSMUSP00000023061	SINCAM014764
ENSMUSP00000023064	SINCAM922372
ENSMUSP00000023065	SINCAM014894
ENSMUSP00000023067	SINCAM920999
ENSMUSP00000023068	SINCAM005890
ENSMUSP00000023069	SINCAM005891
ENSMUSP00000023070	SINCAM005877
ENSMUSP00000023071	SINCAM005852
ENSMUSP00000023072	SINCAM005851
ENSMUSP00000023083	SINCAM900273
ENSMUSP00000023085	SINCAM014910
ENSMUSP00000023086	SINCAM922798
ENSMUSP00000023087	SINCAM005798
ENSMUSP00000023100	SINCAM014707
ENSMUSP00000023101	SINCAM005725
ENSMUSP00000023104	SINCAM005724
ENSMUSP00000023105	SINCAM014197
ENSMUSP00000023112	SINCAM014830
ENSMUSP00000023113	SINCAM014829
ENSMUSP00000023116	SINCAM014826
ENSMUSP00000023117	SINCAM014825
ENSMUSP00000023119	SINCAM014234
ENSMUSP00000023128	SINCAM014230
ENSMUSP00000023129	SINCAM014229
ENSMUSP00000023133	SINCAM922766
ENSMUSP00000023140	SINCAM011322
ENSMUSP00000023146	SINCAM011090
ENSMUSP00000023147	SINCAM011092
ENSMUSP00000023150	SINCAM011084
ENSMUSP00000023151	SINCAM009117
ENSMUSP00000023154	SINCAM009118
ENSMUSP00000023157	SINCAM011292
ENSMUSP00000023159	SINCAM011389
ENSMUSP00000023161	SINCAM011276
ENSMUSP00000023165	SINCAM011272
ENSMUSP00000023171	SINCAM009193
ENSMUSP00000023179	SINCAM015052
ENSMUSP00000023191	SINCAM011102
ENSMUSP00000023206	SINCAM011317
ENSMUSP00000023210	SINCAM011769
ENSMUSP00000023213	SINCAM001551
ENSMUSP00000023214	SINCAM015368
ENSMUSP00000023217	SINCAM015370
ENSMUSP00000023219	SINCAM001565
ENSMUSP00000023220	SINCAM001564
ENSMUSP00000023221	SINCAM002709
ENSMUSP00000023225	SINCAM002754
ENSMUSP00000023231	SINCAM002713
ENSMUSP00000023265	SINCAM920764
ENSMUSP00000023269	SINCAM004177
ENSMUSP00000023270	SINCAM004178
ENSMUSP00000023282	SINCAM006257
ENSMUSP00000023283	SINCAM006256
ENSMUSP00000023285	SINCAM006235
ENSMUSP00000023289	SINCAM006247
ENSMUSP00000023291	SINCAM006245
ENSMUSP00000023312	SINCAM004189
ENSMUSP00000023334	SINCAM004455
ENSMUSP00000023343	SINCAM900220
ENSMUSP00000023344	SINCAM900221
ENSMUSP00000023351	SINCAM007420
ENSMUSP00000023352	SINCAM002429
ENSMUSP00000023353	SINCAM002428
ENSMUSP00000023356	SINCAM922408
ENSMUSP00000023357	SINCAM011333
ENSMUSP00000023359	SINCAM011331
ENSMUSP00000023360	SINCAM922014
ENSMUSP00000023362	SINCAM011326
ENSMUSP00000023363	SINCAM011325
ENSMUSP00000023364	SINCAM011404
ENSMUSP00000023365	SINCAM011066
ENSMUSP00000023387	SINCAM004601
ENSMUSP00000023390	SINCAM004600
ENSMUSP00000023391	SINCAM007387
ENSMUSP00000023396	SINCAM011367
ENSMUSP00000023400	SINCAM012521
ENSMUSP00000023405	SINCAM010735
ENSMUSP00000023431	SINCAM921257
ENSMUSP00000023432	SINCAM921256
ENSMUSP00000023434	SINCAM004163
ENSMUSP00000023437	SINCAM004169
ENSMUSP00000023444	SINCAM007417
ENSMUSP00000023448	SINCAM007418
ENSMUSP00000023449	SINCAM007708
ENSMUSP00000023450	SINCAM007706
ENSMUSP00000023457	SINCAM009306
ENSMUSP00000023460	SINCAM009305
ENSMUSP00000023464	SINCAM009301
ENSMUSP00000023465	SINCAM007374
ENSMUSP00000023467	SINCAM921953
ENSMUSP00000023468	SINCAM001737
ENSMUSP00000023474	SINCAM921940
ENSMUSP00000023478	SINCAM004556
ENSMUSP00000023482	SINCAM004599
ENSMUSP00000023486	SINCAM009317
ENSMUSP00000023487	SINCAM004597
ENSMUSP00000023489	SINCAM009325
ENSMUSP00000023491	SINCAM009327
ENSMUSP00000023494	SINCAM004252
ENSMUSP00000023497	SINCAM006446
ENSMUSP00000023501	SINCAM004221
ENSMUSP00000023502	SINCAM006450
ENSMUSP00000023504	SINCAM004220
ENSMUSP00000023507	SINCAM004219
ENSMUSP00000023509	SINCAM009362
ENSMUSP00000023510	SINCAM006754
ENSMUSP00000023514	SINCAM004244
ENSMUSP00000023524	SINCAM004246
ENSMUSP00000023525	SINCAM004247
ENSMUSP00000023532	SINCAM006756
ENSMUSP00000023535	SINCAM006329
ENSMUSP00000023538	SINCAM006759
ENSMUSP00000023550	SINCAM006335
ENSMUSP00000023554	SINCAM006338
ENSMUSP00000023555	SINCAM006339
ENSMUSP00000023561	SINCAM015379
ENSMUSP00000023562	SINCAM923013
ENSMUSP00000023566	SINCAM004049
ENSMUSP00000023568	SINCAM004048
ENSMUSP00000023572	SINCAM004046
ENSMUSP00000023580	SINCAM013947
ENSMUSP00000023583	SINCAM921935
ENSMUSP00000023587	SINCAM921936
ENSMUSP00000023593	SINCAM009458
ENSMUSP00000023598	SINCAM009282
ENSMUSP00000023599	SINCAM921926
ENSMUSP00000023600	SINCAM004115
ENSMUSP00000023601	SINCAM009459
ENSMUSP00000023608	SINCAM921240
ENSMUSP00000023610	SINCAM004129
ENSMUSP00000023611	SINCAM004130
ENSMUSP00000023612	SINCAM004093
ENSMUSP00000023615	SINCAM004088
ENSMUSP00000023616	SINCAM006340
ENSMUSP00000023629	SINCAM004429
ENSMUSP00000023630	SINCAM921249
ENSMUSP00000023666	SINCAM004104
ENSMUSP00000023670	SINCAM010797
ENSMUSP00000023673	SINCAM004024
ENSMUSP00000023677	SINCAM004029
ENSMUSP00000023682	SINCAM004023
ENSMUSP00000023684	SINCAM004021
ENSMUSP00000023686	SINCAM004019
ENSMUSP00000023691	SINCAM004016
ENSMUSP00000023694	SINCAM921246
ENSMUSP00000023707	SINCAM004535
ENSMUSP00000023732	SINCAM014131
ENSMUSP00000023734	SINCAM014133
ENSMUSP00000023736	SINCAM014142
ENSMUSP00000023741	SINCAM014136
ENSMUSP00000023749	SINCAM014111
ENSMUSP00000023750	SINCAM014118
ENSMUSP00000023758	SINCAM014173
ENSMUSP00000023759	SINCAM014174
ENSMUSP00000023760	SINCAM006447
ENSMUSP00000023761	SINCAM922751
ENSMUSP00000023774	SINCAM014191
ENSMUSP00000023775	SINCAM920651
ENSMUSP00000023776	SINCAM014055
ENSMUSP00000023803	SINCAM014123
ENSMUSP00000023806	SINCAM014225
ENSMUSP00000023812	SINCAM014162
ENSMUSP00000023813	SINCAM014128
ENSMUSP00000023814	SINCAM922760
ENSMUSP00000023818	SINCAM014088
ENSMUSP00000023820	SINCAM000154
ENSMUSP00000023826	SINCAM921830
ENSMUSP00000023828	SINCAM002417
ENSMUSP00000023829	SINCAM920990
ENSMUSP00000023830	SINCAM003189
ENSMUSP00000023832	SINCAM921401
ENSMUSP00000023835	SINCAM004310
ENSMUSP00000023836	SINCAM010859
ENSMUSP00000023840	SINCAM920449
ENSMUSP00000023846	SINCAM013665
ENSMUSP00000023849	SINCAM000291
ENSMUSP00000023851	SINCAM005945
ENSMUSP00000023856	SINCAM001740
ENSMUSP00000023867	SINCAM008586
ENSMUSP00000023869	SINCAM007564
ENSMUSP00000023882	SINCAM016154
ENSMUSP00000023897	SINCAM001307
ENSMUSP00000023911	SINCAM002464
ENSMUSP00000023913	SINCAM004095
ENSMUSP00000023917	SINCAM002373
ENSMUSP00000023918	SINCAM005221
ENSMUSP00000023924	SINCAM922133
ENSMUSP00000023952	SINCAM014122
ENSMUSP00000023965	SINCAM005277
ENSMUSP00000024005	SINCAM000921
ENSMUSP00000024011	SINCAM921222
ENSMUSP00000024015	SINCAM013633
ENSMUSP00000024031	SINCAM009890
ENSMUSP00000024035	SINCAM003275
ENSMUSP00000024042	SINCAM006078
ENSMUSP00000024047	SINCAM009758
ENSMUSP00000024049	SINCAM010719
ENSMUSP00000024056	SINCAM922577
ENSMUSP00000024078	SINCAM007172
ENSMUSP00000024104	SINCAM002935
ENSMUSP00000024107	SINCAM922051
ENSMUSP00000024112	SINCAM921247
ENSMUSP00000024123	SINCAM002788
ENSMUSP00000024155	SINCAM008326
ENSMUSP00000024159	SINCAM006731
ENSMUSP00000024171	SINCAM920729
ENSMUSP00000024200	SINCAM013632
ENSMUSP00000024238	SINCAM009725
ENSMUSP00000024260	SINCAM016252
ENSMUSP00000024338	SINCAM013754
ENSMUSP00000024470	SINCAM007597
ENSMUSP00000024486	SINCAM921709
ENSMUSP00000024492	SINCAM013465
ENSMUSP00000024565	SINCAM003898
ENSMUSP00000024572	SINCAM003424
ENSMUSP00000024575	SINCAM003653
ENSMUSP00000024596	SINCAM003680
ENSMUSP00000024599	SINCAM003551
ENSMUSP00000024620	SINCAM001135
ENSMUSP00000024627	SINCAM001131
ENSMUSP00000024657	SINCAM921153
ENSMUSP00000024660	SINCAM003507
ENSMUSP00000024702	SINCAM017366
ENSMUSP00000024705	SINCAM003115
ENSMUSP00000024706	SINCAM003016
ENSMUSP00000024708	SINCAM003129
ENSMUSP00000024709	SINCAM003128
ENSMUSP00000024717	SINCAM002184
ENSMUSP00000024721	SINCAM003104
ENSMUSP00000024724	SINCAM003102
ENSMUSP00000024725	SINCAM002187
ENSMUSP00000024727	SINCAM003107
ENSMUSP00000024731	SINCAM003124
ENSMUSP00000024733	SINCAM003737
ENSMUSP00000024734	SINCAM003649
ENSMUSP00000024736	SINCAM002192
ENSMUSP00000024742	SINCAM003746
ENSMUSP00000024748	SINCAM921178
ENSMUSP00000024749	SINCAM003687
ENSMUSP00000024755	SINCAM003110
ENSMUSP00000024756	SINCAM003112
ENSMUSP00000024757	SINCAM003111
ENSMUSP00000024761	SINCAM001117
ENSMUSP00000024762	SINCAM003646
ENSMUSP00000024763	SINCAM003647
ENSMUSP00000024766	SINCAM003750
ENSMUSP00000024773	SINCAM003851
ENSMUSP00000024774	SINCAM012176
ENSMUSP00000024778	SINCAM012147
ENSMUSP00000024779	SINCAM012148
ENSMUSP00000024783	SINCAM012146
ENSMUSP00000024786	SINCAM012090
ENSMUSP00000024802	SINCAM012204
ENSMUSP00000024811	SINCAM012210
ENSMUSP00000024816	SINCAM003788
ENSMUSP00000024823	SINCAM003713
ENSMUSP00000024829	SINCAM004132
ENSMUSP00000024832	SINCAM004124
ENSMUSP00000024839	SINCAM004107
ENSMUSP00000024840	SINCAM002648
ENSMUSP00000024849	SINCAM002494
ENSMUSP00000024851	SINCAM004250
ENSMUSP00000024854	SINCAM003941
ENSMUSP00000024857	SINCAM008161
ENSMUSP00000024858	SINCAM921187
ENSMUSP00000024866	SINCAM001181
ENSMUSP00000024869	SINCAM003514
ENSMUSP00000024873	SINCAM003493
ENSMUSP00000024879	SINCAM003492
ENSMUSP00000024880	SINCAM003512
ENSMUSP00000024882	SINCAM003491
ENSMUSP00000024884	SINCAM003508
ENSMUSP00000024885	SINCAM003501
ENSMUSP00000024887	SINCAM003502
ENSMUSP00000024894	SINCAM003404
ENSMUSP00000024897	SINCAM002663
ENSMUSP00000024906	SINCAM002659
ENSMUSP00000024914	SINCAM002653
ENSMUSP00000024916	SINCAM003947
ENSMUSP00000024930	SINCAM011260
ENSMUSP00000024932	SINCAM011270
[truncated: 10,426 more rows]
