# Supplementary material for: Reconstruction of proto-vertebrate, proto-cyclostome and proto-gnathostome genomes provides new insights into early vertebrate evolution
Source: Nat Commun. 2021 Jul 23;12:4489. doi: 10.1038/s41467-021-24573-z (PMC8302630; doi:10.1038/s41467-021-24573-z)
Supplement: Supplementary file 4 — Supplementary Data 1 [file 41467_2021_24573_MOESM4_ESM.zip › SuppData1/orthologs/MOUSE-CANFA.txt]

ENSMUSP00000129557	ENSCAFP00000018255
ENSMUSP00000022831	ENSCAFP00000018293
ENSMUSP00000034074	ENSCAFP00000014731
ENSMUSP00000037172	ENSCAFP00000004893
ENSMUSP00000127603	ENSCAFP00000021101
ENSMUSP00000080820	ENSCAFP00000042022
ENSMUSP00000040217	ENSCAFP00000000536
ENSMUSP00000025288	ENSCAFP00000026820
ENSMUSP00000105282	ENSCAFP00000014703
ENSMUSP00000050750	ENSCAFP00000039181
ENSMUSP00000040779	ENSCAFP00000037942
ENSMUSP00000018989	ENSCAFP00000027009
ENSMUSP00000129186	ENSCAFP00000013696
ENSMUSP00000018466	ENSCAFP00000014101
ENSMUSP00000047335	ENSCAFP00000000777
ENSMUSP00000014505	ENSCAFP00000010599
ENSMUSP00000028763	ENSCAFP00000014168
ENSMUSP00000002677	ENSCAFP00000007520
ENSMUSP00000035203	ENSCAFP00000016175
ENSMUSP00000111103	ENSCAFP00000041478
ENSMUSP00000032264	ENSCAFP00000019851
ENSMUSP00000029128	ENSCAFP00000011228
ENSMUSP00000097060	ENSCAFP00000020209
ENSMUSP00000033610	ENSCAFP00000025906
ENSMUSP00000015484	ENSCAFP00000020532
ENSMUSP00000024565	ENSCAFP00000000844
ENSMUSP00000032781	ENSCAFP00000006503
ENSMUSP00000133649	ENSCAFP00000004514
ENSMUSP00000054412	ENSCAFP00000008815
ENSMUSP00000045511	ENSCAFP00000012433
ENSMUSP00000109355	ENSCAFP00000023389
ENSMUSP00000075235	ENSCAFP00000022926
ENSMUSP00000024829	ENSCAFP00000015206
ENSMUSP00000124647	ENSCAFP00000018010
ENSMUSP00000035246	ENSCAFP00000003668
ENSMUSP00000069495	ENSCAFP00000003657
ENSMUSP00000113675	ENSCAFP00000028428
ENSMUSP00000034840	ENSCAFP00000026110
ENSMUSP00000110574	ENSCAFP00000007426
ENSMUSP00000005606	ENSCAFP00000024262
ENSMUSP00000005164	ENSCAFP00000030135
ENSMUSP00000124963	ENSCAFP00000013072
ENSMUSP00000073268	ENSCAFP00000035869
ENSMUSP00000082710	ENSCAFP00000041440
ENSMUSP00000021706	ENSCAFP00000026713
ENSMUSP00000028311	ENSCAFP00000028894
ENSMUSP00000004949	ENSCAFP00000010159
ENSMUSP00000017530	ENSCAFP00000027741
ENSMUSP00000069259	ENSCAFP00000016670
ENSMUSP00000096248	ENSCAFP00000025741
ENSMUSP00000110425	ENSCAFP00000025956
ENSMUSP00000005064	ENSCAFP00000028253
ENSMUSP00000124863	ENSCAFP00000023060
ENSMUSP00000079306	ENSCAFP00000023616
ENSMUSP00000007248	ENSCAFP00000000900
ENSMUSP00000015800	ENSCAFP00000002766
ENSMUSP00000097747	ENSCAFP00000029957
ENSMUSP00000027961	ENSCAFP00000007014
ENSMUSP00000025217	ENSCAFP00000001849
ENSMUSP00000124394	ENSCAFP00000039463
ENSMUSP00000070606	ENSCAFP00000025988
ENSMUSP00000108660	ENSCAFP00000005391
ENSMUSP00000090790	ENSCAFP00000029580
ENSMUSP00000104363	ENSCAFP00000027190
ENSMUSP00000062535	ENSCAFP00000021251
ENSMUSP00000088642	ENSCAFP00000032029
ENSMUSP00000059272	ENSCAFP00000012523
ENSMUSP00000044730	ENSCAFP00000012527
ENSMUSP00000051353	ENSCAFP00000012528
ENSMUSP00000082115	ENSCAFP00000012512
ENSMUSP00000042715	ENSCAFP00000021250
ENSMUSP00000114020	ENSCAFP00000014319
ENSMUSP00000084462	ENSCAFP00000038033
ENSMUSP00000020679	ENSCAFP00000025582
ENSMUSP00000053871	ENSCAFP00000014331
ENSMUSP00000099608	ENSCAFP00000019089
ENSMUSP00000038922	ENSCAFP00000035150
ENSMUSP00000086017	ENSCAFP00000040283
ENSMUSP00000089212	ENSCAFP00000003298
ENSMUSP00000019516	ENSCAFP00000002012
ENSMUSP00000033081	ENSCAFP00000024610
ENSMUSP00000047308	ENSCAFP00000003277
ENSMUSP00000002305	ENSCAFP00000005920
ENSMUSP00000138819	ENSCAFP00000027297
ENSMUSP00000015858	ENSCAFP00000018115
ENSMUSP00000069238	ENSCAFP00000015735
ENSMUSP00000028426	ENSCAFP00000017392
ENSMUSP00000023762	ENSCAFP00000012144
ENSMUSP00000120598	ENSCAFP00000030690
ENSMUSP00000064556	ENSCAFP00000018258
ENSMUSP00000021682	ENSCAFP00000025261
ENSMUSP00000059666	ENSCAFP00000011525
ENSMUSP00000108629	ENSCAFP00000012786
ENSMUSP00000020624	ENSCAFP00000000688
ENSMUSP00000124846	ENSCAFP00000019680
ENSMUSP00000038964	ENSCAFP00000022794
ENSMUSP00000101004	ENSCAFP00000028846
ENSMUSP00000048153	ENSCAFP00000034455
ENSMUSP00000031841	ENSCAFP00000004119
ENSMUSP00000080467	ENSCAFP00000030651
ENSMUSP00000122476	ENSCAFP00000037844
ENSMUSP00000099733	ENSCAFP00000019894
ENSMUSP00000005103	ENSCAFP00000004239
ENSMUSP00000026703	ENSCAFP00000012830
ENSMUSP00000103815	ENSCAFP00000041229
ENSMUSP00000003509	ENSCAFP00000039048
ENSMUSP00000074764	ENSCAFP00000025974
ENSMUSP00000032421	ENSCAFP00000017436
ENSMUSP00000025477	ENSCAFP00000000191
ENSMUSP00000026896	ENSCAFP00000016481
ENSMUSP00000043477	ENSCAFP00000011295
ENSMUSP00000100012	ENSCAFP00000041377
ENSMUSP00000050047	ENSCAFP00000019556
ENSMUSP00000099434	ENSCAFP00000011055
ENSMUSP00000029069	ENSCAFP00000012654
ENSMUSP00000015003	ENSCAFP00000037675
ENSMUSP00000048516	ENSCAFP00000008333
ENSMUSP00000046544	ENSCAFP00000016939
ENSMUSP00000050496	ENSCAFP00000028469
ENSMUSP00000047838	ENSCAFP00000022790
ENSMUSP00000048260	ENSCAFP00000005175
ENSMUSP00000020339	ENSCAFP00000000678
ENSMUSP00000036487	ENSCAFP00000004185
ENSMUSP00000049007	ENSCAFP00000001898
ENSMUSP00000022369	ENSCAFP00000040432
ENSMUSP00000085900	ENSCAFP00000034643
ENSMUSP00000093089	ENSCAFP00000036968
ENSMUSP00000049346	ENSCAFP00000010553
ENSMUSP00000113708	ENSCAFP00000011914
ENSMUSP00000080579	ENSCAFP00000013282
ENSMUSP00000105240	ENSCAFP00000012034
ENSMUSP00000125718	ENSCAFP00000001467
ENSMUSP00000073803	ENSCAFP00000006614
ENSMUSP00000028349	ENSCAFP00000028666
ENSMUSP00000096957	ENSCAFP00000011981
ENSMUSP00000002989	ENSCAFP00000022241
ENSMUSP00000044578	ENSCAFP00000016043
ENSMUSP00000102710	ENSCAFP00000016786
ENSMUSP00000111054	ENSCAFP00000005125
ENSMUSP00000103474	ENSCAFP00000005344
ENSMUSP00000032500	ENSCAFP00000022750
ENSMUSP00000097166	ENSCAFP00000018033
ENSMUSP00000102177	ENSCAFP00000030540
ENSMUSP00000034703	ENSCAFP00000025984
ENSMUSP00000032715	ENSCAFP00000035073
ENSMUSP00000047652	ENSCAFP00000015060
ENSMUSP00000036674	ENSCAFP00000013243
ENSMUSP00000090884	ENSCAFP00000024998
ENSMUSP00000042867	ENSCAFP00000014218
ENSMUSP00000012426	ENSCAFP00000001653
ENSMUSP00000104411	ENSCAFP00000042751
ENSMUSP00000018630	ENSCAFP00000019792
ENSMUSP00000006718	ENSCAFP00000022068
ENSMUSP00000106861	ENSCAFP00000017397
ENSMUSP00000004784	ENSCAFP00000029060
ENSMUSP00000003808	ENSCAFP00000021938
ENSMUSP00000024049	ENSCAFP00000023624
ENSMUSP00000018382	ENSCAFP00000001306
ENSMUSP00000039653	ENSCAFP00000020713
ENSMUSP00000128621	ENSCAFP00000023867
ENSMUSP00000031278	ENSCAFP00000013047
ENSMUSP00000037654	ENSCAFP00000006577
ENSMUSP00000105486	ENSCAFP00000026382
ENSMUSP00000094528	ENSCAFP00000009752
ENSMUSP00000093960	ENSCAFP00000023231
ENSMUSP00000065643	ENSCAFP00000025744
ENSMUSP00000033386	ENSCAFP00000034903
ENSMUSP00000022707	ENSCAFP00000007928
ENSMUSP00000064131	ENSCAFP00000027825
ENSMUSP00000033450	ENSCAFP00000027822
ENSMUSP00000124459	ENSCAFP00000021439
ENSMUSP00000047199	ENSCAFP00000018637
ENSMUSP00000088670	ENSCAFP00000009013
ENSMUSP00000071627	ENSCAFP00000002219
ENSMUSP00000043250	ENSCAFP00000038852
ENSMUSP00000038909	ENSCAFP00000037058
ENSMUSP00000068629	ENSCAFP00000036156
ENSMUSP00000048978	ENSCAFP00000004138
ENSMUSP00000109067	ENSCAFP00000021283
ENSMUSP00000067752	ENSCAFP00000025317
ENSMUSP00000030306	ENSCAFP00000027841
ENSMUSP00000046788	ENSCAFP00000042574
ENSMUSP00000034427	ENSCAFP00000029742
ENSMUSP00000101046	ENSCAFP00000016350
ENSMUSP00000103028	ENSCAFP00000025289
ENSMUSP00000095964	ENSCAFP00000029577
ENSMUSP00000115260	ENSCAFP00000005947
ENSMUSP00000075089	ENSCAFP00000021524
ENSMUSP00000126897	ENSCAFP00000019815
ENSMUSP00000015509	ENSCAFP00000001004
ENSMUSP00000074533	ENSCAFP00000016801
ENSMUSP00000044432	ENSCAFP00000017186
ENSMUSP00000104459	ENSCAFP00000019101
ENSMUSP00000041942	ENSCAFP00000002598
ENSMUSP00000089513	ENSCAFP00000031903
ENSMUSP00000109098	ENSCAFP00000030461
ENSMUSP00000044245	ENSCAFP00000036507
ENSMUSP00000037532	ENSCAFP00000019811
ENSMUSP00000041622	ENSCAFP00000029719
ENSMUSP00000047923	ENSCAFP00000022462
ENSMUSP00000019199	ENSCAFP00000024310
ENSMUSP00000004968	ENSCAFP00000020467
ENSMUSP00000125373	ENSCAFP00000011995
ENSMUSP00000007216	ENSCAFP00000018117
ENSMUSP00000019662	ENSCAFP00000021690
ENSMUSP00000117346	ENSCAFP00000022596
ENSMUSP00000128446	ENSCAFP00000008348
ENSMUSP00000111093	ENSCAFP00000026189
ENSMUSP00000003117	ENSCAFP00000023182
ENSMUSP00000109886	ENSCAFP00000018253
ENSMUSP00000030763	ENSCAFP00000002791
ENSMUSP00000033380	ENSCAFP00000022118
ENSMUSP00000027697	ENSCAFP00000014825
ENSMUSP00000030814	ENSCAFP00000007048
ENSMUSP00000033918	ENSCAFP00000012387
ENSMUSP00000033755	ENSCAFP00000017550
ENSMUSP00000033756	ENSCAFP00000037940
ENSMUSP00000046476	ENSCAFP00000007818
ENSMUSP00000027538	ENSCAFP00000018354
ENSMUSP00000033549	ENSCAFP00000024345
ENSMUSP00000000329	ENSCAFP00000023486
ENSMUSP00000019068	ENSCAFP00000023467
ENSMUSP00000021262	ENSCAFP00000024897
ENSMUSP00000035250	ENSCAFP00000024930
ENSMUSP00000021268	ENSCAFP00000024944
ENSMUSP00000026795	ENSCAFP00000010341
ENSMUSP00000033341	ENSCAFP00000010262
ENSMUSP00000001562	ENSCAFP00000022958
ENSMUSP00000103391	ENSCAFP00000005775
ENSMUSP00000049070	ENSCAFP00000001922
ENSMUSP00000049248	ENSCAFP00000000922
ENSMUSP00000082895	ENSCAFP00000005678
ENSMUSP00000080832	ENSCAFP00000000979
ENSMUSP00000033501	ENSCAFP00000022990
ENSMUSP00000112110	ENSCAFP00000013479
ENSMUSP00000102770	ENSCAFP00000021172
ENSMUSP00000106443	ENSCAFP00000003650
ENSMUSP00000133245	ENSCAFP00000001491
ENSMUSP00000021046	ENSCAFP00000018897
ENSMUSP00000055535	ENSCAFP00000002001
ENSMUSP00000021062	ENSCAFP00000017225
ENSMUSP00000057595	ENSCAFP00000022190
ENSMUSP00000029541	ENSCAFP00000025707
ENSMUSP00000025500	ENSCAFP00000001025
ENSMUSP00000078971	ENSCAFP00000029725
ENSMUSP00000034267	ENSCAFP00000022577
ENSMUSP00000079864	ENSCAFP00000013959
ENSMUSP00000138944	ENSCAFP00000013459
ENSMUSP00000107850	ENSCAFP00000012396
ENSMUSP00000028328	ENSCAFP00000028861
ENSMUSP00000110022	ENSCAFP00000028733
ENSMUSP00000036830	ENSCAFP00000007656
ENSMUSP00000066839	ENSCAFP00000021476
ENSMUSP00000002809	ENSCAFP00000042734
ENSMUSP00000031795	ENSCAFP00000004699
ENSMUSP00000001595	ENSCAFP00000023374
ENSMUSP00000072472	ENSCAFP00000033673
ENSMUSP00000077919	ENSCAFP00000015628
ENSMUSP00000058613	ENSCAFP00000017344
ENSMUSP00000099692	ENSCAFP00000029371
ENSMUSP00000027377	ENSCAFP00000021360
ENSMUSP00000020702	ENSCAFP00000018107
ENSMUSP00000023807	ENSCAFP00000041937
ENSMUSP00000020704	ENSCAFP00000018097
ENSMUSP00000046610	ENSCAFP00000021381
ENSMUSP00000017637	ENSCAFP00000023677
ENSMUSP00000023601	ENSCAFP00000020181
ENSMUSP00000084091	ENSCAFP00000003057
ENSMUSP00000092654	ENSCAFP00000042913
ENSMUSP00000036227	ENSCAFP00000030233
ENSMUSP00000099882	ENSCAFP00000029789
ENSMUSP00000099922	ENSCAFP00000007396
ENSMUSP00000083077	ENSCAFP00000018277
ENSMUSP00000106874	ENSCAFP00000018327
ENSMUSP00000007340	ENSCAFP00000011046
ENSMUSP00000042410	ENSCAFP00000041421
ENSMUSP00000031037	ENSCAFP00000007210
ENSMUSP00000101500	ENSCAFP00000018683
ENSMUSP00000035257	ENSCAFP00000001179
ENSMUSP00000005952	ENSCAFP00000032670
ENSMUSP00000058045	ENSCAFP00000010258
ENSMUSP00000101768	ENSCAFP00000005013
ENSMUSP00000010605	ENSCAFP00000027366
ENSMUSP00000126137	ENSCAFP00000027533
ENSMUSP00000022746	ENSCAFP00000027517
ENSMUSP00000138230	ENSCAFP00000037510
ENSMUSP00000127300	ENSCAFP00000002148
ENSMUSP00000003434	ENSCAFP00000028725
ENSMUSP00000026093	ENSCAFP00000019445
ENSMUSP00000074864	ENSCAFP00000042805
ENSMUSP00000002880	ENSCAFP00000027189
ENSMUSP00000042466	ENSCAFP00000001269
ENSMUSP00000047278	ENSCAFP00000015344
ENSMUSP00000107444	ENSCAFP00000015347
ENSMUSP00000064462	ENSCAFP00000001267
ENSMUSP00000026427	ENSCAFP00000036079
ENSMUSP00000038757	ENSCAFP00000011219
ENSMUSP00000098548	ENSCAFP00000007816
ENSMUSP00000105212	ENSCAFP00000011829
ENSMUSP00000041897	ENSCAFP00000030086
ENSMUSP00000043085	ENSCAFP00000023803
ENSMUSP00000126377	ENSCAFP00000020337
ENSMUSP00000034046	ENSCAFP00000011415
ENSMUSP00000104533	ENSCAFP00000001165
ENSMUSP00000046585	ENSCAFP00000016128
ENSMUSP00000042352	ENSCAFP00000039247
ENSMUSP00000025048	ENSCAFP00000035977
ENSMUSP00000034822	ENSCAFP00000020918
ENSMUSP00000107347	ENSCAFP00000040632
ENSMUSP00000031674	ENSCAFP00000003004
ENSMUSP00000053238	ENSCAFP00000025369
ENSMUSP00000093141	ENSCAFP00000029086
ENSMUSP00000030041	ENSCAFP00000004896
ENSMUSP00000021689	ENSCAFP00000026399
ENSMUSP00000077781	ENSCAFP00000023863
ENSMUSP00000090987	ENSCAFP00000004789
ENSMUSP00000046216	ENSCAFP00000008867
ENSMUSP00000020779	ENSCAFP00000025760
ENSMUSP00000099466	ENSCAFP00000025737
ENSMUSP00000121309	ENSCAFP00000021003
ENSMUSP00000066516	ENSCAFP00000015882
ENSMUSP00000027226	ENSCAFP00000003598
ENSMUSP00000022954	ENSCAFP00000001665
ENSMUSP00000095025	ENSCAFP00000030367
ENSMUSP00000081455	ENSCAFP00000014716
ENSMUSP00000054452	ENSCAFP00000012856
ENSMUSP00000006424	ENSCAFP00000004331
ENSMUSP00000003438	ENSCAFP00000028722
ENSMUSP00000030477	ENSCAFP00000034674
ENSMUSP00000061390	ENSCAFP00000030999
ENSMUSP00000020692	ENSCAFP00000013904
ENSMUSP00000110074	ENSCAFP00000020942
ENSMUSP00000048721	ENSCAFP00000039969
ENSMUSP00000025076	ENSCAFP00000005897
ENSMUSP00000099512	ENSCAFP00000027123
ENSMUSP00000076887	ENSCAFP00000035021
ENSMUSP00000023726	ENSCAFP00000013149
ENSMUSP00000037576	ENSCAFP00000036371
ENSMUSP00000050730	ENSCAFP00000016465
ENSMUSP00000093743	ENSCAFP00000006412
ENSMUSP00000121125	ENSCAFP00000028496
ENSMUSP00000136968	ENSCAFP00000032835
ENSMUSP00000071905	ENSCAFP00000028500
ENSMUSP00000124131	ENSCAFP00000025949
ENSMUSP00000128674	ENSCAFP00000006408
ENSMUSP00000044231	ENSCAFP00000020623
ENSMUSP00000023486	ENSCAFP00000019067
ENSMUSP00000031729	ENSCAFP00000021123
ENSMUSP00000031691	ENSCAFP00000002572
ENSMUSP00000031690	ENSCAFP00000002573
ENSMUSP00000010191	ENSCAFP00000015681
ENSMUSP00000010195	ENSCAFP00000015600
ENSMUSP00000042667	ENSCAFP00000015697
ENSMUSP00000032376	ENSCAFP00000008315
ENSMUSP00000032093	ENSCAFP00000010158
ENSMUSP00000127892	ENSCAFP00000023232
ENSMUSP00000104878	ENSCAFP00000014368
ENSMUSP00000110955	ENSCAFP00000003856
ENSMUSP00000063380	ENSCAFP00000001557
ENSMUSP00000122915	ENSCAFP00000019049
ENSMUSP00000030376	ENSCAFP00000004162
ENSMUSP00000009689	ENSCAFP00000042679
ENSMUSP00000053913	ENSCAFP00000031772
ENSMUSP00000025680	ENSCAFP00000023039
ENSMUSP00000025685	ENSCAFP00000031518
ENSMUSP00000053270	ENSCAFP00000023110
ENSMUSP00000045973	ENSCAFP00000006542
ENSMUSP00000036150	ENSCAFP00000022969
ENSMUSP00000059026	ENSCAFP00000040206
ENSMUSP00000125871	ENSCAFP00000003716
ENSMUSP00000135677	ENSCAFP00000003708
ENSMUSP00000021519	ENSCAFP00000022960
ENSMUSP00000079926	ENSCAFP00000020170
ENSMUSP00000022217	ENSCAFP00000012996
ENSMUSP00000021714	ENSCAFP00000027024
ENSMUSP00000092464	ENSCAFP00000021911
ENSMUSP00000084977	ENSCAFP00000030468
ENSMUSP00000036721	ENSCAFP00000028252
ENSMUSP00000102813	ENSCAFP00000018239
ENSMUSP00000132008	ENSCAFP00000001241
ENSMUSP00000106963	ENSCAFP00000013467
ENSMUSP00000111359	ENSCAFP00000039778
ENSMUSP00000085872	ENSCAFP00000006489
ENSMUSP00000112934	ENSCAFP00000019378
ENSMUSP00000021467	ENSCAFP00000021364
ENSMUSP00000113851	ENSCAFP00000006932
ENSMUSP00000041173	ENSCAFP00000014166
ENSMUSP00000042317	ENSCAFP00000009996
ENSMUSP00000021413	ENSCAFP00000019772
ENSMUSP00000024742	ENSCAFP00000002917
ENSMUSP00000021004	ENSCAFP00000004775
ENSMUSP00000111151	ENSCAFP00000010009
ENSMUSP00000105350	ENSCAFP00000011007
ENSMUSP00000037324	ENSCAFP00000030087
ENSMUSP00000041294	ENSCAFP00000001366
ENSMUSP00000020008	ENSCAFP00000001321
ENSMUSP00000087587	ENSCAFP00000029965
ENSMUSP00000109904	ENSCAFP00000043077
ENSMUSP00000024755	ENSCAFP00000002961
ENSMUSP00000058308	ENSCAFP00000040267
ENSMUSP00000029780	ENSCAFP00000029783
ENSMUSP00000099947	ENSCAFP00000004485
ENSMUSP00000126340	ENSCAFP00000040526
ENSMUSP00000122855	ENSCAFP00000015470
ENSMUSP00000137256	ENSCAFP00000042532
ENSMUSP00000085642	ENSCAFP00000007197
ENSMUSP00000006697	ENSCAFP00000022253
ENSMUSP00000126449	ENSCAFP00000013056
ENSMUSP00000006703	ENSCAFP00000035513
ENSMUSP00000026886	ENSCAFP00000007605
ENSMUSP00000046530	ENSCAFP00000007563
ENSMUSP00000090277	ENSCAFP00000012421
ENSMUSP00000041790	ENSCAFP00000024642
ENSMUSP00000058730	ENSCAFP00000010770
ENSMUSP00000137517	ENSCAFP00000024338
ENSMUSP00000028071	ENSCAFP00000006187
ENSMUSP00000104311	ENSCAFP00000025113
ENSMUSP00000031750	ENSCAFP00000005216
ENSMUSP00000006618	ENSCAFP00000023444
ENSMUSP00000066894	ENSCAFP00000017041
ENSMUSP00000030898	ENSCAFP00000039810
ENSMUSP00000078281	ENSCAFP00000012677
ENSMUSP00000045432	ENSCAFP00000002774
ENSMUSP00000073246	ENSCAFP00000002131
ENSMUSP00000092735	ENSCAFP00000028913
ENSMUSP00000002444	ENSCAFP00000027631
ENSMUSP00000126313	ENSCAFP00000003031
ENSMUSP00000005600	ENSCAFP00000024289
ENSMUSP00000051107	ENSCAFP00000002647
ENSMUSP00000116057	ENSCAFP00000001307
ENSMUSP00000121212	ENSCAFP00000003191
ENSMUSP00000001008	ENSCAFP00000026832
ENSMUSP00000019074	ENSCAFP00000026825
ENSMUSP00000039600	ENSCAFP00000026835
ENSMUSP00000091779	ENSCAFP00000040578
ENSMUSP00000000926	ENSCAFP00000020819
ENSMUSP00000062239	ENSCAFP00000042339
ENSMUSP00000056364	ENSCAFP00000008984
ENSMUSP00000044054	ENSCAFP00000031106
ENSMUSP00000124470	ENSCAFP00000036076
ENSMUSP00000079598	ENSCAFP00000001935
ENSMUSP00000041263	ENSCAFP00000027342
ENSMUSP00000111409	ENSCAFP00000031753
ENSMUSP00000101903	ENSCAFP00000008259
ENSMUSP00000031902	ENSCAFP00000005476
ENSMUSP00000018651	ENSCAFP00000026616
ENSMUSP00000099585	ENSCAFP00000028568
ENSMUSP00000053755	ENSCAFP00000028560
ENSMUSP00000132687	ENSCAFP00000022787
ENSMUSP00000115718	ENSCAFP00000041145
ENSMUSP00000027178	ENSCAFP00000018218
ENSMUSP00000024832	ENSCAFP00000031887
ENSMUSP00000030915	ENSCAFP00000028664
ENSMUSP00000031437	ENSCAFP00000012092
ENSMUSP00000062607	ENSCAFP00000014679
ENSMUSP00000092252	ENSCAFP00000014665
ENSMUSP00000087525	ENSCAFP00000014661
ENSMUSP00000070868	ENSCAFP00000020325
ENSMUSP00000026172	ENSCAFP00000035638
ENSMUSP00000025718	ENSCAFP00000010756
ENSMUSP00000041300	ENSCAFP00000004620
ENSMUSP00000102647	ENSCAFP00000008390
ENSMUSP00000081225	ENSCAFP00000020133
ENSMUSP00000040531	ENSCAFP00000023125
ENSMUSP00000085683	ENSCAFP00000028873
ENSMUSP00000042271	ENSCAFP00000025456
ENSMUSP00000038633	ENSCAFP00000009449
ENSMUSP00000043636	ENSCAFP00000011411
ENSMUSP00000076660	ENSCAFP00000011534
ENSMUSP00000003268	ENSCAFP00000028160
ENSMUSP00000030212	ENSCAFP00000002279
ENSMUSP00000032874	ENSCAFP00000019561
ENSMUSP00000129800	ENSCAFP00000030020
ENSMUSP00000028214	ENSCAFP00000029648
ENSMUSP00000034600	ENSCAFP00000018839
ENSMUSP00000107062	ENSCAFP00000041849
ENSMUSP00000066701	ENSCAFP00000019099
ENSMUSP00000126826	ENSCAFP00000042471
ENSMUSP00000062507	ENSCAFP00000037953
ENSMUSP00000110311	ENSCAFP00000018846
ENSMUSP00000107694	ENSCAFP00000035934
ENSMUSP00000032252	ENSCAFP00000035771
ENSMUSP00000061470	ENSCAFP00000009132
ENSMUSP00000056353	ENSCAFP00000015936
ENSMUSP00000046368	ENSCAFP00000008783
ENSMUSP00000109229	ENSCAFP00000003035
ENSMUSP00000024711	ENSCAFP00000003076
ENSMUSP00000109244	ENSCAFP00000003070
ENSMUSP00000049380	ENSCAFP00000003047
ENSMUSP00000110422	ENSCAFP00000031600
ENSMUSP00000128922	ENSCAFP00000013874
ENSMUSP00000095845	ENSCAFP00000039644
ENSMUSP00000054545	ENSCAFP00000017037
ENSMUSP00000019920	ENSCAFP00000001426
ENSMUSP00000035649	ENSCAFP00000010681
ENSMUSP00000026410	ENSCAFP00000000106
ENSMUSP00000025208	ENSCAFP00000008523
ENSMUSP00000122056	ENSCAFP00000021332
ENSMUSP00000048714	ENSCAFP00000023944
ENSMUSP00000048350	ENSCAFP00000021553
ENSMUSP00000053431	ENSCAFP00000029683
ENSMUSP00000044945	ENSCAFP00000020737
ENSMUSP00000052544	ENSCAFP00000000032
ENSMUSP00000047888	ENSCAFP00000039820
ENSMUSP00000081664	ENSCAFP00000025905
ENSMUSP00000019290	ENSCAFP00000039613
ENSMUSP00000138618	ENSCAFP00000037408
ENSMUSP00000082220	ENSCAFP00000029570
ENSMUSP00000092794	ENSCAFP00000038266
ENSMUSP00000032974	ENSCAFP00000025459
ENSMUSP00000021142	ENSCAFP00000020631
ENSMUSP00000031423	ENSCAFP00000025477
ENSMUSP00000123078	ENSCAFP00000024003
ENSMUSP00000101700	ENSCAFP00000005367
ENSMUSP00000122896	ENSCAFP00000027357
ENSMUSP00000040416	ENSCAFP00000022150
ENSMUSP00000029575	ENSCAFP00000029639
ENSMUSP00000028623	ENSCAFP00000013939
ENSMUSP00000030643	ENSCAFP00000018700
ENSMUSP00000076505	ENSCAFP00000001191
ENSMUSP00000022550	ENSCAFP00000012166
ENSMUSP00000122103	ENSCAFP00000018942
ENSMUSP00000015256	ENSCAFP00000003177
ENSMUSP00000108302	ENSCAFP00000023790
ENSMUSP00000057871	ENSCAFP00000024780
ENSMUSP00000051118	ENSCAFP00000028708
ENSMUSP00000084062	ENSCAFP00000018292
ENSMUSP00000030782	ENSCAFP00000028954
ENSMUSP00000097909	ENSCAFP00000019683
ENSMUSP00000065205	ENSCAFP00000014137
ENSMUSP00000027896	ENSCAFP00000020384
ENSMUSP00000029307	ENSCAFP00000009003
ENSMUSP00000034883	ENSCAFP00000026323
ENSMUSP00000096728	ENSCAFP00000034242
ENSMUSP00000054226	ENSCAFP00000037494
ENSMUSP00000107035	ENSCAFP00000017429
ENSMUSP00000094076	ENSCAFP00000036652
ENSMUSP00000053899	ENSCAFP00000008824
ENSMUSP00000106460	ENSCAFP00000024276
ENSMUSP00000031868	ENSCAFP00000004919
ENSMUSP00000031713	ENSCAFP00000005317
ENSMUSP00000029208	ENSCAFP00000015478
ENSMUSP00000001122	ENSCAFP00000027600
ENSMUSP00000021161	ENSCAFP00000022673
ENSMUSP00000080717	ENSCAFP00000015089
ENSMUSP00000000573	ENSCAFP00000020233
ENSMUSP00000022040	ENSCAFP00000001958
ENSMUSP00000103066	ENSCAFP00000016772
ENSMUSP00000129216	ENSCAFP00000012263
ENSMUSP00000110669	ENSCAFP00000004740
ENSMUSP00000110348	ENSCAFP00000006886
ENSMUSP00000063051	ENSCAFP00000032079
ENSMUSP00000036360	ENSCAFP00000032168
ENSMUSP00000045542	ENSCAFP00000040333
ENSMUSP00000046782	ENSCAFP00000023693
ENSMUSP00000020441	ENSCAFP00000024133
ENSMUSP00000045490	ENSCAFP00000000746
ENSMUSP00000068716	ENSCAFP00000002376
ENSMUSP00000014545	ENSCAFP00000013600
ENSMUSP00000091964	ENSCAFP00000013729
ENSMUSP00000044903	ENSCAFP00000012843
ENSMUSP00000003659	ENSCAFP00000021570
ENSMUSP00000022213	ENSCAFP00000013230
ENSMUSP00000029682	ENSCAFP00000025076
ENSMUSP00000060441	ENSCAFP00000036551
ENSMUSP00000057488	ENSCAFP00000002446
ENSMUSP00000025755	ENSCAFP00000002919
ENSMUSP00000064220	ENSCAFP00000038471
ENSMUSP00000059654	ENSCAFP00000002925
ENSMUSP00000046812	ENSCAFP00000002924
ENSMUSP00000106772	ENSCAFP00000020047
ENSMUSP00000040229	ENSCAFP00000011342
ENSMUSP00000044627	ENSCAFP00000031222
ENSMUSP00000090528	ENSCAFP00000027100
ENSMUSP00000113090	ENSCAFP00000010211
ENSMUSP00000043633	ENSCAFP00000040184
ENSMUSP00000031446	ENSCAFP00000010222
ENSMUSP00000025645	ENSCAFP00000024154
ENSMUSP00000109092	ENSCAFP00000002697
ENSMUSP00000006523	ENSCAFP00000027229
ENSMUSP00000095169	ENSCAFP00000038401
ENSMUSP00000129378	ENSCAFP00000013877
ENSMUSP00000088089	ENSCAFP00000005116
ENSMUSP00000076751	ENSCAFP00000020107
ENSMUSP00000091329	ENSCAFP00000003966
ENSMUSP00000124179	ENSCAFP00000013583
ENSMUSP00000130758	ENSCAFP00000019645
ENSMUSP00000023502	ENSCAFP00000018635
ENSMUSP00000034946	ENSCAFP00000025091
ENSMUSP00000039243	ENSCAFP00000034493
ENSMUSP00000030080	ENSCAFP00000004554
ENSMUSP00000029639	ENSCAFP00000029717
ENSMUSP00000084578	ENSCAFP00000042713
ENSMUSP00000065679	ENSCAFP00000009964
ENSMUSP00000061402	ENSCAFP00000018157
ENSMUSP00000134894	ENSCAFP00000016851
ENSMUSP00000049054	ENSCAFP00000004942
ENSMUSP00000101060	ENSCAFP00000020374
ENSMUSP00000000574	ENSCAFP00000031533
ENSMUSP00000043522	ENSCAFP00000015121
ENSMUSP00000060591	ENSCAFP00000027678
ENSMUSP00000103897	ENSCAFP00000021753
ENSMUSP00000136611	ENSCAFP00000028620
ENSMUSP00000130142	ENSCAFP00000021802
ENSMUSP00000125580	ENSCAFP00000020375
ENSMUSP00000076383	ENSCAFP00000023164
ENSMUSP00000129696	ENSCAFP00000036831
ENSMUSP00000037867	ENSCAFP00000038936
ENSMUSP00000049285	ENSCAFP00000004845
ENSMUSP00000054834	ENSCAFP00000011095
ENSMUSP00000066239	ENSCAFP00000000299
ENSMUSP00000034698	ENSCAFP00000026000
ENSMUSP00000002837	ENSCAFP00000029873
ENSMUSP00000034388	ENSCAFP00000030085
ENSMUSP00000092230	ENSCAFP00000000100
ENSMUSP00000132514	ENSCAFP00000000550
ENSMUSP00000043210	ENSCAFP00000009897
ENSMUSP00000026486	ENSCAFP00000025922
ENSMUSP00000100991	ENSCAFP00000031869
ENSMUSP00000006027	ENSCAFP00000032071
ENSMUSP00000036065	ENSCAFP00000001786
ENSMUSP00000112662	ENSCAFP00000038509
ENSMUSP00000040162	ENSCAFP00000014184
ENSMUSP00000020023	ENSCAFP00000037679
ENSMUSP00000036726	ENSCAFP00000005292
ENSMUSP00000041599	ENSCAFP00000013398
ENSMUSP00000036110	ENSCAFP00000035883
ENSMUSP00000000939	ENSCAFP00000011536
ENSMUSP00000059033	ENSCAFP00000019716
ENSMUSP00000091769	ENSCAFP00000020404
ENSMUSP00000030187	ENSCAFP00000003172
ENSMUSP00000039633	ENSCAFP00000024901
ENSMUSP00000014290	ENSCAFP00000006427
ENSMUSP00000028252	ENSCAFP00000015605
ENSMUSP00000091011	ENSCAFP00000005101
ENSMUSP00000019456	ENSCAFP00000024052
ENSMUSP00000034969	ENSCAFP00000025530
ENSMUSP00000077899	ENSCAFP00000009488
ENSMUSP00000031096	ENSCAFP00000023599
ENSMUSP00000073190	ENSCAFP00000007651
ENSMUSP00000027053	ENSCAFP00000011875
ENSMUSP00000122552	ENSCAFP00000024108
ENSMUSP00000046772	ENSCAFP00000013982
ENSMUSP00000046298	ENSCAFP00000010491
ENSMUSP00000026027	ENSCAFP00000015277
ENSMUSP00000017821	ENSCAFP00000027492
ENSMUSP00000031309	ENSCAFP00000014581
ENSMUSP00000028368	ENSCAFP00000035619
ENSMUSP00000062030	ENSCAFP00000033087
ENSMUSP00000037304	ENSCAFP00000016102
ENSMUSP00000057308	ENSCAFP00000042530
ENSMUSP00000091053	ENSCAFP00000004218
ENSMUSP00000112833	ENSCAFP00000031240
ENSMUSP00000022698	ENSCAFP00000014749
ENSMUSP00000087079	ENSCAFP00000012266
ENSMUSP00000046695	ENSCAFP00000024019
ENSMUSP00000095103	ENSCAFP00000031589
ENSMUSP00000029075	ENSCAFP00000017479
ENSMUSP00000043554	ENSCAFP00000036252
ENSMUSP00000045150	ENSCAFP00000036663
ENSMUSP00000031263	ENSCAFP00000013903
ENSMUSP00000023835	ENSCAFP00000008996
ENSMUSP00000093229	ENSCAFP00000024409
ENSMUSP00000131010	ENSCAFP00000007560
ENSMUSP00000103366	ENSCAFP00000005895
ENSMUSP00000038203	ENSCAFP00000001057
ENSMUSP00000031977	ENSCAFP00000005803
ENSMUSP00000001042	ENSCAFP00000025827
ENSMUSP00000028279	ENSCAFP00000030018
ENSMUSP00000065770	ENSCAFP00000026118
ENSMUSP00000113913	ENSCAFP00000028279
ENSMUSP00000118911	ENSCAFP00000027873
ENSMUSP00000109340	ENSCAFP00000029704
ENSMUSP00000102481	ENSCAFP00000027380
ENSMUSP00000100028	ENSCAFP00000040628
ENSMUSP00000107770	ENSCAFP00000018734
ENSMUSP00000114175	ENSCAFP00000003369
ENSMUSP00000041629	ENSCAFP00000040310
ENSMUSP00000124251	ENSCAFP00000015192
ENSMUSP00000133717	ENSCAFP00000035845
ENSMUSP00000135959	ENSCAFP00000008964
ENSMUSP00000067541	ENSCAFP00000027972
ENSMUSP00000031663	ENSCAFP00000027955
ENSMUSP00000022749	ENSCAFP00000027486
ENSMUSP00000106317	ENSCAFP00000027458
ENSMUSP00000124417	ENSCAFP00000027446
ENSMUSP00000064246	ENSCAFP00000013818
ENSMUSP00000126281	ENSCAFP00000021258
ENSMUSP00000034430	ENSCAFP00000029749
ENSMUSP00000104845	ENSCAFP00000029933
ENSMUSP00000043222	ENSCAFP00000021749
ENSMUSP00000040775	ENSCAFP00000011826
ENSMUSP00000076971	ENSCAFP00000011769
ENSMUSP00000037966	ENSCAFP00000010606
ENSMUSP00000126243	ENSCAFP00000013783
ENSMUSP00000105250	ENSCAFP00000014278
ENSMUSP00000130050	ENSCAFP00000017072
ENSMUSP00000001280	ENSCAFP00000010647
ENSMUSP00000068453	ENSCAFP00000000823
ENSMUSP00000096258	ENSCAFP00000026031
ENSMUSP00000075011	ENSCAFP00000017880
ENSMUSP00000025197	ENSCAFP00000001183
ENSMUSP00000128401	ENSCAFP00000001198
ENSMUSP00000031354	ENSCAFP00000011396
ENSMUSP00000110729	ENSCAFP00000007003
ENSMUSP00000081811	ENSCAFP00000041380
ENSMUSP00000063555	ENSCAFP00000036978
ENSMUSP00000130073	ENSCAFP00000002982
ENSMUSP00000037487	ENSCAFP00000010757
ENSMUSP00000029905	ENSCAFP00000010535
ENSMUSP00000052989	ENSCAFP00000008003
ENSMUSP00000018113	ENSCAFP00000016804
ENSMUSP00000129831	ENSCAFP00000013721
ENSMUSP00000022830	ENSCAFP00000018216
ENSMUSP00000038833	ENSCAFP00000013170
ENSMUSP00000019386	ENSCAFP00000014998
ENSMUSP00000034792	ENSCAFP00000020477
ENSMUSP00000099975	ENSCAFP00000004081
ENSMUSP00000040210	ENSCAFP00000041152
ENSMUSP00000007249	ENSCAFP00000000938
ENSMUSP00000034697	ENSCAFP00000026148
ENSMUSP00000087394	ENSCAFP00000030253
ENSMUSP00000027146	ENSCAFP00000020999
ENSMUSP00000114404	ENSCAFP00000036535
ENSMUSP00000075992	ENSCAFP00000005014
ENSMUSP00000099430	ENSCAFP00000024021
ENSMUSP00000035583	ENSCAFP00000035949
ENSMUSP00000044457	ENSCAFP00000038277
ENSMUSP00000036245	ENSCAFP00000024667
ENSMUSP00000030289	ENSCAFP00000027739
ENSMUSP00000039943	ENSCAFP00000005389
ENSMUSP00000082754	ENSCAFP00000022385
ENSMUSP00000000642	ENSCAFP00000012208
ENSMUSP00000020277	ENSCAFP00000035961
ENSMUSP00000111946	ENSCAFP00000020540
ENSMUSP00000051215	ENSCAFP00000024410
ENSMUSP00000099984	ENSCAFP00000004364
ENSMUSP00000034903	ENSCAFP00000003270
ENSMUSP00000031982	ENSCAFP00000014759
ENSMUSP00000101375	ENSCAFP00000024098
ENSMUSP00000045864	ENSCAFP00000042187
ENSMUSP00000029325	ENSCAFP00000012573
ENSMUSP00000129444	ENSCAFP00000012537
ENSMUSP00000109337	ENSCAFP00000024979
ENSMUSP00000103546	ENSCAFP00000003067
ENSMUSP00000017851	ENSCAFP00000013933
ENSMUSP00000020027	ENSCAFP00000001409
ENSMUSP00000051261	ENSCAFP00000019708
ENSMUSP00000047547	ENSCAFP00000013071
ENSMUSP00000028679	ENSCAFP00000019667
ENSMUSP00000091163	ENSCAFP00000021775
ENSMUSP00000002469	ENSCAFP00000036417
ENSMUSP00000022137	ENSCAFP00000011531
ENSMUSP00000087694	ENSCAFP00000014784
ENSMUSP00000105884	ENSCAFP00000012942
ENSMUSP00000098594	ENSCAFP00000034803
ENSMUSP00000099976	ENSCAFP00000035306
ENSMUSP00000065225	ENSCAFP00000027335
ENSMUSP00000072669	ENSCAFP00000006306
ENSMUSP00000108824	ENSCAFP00000032232
ENSMUSP00000127305	ENSCAFP00000026117
ENSMUSP00000084097	ENSCAFP00000026116
ENSMUSP00000108769	ENSCAFP00000041120
ENSMUSP00000134666	ENSCAFP00000033903
ENSMUSP00000068067	ENSCAFP00000037681
ENSMUSP00000094045	ENSCAFP00000026212
ENSMUSP00000108819	ENSCAFP00000026113
ENSMUSP00000101141	ENSCAFP00000005627
ENSMUSP00000099716	ENSCAFP00000042901
ENSMUSP00000055308	ENSCAFP00000008944
ENSMUSP00000059420	ENSCAFP00000024882
ENSMUSP00000099820	ENSCAFP00000008664
ENSMUSP00000100025	ENSCAFP00000006746
ENSMUSP00000103500	ENSCAFP00000025555
ENSMUSP00000099744	ENSCAFP00000027221
ENSMUSP00000099572	ENSCAFP00000037475
ENSMUSP00000057725	ENSCAFP00000041417
ENSMUSP00000056313	ENSCAFP00000021028
ENSMUSP00000027373	ENSCAFP00000022735
ENSMUSP00000061278	ENSCAFP00000042451
ENSMUSP00000029355	ENSCAFP00000021134
ENSMUSP00000027534	ENSCAFP00000042686
ENSMUSP00000041395	ENSCAFP00000014131
ENSMUSP00000022511	ENSCAFP00000041776
ENSMUSP00000068197	ENSCAFP00000025104
ENSMUSP00000101714	ENSCAFP00000005351
ENSMUSP00000045366	ENSCAFP00000038591
ENSMUSP00000006851	ENSCAFP00000017529
ENSMUSP00000036013	ENSCAFP00000039663
ENSMUSP00000101225	ENSCAFP00000028361
ENSMUSP00000045527	ENSCAFP00000029349
ENSMUSP00000021090	ENSCAFP00000042579
ENSMUSP00000046532	ENSCAFP00000001854
ENSMUSP00000112221	ENSCAFP00000011072
ENSMUSP00000083611	ENSCAFP00000003087
ENSMUSP00000070413	ENSCAFP00000020955
ENSMUSP00000126828	ENSCAFP00000019966
ENSMUSP00000027151	ENSCAFP00000020445
ENSMUSP00000026428	ENSCAFP00000000155
ENSMUSP00000102570	ENSCAFP00000020220
ENSMUSP00000078715	ENSCAFP00000020040
ENSMUSP00000085253	ENSCAFP00000002028
ENSMUSP00000114094	ENSCAFP00000000213
ENSMUSP00000139310	ENSCAFP00000023411
ENSMUSP00000000137	ENSCAFP00000004772
ENSMUSP00000092693	ENSCAFP00000004132
ENSMUSP00000092692	ENSCAFP00000004139
ENSMUSP00000100532	ENSCAFP00000011043
ENSMUSP00000087680	ENSCAFP00000013536
ENSMUSP00000096994	ENSCAFP00000010967
ENSMUSP00000070726	ENSCAFP00000018144
ENSMUSP00000025695	ENSCAFP00000020719
ENSMUSP00000082053	ENSCAFP00000026506
ENSMUSP00000002839	ENSCAFP00000002550
ENSMUSP00000039632	ENSCAFP00000018686
ENSMUSP00000038013	ENSCAFP00000008070
ENSMUSP00000020411	ENSCAFP00000015204
ENSMUSP00000109915	ENSCAFP00000026719
ENSMUSP00000031779	ENSCAFP00000002396
ENSMUSP00000053175	ENSCAFP00000033564
ENSMUSP00000033805	ENSCAFP00000033192
ENSMUSP00000047042	ENSCAFP00000031787
ENSMUSP00000115813	ENSCAFP00000013266
ENSMUSP00000113767	ENSCAFP00000006842
ENSMUSP00000122395	ENSCAFP00000015703
ENSMUSP00000057416	ENSCAFP00000030657
ENSMUSP00000079235	ENSCAFP00000037505
ENSMUSP00000049558	ENSCAFP00000028528
ENSMUSP00000016471	ENSCAFP00000027307
ENSMUSP00000033826	ENSCAFP00000009569
ENSMUSP00000047353	ENSCAFP00000024567
ENSMUSP00000034983	ENSCAFP00000011460
ENSMUSP00000027863	ENSCAFP00000022476
ENSMUSP00000138773	ENSCAFP00000016511
ENSMUSP00000093914	ENSCAFP00000041279
ENSMUSP00000023295	ENSCAFP00000000786
ENSMUSP00000102366	ENSCAFP00000010131
ENSMUSP00000127784	ENSCAFP00000030051
ENSMUSP00000129001	ENSCAFP00000000012
ENSMUSP00000074198	ENSCAFP00000017095
ENSMUSP00000024179	ENSCAFP00000018240
ENSMUSP00000071835	ENSCAFP00000015812
ENSMUSP00000078746	ENSCAFP00000008429
ENSMUSP00000027498	ENSCAFP00000008426
ENSMUSP00000018353	ENSCAFP00000014145
ENSMUSP00000018476	ENSCAFP00000000711
ENSMUSP00000111463	ENSCAFP00000000859
ENSMUSP00000101517	ENSCAFP00000018208
ENSMUSP00000130173	ENSCAFP00000026472
ENSMUSP00000127678	ENSCAFP00000026469
ENSMUSP00000019708	ENSCAFP00000029071
ENSMUSP00000083281	ENSCAFP00000006235
ENSMUSP00000106709	ENSCAFP00000020484
ENSMUSP00000125268	ENSCAFP00000023862
ENSMUSP00000021693	ENSCAFP00000040579
ENSMUSP00000021971	ENSCAFP00000036692
ENSMUSP00000025732	ENSCAFP00000037502
ENSMUSP00000050329	ENSCAFP00000026420
ENSMUSP00000035222	ENSCAFP00000017789
ENSMUSP00000048124	ENSCAFP00000013295
ENSMUSP00000044836	ENSCAFP00000005569
ENSMUSP00000071623	ENSCAFP00000001916
ENSMUSP00000025077	ENSCAFP00000005913
ENSMUSP00000113429	ENSCAFP00000020169
ENSMUSP00000031229	ENSCAFP00000004319
ENSMUSP00000020643	ENSCAFP00000000488
ENSMUSP00000040108	ENSCAFP00000031973
ENSMUSP00000006750	ENSCAFP00000020929
ENSMUSP00000133474	ENSCAFP00000024294
ENSMUSP00000128672	ENSCAFP00000025434
ENSMUSP00000075174	ENSCAFP00000000867
ENSMUSP00000044248	ENSCAFP00000039302
ENSMUSP00000012161	ENSCAFP00000041094
ENSMUSP00000109271	ENSCAFP00000019618
ENSMUSP00000103362	ENSCAFP00000024952
ENSMUSP00000138377	ENSCAFP00000022633
ENSMUSP00000038181	ENSCAFP00000008454
ENSMUSP00000033070	ENSCAFP00000024765
ENSMUSP00000113390	ENSCAFP00000024968
ENSMUSP00000090820	ENSCAFP00000000360
ENSMUSP00000034868	ENSCAFP00000017572
ENSMUSP00000077019	ENSCAFP00000013819
ENSMUSP00000059501	ENSCAFP00000011416
ENSMUSP00000032487	ENSCAFP00000022317
ENSMUSP00000059389	ENSCAFP00000018695
ENSMUSP00000023487	ENSCAFP00000039921
ENSMUSP00000133898	ENSCAFP00000015042
ENSMUSP00000129448	ENSCAFP00000027603
ENSMUSP00000136352	ENSCAFP00000002945
ENSMUSP00000134251	ENSCAFP00000007463
ENSMUSP00000026416	ENSCAFP00000000121
ENSMUSP00000128926	ENSCAFP00000006156
ENSMUSP00000138735	ENSCAFP00000041187
ENSMUSP00000093245	ENSCAFP00000012130
ENSMUSP00000041872	ENSCAFP00000013151
ENSMUSP00000118743	ENSCAFP00000017820
ENSMUSP00000021930	ENSCAFP00000024586
ENSMUSP00000059419	ENSCAFP00000014427
ENSMUSP00000026011	ENSCAFP00000015058
ENSMUSP00000031367	ENSCAFP00000010182
ENSMUSP00000025646	ENSCAFP00000024124
ENSMUSP00000129239	ENSCAFP00000018594
ENSMUSP00000085728	ENSCAFP00000041042
ENSMUSP00000023616	ENSCAFP00000017213
ENSMUSP00000006578	ENSCAFP00000018712
ENSMUSP00000023334	ENSCAFP00000015207
ENSMUSP00000039205	ENSCAFP00000006945
ENSMUSP00000074898	ENSCAFP00000006905
ENSMUSP00000034510	ENSCAFP00000017680
ENSMUSP00000026254	ENSCAFP00000014886
ENSMUSP00000100006	ENSCAFP00000010829
ENSMUSP00000111381	ENSCAFP00000008566
ENSMUSP00000091178	ENSCAFP00000007929
ENSMUSP00000039728	ENSCAFP00000014939
ENSMUSP00000047208	ENSCAFP00000041584
ENSMUSP00000103817	ENSCAFP00000017275
ENSMUSP00000058968	ENSCAFP00000026384
ENSMUSP00000034499	ENSCAFP00000022162
ENSMUSP00000084427	ENSCAFP00000037413
ENSMUSP00000033990	ENSCAFP00000009638
ENSMUSP00000044363	ENSCAFP00000002283
ENSMUSP00000021097	ENSCAFP00000007269
ENSMUSP00000056131	ENSCAFP00000024790
ENSMUSP00000021652	ENSCAFP00000024786
ENSMUSP00000041983	ENSCAFP00000003769
ENSMUSP00000025279	ENSCAFP00000026870
ENSMUSP00000004505	ENSCAFP00000004438
ENSMUSP00000095953	ENSCAFP00000019461
ENSMUSP00000021921	ENSCAFP00000001826
ENSMUSP00000030443	ENSCAFP00000007005
ENSMUSP00000074578	ENSCAFP00000014637
ENSMUSP00000110898	ENSCAFP00000014469
ENSMUSP00000077913	ENSCAFP00000015976
ENSMUSP00000073664	ENSCAFP00000030275
ENSMUSP00000103608	ENSCAFP00000004219
ENSMUSP00000039810	ENSCAFP00000014869
ENSMUSP00000120421	ENSCAFP00000014452
ENSMUSP00000030834	ENSCAFP00000006985
ENSMUSP00000005651	ENSCAFP00000019835
ENSMUSP00000022009	ENSCAFP00000038493
ENSMUSP00000057392	ENSCAFP00000039324
ENSMUSP00000110198	ENSCAFP00000028275
ENSMUSP00000027775	ENSCAFP00000036390
ENSMUSP00000036604	ENSCAFP00000019855
ENSMUSP00000041447	ENSCAFP00000024969
ENSMUSP00000019721	ENSCAFP00000003118
ENSMUSP00000070345	ENSCAFP00000024747
ENSMUSP00000093959	ENSCAFP00000023249
ENSMUSP00000105348	ENSCAFP00000027224
ENSMUSP00000068931	ENSCAFP00000009773
ENSMUSP00000101307	ENSCAFP00000029133
ENSMUSP00000085695	ENSCAFP00000034848
ENSMUSP00000023344	ENSCAFP00000015466
ENSMUSP00000111327	ENSCAFP00000023037
ENSMUSP00000031680	ENSCAFP00000005192
ENSMUSP00000027505	ENSCAFP00000019298
ENSMUSP00000079226	ENSCAFP00000011661
ENSMUSP00000027059	ENSCAFP00000003144
ENSMUSP00000105822	ENSCAFP00000014194
ENSMUSP00000129922	ENSCAFP00000017664
ENSMUSP00000037699	ENSCAFP00000003141
ENSMUSP00000111939	ENSCAFP00000000408
ENSMUSP00000056481	ENSCAFP00000037362
ENSMUSP00000061229	ENSCAFP00000035063
ENSMUSP00000050424	ENSCAFP00000042415
ENSMUSP00000055002	ENSCAFP00000021020
ENSMUSP00000041157	ENSCAFP00000012337
ENSMUSP00000042701	ENSCAFP00000024551
ENSMUSP00000038056	ENSCAFP00000020603
ENSMUSP00000081941	ENSCAFP00000006920
ENSMUSP00000065278	ENSCAFP00000023397
ENSMUSP00000099723	ENSCAFP00000003692
ENSMUSP00000023958	ENSCAFP00000021617
ENSMUSP00000073913	ENSCAFP00000033768
ENSMUSP00000054883	ENSCAFP00000006813
ENSMUSP00000102782	ENSCAFP00000021297
ENSMUSP00000114904	ENSCAFP00000015791
ENSMUSP00000005705	ENSCAFP00000003412
ENSMUSP00000029444	ENSCAFP00000013912
ENSMUSP00000102352	ENSCAFP00000010288
ENSMUSP00000104503	ENSCAFP00000018803
ENSMUSP00000013949	ENSCAFP00000022282
ENSMUSP00000091422	ENSCAFP00000022277
ENSMUSP00000110798	ENSCAFP00000000189
ENSMUSP00000058020	ENSCAFP00000023336
ENSMUSP00000053288	ENSCAFP00000028793
ENSMUSP00000107381	ENSCAFP00000012593
ENSMUSP00000004097	ENSCAFP00000020266
ENSMUSP00000045566	ENSCAFP00000006678
ENSMUSP00000087114	ENSCAFP00000018814
ENSMUSP00000104460	ENSCAFP00000029327
ENSMUSP00000110802	ENSCAFP00000019114
ENSMUSP00000019063	ENSCAFP00000023342
ENSMUSP00000130999	ENSCAFP00000012257
ENSMUSP00000029377	ENSCAFP00000033932
ENSMUSP00000053384	ENSCAFP00000009658
ENSMUSP00000107447	ENSCAFP00000035463
ENSMUSP00000129861	ENSCAFP00000014481
ENSMUSP00000029131	ENSCAFP00000011267
ENSMUSP00000006508	ENSCAFP00000020481
ENSMUSP00000046177	ENSCAFP00000003887
ENSMUSP00000099770	ENSCAFP00000017653
ENSMUSP00000105630	ENSCAFP00000024482
ENSMUSP00000108859	ENSCAFP00000037895
ENSMUSP00000032151	ENSCAFP00000009645
ENSMUSP00000037042	ENSCAFP00000013621
ENSMUSP00000041053	ENSCAFP00000037099
ENSMUSP00000069616	ENSCAFP00000001811
ENSMUSP00000093433	ENSCAFP00000037202
ENSMUSP00000117891	ENSCAFP00000011048
ENSMUSP00000035020	ENSCAFP00000042151
ENSMUSP00000001484	ENSCAFP00000024565
ENSMUSP00000046787	ENSCAFP00000014694
ENSMUSP00000106401	ENSCAFP00000014202
ENSMUSP00000014673	ENSCAFP00000002899
ENSMUSP00000109427	ENSCAFP00000021584
ENSMUSP00000023750	ENSCAFP00000035067
ENSMUSP00000023225	ENSCAFP00000002091
ENSMUSP00000020446	ENSCAFP00000000527
ENSMUSP00000004378	ENSCAFP00000021430
ENSMUSP00000062584	ENSCAFP00000017503
ENSMUSP00000003643	ENSCAFP00000006727
ENSMUSP00000000317	ENSCAFP00000019401
ENSMUSP00000106851	ENSCAFP00000017281
ENSMUSP00000109931	ENSCAFP00000011557
ENSMUSP00000066880	ENSCAFP00000037714
ENSMUSP00000137837	ENSCAFP00000017201
ENSMUSP00000083073	ENSCAFP00000019863
ENSMUSP00000022197	ENSCAFP00000037565
ENSMUSP00000038350	ENSCAFP00000026535
ENSMUSP00000029684	ENSCAFP00000041877
ENSMUSP00000035898	ENSCAFP00000026565
ENSMUSP00000078808	ENSCAFP00000038444
ENSMUSP00000049457	ENSCAFP00000009528
ENSMUSP00000082173	ENSCAFP00000040755
ENSMUSP00000022567	ENSCAFP00000012085
ENSMUSP00000106567	ENSCAFP00000004976
ENSMUSP00000045441	ENSCAFP00000014992
ENSMUSP00000092988	ENSCAFP00000042914
ENSMUSP00000037107	ENSCAFP00000003932
ENSMUSP00000004381	ENSCAFP00000021277
ENSMUSP00000004232	ENSCAFP00000015473
ENSMUSP00000101854	ENSCAFP00000015446
ENSMUSP00000013458	ENSCAFP00000041531
ENSMUSP00000137298	ENSCAFP00000020370
ENSMUSP00000107231	ENSCAFP00000016607
ENSMUSP00000131277	ENSCAFP00000002995
ENSMUSP00000093469	ENSCAFP00000011031
ENSMUSP00000033809	ENSCAFP00000026564
ENSMUSP00000026839	ENSCAFP00000017154
ENSMUSP00000101999	ENSCAFP00000037092
ENSMUSP00000053766	ENSCAFP00000030225
ENSMUSP00000099806	ENSCAFP00000026876
ENSMUSP00000120516	ENSCAFP00000015120
ENSMUSP00000089958	ENSCAFP00000028871
ENSMUSP00000095285	ENSCAFP00000036267
ENSMUSP00000031492	ENSCAFP00000014902
ENSMUSP00000033430	ENSCAFP00000027665
ENSMUSP00000063054	ENSCAFP00000005521
ENSMUSP00000123514	ENSCAFP00000019697
ENSMUSP00000050199	ENSCAFP00000042142
ENSMUSP00000064808	ENSCAFP00000001041
ENSMUSP00000086710	ENSCAFP00000009830
ENSMUSP00000020107	ENSCAFP00000040593
ENSMUSP00000085775	ENSCAFP00000028368
ENSMUSP00000086398	ENSCAFP00000007604
ENSMUSP00000031055	ENSCAFP00000006943
ENSMUSP00000061704	ENSCAFP00000017831
ENSMUSP00000052095	ENSCAFP00000020319
ENSMUSP00000024849	ENSCAFP00000027206
ENSMUSP00000059732	ENSCAFP00000013499
ENSMUSP00000041328	ENSCAFP00000007147
ENSMUSP00000024958	ENSCAFP00000028698
ENSMUSP00000110491	ENSCAFP00000001830
ENSMUSP00000091375	ENSCAFP00000019885
ENSMUSP00000124381	ENSCAFP00000021466
ENSMUSP00000097296	ENSCAFP00000014147
ENSMUSP00000022212	ENSCAFP00000010386
ENSMUSP00000076130	ENSCAFP00000007056
ENSMUSP00000044400	ENSCAFP00000032033
ENSMUSP00000056967	ENSCAFP00000000016
ENSMUSP00000034090	ENSCAFP00000014336
ENSMUSP00000056401	ENSCAFP00000008481
ENSMUSP00000038091	ENSCAFP00000006722
ENSMUSP00000082004	ENSCAFP00000027011
ENSMUSP00000003642	ENSCAFP00000002599
ENSMUSP00000112262	ENSCAFP00000019038
ENSMUSP00000035167	ENSCAFP00000009566
ENSMUSP00000033300	ENSCAFP00000008776
ENSMUSP00000102550	ENSCAFP00000008666
ENSMUSP00000108706	ENSCAFP00000012604
ENSMUSP00000032341	ENSCAFP00000019100
ENSMUSP00000136950	ENSCAFP00000026912
ENSMUSP00000121390	ENSCAFP00000025146
ENSMUSP00000096445	ENSCAFP00000003688
ENSMUSP00000094072	ENSCAFP00000001864
ENSMUSP00000125058	ENSCAFP00000028869
ENSMUSP00000047480	ENSCAFP00000013013
ENSMUSP00000018614	ENSCAFP00000024848
ENSMUSP00000035155	ENSCAFP00000040398
ENSMUSP00000119399	ENSCAFP00000020139
ENSMUSP00000103958	ENSCAFP00000031366
ENSMUSP00000097154	ENSCAFP00000002794
ENSMUSP00000036438	ENSCAFP00000028316
ENSMUSP00000099652	ENSCAFP00000015301
ENSMUSP00000087879	ENSCAFP00000022831
ENSMUSP00000082777	ENSCAFP00000018207
ENSMUSP00000035569	ENSCAFP00000025100
ENSMUSP00000031455	ENSCAFP00000024645
ENSMUSP00000050061	ENSCAFP00000010109
ENSMUSP00000027726	ENSCAFP00000015233
ENSMUSP00000018186	ENSCAFP00000001359
ENSMUSP00000126119	ENSCAFP00000004410
ENSMUSP00000124258	ENSCAFP00000010963
ENSMUSP00000093911	ENSCAFP00000018300
ENSMUSP00000019726	ENSCAFP00000027961
ENSMUSP00000019808	ENSCAFP00000028071
ENSMUSP00000000466	ENSCAFP00000002335
ENSMUSP00000032762	ENSCAFP00000017642
ENSMUSP00000079025	ENSCAFP00000008102
ENSMUSP00000093613	ENSCAFP00000008097
ENSMUSP00000127274	ENSCAFP00000008092
ENSMUSP00000055079	ENSCAFP00000025910
ENSMUSP00000127945	ENSCAFP00000018173
ENSMUSP00000077119	ENSCAFP00000024057
ENSMUSP00000103560	ENSCAFP00000004408
ENSMUSP00000110941	ENSCAFP00000002400
ENSMUSP00000087973	ENSCAFP00000002399
ENSMUSP00000118318	ENSCAFP00000001228
ENSMUSP00000041732	ENSCAFP00000025042
ENSMUSP00000046906	ENSCAFP00000003095
ENSMUSP00000062231	ENSCAFP00000037380
ENSMUSP00000029812	ENSCAFP00000015815
ENSMUSP00000107512	ENSCAFP00000014918
ENSMUSP00000092355	ENSCAFP00000036658
ENSMUSP00000025867	ENSCAFP00000019655
ENSMUSP00000099928	ENSCAFP00000004425
ENSMUSP00000021050	ENSCAFP00000030645
ENSMUSP00000106489	ENSCAFP00000016695
ENSMUSP00000027339	ENSCAFP00000003798
ENSMUSP00000073228	ENSCAFP00000016401
ENSMUSP00000133515	ENSCAFP00000038238
ENSMUSP00000021148	ENSCAFP00000042777
ENSMUSP00000038813	ENSCAFP00000041589
ENSMUSP00000020550	ENSCAFP00000039112
ENSMUSP00000025002	ENSCAFP00000028983
ENSMUSP00000021155	ENSCAFP00000022556
ENSMUSP00000042063	ENSCAFP00000026455
ENSMUSP00000111497	ENSCAFP00000027979
ENSMUSP00000028199	ENSCAFP00000029605
ENSMUSP00000028200	ENSCAFP00000029604
ENSMUSP00000078572	ENSCAFP00000020513
ENSMUSP00000009707	ENSCAFP00000029818
ENSMUSP00000080548	ENSCAFP00000028758
ENSMUSP00000076437	ENSCAFP00000010870
ENSMUSP00000126197	ENSCAFP00000035295
ENSMUSP00000023781	ENSCAFP00000010851
ENSMUSP00000112836	ENSCAFP00000028224
ENSMUSP00000029547	ENSCAFP00000025626
ENSMUSP00000100008	ENSCAFP00000003214
ENSMUSP00000040208	ENSCAFP00000019853
ENSMUSP00000028663	ENSCAFP00000013655
ENSMUSP00000075779	ENSCAFP00000016706
ENSMUSP00000004134	ENSCAFP00000029332
ENSMUSP00000027367	ENSCAFP00000021628
ENSMUSP00000100891	ENSCAFP00000000428
ENSMUSP00000047543	ENSCAFP00000019955
ENSMUSP00000115378	ENSCAFP00000039138
ENSMUSP00000022262	ENSCAFP00000010567
ENSMUSP00000128052	ENSCAFP00000029447
ENSMUSP00000135039	ENSCAFP00000043191
ENSMUSP00000103916	ENSCAFP00000033076
ENSMUSP00000032818	ENSCAFP00000008388
ENSMUSP00000055562	ENSCAFP00000008356
ENSMUSP00000101331	ENSCAFP00000038035
ENSMUSP00000037377	ENSCAFP00000006864
ENSMUSP00000043826	ENSCAFP00000001273
ENSMUSP00000019012	ENSCAFP00000001277
ENSMUSP00000127149	ENSCAFP00000014031
ENSMUSP00000050123	ENSCAFP00000001995
ENSMUSP00000034547	ENSCAFP00000021489
ENSMUSP00000021277	ENSCAFP00000025043
ENSMUSP00000083426	ENSCAFP00000031056
ENSMUSP00000068178	ENSCAFP00000004178
ENSMUSP00000045637	ENSCAFP00000014005
ENSMUSP00000048719	ENSCAFP00000000950
ENSMUSP00000095420	ENSCAFP00000003850
ENSMUSP00000023550	ENSCAFP00000017744
ENSMUSP00000028392	ENSCAFP00000021105
ENSMUSP00000041839	ENSCAFP00000014084
ENSMUSP00000086422	ENSCAFP00000010648
ENSMUSP00000026624	ENSCAFP00000008702
ENSMUSP00000110373	ENSCAFP00000008708
ENSMUSP00000025989	ENSCAFP00000012933
ENSMUSP00000021443	ENSCAFP00000023570
ENSMUSP00000071578	ENSCAFP00000037367
ENSMUSP00000120531	ENSCAFP00000016218
ENSMUSP00000039737	ENSCAFP00000010863
ENSMUSP00000110558	ENSCAFP00000006319
ENSMUSP00000099399	ENSCAFP00000022163
ENSMUSP00000015137	ENSCAFP00000018366
ENSMUSP00000099162	ENSCAFP00000019243
ENSMUSP00000050087	ENSCAFP00000003034
ENSMUSP00000032272	ENSCAFP00000023440
ENSMUSP00000108593	ENSCAFP00000013014
ENSMUSP00000024702	ENSCAFP00000028563
ENSMUSP00000052258	ENSCAFP00000013489
ENSMUSP00000019333	ENSCAFP00000025484
ENSMUSP00000046467	ENSCAFP00000039273
ENSMUSP00000114843	ENSCAFP00000020508
ENSMUSP00000137440	ENSCAFP00000042695
ENSMUSP00000002259	ENSCAFP00000033194
ENSMUSP00000003912	ENSCAFP00000025174
ENSMUSP00000019876	ENSCAFP00000023064
ENSMUSP00000006949	ENSCAFP00000000683
ENSMUSP00000000219	ENSCAFP00000014845
ENSMUSP00000087257	ENSCAFP00000038688
ENSMUSP00000025929	ENSCAFP00000022249
ENSMUSP00000036289	ENSCAFP00000028685
ENSMUSP00000102613	ENSCAFP00000020020
ENSMUSP00000028844	ENSCAFP00000022558
ENSMUSP00000031530	ENSCAFP00000015422
ENSMUSP00000086460	ENSCAFP00000010466
ENSMUSP00000105249	ENSCAFP00000001949
ENSMUSP00000108205	ENSCAFP00000020485
ENSMUSP00000040524	ENSCAFP00000020480
ENSMUSP00000047402	ENSCAFP00000002291
ENSMUSP00000105815	ENSCAFP00000009167
ENSMUSP00000026537	ENSCAFP00000021793
ENSMUSP00000038373	ENSCAFP00000014950
ENSMUSP00000111977	ENSCAFP00000019705
ENSMUSP00000026665	ENSCAFP00000008329
ENSMUSP00000105245	ENSCAFP00000001948
ENSMUSP00000026663	ENSCAFP00000041401
ENSMUSP00000026662	ENSCAFP00000037305
ENSMUSP00000107048	ENSCAFP00000010378
ENSMUSP00000078374	ENSCAFP00000037084
ENSMUSP00000022952	ENSCAFP00000000717
ENSMUSP00000055486	ENSCAFP00000005619
ENSMUSP00000112076	ENSCAFP00000017538
ENSMUSP00000025642	ENSCAFP00000024195
ENSMUSP00000081572	ENSCAFP00000004803
ENSMUSP00000019911	ENSCAFP00000006011
ENSMUSP00000057365	ENSCAFP00000014332
ENSMUSP00000108633	ENSCAFP00000005509
ENSMUSP00000048642	ENSCAFP00000039438
ENSMUSP00000127071	ENSCAFP00000029424
ENSMUSP00000030585	ENSCAFP00000015255
ENSMUSP00000037764	ENSCAFP00000039565
ENSMUSP00000018571	ENSCAFP00000040522
ENSMUSP00000039760	ENSCAFP00000022665
ENSMUSP00000101964	ENSCAFP00000030496
ENSMUSP00000088231	ENSCAFP00000011571
ENSMUSP00000104725	ENSCAFP00000001464
ENSMUSP00000001079	ENSCAFP00000016780
ENSMUSP00000045955	ENSCAFP00000021916
ENSMUSP00000095702	ENSCAFP00000003365
ENSMUSP00000118474	ENSCAFP00000024521
ENSMUSP00000112820	ENSCAFP00000025335
ENSMUSP00000026750	ENSCAFP00000019525
ENSMUSP00000030645	ENSCAFP00000018607
ENSMUSP00000030627	ENSCAFP00000018970
ENSMUSP00000130767	ENSCAFP00000033031
ENSMUSP00000032766	ENSCAFP00000017570
ENSMUSP00000024721	ENSCAFP00000003128
ENSMUSP00000003681	ENSCAFP00000018721
ENSMUSP00000019512	ENSCAFP00000018795
ENSMUSP00000065084	ENSCAFP00000018793
ENSMUSP00000021177	ENSCAFP00000028230
ENSMUSP00000128063	ENSCAFP00000028228
ENSMUSP00000078547	ENSCAFP00000011759
ENSMUSP00000034817	ENSCAFP00000025812
ENSMUSP00000114166	ENSCAFP00000024772
ENSMUSP00000069127	ENSCAFP00000042260
ENSMUSP00000029674	ENSCAFP00000025138
ENSMUSP00000076115	ENSCAFP00000011070
ENSMUSP00000029673	ENSCAFP00000025134
ENSMUSP00000029566	ENSCAFP00000025132
ENSMUSP00000033532	ENSCAFP00000028170
ENSMUSP00000051479	ENSCAFP00000001330
ENSMUSP00000060749	ENSCAFP00000027044
ENSMUSP00000136054	ENSCAFP00000007214
ENSMUSP00000110435	ENSCAFP00000016816
ENSMUSP00000035220	ENSCAFP00000017836
ENSMUSP00000039797	ENSCAFP00000005888
ENSMUSP00000102288	ENSCAFP00000031475
ENSMUSP00000026973	ENSCAFP00000016544
ENSMUSP00000074113	ENSCAFP00000035741
ENSMUSP00000099334	ENSCAFP00000019186
ENSMUSP00000088098	ENSCAFP00000013509
ENSMUSP00000047864	ENSCAFP00000001961
ENSMUSP00000099973	ENSCAFP00000020836
ENSMUSP00000028982	ENSCAFP00000010865
ENSMUSP00000036484	ENSCAFP00000012051
ENSMUSP00000056655	ENSCAFP00000016600
ENSMUSP00000108207	ENSCAFP00000023837
ENSMUSP00000098558	ENSCAFP00000023208
ENSMUSP00000134205	ENSCAFP00000014548
ENSMUSP00000033207	ENSCAFP00000026286
ENSMUSP00000074115	ENSCAFP00000031540
ENSMUSP00000036749	ENSCAFP00000037592
ENSMUSP00000078245	ENSCAFP00000007638
ENSMUSP00000034121	ENSCAFP00000025421
ENSMUSP00000083928	ENSCAFP00000011020
ENSMUSP00000095949	ENSCAFP00000018084
ENSMUSP00000029120	ENSCAFP00000035261
ENSMUSP00000071120	ENSCAFP00000002227
ENSMUSP00000051035	ENSCAFP00000021824
ENSMUSP00000007735	ENSCAFP00000017774
ENSMUSP00000000421	ENSCAFP00000015566
ENSMUSP00000062783	ENSCAFP00000038133
ENSMUSP00000021617	ENSCAFP00000025970
ENSMUSP00000020551	ENSCAFP00000003986
ENSMUSP00000087810	ENSCAFP00000011747
ENSMUSP00000112965	ENSCAFP00000002595
ENSMUSP00000017552	ENSCAFP00000024293
ENSMUSP00000003442	ENSCAFP00000013049
ENSMUSP00000077438	ENSCAFP00000008647
ENSMUSP00000110371	ENSCAFP00000006688
ENSMUSP00000078690	ENSCAFP00000011027
ENSMUSP00000020543	ENSCAFP00000024648
ENSMUSP00000125857	ENSCAFP00000022636
ENSMUSP00000137079	ENSCAFP00000040552
ENSMUSP00000005233	ENSCAFP00000012980
ENSMUSP00000098056	ENSCAFP00000037595
ENSMUSP00000034093	ENSCAFP00000010977
ENSMUSP00000024884	ENSCAFP00000009092
ENSMUSP00000113840	ENSCAFP00000031798
ENSMUSP00000037079	ENSCAFP00000010280
ENSMUSP00000125335	ENSCAFP00000038758
ENSMUSP00000106770	ENSCAFP00000010588
ENSMUSP00000099765	ENSCAFP00000006360
ENSMUSP00000066977	ENSCAFP00000013503
ENSMUSP00000045454	ENSCAFP00000014871
ENSMUSP00000109203	ENSCAFP00000025411
ENSMUSP00000136026	ENSCAFP00000014076
ENSMUSP00000035437	ENSCAFP00000001020
ENSMUSP00000101724	ENSCAFP00000019548
ENSMUSP00000105915	ENSCAFP00000009901
ENSMUSP00000135500	ENSCAFP00000013146
ENSMUSP00000103243	ENSCAFP00000016774
ENSMUSP00000039395	ENSCAFP00000010030
ENSMUSP00000054798	ENSCAFP00000035163
ENSMUSP00000085124	ENSCAFP00000011319
ENSMUSP00000061963	ENSCAFP00000011329
ENSMUSP00000099628	ENSCAFP00000017375
ENSMUSP00000101184	ENSCAFP00000000433
ENSMUSP00000104543	ENSCAFP00000032113
ENSMUSP00000105790	ENSCAFP00000014411
ENSMUSP00000042155	ENSCAFP00000007406
ENSMUSP00000099776	ENSCAFP00000017370
ENSMUSP00000007444	ENSCAFP00000019021
ENSMUSP00000027185	ENSCAFP00000018105
ENSMUSP00000034049	ENSCAFP00000039971
ENSMUSP00000088723	ENSCAFP00000005851
ENSMUSP00000029486	ENSCAFP00000030494
ENSMUSP00000075990	ENSCAFP00000005932
ENSMUSP00000069429	ENSCAFP00000023239
ENSMUSP00000064986	ENSCAFP00000037697
ENSMUSP00000134380	ENSCAFP00000011036
ENSMUSP00000109423	ENSCAFP00000040238
ENSMUSP00000029740	ENSCAFP00000016496
ENSMUSP00000021950	ENSCAFP00000038105
ENSMUSP00000023531	ENSCAFP00000017015
ENSMUSP00000099368	ENSCAFP00000015406
ENSMUSP00000085285	ENSCAFP00000017358
ENSMUSP00000091845	ENSCAFP00000033221
ENSMUSP00000005841	ENSCAFP00000030188
ENSMUSP00000034629	ENSCAFP00000018035
ENSMUSP00000005256	ENSCAFP00000001608
ENSMUSP00000004673	ENSCAFP00000008168
ENSMUSP00000044430	ENSCAFP00000029552
ENSMUSP00000066741	ENSCAFP00000001478
ENSMUSP00000105926	ENSCAFP00000000973
ENSMUSP00000129278	ENSCAFP00000012693
ENSMUSP00000032559	ENSCAFP00000006624
ENSMUSP00000099907	ENSCAFP00000039140
ENSMUSP00000025224	ENSCAFP00000001731
ENSMUSP00000026076	ENSCAFP00000017345
ENSMUSP00000022699	ENSCAFP00000014779
ENSMUSP00000028787	ENSCAFP00000009362
ENSMUSP00000085794	ENSCAFP00000003171
ENSMUSP00000093908	ENSCAFP00000002671
ENSMUSP00000063277	ENSCAFP00000020430
ENSMUSP00000129522	ENSCAFP00000041128
ENSMUSP00000118179	ENSCAFP00000018474
ENSMUSP00000013130	ENSCAFP00000018910
ENSMUSP00000019220	ENSCAFP00000006277
ENSMUSP00000120830	ENSCAFP00000008904
ENSMUSP00000023457	ENSCAFP00000019300
ENSMUSP00000005336	ENSCAFP00000024463
ENSMUSP00000046598	ENSCAFP00000013302
ENSMUSP00000023561	ENSCAFP00000019563
ENSMUSP00000087073	ENSCAFP00000012325
ENSMUSP00000006367	ENSCAFP00000018471
ENSMUSP00000081044	ENSCAFP00000008772
ENSMUSP00000084910	ENSCAFP00000021445
ENSMUSP00000108504	ENSCAFP00000029991
ENSMUSP00000108498	ENSCAFP00000029989
ENSMUSP00000027649	ENSCAFP00000016464
ENSMUSP00000047123	ENSCAFP00000022151
ENSMUSP00000059720	ENSCAFP00000013268
ENSMUSP00000030475	ENSCAFP00000040383
ENSMUSP00000028034	ENSCAFP00000006600
ENSMUSP00000079692	ENSCAFP00000024249
ENSMUSP00000057197	ENSCAFP00000018439
ENSMUSP00000129122	ENSCAFP00000007772
ENSMUSP00000133073	ENSCAFP00000017025
ENSMUSP00000027695	ENSCAFP00000014905
ENSMUSP00000022851	ENSCAFP00000030422
ENSMUSP00000121775	ENSCAFP00000001767
ENSMUSP00000036774	ENSCAFP00000029124
ENSMUSP00000138370	ENSCAFP00000021126
ENSMUSP00000114458	ENSCAFP00000003364
ENSMUSP00000124344	ENSCAFP00000017666
ENSMUSP00000035918	ENSCAFP00000021486
ENSMUSP00000001240	ENSCAFP00000015674
ENSMUSP00000024594	ENSCAFP00000001094
ENSMUSP00000068690	ENSCAFP00000037339
ENSMUSP00000041307	ENSCAFP00000011130
ENSMUSP00000056378	ENSCAFP00000020487
ENSMUSP00000019362	ENSCAFP00000023701
ENSMUSP00000003318	ENSCAFP00000017997
ENSMUSP00000030948	ENSCAFP00000028442
ENSMUSP00000034566	ENSCAFP00000020741
ENSMUSP00000090568	ENSCAFP00000027973
ENSMUSP00000053783	ENSCAFP00000017214
ENSMUSP00000038662	ENSCAFP00000030290
ENSMUSP00000002572	ENSCAFP00000041636
ENSMUSP00000021077	ENSCAFP00000006867
ENSMUSP00000034618	ENSCAFP00000039949
ENSMUSP00000039058	ENSCAFP00000029219
ENSMUSP00000113333	ENSCAFP00000040183
ENSMUSP00000096457	ENSCAFP00000040856
ENSMUSP00000088179	ENSCAFP00000012369
ENSMUSP00000114974	ENSCAFP00000007768
ENSMUSP00000032309	ENSCAFP00000019747
ENSMUSP00000124931	ENSCAFP00000002420
ENSMUSP00000002397	ENSCAFP00000017919
ENSMUSP00000026328	ENSCAFP00000019709
ENSMUSP00000076336	ENSCAFP00000005822
ENSMUSP00000074392	ENSCAFP00000009813
ENSMUSP00000123700	ENSCAFP00000017928
ENSMUSP00000102926	ENSCAFP00000019457
ENSMUSP00000002911	ENSCAFP00000028099
ENSMUSP00000021567	ENSCAFP00000024572
ENSMUSP00000109245	ENSCAFP00000019733
ENSMUSP00000038916	ENSCAFP00000022925
ENSMUSP00000042294	ENSCAFP00000017040
ENSMUSP00000098701	ENSCAFP00000016758
ENSMUSP00000100070	ENSCAFP00000023610
ENSMUSP00000104641	ENSCAFP00000001305
ENSMUSP00000025212	ENSCAFP00000008511
ENSMUSP00000041436	ENSCAFP00000033991
ENSMUSP00000027405	ENSCAFP00000022144
ENSMUSP00000026084	ENSCAFP00000017607
ENSMUSP00000046924	ENSCAFP00000014908
ENSMUSP00000052202	ENSCAFP00000021577
ENSMUSP00000048119	ENSCAFP00000013880
ENSMUSP00000001455	ENSCAFP00000024714
ENSMUSP00000132547	ENSCAFP00000012216
ENSMUSP00000107284	ENSCAFP00000016212
ENSMUSP00000029611	ENSCAFP00000016565
ENSMUSP00000084055	ENSCAFP00000001404
ENSMUSP00000031319	ENSCAFP00000039975
ENSMUSP00000031318	ENSCAFP00000034480
ENSMUSP00000136280	ENSCAFP00000024678
ENSMUSP00000054385	ENSCAFP00000008945
ENSMUSP00000120125	ENSCAFP00000020118
ENSMUSP00000024657	ENSCAFP00000006046
ENSMUSP00000128224	ENSCAFP00000019820
ENSMUSP00000039648	ENSCAFP00000023307
ENSMUSP00000104273	ENSCAFP00000023981
ENSMUSP00000136181	ENSCAFP00000038735
ENSMUSP00000025826	ENSCAFP00000018762
ENSMUSP00000112685	ENSCAFP00000021152
ENSMUSP00000059896	ENSCAFP00000023648
ENSMUSP00000093699	ENSCAFP00000023347
ENSMUSP00000053690	ENSCAFP00000021598
ENSMUSP00000070825	ENSCAFP00000007949
ENSMUSP00000103207	ENSCAFP00000031657
ENSMUSP00000127575	ENSCAFP00000023203
ENSMUSP00000110684	ENSCAFP00000009788
ENSMUSP00000020106	ENSCAFP00000019146
ENSMUSP00000035512	ENSCAFP00000022671
ENSMUSP00000106163	ENSCAFP00000036018
ENSMUSP00000086640	ENSCAFP00000013030
ENSMUSP00000025377	ENSCAFP00000009823
ENSMUSP00000031003	ENSCAFP00000021055
ENSMUSP00000040321	ENSCAFP00000016052
ENSMUSP00000020316	ENSCAFP00000000505
ENSMUSP00000054126	ENSCAFP00000015041
ENSMUSP00000033939	ENSCAFP00000008270
ENSMUSP00000026217	ENSCAFP00000014093
ENSMUSP00000001507	ENSCAFP00000002855
ENSMUSP00000025946	ENSCAFP00000011244
ENSMUSP00000076886	ENSCAFP00000013234
ENSMUSP00000054070	ENSCAFP00000031125
ENSMUSP00000035326	ENSCAFP00000014261
ENSMUSP00000033010	ENSCAFP00000025742
ENSMUSP00000023555	ENSCAFP00000017640
ENSMUSP00000102095	ENSCAFP00000006568
ENSMUSP00000128703	ENSCAFP00000022112
ENSMUSP00000128464	ENSCAFP00000011253
ENSMUSP00000041767	ENSCAFP00000029125
ENSMUSP00000020158	ENSCAFP00000000330
ENSMUSP00000086034	ENSCAFP00000010889
ENSMUSP00000018005	ENSCAFP00000013756
ENSMUSP00000025046	ENSCAFP00000001697
ENSMUSP00000035214	ENSCAFP00000016515
ENSMUSP00000082091	ENSCAFP00000017904
ENSMUSP00000101708	ENSCAFP00000005360
ENSMUSP00000047128	ENSCAFP00000014310
ENSMUSP00000110916	ENSCAFP00000014317
ENSMUSP00000034448	ENSCAFP00000014316
ENSMUSP00000109253	ENSCAFP00000031950
ENSMUSP00000055803	ENSCAFP00000006929
ENSMUSP00000055110	ENSCAFP00000002716
ENSMUSP00000030136	ENSCAFP00000002708
ENSMUSP00000074063	ENSCAFP00000024352
ENSMUSP00000034053	ENSCAFP00000042298
ENSMUSP00000018755	ENSCAFP00000001186
ENSMUSP00000116200	ENSCAFP00000013738
ENSMUSP00000030581	ENSCAFP00000015252
ENSMUSP00000065544	ENSCAFP00000000907
ENSMUSP00000101146	ENSCAFP00000005673
ENSMUSP00000045945	ENSCAFP00000018229
ENSMUSP00000035112	ENSCAFP00000007958
ENSMUSP00000031331	ENSCAFP00000012755
ENSMUSP00000021666	ENSCAFP00000024883
ENSMUSP00000027251	ENSCAFP00000003300
ENSMUSP00000112563	ENSCAFP00000000218
ENSMUSP00000024749	ENSCAFP00000002810
ENSMUSP00000022172	ENSCAFP00000013822
ENSMUSP00000024786	ENSCAFP00000002327
ENSMUSP00000076864	ENSCAFP00000023193
ENSMUSP00000044938	ENSCAFP00000036381
ENSMUSP00000031533	ENSCAFP00000005050
ENSMUSP00000098108	ENSCAFP00000021279
ENSMUSP00000044517	ENSCAFP00000006854
ENSMUSP00000108620	ENSCAFP00000038912
ENSMUSP00000096688	ENSCAFP00000012330
ENSMUSP00000056464	ENSCAFP00000026888
ENSMUSP00000064758	ENSCAFP00000022210
ENSMUSP00000021466	ENSCAFP00000035204
ENSMUSP00000029752	ENSCAFP00000017625
ENSMUSP00000032728	ENSCAFP00000015421
ENSMUSP00000112283	ENSCAFP00000012439
ENSMUSP00000030221	ENSCAFP00000002408
ENSMUSP00000044955	ENSCAFP00000025394
ENSMUSP00000099851	ENSCAFP00000027748
ENSMUSP00000042177	ENSCAFP00000002907
ENSMUSP00000040126	ENSCAFP00000027318
ENSMUSP00000080111	ENSCAFP00000009609
ENSMUSP00000130957	ENSCAFP00000007191
ENSMUSP00000108531	ENSCAFP00000038162
ENSMUSP00000078806	ENSCAFP00000006613
ENSMUSP00000110230	ENSCAFP00000006591
ENSMUSP00000053643	ENSCAFP00000006617
ENSMUSP00000072868	ENSCAFP00000041236
ENSMUSP00000113053	ENSCAFP00000023408
ENSMUSP00000053408	ENSCAFP00000025331
ENSMUSP00000020378	ENSCAFP00000000632
ENSMUSP00000102014	ENSCAFP00000007322
ENSMUSP00000025036	ENSCAFP00000027917
ENSMUSP00000130604	ENSCAFP00000011841
ENSMUSP00000099404	ENSCAFP00000013354
ENSMUSP00000079991	ENSCAFP00000029622
ENSMUSP00000038361	ENSCAFP00000017021
ENSMUSP00000091541	ENSCAFP00000027910
ENSMUSP00000002549	ENSCAFP00000026955
ENSMUSP00000088291	ENSCAFP00000017168
ENSMUSP00000057282	ENSCAFP00000015093
ENSMUSP00000019997	ENSCAFP00000000383
ENSMUSP00000101763	ENSCAFP00000018785
ENSMUSP00000016033	ENSCAFP00000009652
ENSMUSP00000076564	ENSCAFP00000015520
ENSMUSP00000027487	ENSCAFP00000018660
ENSMUSP00000096972	ENSCAFP00000015194
ENSMUSP00000001166	ENSCAFP00000003492
ENSMUSP00000121317	ENSCAFP00000003495
ENSMUSP00000113042	ENSCAFP00000001851
ENSMUSP00000032705	ENSCAFP00000011084
ENSMUSP00000107492	ENSCAFP00000007042
ENSMUSP00000003843	ENSCAFP00000001353
ENSMUSP00000050979	ENSCAFP00000018789
ENSMUSP00000008907	ENSCAFP00000014522
ENSMUSP00000050581	ENSCAFP00000016886
ENSMUSP00000023356	ENSCAFP00000009921
ENSMUSP00000006762	ENSCAFP00000042263
ENSMUSP00000044624	ENSCAFP00000029813
ENSMUSP00000045676	ENSCAFP00000020882
ENSMUSP00000097100	ENSCAFP00000031556
ENSMUSP00000026150	ENSCAFP00000013258
ENSMUSP00000119102	ENSCAFP00000024881
ENSMUSP00000019939	ENSCAFP00000005620
ENSMUSP00000044165	ENSCAFP00000039499
ENSMUSP00000021246	ENSCAFP00000024751
ENSMUSP00000099624	ENSCAFP00000023402
ENSMUSP00000109398	ENSCAFP00000024702
ENSMUSP00000126383	ENSCAFP00000011706
ENSMUSP00000066244	ENSCAFP00000015723
ENSMUSP00000090335	ENSCAFP00000000283
ENSMUSP00000099408	ENSCAFP00000023115
ENSMUSP00000088271	ENSCAFP00000020859
ENSMUSP00000130176	ENSCAFP00000038093
ENSMUSP00000074899	ENSCAFP00000027814
ENSMUSP00000020461	ENSCAFP00000028388
ENSMUSP00000052863	ENSCAFP00000042477
ENSMUSP00000108841	ENSCAFP00000004172
ENSMUSP00000088935	ENSCAFP00000018307
ENSMUSP00000023289	ENSCAFP00000000816
ENSMUSP00000071933	ENSCAFP00000033052
ENSMUSP00000114272	ENSCAFP00000014144
ENSMUSP00000032259	ENSCAFP00000020010
ENSMUSP00000062024	ENSCAFP00000036599
ENSMUSP00000110524	ENSCAFP00000041617
ENSMUSP00000094916	ENSCAFP00000002320
ENSMUSP00000111137	ENSCAFP00000005041
ENSMUSP00000108948	ENSCAFP00000009713
ENSMUSP00000111405	ENSCAFP00000023435
ENSMUSP00000081714	ENSCAFP00000012717
ENSMUSP00000051468	ENSCAFP00000005794
ENSMUSP00000084904	ENSCAFP00000018391
ENSMUSP00000048214	ENSCAFP00000014186
ENSMUSP00000060255	ENSCAFP00000041431
ENSMUSP00000056147	ENSCAFP00000014382
ENSMUSP00000101914	ENSCAFP00000003747
ENSMUSP00000015645	ENSCAFP00000000417
ENSMUSP00000064128	ENSCAFP00000013767
ENSMUSP00000112617	ENSCAFP00000002536
ENSMUSP00000050246	ENSCAFP00000019786
ENSMUSP00000062016	ENSCAFP00000018798
ENSMUSP00000033255	ENSCAFP00000030927
ENSMUSP00000033263	ENSCAFP00000026625
ENSMUSP00000056015	ENSCAFP00000037718
ENSMUSP00000034802	ENSCAFP00000037639
ENSMUSP00000129483	ENSCAFP00000025481
ENSMUSP00000056872	ENSCAFP00000014524
ENSMUSP00000026239	ENSCAFP00000014568
ENSMUSP00000020767	ENSCAFP00000004275
ENSMUSP00000062078	ENSCAFP00000012522
ENSMUSP00000033938	ENSCAFP00000008250
ENSMUSP00000105705	ENSCAFP00000022246
ENSMUSP00000067884	ENSCAFP00000000318
ENSMUSP00000000811	ENSCAFP00000025287
ENSMUSP00000133065	ENSCAFP00000007038
ENSMUSP00000116130	ENSCAFP00000036910
ENSMUSP00000056099	ENSCAFP00000002657
ENSMUSP00000003436	ENSCAFP00000028760
ENSMUSP00000040505	ENSCAFP00000016690
ENSMUSP00000032717	ENSCAFP00000014415
ENSMUSP00000060424	ENSCAFP00000013803
ENSMUSP00000025944	ENSCAFP00000011144
ENSMUSP00000041906	ENSCAFP00000007481
ENSMUSP00000129772	ENSCAFP00000025455
ENSMUSP00000132673	ENSCAFP00000016451
ENSMUSP00000125840	ENSCAFP00000003821
ENSMUSP00000026577	ENSCAFP00000034839
ENSMUSP00000052776	ENSCAFP00000018743
ENSMUSP00000042004	ENSCAFP00000029326
ENSMUSP00000025850	ENSCAFP00000019360
ENSMUSP00000031017	ENSCAFP00000007787
ENSMUSP00000003640	ENSCAFP00000006628
ENSMUSP00000021674	ENSCAFP00000025086
ENSMUSP00000106906	ENSCAFP00000016769
ENSMUSP00000019464	ENSCAFP00000028783
ENSMUSP00000080325	ENSCAFP00000015395
ENSMUSP00000044276	ENSCAFP00000024743
ENSMUSP00000027247	ENSCAFP00000003245
ENSMUSP00000031145	ENSCAFP00000003160
ENSMUSP00000131631	ENSCAFP00000035560
ENSMUSP00000027615	ENSCAFP00000016788
ENSMUSP00000051239	ENSCAFP00000039512
ENSMUSP00000065626	ENSCAFP00000037272
ENSMUSP00000075248	ENSCAFP00000041164
ENSMUSP00000040464	ENSCAFP00000001119
ENSMUSP00000135516	ENSCAFP00000019606
ENSMUSP00000080219	ENSCAFP00000020904
ENSMUSP00000110414	ENSCAFP00000027953
ENSMUSP00000108090	ENSCAFP00000019314
ENSMUSP00000111963	ENSCAFP00000000354
ENSMUSP00000054338	ENSCAFP00000005159
ENSMUSP00000042433	ENSCAFP00000002634
ENSMUSP00000017974	ENSCAFP00000023103
ENSMUSP00000028259	ENSCAFP00000015359
ENSMUSP00000043676	ENSCAFP00000026123
ENSMUSP00000098099	ENSCAFP00000021451
ENSMUSP00000061517	ENSCAFP00000019229
ENSMUSP00000036695	ENSCAFP00000013192
ENSMUSP00000054141	ENSCAFP00000036558
ENSMUSP00000037422	ENSCAFP00000038874
ENSMUSP00000129418	ENSCAFP00000026292
ENSMUSP00000057721	ENSCAFP00000031096
ENSMUSP00000099465	ENSCAFP00000028397
ENSMUSP00000054428	ENSCAFP00000026944
ENSMUSP00000057040	ENSCAFP00000025195
ENSMUSP00000061643	ENSCAFP00000039715
ENSMUSP00000034240	ENSCAFP00000012666
ENSMUSP00000004294	ENSCAFP00000002382
ENSMUSP00000131316	ENSCAFP00000036114
ENSMUSP00000137931	ENSCAFP00000028575
ENSMUSP00000055599	ENSCAFP00000031617
ENSMUSP00000099819	ENSCAFP00000033450
ENSMUSP00000019232	ENSCAFP00000028921
ENSMUSP00000026315	ENSCAFP00000011026
ENSMUSP00000085862	ENSCAFP00000037527
ENSMUSP00000006136	ENSCAFP00000028424
ENSMUSP00000000834	ENSCAFP00000021643
ENSMUSP00000005976	ENSCAFP00000027487
ENSMUSP00000050144	ENSCAFP00000004996
ENSMUSP00000025263	ENSCAFP00000000739
ENSMUSP00000025266	ENSCAFP00000000737
ENSMUSP00000108260	ENSCAFP00000007311
ENSMUSP00000132501	ENSCAFP00000002744
ENSMUSP00000015796	ENSCAFP00000002737
ENSMUSP00000111081	ENSCAFP00000002718
ENSMUSP00000012921	ENSCAFP00000004322
ENSMUSP00000059889	ENSCAFP00000009365
ENSMUSP00000002172	ENSCAFP00000012985
ENSMUSP00000088263	ENSCAFP00000016299
ENSMUSP00000107538	ENSCAFP00000036038
ENSMUSP00000077466	ENSCAFP00000027988
ENSMUSP00000104342	ENSCAFP00000026442
ENSMUSP00000132519	ENSCAFP00000005987
ENSMUSP00000096973	ENSCAFP00000038424
ENSMUSP00000051907	ENSCAFP00000026874
ENSMUSP00000050275	ENSCAFP00000018018
ENSMUSP00000114489	ENSCAFP00000013185
ENSMUSP00000099324	ENSCAFP00000007024
ENSMUSP00000086835	ENSCAFP00000002182
ENSMUSP00000115869	ENSCAFP00000012513
ENSMUSP00000075655	ENSCAFP00000008737
ENSMUSP00000025375	ENSCAFP00000035829
ENSMUSP00000124476	ENSCAFP00000015990
ENSMUSP00000056365	ENSCAFP00000040806
ENSMUSP00000062054	ENSCAFP00000033488
ENSMUSP00000055229	ENSCAFP00000037993
ENSMUSP00000050191	ENSCAFP00000002072
ENSMUSP00000056888	ENSCAFP00000024833
ENSMUSP00000082652	ENSCAFP00000037960
ENSMUSP00000119606	ENSCAFP00000009238
ENSMUSP00000018990	ENSCAFP00000030562
ENSMUSP00000037109	ENSCAFP00000009607
ENSMUSP00000001080	ENSCAFP00000000336
ENSMUSP00000139117	ENSCAFP00000014785
ENSMUSP00000045478	ENSCAFP00000014341
ENSMUSP00000105995	ENSCAFP00000036335
ENSMUSP00000086164	ENSCAFP00000036868
ENSMUSP00000022782	ENSCAFP00000016482
ENSMUSP00000114026	ENSCAFP00000011049
ENSMUSP00000022916	ENSCAFP00000000960
ENSMUSP00000054134	ENSCAFP00000010199
ENSMUSP00000079395	ENSCAFP00000009831
ENSMUSP00000043087	ENSCAFP00000011030
ENSMUSP00000118997	ENSCAFP00000029410
ENSMUSP00000127109	ENSCAFP00000013371
ENSMUSP00000033992	ENSCAFP00000009702
ENSMUSP00000111269	ENSCAFP00000021267
ENSMUSP00000020484	ENSCAFP00000002860
ENSMUSP00000000828	ENSCAFP00000005807
ENSMUSP00000038369	ENSCAFP00000014755
ENSMUSP00000063264	ENSCAFP00000009333
ENSMUSP00000109967	ENSCAFP00000028752
ENSMUSP00000019050	ENSCAFP00000001181
ENSMUSP00000009789	ENSCAFP00000021512
ENSMUSP00000055297	ENSCAFP00000008269
ENSMUSP00000021940	ENSCAFP00000040025
ENSMUSP00000117200	ENSCAFP00000040397
ENSMUSP00000040140	ENSCAFP00000000133
ENSMUSP00000091352	ENSCAFP00000026510
ENSMUSP00000034308	ENSCAFP00000029650
ENSMUSP00000112727	ENSCAFP00000020579
ENSMUSP00000029824	ENSCAFP00000030301
ENSMUSP00000083242	ENSCAFP00000010357
ENSMUSP00000031377	ENSCAFP00000012634
ENSMUSP00000131832	ENSCAFP00000009599
ENSMUSP00000068450	ENSCAFP00000026214
ENSMUSP00000030279	ENSCAFP00000027626
ENSMUSP00000108595	ENSCAFP00000026612
ENSMUSP00000027502	ENSCAFP00000019248
ENSMUSP00000053391	ENSCAFP00000042918
ENSMUSP00000028363	ENSCAFP00000010781
ENSMUSP00000063004	ENSCAFP00000040581
ENSMUSP00000028360	ENSCAFP00000010784
ENSMUSP00000110126	ENSCAFP00000010796
ENSMUSP00000062728	ENSCAFP00000014753
ENSMUSP00000049474	ENSCAFP00000032572
ENSMUSP00000040078	ENSCAFP00000024420
ENSMUSP00000100724	ENSCAFP00000010641
ENSMUSP00000022358	ENSCAFP00000022104
ENSMUSP00000067837	ENSCAFP00000013077
ENSMUSP00000016168	ENSCAFP00000035668
ENSMUSP00000104939	ENSCAFP00000014457
ENSMUSP00000063107	ENSCAFP00000002588
ENSMUSP00000061737	ENSCAFP00000014876
ENSMUSP00000030800	ENSCAFP00000007068
ENSMUSP00000000394	ENSCAFP00000004684
ENSMUSP00000072896	ENSCAFP00000018196
ENSMUSP00000047529	ENSCAFP00000008676
ENSMUSP00000027730	ENSCAFP00000015142
ENSMUSP00000000445	ENSCAFP00000008695
ENSMUSP00000072330	ENSCAFP00000013332
ENSMUSP00000016143	ENSCAFP00000010208
ENSMUSP00000081263	ENSCAFP00000017851
ENSMUSP00000101148	ENSCAFP00000005750
ENSMUSP00000110447	ENSCAFP00000001909
ENSMUSP00000006311	ENSCAFP00000022877
ENSMUSP00000103431	ENSCAFP00000005516
ENSMUSP00000060671	ENSCAFP00000011893
ENSMUSP00000060783	ENSCAFP00000024798
ENSMUSP00000040929	ENSCAFP00000006387
ENSMUSP00000086646	ENSCAFP00000012951
ENSMUSP00000058084	ENSCAFP00000025537
ENSMUSP00000064261	ENSCAFP00000007130
ENSMUSP00000103690	ENSCAFP00000002807
ENSMUSP00000099331	ENSCAFP00000022394
ENSMUSP00000129157	ENSCAFP00000035182
ENSMUSP00000099592	ENSCAFP00000019574
ENSMUSP00000107806	ENSCAFP00000035135
ENSMUSP00000001451	ENSCAFP00000024771
ENSMUSP00000041241	ENSCAFP00000019592
ENSMUSP00000043555	ENSCAFP00000028416
ENSMUSP00000108521	ENSCAFP00000010232
ENSMUSP00000120096	ENSCAFP00000021714
ENSMUSP00000029194	ENSCAFP00000021877
ENSMUSP00000030917	ENSCAFP00000028655
ENSMUSP00000055037	ENSCAFP00000033743
ENSMUSP00000132338	ENSCAFP00000039994
ENSMUSP00000029919	ENSCAFP00000030036
ENSMUSP00000036029	ENSCAFP00000030040
ENSMUSP00000081232	ENSCAFP00000022071
ENSMUSP00000124551	ENSCAFP00000033515
ENSMUSP00000030765	ENSCAFP00000023268
ENSMUSP00000026378	ENSCAFP00000023238
ENSMUSP00000026381	ENSCAFP00000023191
ENSMUSP00000044044	ENSCAFP00000023177
ENSMUSP00000026377	ENSCAFP00000023229
ENSMUSP00000028619	ENSCAFP00000010002
ENSMUSP00000132011	ENSCAFP00000001737
ENSMUSP00000044371	ENSCAFP00000029582
ENSMUSP00000097412	ENSCAFP00000011991
ENSMUSP00000097413	ENSCAFP00000038025
ENSMUSP00000075066	ENSCAFP00000012001
ENSMUSP00000110897	ENSCAFP00000002201
ENSMUSP00000029490	ENSCAFP00000029308
ENSMUSP00000066524	ENSCAFP00000034710
ENSMUSP00000134377	ENSCAFP00000034666
ENSMUSP00000129584	ENSCAFP00000029760
ENSMUSP00000022813	ENSCAFP00000017055
ENSMUSP00000021794	ENSCAFP00000014358
ENSMUSP00000104764	ENSCAFP00000017546
ENSMUSP00000033824	ENSCAFP00000009494
ENSMUSP00000052283	ENSCAFP00000027327
ENSMUSP00000041232	ENSCAFP00000040914
ENSMUSP00000099755	ENSCAFP00000032301
ENSMUSP00000048900	ENSCAFP00000014421
ENSMUSP00000116643	ENSCAFP00000014458
ENSMUSP00000032262	ENSCAFP00000019938
ENSMUSP00000107713	ENSCAFP00000019965
ENSMUSP00000063627	ENSCAFP00000019951
ENSMUSP00000056625	ENSCAFP00000019932
ENSMUSP00000107707	ENSCAFP00000019886
ENSMUSP00000032265	ENSCAFP00000019867
ENSMUSP00000021937	ENSCAFP00000024324
ENSMUSP00000109823	ENSCAFP00000038563
ENSMUSP00000066815	ENSCAFP00000026159
ENSMUSP00000049430	ENSCAFP00000008580
ENSMUSP00000102229	ENSCAFP00000005796
ENSMUSP00000099887	ENSCAFP00000002233
ENSMUSP00000123158	ENSCAFP00000009456
ENSMUSP00000025294	ENSCAFP00000026836
ENSMUSP00000118221	ENSCAFP00000002712
ENSMUSP00000028257	ENSCAFP00000015417
ENSMUSP00000112638	ENSCAFP00000039187
ENSMUSP00000022060	ENSCAFP00000016267
ENSMUSP00000110724	ENSCAFP00000027450
ENSMUSP00000116205	ENSCAFP00000011019
ENSMUSP00000028859	ENSCAFP00000010509
ENSMUSP00000063412	ENSCAFP00000021458
ENSMUSP00000063325	ENSCAFP00000007433
ENSMUSP00000126464	ENSCAFP00000010818
ENSMUSP00000115772	ENSCAFP00000024076
ENSMUSP00000124611	ENSCAFP00000024050
ENSMUSP00000025805	ENSCAFP00000018889
ENSMUSP00000030687	ENSCAFP00000004870
ENSMUSP00000090287	ENSCAFP00000001500
ENSMUSP00000041578	ENSCAFP00000010193
ENSMUSP00000067325	ENSCAFP00000000995
ENSMUSP00000054747	ENSCAFP00000011248
ENSMUSP00000081954	ENSCAFP00000013744
ENSMUSP00000132092	ENSCAFP00000004738
ENSMUSP00000058447	ENSCAFP00000008425
ENSMUSP00000060771	ENSCAFP00000040454
ENSMUSP00000092053	ENSCAFP00000007995
ENSMUSP00000025818	ENSCAFP00000018837
ENSMUSP00000023330	ENSCAFP00000015163
ENSMUSP00000040152	ENSCAFP00000014196
ENSMUSP00000084663	ENSCAFP00000026515
ENSMUSP00000032462	ENSCAFP00000007442
ENSMUSP00000017610	ENSCAFP00000035219
ENSMUSP00000020234	ENSCAFP00000040576
ENSMUSP00000110999	ENSCAFP00000022333
ENSMUSP00000056853	ENSCAFP00000029004
ENSMUSP00000072563	ENSCAFP00000011225
ENSMUSP00000085163	ENSCAFP00000034927
ENSMUSP00000062047	ENSCAFP00000034132
ENSMUSP00000047244	ENSCAFP00000016678
ENSMUSP00000112932	ENSCAFP00000028214
ENSMUSP00000087815	ENSCAFP00000027764
ENSMUSP00000020657	ENSCAFP00000001440
ENSMUSP00000016452	ENSCAFP00000027185
ENSMUSP00000137472	ENSCAFP00000040255
ENSMUSP00000078459	ENSCAFP00000042803
ENSMUSP00000038139	ENSCAFP00000027628
ENSMUSP00000038471	ENSCAFP00000009860
ENSMUSP00000016125	ENSCAFP00000016366
ENSMUSP00000058321	ENSCAFP00000042255
ENSMUSP00000030033	ENSCAFP00000003752
ENSMUSP00000044979	ENSCAFP00000009586
ENSMUSP00000055694	ENSCAFP00000037379
ENSMUSP00000078682	ENSCAFP00000024542
ENSMUSP00000010241	ENSCAFP00000022968
ENSMUSP00000079730	ENSCAFP00000036106
ENSMUSP00000109779	ENSCAFP00000028973
ENSMUSP00000127709	ENSCAFP00000005211
ENSMUSP00000022269	ENSCAFP00000010723
ENSMUSP00000062006	ENSCAFP00000014928
ENSMUSP00000028595	ENSCAFP00000010842
ENSMUSP00000113216	ENSCAFP00000030300
ENSMUSP00000059291	ENSCAFP00000010601
ENSMUSP00000027232	ENSCAFP00000003628
ENSMUSP00000030578	ENSCAFP00000015910
ENSMUSP00000131281	ENSCAFP00000001779
ENSMUSP00000020057	ENSCAFP00000008700
ENSMUSP00000003971	ENSCAFP00000005713
ENSMUSP00000015812	ENSCAFP00000036090
ENSMUSP00000037129	ENSCAFP00000007922
ENSMUSP00000099862	ENSCAFP00000002485
ENSMUSP00000044098	ENSCAFP00000019768
ENSMUSP00000030051	ENSCAFP00000037540
ENSMUSP00000054909	ENSCAFP00000027629
ENSMUSP00000099961	ENSCAFP00000041604
ENSMUSP00000025476	ENSCAFP00000000205
ENSMUSP00000017534	ENSCAFP00000027611
ENSMUSP00000029987	ENSCAFP00000003785
ENSMUSP00000099890	ENSCAFP00000014139
ENSMUSP00000043146	ENSCAFP00000021819
ENSMUSP00000042785	ENSCAFP00000030231
ENSMUSP00000068479	ENSCAFP00000029795
ENSMUSP00000030491	ENSCAFP00000005971
ENSMUSP00000132659	ENSCAFP00000001720
ENSMUSP00000084599	ENSCAFP00000010710
ENSMUSP00000001184	ENSCAFP00000040350
ENSMUSP00000039071	ENSCAFP00000021931
ENSMUSP00000021941	ENSCAFP00000024190
ENSMUSP00000070572	ENSCAFP00000020504
ENSMUSP00000037628	ENSCAFP00000001774
ENSMUSP00000128789	ENSCAFP00000011182
ENSMUSP00000124816	ENSCAFP00000014199
ENSMUSP00000056227	ENSCAFP00000019288
ENSMUSP00000084507	ENSCAFP00000011773
ENSMUSP00000041579	ENSCAFP00000010564
ENSMUSP00000046705	ENSCAFP00000014169
ENSMUSP00000023055	ENSCAFP00000001956
ENSMUSP00000020775	ENSCAFP00000025701
ENSMUSP00000008878	ENSCAFP00000026635
ENSMUSP00000032327	ENSCAFP00000019465
ENSMUSP00000061062	ENSCAFP00000019467
ENSMUSP00000061760	ENSCAFP00000006790
ENSMUSP00000054823	ENSCAFP00000011266
ENSMUSP00000019924	ENSCAFP00000042346
ENSMUSP00000038014	ENSCAFP00000012336
ENSMUSP00000072510	ENSCAFP00000015053
ENSMUSP00000112677	ENSCAFP00000025316
ENSMUSP00000078453	ENSCAFP00000025745
ENSMUSP00000058468	ENSCAFP00000011272
ENSMUSP00000126854	ENSCAFP00000008218
ENSMUSP00000126629	ENSCAFP00000036000
ENSMUSP00000066287	ENSCAFP00000039647
ENSMUSP00000033189	ENSCAFP00000009585
ENSMUSP00000031093	ENSCAFP00000036103
ENSMUSP00000047656	ENSCAFP00000040130
ENSMUSP00000106160	ENSCAFP00000020218
ENSMUSP00000059658	ENSCAFP00000025299
ENSMUSP00000060433	ENSCAFP00000003477
ENSMUSP00000067448	ENSCAFP00000014399
ENSMUSP00000032719	ENSCAFP00000008612
ENSMUSP00000067241	ENSCAFP00000015847
ENSMUSP00000096458	ENSCAFP00000003805
ENSMUSP00000122733	ENSCAFP00000014808
ENSMUSP00000123509	ENSCAFP00000015880
ENSMUSP00000020911	ENSCAFP00000005712
ENSMUSP00000065877	ENSCAFP00000016522
ENSMUSP00000022871	ENSCAFP00000042364
ENSMUSP00000017153	ENSCAFP00000038599
ENSMUSP00000133806	ENSCAFP00000008435
ENSMUSP00000097777	ENSCAFP00000011978
ENSMUSP00000000305	ENSCAFP00000012357
ENSMUSP00000091943	ENSCAFP00000012355
[truncated: 11,642 more rows]
