# Supplementary material for: Reconstruction of proto-vertebrate, proto-cyclostome and proto-gnathostome genomes provides new insights into early vertebrate evolution
Source: Nat Commun. 2021 Jul 23;12:4489. doi: 10.1038/s41467-021-24573-z (PMC8302630; doi:10.1038/s41467-021-24573-z)
Supplement: Supplementary file 4 — Supplementary Data 1 [file 41467_2021_24573_MOESM4_ESM.zip › SuppData1/orthologs/MOUSE-CHICK.txt]

ENSMUSP00000034074	ENSGALP00000006197
ENSMUSP00000037172	ENSGALP00000003140
ENSMUSP00000127603	ENSGALP00000027652
ENSMUSP00000025288	ENSGALP00000024336
ENSMUSP00000105282	ENSGALP00000006178
ENSMUSP00000018989	ENSGALP00000003417
ENSMUSP00000018466	ENSGALP00000006527
ENSMUSP00000014505	ENSGALP00000013423
ENSMUSP00000035203	ENSGALP00000035505
ENSMUSP00000111103	ENSGALP00000042226
ENSMUSP00000032264	ENSGALP00000023699
ENSMUSP00000029128	ENSGALP00000002938
ENSMUSP00000033610	ENSGALP00000010835
ENSMUSP00000015484	ENSGALP00000026172
ENSMUSP00000024565	ENSGALP00000022178
ENSMUSP00000032781	ENSGALP00000027810
ENSMUSP00000133649	ENSGALP00000025475
ENSMUSP00000054412	ENSGALP00000009477
ENSMUSP00000045511	ENSGALP00000015078
ENSMUSP00000075235	ENSGALP00000005964
ENSMUSP00000024829	ENSGALP00000025999
ENSMUSP00000124647	ENSGALP00000010976
ENSMUSP00000035246	ENSGALP00000016167
ENSMUSP00000069495	ENSGALP00000016163
ENSMUSP00000113675	ENSGALP00000042824
ENSMUSP00000034840	ENSGALP00000039322
ENSMUSP00000110574	ENSGALP00000010845
ENSMUSP00000073268	ENSGALP00000006027
ENSMUSP00000082710	ENSGALP00000016021
ENSMUSP00000021706	ENSGALP00000018553
ENSMUSP00000130759	ENSGALP00000002401
ENSMUSP00000028311	ENSGALP00000014649
ENSMUSP00000004949	ENSGALP00000012873
ENSMUSP00000017530	ENSGALP00000006340
ENSMUSP00000069259	ENSGALP00000041588
ENSMUSP00000096248	ENSGALP00000012927
ENSMUSP00000005064	ENSGALP00000002836
ENSMUSP00000124863	ENSGALP00000007730
ENSMUSP00000079306	ENSGALP00000019120
ENSMUSP00000097747	ENSGALP00000001474
ENSMUSP00000027961	ENSGALP00000010718
ENSMUSP00000025217	ENSGALP00000003717
ENSMUSP00000027494	ENSGALP00000009351
ENSMUSP00000070606	ENSGALP00000006447
ENSMUSP00000090790	ENSGALP00000005150
ENSMUSP00000104363	ENSGALP00000007847
ENSMUSP00000062535	ENSGALP00000042836
ENSMUSP00000088642	ENSGALP00000032312
ENSMUSP00000059272	ENSGALP00000016886
ENSMUSP00000044730	ENSGALP00000016883
ENSMUSP00000051353	ENSGALP00000016882
ENSMUSP00000082115	ENSGALP00000016891
ENSMUSP00000042715	ENSGALP00000026119
ENSMUSP00000114020	ENSGALP00000026960
ENSMUSP00000084462	ENSGALP00000041360
ENSMUSP00000020679	ENSGALP00000005960
ENSMUSP00000099608	ENSGALP00000006776
ENSMUSP00000038922	ENSGALP00000035831
ENSMUSP00000089212	ENSGALP00000008354
ENSMUSP00000019516	ENSGALP00000000103
ENSMUSP00000047308	ENSGALP00000008273
ENSMUSP00000069238	ENSGALP00000023528
ENSMUSP00000028426	ENSGALP00000017712
ENSMUSP00000023762	ENSGALP00000009966
ENSMUSP00000120598	ENSGALP00000004991
ENSMUSP00000064556	ENSGALP00000015926
ENSMUSP00000021682	ENSGALP00000016880
ENSMUSP00000059666	ENSGALP00000009004
ENSMUSP00000020624	ENSGALP00000009685
ENSMUSP00000101004	ENSGALP00000042528
ENSMUSP00000031841	ENSGALP00000017856
ENSMUSP00000099733	ENSGALP00000032649
ENSMUSP00000103815	ENSGALP00000025114
ENSMUSP00000003509	ENSGALP00000014101
ENSMUSP00000074764	ENSGALP00000042998
ENSMUSP00000032421	ENSGALP00000021550
ENSMUSP00000026896	ENSGALP00000011134
ENSMUSP00000043477	ENSGALP00000041611
ENSMUSP00000100012	ENSGALP00000036527
ENSMUSP00000099434	ENSGALP00000042464
ENSMUSP00000015003	ENSGALP00000002638
ENSMUSP00000050496	ENSGALP00000009200
ENSMUSP00000020339	ENSGALP00000016547
ENSMUSP00000036487	ENSGALP00000021543
ENSMUSP00000049007	ENSGALP00000003847
ENSMUSP00000085900	ENSGALP00000035892
ENSMUSP00000093089	ENSGALP00000026853
ENSMUSP00000049346	ENSGALP00000010428
ENSMUSP00000113708	ENSGALP00000026821
ENSMUSP00000080579	ENSGALP00000025899
ENSMUSP00000125718	ENSGALP00000026322
ENSMUSP00000073803	ENSGALP00000026707
ENSMUSP00000028349	ENSGALP00000013796
ENSMUSP00000002989	ENSGALP00000005571
ENSMUSP00000044578	ENSGALP00000011333
ENSMUSP00000032500	ENSGALP00000021646
ENSMUSP00000032715	ENSGALP00000006299
ENSMUSP00000036674	ENSGALP00000000412
ENSMUSP00000042867	ENSGALP00000039341
ENSMUSP00000104411	ENSGALP00000008661
ENSMUSP00000018630	ENSGALP00000040060
ENSMUSP00000006718	ENSGALP00000018503
ENSMUSP00000106861	ENSGALP00000042171
ENSMUSP00000024049	ENSGALP00000007547
ENSMUSP00000128621	ENSGALP00000009611
ENSMUSP00000031278	ENSGALP00000017701
ENSMUSP00000105486	ENSGALP00000018224
ENSMUSP00000094528	ENSGALP00000016105
ENSMUSP00000086409	ENSGALP00000018964
ENSMUSP00000022707	ENSGALP00000027271
ENSMUSP00000064131	ENSGALP00000009806
ENSMUSP00000033450	ENSGALP00000009798
ENSMUSP00000047199	ENSGALP00000003684
ENSMUSP00000088670	ENSGALP00000027482
ENSMUSP00000043250	ENSGALP00000037588
ENSMUSP00000119993	ENSGALP00000032215
ENSMUSP00000068629	ENSGALP00000017417
ENSMUSP00000048978	ENSGALP00000013142
ENSMUSP00000030306	ENSGALP00000017678
ENSMUSP00000034427	ENSGALP00000001334
ENSMUSP00000064775	ENSGALP00000010979
ENSMUSP00000101046	ENSGALP00000038745
ENSMUSP00000103028	ENSGALP00000039924
ENSMUSP00000115260	ENSGALP00000019325
ENSMUSP00000075089	ENSGALP00000005090
ENSMUSP00000126897	ENSGALP00000002366
ENSMUSP00000044432	ENSGALP00000019689
ENSMUSP00000104459	ENSGALP00000009892
ENSMUSP00000106905	ENSGALP00000013052
ENSMUSP00000089513	ENSGALP00000008574
ENSMUSP00000109098	ENSGALP00000006182
ENSMUSP00000037532	ENSGALP00000038563
ENSMUSP00000041622	ENSGALP00000007976
ENSMUSP00000019199	ENSGALP00000007204
ENSMUSP00000125373	ENSGALP00000010958
ENSMUSP00000007216	ENSGALP00000013724
ENSMUSP00000117346	ENSGALP00000008112
ENSMUSP00000128446	ENSGALP00000005789
ENSMUSP00000003117	ENSGALP00000006300
ENSMUSP00000109886	ENSGALP00000013714
ENSMUSP00000030763	ENSGALP00000014734
ENSMUSP00000027697	ENSGALP00000000973
ENSMUSP00000030814	ENSGALP00000041492
ENSMUSP00000033918	ENSGALP00000017596
ENSMUSP00000033755	ENSGALP00000026677
ENSMUSP00000033756	ENSGALP00000026679
ENSMUSP00000046476	ENSGALP00000013670
ENSMUSP00000027538	ENSGALP00000006782
ENSMUSP00000033549	ENSGALP00000012265
ENSMUSP00000026795	ENSGALP00000009402
ENSMUSP00000033341	ENSGALP00000009612
ENSMUSP00000001562	ENSGALP00000021856
ENSMUSP00000049070	ENSGALP00000010281
ENSMUSP00000082895	ENSGALP00000036082
ENSMUSP00000080832	ENSGALP00000014065
ENSMUSP00000112110	ENSGALP00000041045
ENSMUSP00000133245	ENSGALP00000010325
ENSMUSP00000021046	ENSGALP00000000810
ENSMUSP00000055535	ENSGALP00000019975
ENSMUSP00000021062	ENSGALP00000005576
ENSMUSP00000032539	ENSGALP00000042896
ENSMUSP00000025500	ENSGALP00000000239
ENSMUSP00000078971	ENSGALP00000007948
ENSMUSP00000034267	ENSGALP00000021686
ENSMUSP00000079864	ENSGALP00000038787
ENSMUSP00000138944	ENSGALP00000000530
ENSMUSP00000028328	ENSGALP00000039421
ENSMUSP00000036830	ENSGALP00000018774
ENSMUSP00000002809	ENSGALP00000014878
ENSMUSP00000031795	ENSGALP00000019882
ENSMUSP00000001595	ENSGALP00000041356
ENSMUSP00000072472	ENSGALP00000013781
ENSMUSP00000077919	ENSGALP00000013726
ENSMUSP00000020702	ENSGALP00000020311
ENSMUSP00000020704	ENSGALP00000020307
ENSMUSP00000046610	ENSGALP00000018675
ENSMUSP00000017637	ENSGALP00000040685
ENSMUSP00000023601	ENSGALP00000008889
ENSMUSP00000084091	ENSGALP00000027075
ENSMUSP00000092654	ENSGALP00000008481
ENSMUSP00000036227	ENSGALP00000014663
ENSMUSP00000042410	ENSGALP00000016015
ENSMUSP00000101500	ENSGALP00000016884
ENSMUSP00000035257	ENSGALP00000025920
ENSMUSP00000005952	ENSGALP00000009133
ENSMUSP00000101768	ENSGALP00000003295
ENSMUSP00000010605	ENSGALP00000018278
ENSMUSP00000126137	ENSGALP00000005914
ENSMUSP00000138230	ENSGALP00000043195
ENSMUSP00000026093	ENSGALP00000009678
ENSMUSP00000074864	ENSGALP00000014673
ENSMUSP00000002880	ENSGALP00000019114
ENSMUSP00000042466	ENSGALP00000024076
ENSMUSP00000047278	ENSGALP00000013447
ENSMUSP00000107444	ENSGALP00000013448
ENSMUSP00000064462	ENSGALP00000024082
ENSMUSP00000105212	ENSGALP00000023592
ENSMUSP00000041897	ENSGALP00000014112
ENSMUSP00000043085	ENSGALP00000041748
ENSMUSP00000104533	ENSGALP00000010722
ENSMUSP00000046585	ENSGALP00000041770
ENSMUSP00000034822	ENSGALP00000005190
ENSMUSP00000107347	ENSGALP00000033380
ENSMUSP00000031674	ENSGALP00000015469
ENSMUSP00000053238	ENSGALP00000011904
ENSMUSP00000093141	ENSGALP00000000058
ENSMUSP00000030041	ENSGALP00000014581
ENSMUSP00000021689	ENSGALP00000018258
ENSMUSP00000077781	ENSGALP00000015125
ENSMUSP00000090987	ENSGALP00000014259
ENSMUSP00000027226	ENSGALP00000026192
ENSMUSP00000022954	ENSGALP00000026072
ENSMUSP00000095025	ENSGALP00000018821
ENSMUSP00000081455	ENSGALP00000010760
ENSMUSP00000006424	ENSGALP00000018856
ENSMUSP00000003438	ENSGALP00000016984
ENSMUSP00000030477	ENSGALP00000041658
ENSMUSP00000061390	ENSGALP00000037169
ENSMUSP00000020692	ENSGALP00000042394
ENSMUSP00000110074	ENSGALP00000012308
ENSMUSP00000124473	ENSGALP00000032209
ENSMUSP00000037576	ENSGALP00000042413
ENSMUSP00000050730	ENSGALP00000007956
ENSMUSP00000002518	ENSGALP00000041485
ENSMUSP00000124131	ENSGALP00000013164
ENSMUSP00000057527	ENSGALP00000032172
ENSMUSP00000001824	ENSGALP00000027805
ENSMUSP00000128674	ENSGALP00000027801
ENSMUSP00000023486	ENSGALP00000012087
ENSMUSP00000031690	ENSGALP00000030077
ENSMUSP00000010191	ENSGALP00000003336
ENSMUSP00000010195	ENSGALP00000001136
ENSMUSP00000042667	ENSGALP00000040977
ENSMUSP00000032376	ENSGALP00000013575
ENSMUSP00000032093	ENSGALP00000011851
ENSMUSP00000104878	ENSGALP00000015542
ENSMUSP00000063380	ENSGALP00000026153
ENSMUSP00000053270	ENSGALP00000010290
ENSMUSP00000036150	ENSGALP00000028023
ENSMUSP00000059026	ENSGALP00000036578
ENSMUSP00000125871	ENSGALP00000043451
ENSMUSP00000079926	ENSGALP00000014354
ENSMUSP00000022217	ENSGALP00000025071
ENSMUSP00000021714	ENSGALP00000018782
ENSMUSP00000036721	ENSGALP00000040460
ENSMUSP00000085872	ENSGALP00000038910
ENSMUSP00000112934	ENSGALP00000002804
ENSMUSP00000021467	ENSGALP00000020137
ENSMUSP00000041173	ENSGALP00000024720
ENSMUSP00000024742	ENSGALP00000016518
ENSMUSP00000021004	ENSGALP00000026350
ENSMUSP00000111151	ENSGALP00000024556
ENSMUSP00000105350	ENSGALP00000040830
ENSMUSP00000037324	ENSGALP00000043176
ENSMUSP00000041294	ENSGALP00000026399
ENSMUSP00000020008	ENSGALP00000023990
ENSMUSP00000109904	ENSGALP00000040961
ENSMUSP00000099947	ENSGALP00000025221
ENSMUSP00000126340	ENSGALP00000043302
ENSMUSP00000122855	ENSGALP00000037618
ENSMUSP00000137256	ENSGALP00000009621
ENSMUSP00000090277	ENSGALP00000040755
ENSMUSP00000041790	ENSGALP00000024701
ENSMUSP00000058730	ENSGALP00000010493
ENSMUSP00000137517	ENSGALP00000039384
ENSMUSP00000028071	ENSGALP00000041259
ENSMUSP00000031750	ENSGALP00000027876
ENSMUSP00000066894	ENSGALP00000002287
ENSMUSP00000030898	ENSGALP00000001583
ENSMUSP00000078281	ENSGALP00000016838
ENSMUSP00000073246	ENSGALP00000016475
ENSMUSP00000092735	ENSGALP00000039646
ENSMUSP00000126313	ENSGALP00000016529
ENSMUSP00000116057	ENSGALP00000024015
ENSMUSP00000121212	ENSGALP00000029600
ENSMUSP00000039600	ENSGALP00000039846
ENSMUSP00000000926	ENSGALP00000033374
ENSMUSP00000062239	ENSGALP00000007049
ENSMUSP00000056364	ENSGALP00000027473
ENSMUSP00000124470	ENSGALP00000041378
ENSMUSP00000101903	ENSGALP00000042939
ENSMUSP00000018651	ENSGALP00000007183
ENSMUSP00000099585	ENSGALP00000007393
ENSMUSP00000053755	ENSGALP00000007413
ENSMUSP00000071859	ENSGALP00000008256
ENSMUSP00000132687	ENSGALP00000005438
ENSMUSP00000115718	ENSGALP00000008707
ENSMUSP00000027178	ENSGALP00000013692
ENSMUSP00000024832	ENSGALP00000026019
ENSMUSP00000031437	ENSGALP00000006744
ENSMUSP00000070868	ENSGALP00000008107
ENSMUSP00000026172	ENSGALP00000012178
ENSMUSP00000025718	ENSGALP00000010477
ENSMUSP00000041300	ENSGALP00000025385
ENSMUSP00000085683	ENSGALP00000002718
ENSMUSP00000042271	ENSGALP00000011876
ENSMUSP00000030212	ENSGALP00000024312
ENSMUSP00000129800	ENSGALP00000007174
ENSMUSP00000034600	ENSGALP00000011976
ENSMUSP00000107062	ENSGALP00000024855
ENSMUSP00000066701	ENSGALP00000042850
ENSMUSP00000126826	ENSGALP00000033652
ENSMUSP00000062507	ENSGALP00000011971
ENSMUSP00000110311	ENSGALP00000033649
ENSMUSP00000061470	ENSGALP00000018235
ENSMUSP00000056353	ENSGALP00000021103
ENSMUSP00000046368	ENSGALP00000027206
ENSMUSP00000045409	ENSGALP00000008699
ENSMUSP00000109229	ENSGALP00000026929
ENSMUSP00000023437	ENSGALP00000036123
ENSMUSP00000128922	ENSGALP00000006738
ENSMUSP00000095845	ENSGALP00000024953
ENSMUSP00000054545	ENSGALP00000041666
ENSMUSP00000019920	ENSGALP00000023925
ENSMUSP00000035649	ENSGALP00000024913
ENSMUSP00000025208	ENSGALP00000003973
ENSMUSP00000048350	ENSGALP00000004444
ENSMUSP00000053431	ENSGALP00000021570
ENSMUSP00000029850	ENSGALP00000018510
ENSMUSP00000044945	ENSGALP00000006916
ENSMUSP00000052544	ENSGALP00000036151
ENSMUSP00000081664	ENSGALP00000040814
ENSMUSP00000019290	ENSGALP00000040622
ENSMUSP00000031423	ENSGALP00000038523
ENSMUSP00000123078	ENSGALP00000026331
ENSMUSP00000101700	ENSGALP00000003970
ENSMUSP00000040416	ENSGALP00000019842
ENSMUSP00000029575	ENSGALP00000043429
ENSMUSP00000030643	ENSGALP00000040906
ENSMUSP00000122103	ENSGALP00000015519
ENSMUSP00000015256	ENSGALP00000015517
ENSMUSP00000019226	ENSGALP00000000410
ENSMUSP00000051118	ENSGALP00000001713
ENSMUSP00000097909	ENSGALP00000000626
ENSMUSP00000065205	ENSGALP00000032471
ENSMUSP00000028362	ENSGALP00000018165
ENSMUSP00000027896	ENSGALP00000006610
ENSMUSP00000029307	ENSGALP00000027477
ENSMUSP00000034883	ENSGALP00000002224
ENSMUSP00000030169	ENSGALP00000003207
ENSMUSP00000104732	ENSGALP00000041121
ENSMUSP00000054226	ENSGALP00000042973
ENSMUSP00000094076	ENSGALP00000020036
ENSMUSP00000053899	ENSGALP00000011799
ENSMUSP00000106460	ENSGALP00000006645
ENSMUSP00000031868	ENSGALP00000021021
ENSMUSP00000031713	ENSGALP00000014400
ENSMUSP00000029208	ENSGALP00000007061
ENSMUSP00000001122	ENSGALP00000034297
ENSMUSP00000021161	ENSGALP00000009628
ENSMUSP00000022040	ENSGALP00000020540
ENSMUSP00000129216	ENSGALP00000039900
ENSMUSP00000110669	ENSGALP00000019136
ENSMUSP00000110348	ENSGALP00000026608
ENSMUSP00000020441	ENSGALP00000006816
ENSMUSP00000091964	ENSGALP00000010237
ENSMUSP00000128308	ENSGALP00000018239
ENSMUSP00000003659	ENSGALP00000005183
ENSMUSP00000022213	ENSGALP00000023854
ENSMUSP00000064220	ENSGALP00000042279
ENSMUSP00000059654	ENSGALP00000043296
ENSMUSP00000046812	ENSGALP00000016504
ENSMUSP00000040229	ENSGALP00000017594
ENSMUSP00000031607	ENSGALP00000042395
ENSMUSP00000090528	ENSGALP00000003605
ENSMUSP00000113090	ENSGALP00000004272
ENSMUSP00000006523	ENSGALP00000004366
ENSMUSP00000095169	ENSGALP00000000423
ENSMUSP00000129378	ENSGALP00000006426
ENSMUSP00000088089	ENSGALP00000014860
ENSMUSP00000076751	ENSGALP00000041570
ENSMUSP00000091329	ENSGALP00000025581
ENSMUSP00000124179	ENSGALP00000024602
ENSMUSP00000130758	ENSGALP00000041590
ENSMUSP00000034946	ENSGALP00000034083
ENSMUSP00000030080	ENSGALP00000025200
ENSMUSP00000084578	ENSGALP00000010774
ENSMUSP00000065679	ENSGALP00000041595
ENSMUSP00000061402	ENSGALP00000033543
ENSMUSP00000049054	ENSGALP00000038111
ENSMUSP00000101060	ENSGALP00000033249
ENSMUSP00000043522	ENSGALP00000000223
ENSMUSP00000060591	ENSGALP00000006462
ENSMUSP00000103897	ENSGALP00000015273
ENSMUSP00000136611	ENSGALP00000003483
ENSMUSP00000125580	ENSGALP00000023027
ENSMUSP00000037867	ENSGALP00000043336
ENSMUSP00000049285	ENSGALP00000042407
ENSMUSP00000002837	ENSGALP00000009483
ENSMUSP00000132514	ENSGALP00000041928
ENSMUSP00000043210	ENSGALP00000027543
ENSMUSP00000100991	ENSGALP00000024461
ENSMUSP00000006027	ENSGALP00000037103
ENSMUSP00000036065	ENSGALP00000027996
ENSMUSP00000112662	ENSGALP00000025409
ENSMUSP00000020023	ENSGALP00000004574
ENSMUSP00000036726	ENSGALP00000024889
ENSMUSP00000041599	ENSGALP00000018252
ENSMUSP00000036110	ENSGALP00000025261
ENSMUSP00000059757	ENSGALP00000024026
ENSMUSP00000000939	ENSGALP00000038592
ENSMUSP00000091769	ENSGALP00000010316
ENSMUSP00000014290	ENSGALP00000012240
ENSMUSP00000028252	ENSGALP00000032500
ENSMUSP00000091011	ENSGALP00000021356
ENSMUSP00000019456	ENSGALP00000043046
ENSMUSP00000077899	ENSGALP00000027517
ENSMUSP00000031096	ENSGALP00000023080
ENSMUSP00000073190	ENSGALP00000020127
ENSMUSP00000027053	ENSGALP00000043303
ENSMUSP00000122552	ENSGALP00000006759
ENSMUSP00000026027	ENSGALP00000013398
ENSMUSP00000017821	ENSGALP00000009076
ENSMUSP00000031309	ENSGALP00000013225
ENSMUSP00000028368	ENSGALP00000020504
ENSMUSP00000022698	ENSGALP00000042157
ENSMUSP00000046695	ENSGALP00000041481
ENSMUSP00000095103	ENSGALP00000022304
ENSMUSP00000029075	ENSGALP00000012613
ENSMUSP00000043554	ENSGALP00000001743
ENSMUSP00000023835	ENSGALP00000027184
ENSMUSP00000093229	ENSGALP00000015323
ENSMUSP00000131010	ENSGALP00000038332
ENSMUSP00000038203	ENSGALP00000030103
ENSMUSP00000031977	ENSGALP00000020966
ENSMUSP00000109340	ENSGALP00000007477
ENSMUSP00000102481	ENSGALP00000018083
ENSMUSP00000100028	ENSGALP00000009349
ENSMUSP00000107770	ENSGALP00000015531
ENSMUSP00000114175	ENSGALP00000027001
ENSMUSP00000135959	ENSGALP00000042648
ENSMUSP00000067541	ENSGALP00000017612
ENSMUSP00000031663	ENSGALP00000017617
ENSMUSP00000106317	ENSGALP00000023901
ENSMUSP00000064246	ENSGALP00000013735
ENSMUSP00000126281	ENSGALP00000039792
ENSMUSP00000040775	ENSGALP00000042131
ENSMUSP00000037966	ENSGALP00000024866
ENSMUSP00000126243	ENSGALP00000033981
ENSMUSP00000105250	ENSGALP00000005919
ENSMUSP00000096258	ENSGALP00000003108
ENSMUSP00000075011	ENSGALP00000018057
ENSMUSP00000025197	ENSGALP00000000236
ENSMUSP00000128401	ENSGALP00000041758
ENSMUSP00000031354	ENSGALP00000005918
ENSMUSP00000130073	ENSGALP00000026916
ENSMUSP00000037487	ENSGALP00000024965
ENSMUSP00000029905	ENSGALP00000024844
ENSMUSP00000129831	ENSGALP00000036419
ENSMUSP00000038833	ENSGALP00000040927
ENSMUSP00000019386	ENSGALP00000025962
ENSMUSP00000034792	ENSGALP00000012668
ENSMUSP00000099975	ENSGALP00000024856
ENSMUSP00000034697	ENSGALP00000042108
ENSMUSP00000087394	ENSGALP00000018540
ENSMUSP00000075992	ENSGALP00000021333
ENSMUSP00000099430	ENSGALP00000021927
ENSMUSP00000035583	ENSGALP00000042828
ENSMUSP00000044457	ENSGALP00000008742
ENSMUSP00000030289	ENSGALP00000017812
ENSMUSP00000039943	ENSGALP00000016052
ENSMUSP00000082754	ENSGALP00000027572
ENSMUSP00000070554	ENSGALP00000031452
ENSMUSP00000000642	ENSGALP00000015855
ENSMUSP00000020277	ENSGALP00000006706
ENSMUSP00000051215	ENSGALP00000041197
ENSMUSP00000099984	ENSGALP00000042434
ENSMUSP00000031982	ENSGALP00000016919
ENSMUSP00000103546	ENSGALP00000041062
ENSMUSP00000017851	ENSGALP00000006699
ENSMUSP00000020027	ENSGALP00000023943
ENSMUSP00000051261	ENSGALP00000022517
ENSMUSP00000047547	ENSGALP00000023842
ENSMUSP00000091163	ENSGALP00000005320
ENSMUSP00000087694	ENSGALP00000021227
ENSMUSP00000105884	ENSGALP00000031642
ENSMUSP00000098594	ENSGALP00000009416
ENSMUSP00000099976	ENSGALP00000042029
ENSMUSP00000065225	ENSGALP00000000835
ENSMUSP00000101141	ENSGALP00000024641
ENSMUSP00000099716	ENSGALP00000041822
ENSMUSP00000055308	ENSGALP00000027470
ENSMUSP00000059420	ENSGALP00000009065
ENSMUSP00000100025	ENSGALP00000014081
ENSMUSP00000099572	ENSGALP00000034313
ENSMUSP00000062924	ENSGALP00000012522
ENSMUSP00000057725	ENSGALP00000037969
ENSMUSP00000056313	ENSGALP00000029689
ENSMUSP00000027373	ENSGALP00000002266
ENSMUSP00000061278	ENSGALP00000008101
ENSMUSP00000029355	ENSGALP00000015507
ENSMUSP00000027534	ENSGALP00000010092
ENSMUSP00000041395	ENSGALP00000018364
ENSMUSP00000068197	ENSGALP00000008859
ENSMUSP00000006851	ENSGALP00000011107
ENSMUSP00000101225	ENSGALP00000002102
ENSMUSP00000045527	ENSGALP00000009912
ENSMUSP00000021090	ENSGALP00000012993
ENSMUSP00000046532	ENSGALP00000019667
ENSMUSP00000070413	ENSGALP00000005132
ENSMUSP00000126828	ENSGALP00000010583
ENSMUSP00000027151	ENSGALP00000004578
ENSMUSP00000102570	ENSGALP00000000815
ENSMUSP00000078715	ENSGALP00000043277
ENSMUSP00000085253	ENSGALP00000034605
ENSMUSP00000062771	ENSGALP00000020510
ENSMUSP00000139310	ENSGALP00000007047
ENSMUSP00000000137	ENSGALP00000014260
ENSMUSP00000082150	ENSGALP00000010991
ENSMUSP00000087680	ENSGALP00000002380
ENSMUSP00000096994	ENSGALP00000020754
ENSMUSP00000047126	ENSGALP00000024086
ENSMUSP00000070726	ENSGALP00000015963
ENSMUSP00000002839	ENSGALP00000013883
ENSMUSP00000124370	ENSGALP00000017157
ENSMUSP00000039632	ENSGALP00000019672
ENSMUSP00000038013	ENSGALP00000018684
ENSMUSP00000020411	ENSGALP00000010319
ENSMUSP00000109915	ENSGALP00000004476
ENSMUSP00000053175	ENSGALP00000002903
ENSMUSP00000033805	ENSGALP00000013470
ENSMUSP00000115813	ENSGALP00000021645
ENSMUSP00000122395	ENSGALP00000011511
ENSMUSP00000016471	ENSGALP00000038293
ENSMUSP00000033826	ENSGALP00000027108
ENSMUSP00000034983	ENSGALP00000004355
ENSMUSP00000027863	ENSGALP00000024537
ENSMUSP00000138773	ENSGALP00000007090
ENSMUSP00000093914	ENSGALP00000009799
ENSMUSP00000102366	ENSGALP00000008508
ENSMUSP00000127784	ENSGALP00000000945
ENSMUSP00000074198	ENSGALP00000012917
ENSMUSP00000033444	ENSGALP00000009728
ENSMUSP00000027498	ENSGALP00000009265
ENSMUSP00000018353	ENSGALP00000006511
ENSMUSP00000111463	ENSGALP00000022208
ENSMUSP00000130173	ENSGALP00000002095
ENSMUSP00000127678	ENSGALP00000009365
ENSMUSP00000019708	ENSGALP00000041111
ENSMUSP00000083281	ENSGALP00000000595
ENSMUSP00000021693	ENSGALP00000018274
ENSMUSP00000021971	ENSGALP00000010236
ENSMUSP00000050329	ENSGALP00000031875
ENSMUSP00000035222	ENSGALP00000043043
ENSMUSP00000048124	ENSGALP00000023865
ENSMUSP00000044836	ENSGALP00000017275
ENSMUSP00000071623	ENSGALP00000033266
ENSMUSP00000025077	ENSGALP00000011874
ENSMUSP00000031229	ENSGALP00000018837
ENSMUSP00000020643	ENSGALP00000009617
ENSMUSP00000006750	ENSGALP00000041518
ENSMUSP00000133474	ENSGALP00000041263
ENSMUSP00000075174	ENSGALP00000023648
ENSMUSP00000012161	ENSGALP00000033003
ENSMUSP00000109271	ENSGALP00000041010
ENSMUSP00000103362	ENSGALP00000016147
ENSMUSP00000138377	ENSGALP00000008060
ENSMUSP00000038181	ENSGALP00000005756
ENSMUSP00000113390	ENSGALP00000023538
ENSMUSP00000090820	ENSGALP00000009752
ENSMUSP00000034868	ENSGALP00000041260
ENSMUSP00000077019	ENSGALP00000020874
ENSMUSP00000032487	ENSGALP00000023265
ENSMUSP00000023487	ENSGALP00000024275
ENSMUSP00000133898	ENSGALP00000001806
ENSMUSP00000134251	ENSGALP00000028780
ENSMUSP00000026416	ENSGALP00000041027
ENSMUSP00000041872	ENSGALP00000025887
ENSMUSP00000118743	ENSGALP00000015211
ENSMUSP00000021930	ENSGALP00000005157
ENSMUSP00000059419	ENSGALP00000038512
ENSMUSP00000031367	ENSGALP00000004240
ENSMUSP00000129239	ENSGALP00000021351
ENSMUSP00000085728	ENSGALP00000027228
ENSMUSP00000023616	ENSGALP00000019052
ENSMUSP00000023334	ENSGALP00000024751
ENSMUSP00000034510	ENSGALP00000010887
ENSMUSP00000026254	ENSGALP00000009030
ENSMUSP00000111381	ENSGALP00000001319
ENSMUSP00000039728	ENSGALP00000009095
ENSMUSP00000047208	ENSGALP00000041662
ENSMUSP00000103817	ENSGALP00000014300
ENSMUSP00000058968	ENSGALP00000003552
ENSMUSP00000084427	ENSGALP00000022752
ENSMUSP00000033990	ENSGALP00000016701
ENSMUSP00000021097	ENSGALP00000003806
ENSMUSP00000025279	ENSGALP00000024194
ENSMUSP00000095953	ENSGALP00000008116
ENSMUSP00000021921	ENSGALP00000020572
ENSMUSP00000030443	ENSGALP00000016460
ENSMUSP00000074578	ENSGALP00000002185
ENSMUSP00000110898	ENSGALP00000033890
ENSMUSP00000073664	ENSGALP00000018497
ENSMUSP00000039810	ENSGALP00000021275
ENSMUSP00000120421	ENSGALP00000013280
ENSMUSP00000005651	ENSGALP00000003187
ENSMUSP00000022009	ENSGALP00000023563
ENSMUSP00000057392	ENSGALP00000012127
ENSMUSP00000027775	ENSGALP00000041233
ENSMUSP00000036604	ENSGALP00000026284
ENSMUSP00000006669	ENSGALP00000021580
ENSMUSP00000019721	ENSGALP00000015774
ENSMUSP00000105348	ENSGALP00000004425
ENSMUSP00000085695	ENSGALP00000023430
ENSMUSP00000023344	ENSGALP00000024472
ENSMUSP00000031680	ENSGALP00000014665
ENSMUSP00000027505	ENSGALP00000032950
ENSMUSP00000032480	ENSGALP00000023298
ENSMUSP00000062593	ENSGALP00000027168
ENSMUSP00000079226	ENSGALP00000017323
ENSMUSP00000027059	ENSGALP00000026865
ENSMUSP00000035902	ENSGALP00000003759
ENSMUSP00000129922	ENSGALP00000012451
ENSMUSP00000037699	ENSGALP00000030899
ENSMUSP00000056481	ENSGALP00000027185
ENSMUSP00000061229	ENSGALP00000027192
ENSMUSP00000041157	ENSGALP00000039229
ENSMUSP00000040176	ENSGALP00000017421
ENSMUSP00000042701	ENSGALP00000043075
ENSMUSP00000038056	ENSGALP00000011808
ENSMUSP00000081941	ENSGALP00000036750
ENSMUSP00000065278	ENSGALP00000041385
ENSMUSP00000099723	ENSGALP00000007707
ENSMUSP00000023958	ENSGALP00000023347
ENSMUSP00000031859	ENSGALP00000020886
ENSMUSP00000029444	ENSGALP00000003066
ENSMUSP00000102352	ENSGALP00000009567
ENSMUSP00000110798	ENSGALP00000040858
ENSMUSP00000053288	ENSGALP00000041186
ENSMUSP00000107381	ENSGALP00000007307
ENSMUSP00000045566	ENSGALP00000027394
ENSMUSP00000095320	ENSGALP00000013802
ENSMUSP00000104460	ENSGALP00000042085
ENSMUSP00000110802	ENSGALP00000010287
ENSMUSP00000130999	ENSGALP00000032293
ENSMUSP00000029377	ENSGALP00000016960
ENSMUSP00000053384	ENSGALP00000029287
ENSMUSP00000107447	ENSGALP00000030515
ENSMUSP00000129861	ENSGALP00000023879
ENSMUSP00000029131	ENSGALP00000001587
ENSMUSP00000006508	ENSGALP00000010584
ENSMUSP00000072074	ENSGALP00000010490
ENSMUSP00000105630	ENSGALP00000042248
ENSMUSP00000032151	ENSGALP00000012607
ENSMUSP00000069616	ENSGALP00000012417
ENSMUSP00000093433	ENSGALP00000025873
ENSMUSP00000117891	ENSGALP00000019761
ENSMUSP00000046787	ENSGALP00000018106
ENSMUSP00000109427	ENSGALP00000018627
ENSMUSP00000020446	ENSGALP00000016042
ENSMUSP00000004378	ENSGALP00000023398
ENSMUSP00000062584	ENSGALP00000015047
ENSMUSP00000106851	ENSGALP00000042206
ENSMUSP00000137837	ENSGALP00000010537
ENSMUSP00000083073	ENSGALP00000023468
ENSMUSP00000022197	ENSGALP00000007035
ENSMUSP00000038350	ENSGALP00000002580
ENSMUSP00000029684	ENSGALP00000041725
ENSMUSP00000035898	ENSGALP00000022809
ENSMUSP00000078808	ENSGALP00000001525
ENSMUSP00000044660	ENSGALP00000036709
ENSMUSP00000022567	ENSGALP00000008660
ENSMUSP00000106567	ENSGALP00000026423
ENSMUSP00000045441	ENSGALP00000020661
ENSMUSP00000092988	ENSGALP00000018654
ENSMUSP00000004381	ENSGALP00000023450
ENSMUSP00000005964	ENSGALP00000019967
ENSMUSP00000137298	ENSGALP00000006571
ENSMUSP00000131277	ENSGALP00000043110
ENSMUSP00000093469	ENSGALP00000027645
ENSMUSP00000101999	ENSGALP00000002881
ENSMUSP00000039416	ENSGALP00000021811
ENSMUSP00000053766	ENSGALP00000002611
ENSMUSP00000099806	ENSGALP00000018643
ENSMUSP00000072438	ENSGALP00000018636
ENSMUSP00000090470	ENSGALP00000008916
ENSMUSP00000120516	ENSGALP00000008910
ENSMUSP00000089958	ENSGALP00000024479
ENSMUSP00000095285	ENSGALP00000012019
ENSMUSP00000031492	ENSGALP00000011814
ENSMUSP00000033430	ENSGALP00000039779
ENSMUSP00000063054	ENSGALP00000015909
ENSMUSP00000123514	ENSGALP00000040646
ENSMUSP00000050199	ENSGALP00000030045
ENSMUSP00000064808	ENSGALP00000038439
ENSMUSP00000086710	ENSGALP00000041219
ENSMUSP00000113152	ENSGALP00000042380
ENSMUSP00000061704	ENSGALP00000040736
ENSMUSP00000024849	ENSGALP00000023875
ENSMUSP00000059732	ENSGALP00000041478
ENSMUSP00000041328	ENSGALP00000013016
ENSMUSP00000024958	ENSGALP00000009374
ENSMUSP00000097296	ENSGALP00000024716
ENSMUSP00000022212	ENSGALP00000023702
ENSMUSP00000076130	ENSGALP00000016453
ENSMUSP00000130004	ENSGALP00000022167
ENSMUSP00000056967	ENSGALP00000030451
ENSMUSP00000034090	ENSGALP00000005923
ENSMUSP00000003642	ENSGALP00000031347
ENSMUSP00000032341	ENSGALP00000019151
ENSMUSP00000047480	ENSGALP00000032335
ENSMUSP00000038719	ENSGALP00000024674
ENSMUSP00000103958	ENSGALP00000042693
ENSMUSP00000036438	ENSGALP00000001085
ENSMUSP00000099652	ENSGALP00000033875
ENSMUSP00000082777	ENSGALP00000015935
ENSMUSP00000031455	ENSGALP00000037040
ENSMUSP00000050061	ENSGALP00000008475
ENSMUSP00000093911	ENSGALP00000041217
ENSMUSP00000019726	ENSGALP00000034742
ENSMUSP00000000466	ENSGALP00000024295
ENSMUSP00000032762	ENSGALP00000037830
ENSMUSP00000077119	ENSGALP00000042105
ENSMUSP00000046906	ENSGALP00000015748
ENSMUSP00000062231	ENSGALP00000042533
ENSMUSP00000029812	ENSGALP00000036814
ENSMUSP00000107512	ENSGALP00000042025
ENSMUSP00000099928	ENSGALP00000039504
ENSMUSP00000021050	ENSGALP00000005249
ENSMUSP00000073228	ENSGALP00000014482
ENSMUSP00000133515	ENSGALP00000009075
ENSMUSP00000025002	ENSGALP00000008415
ENSMUSP00000021155	ENSGALP00000009768
ENSMUSP00000099676	ENSGALP00000003644
ENSMUSP00000042063	ENSGALP00000002056
ENSMUSP00000111497	ENSGALP00000011735
ENSMUSP00000028199	ENSGALP00000034040
ENSMUSP00000028200	ENSGALP00000006612
ENSMUSP00000078572	ENSGALP00000006692
ENSMUSP00000080548	ENSGALP00000014035
ENSMUSP00000076437	ENSGALP00000040464
ENSMUSP00000112836	ENSGALP00000001898
ENSMUSP00000100008	ENSGALP00000003967
ENSMUSP00000040208	ENSGALP00000020974
ENSMUSP00000028663	ENSGALP00000013658
ENSMUSP00000027367	ENSGALP00000040660
ENSMUSP00000072852	ENSGALP00000041927
ENSMUSP00000031709	ENSGALP00000014521
ENSMUSP00000022262	ENSGALP00000011620
ENSMUSP00000135039	ENSGALP00000009544
ENSMUSP00000037377	ENSGALP00000007409
ENSMUSP00000127149	ENSGALP00000023449
ENSMUSP00000034547	ENSGALP00000027665
ENSMUSP00000110434	ENSGALP00000026663
ENSMUSP00000084430	ENSGALP00000018527
ENSMUSP00000068178	ENSGALP00000005026
ENSMUSP00000045637	ENSGALP00000006585
ENSMUSP00000048719	ENSGALP00000025853
ENSMUSP00000095420	ENSGALP00000025647
ENSMUSP00000023550	ENSGALP00000019087
ENSMUSP00000028392	ENSGALP00000014379
ENSMUSP00000086422	ENSGALP00000010593
ENSMUSP00000026624	ENSGALP00000027216
ENSMUSP00000110373	ENSGALP00000010473
ENSMUSP00000025989	ENSGALP00000008863
ENSMUSP00000021443	ENSGALP00000019224
ENSMUSP00000071578	ENSGALP00000017621
ENSMUSP00000120531	ENSGALP00000005548
ENSMUSP00000039737	ENSGALP00000005054
ENSMUSP00000099399	ENSGALP00000005145
ENSMUSP00000015137	ENSGALP00000039786
ENSMUSP00000050087	ENSGALP00000042230
ENSMUSP00000032272	ENSGALP00000036715
ENSMUSP00000108593	ENSGALP00000017674
ENSMUSP00000015100	ENSGALP00000031272
ENSMUSP00000052258	ENSGALP00000004897
ENSMUSP00000019333	ENSGALP00000005837
ENSMUSP00000046467	ENSGALP00000026304
ENSMUSP00000137440	ENSGALP00000009549
ENSMUSP00000002259	ENSGALP00000015961
ENSMUSP00000003912	ENSGALP00000041510
ENSMUSP00000019876	ENSGALP00000006222
ENSMUSP00000000219	ENSGALP00000010566
ENSMUSP00000087257	ENSGALP00000011632
ENSMUSP00000036289	ENSGALP00000000586
ENSMUSP00000028844	ENSGALP00000009230
ENSMUSP00000031530	ENSGALP00000011293
ENSMUSP00000040524	ENSGALP00000023051
ENSMUSP00000047402	ENSGALP00000005099
ENSMUSP00000026537	ENSGALP00000005619
ENSMUSP00000038373	ENSGALP00000020669
ENSMUSP00000111977	ENSGALP00000001231
ENSMUSP00000026665	ENSGALP00000011426
ENSMUSP00000105245	ENSGALP00000037077
ENSMUSP00000026663	ENSGALP00000042276
ENSMUSP00000026662	ENSGALP00000037639
ENSMUSP00000022952	ENSGALP00000025755
ENSMUSP00000055486	ENSGALP00000026526
ENSMUSP00000025642	ENSGALP00000022525
ENSMUSP00000081572	ENSGALP00000014372
ENSMUSP00000019911	ENSGALP00000024133
ENSMUSP00000069578	ENSGALP00000012471
ENSMUSP00000127071	ENSGALP00000005275
ENSMUSP00000037764	ENSGALP00000014710
ENSMUSP00000018571	ENSGALP00000043272
ENSMUSP00000088231	ENSGALP00000011912
ENSMUSP00000104725	ENSGALP00000010342
ENSMUSP00000001079	ENSGALP00000016935
ENSMUSP00000045955	ENSGALP00000008311
ENSMUSP00000035823	ENSGALP00000019555
ENSMUSP00000095702	ENSGALP00000024668
ENSMUSP00000118474	ENSGALP00000042045
ENSMUSP00000026750	ENSGALP00000026391
ENSMUSP00000030645	ENSGALP00000000759
ENSMUSP00000030627	ENSGALP00000001868
ENSMUSP00000130767	ENSGALP00000021577
ENSMUSP00000032766	ENSGALP00000010706
ENSMUSP00000024721	ENSGALP00000026871
ENSMUSP00000128063	ENSGALP00000003293
ENSMUSP00000034817	ENSGALP00000013096
ENSMUSP00000069127	ENSGALP00000026856
ENSMUSP00000125932	ENSGALP00000015740
ENSMUSP00000076115	ENSGALP00000000368
ENSMUSP00000033532	ENSGALP00000014918
ENSMUSP00000044128	ENSGALP00000027020
ENSMUSP00000051479	ENSGALP00000011529
ENSMUSP00000060749	ENSGALP00000023237
ENSMUSP00000136054	ENSGALP00000013059
ENSMUSP00000074113	ENSGALP00000026738
ENSMUSP00000099334	ENSGALP00000009879
ENSMUSP00000088098	ENSGALP00000013590
ENSMUSP00000047864	ENSGALP00000040890
ENSMUSP00000056655	ENSGALP00000005991
ENSMUSP00000098558	ENSGALP00000021168
ENSMUSP00000134205	ENSGALP00000020711
ENSMUSP00000033207	ENSGALP00000038302
ENSMUSP00000025641	ENSGALP00000022528
ENSMUSP00000074115	ENSGALP00000004064
ENSMUSP00000036749	ENSGALP00000001572
ENSMUSP00000119303	ENSGALP00000015121
ENSMUSP00000031002	ENSGALP00000024999
ENSMUSP00000083928	ENSGALP00000000333
ENSMUSP00000095949	ENSGALP00000013553
ENSMUSP00000000421	ENSGALP00000005346
ENSMUSP00000021617	ENSGALP00000017666
ENSMUSP00000020551	ENSGALP00000040770
ENSMUSP00000087810	ENSGALP00000008868
ENSMUSP00000112965	ENSGALP00000014312
ENSMUSP00000017552	ENSGALP00000042042
ENSMUSP00000077438	ENSGALP00000020410
ENSMUSP00000110371	ENSGALP00000013972
ENSMUSP00000078690	ENSGALP00000011187
ENSMUSP00000125857	ENSGALP00000023384
ENSMUSP00000137079	ENSGALP00000003366
ENSMUSP00000005233	ENSGALP00000015647
ENSMUSP00000098056	ENSGALP00000005347
ENSMUSP00000034093	ENSGALP00000025668
ENSMUSP00000024884	ENSGALP00000017163
ENSMUSP00000113840	ENSGALP00000042146
ENSMUSP00000037079	ENSGALP00000009581
ENSMUSP00000125335	ENSGALP00000009582
ENSMUSP00000106770	ENSGALP00000042980
ENSMUSP00000099765	ENSGALP00000037559
ENSMUSP00000066977	ENSGALP00000025665
ENSMUSP00000045454	ENSGALP00000005120
ENSMUSP00000035437	ENSGALP00000013908
ENSMUSP00000101724	ENSGALP00000017011
ENSMUSP00000135500	ENSGALP00000000320
ENSMUSP00000103243	ENSGALP00000010103
ENSMUSP00000099628	ENSGALP00000004518
ENSMUSP00000101184	ENSGALP00000022322
ENSMUSP00000104543	ENSGALP00000007767
ENSMUSP00000105790	ENSGALP00000036468
ENSMUSP00000042155	ENSGALP00000009602
ENSMUSP00000099776	ENSGALP00000017758
ENSMUSP00000007444	ENSGALP00000000765
ENSMUSP00000027185	ENSGALP00000013627
ENSMUSP00000034049	ENSGALP00000017250
ENSMUSP00000029486	ENSGALP00000040789
ENSMUSP00000020769	ENSGALP00000035143
ENSMUSP00000023531	ENSGALP00000015886
ENSMUSP00000005841	ENSGALP00000002808
ENSMUSP00000034629	ENSGALP00000010995
ENSMUSP00000005256	ENSGALP00000026092
ENSMUSP00000044430	ENSGALP00000028898
ENSMUSP00000066741	ENSGALP00000031109
ENSMUSP00000129278	ENSGALP00000042408
ENSMUSP00000099907	ENSGALP00000039434
ENSMUSP00000025224	ENSGALP00000012311
ENSMUSP00000026076	ENSGALP00000014927
ENSMUSP00000028787	ENSGALP00000025786
ENSMUSP00000085794	ENSGALP00000026863
ENSMUSP00000093908	ENSGALP00000024381
ENSMUSP00000118179	ENSGALP00000039965
ENSMUSP00000013130	ENSGALP00000016124
ENSMUSP00000120830	ENSGALP00000017198
ENSMUSP00000023457	ENSGALP00000013905
ENSMUSP00000046598	ENSGALP00000022054
ENSMUSP00000087073	ENSGALP00000042257
ENSMUSP00000006367	ENSGALP00000025070
ENSMUSP00000108498	ENSGALP00000001605
ENSMUSP00000027649	ENSGALP00000003413
ENSMUSP00000059720	ENSGALP00000024818
ENSMUSP00000030475	ENSGALP00000016849
ENSMUSP00000028034	ENSGALP00000013934
ENSMUSP00000079692	ENSGALP00000034535
ENSMUSP00000129122	ENSGALP00000010211
ENSMUSP00000027695	ENSGALP00000000995
ENSMUSP00000121775	ENSGALP00000026006
ENSMUSP00000138370	ENSGALP00000015514
ENSMUSP00000055447	ENSGALP00000035695
ENSMUSP00000114458	ENSGALP00000041236
ENSMUSP00000024594	ENSGALP00000018851
ENSMUSP00000068690	ENSGALP00000014726
ENSMUSP00000041307	ENSGALP00000023773
ENSMUSP00000056378	ENSGALP00000012695
ENSMUSP00000030948	ENSGALP00000002423
ENSMUSP00000034566	ENSGALP00000012864
ENSMUSP00000090568	ENSGALP00000041317
ENSMUSP00000053783	ENSGALP00000043171
ENSMUSP00000099638	ENSGALP00000008323
ENSMUSP00000038662	ENSGALP00000018433
ENSMUSP00000002572	ENSGALP00000008988
ENSMUSP00000021077	ENSGALP00000012367
ENSMUSP00000102685	ENSGALP00000024939
ENSMUSP00000034618	ENSGALP00000040004
ENSMUSP00000113333	ENSGALP00000003855
ENSMUSP00000096457	ENSGALP00000002369
ENSMUSP00000088179	ENSGALP00000013113
ENSMUSP00000114974	ENSGALP00000020186
ENSMUSP00000032309	ENSGALP00000028616
ENSMUSP00000114159	ENSGALP00000016629
ENSMUSP00000026328	ENSGALP00000026337
ENSMUSP00000076336	ENSGALP00000016536
ENSMUSP00000123700	ENSGALP00000039757
ENSMUSP00000102926	ENSGALP00000009708
ENSMUSP00000038916	ENSGALP00000019425
ENSMUSP00000042294	ENSGALP00000017921
ENSMUSP00000098701	ENSGALP00000026764
ENSMUSP00000100070	ENSGALP00000041663
ENSMUSP00000028815	ENSGALP00000000260
ENSMUSP00000027405	ENSGALP00000018487
ENSMUSP00000026084	ENSGALP00000015096
ENSMUSP00000046924	ENSGALP00000002591
ENSMUSP00000052202	ENSGALP00000020178
ENSMUSP00000048119	ENSGALP00000018028
ENSMUSP00000001455	ENSGALP00000042867
ENSMUSP00000132547	ENSGALP00000023559
ENSMUSP00000107284	ENSGALP00000014420
ENSMUSP00000029611	ENSGALP00000017123
ENSMUSP00000084055	ENSGALP00000010462
ENSMUSP00000136280	ENSGALP00000015213
ENSMUSP00000128224	ENSGALP00000011446
ENSMUSP00000039648	ENSGALP00000005977
ENSMUSP00000136181	ENSGALP00000010996
ENSMUSP00000131976	ENSGALP00000016532
ENSMUSP00000112685	ENSGALP00000007283
ENSMUSP00000059896	ENSGALP00000017075
ENSMUSP00000093699	ENSGALP00000003727
ENSMUSP00000070825	ENSGALP00000016445
ENSMUSP00000103207	ENSGALP00000029357
ENSMUSP00000110684	ENSGALP00000042849
ENSMUSP00000020106	ENSGALP00000004725
ENSMUSP00000035512	ENSGALP00000000021
ENSMUSP00000106163	ENSGALP00000000384
ENSMUSP00000086640	ENSGALP00000030863
ENSMUSP00000025377	ENSGALP00000012219
ENSMUSP00000031003	ENSGALP00000024993
ENSMUSP00000040321	ENSGALP00000017035
ENSMUSP00000020316	ENSGALP00000015982
ENSMUSP00000033939	ENSGALP00000039780
ENSMUSP00000026217	ENSGALP00000005196
ENSMUSP00000025946	ENSGALP00000010871
ENSMUSP00000076886	ENSGALP00000025896
ENSMUSP00000073105	ENSGALP00000010878
ENSMUSP00000035326	ENSGALP00000009127
ENSMUSP00000033010	ENSGALP00000010168
ENSMUSP00000128703	ENSGALP00000005525
ENSMUSP00000128464	ENSGALP00000023805
ENSMUSP00000041767	ENSGALP00000002947
ENSMUSP00000020158	ENSGALP00000022584
ENSMUSP00000086034	ENSGALP00000024981
ENSMUSP00000018005	ENSGALP00000005531
ENSMUSP00000025046	ENSGALP00000043211
ENSMUSP00000035214	ENSGALP00000003950
ENSMUSP00000109253	ENSGALP00000018459
ENSMUSP00000055110	ENSGALP00000003859
ENSMUSP00000030136	ENSGALP00000003857
ENSMUSP00000018755	ENSGALP00000042746
ENSMUSP00000065544	ENSGALP00000035817
ENSMUSP00000101146	ENSGALP00000024541
ENSMUSP00000045945	ENSGALP00000015979
ENSMUSP00000035112	ENSGALP00000015981
ENSMUSP00000029770	ENSGALP00000009045
ENSMUSP00000021666	ENSGALP00000016610
ENSMUSP00000027251	ENSGALP00000027018
ENSMUSP00000024749	ENSGALP00000037252
ENSMUSP00000022172	ENSGALP00000032210
ENSMUSP00000024786	ENSGALP00000005375
ENSMUSP00000044938	ENSGALP00000042425
ENSMUSP00000031533	ENSGALP00000042575
ENSMUSP00000096688	ENSGALP00000042043
ENSMUSP00000064758	ENSGALP00000013852
ENSMUSP00000021466	ENSGALP00000020135
ENSMUSP00000029752	ENSGALP00000041061
ENSMUSP00000032728	ENSGALP00000006337
ENSMUSP00000110401	ENSGALP00000014088
ENSMUSP00000044955	ENSGALP00000012079
ENSMUSP00000099851	ENSGALP00000017807
ENSMUSP00000042177	ENSGALP00000016496
ENSMUSP00000040126	ENSGALP00000040485
ENSMUSP00000110230	ENSGALP00000043431
ENSMUSP00000113053	ENSGALP00000011669
ENSMUSP00000020378	ENSGALP00000016269
ENSMUSP00000102014	ENSGALP00000016357
ENSMUSP00000130604	ENSGALP00000043291
ENSMUSP00000038361	ENSGALP00000010798
ENSMUSP00000088291	ENSGALP00000021745
ENSMUSP00000057282	ENSGALP00000006022
ENSMUSP00000019997	ENSGALP00000022443
ENSMUSP00000101763	ENSGALP00000037851
ENSMUSP00000016033	ENSGALP00000018616
ENSMUSP00000113042	ENSGALP00000025954
ENSMUSP00000032705	ENSGALP00000007674
ENSMUSP00000107492	ENSGALP00000019634
ENSMUSP00000003843	ENSGALP00000023961
ENSMUSP00000008907	ENSGALP00000023152
ENSMUSP00000023356	ENSGALP00000024548
ENSMUSP00000066280	ENSGALP00000042878
ENSMUSP00000044624	ENSGALP00000042256
ENSMUSP00000045676	ENSGALP00000041554
ENSMUSP00000097100	ENSGALP00000023099
ENSMUSP00000026150	ENSGALP00000032595
ENSMUSP00000019939	ENSGALP00000024654
ENSMUSP00000126383	ENSGALP00000025135
ENSMUSP00000066244	ENSGALP00000007168
ENSMUSP00000090335	ENSGALP00000022622
ENSMUSP00000088271	ENSGALP00000038010
ENSMUSP00000052863	ENSGALP00000008721
ENSMUSP00000038110	ENSGALP00000003007
ENSMUSP00000108841	ENSGALP00000031029
ENSMUSP00000071933	ENSGALP00000011197
ENSMUSP00000032413	ENSGALP00000021538
ENSMUSP00000114272	ENSGALP00000000772
ENSMUSP00000094916	ENSGALP00000005325
ENSMUSP00000108948	ENSGALP00000012592
ENSMUSP00000081714	ENSGALP00000009811
ENSMUSP00000084904	ENSGALP00000021407
ENSMUSP00000056147	ENSGALP00000020761
ENSMUSP00000101914	ENSGALP00000041421
ENSMUSP00000015645	ENSGALP00000022359
ENSMUSP00000064128	ENSGALP00000037568
ENSMUSP00000009798	ENSGALP00000006921
ENSMUSP00000056015	ENSGALP00000040360
ENSMUSP00000034802	ENSGALP00000025530
ENSMUSP00000129483	ENSGALP00000011580
ENSMUSP00000056872	ENSGALP00000023291
ENSMUSP00000062078	ENSGALP00000032645
ENSMUSP00000033938	ENSGALP00000005963
ENSMUSP00000067884	ENSGALP00000003995
ENSMUSP00000000811	ENSGALP00000041436
ENSMUSP00000116130	ENSGALP00000027178
ENSMUSP00000056099	ENSGALP00000042466
ENSMUSP00000003436	ENSGALP00000029046
ENSMUSP00000040505	ENSGALP00000041483
ENSMUSP00000032717	ENSGALP00000006307
ENSMUSP00000060424	ENSGALP00000037987
ENSMUSP00000025944	ENSGALP00000041279
ENSMUSP00000129772	ENSGALP00000012350
ENSMUSP00000052776	ENSGALP00000021338
ENSMUSP00000031017	ENSGALP00000016284
ENSMUSP00000021674	ENSGALP00000041340
ENSMUSP00000106906	ENSGALP00000034504
ENSMUSP00000019464	ENSGALP00000008924
ENSMUSP00000044276	ENSGALP00000004460
ENSMUSP00000027247	ENSGALP00000027027
ENSMUSP00000031145	ENSGALP00000022343
ENSMUSP00000131631	ENSGALP00000008117
ENSMUSP00000027615	ENSGALP00000003726
ENSMUSP00000135516	ENSGALP00000005415
ENSMUSP00000080219	ENSGALP00000021848
ENSMUSP00000110414	ENSGALP00000010097
ENSMUSP00000108090	ENSGALP00000026428
ENSMUSP00000111963	ENSGALP00000022497
ENSMUSP00000054338	ENSGALP00000034427
ENSMUSP00000017974	ENSGALP00000005315
ENSMUSP00000028259	ENSGALP00000018045
ENSMUSP00000043676	ENSGALP00000036777
ENSMUSP00000058348	ENSGALP00000012608
ENSMUSP00000036695	ENSGALP00000042173
ENSMUSP00000054141	ENSGALP00000035245
ENSMUSP00000129418	ENSGALP00000002650
ENSMUSP00000057721	ENSGALP00000023881
ENSMUSP00000099465	ENSGALP00000002233
ENSMUSP00000054428	ENSGALP00000024106
ENSMUSP00000057040	ENSGALP00000011722
ENSMUSP00000061643	ENSGALP00000024079
ENSMUSP00000034240	ENSGALP00000001501
ENSMUSP00000137931	ENSGALP00000039379
ENSMUSP00000055599	ENSGALP00000005904
ENSMUSP00000026315	ENSGALP00000035475
ENSMUSP00000000834	ENSGALP00000004854
ENSMUSP00000050144	ENSGALP00000039261
ENSMUSP00000108260	ENSGALP00000019763
ENSMUSP00000132501	ENSGALP00000014653
ENSMUSP00000111081	ENSGALP00000014618
ENSMUSP00000002172	ENSGALP00000013353
ENSMUSP00000088263	ENSGALP00000024926
ENSMUSP00000107538	ENSGALP00000029983
ENSMUSP00000077466	ENSGALP00000042221
ENSMUSP00000104342	ENSGALP00000040670
ENSMUSP00000096973	ENSGALP00000041085
ENSMUSP00000050275	ENSGALP00000041942
ENSMUSP00000017090	ENSGALP00000010352
ENSMUSP00000099324	ENSGALP00000012875
ENSMUSP00000086835	ENSGALP00000020372
ENSMUSP00000075655	ENSGALP00000036952
ENSMUSP00000025375	ENSGALP00000012163
ENSMUSP00000018990	ENSGALP00000002927
ENSMUSP00000043562	ENSGALP00000010368
ENSMUSP00000037109	ENSGALP00000025734
ENSMUSP00000001080	ENSGALP00000022701
ENSMUSP00000139117	ENSGALP00000002647
ENSMUSP00000045478	ENSGALP00000038507
ENSMUSP00000114026	ENSGALP00000007738
ENSMUSP00000022916	ENSGALP00000025859
ENSMUSP00000054134	ENSGALP00000012805
ENSMUSP00000079395	ENSGALP00000008146
ENSMUSP00000043087	ENSGALP00000004884
ENSMUSP00000118997	ENSGALP00000038113
ENSMUSP00000127109	ENSGALP00000035841
ENSMUSP00000111269	ENSGALP00000003091
ENSMUSP00000020484	ENSGALP00000020730
ENSMUSP00000000828	ENSGALP00000009979
ENSMUSP00000038369	ENSGALP00000000948
ENSMUSP00000063264	ENSGALP00000018449
ENSMUSP00000019050	ENSGALP00000010783
ENSMUSP00000009789	ENSGALP00000006885
ENSMUSP00000055297	ENSGALP00000027922
ENSMUSP00000021940	ENSGALP00000041057
ENSMUSP00000117200	ENSGALP00000042373
ENSMUSP00000040140	ENSGALP00000038925
ENSMUSP00000034308	ENSGALP00000008671
ENSMUSP00000112727	ENSGALP00000042957
ENSMUSP00000029824	ENSGALP00000018351
ENSMUSP00000083242	ENSGALP00000004761
ENSMUSP00000031377	ENSGALP00000018715
ENSMUSP00000131832	ENSGALP00000038958
ENSMUSP00000030279	ENSGALP00000017873
ENSMUSP00000108595	ENSGALP00000013462
ENSMUSP00000027502	ENSGALP00000010165
ENSMUSP00000062728	ENSGALP00000032064
ENSMUSP00000026562	ENSGALP00000006733
ENSMUSP00000104939	ENSGALP00000011153
ENSMUSP00000061737	ENSGALP00000021276
ENSMUSP00000000394	ENSGALP00000008969
ENSMUSP00000072896	ENSGALP00000015983
ENSMUSP00000047529	ENSGALP00000030023
ENSMUSP00000027730	ENSGALP00000039912
ENSMUSP00000000445	ENSGALP00000043455
ENSMUSP00000072330	ENSGALP00000038684
ENSMUSP00000016143	ENSGALP00000027574
ENSMUSP00000081263	ENSGALP00000022658
ENSMUSP00000006311	ENSGALP00000029867
ENSMUSP00000060671	ENSGALP00000008684
ENSMUSP00000058084	ENSGALP00000004742
ENSMUSP00000103690	ENSGALP00000009309
ENSMUSP00000099331	ENSGALP00000009594
ENSMUSP00000129157	ENSGALP00000024609
ENSMUSP00000107806	ENSGALP00000026714
ENSMUSP00000001451	ENSGALP00000014645
ENSMUSP00000041241	ENSGALP00000007425
ENSMUSP00000029194	ENSGALP00000015220
ENSMUSP00000132338	ENSGALP00000038852
ENSMUSP00000036029	ENSGALP00000010207
ENSMUSP00000081232	ENSGALP00000016375
ENSMUSP00000030765	ENSGALP00000000686
ENSMUSP00000044371	ENSGALP00000040737
ENSMUSP00000029490	ENSGALP00000000438
ENSMUSP00000021794	ENSGALP00000020772
ENSMUSP00000104764	ENSGALP00000012540
ENSMUSP00000080556	ENSGALP00000014232
ENSMUSP00000052283	ENSGALP00000013946
ENSMUSP00000099755	ENSGALP00000024885
ENSMUSP00000116643	ENSGALP00000024894
ENSMUSP00000021937	ENSGALP00000001718
ENSMUSP00000049430	ENSGALP00000005486
ENSMUSP00000102229	ENSGALP00000017136
ENSMUSP00000099887	ENSGALP00000008685
ENSMUSP00000025294	ENSGALP00000024258
ENSMUSP00000118221	ENSGALP00000014599
ENSMUSP00000112638	ENSGALP00000005084
ENSMUSP00000022060	ENSGALP00000021816
ENSMUSP00000110724	ENSGALP00000013808
ENSMUSP00000063412	ENSGALP00000025093
ENSMUSP00000126464	ENSGALP00000011541
ENSMUSP00000124611	ENSGALP00000015132
ENSMUSP00000030687	ENSGALP00000003008
ENSMUSP00000090287	ENSGALP00000036605
ENSMUSP00000041578	ENSGALP00000038599
ENSMUSP00000067325	ENSGALP00000042187
ENSMUSP00000054747	ENSGALP00000007244
ENSMUSP00000081954	ENSGALP00000025695
ENSMUSP00000060771	ENSGALP00000036803
ENSMUSP00000040152	ENSGALP00000025794
ENSMUSP00000032462	ENSGALP00000007955
ENSMUSP00000017610	ENSGALP00000041954
ENSMUSP00000130187	ENSGALP00000023619
ENSMUSP00000062047	ENSGALP00000013212
ENSMUSP00000016452	ENSGALP00000014072
ENSMUSP00000038139	ENSGALP00000042178
ENSMUSP00000016125	ENSGALP00000032327
ENSMUSP00000030033	ENSGALP00000042730
ENSMUSP00000044979	ENSGALP00000040762
ENSMUSP00000078682	ENSGALP00000025299
ENSMUSP00000127709	ENSGALP00000040907
ENSMUSP00000022269	ENSGALP00000011573
ENSMUSP00000062006	ENSGALP00000025949
ENSMUSP00000028595	ENSGALP00000019072
ENSMUSP00000113216	ENSGALP00000018376
ENSMUSP00000059291	ENSGALP00000023706
ENSMUSP00000028583	ENSGALP00000039371
ENSMUSP00000020057	ENSGALP00000017782
ENSMUSP00000037129	ENSGALP00000016165
ENSMUSP00000044098	ENSGALP00000023762
ENSMUSP00000017534	ENSGALP00000043256
ENSMUSP00000043146	ENSGALP00000008011
ENSMUSP00000129491	ENSGALP00000001966
ENSMUSP00000042785	ENSGALP00000014638
ENSMUSP00000068479	ENSGALP00000042094
ENSMUSP00000132659	ENSGALP00000005105
ENSMUSP00000001184	ENSGALP00000022471
ENSMUSP00000039071	ENSGALP00000025256
ENSMUSP00000021941	ENSGALP00000041667
ENSMUSP00000056227	ENSGALP00000004639
ENSMUSP00000084507	ENSGALP00000041795
ENSMUSP00000077564	ENSGALP00000011562
ENSMUSP00000020775	ENSGALP00000008845
ENSMUSP00000008878	ENSGALP00000003147
ENSMUSP00000061760	ENSGALP00000033823
ENSMUSP00000038014	ENSGALP00000041743
ENSMUSP00000072510	ENSGALP00000010387
ENSMUSP00000058468	ENSGALP00000033461
ENSMUSP00000126629	ENSGALP00000022179
ENSMUSP00000066287	ENSGALP00000041946
ENSMUSP00000033189	ENSGALP00000043083
ENSMUSP00000031093	ENSGALP00000023158
ENSMUSP00000106160	ENSGALP00000003993
ENSMUSP00000059658	ENSGALP00000041998
ENSMUSP00000060433	ENSGALP00000041190
ENSMUSP00000067448	ENSGALP00000039475
ENSMUSP00000032719	ENSGALP00000016759
ENSMUSP00000067241	ENSGALP00000000490
ENSMUSP00000122733	ENSGALP00000010627
ENSMUSP00000123509	ENSGALP00000000418
ENSMUSP00000020911	ENSGALP00000026538
ENSMUSP00000065877	ENSGALP00000000792
ENSMUSP00000017153	ENSGALP00000006255
ENSMUSP00000133806	ENSGALP00000010746
ENSMUSP00000097777	ENSGALP00000009895
ENSMUSP00000000305	ENSGALP00000023914
ENSMUSP00000126674	ENSGALP00000030879
ENSMUSP00000037971	ENSGALP00000038018
ENSMUSP00000001092	ENSGALP00000000701
ENSMUSP00000080521	ENSGALP00000007419
ENSMUSP00000112498	ENSGALP00000006488
ENSMUSP00000043279	ENSGALP00000016655
ENSMUSP00000027897	ENSGALP00000015907
ENSMUSP00000073911	ENSGALP00000025637
ENSMUSP00000026972	ENSGALP00000005755
ENSMUSP00000020938	ENSGALP00000006638
ENSMUSP00000112534	ENSGALP00000006719
ENSMUSP00000104872	ENSGALP00000007297
ENSMUSP00000137523	ENSGALP00000018361
ENSMUSP00000043167	ENSGALP00000016008
ENSMUSP00000124518	ENSGALP00000027770
ENSMUSP00000101651	ENSGALP00000011167
ENSMUSP00000109175	ENSGALP00000016511
ENSMUSP00000093183	ENSGALP00000036900
ENSMUSP00000097699	ENSGALP00000043460
ENSMUSP00000029252	ENSGALP00000015298
ENSMUSP00000082941	ENSGALP00000007002
ENSMUSP00000129513	ENSGALP00000020304
ENSMUSP00000057849	ENSGALP00000028002
ENSMUSP00000048969	ENSGALP00000003942
ENSMUSP00000040168	ENSGALP00000010315
ENSMUSP00000096769	ENSGALP00000038038
ENSMUSP00000108961	ENSGALP00000016092
ENSMUSP00000028728	ENSGALP00000015034
ENSMUSP00000060159	ENSGALP00000015644
ENSMUSP00000051709	ENSGALP00000025658
ENSMUSP00000033920	ENSGALP00000017419
ENSMUSP00000085264	ENSGALP00000008333
ENSMUSP00000063762	ENSGALP00000042753
ENSMUSP00000047980	ENSGALP00000005929
ENSMUSP00000096415	ENSGALP00000022155
ENSMUSP00000125274	ENSGALP00000017404
ENSMUSP00000100009	ENSGALP00000040980
ENSMUSP00000088227	ENSGALP00000032036
ENSMUSP00000034015	ENSGALP00000015550
ENSMUSP00000042464	ENSGALP00000024775
ENSMUSP00000025127	ENSGALP00000035995
ENSMUSP00000064839	ENSGALP00000025542
ENSMUSP00000102554	ENSGALP00000000558
ENSMUSP00000050398	ENSGALP00000009715
ENSMUSP00000027839	ENSGALP00000005542
ENSMUSP00000002625	ENSGALP00000005911
ENSMUSP00000047393	ENSGALP00000021309
ENSMUSP00000101614	ENSGALP00000000843
ENSMUSP00000099342	ENSGALP00000033347
ENSMUSP00000100063	ENSGALP00000042863
ENSMUSP00000118588	ENSGALP00000007758
ENSMUSP00000069850	ENSGALP00000012991
ENSMUSP00000096129	ENSGALP00000043098
ENSMUSP00000113395	ENSGALP00000017248
ENSMUSP00000077091	ENSGALP00000008654
ENSMUSP00000113051	ENSGALP00000008657
ENSMUSP00000027370	ENSGALP00000034943
ENSMUSP00000105797	ENSGALP00000026367
ENSMUSP00000094164	ENSGALP00000026389
ENSMUSP00000099401	ENSGALP00000041334
ENSMUSP00000058754	ENSGALP00000014166
ENSMUSP00000061893	ENSGALP00000001964
ENSMUSP00000069457	ENSGALP00000023927
ENSMUSP00000039443	ENSGALP00000026339
ENSMUSP00000107890	ENSGALP00000026662
ENSMUSP00000107899	ENSGALP00000042770
ENSMUSP00000102891	ENSGALP00000040597
ENSMUSP00000026649	ENSGALP00000043184
ENSMUSP00000007236	ENSGALP00000008955
ENSMUSP00000057355	ENSGALP00000027789
ENSMUSP00000000349	ENSGALP00000008453
ENSMUSP00000062996	ENSGALP00000013267
ENSMUSP00000031281	ENSGALP00000017682
ENSMUSP00000023464	ENSGALP00000032783
ENSMUSP00000055073	ENSGALP00000035437
ENSMUSP00000074471	ENSGALP00000015600
ENSMUSP00000037561	ENSGALP00000024514
ENSMUSP00000101050	ENSGALP00000006980
ENSMUSP00000101951	ENSGALP00000002643
ENSMUSP00000091595	ENSGALP00000009774
ENSMUSP00000058077	ENSGALP00000017861
ENSMUSP00000129166	ENSGALP00000019871
ENSMUSP00000067964	ENSGALP00000002767
ENSMUSP00000100026	ENSGALP00000040651
ENSMUSP00000107551	ENSGALP00000032659
ENSMUSP00000076856	ENSGALP00000024072
ENSMUSP00000017961	ENSGALP00000039162
ENSMUSP00000039072	ENSGALP00000025193
ENSMUSP00000026357	ENSGALP00000009289
ENSMUSP00000087713	ENSGALP00000017129
ENSMUSP00000022292	ENSGALP00000007999
ENSMUSP00000040647	ENSGALP00000001390
ENSMUSP00000004770	ENSGALP00000027812
ENSMUSP00000006151	ENSGALP00000037537
ENSMUSP00000004133	ENSGALP00000007067
ENSMUSP00000033652	ENSGALP00000026603
ENSMUSP00000061991	ENSGALP00000007651
ENSMUSP00000106981	ENSGALP00000013381
ENSMUSP00000044168	ENSGALP00000004423
ENSMUSP00000038430	ENSGALP00000017600
ENSMUSP00000130116	ENSGALP00000025477
ENSMUSP00000009713	ENSGALP00000004775
ENSMUSP00000104335	ENSGALP00000040936
ENSMUSP00000127816	ENSGALP00000020051
ENSMUSP00000057989	ENSGALP00000019837
ENSMUSP00000107863	ENSGALP00000043385
ENSMUSP00000102538	ENSGALP00000004030
ENSMUSP00000020223	ENSGALP00000036889
ENSMUSP00000106747	ENSGALP00000019086
ENSMUSP00000076514	ENSGALP00000014887
ENSMUSP00000041202	ENSGALP00000004936
ENSMUSP00000058941	ENSGALP00000007663
ENSMUSP00000030464	ENSGALP00000023820
ENSMUSP00000056774	ENSGALP00000023822
ENSMUSP00000034296	ENSGALP00000005414
ENSMUSP00000125700	ENSGALP00000033857
ENSMUSP00000052243	ENSGALP00000041562
ENSMUSP00000112019	ENSGALP00000032290
ENSMUSP00000118368	ENSGALP00000026672
ENSMUSP00000112708	ENSGALP00000020806
ENSMUSP00000065743	ENSGALP00000000194
ENSMUSP00000075429	ENSGALP00000027828
ENSMUSP00000028332	ENSGALP00000014813
ENSMUSP00000110411	ENSGALP00000024100
ENSMUSP00000107848	ENSGALP00000026702
ENSMUSP00000033800	ENSGALP00000000160
ENSMUSP00000085234	ENSGALP00000032099
ENSMUSP00000033720	ENSGALP00000026647
ENSMUSP00000076160	ENSGALP00000007158
ENSMUSP00000020362	ENSGALP00000041017
ENSMUSP00000065384	ENSGALP00000016303
ENSMUSP00000049404	ENSGALP00000007750
ENSMUSP00000047157	ENSGALP00000015978
ENSMUSP00000108046	ENSGALP00000023303
ENSMUSP00000101686	ENSGALP00000042674
ENSMUSP00000026209	ENSGALP00000011809
ENSMUSP00000120456	ENSGALP00000011618
ENSMUSP00000132922	ENSGALP00000004508
ENSMUSP00000038532	ENSGALP00000018139
ENSMUSP00000058521	ENSGALP00000032623
ENSMUSP00000085416	ENSGALP00000007263
ENSMUSP00000082971	ENSGALP00000026768
ENSMUSP00000003369	ENSGALP00000024806
ENSMUSP00000112847	ENSGALP00000022306
ENSMUSP00000099698	ENSGALP00000041389
ENSMUSP00000088217	ENSGALP00000003242
ENSMUSP00000005829	ENSGALP00000009070
ENSMUSP00000083747	ENSGALP00000001016
ENSMUSP00000031655	ENSGALP00000027554
ENSMUSP00000030081	ENSGALP00000040780
ENSMUSP00000001126	ENSGALP00000005695
ENSMUSP00000117030	ENSGALP00000011232
ENSMUSP00000020522	ENSGALP00000040387
ENSMUSP00000108371	ENSGALP00000020984
ENSMUSP00000059973	ENSGALP00000013824
ENSMUSP00000121233	ENSGALP00000011458
ENSMUSP00000105751	ENSGALP00000004847
ENSMUSP00000048904	ENSGALP00000005096
ENSMUSP00000114018	ENSGALP00000039922
ENSMUSP00000023559	ENSGALP00000010786
ENSMUSP00000120976	ENSGALP00000026633
ENSMUSP00000029610	ENSGALP00000025929
ENSMUSP00000095677	ENSGALP00000024869
ENSMUSP00000109366	ENSGALP00000018561
ENSMUSP00000110238	ENSGALP00000026599
ENSMUSP00000034787	ENSGALP00000025563
ENSMUSP00000104837	ENSGALP00000012999
ENSMUSP00000014614	ENSGALP00000011768
ENSMUSP00000062782	ENSGALP00000004246
ENSMUSP00000036270	ENSGALP00000041763
ENSMUSP00000060721	ENSGALP00000003126
ENSMUSP00000045110	ENSGALP00000020204
ENSMUSP00000075453	ENSGALP00000040587
ENSMUSP00000000449	ENSGALP00000007982
ENSMUSP00000106315	ENSGALP00000016384
ENSMUSP00000094986	ENSGALP00000009042
ENSMUSP00000022543	ENSGALP00000027611
ENSMUSP00000107775	ENSGALP00000026733
ENSMUSP00000103434	ENSGALP00000036695
ENSMUSP00000091041	ENSGALP00000028857
ENSMUSP00000092769	ENSGALP00000005812
ENSMUSP00000108928	ENSGALP00000010977
ENSMUSP00000097097	ENSGALP00000024466
ENSMUSP00000109979	ENSGALP00000025213
ENSMUSP00000107370	ENSGALP00000032493
ENSMUSP00000032069	ENSGALP00000041907
ENSMUSP00000030784	ENSGALP00000037978
ENSMUSP00000132499	ENSGALP00000041835
ENSMUSP00000080342	ENSGALP00000037439
ENSMUSP00000022507	ENSGALP00000035658
ENSMUSP00000030623	ENSGALP00000003954
ENSMUSP00000101833	ENSGALP00000015333
ENSMUSP00000107210	ENSGALP00000014623
ENSMUSP00000113286	ENSGALP00000040240
ENSMUSP00000067779	ENSGALP00000036444
ENSMUSP00000070583	ENSGALP00000026501
ENSMUSP00000118610	ENSGALP00000023902
ENSMUSP00000044693	ENSGALP00000008724
ENSMUSP00000038801	ENSGALP00000014155
ENSMUSP00000004683	ENSGALP00000022017
ENSMUSP00000011152	ENSGALP00000014175
ENSMUSP00000076961	ENSGALP00000006772
ENSMUSP00000096356	ENSGALP00000007631
ENSMUSP00000036962	ENSGALP00000004095
ENSMUSP00000008297	ENSGALP00000023600
ENSMUSP00000035027	ENSGALP00000008499
ENSMUSP00000099412	ENSGALP00000010965
ENSMUSP00000043618	ENSGALP00000021401
ENSMUSP00000047589	ENSGALP00000018686
ENSMUSP00000083806	ENSGALP00000019932
ENSMUSP00000028593	ENSGALP00000019608
ENSMUSP00000038947	ENSGALP00000043251
ENSMUSP00000109659	ENSGALP00000026179
ENSMUSP00000041920	ENSGALP00000003359
ENSMUSP00000079548	ENSGALP00000018109
ENSMUSP00000058264	ENSGALP00000026378
ENSMUSP00000079900	ENSGALP00000009531
ENSMUSP00000118322	ENSGALP00000024567
ENSMUSP00000001125	ENSGALP00000008235
ENSMUSP00000103912	ENSGALP00000009155
ENSMUSP00000110526	ENSGALP00000041987
ENSMUSP00000085763	ENSGALP00000043009
ENSMUSP00000096686	ENSGALP00000016852
ENSMUSP00000053616	ENSGALP00000008433
ENSMUSP00000014698	ENSGALP00000034906
ENSMUSP00000031311	ENSGALP00000042484
ENSMUSP00000084577	ENSGALP00000020284
ENSMUSP00000058344	ENSGALP00000006680
ENSMUSP00000055254	ENSGALP00000019318
ENSMUSP00000024970	ENSGALP00000043297
ENSMUSP00000067027	ENSGALP00000014787
ENSMUSP00000053908	ENSGALP00000017195
ENSMUSP00000057635	ENSGALP00000014283
ENSMUSP00000034466	ENSGALP00000018176
ENSMUSP00000033979	ENSGALP00000005119
ENSMUSP00000018311	ENSGALP00000023510
ENSMUSP00000037991	ENSGALP00000019684
ENSMUSP00000031314	ENSGALP00000019031
ENSMUSP00000137093	ENSGALP00000000400
ENSMUSP00000103378	ENSGALP00000021529
ENSMUSP00000050353	ENSGALP00000041784
ENSMUSP00000035055	ENSGALP00000007890
ENSMUSP00000097919	ENSGALP00000000885
ENSMUSP00000056642	ENSGALP00000040383
ENSMUSP00000136912	ENSGALP00000041005
ENSMUSP00000113964	ENSGALP00000003616
ENSMUSP00000006565	ENSGALP00000016189
ENSMUSP00000104867	ENSGALP00000041524
ENSMUSP00000009667	ENSGALP00000009976
ENSMUSP00000053474	ENSGALP00000038764
ENSMUSP00000053120	ENSGALP00000009867
ENSMUSP00000043108	ENSGALP00000038436
ENSMUSP00000110636	ENSGALP00000043390
ENSMUSP00000139365	ENSGALP00000006977
ENSMUSP00000100979	ENSGALP00000001635
ENSMUSP00000008016	ENSGALP00000042729
ENSMUSP00000020974	ENSGALP00000036138
ENSMUSP00000041539	ENSGALP00000021740
ENSMUSP00000084095	ENSGALP00000006353
ENSMUSP00000040331	ENSGALP00000015756
ENSMUSP00000109653	ENSGALP00000005007
ENSMUSP00000103048	ENSGALP00000010880
ENSMUSP00000075672	ENSGALP00000024765
ENSMUSP00000044936	ENSGALP00000022390
ENSMUSP00000081285	ENSGALP00000005123
ENSMUSP00000034989	ENSGALP00000025506
ENSMUSP00000032856	ENSGALP00000027827
ENSMUSP00000112595	ENSGALP00000004350
ENSMUSP00000107697	ENSGALP00000011706
ENSMUSP00000098097	ENSGALP00000002001
ENSMUSP00000080791	ENSGALP00000003058
ENSMUSP00000024879	ENSGALP00000017138
ENSMUSP00000090293	ENSGALP00000023887
ENSMUSP00000066556	ENSGALP00000005381
ENSMUSP00000046877	ENSGALP00000001096
ENSMUSP00000129205	ENSGALP00000017170
ENSMUSP00000059978	ENSGALP00000015127
ENSMUSP00000081561	ENSGALP00000042450
ENSMUSP00000081043	ENSGALP00000039913
ENSMUSP00000124317	ENSGALP00000036925
ENSMUSP00000102976	ENSGALP00000003891
ENSMUSP00000037233	ENSGALP00000041204
ENSMUSP00000127068	ENSGALP00000001262
ENSMUSP00000030724	ENSGALP00000040623
ENSMUSP00000097515	ENSGALP00000024627
ENSMUSP00000034507	ENSGALP00000027757
ENSMUSP00000026196	ENSGALP00000012086
ENSMUSP00000054840	ENSGALP00000006934
ENSMUSP00000059503	ENSGALP00000022108
ENSMUSP00000082694	ENSGALP00000027552
ENSMUSP00000102559	ENSGALP00000017952
ENSMUSP00000073789	ENSGALP00000021824
ENSMUSP00000022858	ENSGALP00000005423
ENSMUSP00000072121	ENSGALP00000017115
ENSMUSP00000132190	ENSGALP00000023190
ENSMUSP00000029269	ENSGALP00000036966
ENSMUSP00000026891	ENSGALP00000019366
ENSMUSP00000029316	ENSGALP00000027492
ENSMUSP00000031622	ENSGALP00000005475
ENSMUSP00000005860	ENSGALP00000020426
ENSMUSP00000030551	ENSGALP00000038334
ENSMUSP00000033547	ENSGALP00000009526
ENSMUSP00000116271	ENSGALP00000027391
ENSMUSP00000023024	ENSGALP00000037167
ENSMUSP00000109291	ENSGALP00000007314
ENSMUSP00000001720	ENSGALP00000001312
ENSMUSP00000034150	ENSGALP00000016076
ENSMUSP00000041951	ENSGALP00000013681
ENSMUSP00000009234	ENSGALP00000013190
ENSMUSP00000044262	ENSGALP00000039305
ENSMUSP00000001415	ENSGALP00000001702
ENSMUSP00000125211	ENSGALP00000023025
ENSMUSP00000030367	ENSGALP00000017502
ENSMUSP00000067002	ENSGALP00000019012
ENSMUSP00000069326	ENSGALP00000017453
ENSMUSP00000099950	ENSGALP00000004490
ENSMUSP00000039663	ENSGALP00000007139
ENSMUSP00000034472	ENSGALP00000002228
ENSMUSP00000030709	ENSGALP00000001051
ENSMUSP00000020022	ENSGALP00000023938
ENSMUSP00000042187	ENSGALP00000041541
ENSMUSP00000040045	ENSGALP00000002189
ENSMUSP00000130636	ENSGALP00000020696
ENSMUSP00000121493	ENSGALP00000041101
ENSMUSP00000096874	ENSGALP00000043364
ENSMUSP00000089051	ENSGALP00000011635
ENSMUSP00000044049	ENSGALP00000013911
ENSMUSP00000085499	ENSGALP00000003371
ENSMUSP00000013559	ENSGALP00000001973
ENSMUSP00000104906	ENSGALP00000042241
ENSMUSP00000029196	ENSGALP00000007155
ENSMUSP00000043962	ENSGALP00000022613
ENSMUSP00000057962	ENSGALP00000001658
ENSMUSP00000134222	ENSGALP00000022667
ENSMUSP00000017576	ENSGALP00000041630
ENSMUSP00000049970	ENSGALP00000011899
ENSMUSP00000009538	ENSGALP00000007931
ENSMUSP00000000058	ENSGALP00000015290
ENSMUSP00000007799	ENSGALP00000015287
ENSMUSP00000074922	ENSGALP00000013584
ENSMUSP00000126177	ENSGALP00000024623
ENSMUSP00000091870	ENSGALP00000042077
ENSMUSP00000063108	ENSGALP00000007246
ENSMUSP00000029761	ENSGALP00000019534
ENSMUSP00000087955	ENSGALP00000008383
ENSMUSP00000087950	ENSGALP00000008417
ENSMUSP00000046003	ENSGALP00000042481
ENSMUSP00000020227	ENSGALP00000020598
ENSMUSP00000088047	ENSGALP00000013730
ENSMUSP00000057106	ENSGALP00000022444
ENSMUSP00000036797	ENSGALP00000043426
ENSMUSP00000104506	ENSGALP00000009161
ENSMUSP00000091846	ENSGALP00000017478
ENSMUSP00000021243	ENSGALP00000016142
ENSMUSP00000021870	ENSGALP00000020819
ENSMUSP00000037834	ENSGALP00000016521
ENSMUSP00000022257	ENSGALP00000035454
ENSMUSP00000069685	ENSGALP00000020312
ENSMUSP00000025081	ENSGALP00000011738
ENSMUSP00000026284	ENSGALP00000025229
ENSMUSP00000019135	ENSGALP00000012961
ENSMUSP00000033160	ENSGALP00000009899
ENSMUSP00000076459	ENSGALP00000006172
ENSMUSP00000105140	ENSGALP00000012750
ENSMUSP00000059864	ENSGALP00000001660
ENSMUSP00000022099	ENSGALP00000021516
ENSMUSP00000124569	ENSGALP00000000478
ENSMUSP00000128223	ENSGALP00000026030
ENSMUSP00000075587	ENSGALP00000042361
ENSMUSP00000133159	ENSGALP00000030056
ENSMUSP00000075376	ENSGALP00000012678
ENSMUSP00000109190	ENSGALP00000006494
ENSMUSP00000124947	ENSGALP00000009387
ENSMUSP00000092283	ENSGALP00000007102
ENSMUSP00000044543	ENSGALP00000017154
ENSMUSP00000072894	ENSGALP00000019779
ENSMUSP00000099018	ENSGALP00000038747
ENSMUSP00000107503	ENSGALP00000019650
ENSMUSP00000016383	ENSGALP00000014376
ENSMUSP00000066403	ENSGALP00000022268
ENSMUSP00000034239	ENSGALP00000039652
ENSMUSP00000114968	ENSGALP00000015051
ENSMUSP00000035216	ENSGALP00000003964
ENSMUSP00000035328	ENSGALP00000019178
ENSMUSP00000072334	ENSGALP00000019726
ENSMUSP00000071619	ENSGALP00000011711
ENSMUSP00000105000	ENSGALP00000002699
ENSMUSP00000029170	ENSGALP00000002030
ENSMUSP00000034091	ENSGALP00000038901
ENSMUSP00000022701	ENSGALP00000027407
ENSMUSP00000027777	ENSGALP00000015000
ENSMUSP00000021550	ENSGALP00000015485
ENSMUSP00000040853	ENSGALP00000022199
ENSMUSP00000029574	ENSGALP00000008427
ENSMUSP00000127566	ENSGALP00000008546
ENSMUSP00000034650	ENSGALP00000010929
ENSMUSP00000068374	ENSGALP00000024142
ENSMUSP00000092223	ENSGALP00000013709
ENSMUSP00000019405	ENSGALP00000041636
ENSMUSP00000099599	ENSGALP00000006431
ENSMUSP00000022727	ENSGALP00000027264
ENSMUSP00000119939	ENSGALP00000027072
ENSMUSP00000119872	ENSGALP00000016926
ENSMUSP00000027800	ENSGALP00000015071
ENSMUSP00000109151	ENSGALP00000016706
ENSMUSP00000035031	ENSGALP00000041185
ENSMUSP00000041110	ENSGALP00000007382
ENSMUSP00000034030	ENSGALP00000016253
ENSMUSP00000074518	ENSGALP00000020022
ENSMUSP00000048229	ENSGALP00000041702
ENSMUSP00000021347	ENSGALP00000017201
ENSMUSP00000080280	ENSGALP00000035839
ENSMUSP00000112539	ENSGALP00000024377
ENSMUSP00000090613	ENSGALP00000002465
ENSMUSP00000107297	ENSGALP00000006378
ENSMUSP00000028758	ENSGALP00000013993
ENSMUSP00000083892	ENSGALP00000026933
ENSMUSP00000114852	ENSGALP00000024760
ENSMUSP00000053553	ENSGALP00000023916
ENSMUSP00000101129	ENSGALP00000024778
ENSMUSP00000096214	ENSGALP00000016204
ENSMUSP00000015456	ENSGALP00000042038
ENSMUSP00000044034	ENSGALP00000041380
ENSMUSP00000021903	ENSGALP00000041129
ENSMUSP00000107804	ENSGALP00000015559
ENSMUSP00000021030	ENSGALP00000000540
ENSMUSP00000077138	ENSGALP00000018802
ENSMUSP00000041671	ENSGALP00000013782
ENSMUSP00000069444	ENSGALP00000017392
ENSMUSP00000090617	ENSGALP00000002144
ENSMUSP00000044418	ENSGALP00000002109
ENSMUSP00000006235	ENSGALP00000035933
ENSMUSP00000101620	ENSGALP00000028353
ENSMUSP00000034911	ENSGALP00000026245
ENSMUSP00000018313	ENSGALP00000020315
ENSMUSP00000026156	ENSGALP00000004473
ENSMUSP00000066256	ENSGALP00000010093
ENSMUSP00000050592	ENSGALP00000006162
ENSMUSP00000069488	ENSGALP00000020574
ENSMUSP00000029766	ENSGALP00000009323
ENSMUSP00000065254	ENSGALP00000032851
ENSMUSP00000136503	ENSGALP00000017255
ENSMUSP00000039313	ENSGALP00000027658
ENSMUSP00000038166	ENSGALP00000024921
ENSMUSP00000110965	ENSGALP00000011836
ENSMUSP00000060225	ENSGALP00000043116
ENSMUSP00000104864	ENSGALP00000024006
ENSMUSP00000113270	ENSGALP00000016094
ENSMUSP00000051830	ENSGALP00000010704
ENSMUSP00000125749	ENSGALP00000020005
ENSMUSP00000041052	ENSGALP00000043142
ENSMUSP00000058954	ENSGALP00000024696
ENSMUSP00000063795	ENSGALP00000007937
ENSMUSP00000038514	ENSGALP00000027143
ENSMUSP00000067085	ENSGALP00000013147
ENSMUSP00000000910	ENSGALP00000004609
ENSMUSP00000075526	ENSGALP00000023859
ENSMUSP00000028511	ENSGALP00000015059
ENSMUSP00000005406	ENSGALP00000036014
ENSMUSP00000133222	ENSGALP00000036811
ENSMUSP00000115873	ENSGALP00000041000
ENSMUSP00000061493	ENSGALP00000018382
ENSMUSP00000079107	ENSGALP00000031284
ENSMUSP00000021514	ENSGALP00000019417
ENSMUSP00000003035	ENSGALP00000015303
ENSMUSP00000037136	ENSGALP00000007553
ENSMUSP00000091532	ENSGALP00000041070
ENSMUSP00000021052	ENSGALP00000000494
ENSMUSP00000023759	ENSGALP00000010010
ENSMUSP00000027688	ENSGALP00000001221
ENSMUSP00000026902	ENSGALP00000015985
ENSMUSP00000112930	ENSGALP00000015568
ENSMUSP00000113115	ENSGALP00000041851
ENSMUSP00000032732	ENSGALP00000006252
ENSMUSP00000050995	ENSGALP00000001055
ENSMUSP00000106013	ENSGALP00000022126
ENSMUSP00000039966	ENSGALP00000002794
ENSMUSP00000133356	ENSGALP00000039222
ENSMUSP00000027186	ENSGALP00000013618
ENSMUSP00000044482	ENSGALP00000019447
ENSMUSP00000021410	ENSGALP00000016315
ENSMUSP00000040977	ENSGALP00000002091
ENSMUSP00000088176	ENSGALP00000039428
ENSMUSP00000080881	ENSGALP00000012264
ENSMUSP00000051092	ENSGALP00000025503
ENSMUSP00000074066	ENSGALP00000025502
ENSMUSP00000087608	ENSGALP00000018269
ENSMUSP00000059330	ENSGALP00000003731
ENSMUSP00000101412	ENSGALP00000005794
ENSMUSP00000029730	ENSGALP00000024208
ENSMUSP00000044361	ENSGALP00000016102
ENSMUSP00000086366	ENSGALP00000013722
ENSMUSP00000090710	ENSGALP00000038601
ENSMUSP00000022709	ENSGALP00000027276
ENSMUSP00000076219	ENSGALP00000012035
ENSMUSP00000070751	ENSGALP00000002020
ENSMUSP00000022242	ENSGALP00000038139
ENSMUSP00000082793	ENSGALP00000002670
ENSMUSP00000029876	ENSGALP00000026395
ENSMUSP00000003754	ENSGALP00000041715
ENSMUSP00000021770	ENSGALP00000022085
ENSMUSP00000028533	ENSGALP00000019805
ENSMUSP00000029450	ENSGALP00000004015
ENSMUSP00000135040	ENSGALP00000003277
ENSMUSP00000008957	ENSGALP00000024504
ENSMUSP00000022057	ENSGALP00000020417
ENSMUSP00000108455	ENSGALP00000012899
ENSMUSP00000103983	ENSGALP00000024954
ENSMUSP00000037808	ENSGALP00000009213
ENSMUSP00000120414	ENSGALP00000001412
ENSMUSP00000026548	ENSGALP00000011399
ENSMUSP00000069456	ENSGALP00000006155
ENSMUSP00000047616	ENSGALP00000014328
ENSMUSP00000129964	ENSGALP00000043439
ENSMUSP00000026900	ENSGALP00000011677
ENSMUSP00000014691	ENSGALP00000027438
ENSMUSP00000109140	ENSGALP00000008268
ENSMUSP00000085906	ENSGALP00000014935
ENSMUSP00000068790	ENSGALP00000002348
ENSMUSP00000078047	ENSGALP00000016156
ENSMUSP00000096876	ENSGALP00000013598
ENSMUSP00000096877	ENSGALP00000013601
ENSMUSP00000138433	ENSGALP00000005199
ENSMUSP00000102047	ENSGALP00000003428
ENSMUSP00000064943	ENSGALP00000006999
ENSMUSP00000017945	ENSGALP00000005059
ENSMUSP00000031167	ENSGALP00000037170
ENSMUSP00000076418	ENSGALP00000020620
ENSMUSP00000099494	ENSGALP00000014001
ENSMUSP00000109877	ENSGALP00000025245
ENSMUSP00000033427	ENSGALP00000039758
ENSMUSP00000015449	ENSGALP00000020138
ENSMUSP00000028854	ENSGALP00000013914
ENSMUSP00000025356	ENSGALP00000030175
ENSMUSP00000001319	ENSGALP00000042161
ENSMUSP00000050716	ENSGALP00000039891
ENSMUSP00000029476	ENSGALP00000041744
ENSMUSP00000039568	ENSGALP00000019095
ENSMUSP00000077628	ENSGALP00000008440
ENSMUSP00000061410	ENSGALP00000035739
ENSMUSP00000084196	ENSGALP00000008879
ENSMUSP00000129615	ENSGALP00000020807
ENSMUSP00000048234	ENSGALP00000026281
ENSMUSP00000046512	ENSGALP00000034451
ENSMUSP00000022744	ENSGALP00000005887
ENSMUSP00000050001	ENSGALP00000011451
ENSMUSP00000085650	ENSGALP00000026180
ENSMUSP00000023065	ENSGALP00000019952
ENSMUSP00000078490	ENSGALP00000015437
ENSMUSP00000029435	ENSGALP00000041920
ENSMUSP00000100053	ENSGALP00000022533
ENSMUSP00000138290	ENSGALP00000032457
ENSMUSP00000089388	ENSGALP00000022193
ENSMUSP00000021641	ENSGALP00000007200
ENSMUSP00000104785	ENSGALP00000012655
ENSMUSP00000102904	ENSGALP00000001411
ENSMUSP00000031029	ENSGALP00000026600
ENSMUSP00000041563	ENSGALP00000026342
ENSMUSP00000060143	ENSGALP00000002206
ENSMUSP00000105491	ENSGALP00000040717
ENSMUSP00000062734	ENSGALP00000024834
ENSMUSP00000129315	ENSGALP00000022544
ENSMUSP00000099609	ENSGALP00000001472
ENSMUSP00000005188	ENSGALP00000002825
ENSMUSP00000083490	ENSGALP00000007323
ENSMUSP00000038562	ENSGALP00000021396
ENSMUSP00000015877	ENSGALP00000015277
ENSMUSP00000079722	ENSGALP00000003357
ENSMUSP00000108083	ENSGALP00000026433
ENSMUSP00000031359	ENSGALP00000018767
ENSMUSP00000071191	ENSGALP00000026611
ENSMUSP00000047571	ENSGALP00000017341
ENSMUSP00000069872	ENSGALP00000022058
ENSMUSP00000053086	ENSGALP00000027791
ENSMUSP00000125912	ENSGALP00000028027
ENSMUSP00000138379	ENSGALP00000007358
ENSMUSP00000138400	ENSGALP00000035504
ENSMUSP00000041902	ENSGALP00000010935
ENSMUSP00000011262	ENSGALP00000001381
ENSMUSP00000126405	ENSGALP00000027769
ENSMUSP00000124354	ENSGALP00000000002
ENSMUSP00000043713	ENSGALP00000017326
ENSMUSP00000061546	ENSGALP00000014069
ENSMUSP00000087049	ENSGALP00000020656
ENSMUSP00000096203	ENSGALP00000017216
ENSMUSP00000127751	ENSGALP00000027758
ENSMUSP00000022881	ENSGALP00000042047
ENSMUSP00000095300	ENSGALP00000018472
ENSMUSP00000075916	ENSGALP00000005227
ENSMUSP00000022164	ENSGALP00000035061
ENSMUSP00000075140	ENSGALP00000042643
ENSMUSP00000113881	ENSGALP00000014616
ENSMUSP00000128056	ENSGALP00000018493
ENSMUSP00000002708	ENSGALP00000010292
ENSMUSP00000100561	ENSGALP00000042723
ENSMUSP00000055267	ENSGALP00000037124
ENSMUSP00000138351	ENSGALP00000042644
ENSMUSP00000058152	ENSGALP00000042933
ENSMUSP00000035083	ENSGALP00000019662
ENSMUSP00000073004	ENSGALP00000016032
ENSMUSP00000028814	ENSGALP00000000272
ENSMUSP00000031317	ENSGALP00000019045
ENSMUSP00000112717	ENSGALP00000004298
ENSMUSP00000025050	ENSGALP00000004459
ENSMUSP00000102034	ENSGALP00000019540
ENSMUSP00000095174	ENSGALP00000041810
ENSMUSP00000053176	ENSGALP00000039554
ENSMUSP00000073541	ENSGALP00000006521
ENSMUSP00000005003	ENSGALP00000015128
ENSMUSP00000042803	ENSGALP00000018692
ENSMUSP00000118729	ENSGALP00000028721
ENSMUSP00000033326	ENSGALP00000042443
ENSMUSP00000038754	ENSGALP00000020972
ENSMUSP00000004943	ENSGALP00000025312
ENSMUSP00000004508	ENSGALP00000042650
ENSMUSP00000107530	ENSGALP00000011997
ENSMUSP00000074771	ENSGALP00000001890
ENSMUSP00000117040	ENSGALP00000023218
ENSMUSP00000052144	ENSGALP00000041330
ENSMUSP00000117533	ENSGALP00000017852
ENSMUSP00000109630	ENSGALP00000032046
ENSMUSP00000086167	ENSGALP00000021949
ENSMUSP00000033218	ENSGALP00000003498
ENSMUSP00000060394	ENSGALP00000025753
ENSMUSP00000030606	ENSGALP00000006796
ENSMUSP00000033927	ENSGALP00000018646
ENSMUSP00000042796	ENSGALP00000016416
ENSMUSP00000076844	ENSGALP00000002536
ENSMUSP00000129811	ENSGALP00000026980
ENSMUSP00000093382	ENSGALP00000036453
ENSMUSP00000019994	ENSGALP00000036460
ENSMUSP00000023494	ENSGALP00000029836
ENSMUSP00000027687	ENSGALP00000000140
ENSMUSP00000019379	ENSGALP00000016730
ENSMUSP00000037447	ENSGALP00000006852
ENSMUSP00000037821	ENSGALP00000041228
ENSMUSP00000105657	ENSGALP00000032624
ENSMUSP00000085022	ENSGALP00000019237
ENSMUSP00000137895	ENSGALP00000034599
ENSMUSP00000073591	ENSGALP00000021478
ENSMUSP00000092380	ENSGALP00000023177
ENSMUSP00000059138	ENSGALP00000004850
ENSMUSP00000019734	ENSGALP00000039752
ENSMUSP00000028403	ENSGALP00000043280
ENSMUSP00000130680	ENSGALP00000008402
ENSMUSP00000097656	ENSGALP00000021121
ENSMUSP00000135853	ENSGALP00000042551
ENSMUSP00000060941	ENSGALP00000011778
ENSMUSP00000112801	ENSGALP00000025812
ENSMUSP00000113147	ENSGALP00000032253
ENSMUSP00000064516	ENSGALP00000035860
ENSMUSP00000052146	ENSGALP00000020160
ENSMUSP00000109612	ENSGALP00000004601
ENSMUSP00000022993	ENSGALP00000026381
ENSMUSP00000117052	ENSGALP00000002514
ENSMUSP00000009236	ENSGALP00000037711
ENSMUSP00000120015	ENSGALP00000036411
ENSMUSP00000077103	ENSGALP00000016071
ENSMUSP00000105923	ENSGALP00000015086
ENSMUSP00000056121	ENSGALP00000017336
ENSMUSP00000109036	ENSGALP00000011212
ENSMUSP00000126338	ENSGALP00000019655
ENSMUSP00000107677	ENSGALP00000028008
ENSMUSP00000113281	ENSGALP00000042962
ENSMUSP00000041874	ENSGALP00000016230
ENSMUSP00000046441	ENSGALP00000007412
ENSMUSP00000098096	ENSGALP00000022772
ENSMUSP00000108126	ENSGALP00000016963
ENSMUSP00000022704	ENSGALP00000029511
ENSMUSP00000033591	ENSGALP00000006522
ENSMUSP00000027425	ENSGALP00000008871
ENSMUSP00000069764	ENSGALP00000022073
ENSMUSP00000052619	ENSGALP00000012963
ENSMUSP00000069182	ENSGALP00000022081
ENSMUSP00000090886	ENSGALP00000001840
ENSMUSP00000026241	ENSGALP00000032574
ENSMUSP00000020507	ENSGALP00000003444
ENSMUSP00000105413	ENSGALP00000010661
ENSMUSP00000095260	ENSGALP00000024470
ENSMUSP00000117384	ENSGALP00000036004
ENSMUSP00000023072	ENSGALP00000022924
ENSMUSP00000131443	ENSGALP00000022928
ENSMUSP00000059463	ENSGALP00000018435
ENSMUSP00000059210	ENSGALP00000009525
ENSMUSP00000136866	ENSGALP00000027746
ENSMUSP00000106441	ENSGALP00000013785
ENSMUSP00000010974	ENSGALP00000019982
ENSMUSP00000054420	ENSGALP00000018206
ENSMUSP00000050014	ENSGALP00000005241
ENSMUSP00000037238	ENSGALP00000004475
ENSMUSP00000031347	ENSGALP00000038678
ENSMUSP00000021828	ENSGALP00000041632
ENSMUSP00000127094	ENSGALP00000021693
ENSMUSP00000021204	ENSGALP00000007638
ENSMUSP00000095534	ENSGALP00000017133
ENSMUSP00000020174	ENSGALP00000036655
ENSMUSP00000002298	ENSGALP00000002437
ENSMUSP00000117908	ENSGALP00000006357
ENSMUSP00000053178	ENSGALP00000043006
ENSMUSP00000027062	ENSGALP00000030247
ENSMUSP00000033136	ENSGALP00000015342
ENSMUSP00000044725	ENSGALP00000005141
ENSMUSP00000049112	ENSGALP00000006652
ENSMUSP00000136621	ENSGALP00000024554
ENSMUSP00000037586	ENSGALP00000015655
ENSMUSP00000069209	ENSGALP00000026689
ENSMUSP00000062109	ENSGALP00000012620
ENSMUSP00000019006	ENSGALP00000042554
ENSMUSP00000109734	ENSGALP00000024129
ENSMUSP00000062702	ENSGALP00000004163
ENSMUSP00000110751	ENSGALP00000014240
ENSMUSP00000101648	ENSGALP00000038228
ENSMUSP00000023707	ENSGALP00000035996
ENSMUSP00000098768	ENSGALP00000023211
ENSMUSP00000053056	ENSGALP00000042461
ENSMUSP00000035549	ENSGALP00000041899
ENSMUSP00000056245	ENSGALP00000015904
ENSMUSP00000058204	ENSGALP00000042103
ENSMUSP00000100922	ENSGALP00000018368
ENSMUSP00000021822	ENSGALP00000043060
ENSMUSP00000120568	ENSGALP00000005614
ENSMUSP00000030296	ENSGALP00000017179
ENSMUSP00000049212	ENSGALP00000017577
ENSMUSP00000057116	ENSGALP00000018196
ENSMUSP00000054053	ENSGALP00000015374
ENSMUSP00000068890	ENSGALP00000038130
ENSMUSP00000086542	ENSGALP00000038618
ENSMUSP00000029907	ENSGALP00000024843
ENSMUSP00000077995	ENSGALP00000042862
ENSMUSP00000005364	ENSGALP00000017702
ENSMUSP00000033828	ENSGALP00000027103
ENSMUSP00000088320	ENSGALP00000023039
ENSMUSP00000019268	ENSGALP00000037005
ENSMUSP00000123201	ENSGALP00000042134
ENSMUSP00000009392	ENSGALP00000018564
ENSMUSP00000137650	ENSGALP00000029937
ENSMUSP00000061221	ENSGALP00000008319
ENSMUSP00000028105	ENSGALP00000014205
ENSMUSP00000113680	ENSGALP00000006280
ENSMUSP00000041242	ENSGALP00000025363
ENSMUSP00000064422	ENSGALP00000026776
ENSMUSP00000025404	ENSGALP00000042772
ENSMUSP00000122072	ENSGALP00000040567
ENSMUSP00000095253	ENSGALP00000006047
ENSMUSP00000047518	ENSGALP00000041215
ENSMUSP00000004473	ENSGALP00000040769
ENSMUSP00000002180	ENSGALP00000013176
ENSMUSP00000122507	ENSGALP00000042346
ENSMUSP00000060907	ENSGALP00000022893
[truncated: 6,759 more rows]
