# Supplementary material for: Reconstruction of proto-vertebrate, proto-cyclostome and proto-gnathostome genomes provides new insights into early vertebrate evolution
Source: Nat Commun. 2021 Jul 23;12:4489. doi: 10.1038/s41467-021-24573-z (PMC8302630; doi:10.1038/s41467-021-24573-z)
Supplement: Supplementary file 4 — Supplementary Data 1 [file 41467_2021_24573_MOESM4_ESM.zip › SuppData1/orthologs/MOUSE-GASAC.txt]

ENSMUSP00000034074	ENSGACP00000003450
ENSMUSP00000037172	ENSGACP00000018304
ENSMUSP00000037172	ENSGACP00000003045
ENSMUSP00000040217	ENSGACP00000008784
ENSMUSP00000025288	ENSGACP00000017512
ENSMUSP00000105282	ENSGACP00000003444
ENSMUSP00000018989	ENSGACP00000013204
ENSMUSP00000018466	ENSGACP00000004939
ENSMUSP00000014505	ENSGACP00000007033
ENSMUSP00000111103	ENSGACP00000012136
ENSMUSP00000029128	ENSGACP00000000014
ENSMUSP00000033610	ENSGACP00000022876
ENSMUSP00000015484	ENSGACP00000020510
ENSMUSP00000054412	ENSGACP00000025947
ENSMUSP00000045511	ENSGACP00000000488
ENSMUSP00000075235	ENSGACP00000013531
ENSMUSP00000035246	ENSGACP00000014122
ENSMUSP00000069495	ENSGACP00000014108
ENSMUSP00000073268	ENSGACP00000013540
ENSMUSP00000073268	ENSGACP00000012095
ENSMUSP00000082710	ENSGACP00000025883
ENSMUSP00000021706	ENSGACP00000005703
ENSMUSP00000028311	ENSGACP00000020860
ENSMUSP00000028311	ENSGACP00000006974
ENSMUSP00000004949	ENSGACP00000022648
ENSMUSP00000017530	ENSGACP00000014759
ENSMUSP00000096248	ENSGACP00000006839
ENSMUSP00000096248	ENSGACP00000022315
ENSMUSP00000124863	ENSGACP00000011561
ENSMUSP00000124863	ENSGACP00000002990
ENSMUSP00000097747	ENSGACP00000021969
ENSMUSP00000027961	ENSGACP00000025513
ENSMUSP00000025217	ENSGACP00000025845
ENSMUSP00000027494	ENSGACP00000017996
ENSMUSP00000070606	ENSGACP00000019294
ENSMUSP00000090790	ENSGACP00000009755
ENSMUSP00000104363	ENSGACP00000015915
ENSMUSP00000062535	ENSGACP00000010900
ENSMUSP00000051353	ENSGACP00000013505
ENSMUSP00000020679	ENSGACP00000002295
ENSMUSP00000099608	ENSGACP00000012521
ENSMUSP00000038922	ENSGACP00000004603
ENSMUSP00000019516	ENSGACP00000006206
ENSMUSP00000033081	ENSGACP00000019496
ENSMUSP00000138819	ENSGACP00000013724
ENSMUSP00000015858	ENSGACP00000004274
ENSMUSP00000015858	ENSGACP00000015475
ENSMUSP00000069238	ENSGACP00000017407
ENSMUSP00000028426	ENSGACP00000007063
ENSMUSP00000120598	ENSGACP00000013968
ENSMUSP00000064556	ENSGACP00000015931
ENSMUSP00000021682	ENSGACP00000009933
ENSMUSP00000059666	ENSGACP00000005141
ENSMUSP00000020624	ENSGACP00000023842
ENSMUSP00000031841	ENSGACP00000009128
ENSMUSP00000122476	ENSGACP00000012449
ENSMUSP00000099733	ENSGACP00000005885
ENSMUSP00000005103	ENSGACP00000009355
ENSMUSP00000103815	ENSGACP00000008256
ENSMUSP00000074764	ENSGACP00000021278
ENSMUSP00000032421	ENSGACP00000026085
ENSMUSP00000025477	ENSGACP00000024121
ENSMUSP00000026896	ENSGACP00000014218
ENSMUSP00000100012	ENSGACP00000008788
ENSMUSP00000099434	ENSGACP00000006233
ENSMUSP00000015003	ENSGACP00000018261
ENSMUSP00000050496	ENSGACP00000007046
ENSMUSP00000048260	ENSGACP00000016853
ENSMUSP00000020339	ENSGACP00000010215
ENSMUSP00000036487	ENSGACP00000007839
ENSMUSP00000049007	ENSGACP00000024328
ENSMUSP00000085900	ENSGACP00000003687
ENSMUSP00000049346	ENSGACP00000013891
ENSMUSP00000049346	ENSGACP00000015752
ENSMUSP00000080579	ENSGACP00000024876
ENSMUSP00000105240	ENSGACP00000005558
ENSMUSP00000125718	ENSGACP00000011056
ENSMUSP00000028349	ENSGACP00000023914
ENSMUSP00000028349	ENSGACP00000004412
ENSMUSP00000002989	ENSGACP00000010614
ENSMUSP00000102710	ENSGACP00000000678
ENSMUSP00000097166	ENSGACP00000008325
ENSMUSP00000102177	ENSGACP00000002669
ENSMUSP00000032715	ENSGACP00000022578
ENSMUSP00000036674	ENSGACP00000016521
ENSMUSP00000042867	ENSGACP00000011213
ENSMUSP00000104411	ENSGACP00000023031
ENSMUSP00000018630	ENSGACP00000018735
ENSMUSP00000006718	ENSGACP00000010089
ENSMUSP00000001384	ENSGACP00000008514
ENSMUSP00000024049	ENSGACP00000024791
ENSMUSP00000018382	ENSGACP00000024033
ENSMUSP00000039653	ENSGACP00000003038
ENSMUSP00000031278	ENSGACP00000002405
ENSMUSP00000105486	ENSGACP00000011399
ENSMUSP00000094528	ENSGACP00000016404
ENSMUSP00000093960	ENSGACP00000001035
ENSMUSP00000022707	ENSGACP00000020270
ENSMUSP00000064131	ENSGACP00000024658
ENSMUSP00000124459	ENSGACP00000021658
ENSMUSP00000047199	ENSGACP00000018417
ENSMUSP00000047199	ENSGACP00000008623
ENSMUSP00000038015	ENSGACP00000022764
ENSMUSP00000119993	ENSGACP00000006111
ENSMUSP00000119993	ENSGACP00000023493
ENSMUSP00000048978	ENSGACP00000014394
ENSMUSP00000067752	ENSGACP00000008802
ENSMUSP00000030306	ENSGACP00000019210
ENSMUSP00000034427	ENSGACP00000002834
ENSMUSP00000064775	ENSGACP00000002348
ENSMUSP00000064775	ENSGACP00000023091
ENSMUSP00000103028	ENSGACP00000015815
ENSMUSP00000115260	ENSGACP00000022066
ENSMUSP00000075089	ENSGACP00000010750
ENSMUSP00000126897	ENSGACP00000012695
ENSMUSP00000126897	ENSGACP00000007203
ENSMUSP00000074533	ENSGACP00000024500
ENSMUSP00000109098	ENSGACP00000022065
ENSMUSP00000044245	ENSGACP00000003704
ENSMUSP00000037532	ENSGACP00000016370
ENSMUSP00000041622	ENSGACP00000022984
ENSMUSP00000125373	ENSGACP00000004888
ENSMUSP00000019662	ENSGACP00000002403
ENSMUSP00000117346	ENSGACP00000008807
ENSMUSP00000003117	ENSGACP00000022304
ENSMUSP00000109886	ENSGACP00000020352
ENSMUSP00000030763	ENSGACP00000018750
ENSMUSP00000033380	ENSGACP00000000372
ENSMUSP00000027697	ENSGACP00000014494
ENSMUSP00000030814	ENSGACP00000023747
ENSMUSP00000033755	ENSGACP00000004440
ENSMUSP00000033756	ENSGACP00000005070
ENSMUSP00000027538	ENSGACP00000002886
ENSMUSP00000033549	ENSGACP00000007201
ENSMUSP00000033549	ENSGACP00000024497
ENSMUSP00000026795	ENSGACP00000010311
ENSMUSP00000033341	ENSGACP00000020639
ENSMUSP00000103391	ENSGACP00000011727
ENSMUSP00000049070	ENSGACP00000006806
ENSMUSP00000082895	ENSGACP00000017136
ENSMUSP00000080832	ENSGACP00000005071
ENSMUSP00000033501	ENSGACP00000001491
ENSMUSP00000133245	ENSGACP00000000220
ENSMUSP00000021046	ENSGACP00000012914
ENSMUSP00000021062	ENSGACP00000009347
ENSMUSP00000021062	ENSGACP00000025450
ENSMUSP00000029541	ENSGACP00000024285
ENSMUSP00000025500	ENSGACP00000024263
ENSMUSP00000078971	ENSGACP00000023016
ENSMUSP00000079864	ENSGACP00000019572
ENSMUSP00000138944	ENSGACP00000014238
ENSMUSP00000036830	ENSGACP00000008454
ENSMUSP00000066839	ENSGACP00000008243
ENSMUSP00000002809	ENSGACP00000003473
ENSMUSP00000031795	ENSGACP00000006347
ENSMUSP00000001595	ENSGACP00000008366
ENSMUSP00000001595	ENSGACP00000011689
ENSMUSP00000072472	ENSGACP00000021542
ENSMUSP00000072472	ENSGACP00000012439
ENSMUSP00000077919	ENSGACP00000012414
ENSMUSP00000023807	ENSGACP00000000772
ENSMUSP00000023807	ENSGACP00000014142
ENSMUSP00000020704	ENSGACP00000006410
ENSMUSP00000020704	ENSGACP00000017305
ENSMUSP00000046610	ENSGACP00000018854
ENSMUSP00000046610	ENSGACP00000003269
ENSMUSP00000084091	ENSGACP00000004022
ENSMUSP00000092654	ENSGACP00000021129
ENSMUSP00000036227	ENSGACP00000021829
ENSMUSP00000036227	ENSGACP00000015846
ENSMUSP00000042410	ENSGACP00000013084
ENSMUSP00000031037	ENSGACP00000016079
ENSMUSP00000035257	ENSGACP00000003931
ENSMUSP00000005952	ENSGACP00000022235
ENSMUSP00000101768	ENSGACP00000018219
ENSMUSP00000010605	ENSGACP00000019166
ENSMUSP00000126137	ENSGACP00000008117
ENSMUSP00000026093	ENSGACP00000019859
ENSMUSP00000074864	ENSGACP00000005941
ENSMUSP00000047278	ENSGACP00000005138
ENSMUSP00000107444	ENSGACP00000025436
ENSMUSP00000064462	ENSGACP00000005837
ENSMUSP00000026427	ENSGACP00000012209
ENSMUSP00000026427	ENSGACP00000000820
ENSMUSP00000098548	ENSGACP00000023196
ENSMUSP00000098548	ENSGACP00000005211
ENSMUSP00000105212	ENSGACP00000013771
ENSMUSP00000105212	ENSGACP00000020523
ENSMUSP00000041897	ENSGACP00000008747
ENSMUSP00000043085	ENSGACP00000013296
ENSMUSP00000104533	ENSGACP00000027605
ENSMUSP00000046585	ENSGACP00000004758
ENSMUSP00000107347	ENSGACP00000003129
ENSMUSP00000031674	ENSGACP00000008282
ENSMUSP00000053238	ENSGACP00000007790
ENSMUSP00000053238	ENSGACP00000016640
ENSMUSP00000093141	ENSGACP00000025425
ENSMUSP00000030041	ENSGACP00000023045
ENSMUSP00000021689	ENSGACP00000011374
ENSMUSP00000021689	ENSGACP00000016639
ENSMUSP00000046216	ENSGACP00000017297
ENSMUSP00000121309	ENSGACP00000001068
ENSMUSP00000027226	ENSGACP00000008073
ENSMUSP00000081455	ENSGACP00000014609
ENSMUSP00000003438	ENSGACP00000010177
ENSMUSP00000030477	ENSGACP00000015729
ENSMUSP00000061390	ENSGACP00000010104
ENSMUSP00000110074	ENSGACP00000027541
ENSMUSP00000124473	ENSGACP00000020789
ENSMUSP00000124473	ENSGACP00000013293
ENSMUSP00000037576	ENSGACP00000017434
ENSMUSP00000037576	ENSGACP00000005074
ENSMUSP00000050730	ENSGACP00000011768
ENSMUSP00000124131	ENSGACP00000006905
ENSMUSP00000124131	ENSGACP00000022342
ENSMUSP00000044231	ENSGACP00000018068
ENSMUSP00000023486	ENSGACP00000007159
ENSMUSP00000023486	ENSGACP00000021629
ENSMUSP00000031729	ENSGACP00000001510
ENSMUSP00000031691	ENSGACP00000011518
ENSMUSP00000031690	ENSGACP00000011514
ENSMUSP00000042667	ENSGACP00000007653
ENSMUSP00000032376	ENSGACP00000005156
ENSMUSP00000127892	ENSGACP00000015987
ENSMUSP00000104878	ENSGACP00000005372
ENSMUSP00000063380	ENSGACP00000020863
ENSMUSP00000030376	ENSGACP00000006436
ENSMUSP00000053270	ENSGACP00000013194
ENSMUSP00000045973	ENSGACP00000012821
ENSMUSP00000036150	ENSGACP00000011152
ENSMUSP00000059026	ENSGACP00000011147
ENSMUSP00000125871	ENSGACP00000014281
ENSMUSP00000021714	ENSGACP00000006350
ENSMUSP00000036721	ENSGACP00000022338
ENSMUSP00000036721	ENSGACP00000014096
ENSMUSP00000102813	ENSGACP00000013148
ENSMUSP00000106963	ENSGACP00000020152
ENSMUSP00000085872	ENSGACP00000026379
ENSMUSP00000085872	ENSGACP00000015814
ENSMUSP00000021467	ENSGACP00000015693
ENSMUSP00000041173	ENSGACP00000018115
ENSMUSP00000024742	ENSGACP00000017867
ENSMUSP00000021004	ENSGACP00000007480
ENSMUSP00000111151	ENSGACP00000023702
ENSMUSP00000105350	ENSGACP00000008047
ENSMUSP00000037324	ENSGACP00000002773
ENSMUSP00000041294	ENSGACP00000009197
ENSMUSP00000020008	ENSGACP00000007682
ENSMUSP00000007257	ENSGACP00000003774
ENSMUSP00000109904	ENSGACP00000023139
ENSMUSP00000126340	ENSGACP00000003972
ENSMUSP00000122855	ENSGACP00000007261
ENSMUSP00000137256	ENSGACP00000011199
ENSMUSP00000090277	ENSGACP00000022041
ENSMUSP00000041790	ENSGACP00000022171
ENSMUSP00000058730	ENSGACP00000014617
ENSMUSP00000137517	ENSGACP00000023960
ENSMUSP00000028071	ENSGACP00000003253
ENSMUSP00000104311	ENSGACP00000025585
ENSMUSP00000031750	ENSGACP00000013823
ENSMUSP00000066894	ENSGACP00000000546
ENSMUSP00000030898	ENSGACP00000008541
ENSMUSP00000073246	ENSGACP00000021564
ENSMUSP00000092735	ENSGACP00000023933
ENSMUSP00000101903	ENSGACP00000014594
ENSMUSP00000071859	ENSGACP00000012065
ENSMUSP00000024832	ENSGACP00000002976
ENSMUSP00000070868	ENSGACP00000009782
ENSMUSP00000025718	ENSGACP00000014610
ENSMUSP00000102647	ENSGACP00000010870
ENSMUSP00000085683	ENSGACP00000017221
ENSMUSP00000042271	ENSGACP00000006610
ENSMUSP00000030212	ENSGACP00000024519
ENSMUSP00000030212	ENSGACP00000022977
ENSMUSP00000129800	ENSGACP00000002710
ENSMUSP00000028214	ENSGACP00000004756
ENSMUSP00000028214	ENSGACP00000024428
ENSMUSP00000034600	ENSGACP00000008120
ENSMUSP00000034600	ENSGACP00000026911
ENSMUSP00000066701	ENSGACP00000023362
ENSMUSP00000126826	ENSGACP00000009622
ENSMUSP00000062507	ENSGACP00000009627
ENSMUSP00000062507	ENSGACP00000026912
ENSMUSP00000110311	ENSGACP00000008126
ENSMUSP00000061470	ENSGACP00000012368
ENSMUSP00000046368	ENSGACP00000002501
ENSMUSP00000045409	ENSGACP00000024161
ENSMUSP00000128922	ENSGACP00000015186
ENSMUSP00000095845	ENSGACP00000019007
ENSMUSP00000054545	ENSGACP00000009364
ENSMUSP00000054545	ENSGACP00000022283
ENSMUSP00000019920	ENSGACP00000016040
ENSMUSP00000025208	ENSGACP00000027323
ENSMUSP00000048350	ENSGACP00000012004
ENSMUSP00000048350	ENSGACP00000008427
ENSMUSP00000053431	ENSGACP00000020774
ENSMUSP00000029850	ENSGACP00000019686
ENSMUSP00000052544	ENSGACP00000007393
ENSMUSP00000090567	ENSGACP00000014077
ENSMUSP00000090567	ENSGACP00000002623
ENSMUSP00000047888	ENSGACP00000015404
ENSMUSP00000047888	ENSGACP00000024486
ENSMUSP00000081664	ENSGACP00000018930
ENSMUSP00000081664	ENSGACP00000022151
ENSMUSP00000021066	ENSGACP00000024490
ENSMUSP00000021066	ENSGACP00000016156
ENSMUSP00000138618	ENSGACP00000014072
ENSMUSP00000082220	ENSGACP00000003890
ENSMUSP00000123078	ENSGACP00000008971
ENSMUSP00000123078	ENSGACP00000010715
ENSMUSP00000101700	ENSGACP00000009867
ENSMUSP00000040416	ENSGACP00000012507
ENSMUSP00000029575	ENSGACP00000018335
ENSMUSP00000028623	ENSGACP00000020593
ENSMUSP00000030643	ENSGACP00000003601
ENSMUSP00000076505	ENSGACP00000008287
ENSMUSP00000076505	ENSGACP00000003954
ENSMUSP00000022550	ENSGACP00000011110
ENSMUSP00000015256	ENSGACP00000008952
ENSMUSP00000019226	ENSGACP00000007269
ENSMUSP00000108302	ENSGACP00000018118
ENSMUSP00000084062	ENSGACP00000017819
ENSMUSP00000097909	ENSGACP00000011957
ENSMUSP00000065205	ENSGACP00000020024
ENSMUSP00000028362	ENSGACP00000020028
ENSMUSP00000027896	ENSGACP00000010507
ENSMUSP00000029307	ENSGACP00000015759
ENSMUSP00000029307	ENSGACP00000027242
ENSMUSP00000034883	ENSGACP00000006238
ENSMUSP00000054226	ENSGACP00000007062
ENSMUSP00000094076	ENSGACP00000006011
ENSMUSP00000106460	ENSGACP00000018621
ENSMUSP00000031868	ENSGACP00000025390
ENSMUSP00000029208	ENSGACP00000015595
ENSMUSP00000001122	ENSGACP00000027075
ENSMUSP00000001122	ENSGACP00000011371
ENSMUSP00000021161	ENSGACP00000014438
ENSMUSP00000021161	ENSGACP00000002482
ENSMUSP00000022040	ENSGACP00000010138
ENSMUSP00000129216	ENSGACP00000014484
ENSMUSP00000110348	ENSGACP00000007335
ENSMUSP00000095533	ENSGACP00000014770
ENSMUSP00000068716	ENSGACP00000010547
ENSMUSP00000091964	ENSGACP00000014826
ENSMUSP00000128308	ENSGACP00000007626
ENSMUSP00000003659	ENSGACP00000011322
ENSMUSP00000022213	ENSGACP00000021331
ENSMUSP00000022213	ENSGACP00000013049
ENSMUSP00000060441	ENSGACP00000014740
ENSMUSP00000057488	ENSGACP00000025750
ENSMUSP00000059654	ENSGACP00000019139
ENSMUSP00000040229	ENSGACP00000021558
ENSMUSP00000040229	ENSGACP00000025677
ENSMUSP00000031607	ENSGACP00000015799
ENSMUSP00000044627	ENSGACP00000011290
ENSMUSP00000025645	ENSGACP00000021467
ENSMUSP00000095169	ENSGACP00000006721
ENSMUSP00000095169	ENSGACP00000012822
ENSMUSP00000129378	ENSGACP00000022562
ENSMUSP00000088089	ENSGACP00000011924
ENSMUSP00000076751	ENSGACP00000008097
ENSMUSP00000076751	ENSGACP00000013458
ENSMUSP00000124179	ENSGACP00000018946
ENSMUSP00000130758	ENSGACP00000012763
ENSMUSP00000030080	ENSGACP00000023501
ENSMUSP00000084578	ENSGACP00000014637
ENSMUSP00000065679	ENSGACP00000017766
ENSMUSP00000101060	ENSGACP00000017720
ENSMUSP00000101060	ENSGACP00000023168
ENSMUSP00000043522	ENSGACP00000000388
ENSMUSP00000043522	ENSGACP00000010687
ENSMUSP00000060591	ENSGACP00000027546
ENSMUSP00000103897	ENSGACP00000022436
ENSMUSP00000136611	ENSGACP00000009783
ENSMUSP00000125580	ENSGACP00000013794
ENSMUSP00000125580	ENSGACP00000002583
ENSMUSP00000037867	ENSGACP00000008851
ENSMUSP00000049285	ENSGACP00000011962
ENSMUSP00000034698	ENSGACP00000013617
ENSMUSP00000034698	ENSGACP00000024845
ENSMUSP00000002837	ENSGACP00000007476
ENSMUSP00000132514	ENSGACP00000008862
ENSMUSP00000043210	ENSGACP00000002243
ENSMUSP00000100991	ENSGACP00000004347
ENSMUSP00000006027	ENSGACP00000024642
ENSMUSP00000036065	ENSGACP00000023961
ENSMUSP00000112662	ENSGACP00000010920
ENSMUSP00000020023	ENSGACP00000020256
ENSMUSP00000036726	ENSGACP00000018674
ENSMUSP00000041599	ENSGACP00000001541
ENSMUSP00000036110	ENSGACP00000025293
ENSMUSP00000059757	ENSGACP00000021244
ENSMUSP00000099509	ENSGACP00000015197
ENSMUSP00000000939	ENSGACP00000010883
ENSMUSP00000091769	ENSGACP00000016455
ENSMUSP00000028252	ENSGACP00000007247
ENSMUSP00000091011	ENSGACP00000008515
ENSMUSP00000091011	ENSGACP00000010891
ENSMUSP00000019456	ENSGACP00000005764
ENSMUSP00000034969	ENSGACP00000006690
ENSMUSP00000077899	ENSGACP00000027174
ENSMUSP00000031096	ENSGACP00000023717
ENSMUSP00000027053	ENSGACP00000003615
ENSMUSP00000122552	ENSGACP00000005917
ENSMUSP00000026027	ENSGACP00000024117
ENSMUSP00000017821	ENSGACP00000018050
ENSMUSP00000031309	ENSGACP00000018757
ENSMUSP00000028368	ENSGACP00000020047
ENSMUSP00000028368	ENSGACP00000007585
ENSMUSP00000137309	ENSGACP00000011922
ENSMUSP00000095103	ENSGACP00000003547
ENSMUSP00000043554	ENSGACP00000019183
ENSMUSP00000045150	ENSGACP00000002744
ENSMUSP00000023835	ENSGACP00000002016
ENSMUSP00000093229	ENSGACP00000010376
ENSMUSP00000093229	ENSGACP00000007930
ENSMUSP00000131010	ENSGACP00000025486
ENSMUSP00000131010	ENSGACP00000016795
ENSMUSP00000103366	ENSGACP00000015259
ENSMUSP00000038203	ENSGACP00000025138
ENSMUSP00000038203	ENSGACP00000011755
ENSMUSP00000031977	ENSGACP00000018076
ENSMUSP00000065770	ENSGACP00000008295
ENSMUSP00000113913	ENSGACP00000014107
ENSMUSP00000118911	ENSGACP00000006667
ENSMUSP00000109340	ENSGACP00000024356
ENSMUSP00000100028	ENSGACP00000011466
ENSMUSP00000114175	ENSGACP00000003847
ENSMUSP00000067541	ENSGACP00000021571
ENSMUSP00000031663	ENSGACP00000021553
ENSMUSP00000106317	ENSGACP00000023675
ENSMUSP00000106317	ENSGACP00000009161
ENSMUSP00000124417	ENSGACP00000023666
ENSMUSP00000064246	ENSGACP00000022606
ENSMUSP00000126281	ENSGACP00000003183
ENSMUSP00000126281	ENSGACP00000011082
ENSMUSP00000043222	ENSGACP00000018264
ENSMUSP00000126243	ENSGACP00000008056
ENSMUSP00000126243	ENSGACP00000009168
ENSMUSP00000105250	ENSGACP00000022048
ENSMUSP00000001280	ENSGACP00000016335
ENSMUSP00000075011	ENSGACP00000021346
ENSMUSP00000025197	ENSGACP00000005446
ENSMUSP00000128401	ENSGACP00000017279
ENSMUSP00000031354	ENSGACP00000006884
ENSMUSP00000110729	ENSGACP00000023755
ENSMUSP00000037487	ENSGACP00000002114
ENSMUSP00000029905	ENSGACP00000019214
ENSMUSP00000052989	ENSGACP00000023011
ENSMUSP00000018113	ENSGACP00000001216
ENSMUSP00000018113	ENSGACP00000001729
ENSMUSP00000129831	ENSGACP00000017178
ENSMUSP00000038833	ENSGACP00000021150
ENSMUSP00000019386	ENSGACP00000026689
ENSMUSP00000034792	ENSGACP00000012092
ENSMUSP00000099975	ENSGACP00000023826
ENSMUSP00000099975	ENSGACP00000021508
ENSMUSP00000007249	ENSGACP00000003882
ENSMUSP00000034697	ENSGACP00000008443
ENSMUSP00000034697	ENSGACP00000025295
ENSMUSP00000087394	ENSGACP00000015893
ENSMUSP00000087394	ENSGACP00000019478
ENSMUSP00000114404	ENSGACP00000012018
ENSMUSP00000114404	ENSGACP00000000954
ENSMUSP00000075992	ENSGACP00000003981
ENSMUSP00000099430	ENSGACP00000023947
ENSMUSP00000044457	ENSGACP00000019749
ENSMUSP00000036245	ENSGACP00000018081
ENSMUSP00000030289	ENSGACP00000009082
ENSMUSP00000039943	ENSGACP00000022777
ENSMUSP00000070554	ENSGACP00000018775
ENSMUSP00000000642	ENSGACP00000017417
ENSMUSP00000020277	ENSGACP00000021216
ENSMUSP00000051215	ENSGACP00000027504
ENSMUSP00000099984	ENSGACP00000005858
ENSMUSP00000017851	ENSGACP00000015141
ENSMUSP00000020027	ENSGACP00000005329
ENSMUSP00000051261	ENSGACP00000023030
ENSMUSP00000047547	ENSGACP00000013038
ENSMUSP00000028679	ENSGACP00000014266
ENSMUSP00000028679	ENSGACP00000021767
ENSMUSP00000098594	ENSGACP00000010282
ENSMUSP00000099716	ENSGACP00000018424
ENSMUSP00000099716	ENSGACP00000010363
ENSMUSP00000055308	ENSGACP00000015764
ENSMUSP00000055308	ENSGACP00000027003
ENSMUSP00000059420	ENSGACP00000022490
ENSMUSP00000100025	ENSGACP00000022529
ENSMUSP00000099572	ENSGACP00000014363
ENSMUSP00000099572	ENSGACP00000027136
ENSMUSP00000062924	ENSGACP00000018567
ENSMUSP00000057725	ENSGACP00000023567
ENSMUSP00000057725	ENSGACP00000024371
ENSMUSP00000056313	ENSGACP00000010873
ENSMUSP00000027373	ENSGACP00000005024
ENSMUSP00000061278	ENSGACP00000027593
ENSMUSP00000029355	ENSGACP00000013327
ENSMUSP00000029355	ENSGACP00000018279
ENSMUSP00000027534	ENSGACP00000006461
ENSMUSP00000041395	ENSGACP00000022880
ENSMUSP00000041395	ENSGACP00000024592
ENSMUSP00000006851	ENSGACP00000003771
ENSMUSP00000006851	ENSGACP00000002157
ENSMUSP00000101225	ENSGACP00000006853
ENSMUSP00000045527	ENSGACP00000002749
ENSMUSP00000021090	ENSGACP00000009150
ENSMUSP00000070413	ENSGACP00000013757
ENSMUSP00000126828	ENSGACP00000011965
ENSMUSP00000027151	ENSGACP00000008707
ENSMUSP00000085253	ENSGACP00000001910
ENSMUSP00000062771	ENSGACP00000009985
ENSMUSP00000114094	ENSGACP00000023614
ENSMUSP00000139310	ENSGACP00000020929
ENSMUSP00000096994	ENSGACP00000013315
ENSMUSP00000047126	ENSGACP00000008151
ENSMUSP00000070726	ENSGACP00000013188
ENSMUSP00000025695	ENSGACP00000026173
ENSMUSP00000002839	ENSGACP00000016187
ENSMUSP00000124370	ENSGACP00000014581
ENSMUSP00000039632	ENSGACP00000019677
ENSMUSP00000038013	ENSGACP00000004083
ENSMUSP00000038013	ENSGACP00000005781
ENSMUSP00000020411	ENSGACP00000014663
ENSMUSP00000109915	ENSGACP00000013881
ENSMUSP00000053175	ENSGACP00000014852
ENSMUSP00000033805	ENSGACP00000024470
ENSMUSP00000122395	ENSGACP00000018462
ENSMUSP00000016471	ENSGACP00000023022
ENSMUSP00000033826	ENSGACP00000020220
ENSMUSP00000047353	ENSGACP00000026953
ENSMUSP00000047353	ENSGACP00000001525
ENSMUSP00000034983	ENSGACP00000020796
ENSMUSP00000027863	ENSGACP00000018045
ENSMUSP00000027863	ENSGACP00000020202
ENSMUSP00000138773	ENSGACP00000019892
ENSMUSP00000023295	ENSGACP00000011155
ENSMUSP00000127784	ENSGACP00000020784
ENSMUSP00000127784	ENSGACP00000016165
ENSMUSP00000074198	ENSGACP00000014657
ENSMUSP00000027498	ENSGACP00000020761
ENSMUSP00000018353	ENSGACP00000000023
ENSMUSP00000018476	ENSGACP00000004790
ENSMUSP00000101517	ENSGACP00000010121
ENSMUSP00000101517	ENSGACP00000009597
ENSMUSP00000019708	ENSGACP00000011075
ENSMUSP00000083281	ENSGACP00000012573
ENSMUSP00000106709	ENSGACP00000000936
ENSMUSP00000125268	ENSGACP00000018533
ENSMUSP00000125268	ENSGACP00000000313
ENSMUSP00000021971	ENSGACP00000022262
ENSMUSP00000025732	ENSGACP00000007179
ENSMUSP00000050329	ENSGACP00000017069
ENSMUSP00000035222	ENSGACP00000001537
ENSMUSP00000048124	ENSGACP00000013067
ENSMUSP00000044836	ENSGACP00000007024
ENSMUSP00000025077	ENSGACP00000002168
ENSMUSP00000113429	ENSGACP00000021273
ENSMUSP00000031229	ENSGACP00000019076
ENSMUSP00000020643	ENSGACP00000024268
ENSMUSP00000006750	ENSGACP00000012836
ENSMUSP00000006750	ENSGACP00000009393
ENSMUSP00000133474	ENSGACP00000017596
ENSMUSP00000075174	ENSGACP00000024684
ENSMUSP00000012161	ENSGACP00000018570
ENSMUSP00000109271	ENSGACP00000026977
ENSMUSP00000103362	ENSGACP00000007863
ENSMUSP00000038181	ENSGACP00000017301
ENSMUSP00000033070	ENSGACP00000019702
ENSMUSP00000113390	ENSGACP00000004232
ENSMUSP00000077019	ENSGACP00000006403
ENSMUSP00000059501	ENSGACP00000017980
ENSMUSP00000021273	ENSGACP00000026819
ENSMUSP00000059389	ENSGACP00000023413
ENSMUSP00000023487	ENSGACP00000027353
ENSMUSP00000026416	ENSGACP00000000699
ENSMUSP00000118743	ENSGACP00000004151
ENSMUSP00000021930	ENSGACP00000023997
ENSMUSP00000059419	ENSGACP00000010622
ENSMUSP00000026011	ENSGACP00000004019
ENSMUSP00000031367	ENSGACP00000016125
ENSMUSP00000129239	ENSGACP00000014496
ENSMUSP00000085728	ENSGACP00000018285
ENSMUSP00000085728	ENSGACP00000005651
ENSMUSP00000023616	ENSGACP00000019208
ENSMUSP00000006578	ENSGACP00000026444
ENSMUSP00000006578	ENSGACP00000023425
ENSMUSP00000023334	ENSGACP00000014984
ENSMUSP00000023334	ENSGACP00000026896
ENSMUSP00000034510	ENSGACP00000016192
ENSMUSP00000034510	ENSGACP00000027292
ENSMUSP00000026254	ENSGACP00000019290
ENSMUSP00000100006	ENSGACP00000022105
ENSMUSP00000111381	ENSGACP00000024689
ENSMUSP00000039728	ENSGACP00000001742
ENSMUSP00000039728	ENSGACP00000005540
ENSMUSP00000103817	ENSGACP00000021178
ENSMUSP00000058968	ENSGACP00000011308
ENSMUSP00000084427	ENSGACP00000018744
ENSMUSP00000021097	ENSGACP00000017560
ENSMUSP00000025279	ENSGACP00000022840
ENSMUSP00000095953	ENSGACP00000016689
ENSMUSP00000030443	ENSGACP00000018236
ENSMUSP00000073664	ENSGACP00000012510
ENSMUSP00000103608	ENSGACP00000016479
ENSMUSP00000039810	ENSGACP00000003484
ENSMUSP00000120421	ENSGACP00000018708
ENSMUSP00000005651	ENSGACP00000010198
ENSMUSP00000022009	ENSGACP00000020504
ENSMUSP00000027775	ENSGACP00000019135
ENSMUSP00000006669	ENSGACP00000006442
ENSMUSP00000019721	ENSGACP00000008923
ENSMUSP00000105348	ENSGACP00000014890
ENSMUSP00000085695	ENSGACP00000013221
ENSMUSP00000023344	ENSGACP00000012239
ENSMUSP00000111327	ENSGACP00000000363
ENSMUSP00000031680	ENSGACP00000000841
ENSMUSP00000027505	ENSGACP00000014629
ENSMUSP00000062593	ENSGACP00000004599
ENSMUSP00000079226	ENSGACP00000001097
ENSMUSP00000035902	ENSGACP00000003493
ENSMUSP00000105822	ENSGACP00000003037
ENSMUSP00000129922	ENSGACP00000007881
ENSMUSP00000037699	ENSGACP00000009707
ENSMUSP00000111939	ENSGACP00000000594
ENSMUSP00000056481	ENSGACP00000020169
ENSMUSP00000061229	ENSGACP00000004030
ENSMUSP00000040176	ENSGACP00000017015
ENSMUSP00000040176	ENSGACP00000000088
ENSMUSP00000042701	ENSGACP00000021696
ENSMUSP00000038056	ENSGACP00000013298
ENSMUSP00000081941	ENSGACP00000006321
ENSMUSP00000099723	ENSGACP00000014620
ENSMUSP00000023958	ENSGACP00000013026
ENSMUSP00000102782	ENSGACP00000024852
ENSMUSP00000029444	ENSGACP00000006576
ENSMUSP00000102352	ENSGACP00000020648
ENSMUSP00000058020	ENSGACP00000021822
ENSMUSP00000107381	ENSGACP00000017880
ENSMUSP00000095320	ENSGACP00000002740
ENSMUSP00000019063	ENSGACP00000025449
ENSMUSP00000029377	ENSGACP00000008433
ENSMUSP00000053384	ENSGACP00000027200
ENSMUSP00000053384	ENSGACP00000015452
ENSMUSP00000107447	ENSGACP00000010991
ENSMUSP00000129861	ENSGACP00000010960
ENSMUSP00000072074	ENSGACP00000022519
ENSMUSP00000072074	ENSGACP00000016643
ENSMUSP00000032151	ENSGACP00000004443
ENSMUSP00000032151	ENSGACP00000015655
ENSMUSP00000037042	ENSGACP00000014318
ENSMUSP00000069616	ENSGACP00000023964
ENSMUSP00000001484	ENSGACP00000005023
ENSMUSP00000046787	ENSGACP00000007470
ENSMUSP00000014673	ENSGACP00000008374
ENSMUSP00000023750	ENSGACP00000012323
ENSMUSP00000023750	ENSGACP00000000795
ENSMUSP00000023225	ENSGACP00000006963
ENSMUSP00000020446	ENSGACP00000025485
ENSMUSP00000062584	ENSGACP00000019319
ENSMUSP00000003643	ENSGACP00000026643
ENSMUSP00000003643	ENSGACP00000016500
ENSMUSP00000109931	ENSGACP00000015626
ENSMUSP00000109931	ENSGACP00000027248
ENSMUSP00000137837	ENSGACP00000026577
ENSMUSP00000029684	ENSGACP00000004344
ENSMUSP00000035898	ENSGACP00000008376
ENSMUSP00000035898	ENSGACP00000021839
ENSMUSP00000078808	ENSGACP00000019024
ENSMUSP00000044660	ENSGACP00000026021
ENSMUSP00000044660	ENSGACP00000011216
ENSMUSP00000106567	ENSGACP00000018252
ENSMUSP00000092988	ENSGACP00000018145
ENSMUSP00000037107	ENSGACP00000015136
ENSMUSP00000004381	ENSGACP00000013136
ENSMUSP00000093469	ENSGACP00000001739
ENSMUSP00000101999	ENSGACP00000017767
ENSMUSP00000101999	ENSGACP00000025597
ENSMUSP00000039416	ENSGACP00000019584
ENSMUSP00000053766	ENSGACP00000002920
ENSMUSP00000072438	ENSGACP00000006170
ENSMUSP00000089958	ENSGACP00000010967
ENSMUSP00000033430	ENSGACP00000024788
ENSMUSP00000123514	ENSGACP00000012622
ENSMUSP00000050199	ENSGACP00000025282
ENSMUSP00000064808	ENSGACP00000025134
ENSMUSP00000031055	ENSGACP00000005951
ENSMUSP00000061704	ENSGACP00000011391
ENSMUSP00000024958	ENSGACP00000007695
ENSMUSP00000024958	ENSGACP00000022143
ENSMUSP00000076130	ENSGACP00000018222
ENSMUSP00000130004	ENSGACP00000007366
ENSMUSP00000056967	ENSGACP00000007268
ENSMUSP00000056967	ENSGACP00000003320
ENSMUSP00000034090	ENSGACP00000022052
ENSMUSP00000038091	ENSGACP00000016423
ENSMUSP00000082004	ENSGACP00000006341
ENSMUSP00000112262	ENSGACP00000025143
ENSMUSP00000136950	ENSGACP00000016788
ENSMUSP00000047480	ENSGACP00000009357
ENSMUSP00000047480	ENSGACP00000019831
ENSMUSP00000018614	ENSGACP00000027367
ENSMUSP00000018614	ENSGACP00000001479
ENSMUSP00000035155	ENSGACP00000004908
ENSMUSP00000035155	ENSGACP00000018138
ENSMUSP00000103958	ENSGACP00000014833
ENSMUSP00000036438	ENSGACP00000017486
ENSMUSP00000099652	ENSGACP00000020545
ENSMUSP00000099652	ENSGACP00000008214
ENSMUSP00000082777	ENSGACP00000015883
ENSMUSP00000031455	ENSGACP00000022168
ENSMUSP00000050061	ENSGACP00000003217
ENSMUSP00000124258	ENSGACP00000011271
ENSMUSP00000093911	ENSGACP00000019889
ENSMUSP00000046906	ENSGACP00000008823
ENSMUSP00000062231	ENSGACP00000019530
ENSMUSP00000029812	ENSGACP00000022290
ENSMUSP00000107512	ENSGACP00000001732
ENSMUSP00000092355	ENSGACP00000012747
ENSMUSP00000025867	ENSGACP00000026471
ENSMUSP00000021050	ENSGACP00000016398
ENSMUSP00000021050	ENSGACP00000025666
ENSMUSP00000073228	ENSGACP00000008646
ENSMUSP00000133515	ENSGACP00000000374
ENSMUSP00000025002	ENSGACP00000024992
ENSMUSP00000021155	ENSGACP00000002945
ENSMUSP00000099676	ENSGACP00000003232
ENSMUSP00000042063	ENSGACP00000004357
ENSMUSP00000078572	ENSGACP00000014598
ENSMUSP00000080548	ENSGACP00000000429
ENSMUSP00000076437	ENSGACP00000003603
ENSMUSP00000112836	ENSGACP00000016997
ENSMUSP00000100008	ENSGACP00000009028
ENSMUSP00000072852	ENSGACP00000016895
ENSMUSP00000072852	ENSGACP00000004524
ENSMUSP00000031709	ENSGACP00000011420
ENSMUSP00000022262	ENSGACP00000015381
ENSMUSP00000055562	ENSGACP00000026642
ENSMUSP00000127149	ENSGACP00000007315
ENSMUSP00000034547	ENSGACP00000026664
ENSMUSP00000110434	ENSGACP00000009877
ENSMUSP00000084430	ENSGACP00000026991
ENSMUSP00000068178	ENSGACP00000009569
ENSMUSP00000045637	ENSGACP00000004606
ENSMUSP00000048719	ENSGACP00000006381
ENSMUSP00000048719	ENSGACP00000013712
ENSMUSP00000095420	ENSGACP00000005279
ENSMUSP00000095420	ENSGACP00000023917
ENSMUSP00000023550	ENSGACP00000001625
ENSMUSP00000028392	ENSGACP00000010844
ENSMUSP00000086422	ENSGACP00000004840
ENSMUSP00000026624	ENSGACP00000003120
ENSMUSP00000110373	ENSGACP00000022763
ENSMUSP00000025989	ENSGACP00000004093
ENSMUSP00000113782	ENSGACP00000002947
ENSMUSP00000021443	ENSGACP00000018197
ENSMUSP00000021443	ENSGACP00000008589
ENSMUSP00000071578	ENSGACP00000006210
ENSMUSP00000120531	ENSGACP00000023740
ENSMUSP00000039737	ENSGACP00000011462
ENSMUSP00000039737	ENSGACP00000022643
ENSMUSP00000099399	ENSGACP00000020308
ENSMUSP00000099399	ENSGACP00000011353
ENSMUSP00000015137	ENSGACP00000011634
ENSMUSP00000015137	ENSGACP00000027095
ENSMUSP00000050087	ENSGACP00000025278
ENSMUSP00000050087	ENSGACP00000021615
ENSMUSP00000032272	ENSGACP00000025981
ENSMUSP00000108593	ENSGACP00000023459
ENSMUSP00000019333	ENSGACP00000027051
ENSMUSP00000046467	ENSGACP00000012605
ENSMUSP00000114843	ENSGACP00000024753
ENSMUSP00000002259	ENSGACP00000024433
ENSMUSP00000030285	ENSGACP00000014621
ENSMUSP00000087257	ENSGACP00000013009
ENSMUSP00000036289	ENSGACP00000022379
ENSMUSP00000028844	ENSGACP00000021782
ENSMUSP00000031530	ENSGACP00000022778
ENSMUSP00000040524	ENSGACP00000013915
ENSMUSP00000047402	ENSGACP00000015432
ENSMUSP00000047402	ENSGACP00000012755
ENSMUSP00000038373	ENSGACP00000002942
ENSMUSP00000105245	ENSGACP00000006413
ENSMUSP00000105245	ENSGACP00000010251
ENSMUSP00000026662	ENSGACP00000019004
ENSMUSP00000026662	ENSGACP00000013377
ENSMUSP00000022952	ENSGACP00000004612
ENSMUSP00000055486	ENSGACP00000026616
ENSMUSP00000025642	ENSGACP00000023748
ENSMUSP00000081572	ENSGACP00000020419
ENSMUSP00000069578	ENSGACP00000009662
ENSMUSP00000127071	ENSGACP00000019565
ENSMUSP00000104725	ENSGACP00000001904
ENSMUSP00000001079	ENSGACP00000022127
ENSMUSP00000045955	ENSGACP00000003772
ENSMUSP00000035823	ENSGACP00000025824
ENSMUSP00000095702	ENSGACP00000024300
ENSMUSP00000095702	ENSGACP00000023427
ENSMUSP00000118474	ENSGACP00000024339
ENSMUSP00000026750	ENSGACP00000007216
ENSMUSP00000026750	ENSGACP00000026945
ENSMUSP00000030645	ENSGACP00000012547
ENSMUSP00000030627	ENSGACP00000009785
ENSMUSP00000130767	ENSGACP00000023502
ENSMUSP00000024721	ENSGACP00000013074
ENSMUSP00000078547	ENSGACP00000002199
ENSMUSP00000034817	ENSGACP00000022362
ENSMUSP00000125932	ENSGACP00000009795
ENSMUSP00000029674	ENSGACP00000015936
ENSMUSP00000076115	ENSGACP00000008992
ENSMUSP00000076115	ENSGACP00000023708
ENSMUSP00000029673	ENSGACP00000015930
ENSMUSP00000029673	ENSGACP00000005975
ENSMUSP00000029566	ENSGACP00000015910
ENSMUSP00000029566	ENSGACP00000005980
ENSMUSP00000033532	ENSGACP00000024782
ENSMUSP00000044128	ENSGACP00000003796
ENSMUSP00000051479	ENSGACP00000027413
ENSMUSP00000060749	ENSGACP00000018796
ENSMUSP00000136054	ENSGACP00000020153
ENSMUSP00000110435	ENSGACP00000009853
ENSMUSP00000088098	ENSGACP00000019566
ENSMUSP00000134205	ENSGACP00000004645
ENSMUSP00000036749	ENSGACP00000009814
ENSMUSP00000036749	ENSGACP00000011993
ENSMUSP00000078245	ENSGACP00000007758
ENSMUSP00000031002	ENSGACP00000025502
ENSMUSP00000095949	ENSGACP00000015208
ENSMUSP00000021617	ENSGACP00000018017
ENSMUSP00000020551	ENSGACP00000018922
ENSMUSP00000087810	ENSGACP00000005104
ENSMUSP00000087810	ENSGACP00000003471
ENSMUSP00000017552	ENSGACP00000012280
ENSMUSP00000077438	ENSGACP00000001586
ENSMUSP00000077438	ENSGACP00000019536
ENSMUSP00000110371	ENSGACP00000005344
ENSMUSP00000078690	ENSGACP00000003851
ENSMUSP00000125857	ENSGACP00000018443
ENSMUSP00000005233	ENSGACP00000008154
ENSMUSP00000098056	ENSGACP00000012546
ENSMUSP00000034093	ENSGACP00000005836
ENSMUSP00000113840	ENSGACP00000005799
ENSMUSP00000037079	ENSGACP00000008689
ENSMUSP00000125335	ENSGACP00000025467
ENSMUSP00000106770	ENSGACP00000013047
ENSMUSP00000066977	ENSGACP00000012044
ENSMUSP00000045454	ENSGACP00000007457
ENSMUSP00000045454	ENSGACP00000002040
ENSMUSP00000109203	ENSGACP00000024087
ENSMUSP00000035437	ENSGACP00000025126
ENSMUSP00000105915	ENSGACP00000022272
ENSMUSP00000135500	ENSGACP00000011182
ENSMUSP00000006825	ENSGACP00000010237
ENSMUSP00000101184	ENSGACP00000013685
ENSMUSP00000105790	ENSGACP00000017217
ENSMUSP00000105790	ENSGACP00000006457
ENSMUSP00000042155	ENSGACP00000016787
ENSMUSP00000007444	ENSGACP00000012903
ENSMUSP00000027185	ENSGACP00000018709
ENSMUSP00000034049	ENSGACP00000023430
ENSMUSP00000029486	ENSGACP00000015267
ENSMUSP00000029486	ENSGACP00000010388
ENSMUSP00000075990	ENSGACP00000024908
ENSMUSP00000069429	ENSGACP00000015998
ENSMUSP00000069429	ENSGACP00000001485
ENSMUSP00000029740	ENSGACP00000015663
ENSMUSP00000023531	ENSGACP00000026410
ENSMUSP00000034629	ENSGACP00000026983
ENSMUSP00000005256	ENSGACP00000007903
ENSMUSP00000005256	ENSGACP00000009270
ENSMUSP00000004673	ENSGACP00000025026
ENSMUSP00000044430	ENSGACP00000000613
ENSMUSP00000066741	ENSGACP00000008010
ENSMUSP00000066741	ENSGACP00000013580
ENSMUSP00000105926	ENSGACP00000006292
ENSMUSP00000129278	ENSGACP00000012210
ENSMUSP00000099907	ENSGACP00000015315
ENSMUSP00000025224	ENSGACP00000027359
ENSMUSP00000028787	ENSGACP00000023147
ENSMUSP00000093908	ENSGACP00000014149
ENSMUSP00000129522	ENSGACP00000003403
ENSMUSP00000118179	ENSGACP00000023466
ENSMUSP00000120830	ENSGACP00000005819
ENSMUSP00000120830	ENSGACP00000026045
ENSMUSP00000005336	ENSGACP00000026515
ENSMUSP00000087073	ENSGACP00000011279
ENSMUSP00000006367	ENSGACP00000018915
ENSMUSP00000006367	ENSGACP00000013658
ENSMUSP00000059720	ENSGACP00000020289
ENSMUSP00000030475	ENSGACP00000020594
ENSMUSP00000028034	ENSGACP00000005330
ENSMUSP00000079692	ENSGACP00000015126
ENSMUSP00000129122	ENSGACP00000025361
ENSMUSP00000121775	ENSGACP00000005289
ENSMUSP00000121775	ENSGACP00000011803
ENSMUSP00000138370	ENSGACP00000013332
ENSMUSP00000138370	ENSGACP00000018278
ENSMUSP00000055447	ENSGACP00000020304
ENSMUSP00000114458	ENSGACP00000000638
ENSMUSP00000035918	ENSGACP00000000642
ENSMUSP00000024594	ENSGACP00000007669
ENSMUSP00000068690	ENSGACP00000013678
ENSMUSP00000041307	ENSGACP00000020956
ENSMUSP00000056378	ENSGACP00000012102
ENSMUSP00000019362	ENSGACP00000025556
ENSMUSP00000034566	ENSGACP00000014239
ENSMUSP00000090568	ENSGACP00000008184
ENSMUSP00000053783	ENSGACP00000023437
ENSMUSP00000038662	ENSGACP00000012363
ENSMUSP00000002572	ENSGACP00000016562
ENSMUSP00000002572	ENSGACP00000025075
ENSMUSP00000102685	ENSGACP00000004707
ENSMUSP00000088179	ENSGACP00000006961
ENSMUSP00000114974	ENSGACP00000009716
ENSMUSP00000018698	ENSGACP00000025630
ENSMUSP00000114159	ENSGACP00000021342
ENSMUSP00000026328	ENSGACP00000027345
ENSMUSP00000076336	ENSGACP00000010866
ENSMUSP00000123700	ENSGACP00000026575
ENSMUSP00000102926	ENSGACP00000019225
ENSMUSP00000038916	ENSGACP00000011106
ENSMUSP00000098701	ENSGACP00000018513
ENSMUSP00000098701	ENSGACP00000020555
ENSMUSP00000104641	ENSGACP00000027415
ENSMUSP00000028815	ENSGACP00000007508
ENSMUSP00000026084	ENSGACP00000002813
ENSMUSP00000052202	ENSGACP00000015886
ENSMUSP00000048119	ENSGACP00000021636
ENSMUSP00000132547	ENSGACP00000013569
ENSMUSP00000132547	ENSGACP00000020509
ENSMUSP00000029611	ENSGACP00000023070
ENSMUSP00000136280	ENSGACP00000017218
ENSMUSP00000136280	ENSGACP00000007854
ENSMUSP00000054385	ENSGACP00000007778
ENSMUSP00000120125	ENSGACP00000023303
ENSMUSP00000120125	ENSGACP00000026973
ENSMUSP00000039648	ENSGACP00000006796
ENSMUSP00000104273	ENSGACP00000025651
ENSMUSP00000112685	ENSGACP00000006741
ENSMUSP00000059896	ENSGACP00000010343
ENSMUSP00000020106	ENSGACP00000014020
ENSMUSP00000035512	ENSGACP00000005290
ENSMUSP00000106163	ENSGACP00000005684
ENSMUSP00000025377	ENSGACP00000024380
ENSMUSP00000020316	ENSGACP00000000783
ENSMUSP00000033939	ENSGACP00000005440
ENSMUSP00000026217	ENSGACP00000005520
ENSMUSP00000026217	ENSGACP00000008884
ENSMUSP00000025946	ENSGACP00000020277
ENSMUSP00000076886	ENSGACP00000024870
ENSMUSP00000073105	ENSGACP00000014662
ENSMUSP00000035326	ENSGACP00000011201
ENSMUSP00000033010	ENSGACP00000018511
ENSMUSP00000128703	ENSGACP00000011389
ENSMUSP00000128703	ENSGACP00000020478
ENSMUSP00000128464	ENSGACP00000020888
ENSMUSP00000020158	ENSGACP00000014622
ENSMUSP00000018005	ENSGACP00000014242
ENSMUSP00000035214	ENSGACP00000005097
ENSMUSP00000109253	ENSGACP00000007882
ENSMUSP00000030136	ENSGACP00000011600
ENSMUSP00000018755	ENSGACP00000027587
ENSMUSP00000116200	ENSGACP00000014631
ENSMUSP00000023884	ENSGACP00000007002
ENSMUSP00000065544	ENSGACP00000006108
ENSMUSP00000065544	ENSGACP00000006862
ENSMUSP00000045945	ENSGACP00000006821
ENSMUSP00000035112	ENSGACP00000004406
ENSMUSP00000029770	ENSGACP00000000106
ENSMUSP00000021666	ENSGACP00000013692
ENSMUSP00000027251	ENSGACP00000003807
ENSMUSP00000024749	ENSGACP00000011883
ENSMUSP00000022172	ENSGACP00000013233
ENSMUSP00000024786	ENSGACP00000000468
ENSMUSP00000076864	ENSGACP00000013704
ENSMUSP00000044938	ENSGACP00000004476
ENSMUSP00000044938	ENSGACP00000015723
ENSMUSP00000031533	ENSGACP00000025000
ENSMUSP00000064758	ENSGACP00000013789
ENSMUSP00000064758	ENSGACP00000025896
ENSMUSP00000021466	ENSGACP00000015687
ENSMUSP00000025668	ENSGACP00000022513
ENSMUSP00000029752	ENSGACP00000015580
ENSMUSP00000110401	ENSGACP00000005375
ENSMUSP00000030221	ENSGACP00000001152
ENSMUSP00000044955	ENSGACP00000006366
ENSMUSP00000044955	ENSGACP00000022518
ENSMUSP00000099851	ENSGACP00000009074
ENSMUSP00000099851	ENSGACP00000021387
ENSMUSP00000042177	ENSGACP00000019159
ENSMUSP00000040126	ENSGACP00000010863
ENSMUSP00000080111	ENSGACP00000027396
ENSMUSP00000130957	ENSGACP00000012339
ENSMUSP00000053408	ENSGACP00000025248
ENSMUSP00000020378	ENSGACP00000019354
ENSMUSP00000102014	ENSGACP00000020574
ENSMUSP00000102014	ENSGACP00000003950
ENSMUSP00000130604	ENSGACP00000009014
ENSMUSP00000038361	ENSGACP00000022282
ENSMUSP00000038361	ENSGACP00000009385
ENSMUSP00000057282	ENSGACP00000014205
ENSMUSP00000019997	ENSGACP00000013966
ENSMUSP00000016033	ENSGACP00000000877
ENSMUSP00000096972	ENSGACP00000024135
ENSMUSP00000113042	ENSGACP00000007039
ENSMUSP00000032705	ENSGACP00000019633
ENSMUSP00000107492	ENSGACP00000007368
ENSMUSP00000003843	ENSGACP00000008982
ENSMUSP00000008907	ENSGACP00000010947
ENSMUSP00000023356	ENSGACP00000023693
ENSMUSP00000044624	ENSGACP00000022054
ENSMUSP00000044624	ENSGACP00000002594
ENSMUSP00000045676	ENSGACP00000013415
ENSMUSP00000097100	ENSGACP00000017500
ENSMUSP00000026150	ENSGACP00000000325
ENSMUSP00000026150	ENSGACP00000009862
ENSMUSP00000019939	ENSGACP00000011786
ENSMUSP00000021246	ENSGACP00000005151
ENSMUSP00000066244	ENSGACP00000007825
ENSMUSP00000090335	ENSGACP00000014481
ENSMUSP00000088271	ENSGACP00000002697
ENSMUSP00000020461	ENSGACP00000002639
ENSMUSP00000052863	ENSGACP00000026012
ENSMUSP00000038110	ENSGACP00000009143
ENSMUSP00000108841	ENSGACP00000014423
ENSMUSP00000023289	ENSGACP00000016336
ENSMUSP00000071933	ENSGACP00000003094
ENSMUSP00000032413	ENSGACP00000025223
ENSMUSP00000114272	ENSGACP00000014464
ENSMUSP00000094916	ENSGACP00000000471
ENSMUSP00000108948	ENSGACP00000015660
ENSMUSP00000111405	ENSGACP00000016881
ENSMUSP00000081714	ENSGACP00000020615
ENSMUSP00000081714	ENSGACP00000008863
ENSMUSP00000060255	ENSGACP00000014873
ENSMUSP00000056147	ENSGACP00000003060
ENSMUSP00000101914	ENSGACP00000009739
ENSMUSP00000064128	ENSGACP00000023304
ENSMUSP00000050246	ENSGACP00000012314
ENSMUSP00000062016	ENSGACP00000025167
ENSMUSP00000009798	ENSGACP00000006886
ENSMUSP00000034802	ENSGACP00000006855
ENSMUSP00000034802	ENSGACP00000017577
ENSMUSP00000056872	ENSGACP00000010936
ENSMUSP00000020767	ENSGACP00000002447
ENSMUSP00000062078	ENSGACP00000003793
ENSMUSP00000033938	ENSGACP00000005399
ENSMUSP00000000811	ENSGACP00000015807
ENSMUSP00000133065	ENSGACP00000009981
ENSMUSP00000116130	ENSGACP00000004692
ENSMUSP00000056099	ENSGACP00000014168
ENSMUSP00000040505	ENSGACP00000013281
ENSMUSP00000060424	ENSGACP00000005249
ENSMUSP00000025944	ENSGACP00000020286
ENSMUSP00000129772	ENSGACP00000022867
ENSMUSP00000125840	ENSGACP00000011430
ENSMUSP00000125840	ENSGACP00000017008
ENSMUSP00000052776	ENSGACP00000000803
ENSMUSP00000042004	ENSGACP00000010141
ENSMUSP00000042004	ENSGACP00000001303
ENSMUSP00000025850	ENSGACP00000022534
ENSMUSP00000031017	ENSGACP00000017126
ENSMUSP00000003640	ENSGACP00000012932
ENSMUSP00000021674	ENSGACP00000013845
ENSMUSP00000021674	ENSGACP00000013876
ENSMUSP00000021674	ENSGACP00000010100
ENSMUSP00000106906	ENSGACP00000027536
ENSMUSP00000080325	ENSGACP00000021530
ENSMUSP00000044276	ENSGACP00000027426
ENSMUSP00000027247	ENSGACP00000001069
ENSMUSP00000135516	ENSGACP00000017727
ENSMUSP00000135516	ENSGACP00000005203
ENSMUSP00000080219	ENSGACP00000013382
ENSMUSP00000080219	ENSGACP00000024818
ENSMUSP00000110414	ENSGACP00000022797
ENSMUSP00000108090	ENSGACP00000027343
ENSMUSP00000111963	ENSGACP00000014685
ENSMUSP00000111963	ENSGACP00000015178
ENSMUSP00000054338	ENSGACP00000018151
ENSMUSP00000054338	ENSGACP00000003415
ENSMUSP00000017974	ENSGACP00000011552
ENSMUSP00000028259	ENSGACP00000007327
ENSMUSP00000098099	ENSGACP00000000902
ENSMUSP00000058348	ENSGACP00000012298
ENSMUSP00000058348	ENSGACP00000022376
ENSMUSP00000061517	ENSGACP00000025154
ENSMUSP00000054141	ENSGACP00000003027
ENSMUSP00000129418	ENSGACP00000021850
ENSMUSP00000057721	ENSGACP00000010964
ENSMUSP00000057040	ENSGACP00000019111
ENSMUSP00000061643	ENSGACP00000013243
ENSMUSP00000034240	ENSGACP00000023232
ENSMUSP00000004294	ENSGACP00000011378
ENSMUSP00000137931	ENSGACP00000006409
ENSMUSP00000055599	ENSGACP00000010278
ENSMUSP00000108260	ENSGACP00000019737
ENSMUSP00000132501	ENSGACP00000000127
ENSMUSP00000012921	ENSGACP00000010847
ENSMUSP00000002172	ENSGACP00000018650
ENSMUSP00000088263	ENSGACP00000004819
ENSMUSP00000077466	ENSGACP00000018977
ENSMUSP00000104342	ENSGACP00000014316
ENSMUSP00000132519	ENSGACP00000009863
ENSMUSP00000132519	ENSGACP00000008995
ENSMUSP00000050275	ENSGACP00000011352
ENSMUSP00000017090	ENSGACP00000011788
ENSMUSP00000099324	ENSGACP00000005480
ENSMUSP00000086835	ENSGACP00000006126
ENSMUSP00000075655	ENSGACP00000007811
ENSMUSP00000037109	ENSGACP00000008814
ENSMUSP00000001080	ENSGACP00000024276
ENSMUSP00000139117	ENSGACP00000014013
ENSMUSP00000045478	ENSGACP00000010628
ENSMUSP00000045478	ENSGACP00000004594
ENSMUSP00000022782	ENSGACP00000025384
ENSMUSP00000114026	ENSGACP00000019651
ENSMUSP00000022916	ENSGACP00000013754
ENSMUSP00000054134	ENSGACP00000015038
ENSMUSP00000079395	ENSGACP00000011811
ENSMUSP00000127109	ENSGACP00000006703
ENSMUSP00000111269	ENSGACP00000017237
ENSMUSP00000000828	ENSGACP00000014371
ENSMUSP00000038369	ENSGACP00000001362
ENSMUSP00000063264	ENSGACP00000026511
ENSMUSP00000063264	ENSGACP00000013426
ENSMUSP00000019050	ENSGACP00000027588
ENSMUSP00000055297	ENSGACP00000014943
ENSMUSP00000021940	ENSGACP00000022210
ENSMUSP00000117200	ENSGACP00000007115
ENSMUSP00000117200	ENSGACP00000022138
ENSMUSP00000034308	ENSGACP00000003099
ENSMUSP00000029824	ENSGACP00000007844
ENSMUSP00000029824	ENSGACP00000023634
ENSMUSP00000031377	ENSGACP00000022821
ENSMUSP00000030279	ENSGACP00000009183
ENSMUSP00000027502	ENSGACP00000006045
ENSMUSP00000026562	ENSGACP00000004590
ENSMUSP00000104939	ENSGACP00000004142
ENSMUSP00000061737	ENSGACP00000005621
ENSMUSP00000000394	ENSGACP00000011760
ENSMUSP00000072896	ENSGACP00000006835
ENSMUSP00000047529	ENSGACP00000026432
ENSMUSP00000027730	ENSGACP00000000443
ENSMUSP00000072330	ENSGACP00000011166
ENSMUSP00000072330	ENSGACP00000022921
ENSMUSP00000016143	ENSGACP00000004120
ENSMUSP00000081263	ENSGACP00000007637
ENSMUSP00000006311	ENSGACP00000004972
ENSMUSP00000112715	ENSGACP00000013171
ENSMUSP00000103690	ENSGACP00000010688
ENSMUSP00000099331	ENSGACP00000013878
ENSMUSP00000129157	ENSGACP00000022649
ENSMUSP00000041241	ENSGACP00000002147
ENSMUSP00000029194	ENSGACP00000022417
ENSMUSP00000132338	ENSGACP00000023549
ENSMUSP00000081232	ENSGACP00000006090
ENSMUSP00000132011	ENSGACP00000009250
ENSMUSP00000044371	ENSGACP00000009038
ENSMUSP00000022813	ENSGACP00000025375
ENSMUSP00000104764	ENSGACP00000014864
ENSMUSP00000104294	ENSGACP00000001096
ENSMUSP00000052283	ENSGACP00000023013
ENSMUSP00000041232	ENSGACP00000008786
ENSMUSP00000099755	ENSGACP00000019016
ENSMUSP00000021937	ENSGACP00000027501
ENSMUSP00000049430	ENSGACP00000007297
ENSMUSP00000102229	ENSGACP00000014693
ENSMUSP00000025294	ENSGACP00000017566
ENSMUSP00000025294	ENSGACP00000005870
ENSMUSP00000028257	ENSGACP00000018363
ENSMUSP00000112638	ENSGACP00000009849
ENSMUSP00000022060	ENSGACP00000002988
ENSMUSP00000110724	ENSGACP00000024484
ENSMUSP00000110724	ENSGACP00000026918
ENSMUSP00000063412	ENSGACP00000000988
ENSMUSP00000115772	ENSGACP00000018525
ENSMUSP00000124611	ENSGACP00000005586
ENSMUSP00000025805	ENSGACP00000026800
ENSMUSP00000030687	ENSGACP00000018089
ENSMUSP00000090287	ENSGACP00000008044
ENSMUSP00000067325	ENSGACP00000007152
ENSMUSP00000054747	ENSGACP00000018808
ENSMUSP00000081954	ENSGACP00000002960
ENSMUSP00000060771	ENSGACP00000017476
ENSMUSP00000040152	ENSGACP00000004852
ENSMUSP00000084663	ENSGACP00000023358
ENSMUSP00000032462	ENSGACP00000009784
ENSMUSP00000020234	ENSGACP00000025297
ENSMUSP00000062047	ENSGACP00000022337
ENSMUSP00000016452	ENSGACP00000023071
ENSMUSP00000078459	ENSGACP00000014141
ENSMUSP00000038139	ENSGACP00000027272
ENSMUSP00000016125	ENSGACP00000003674
ENSMUSP00000030033	ENSGACP00000020843
ENSMUSP00000078682	ENSGACP00000021706
ENSMUSP00000010241	ENSGACP00000022397
ENSMUSP00000109779	ENSGACP00000011551
ENSMUSP00000127709	ENSGACP00000026168
ENSMUSP00000028595	ENSGACP00000004328
ENSMUSP00000028595	ENSGACP00000021115
ENSMUSP00000113216	ENSGACP00000007831
ENSMUSP00000059291	ENSGACP00000007310
ENSMUSP00000131281	ENSGACP00000009244
ENSMUSP00000028583	ENSGACP00000020449
ENSMUSP00000020057	ENSGACP00000026431
ENSMUSP00000003971	ENSGACP00000000586
ENSMUSP00000037129	ENSGACP00000008929
ENSMUSP00000044098	ENSGACP00000002580
ENSMUSP00000044098	ENSGACP00000013787
ENSMUSP00000025476	ENSGACP00000000829
ENSMUSP00000017534	ENSGACP00000014660
ENSMUSP00000043146	ENSGACP00000022158
ENSMUSP00000129491	ENSGACP00000015271
ENSMUSP00000042785	ENSGACP00000021841
ENSMUSP00000132659	ENSGACP00000027357
ENSMUSP00000001184	ENSGACP00000017485
ENSMUSP00000039071	ENSGACP00000023250
ENSMUSP00000021941	ENSGACP00000024235
ENSMUSP00000056227	ENSGACP00000020266
ENSMUSP00000084507	ENSGACP00000008993
ENSMUSP00000084507	ENSGACP00000010738
ENSMUSP00000046705	ENSGACP00000016400
ENSMUSP00000077564	ENSGACP00000027277
ENSMUSP00000008878	ENSGACP00000015129
ENSMUSP00000008878	ENSGACP00000025040
ENSMUSP00000061760	ENSGACP00000019048
ENSMUSP00000061760	ENSGACP00000014443
ENSMUSP00000054823	ENSGACP00000023401
ENSMUSP00000019924	ENSGACP00000017956
ENSMUSP00000072510	ENSGACP00000014675
ENSMUSP00000058468	ENSGACP00000018792
ENSMUSP00000126854	ENSGACP00000025006
ENSMUSP00000126629	ENSGACP00000007382
ENSMUSP00000066287	ENSGACP00000000788
ENSMUSP00000031093	ENSGACP00000025503
ENSMUSP00000047656	ENSGACP00000015256
ENSMUSP00000047656	ENSGACP00000012944
ENSMUSP00000106160	ENSGACP00000021857
ENSMUSP00000059658	ENSGACP00000005924
ENSMUSP00000059658	ENSGACP00000016031
ENSMUSP00000067448	ENSGACP00000022569
ENSMUSP00000032719	ENSGACP00000025746
ENSMUSP00000067241	ENSGACP00000012795
ENSMUSP00000067241	ENSGACP00000006663
ENSMUSP00000123509	ENSGACP00000006730
ENSMUSP00000123509	ENSGACP00000012841
ENSMUSP00000065877	ENSGACP00000007568
ENSMUSP00000022871	ENSGACP00000003998
ENSMUSP00000000305	ENSGACP00000017521
ENSMUSP00000037971	ENSGACP00000025691
ENSMUSP00000037971	ENSGACP00000021409
ENSMUSP00000080521	ENSGACP00000019531
ENSMUSP00000080521	ENSGACP00000024377
ENSMUSP00000112498	ENSGACP00000022555
ENSMUSP00000027897	ENSGACP00000021360
ENSMUSP00000073911	ENSGACP00000008773
ENSMUSP00000020938	ENSGACP00000012870
ENSMUSP00000112534	ENSGACP00000019276
ENSMUSP00000137523	ENSGACP00000003716
ENSMUSP00000043167	ENSGACP00000026543
ENSMUSP00000124518	ENSGACP00000027254
ENSMUSP00000109175	ENSGACP00000017842
ENSMUSP00000093183	ENSGACP00000009943
ENSMUSP00000097699	ENSGACP00000018696
ENSMUSP00000029252	ENSGACP00000016745
ENSMUSP00000042313	ENSGACP00000027325
ENSMUSP00000002081	ENSGACP00000016008
ENSMUSP00000082941	ENSGACP00000010574
ENSMUSP00000129513	ENSGACP00000009861
ENSMUSP00000057849	ENSGACP00000020412
ENSMUSP00000048969	ENSGACP00000009980
ENSMUSP00000040168	ENSGACP00000002724
ENSMUSP00000096769	ENSGACP00000020209
ENSMUSP00000108961	ENSGACP00000016332
ENSMUSP00000051709	ENSGACP00000005262
ENSMUSP00000033920	ENSGACP00000021845
ENSMUSP00000085264	ENSGACP00000021463
ENSMUSP00000063762	ENSGACP00000027576
ENSMUSP00000047980	ENSGACP00000006876
ENSMUSP00000096415	ENSGACP00000024671
ENSMUSP00000125274	ENSGACP00000000089
ENSMUSP00000125274	ENSGACP00000017018
ENSMUSP00000100009	ENSGACP00000009719
ENSMUSP00000092900	ENSGACP00000008279
ENSMUSP00000088227	ENSGACP00000024408
ENSMUSP00000088227	ENSGACP00000023575
ENSMUSP00000028469	ENSGACP00000023542
ENSMUSP00000028469	ENSGACP00000021565
ENSMUSP00000049683	ENSGACP00000017547
ENSMUSP00000034015	ENSGACP00000022432
ENSMUSP00000042464	ENSGACP00000024289
ENSMUSP00000025127	ENSGACP00000023670
ENSMUSP00000002625	ENSGACP00000021158
ENSMUSP00000047393	ENSGACP00000005556
ENSMUSP00000020768	ENSGACP00000023372
ENSMUSP00000101614	ENSGACP00000007534
ENSMUSP00000099342	ENSGACP00000003416
ENSMUSP00000118588	ENSGACP00000023175
ENSMUSP00000069850	ENSGACP00000015638
ENSMUSP00000087960	ENSGACP00000000834
ENSMUSP00000087960	ENSGACP00000013412
ENSMUSP00000113395	ENSGACP00000009247
ENSMUSP00000113051	ENSGACP00000015711
ENSMUSP00000027370	ENSGACP00000009444
ENSMUSP00000105797	ENSGACP00000007497
ENSMUSP00000105797	ENSGACP00000002653
ENSMUSP00000094164	ENSGACP00000007409
ENSMUSP00000094164	ENSGACP00000026584
ENSMUSP00000079929	ENSGACP00000018727
ENSMUSP00000039443	ENSGACP00000007264
ENSMUSP00000026649	ENSGACP00000014667
ENSMUSP00000026649	ENSGACP00000025204
ENSMUSP00000007236	ENSGACP00000022170
ENSMUSP00000007236	ENSGACP00000018835
ENSMUSP00000000349	ENSGACP00000017827
ENSMUSP00000015435	ENSGACP00000015070
ENSMUSP00000062996	ENSGACP00000025588
ENSMUSP00000031281	ENSGACP00000000277
ENSMUSP00000031281	ENSGACP00000023485
ENSMUSP00000023464	ENSGACP00000008232
ENSMUSP00000033769	ENSGACP00000001480
ENSMUSP00000020448	ENSGACP00000025500
ENSMUSP00000074471	ENSGACP00000005326
ENSMUSP00000037561	ENSGACP00000020155
ENSMUSP00000101050	ENSGACP00000019127
ENSMUSP00000091595	ENSGACP00000018912
ENSMUSP00000003274	ENSGACP00000013158
ENSMUSP00000100026	ENSGACP00000023601
ENSMUSP00000107551	ENSGACP00000015363
ENSMUSP00000076856	ENSGACP00000013224
ENSMUSP00000076856	ENSGACP00000020786
ENSMUSP00000017961	ENSGACP00000015231
ENSMUSP00000039072	ENSGACP00000019451
ENSMUSP00000039072	ENSGACP00000003594
ENSMUSP00000026357	ENSGACP00000004183
ENSMUSP00000026357	ENSGACP00000020759
ENSMUSP00000087713	ENSGACP00000023110
ENSMUSP00000087713	ENSGACP00000000456
ENSMUSP00000040647	ENSGACP00000009491
ENSMUSP00000004770	ENSGACP00000010548
ENSMUSP00000004770	ENSGACP00000027226
ENSMUSP00000006151	ENSGACP00000025795
ENSMUSP00000006151	ENSGACP00000021010
ENSMUSP00000030036	ENSGACP00000021923
ENSMUSP00000128473	ENSGACP00000023208
ENSMUSP00000033652	ENSGACP00000019894
ENSMUSP00000106981	ENSGACP00000022896
ENSMUSP00000044168	ENSGACP00000006501
ENSMUSP00000044168	ENSGACP00000004337
ENSMUSP00000038430	ENSGACP00000008486
ENSMUSP00000130116	ENSGACP00000012032
ENSMUSP00000009713	ENSGACP00000018469
ENSMUSP00000009713	ENSGACP00000005860
ENSMUSP00000104335	ENSGACP00000002984
ENSMUSP00000127816	ENSGACP00000011041
ENSMUSP00000127816	ENSGACP00000026223
ENSMUSP00000057989	ENSGACP00000020452
ENSMUSP00000107863	ENSGACP00000025364
ENSMUSP00000102538	ENSGACP00000012989
ENSMUSP00000102538	ENSGACP00000006918
ENSMUSP00000020223	ENSGACP00000026210
ENSMUSP00000106747	ENSGACP00000004346
ENSMUSP00000077532	ENSGACP00000001534
ENSMUSP00000077532	ENSGACP00000006856
ENSMUSP00000058941	ENSGACP00000016387
ENSMUSP00000125700	ENSGACP00000008570
ENSMUSP00000093962	ENSGACP00000026197
ENSMUSP00000112019	ENSGACP00000021313
ENSMUSP00000112708	ENSGACP00000026258
ENSMUSP00000006341	ENSGACP00000007555
ENSMUSP00000075429	ENSGACP00000015943
ENSMUSP00000028332	ENSGACP00000004350
ENSMUSP00000107848	ENSGACP00000005191
ENSMUSP00000076160	ENSGACP00000018902
ENSMUSP00000130177	ENSGACP00000021210
ENSMUSP00000049404	ENSGACP00000007994
ENSMUSP00000047157	ENSGACP00000013858
ENSMUSP00000108046	ENSGACP00000002435
ENSMUSP00000108046	ENSGACP00000012902
ENSMUSP00000101686	ENSGACP00000009888
ENSMUSP00000130560	ENSGACP00000022188
ENSMUSP00000026209	ENSGACP00000008602
ENSMUSP00000132922	ENSGACP00000024217
ENSMUSP00000038532	ENSGACP00000010864
ENSMUSP00000058521	ENSGACP00000006083
ENSMUSP00000085416	ENSGACP00000020073
ENSMUSP00000085416	ENSGACP00000013262
ENSMUSP00000082971	ENSGACP00000008920
ENSMUSP00000088217	ENSGACP00000005950
ENSMUSP00000005829	ENSGACP00000012855
ENSMUSP00000005829	ENSGACP00000020715
ENSMUSP00000083747	ENSGACP00000014479
ENSMUSP00000036690	ENSGACP00000025558
ENSMUSP00000036690	ENSGACP00000017841
ENSMUSP00000030081	ENSGACP00000023507
ENSMUSP00000001126	ENSGACP00000011362
ENSMUSP00000117030	ENSGACP00000023220
ENSMUSP00000117030	ENSGACP00000002330
ENSMUSP00000059801	ENSGACP00000011066
ENSMUSP00000059801	ENSGACP00000000892
ENSMUSP00000048904	ENSGACP00000018474
ENSMUSP00000023559	ENSGACP00000008013
ENSMUSP00000109366	ENSGACP00000003321
ENSMUSP00000014614	ENSGACP00000003334
ENSMUSP00000062782	ENSGACP00000024019
ENSMUSP00000005889	ENSGACP00000021893
ENSMUSP00000060721	ENSGACP00000018126
ENSMUSP00000045110	ENSGACP00000014692
ENSMUSP00000035642	ENSGACP00000026646
ENSMUSP00000000449	ENSGACP00000004454
ENSMUSP00000106315	ENSGACP00000016532
ENSMUSP00000022543	ENSGACP00000026637
ENSMUSP00000107775	ENSGACP00000019854
ENSMUSP00000042515	ENSGACP00000024131
ENSMUSP00000103434	ENSGACP00000024454
ENSMUSP00000092769	ENSGACP00000005898
ENSMUSP00000047926	ENSGACP00000004369
ENSMUSP00000108928	ENSGACP00000022914
ENSMUSP00000097097	ENSGACP00000012261
ENSMUSP00000107370	ENSGACP00000024745
ENSMUSP00000107370	ENSGACP00000012472
ENSMUSP00000032069	ENSGACP00000017442
ENSMUSP00000030784	ENSGACP00000007439
ENSMUSP00000030784	ENSGACP00000017670
ENSMUSP00000132499	ENSGACP00000000939
ENSMUSP00000080342	ENSGACP00000011081
ENSMUSP00000080342	ENSGACP00000019964
ENSMUSP00000022507	ENSGACP00000019668
ENSMUSP00000030623	ENSGACP00000002654
ENSMUSP00000019638	ENSGACP00000021647
ENSMUSP00000101833	ENSGACP00000004414
ENSMUSP00000040005	ENSGACP00000005484
ENSMUSP00000107210	ENSGACP00000008735
ENSMUSP00000067779	ENSGACP00000001247
ENSMUSP00000070583	ENSGACP00000021495
ENSMUSP00000070583	ENSGACP00000017769
ENSMUSP00000118610	ENSGACP00000005533
ENSMUSP00000044693	ENSGACP00000000139
ENSMUSP00000038801	ENSGACP00000022788
ENSMUSP00000038801	ENSGACP00000008723
ENSMUSP00000004683	ENSGACP00000025535
ENSMUSP00000004683	ENSGACP00000008253
ENSMUSP00000011152	ENSGACP00000012968
ENSMUSP00000076961	ENSGACP00000014025
ENSMUSP00000013851	ENSGACP00000017926
ENSMUSP00000096356	ENSGACP00000022100
ENSMUSP00000008297	ENSGACP00000013085
ENSMUSP00000035027	ENSGACP00000007386
ENSMUSP00000035027	ENSGACP00000020410
ENSMUSP00000088297	ENSGACP00000015584
ENSMUSP00000088297	ENSGACP00000004298
ENSMUSP00000099412	ENSGACP00000008353
ENSMUSP00000043618	ENSGACP00000006370
ENSMUSP00000083806	ENSGACP00000019698
ENSMUSP00000028593	ENSGACP00000021124
ENSMUSP00000109659	ENSGACP00000013336
ENSMUSP00000041920	ENSGACP00000011690
ENSMUSP00000041920	ENSGACP00000019948
ENSMUSP00000125993	ENSGACP00000013169
ENSMUSP00000079548	ENSGACP00000010876
ENSMUSP00000079548	ENSGACP00000009505
ENSMUSP00000058264	ENSGACP00000017522
ENSMUSP00000058264	ENSGACP00000015823
ENSMUSP00000079900	ENSGACP00000017495
ENSMUSP00000079900	ENSGACP00000016935
ENSMUSP00000118322	ENSGACP00000023711
ENSMUSP00000001125	ENSGACP00000012145
ENSMUSP00000032924	ENSGACP00000016966
ENSMUSP00000103912	ENSGACP00000007036
ENSMUSP00000110526	ENSGACP00000022469
ENSMUSP00000085763	ENSGACP00000005555
ENSMUSP00000085763	ENSGACP00000019923
ENSMUSP00000053616	ENSGACP00000003155
ENSMUSP00000014698	ENSGACP00000011268
ENSMUSP00000031311	ENSGACP00000020940
ENSMUSP00000084577	ENSGACP00000013711
ENSMUSP00000084577	ENSGACP00000007491
ENSMUSP00000058344	ENSGACP00000014495
ENSMUSP00000023806	ENSGACP00000008769
ENSMUSP00000023214	ENSGACP00000005331
ENSMUSP00000023214	ENSGACP00000011841
ENSMUSP00000055254	ENSGACP00000021125
ENSMUSP00000067027	ENSGACP00000007323
ENSMUSP00000057635	ENSGACP00000008105
ENSMUSP00000034466	ENSGACP00000009163
ENSMUSP00000033979	ENSGACP00000015592
ENSMUSP00000018311	ENSGACP00000011794
ENSMUSP00000137093	ENSGACP00000012861
ENSMUSP00000137093	ENSGACP00000006759
ENSMUSP00000071704	ENSGACP00000010604
ENSMUSP00000071704	ENSGACP00000008770
ENSMUSP00000025338	ENSGACP00000017692
ENSMUSP00000025338	ENSGACP00000000605
ENSMUSP00000056642	ENSGACP00000003213
ENSMUSP00000056642	ENSGACP00000011031
ENSMUSP00000136912	ENSGACP00000021779
ENSMUSP00000113964	ENSGACP00000011017
ENSMUSP00000113964	ENSGACP00000003214
ENSMUSP00000006565	ENSGACP00000018020
ENSMUSP00000009667	ENSGACP00000014576
ENSMUSP00000053120	ENSGACP00000017614
ENSMUSP00000043108	ENSGACP00000017925
ENSMUSP00000092019	ENSGACP00000013273
ENSMUSP00000021810	ENSGACP00000004826
ENSMUSP00000041539	ENSGACP00000023724
ENSMUSP00000040331	ENSGACP00000008841
ENSMUSP00000109653	ENSGACP00000010680
ENSMUSP00000059783	ENSGACP00000023472
ENSMUSP00000103048	ENSGACP00000023472
ENSMUSP00000044936	ENSGACP00000017930
ENSMUSP00000044936	ENSGACP00000015542
ENSMUSP00000081285	ENSGACP00000012067
ENSMUSP00000034989	ENSGACP00000006756
ENSMUSP00000032856	ENSGACP00000004225
ENSMUSP00000025439	ENSGACP00000009655
ENSMUSP00000107697	ENSGACP00000001945
ENSMUSP00000098097	ENSGACP00000007399
ENSMUSP00000080791	ENSGACP00000025484
ENSMUSP00000090293	ENSGACP00000008103
ENSMUSP00000090293	ENSGACP00000017540
ENSMUSP00000066556	ENSGACP00000007413
ENSMUSP00000046877	ENSGACP00000017473
ENSMUSP00000129205	ENSGACP00000023140
ENSMUSP00000081043	ENSGACP00000011117
ENSMUSP00000081043	ENSGACP00000012616
ENSMUSP00000102976	ENSGACP00000014474
ENSMUSP00000037233	ENSGACP00000016233
ENSMUSP00000037233	ENSGACP00000012111
ENSMUSP00000127068	ENSGACP00000012253
ENSMUSP00000030724	ENSGACP00000007604
ENSMUSP00000097515	ENSGACP00000011747
ENSMUSP00000041337	ENSGACP00000014597
ENSMUSP00000059503	ENSGACP00000024583
ENSMUSP00000059503	ENSGACP00000021734
ENSMUSP00000082694	ENSGACP00000027244
ENSMUSP00000082694	ENSGACP00000015749
ENSMUSP00000102559	ENSGACP00000009498
ENSMUSP00000072121	ENSGACP00000025927
ENSMUSP00000132190	ENSGACP00000023942
ENSMUSP00000029269	ENSGACP00000024443
ENSMUSP00000026891	ENSGACP00000004061
ENSMUSP00000029316	ENSGACP00000027187
ENSMUSP00000031622	ENSGACP00000016121
ENSMUSP00000031622	ENSGACP00000012475
ENSMUSP00000005860	ENSGACP00000011028
ENSMUSP00000030551	ENSGACP00000006043
ENSMUSP00000116271	ENSGACP00000010550
ENSMUSP00000079693	ENSGACP00000014124
ENSMUSP00000109291	ENSGACP00000021110
ENSMUSP00000001720	ENSGACP00000000596
ENSMUSP00000034150	ENSGACP00000022782
ENSMUSP00000041951	ENSGACP00000026874
ENSMUSP00000009234	ENSGACP00000011345
ENSMUSP00000044262	ENSGACP00000017403
ENSMUSP00000001415	ENSGACP00000027640
ENSMUSP00000059039	ENSGACP00000016598
ENSMUSP00000059039	ENSGACP00000013193
ENSMUSP00000067002	ENSGACP00000008375
ENSMUSP00000099950	ENSGACP00000022996
ENSMUSP00000039663	ENSGACP00000020821
ENSMUSP00000041907	ENSGACP00000027001
ENSMUSP00000034472	ENSGACP00000026659
ENSMUSP00000034472	ENSGACP00000014114
ENSMUSP00000030709	ENSGACP00000018365
ENSMUSP00000020022	ENSGACP00000016016
ENSMUSP00000042187	ENSGACP00000027235
ENSMUSP00000040045	ENSGACP00000004122
ENSMUSP00000130636	ENSGACP00000023771
ENSMUSP00000089051	ENSGACP00000023898
ENSMUSP00000089051	ENSGACP00000004306
ENSMUSP00000085499	ENSGACP00000013238
ENSMUSP00000013559	ENSGACP00000007037
ENSMUSP00000019503	ENSGACP00000022634
ENSMUSP00000029196	ENSGACP00000015087
ENSMUSP00000043962	ENSGACP00000014513
ENSMUSP00000057962	ENSGACP00000020174
ENSMUSP00000134222	ENSGACP00000017552
ENSMUSP00000089463	ENSGACP00000009935
ENSMUSP00000017576	ENSGACP00000002784
ENSMUSP00000000058	ENSGACP00000012148
ENSMUSP00000007799	ENSGACP00000012139
ENSMUSP00000126177	ENSGACP00000012891
ENSMUSP00000091870	ENSGACP00000017505
ENSMUSP00000063108	ENSGACP00000023819
ENSMUSP00000029761	ENSGACP00000023528
ENSMUSP00000029761	ENSGACP00000025820
ENSMUSP00000087955	ENSGACP00000014446
ENSMUSP00000087955	ENSGACP00000003763
ENSMUSP00000087950	ENSGACP00000017855
ENSMUSP00000087950	ENSGACP00000019205
ENSMUSP00000046003	ENSGACP00000008937
ENSMUSP00000088047	ENSGACP00000003142
ENSMUSP00000091151	ENSGACP00000009984
ENSMUSP00000032936	ENSGACP00000007237
ENSMUSP00000057106	ENSGACP00000013753
ENSMUSP00000036797	ENSGACP00000002791
ENSMUSP00000106128	ENSGACP00000015148
ENSMUSP00000021243	ENSGACP00000012810
ENSMUSP00000021870	ENSGACP00000003031
ENSMUSP00000037834	ENSGACP00000017879
ENSMUSP00000069685	ENSGACP00000020655
ENSMUSP00000069685	ENSGACP00000000392
ENSMUSP00000026284	ENSGACP00000003157
ENSMUSP00000045156	ENSGACP00000002828
ENSMUSP00000019135	ENSGACP00000025624
ENSMUSP00000019135	ENSGACP00000016227
ENSMUSP00000035992	ENSGACP00000025318
ENSMUSP00000035992	ENSGACP00000009733
ENSMUSP00000033160	ENSGACP00000025814
ENSMUSP00000076459	ENSGACP00000027520
ENSMUSP00000068258	ENSGACP00000017353
ENSMUSP00000068258	ENSGACP00000007319
ENSMUSP00000105140	ENSGACP00000017735
ENSMUSP00000022099	ENSGACP00000011923
ENSMUSP00000022099	ENSGACP00000008743
ENSMUSP00000128223	ENSGACP00000001874
ENSMUSP00000075587	ENSGACP00000018937
ENSMUSP00000075587	ENSGACP00000018824
ENSMUSP00000133159	ENSGACP00000005417
ENSMUSP00000133159	ENSGACP00000024940
ENSMUSP00000075376	ENSGACP00000015565
ENSMUSP00000002080	ENSGACP00000016107
ENSMUSP00000002080	ENSGACP00000000577
ENSMUSP00000109190	ENSGACP00000020989
ENSMUSP00000092283	ENSGACP00000016189
ENSMUSP00000044543	ENSGACP00000003926
ENSMUSP00000026134	ENSGACP00000014699
ENSMUSP00000026134	ENSGACP00000025172
ENSMUSP00000099018	ENSGACP00000025941
ENSMUSP00000016383	ENSGACP00000024768
ENSMUSP00000066403	ENSGACP00000023839
ENSMUSP00000034239	ENSGACP00000023219
ENSMUSP00000114968	ENSGACP00000022260
ENSMUSP00000108075	ENSGACP00000007173
ENSMUSP00000035328	ENSGACP00000021237
ENSMUSP00000071619	ENSGACP00000000535
ENSMUSP00000105000	ENSGACP00000018282
ENSMUSP00000029170	ENSGACP00000000033
ENSMUSP00000034091	ENSGACP00000010370
ENSMUSP00000048877	ENSGACP00000023516
ENSMUSP00000021550	ENSGACP00000016382
ENSMUSP00000040853	ENSGACP00000014652
ENSMUSP00000029574	ENSGACP00000017877
ENSMUSP00000032218	ENSGACP00000013154
ENSMUSP00000034650	ENSGACP00000011949
ENSMUSP00000034650	ENSGACP00000027451
ENSMUSP00000068374	ENSGACP00000021029
ENSMUSP00000019405	ENSGACP00000017743
ENSMUSP00000019405	ENSGACP00000012899
ENSMUSP00000099599	ENSGACP00000009382
ENSMUSP00000022727	ENSGACP00000018995
ENSMUSP00000119872	ENSGACP00000010396
ENSMUSP00000027800	ENSGACP00000017653
ENSMUSP00000035031	ENSGACP00000020405
ENSMUSP00000041110	ENSGACP00000002181
ENSMUSP00000020000	ENSGACP00000015012
ENSMUSP00000021347	ENSGACP00000017307
ENSMUSP00000080280	ENSGACP00000018450
ENSMUSP00000080280	ENSGACP00000019915
ENSMUSP00000047564	ENSGACP00000001085
ENSMUSP00000047564	ENSGACP00000027314
ENSMUSP00000071231	ENSGACP00000015860
ENSMUSP00000001279	ENSGACP00000016429
ENSMUSP00000112539	ENSGACP00000019957
ENSMUSP00000112539	ENSGACP00000004165
ENSMUSP00000003152	ENSGACP00000020071
ENSMUSP00000107297	ENSGACP00000023162
ENSMUSP00000028758	ENSGACP00000011608
ENSMUSP00000003850	ENSGACP00000013019
ENSMUSP00000003850	ENSGACP00000026891
ENSMUSP00000083892	ENSGACP00000018284
ENSMUSP00000114852	ENSGACP00000003070
ENSMUSP00000053553	ENSGACP00000009145
ENSMUSP00000092761	ENSGACP00000006645
ENSMUSP00000096214	ENSGACP00000022748
ENSMUSP00000015456	ENSGACP00000014176
ENSMUSP00000044034	ENSGACP00000005355
ENSMUSP00000044034	ENSGACP00000020604
ENSMUSP00000107804	ENSGACP00000006633
ENSMUSP00000077138	ENSGACP00000002217
ENSMUSP00000041671	ENSGACP00000018240
ENSMUSP00000069444	ENSGACP00000017039
ENSMUSP00000069444	ENSGACP00000000100
ENSMUSP00000066040	ENSGACP00000009047
ENSMUSP00000090617	ENSGACP00000026716
ENSMUSP00000044418	ENSGACP00000026715
ENSMUSP00000032994	ENSGACP00000019784
ENSMUSP00000006235	ENSGACP00000021380
ENSMUSP00000006235	ENSGACP00000013558
ENSMUSP00000101620	ENSGACP00000006525
ENSMUSP00000018313	ENSGACP00000000297
ENSMUSP00000026156	ENSGACP00000020302
ENSMUSP00000066256	ENSGACP00000009209
ENSMUSP00000050592	ENSGACP00000001414
ENSMUSP00000069488	ENSGACP00000009280
ENSMUSP00000029766	ENSGACP00000007942
ENSMUSP00000065254	ENSGACP00000017885
ENSMUSP00000136503	ENSGACP00000014804
ENSMUSP00000039313	ENSGACP00000003202
ENSMUSP00000038166	ENSGACP00000018518
ENSMUSP00000060225	ENSGACP00000009919
ENSMUSP00000104864	ENSGACP00000006104
ENSMUSP00000104864	ENSGACP00000023497
ENSMUSP00000125749	ENSGACP00000001155
ENSMUSP00000041052	ENSGACP00000025226
ENSMUSP00000058954	ENSGACP00000020150
ENSMUSP00000060844	ENSGACP00000026964
ENSMUSP00000067085	ENSGACP00000024720
ENSMUSP00000000910	ENSGACP00000022999
ENSMUSP00000075526	ENSGACP00000013057
ENSMUSP00000028511	ENSGACP00000015763
ENSMUSP00000005406	ENSGACP00000019895
ENSMUSP00000005406	ENSGACP00000004478
ENSMUSP00000133222	ENSGACP00000022692
ENSMUSP00000061493	ENSGACP00000015502
ENSMUSP00000021514	ENSGACP00000011134
ENSMUSP00000032560	ENSGACP00000012652
ENSMUSP00000032560	ENSGACP00000026894
ENSMUSP00000003035	ENSGACP00000005789
ENSMUSP00000037136	ENSGACP00000011419
ENSMUSP00000091532	ENSGACP00000018101
ENSMUSP00000091532	ENSGACP00000026829
ENSMUSP00000101940	ENSGACP00000016955
ENSMUSP00000021052	ENSGACP00000009265
ENSMUSP00000023759	ENSGACP00000007600
ENSMUSP00000091301	ENSGACP00000001677
ENSMUSP00000091301	ENSGACP00000002037
ENSMUSP00000027688	ENSGACP00000000491
ENSMUSP00000026902	ENSGACP00000026541
ENSMUSP00000128840	ENSGACP00000023695
ENSMUSP00000112930	ENSGACP00000023820
ENSMUSP00000113115	ENSGACP00000003084
ENSMUSP00000113115	ENSGACP00000011360
ENSMUSP00000050995	ENSGACP00000011142
ENSMUSP00000106013	ENSGACP00000006208
ENSMUSP00000133356	ENSGACP00000024229
ENSMUSP00000027186	ENSGACP00000018699
ENSMUSP00000021410	ENSGACP00000016629
ENSMUSP00000112266	ENSGACP00000026107
ENSMUSP00000080881	ENSGACP00000027432
ENSMUSP00000051092	ENSGACP00000026560
ENSMUSP00000051092	ENSGACP00000013868
ENSMUSP00000074066	ENSGACP00000006776
ENSMUSP00000074066	ENSGACP00000017590
ENSMUSP00000087608	ENSGACP00000008457
ENSMUSP00000059330	ENSGACP00000002059
ENSMUSP00000101412	ENSGACP00000007070
ENSMUSP00000101412	ENSGACP00000001524
ENSMUSP00000029730	ENSGACP00000018536
ENSMUSP00000044361	ENSGACP00000022775
ENSMUSP00000025295	ENSGACP00000027405
ENSMUSP00000022242	ENSGACP00000018207
ENSMUSP00000003754	ENSGACP00000004018
ENSMUSP00000003754	ENSGACP00000020962
ENSMUSP00000021770	ENSGACP00000012709
ENSMUSP00000072276	ENSGACP00000015181
ENSMUSP00000029450	ENSGACP00000006988
ENSMUSP00000029450	ENSGACP00000013064
ENSMUSP00000057815	ENSGACP00000011035
ENSMUSP00000021552	ENSGACP00000014895
ENSMUSP00000135040	ENSGACP00000023134
ENSMUSP00000022057	ENSGACP00000011358
ENSMUSP00000108455	ENSGACP00000026552
ENSMUSP00000103983	ENSGACP00000003924
ENSMUSP00000037808	ENSGACP00000015892
ENSMUSP00000037808	ENSGACP00000003433
ENSMUSP00000120414	ENSGACP00000012672
ENSMUSP00000026548	ENSGACP00000003731
ENSMUSP00000026548	ENSGACP00000020189
ENSMUSP00000047616	ENSGACP00000016502
ENSMUSP00000026900	ENSGACP00000013976
ENSMUSP00000014691	ENSGACP00000000323
ENSMUSP00000109140	ENSGACP00000000293
ENSMUSP00000085906	ENSGACP00000024785
ENSMUSP00000078047	ENSGACP00000022756
ENSMUSP00000096876	ENSGACP00000007510
ENSMUSP00000096877	ENSGACP00000005778
ENSMUSP00000025253	ENSGACP00000003810
ENSMUSP00000102047	ENSGACP00000006808
ENSMUSP00000064943	ENSGACP00000010749
ENSMUSP00000017945	ENSGACP00000018778
ENSMUSP00000031167	ENSGACP00000021461
ENSMUSP00000076418	ENSGACP00000015639
ENSMUSP00000099494	ENSGACP00000003952
ENSMUSP00000033427	ENSGACP00000022936
ENSMUSP00000015449	ENSGACP00000015344
ENSMUSP00000025356	ENSGACP00000008840
ENSMUSP00000004036	ENSGACP00000026315
ENSMUSP00000001319	ENSGACP00000002008
ENSMUSP00000001319	ENSGACP00000020264
ENSMUSP00000050716	ENSGACP00000024487
ENSMUSP00000029476	ENSGACP00000016443
ENSMUSP00000039568	ENSGACP00000001603
ENSMUSP00000077628	ENSGACP00000004400
ENSMUSP00000061410	ENSGACP00000002449
ENSMUSP00000084196	ENSGACP00000017795
ENSMUSP00000048234	ENSGACP00000008577
ENSMUSP00000046512	ENSGACP00000022211
ENSMUSP00000022744	ENSGACP00000022306
ENSMUSP00000022744	ENSGACP00000010264
ENSMUSP00000023065	ENSGACP00000005959
ENSMUSP00000078490	ENSGACP00000006597
ENSMUSP00000029435	ENSGACP00000010692
ENSMUSP00000100053	ENSGACP00000026519
ENSMUSP00000138290	ENSGACP00000008682
ENSMUSP00000089388	ENSGACP00000005161
ENSMUSP00000089388	ENSGACP00000007388
ENSMUSP00000021641	ENSGACP00000018795
ENSMUSP00000021641	ENSGACP00000017675
ENSMUSP00000104785	ENSGACP00000014721
ENSMUSP00000031029	ENSGACP00000014244
ENSMUSP00000060143	ENSGACP00000017970
ENSMUSP00000105491	ENSGACP00000005675
ENSMUSP00000105491	ENSGACP00000015972
ENSMUSP00000062734	ENSGACP00000019484
ENSMUSP00000099609	ENSGACP00000012200
ENSMUSP00000005188	ENSGACP00000013135
ENSMUSP00000083490	ENSGACP00000008314
ENSMUSP00000015877	ENSGACP00000012097
ENSMUSP00000003183	ENSGACP00000016905
ENSMUSP00000031359	ENSGACP00000021543
ENSMUSP00000031359	ENSGACP00000018244
ENSMUSP00000071191	ENSGACP00000019901
ENSMUSP00000094515	ENSGACP00000022460
ENSMUSP00000047571	ENSGACP00000006180
ENSMUSP00000069872	ENSGACP00000022296
ENSMUSP00000053086	ENSGACP00000027231
ENSMUSP00000125912	ENSGACP00000017006
ENSMUSP00000111032	ENSGACP00000013149
ENSMUSP00000041902	ENSGACP00000027452
ENSMUSP00000041902	ENSGACP00000011960
ENSMUSP00000039955	ENSGACP00000004441
ENSMUSP00000011262	ENSGACP00000026588
ENSMUSP00000126405	ENSGACP00000025338
ENSMUSP00000124354	ENSGACP00000017793
ENSMUSP00000087049	ENSGACP00000017329
ENSMUSP00000096203	ENSGACP00000023189
ENSMUSP00000022881	ENSGACP00000023779
ENSMUSP00000095300	ENSGACP00000019973
ENSMUSP00000075916	ENSGACP00000020489
ENSMUSP00000113540	ENSGACP00000023037
ENSMUSP00000022164	ENSGACP00000020897
ENSMUSP00000075140	ENSGACP00000017336
ENSMUSP00000113881	ENSGACP00000005991
ENSMUSP00000023737	ENSGACP00000011961
ENSMUSP00000100561	ENSGACP00000027416
ENSMUSP00000035083	ENSGACP00000012191
ENSMUSP00000017544	ENSGACP00000011751
ENSMUSP00000017544	ENSGACP00000008009
ENSMUSP00000048148	ENSGACP00000008289
ENSMUSP00000073004	ENSGACP00000025880
ENSMUSP00000048267	ENSGACP00000009155
ENSMUSP00000028814	ENSGACP00000007501
ENSMUSP00000031317	ENSGACP00000024109
ENSMUSP00000112717	ENSGACP00000020799
ENSMUSP00000025050	ENSGACP00000006537
ENSMUSP00000102034	ENSGACP00000025821
ENSMUSP00000095174	ENSGACP00000024304
ENSMUSP00000073541	ENSGACP00000018840
ENSMUSP00000005003	ENSGACP00000005377
ENSMUSP00000025713	ENSGACP00000026799
ENSMUSP00000042803	ENSGACP00000008045
ENSMUSP00000041581	ENSGACP00000015512
ENSMUSP00000041581	ENSGACP00000000754
ENSMUSP00000024701	ENSGACP00000009564
ENSMUSP00000033326	ENSGACP00000012896
ENSMUSP00000038754	ENSGACP00000018088
ENSMUSP00000004943	ENSGACP00000021688
ENSMUSP00000004508	ENSGACP00000017445
ENSMUSP00000107530	ENSGACP00000009690
ENSMUSP00000107530	ENSGACP00000024244
ENSMUSP00000052144	ENSGACP00000014476
ENSMUSP00000086167	ENSGACP00000017021
ENSMUSP00000086167	ENSGACP00000025619
ENSMUSP00000033218	ENSGACP00000025783
ENSMUSP00000073402	ENSGACP00000017361
ENSMUSP00000054546	ENSGACP00000018062
ENSMUSP00000060394	ENSGACP00000020130
ENSMUSP00000030606	ENSGACP00000012509
ENSMUSP00000132646	ENSGACP00000018471
ENSMUSP00000064886	ENSGACP00000014129
ENSMUSP00000033927	ENSGACP00000026513
ENSMUSP00000129811	ENSGACP00000018165
ENSMUSP00000093382	ENSGACP00000018510
ENSMUSP00000019994	ENSGACP00000018515
ENSMUSP00000023494	ENSGACP00000001839
ENSMUSP00000021271	ENSGACP00000025523
ENSMUSP00000027687	ENSGACP00000012970
ENSMUSP00000025702	ENSGACP00000026097
ENSMUSP00000019379	ENSGACP00000009954
ENSMUSP00000037447	ENSGACP00000018668
ENSMUSP00000037447	ENSGACP00000021805
ENSMUSP00000078384	ENSGACP00000014181
ENSMUSP00000037821	ENSGACP00000004299
ENSMUSP00000037821	ENSGACP00000014369
ENSMUSP00000105657	ENSGACP00000006237
ENSMUSP00000092380	ENSGACP00000002260
ENSMUSP00000092380	ENSGACP00000021060
ENSMUSP00000059138	ENSGACP00000023831
ENSMUSP00000019734	ENSGACP00000006965
ENSMUSP00000097656	ENSGACP00000011463
ENSMUSP00000135853	ENSGACP00000018198
ENSMUSP00000113147	ENSGACP00000004301
ENSMUSP00000052146	ENSGACP00000001254
ENSMUSP00000109612	ENSGACP00000019479
ENSMUSP00000022993	ENSGACP00000007449
ENSMUSP00000117052	ENSGACP00000024316
ENSMUSP00000009236	ENSGACP00000019498
ENSMUSP00000130969	ENSGACP00000024755
ENSMUSP00000120015	ENSGACP00000018636
ENSMUSP00000105923	ENSGACP00000014813
ENSMUSP00000105923	ENSGACP00000012940
ENSMUSP00000109036	ENSGACP00000024145
ENSMUSP00000107677	ENSGACP00000009087
ENSMUSP00000107677	ENSGACP00000012574
ENSMUSP00000046441	ENSGACP00000024440
ENSMUSP00000098096	ENSGACP00000001938
ENSMUSP00000098096	ENSGACP00000006224
ENSMUSP00000131477	ENSGACP00000011863
ENSMUSP00000022704	ENSGACP00000010599
ENSMUSP00000033591	ENSGACP00000024535
ENSMUSP00000097971	ENSGACP00000004863
ENSMUSP00000031556	ENSGACP00000000649
ENSMUSP00000069764	ENSGACP00000005287
ENSMUSP00000069182	ENSGACP00000004652
ENSMUSP00000022697	ENSGACP00000004483
ENSMUSP00000020507	ENSGACP00000023677
ENSMUSP00000132140	ENSGACP00000002254
ENSMUSP00000022803	ENSGACP00000018806
ENSMUSP00000105413	ENSGACP00000016946
ENSMUSP00000117384	ENSGACP00000015043
ENSMUSP00000023072	ENSGACP00000005110
ENSMUSP00000131443	ENSGACP00000005117
ENSMUSP00000059463	ENSGACP00000010662
ENSMUSP00000059570	ENSGACP00000019727
ENSMUSP00000059570	ENSGACP00000002940
ENSMUSP00000059210	ENSGACP00000022320
ENSMUSP00000136866	ENSGACP00000016051
ENSMUSP00000070906	ENSGACP00000011864
ENSMUSP00000010974	ENSGACP00000009673
ENSMUSP00000054420	ENSGACP00000021277
ENSMUSP00000050014	ENSGACP00000020609
ENSMUSP00000037238	ENSGACP00000011319
ENSMUSP00000021828	ENSGACP00000021496
ENSMUSP00000095534	ENSGACP00000014713
ENSMUSP00000083561	ENSGACP00000025761
ENSMUSP00000020174	ENSGACP00000017272
ENSMUSP00000002298	ENSGACP00000007140
ENSMUSP00000053178	ENSGACP00000014491
ENSMUSP00000027062	ENSGACP00000003668
ENSMUSP00000006818	ENSGACP00000005501
ENSMUSP00000138827	ENSGACP00000003808
ENSMUSP00000033136	ENSGACP00000004396
ENSMUSP00000044725	ENSGACP00000015549
ENSMUSP00000049112	ENSGACP00000020864
ENSMUSP00000136621	ENSGACP00000004308
ENSMUSP00000037586	ENSGACP00000010443
ENSMUSP00000058183	ENSGACP00000022735
ENSMUSP00000069209	ENSGACP00000020470
ENSMUSP00000019006	ENSGACP00000019099
ENSMUSP00000109734	ENSGACP00000012078
ENSMUSP00000062702	ENSGACP00000019681
ENSMUSP00000110751	ENSGACP00000012185
ENSMUSP00000038486	ENSGACP00000005671
ENSMUSP00000101648	ENSGACP00000015027
ENSMUSP00000035486	ENSGACP00000025152
ENSMUSP00000023707	ENSGACP00000027215
ENSMUSP00000098768	ENSGACP00000023573
ENSMUSP00000053056	ENSGACP00000004951
ENSMUSP00000026409	ENSGACP00000014216
ENSMUSP00000027266	ENSGACP00000003458
ENSMUSP00000035549	ENSGACP00000007960
ENSMUSP00000056245	ENSGACP00000003479
ENSMUSP00000058204	ENSGACP00000022496
ENSMUSP00000100922	ENSGACP00000026186
ENSMUSP00000021822	ENSGACP00000005348
ENSMUSP00000030296	ENSGACP00000021898
ENSMUSP00000063977	ENSGACP00000016916
ENSMUSP00000083549	ENSGACP00000010976
ENSMUSP00000086542	ENSGACP00000005711
ENSMUSP00000077995	ENSGACP00000004496
ENSMUSP00000005334	ENSGACP00000025594
ENSMUSP00000033828	ENSGACP00000020198
ENSMUSP00000021249	ENSGACP00000023991
ENSMUSP00000088320	ENSGACP00000006246
ENSMUSP00000123201	ENSGACP00000013276
ENSMUSP00000020243	ENSGACP00000026483
ENSMUSP00000061221	ENSGACP00000013384
ENSMUSP00000028105	ENSGACP00000011576
ENSMUSP00000093878	ENSGACP00000000058
ENSMUSP00000039261	ENSGACP00000015768
ENSMUSP00000041242	ENSGACP00000004506
ENSMUSP00000064422	ENSGACP00000005880
ENSMUSP00000001497	ENSGACP00000025356
ENSMUSP00000122072	ENSGACP00000011240
ENSMUSP00000047518	ENSGACP00000002795
ENSMUSP00000004473	ENSGACP00000026277
ENSMUSP00000035539	ENSGACP00000007866
ENSMUSP00000060907	ENSGACP00000011227
ENSMUSP00000020153	ENSGACP00000014608
ENSMUSP00000103786	ENSGACP00000010159
[truncated: 6,451 more rows]
