# Supplementary material for: Reconstruction of proto-vertebrate, proto-cyclostome and proto-gnathostome genomes provides new insights into early vertebrate evolution
Source: Nat Commun. 2021 Jul 23;12:4489. doi: 10.1038/s41467-021-24573-z (PMC8302630; doi:10.1038/s41467-021-24573-z)
Supplement: Supplementary file 4 — Supplementary Data 1 [file 41467_2021_24573_MOESM4_ESM.zip › SuppData1/orthologs/MOUSE-HUMAN.txt]

ENSMUSP00000129557	ENSP00000371994
ENSMUSP00000022831	ENSP00000251343
ENSMUSP00000034074	ENSP00000262384
ENSMUSP00000037172	ENSP00000362179
ENSMUSP00000127603	ENSP00000278590
ENSMUSP00000080820	ENSP00000340839
ENSMUSP00000040217	ENSP00000386616
ENSMUSP00000025288	ENSP00000354794
ENSMUSP00000105282	ENSP00000455426
ENSMUSP00000050750	ENSP00000326581
ENSMUSP00000018989	ENSP00000268876
ENSMUSP00000129186	ENSP00000284320
ENSMUSP00000018466	ENSP00000361900
ENSMUSP00000047335	ENSP00000373450
ENSMUSP00000014505	ENSP00000295408
ENSMUSP00000002677	ENSP00000301178
ENSMUSP00000035203	ENSP00000296474
ENSMUSP00000111103	ENSP00000317272
ENSMUSP00000034428	ENSP00000037243
ENSMUSP00000032264	ENSP00000394008
ENSMUSP00000029128	ENSP00000363970
ENSMUSP00000050314	ENSP00000475084
ENSMUSP00000097060	ENSP00000317997
ENSMUSP00000033610	ENSP00000362057
ENSMUSP00000015484	ENSP00000367851
ENSMUSP00000024565	ENSP00000159060
ENSMUSP00000032781	ENSP00000263317
ENSMUSP00000133649	ENSP00000358635
ENSMUSP00000138399	ENSP00000363745
ENSMUSP00000054412	ENSP00000445366
ENSMUSP00000045511	ENSP00000281722
ENSMUSP00000075235	ENSP00000363107
ENSMUSP00000024829	ENSP00000354995
ENSMUSP00000124647	ENSP00000304111
ENSMUSP00000035246	ENSP00000272286
ENSMUSP00000069495	ENSP00000260645
ENSMUSP00000113675	ENSP00000292672
ENSMUSP00000111483	ENSP00000410584
ENSMUSP00000029784	ENSP00000290583
ENSMUSP00000110574	ENSP00000389951
ENSMUSP00000005606	ENSP00000309591
ENSMUSP00000005164	ENSP00000359719
ENSMUSP00000124963	ENSP00000378945
ENSMUSP00000073268	ENSP00000363092
ENSMUSP00000082710	ENSP00000261464
ENSMUSP00000021706	ENSP00000454207
ENSMUSP00000130759	ENSP00000362994
ENSMUSP00000028311	ENSP00000247668
ENSMUSP00000004949	ENSP00000433623
ENSMUSP00000069259	ENSP00000376765
ENSMUSP00000096248	ENSP00000249636
ENSMUSP00000110425	ENSP00000465676
ENSMUSP00000005064	ENSP00000262971
ENSMUSP00000124863	ENSP00000334474
ENSMUSP00000105409	ENSP00000311778
ENSMUSP00000079306	ENSP00000247207
ENSMUSP00000007248	ENSP00000364805
ENSMUSP00000015800	ENSP00000432083
ENSMUSP00000097747	ENSP00000324173
ENSMUSP00000027961	ENSP00000367623
ENSMUSP00000025217	ENSP00000297185
ENSMUSP00000054556	ENSP00000217182
ENSMUSP00000027494	ENSP00000234038
ENSMUSP00000124394	ENSP00000454748
ENSMUSP00000070606	ENSP00000453273
ENSMUSP00000108660	ENSP00000362962
ENSMUSP00000090790	ENSP00000367815
ENSMUSP00000104363	ENSP00000326870
ENSMUSP00000062535	ENSP00000303549
ENSMUSP00000088642	ENSP00000308361
ENSMUSP00000059272	ENSP00000260843
ENSMUSP00000044730	ENSP00000320376
ENSMUSP00000051353	ENSP00000307259
ENSMUSP00000082115	ENSP00000308479
ENSMUSP00000042715	ENSP00000367384
ENSMUSP00000114020	ENSP00000337618
ENSMUSP00000084462	ENSP00000295461
ENSMUSP00000020679	ENSP00000311687
ENSMUSP00000053871	ENSP00000337452
ENSMUSP00000099608	ENSP00000363520
ENSMUSP00000038922	ENSP00000339256
ENSMUSP00000086017	ENSP00000313059
ENSMUSP00000089212	ENSP00000297954
ENSMUSP00000138839	ENSP00000346667
ENSMUSP00000019516	ENSP00000414055
ENSMUSP00000033081	ENSP00000369666
ENSMUSP00000038229	ENSP00000366271
ENSMUSP00000047308	ENSP00000352185
ENSMUSP00000002305	ENSP00000380692
ENSMUSP00000138819	ENSP00000251363
ENSMUSP00000015858	ENSP00000271688
ENSMUSP00000069238	ENSP00000284382
ENSMUSP00000028426	ENSP00000376453
ENSMUSP00000023762	ENSP00000325485
ENSMUSP00000120598	ENSP00000402697
ENSMUSP00000064556	ENSP00000355929
ENSMUSP00000021682	ENSP00000251089
ENSMUSP00000059666	ENSP00000309142
ENSMUSP00000108629	ENSP00000264903
ENSMUSP00000020624	ENSP00000377024
ENSMUSP00000124846	ENSP00000416959
ENSMUSP00000038964	ENSP00000365950
ENSMUSP00000101004	ENSP00000468788
ENSMUSP00000031841	ENSP00000297071
ENSMUSP00000080467	ENSP00000354855
ENSMUSP00000122476	ENSP00000439120
ENSMUSP00000099733	ENSP00000380252
ENSMUSP00000026703	ENSP00000382805
ENSMUSP00000103815	ENSP00000257749
ENSMUSP00000003509	ENSP00000366827
ENSMUSP00000074764	ENSP00000321343
ENSMUSP00000032421	ENSP00000379353
ENSMUSP00000025477	ENSP00000320431
ENSMUSP00000026896	ENSP00000268164
ENSMUSP00000043477	ENSP00000231461
ENSMUSP00000100012	ENSP00000262904
ENSMUSP00000050047	ENSP00000355249
ENSMUSP00000099434	ENSP00000345571
ENSMUSP00000029069	ENSP00000398124
ENSMUSP00000015003	ENSP00000368686
ENSMUSP00000048516	ENSP00000309794
ENSMUSP00000050496	ENSP00000268989
ENSMUSP00000047838	ENSP00000365962
ENSMUSP00000048260	ENSP00000221543
ENSMUSP00000020339	ENSP00000448182
ENSMUSP00000036487	ENSP00000320434
ENSMUSP00000124376	ENSP00000418191
ENSMUSP00000049007	ENSP00000304669
ENSMUSP00000101080	ENSP00000389714
ENSMUSP00000085900	ENSP00000386141
ENSMUSP00000049346	ENSP00000477059
ENSMUSP00000070648	ENSP00000328326
ENSMUSP00000113708	ENSP00000416707
ENSMUSP00000080579	ENSP00000386881
ENSMUSP00000045036	ENSP00000352208
ENSMUSP00000125718	ENSP00000428280
ENSMUSP00000073803	ENSP00000272371
ENSMUSP00000028349	ENSP00000360475
ENSMUSP00000096957	ENSP00000265138
ENSMUSP00000002989	ENSP00000222250
ENSMUSP00000044578	ENSP00000268042
ENSMUSP00000102710	ENSP00000358323
ENSMUSP00000111054	ENSP00000265224
ENSMUSP00000032500	ENSP00000372067
ENSMUSP00000097166	ENSP00000380759
ENSMUSP00000102177	ENSP00000359095
ENSMUSP00000034703	ENSP00000325690
ENSMUSP00000032715	ENSP00000331879
ENSMUSP00000047652	ENSP00000266037
ENSMUSP00000081531	ENSP00000280333
ENSMUSP00000036674	ENSP00000276440
ENSMUSP00000090884	ENSP00000256935
ENSMUSP00000042867	ENSP00000340677
ENSMUSP00000012426	ENSP00000381739
ENSMUSP00000104411	ENSP00000272164
ENSMUSP00000018630	ENSP00000290015
ENSMUSP00000006718	ENSP00000258411
ENSMUSP00000023732	ENSP00000301061
ENSMUSP00000106861	ENSP00000357077
ENSMUSP00000004784	ENSP00000263097
ENSMUSP00000001384	ENSP00000252456
ENSMUSP00000003808	ENSP00000252809
ENSMUSP00000024049	ENSP00000252677
ENSMUSP00000018382	ENSP00000367942
ENSMUSP00000039653	ENSP00000287139
ENSMUSP00000128621	ENSP00000224605
ENSMUSP00000031278	ENSP00000282701
ENSMUSP00000037654	ENSP00000468312
ENSMUSP00000105486	ENSP00000334314
ENSMUSP00000094528	ENSP00000320663
ENSMUSP00000093960	ENSP00000378254
ENSMUSP00000051080	ENSP00000348842
ENSMUSP00000065643	ENSP00000451998
ENSMUSP00000086409	ENSP00000252660
ENSMUSP00000033386	ENSP00000309782
ENSMUSP00000058000	ENSP00000393251
ENSMUSP00000063021	ENSP00000310631
ENSMUSP00000022707	ENSP00000366267
ENSMUSP00000064131	ENSP00000377836
ENSMUSP00000120362	ENSP00000366246
ENSMUSP00000033450	ENSP00000359864
ENSMUSP00000124459	ENSP00000292377
ENSMUSP00000047199	ENSP00000264039
ENSMUSP00000038015	ENSP00000332886
ENSMUSP00000088670	ENSP00000280481
ENSMUSP00000071627	ENSP00000412940
ENSMUSP00000043250	ENSP00000264895
ENSMUSP00000068629	ENSP00000374507
ENSMUSP00000048978	ENSP00000338728
ENSMUSP00000109067	ENSP00000349238
ENSMUSP00000067752	ENSP00000380785
ENSMUSP00000030306	ENSP00000360252
ENSMUSP00000046788	ENSP00000305699
ENSMUSP00000034427	ENSP00000310015
ENSMUSP00000064775	ENSP00000370713
ENSMUSP00000101046	ENSP00000441897
ENSMUSP00000103028	ENSP00000357459
ENSMUSP00000095964	ENSP00000268624
ENSMUSP00000115260	ENSP00000296513
ENSMUSP00000075089	ENSP00000262803
ENSMUSP00000126897	ENSP00000399797
ENSMUSP00000015509	ENSP00000262794
ENSMUSP00000074533	ENSP00000351524
ENSMUSP00000044432	ENSP00000424737
ENSMUSP00000104459	ENSP00000417401
ENSMUSP00000106905	ENSP00000394314
ENSMUSP00000041942	ENSP00000228437
ENSMUSP00000089513	ENSP00000384725
ENSMUSP00000109098	ENSP00000253008
ENSMUSP00000044245	ENSP00000276594
ENSMUSP00000037532	ENSP00000354960
ENSMUSP00000041622	ENSP00000361929
ENSMUSP00000047923	ENSP00000252599
ENSMUSP00000019199	ENSP00000196061
ENSMUSP00000004968	ENSP00000223127
ENSMUSP00000125373	ENSP00000282903
ENSMUSP00000007216	ENSP00000292807
ENSMUSP00000019662	ENSP00000352603
ENSMUSP00000117346	ENSP00000347408
ENSMUSP00000128446	ENSP00000428787
ENSMUSP00000111093	ENSP00000250244
ENSMUSP00000003117	ENSP00000388996
ENSMUSP00000109886	ENSP00000406472
ENSMUSP00000030763	ENSP00000265741
ENSMUSP00000033380	ENSP00000276052
ENSMUSP00000027697	ENSP00000423665
ENSMUSP00000033918	ENSP00000296525
ENSMUSP00000033755	ENSP00000417914
ENSMUSP00000046476	ENSP00000350331
ENSMUSP00000027538	ENSP00000264607
ENSMUSP00000033549	ENSP00000355195
ENSMUSP00000000329	ENSP00000251535
ENSMUSP00000019068	ENSP00000458832
ENSMUSP00000021262	ENSP00000369530
ENSMUSP00000035250	ENSP00000315167
ENSMUSP00000021268	ENSP00000314879
ENSMUSP00000026795	ENSP00000363512
ENSMUSP00000033341	ENSP00000305426
ENSMUSP00000001562	ENSP00000380321
ENSMUSP00000103391	ENSP00000221399
ENSMUSP00000049070	ENSP00000229771
ENSMUSP00000049248	ENSP00000356064
ENSMUSP00000082895	ENSP00000314444
ENSMUSP00000080832	ENSP00000216271
ENSMUSP00000033501	ENSP00000334061
ENSMUSP00000112110	ENSP00000080059
ENSMUSP00000102770	ENSP00000225983
ENSMUSP00000008995	ENSP00000264606
ENSMUSP00000133245	ENSP00000346236
ENSMUSP00000021046	ENSP00000464050
ENSMUSP00000108994	ENSP00000359361
ENSMUSP00000055535	ENSP00000380033
ENSMUSP00000021062	ENSP00000225792
ENSMUSP00000057595	ENSP00000267842
ENSMUSP00000032539	ENSP00000263093
ENSMUSP00000029541	ENSP00000357650
ENSMUSP00000025500	ENSP00000262462
ENSMUSP00000078971	ENSP00000300456
ENSMUSP00000034267	ENSP00000252595
ENSMUSP00000079864	ENSP00000359520
ENSMUSP00000138944	ENSP00000351520
ENSMUSP00000107850	ENSP00000360250
ENSMUSP00000028328	ENSP00000347213
ENSMUSP00000110022	ENSP00000360561
ENSMUSP00000036830	ENSP00000301825
ENSMUSP00000066839	ENSP00000378046
ENSMUSP00000003445	ENSP00000449751
ENSMUSP00000002809	ENSP00000413152
ENSMUSP00000031795	ENSP00000242209
ENSMUSP00000001595	ENSP00000317232
ENSMUSP00000072472	ENSP00000345964
ENSMUSP00000077919	ENSP00000358715
ENSMUSP00000058613	ENSP00000260197
ENSMUSP00000099692	ENSP00000256637
ENSMUSP00000027377	ENSP00000233813
ENSMUSP00000020702	ENSP00000370473
ENSMUSP00000023807	ENSP00000301464
ENSMUSP00000020704	ENSP00000275525
ENSMUSP00000046610	ENSP00000233809
ENSMUSP00000017637	ENSP00000269593
ENSMUSP00000023601	ENSP00000169298
ENSMUSP00000084091	ENSP00000386942
ENSMUSP00000092654	ENSP00000362239
ENSMUSP00000036227	ENSP00000417583
ENSMUSP00000099882	ENSP00000336733
ENSMUSP00000099922	ENSP00000444688
ENSMUSP00000083077	ENSP00000354490
ENSMUSP00000106874	ENSP00000357060
ENSMUSP00000039657	ENSP00000445306
ENSMUSP00000131964	ENSP00000262623
ENSMUSP00000007340	ENSP00000218548
ENSMUSP00000042410	ENSP00000355968
ENSMUSP00000053181	ENSP00000355893
ENSMUSP00000031037	ENSP00000233535
ENSMUSP00000101500	ENSP00000363394
ENSMUSP00000035257	ENSP00000415011
ENSMUSP00000005952	ENSP00000261867
ENSMUSP00000058045	ENSP00000415900
ENSMUSP00000101768	ENSP00000362195
ENSMUSP00000010605	ENSP00000262345
ENSMUSP00000126137	ENSP00000263409
ENSMUSP00000022746	ENSP00000274276
ENSMUSP00000138230	ENSP00000395461
ENSMUSP00000127300	ENSP00000418751
ENSMUSP00000003434	ENSP00000255608
ENSMUSP00000026093	ENSP00000261721
ENSMUSP00000074864	ENSP00000384545
ENSMUSP00000002880	ENSP00000376337
ENSMUSP00000042466	ENSP00000385836
ENSMUSP00000047278	ENSP00000260743
ENSMUSP00000107444	ENSP00000329926
ENSMUSP00000064462	ENSP00000357588
ENSMUSP00000026427	ENSP00000445952
ENSMUSP00000038757	ENSP00000374218
ENSMUSP00000098548	ENSP00000251527
ENSMUSP00000105212	ENSP00000424126
ENSMUSP00000041897	ENSP00000340594
ENSMUSP00000043085	ENSP00000341489
ENSMUSP00000126417	ENSP00000413241
ENSMUSP00000034046	ENSP00000422607
ENSMUSP00000104533	ENSP00000368566
ENSMUSP00000046585	ENSP00000348429
ENSMUSP00000042352	ENSP00000465589
ENSMUSP00000034822	ENSP00000258873
ENSMUSP00000107347	ENSP00000233156
ENSMUSP00000031674	ENSP00000222543
ENSMUSP00000053238	ENSP00000311184
ENSMUSP00000093141	ENSP00000324763
ENSMUSP00000030041	ENSP00000265132
ENSMUSP00000096695	ENSP00000217428
ENSMUSP00000021689	ENSP00000376652
ENSMUSP00000077781	ENSP00000355809
ENSMUSP00000090987	ENSP00000348753
ENSMUSP00000046216	ENSP00000345405
ENSMUSP00000021005	ENSP00000318820
ENSMUSP00000020779	ENSP00000225275
ENSMUSP00000050497	ENSP00000225371
ENSMUSP00000099466	ENSP00000262290
ENSMUSP00000113703	ENSP00000252804
ENSMUSP00000066516	ENSP00000313829
ENSMUSP00000027226	ENSP00000281156
ENSMUSP00000022954	ENSP00000348108
ENSMUSP00000095025	ENSP00000355094
ENSMUSP00000081455	ENSP00000328694
ENSMUSP00000006424	ENSP00000379366
ENSMUSP00000003438	ENSP00000349575
ENSMUSP00000030477	ENSP00000271139
ENSMUSP00000061390	ENSP00000331305
ENSMUSP00000020692	ENSP00000290551
ENSMUSP00000110074	ENSP00000348300
ENSMUSP00000021328	ENSP00000468094
ENSMUSP00000099512	ENSP00000269053
ENSMUSP00000076887	ENSP00000287748
ENSMUSP00000023726	ENSP00000301046
ENSMUSP00000124473	ENSP00000423541
ENSMUSP00000037576	ENSP00000358142
ENSMUSP00000050730	ENSP00000299134
ENSMUSP00000093743	ENSP00000405482
ENSMUSP00000121125	ENSP00000262953
ENSMUSP00000002518	ENSP00000221561
ENSMUSP00000071905	ENSP00000246112
ENSMUSP00000124131	ENSP00000452871
ENSMUSP00000057527	ENSP00000365735
ENSMUSP00000001824	ENSP00000256999
ENSMUSP00000128674	ENSP00000432481
ENSMUSP00000044231	ENSP00000351484
ENSMUSP00000023486	ENSP00000353224
ENSMUSP00000031729	ENSP00000420525
ENSMUSP00000031691	ENSP00000223026
ENSMUSP00000010191	ENSP00000401853
ENSMUSP00000010195	ENSP00000266031
ENSMUSP00000042667	ENSP00000337425
ENSMUSP00000032376	ENSP00000157600
ENSMUSP00000032093	ENSP00000295902
ENSMUSP00000127892	ENSP00000365494
ENSMUSP00000104878	ENSP00000401060
ENSMUSP00000110955	ENSP00000345055
ENSMUSP00000063380	ENSP00000373648
ENSMUSP00000122915	ENSP00000352035
ENSMUSP00000030376	ENSP00000262916
ENSMUSP00000009689	ENSP00000155840
ENSMUSP00000053913	ENSP00000383900
ENSMUSP00000025680	ENSP00000377900
ENSMUSP00000025682	ENSP00000383923
ENSMUSP00000025685	ENSP00000383901
ENSMUSP00000053270	ENSP00000337354
ENSMUSP00000045973	ENSP00000316842
ENSMUSP00000036150	ENSP00000216513
ENSMUSP00000059026	ENSP00000247182
ENSMUSP00000125871	ENSP00000304502
ENSMUSP00000135677	ENSP00000260653
ENSMUSP00000021519	ENSP00000328596
ENSMUSP00000079926	ENSP00000264380
ENSMUSP00000022217	ENSP00000337159
ENSMUSP00000021714	ENSP00000216602
ENSMUSP00000092464	ENSP00000290974
ENSMUSP00000084977	ENSP00000365908
ENSMUSP00000036721	ENSP00000390941
ENSMUSP00000102813	ENSP00000357927
ENSMUSP00000106963	ENSP00000310491
ENSMUSP00000111359	ENSP00000387928
ENSMUSP00000085872	ENSP00000346151
ENSMUSP00000112934	ENSP00000304604
ENSMUSP00000086730	ENSP00000385450
ENSMUSP00000021467	ENSP00000324729
ENSMUSP00000113851	ENSP00000164227
ENSMUSP00000041173	ENSP00000325663
ENSMUSP00000042317	ENSP00000380109
ENSMUSP00000032815	ENSP00000312988
ENSMUSP00000024742	ENSP00000275015
ENSMUSP00000021004	ENSP00000311837
ENSMUSP00000111151	ENSP00000429842
ENSMUSP00000105350	ENSP00000217381
ENSMUSP00000037324	ENSP00000338191
ENSMUSP00000041294	ENSP00000378965
ENSMUSP00000020008	ENSP00000357484
ENSMUSP00000087587	ENSP00000340396
ENSMUSP00000109904	ENSP00000419378
ENSMUSP00000024755	ENSP00000185206
ENSMUSP00000058308	ENSP00000387088
ENSMUSP00000029780	ENSP00000412788
ENSMUSP00000099947	ENSP00000414921
ENSMUSP00000126340	ENSP00000410811
ENSMUSP00000122855	ENSP00000333836
ENSMUSP00000108717	ENSP00000387347
ENSMUSP00000006697	ENSP00000415769
ENSMUSP00000126449	ENSP00000273283
ENSMUSP00000006703	ENSP00000266041
ENSMUSP00000026886	ENSP00000256861
ENSMUSP00000090277	ENSP00000233630
ENSMUSP00000041790	ENSP00000354724
ENSMUSP00000058730	ENSP00000337500
ENSMUSP00000137517	ENSP00000461961
ENSMUSP00000104311	ENSP00000355026
ENSMUSP00000031750	ENSP00000056217
ENSMUSP00000066894	ENSP00000264051
ENSMUSP00000030898	ENSP00000367629
ENSMUSP00000078281	ENSP00000348828
ENSMUSP00000045432	ENSP00000366387
ENSMUSP00000073246	ENSP00000402584
ENSMUSP00000092735	ENSP00000319388
ENSMUSP00000002444	ENSP00000306335
ENSMUSP00000126313	ENSP00000371434
ENSMUSP00000005600	ENSP00000254325
ENSMUSP00000051107	ENSP00000350552
ENSMUSP00000116057	ENSP00000332208
ENSMUSP00000121212	ENSP00000401536
ENSMUSP00000039600	ENSP00000293272
ENSMUSP00000091779	ENSP00000378365
ENSMUSP00000000926	ENSP00000248948
ENSMUSP00000062239	ENSP00000369702
ENSMUSP00000056364	ENSP00000368908
ENSMUSP00000044054	ENSP00000361036
ENSMUSP00000124470	ENSP00000287585
ENSMUSP00000041263	ENSP00000261497
ENSMUSP00000093427	ENSP00000423333
ENSMUSP00000111409	ENSP00000475071
ENSMUSP00000101903	ENSP00000441214
ENSMUSP00000031901	ENSP00000265310
ENSMUSP00000031902	ENSP00000352358
ENSMUSP00000018651	ENSP00000342222
ENSMUSP00000053755	ENSP00000301365
ENSMUSP00000071859	ENSP00000406191
ENSMUSP00000115718	ENSP00000313670
ENSMUSP00000027178	ENSP00000264276
ENSMUSP00000024832	ENSP00000291536
ENSMUSP00000030915	ENSP00000367792
ENSMUSP00000031437	ENSP00000347486
ENSMUSP00000062607	ENSP00000371833
ENSMUSP00000092252	ENSP00000290472
ENSMUSP00000087525	ENSP00000382434
ENSMUSP00000104168	ENSP00000472546
ENSMUSP00000070868	ENSP00000356436
ENSMUSP00000026172	ENSP00000306163
ENSMUSP00000025718	ENSP00000360762
ENSMUSP00000061168	ENSP00000321679
ENSMUSP00000041300	ENSP00000430985
ENSMUSP00000099517	ENSP00000220429
ENSMUSP00000102647	ENSP00000263674
ENSMUSP00000081225	ENSP00000340297
ENSMUSP00000040531	ENSP00000355060
ENSMUSP00000085683	ENSP00000250894
ENSMUSP00000042271	ENSP00000262013
ENSMUSP00000038633	ENSP00000380488
ENSMUSP00000043636	ENSP00000227756
ENSMUSP00000030212	ENSP00000369981
ENSMUSP00000032874	ENSP00000391372
ENSMUSP00000129800	ENSP00000418744
ENSMUSP00000028214	ENSP00000361645
ENSMUSP00000034600	ENSP00000278937
ENSMUSP00000107062	ENSP00000352513
ENSMUSP00000066701	ENSP00000432943
ENSMUSP00000126826	ENSP00000278947
ENSMUSP00000062507	ENSP00000322460
ENSMUSP00000110311	ENSP00000278949
ENSMUSP00000032252	ENSP00000240618
ENSMUSP00000061470	ENSP00000266712
ENSMUSP00000056353	ENSP00000442046
ENSMUSP00000046368	ENSP00000343871
ENSMUSP00000045409	ENSP00000362824
ENSMUSP00000109229	ENSP00000283296
ENSMUSP00000024711	ENSP00000283303
ENSMUSP00000109244	ENSP00000296862
ENSMUSP00000049380	ENSP00000360299
ENSMUSP00000110422	ENSP00000307831
ENSMUSP00000023437	ENSP00000273352
ENSMUSP00000128922	ENSP00000361995
ENSMUSP00000054545	ENSP00000268125
ENSMUSP00000019920	ENSP00000275162
ENSMUSP00000035649	ENSP00000428402
ENSMUSP00000025208	ENSP00000302843
ENSMUSP00000048714	ENSP00000365007
ENSMUSP00000048350	ENSP00000347872
ENSMUSP00000053431	ENSP00000303129
ENSMUSP00000029850	ENSP00000399805
ENSMUSP00000052544	ENSP00000323678
ENSMUSP00000090567	ENSP00000375647
ENSMUSP00000047888	ENSP00000436836
ENSMUSP00000081664	ENSP00000005284
ENSMUSP00000019290	ENSP00000300105
ENSMUSP00000021066	ENSP00000262138
ENSMUSP00000138618	ENSP00000270458
ENSMUSP00000082220	ENSP00000376914
ENSMUSP00000092794	ENSP00000262429
ENSMUSP00000032974	ENSP00000349595
ENSMUSP00000021142	ENSP00000353072
ENSMUSP00000031423	ENSP00000440045
ENSMUSP00000123078	ENSP00000400258
ENSMUSP00000101700	ENSP00000362444
ENSMUSP00000122896	ENSP00000316377
ENSMUSP00000040416	ENSP00000247191
ENSMUSP00000029575	ENSP00000359132
ENSMUSP00000028623	ENSP00000379032
ENSMUSP00000030643	ENSP00000363398
ENSMUSP00000076505	ENSP00000367446
ENSMUSP00000022550	ENSP00000220562
ENSMUSP00000122103	ENSP00000388658
ENSMUSP00000015256	ENSP00000400101
ENSMUSP00000019226	ENSP00000322020
ENSMUSP00000108302	ENSP00000329033
ENSMUSP00000056604	ENSP00000274764
ENSMUSP00000051118	ENSP00000367714
ENSMUSP00000084062	ENSP00000272937
ENSMUSP00000023171	ENSP00000232424
ENSMUSP00000030782	ENSP00000367065
ENSMUSP00000097909	ENSP00000307513
ENSMUSP00000065205	ENSP00000283243
ENSMUSP00000027896	ENSP00000356587
ENSMUSP00000029307	ENSP00000368952
ENSMUSP00000034883	ENSP00000319323
ENSMUSP00000030169	ENSP00000348886
ENSMUSP00000104732	ENSP00000327048
ENSMUSP00000096728	ENSP00000362410
ENSMUSP00000054226	ENSP00000328364
ENSMUSP00000107035	ENSP00000454062
ENSMUSP00000094076	ENSP00000345393
ENSMUSP00000053899	ENSP00000350369
ENSMUSP00000106460	ENSP00000344903
ENSMUSP00000031868	ENSP00000297282
ENSMUSP00000031713	ENSP00000194130
ENSMUSP00000029208	ENSP00000279027
ENSMUSP00000001122	ENSP00000392411
ENSMUSP00000021161	ENSP00000406220
ENSMUSP00000080717	ENSP00000255409
ENSMUSP00000123979	ENSP00000356198
ENSMUSP00000000573	ENSP00000358747
ENSMUSP00000022040	ENSP00000365251
ENSMUSP00000129216	ENSP00000435582
ENSMUSP00000110669	ENSP00000388275
ENSMUSP00000110348	ENSP00000353249
ENSMUSP00000095533	ENSP00000360905
ENSMUSP00000063051	ENSP00000357597
ENSMUSP00000036360	ENSP00000410943
ENSMUSP00000045542	ENSP00000322802
ENSMUSP00000046782	ENSP00000364591
ENSMUSP00000020441	ENSP00000350854
ENSMUSP00000045490	ENSP00000351346
ENSMUSP00000077040	ENSP00000261517
ENSMUSP00000068716	ENSP00000353422
ENSMUSP00000014545	ENSP00000437783
ENSMUSP00000091964	ENSP00000379500
ENSMUSP00000044903	ENSP00000260356
ENSMUSP00000128308	ENSP00000355751
ENSMUSP00000003659	ENSP00000222271
ENSMUSP00000022213	ENSP00000339730
ENSMUSP00000029682	ENSP00000357362
ENSMUSP00000060441	ENSP00000383909
ENSMUSP00000057488	ENSP00000319651
ENSMUSP00000025755	ENSP00000371711
ENSMUSP00000064220	ENSP00000360500
ENSMUSP00000059654	ENSP00000371686
ENSMUSP00000046812	ENSP00000190165
ENSMUSP00000040229	ENSP00000227451
ENSMUSP00000031607	ENSP00000257600
ENSMUSP00000044627	ENSP00000447873
ENSMUSP00000090528	ENSP00000316532
ENSMUSP00000113090	ENSP00000410852
ENSMUSP00000043633	ENSP00000408581
ENSMUSP00000031446	ENSP00000299308
ENSMUSP00000025645	ENSP00000005286
ENSMUSP00000109092	ENSP00000361650
ENSMUSP00000095169	ENSP00000356275
ENSMUSP00000129378	ENSP00000431813
ENSMUSP00000088089	ENSP00000160373
ENSMUSP00000076751	ENSP00000271277
ENSMUSP00000091329	ENSP00000237172
ENSMUSP00000124179	ENSP00000346560
ENSMUSP00000130758	ENSP00000303758
ENSMUSP00000023502	ENSP00000251775
ENSMUSP00000034946	ENSP00000261889
ENSMUSP00000039243	ENSP00000368831
ENSMUSP00000030080	ENSP00000363349
ENSMUSP00000084578	ENSP00000238994
ENSMUSP00000065679	ENSP00000308318
ENSMUSP00000122712	ENSP00000393832
ENSMUSP00000061402	ENSP00000360035
ENSMUSP00000134894	ENSP00000408288
ENSMUSP00000049054	ENSP00000284601
ENSMUSP00000101060	ENSP00000336630
ENSMUSP00000043522	ENSP00000356205
ENSMUSP00000060591	ENSP00000276218
ENSMUSP00000103897	ENSP00000391299
ENSMUSP00000136611	ENSP00000342313
ENSMUSP00000125580	ENSP00000440674
ENSMUSP00000076383	ENSP00000361366
ENSMUSP00000025797	ENSP00000363079
ENSMUSP00000037867	ENSP00000332723
ENSMUSP00000049285	ENSP00000411770
ENSMUSP00000054834	ENSP00000262225
ENSMUSP00000120904	ENSP00000405926
ENSMUSP00000034698	ENSP00000214869
ENSMUSP00000002837	ENSP00000359305
ENSMUSP00000092230	ENSP00000238497
ENSMUSP00000132514	ENSP00000356381
ENSMUSP00000043210	ENSP00000369989
ENSMUSP00000026486	ENSP00000245121
ENSMUSP00000100991	ENSP00000233596
ENSMUSP00000006027	ENSP00000368959
ENSMUSP00000036065	ENSP00000254901
ENSMUSP00000112662	ENSP00000438346
ENSMUSP00000040162	ENSP00000303482
ENSMUSP00000020023	ENSP00000362863
ENSMUSP00000036726	ENSP00000358159
ENSMUSP00000041599	ENSP00000295488
ENSMUSP00000036110	ENSP00000435506
ENSMUSP00000059757	ENSP00000264233
ENSMUSP00000099509	ENSP00000317123
ENSMUSP00000000939	ENSP00000253083
ENSMUSP00000059033	ENSP00000336747
ENSMUSP00000091769	ENSP00000267984
ENSMUSP00000030187	ENSP00000316029
ENSMUSP00000039633	ENSP00000453508
ENSMUSP00000014290	ENSP00000365411
ENSMUSP00000028252	ENSP00000263915
ENSMUSP00000091011	ENSP00000381793
ENSMUSP00000019456	ENSP00000403459
ENSMUSP00000034969	ENSP00000343490
ENSMUSP00000077899	ENSP00000369442
ENSMUSP00000031096	ENSP00000257408
ENSMUSP00000073190	ENSP00000264162
ENSMUSP00000027053	ENSP00000240285
ENSMUSP00000122552	ENSP00000365397
ENSMUSP00000031251	ENSP00000351035
ENSMUSP00000046772	ENSP00000333300
ENSMUSP00000046298	ENSP00000307607
ENSMUSP00000026027	ENSP00000358854
ENSMUSP00000017821	ENSP00000262394
ENSMUSP00000031309	ENSP00000319474
ENSMUSP00000028368	ENSP00000387078
ENSMUSP00000137309	ENSP00000344504
ENSMUSP00000062030	ENSP00000244573
ENSMUSP00000037304	ENSP00000341214
ENSMUSP00000057308	ENSP00000307705
ENSMUSP00000112833	ENSP00000254691
ENSMUSP00000022698	ENSP00000276420
ENSMUSP00000046695	ENSP00000349727
ENSMUSP00000095103	ENSP00000372160
ENSMUSP00000029075	ENSP00000262593
ENSMUSP00000043554	ENSP00000344277
ENSMUSP00000045150	ENSP00000263512
ENSMUSP00000077808	ENSP00000428612
ENSMUSP00000031263	ENSP00000273905
ENSMUSP00000023835	ENSP00000245312
ENSMUSP00000093229	ENSP00000216540
ENSMUSP00000131010	ENSP00000313681
ENSMUSP00000103366	ENSP00000245222
ENSMUSP00000038203	ENSP00000216264
ENSMUSP00000114325	ENSP00000341159
ENSMUSP00000031977	ENSP00000347581
ENSMUSP00000065770	ENSP00000404121
ENSMUSP00000113913	ENSP00000262961
ENSMUSP00000118911	ENSP00000265069
ENSMUSP00000109340	ENSP00000361800
ENSMUSP00000102481	ENSP00000360065
ENSMUSP00000100028	ENSP00000242317
ENSMUSP00000107770	ENSP00000380308
ENSMUSP00000114175	ENSP00000264968
ENSMUSP00000041629	ENSP00000426225
ENSMUSP00000133717	ENSP00000446921
ENSMUSP00000135959	ENSP00000474896
ENSMUSP00000067541	ENSP00000354458
ENSMUSP00000031663	ENSP00000360281
ENSMUSP00000022749	ENSP00000263408
ENSMUSP00000106317	ENSP00000322061
ENSMUSP00000124417	ENSP00000263413
ENSMUSP00000064246	ENSP00000309270
ENSMUSP00000126281	ENSP00000362207
ENSMUSP00000104845	ENSP00000341206
ENSMUSP00000043222	ENSP00000276055
ENSMUSP00000040775	ENSP00000307911
ENSMUSP00000076971	ENSP00000278412
ENSMUSP00000037966	ENSP00000354842
ENSMUSP00000126243	ENSP00000344724
ENSMUSP00000105250	ENSP00000219746
ENSMUSP00000130050	ENSP00000436500
ENSMUSP00000001280	ENSP00000441032
ENSMUSP00000036739	ENSP00000350881
ENSMUSP00000096258	ENSP00000311657
ENSMUSP00000128401	ENSP00000346206
ENSMUSP00000031354	ENSP00000440288
ENSMUSP00000110729	ENSP00000351717
ENSMUSP00000130073	ENSP00000275016
ENSMUSP00000037487	ENSP00000310721
ENSMUSP00000029905	ENSP00000301645
ENSMUSP00000052989	ENSP00000318867
ENSMUSP00000018113	ENSP00000244043
ENSMUSP00000129831	ENSP00000259808
ENSMUSP00000022830	ENSP00000216274
ENSMUSP00000038833	ENSP00000220751
ENSMUSP00000019386	ENSP00000332454
ENSMUSP00000034792	ENSP00000306678
ENSMUSP00000099975	ENSP00000363852
ENSMUSP00000040210	ENSP00000271227
ENSMUSP00000007249	ENSP00000229729
ENSMUSP00000034697	ENSP00000336888
ENSMUSP00000087394	ENSP00000359892
ENSMUSP00000027146	ENSP00000410447
ENSMUSP00000114404	ENSP00000262032
ENSMUSP00000075992	ENSP00000413025
ENSMUSP00000099430	ENSP00000344544
ENSMUSP00000035583	ENSP00000357881
ENSMUSP00000036245	ENSP00000297679
ENSMUSP00000030289	ENSP00000343526
ENSMUSP00000039943	ENSP00000303434
ENSMUSP00000020277	ENSP00000346643
ENSMUSP00000111946	ENSP00000384774
ENSMUSP00000051215	ENSP00000292432
ENSMUSP00000099984	ENSP00000223366
ENSMUSP00000031982	ENSP00000295256
ENSMUSP00000101375	ENSP00000352268
ENSMUSP00000045864	ENSP00000442464
ENSMUSP00000129444	ENSP00000348911
ENSMUSP00000017851	ENSP00000340243
ENSMUSP00000020027	ENSP00000342962
ENSMUSP00000051261	ENSP00000319796
ENSMUSP00000047547	ENSP00000420863
ENSMUSP00000028679	ENSP00000320346
ENSMUSP00000091163	ENSP00000262809
ENSMUSP00000002469	ENSP00000215061
ENSMUSP00000022137	ENSP00000323264
ENSMUSP00000087694	ENSP00000274140
ENSMUSP00000105884	ENSP00000427223
ENSMUSP00000098594	ENSP00000379118
ENSMUSP00000099976	ENSP00000309141
ENSMUSP00000065225	ENSP00000471536
ENSMUSP00000072669	ENSP00000319412
ENSMUSP00000108824	ENSP00000361917
ENSMUSP00000127305	ENSP00000331662
ENSMUSP00000084097	ENSP00000340672
ENSMUSP00000108769	ENSP00000445683
ENSMUSP00000134666	ENSP00000437872
ENSMUSP00000094045	ENSP00000474720
ENSMUSP00000108819	ENSP00000444537
ENSMUSP00000101141	ENSP00000385824
ENSMUSP00000099716	ENSP00000361672
ENSMUSP00000059420	ENSP00000363377
ENSMUSP00000099820	ENSP00000263904
ENSMUSP00000100025	ENSP00000366746
ENSMUSP00000099744	ENSP00000368818
ENSMUSP00000099572	ENSP00000330631
ENSMUSP00000062924	ENSP00000043402
ENSMUSP00000057725	ENSP00000335397
ENSMUSP00000056313	ENSP00000340328
ENSMUSP00000027373	ENSP00000263212
ENSMUSP00000061278	ENSP00000312411
ENSMUSP00000029355	ENSP00000417659
ENSMUSP00000027534	ENSP00000254654
ENSMUSP00000041395	ENSP00000477341
ENSMUSP00000022511	ENSP00000372322
ENSMUSP00000106916	ENSP00000372361
ENSMUSP00000068197	ENSP00000343909
ENSMUSP00000101714	ENSP00000322915
ENSMUSP00000045366	ENSP00000349708
ENSMUSP00000006851	ENSP00000378830
ENSMUSP00000036013	ENSP00000181839
ENSMUSP00000009699	ENSP00000362361
ENSMUSP00000045527	ENSP00000338673
ENSMUSP00000021090	ENSP00000376345
ENSMUSP00000004959	ENSP00000284154
ENSMUSP00000046532	ENSP00000339186
ENSMUSP00000112221	ENSP00000417273
ENSMUSP00000083611	ENSP00000233154
ENSMUSP00000070413	ENSP00000378324
ENSMUSP00000034138	ENSP00000314030
ENSMUSP00000126828	ENSP00000414398
ENSMUSP00000027151	ENSP00000307280
ENSMUSP00000026428	ENSP00000450385
ENSMUSP00000102570	ENSP00000347055
ENSMUSP00000078715	ENSP00000379210
ENSMUSP00000085253	ENSP00000229824
ENSMUSP00000062771	ENSP00000365630
ENSMUSP00000114094	ENSP00000262094
ENSMUSP00000139310	ENSP00000379601
ENSMUSP00000092693	ENSP00000363799
ENSMUSP00000092692	ENSP00000334300
ENSMUSP00000100532	ENSP00000329647
ENSMUSP00000087680	ENSP00000406933
ENSMUSP00000096994	ENSP00000376615
ENSMUSP00000070726	ENSP00000261461
ENSMUSP00000025695	ENSP00000164133
ENSMUSP00000002839	ENSP00000417963
ENSMUSP00000124370	ENSP00000412733
ENSMUSP00000039632	ENSP00000296220
ENSMUSP00000038013	ENSP00000379804
ENSMUSP00000020411	ENSP00000263650
ENSMUSP00000109915	ENSP00000378349
ENSMUSP00000053175	ENSP00000353094
ENSMUSP00000047042	ENSP00000215941
ENSMUSP00000115813	ENSP00000320893
ENSMUSP00000122395	ENSP00000328327
ENSMUSP00000016471	ENSP00000218008
ENSMUSP00000033826	ENSP00000334216
ENSMUSP00000047353	ENSP00000250111
ENSMUSP00000027863	ENSP00000356790
ENSMUSP00000138773	ENSP00000473410
ENSMUSP00000093914	ENSP00000381476
ENSMUSP00000023295	ENSP00000216139
ENSMUSP00000102366	ENSP00000407158
ENSMUSP00000127784	ENSP00000396538
ENSMUSP00000129001	ENSP00000327850
ENSMUSP00000074198	ENSP00000379330
ENSMUSP00000024179	ENSP00000388910
ENSMUSP00000043099	ENSP00000244623
ENSMUSP00000071835	ENSP00000325682
ENSMUSP00000097431	ENSP00000367649
ENSMUSP00000033444	ENSP00000377867
ENSMUSP00000027498	ENSP00000325748
ENSMUSP00000018353	ENSP00000361892
ENSMUSP00000018476	ENSP00000429744
ENSMUSP00000111463	ENSP00000344546
ENSMUSP00000101517	ENSP00000320485
ENSMUSP00000130173	ENSP00000343126
ENSMUSP00000127678	ENSP00000368189
ENSMUSP00000019708	ENSP00000263620
ENSMUSP00000083281	ENSP00000263270
ENSMUSP00000106709	ENSP00000336666
ENSMUSP00000125268	ENSP00000379891
ENSMUSP00000021693	ENSP00000352167
ENSMUSP00000021971	ENSP00000413049
ENSMUSP00000025732	ENSP00000381782
ENSMUSP00000050329	ENSP00000354886
ENSMUSP00000035222	ENSP00000326305
ENSMUSP00000048124	ENSP00000397563
ENSMUSP00000044836	ENSP00000257177
ENSMUSP00000071623	ENSP00000365130
ENSMUSP00000025077	ENSP00000263063
ENSMUSP00000093958	ENSP00000456163
ENSMUSP00000113429	ENSP00000373420
ENSMUSP00000020643	ENSP00000325594
ENSMUSP00000040108	ENSP00000337732
ENSMUSP00000006750	ENSP00000410862
ENSMUSP00000133474	ENSP00000344465
ENSMUSP00000128672	ENSP00000386908
ENSMUSP00000075174	ENSP00000274473
ENSMUSP00000044248	ENSP00000263071
ENSMUSP00000012161	ENSP00000266214
ENSMUSP00000109271	ENSP00000340330
ENSMUSP00000103362	ENSP00000259021
ENSMUSP00000138377	ENSP00000287239
ENSMUSP00000038181	ENSP00000380136
ENSMUSP00000033070	ENSP00000406037
ENSMUSP00000090820	ENSP00000316948
ENSMUSP00000034868	ENSP00000394734
ENSMUSP00000077019	ENSP00000337194
ENSMUSP00000059501	ENSP00000263864
ENSMUSP00000032487	ENSP00000379602
ENSMUSP00000030797	ENSP00000054666
ENSMUSP00000059389	ENSP00000356992
ENSMUSP00000023487	ENSP00000264245
ENSMUSP00000133898	ENSP00000310561
ENSMUSP00000038412	ENSP00000320038
ENSMUSP00000136352	ENSP00000265734
ENSMUSP00000134251	ENSP00000410561
ENSMUSP00000026416	ENSP00000266970
ENSMUSP00000128926	ENSP00000236877
ENSMUSP00000138735	ENSP00000370669
ENSMUSP00000093245	ENSP00000384582
ENSMUSP00000041872	ENSP00000272433
ENSMUSP00000118743	ENSP00000347924
ENSMUSP00000021930	ENSP00000316905
ENSMUSP00000059419	ENSP00000224807
ENSMUSP00000026011	ENSP00000358909
ENSMUSP00000031367	ENSP00000266771
ENSMUSP00000025646	ENSP00000227880
ENSMUSP00000129239	ENSP00000340402
ENSMUSP00000085728	ENSP00000365686
ENSMUSP00000023616	ENSP00000417085
ENSMUSP00000006578	ENSP00000356991
ENSMUSP00000023334	ENSP00000418070
ENSMUSP00000039205	ENSP00000402060
ENSMUSP00000074898	ENSP00000252483
ENSMUSP00000034510	ENSP00000264025
ENSMUSP00000026254	ENSP00000359000
ENSMUSP00000100006	ENSP00000245796
ENSMUSP00000111381	ENSP00000274710
ENSMUSP00000091178	ENSP00000324127
ENSMUSP00000039728	ENSP00000020673
ENSMUSP00000047208	ENSP00000417706
ENSMUSP00000103817	ENSP00000292782
ENSMUSP00000058968	ENSP00000319482
ENSMUSP00000034499	ENSP00000260247
ENSMUSP00000084427	ENSP00000334625
ENSMUSP00000127995	ENSP00000347232
ENSMUSP00000033990	ENSP00000298139
ENSMUSP00000044363	ENSP00000475456
ENSMUSP00000021097	ENSP00000317636
ENSMUSP00000056131	ENSP00000370531
ENSMUSP00000041983	ENSP00000259407
ENSMUSP00000025279	ENSP00000269228
ENSMUSP00000004505	ENSP00000289547
ENSMUSP00000095953	ENSP00000265565
ENSMUSP00000021921	ENSP00000332353
ENSMUSP00000030443	ENSP00000361266
ENSMUSP00000074578	ENSP00000396722
ENSMUSP00000110898	ENSP00000330862
ENSMUSP00000077913	ENSP00000419000
ENSMUSP00000073664	ENSP00000350364
ENSMUSP00000103608	ENSP00000270642
ENSMUSP00000039810	ENSP00000264668
ENSMUSP00000120421	ENSP00000337459
ENSMUSP00000030834	ENSP00000297494
ENSMUSP00000005651	ENSP00000419970
ENSMUSP00000022009	ENSP00000283122
ENSMUSP00000057392	ENSP00000319052
ENSMUSP00000110198	ENSP00000359300
ENSMUSP00000027775	ENSP00000355480
ENSMUSP00000036604	ENSP00000387536
ENSMUSP00000006669	ENSP00000282077
ENSMUSP00000041447	ENSP00000420927
ENSMUSP00000019721	ENSP00000005178
ENSMUSP00000070345	ENSP00000378405
ENSMUSP00000093959	ENSP00000278823
ENSMUSP00000105348	ENSP00000333633
ENSMUSP00000101307	ENSP00000338629
ENSMUSP00000085695	ENSP00000349076
ENSMUSP00000023344	ENSP00000417654
ENSMUSP00000111327	ENSP00000247138
ENSMUSP00000031680	ENSP00000320566
ENSMUSP00000027505	ENSP00000322142
ENSMUSP00000032480	ENSP00000380024
ENSMUSP00000062593	ENSP00000364929
ENSMUSP00000079226	ENSP00000307183
ENSMUSP00000027059	ENSP00000377265
ENSMUSP00000035902	ENSP00000362332
ENSMUSP00000105822	ENSP00000368924
ENSMUSP00000129922	ENSP00000201031
ENSMUSP00000037699	ENSP00000008391
ENSMUSP00000111939	ENSP00000300209
ENSMUSP00000061229	ENSP00000267273
ENSMUSP00000055002	ENSP00000379201
ENSMUSP00000073220	ENSP00000272643
ENSMUSP00000040176	ENSP00000406482
ENSMUSP00000042701	ENSP00000290902
ENSMUSP00000038056	ENSP00000316881
ENSMUSP00000081941	ENSP00000323696
ENSMUSP00000065278	ENSP00000347649
ENSMUSP00000099723	ENSP00000236040
ENSMUSP00000023958	ENSP00000379951
ENSMUSP00000073913	ENSP00000376397
ENSMUSP00000054883	ENSP00000329942
ENSMUSP00000102782	ENSP00000321005
ENSMUSP00000114904	ENSP00000291582
ENSMUSP00000005705	ENSP00000253024
ENSMUSP00000031859	ENSP00000340507
ENSMUSP00000029444	ENSP00000351250
ENSMUSP00000102352	ENSP00000384876
ENSMUSP00000104503	ENSP00000217169
ENSMUSP00000013949	ENSP00000263464
ENSMUSP00000091422	ENSP00000227758
ENSMUSP00000110798	ENSP00000419185
ENSMUSP00000058020	ENSP00000302630
ENSMUSP00000053288	ENSP00000371786
ENSMUSP00000107381	ENSP00000261726
ENSMUSP00000004097	ENSP00000353401
ENSMUSP00000045566	ENSP00000396935
ENSMUSP00000095320	ENSP00000417003
ENSMUSP00000104460	ENSP00000268676
ENSMUSP00000019063	ENSP00000270560
ENSMUSP00000130999	ENSP00000304277
ENSMUSP00000029377	ENSP00000305852
ENSMUSP00000053384	ENSP00000433102
ENSMUSP00000103319	ENSP00000339659
ENSMUSP00000107447	ENSP00000373272
ENSMUSP00000129861	ENSP00000256649
ENSMUSP00000058109	ENSP00000305161
ENSMUSP00000029131	ENSP00000338964
ENSMUSP00000072074	ENSP00000381340
ENSMUSP00000003717	ENSP00000265723
ENSMUSP00000046177	ENSP00000384881
ENSMUSP00000099770	ENSP00000263817
ENSMUSP00000105630	ENSP00000323714
ENSMUSP00000032151	ENSP00000393324
ENSMUSP00000037042	ENSP00000318057
ENSMUSP00000041053	ENSP00000242480
ENSMUSP00000069616	ENSP00000239938
ENSMUSP00000093433	ENSP00000445626
ENSMUSP00000117891	ENSP00000331327
ENSMUSP00000035020	ENSP00000295743
ENSMUSP00000001484	ENSP00000177694
ENSMUSP00000046787	ENSP00000374205
ENSMUSP00000106401	ENSP00000219905
ENSMUSP00000109427	ENSP00000409738
ENSMUSP00000023750	ENSP00000321951
ENSMUSP00000023225	ENSP00000314380
ENSMUSP00000104188	ENSP00000324105
ENSMUSP00000004378	ENSP00000437402
ENSMUSP00000062584	ENSP00000387194
ENSMUSP00000003643	ENSP00000221476
ENSMUSP00000001304	ENSP00000299198
ENSMUSP00000106851	ENSP00000357106
ENSMUSP00000109931	ENSP00000384193
ENSMUSP00000066880	ENSP00000222374
ENSMUSP00000137837	ENSP00000227348
ENSMUSP00000083073	ENSP00000395359
ENSMUSP00000022197	ENSP00000475496
ENSMUSP00000038350	ENSP00000268099
ENSMUSP00000029684	ENSP00000307275
ENSMUSP00000035898	ENSP00000355387
ENSMUSP00000078808	ENSP00000316007
ENSMUSP00000049457	ENSP00000349320
ENSMUSP00000082173	ENSP00000418081
ENSMUSP00000022567	ENSP00000419101
ENSMUSP00000106567	ENSP00000302177
ENSMUSP00000045441	ENSP00000324944
ENSMUSP00000092988	ENSP00000314196
ENSMUSP00000037107	ENSP00000245615
ENSMUSP00000004381	ENSP00000261407
ENSMUSP00000087633	ENSP00000420269
ENSMUSP00000013458	ENSP00000265512
ENSMUSP00000137298	ENSP00000406052
ENSMUSP00000107231	ENSP00000251864
ENSMUSP00000131277	ENSP00000346065
ENSMUSP00000093469	ENSP00000255324
ENSMUSP00000133931	ENSP00000424595
ENSMUSP00000133736	ENSP00000361512
ENSMUSP00000026839	ENSP00000381504
ENSMUSP00000101999	ENSP00000414624
ENSMUSP00000053766	ENSP00000325674
ENSMUSP00000099806	ENSP00000452634
ENSMUSP00000072438	ENSP00000369409
ENSMUSP00000090470	ENSP00000284073
ENSMUSP00000120516	ENSP00000257552
ENSMUSP00000089958	ENSP00000233078
ENSMUSP00000095285	ENSP00000349415
ENSMUSP00000031492	ENSP00000229340
ENSMUSP00000033430	ENSP00000257017
ENSMUSP00000063054	ENSP00000306496
ENSMUSP00000123514	ENSP00000358644
ENSMUSP00000050199	ENSP00000393987
ENSMUSP00000064808	ENSP00000383933
ENSMUSP00000086710	ENSP00000295569
ENSMUSP00000113152	ENSP00000418575
ENSMUSP00000020107	ENSP00000392043
ENSMUSP00000085775	ENSP00000263519
ENSMUSP00000086398	ENSP00000353414
ENSMUSP00000031055	ENSP00000369677
ENSMUSP00000061704	ENSP00000335481
ENSMUSP00000052095	ENSP00000318234
ENSMUSP00000024849	ENSP00000254528
ENSMUSP00000059732	ENSP00000332806
ENSMUSP00000041328	ENSP00000325355
ENSMUSP00000024958	ENSP00000345436
ENSMUSP00000110491	ENSP00000353518
ENSMUSP00000091375	ENSP00000364627
ENSMUSP00000034527	ENSP00000374237
ENSMUSP00000097296	ENSP00000396421
ENSMUSP00000022212	ENSP00000274289
ENSMUSP00000076130	ENSP00000361275
ENSMUSP00000044400	ENSP00000466248
ENSMUSP00000033154	ENSP00000300093
ENSMUSP00000130004	ENSP00000253159
ENSMUSP00000056967	ENSP00000441823
ENSMUSP00000034090	ENSP00000251020
ENSMUSP00000029061	ENSP00000217086
ENSMUSP00000056401	ENSP00000333537
ENSMUSP00000038091	ENSP00000375810
ENSMUSP00000003642	ENSP00000259708
ENSMUSP00000112262	ENSP00000399403
ENSMUSP00000035167	ENSP00000338766
ENSMUSP00000033300	ENSP00000250693
ENSMUSP00000102550	ENSP00000380258
ENSMUSP00000108706	ENSP00000348064
ENSMUSP00000032341	ENSP00000228936
ENSMUSP00000136950	ENSP00000320543
ENSMUSP00000096445	ENSP00000406209
ENSMUSP00000094072	ENSP00000317431
ENSMUSP00000125058	ENSP00000367323
ENSMUSP00000047480	ENSP00000419952
ENSMUSP00000018614	ENSP00000302719
ENSMUSP00000038719	ENSP00000344208
ENSMUSP00000035155	ENSP00000285208
ENSMUSP00000103958	ENSP00000410403
ENSMUSP00000097154	ENSP00000438262
ENSMUSP00000036438	ENSP00000465419
ENSMUSP00000099652	ENSP00000281537
ENSMUSP00000082777	ENSP00000355938
ENSMUSP00000031455	ENSP00000320234
ENSMUSP00000050061	ENSP00000437041
ENSMUSP00000027726	ENSP00000356218
ENSMUSP00000018186	ENSP00000354468
ENSMUSP00000126119	ENSP00000358695
ENSMUSP00000124258	ENSP00000371419
ENSMUSP00000030533	ENSP00000364220
ENSMUSP00000093911	ENSP00000398688
ENSMUSP00000002908	ENSP00000301286
ENSMUSP00000019726	ENSP00000221957
ENSMUSP00000019808	ENSP00000371272
ENSMUSP00000032762	ENSP00000300055
ENSMUSP00000079025	ENSP00000381057
ENSMUSP00000093613	ENSP00000302046
ENSMUSP00000127274	ENSP00000452245
ENSMUSP00000055079	ENSP00000305596
ENSMUSP00000127945	ENSP00000294829
ENSMUSP00000077119	ENSP00000431905
ENSMUSP00000103560	ENSP00000471272
ENSMUSP00000134691	ENSP00000398617
ENSMUSP00000110941	ENSP00000420140
ENSMUSP00000087973	ENSP00000326652
ENSMUSP00000118318	ENSP00000375956
ENSMUSP00000041732	ENSP00000475417
ENSMUSP00000046906	ENSP00000405514
ENSMUSP00000062231	ENSP00000424474
ENSMUSP00000029812	ENSP00000226574
ENSMUSP00000107512	ENSP00000358983
ENSMUSP00000092355	ENSP00000221452
ENSMUSP00000025867	ENSP00000384273
ENSMUSP00000099928	ENSP00000295025
ENSMUSP00000035800	ENSP00000361803
ENSMUSP00000021050	ENSP00000329468
ENSMUSP00000106489	ENSP00000265846
ENSMUSP00000027339	ENSP00000359484
ENSMUSP00000073228	ENSP00000353078
ENSMUSP00000047763	ENSP00000380505
ENSMUSP00000133515	ENSP00000338348
ENSMUSP00000021148	ENSP00000380178
ENSMUSP00000038813	ENSP00000263228
ENSMUSP00000020550	ENSP00000215574
ENSMUSP00000021155	ENSP00000341346
ENSMUSP00000099676	ENSP00000207457
ENSMUSP00000042063	ENSP00000379263
ENSMUSP00000111497	ENSP00000283025
ENSMUSP00000028199	ENSP00000259339
ENSMUSP00000028200	ENSP00000345719
ENSMUSP00000078572	ENSP00000356599
ENSMUSP00000009707	ENSP00000362381
ENSMUSP00000080548	ENSP00000350102
ENSMUSP00000076437	ENSP00000378292
ENSMUSP00000126197	ENSP00000306261
ENSMUSP00000112836	ENSP00000078445
ENSMUSP00000029547	ENSP00000357596
ENSMUSP00000100008	ENSP00000342136
ENSMUSP00000040208	ENSP00000329140
ENSMUSP00000028663	ENSP00000434939
ENSMUSP00000004134	ENSP00000444978
ENSMUSP00000027367	ENSP00000273062
ENSMUSP00000100891	ENSP00000381148
ENSMUSP00000072852	ENSP00000273179
ENSMUSP00000047543	ENSP00000260327
ENSMUSP00000031709	ENSP00000411145
ENSMUSP00000022262	ENSP00000283268
ENSMUSP00000128052	ENSP00000344782
ENSMUSP00000135039	ENSP00000359357
ENSMUSP00000103916	ENSP00000292853
ENSMUSP00000032818	ENSP00000292852
ENSMUSP00000055562	ENSP00000342137
ENSMUSP00000054022	ENSP00000365961
ENSMUSP00000101331	ENSP00000365944
ENSMUSP00000037377	ENSP00000346240
ENSMUSP00000043826	ENSP00000216180
ENSMUSP00000019012	ENSP00000216177
ENSMUSP00000127149	ENSP00000337701
ENSMUSP00000050123	ENSP00000378072
ENSMUSP00000034547	ENSP00000265838
ENSMUSP00000083426	ENSP00000302898
ENSMUSP00000084430	ENSP00000295709
ENSMUSP00000068178	ENSP00000361769
ENSMUSP00000045637	ENSP00000439287
ENSMUSP00000048719	ENSP00000384892
ENSMUSP00000095420	ENSP00000428417
ENSMUSP00000023550	ENSP00000323313
ENSMUSP00000028392	ENSP00000264065
ENSMUSP00000041839	ENSP00000369081
ENSMUSP00000052912	ENSP00000272227
ENSMUSP00000086422	ENSP00000381104
ENSMUSP00000026624	ENSP00000365567
ENSMUSP00000025989	ENSP00000360184
ENSMUSP00000112897	ENSP00000356290
ENSMUSP00000021443	ENSP00000216605
ENSMUSP00000071578	ENSP00000379108
ENSMUSP00000120531	ENSP00000265686
ENSMUSP00000039737	ENSP00000332247
ENSMUSP00000110558	ENSP00000308122
ENSMUSP00000099399	ENSP00000264649
ENSMUSP00000015137	ENSP00000336740
ENSMUSP00000099162	ENSP00000339916
ENSMUSP00000050087	ENSP00000338127
ENSMUSP00000107856	ENSP00000341785
ENSMUSP00000032272	ENSP00000349616
ENSMUSP00000108593	ENSP00000421981
ENSMUSP00000024702	ENSP00000321804
ENSMUSP00000039109	ENSP00000326031
ENSMUSP00000052258	ENSP00000290649
ENSMUSP00000019333	ENSP00000430955
ENSMUSP00000046467	ENSP00000304051
ENSMUSP00000114843	ENSP00000366395
ENSMUSP00000137440	ENSP00000247461
ENSMUSP00000002259	ENSP00000326699
ENSMUSP00000003912	ENSP00000320866
ENSMUSP00000019876	ENSP00000269881
ENSMUSP00000006949	ENSP00000329093
ENSMUSP00000000219	ENSP00000370571
ENSMUSP00000025925	ENSP00000320337
ENSMUSP00000087257	ENSP00000264735
ENSMUSP00000025929	ENSP00000301790
ENSMUSP00000102613	ENSP00000332488
ENSMUSP00000028844	ENSP00000261854
ENSMUSP00000031530	ENSP00000288680
ENSMUSP00000086460	ENSP00000381237
ENSMUSP00000105249	ENSP00000385741
ENSMUSP00000108205	ENSP00000229304
ENSMUSP00000040524	ENSP00000229335
ENSMUSP00000047402	ENSP00000244669
ENSMUSP00000105815	ENSP00000307252
ENSMUSP00000026537	ENSP00000278060
ENSMUSP00000038373	ENSP00000297792
ENSMUSP00000111977	ENSP00000383042
ENSMUSP00000026665	ENSP00000269397
ENSMUSP00000105245	ENSP00000216133
ENSMUSP00000026663	ENSP00000269385
ENSMUSP00000105255	ENSP00000384490
ENSMUSP00000026662	ENSP00000308750
ENSMUSP00000107048	ENSP00000441405
ENSMUSP00000078374	ENSP00000307774
ENSMUSP00000022952	ENSP00000297565
ENSMUSP00000055486	ENSP00000441801
ENSMUSP00000025642	ENSP00000227524
ENSMUSP00000081572	ENSP00000363313
ENSMUSP00000019911	ENSP00000430432
ENSMUSP00000069578	ENSP00000359128
ENSMUSP00000057365	ENSP00000381032
ENSMUSP00000048642	ENSP00000360829
ENSMUSP00000127071	ENSP00000361110
ENSMUSP00000030585	ENSP00000475261
ENSMUSP00000037764	ENSP00000368835
ENSMUSP00000018571	ENSP00000312272
ENSMUSP00000039760	ENSP00000342832
ENSMUSP00000101964	ENSP00000381821
ENSMUSP00000088231	ENSP00000432648
ENSMUSP00000104725	ENSP00000381823
ENSMUSP00000001079	ENSP00000265175
ENSMUSP00000045955	ENSP00000343405
ENSMUSP00000035823	ENSP00000280551
ENSMUSP00000095702	ENSP00000259605
ENSMUSP00000118474	ENSP00000274811
ENSMUSP00000112820	ENSP00000328059
ENSMUSP00000026750	ENSP00000368824
ENSMUSP00000030645	ENSP00000354609
ENSMUSP00000130767	ENSP00000357232
ENSMUSP00000032766	ENSP00000268122
ENSMUSP00000024721	ENSP00000360217
ENSMUSP00000003681	ENSP00000316203
ENSMUSP00000019512	ENSP00000255858
ENSMUSP00000065084	ENSP00000215812
ENSMUSP00000021177	ENSP00000376268
ENSMUSP00000128063	ENSP00000251170
ENSMUSP00000078547	ENSP00000341564
ENSMUSP00000034817	ENSP00000343877
ENSMUSP00000114166	ENSP00000338330
ENSMUSP00000069127	ENSP00000406197
ENSMUSP00000125932	ENSP00000363414
ENSMUSP00000029674	ENSP00000414378
ENSMUSP00000003154	ENSP00000215368
ENSMUSP00000076115	ENSP00000328777
ENSMUSP00000029566	ENSP00000357392
ENSMUSP00000033532	ENSP00000359489
ENSMUSP00000044128	ENSP00000348793
ENSMUSP00000051479	ENSP00000265343
ENSMUSP00000060749	ENSP00000321537
ENSMUSP00000136054	ENSP00000376333
ENSMUSP00000110435	ENSP00000273666
ENSMUSP00000035220	ENSP00000265563
ENSMUSP00000039797	ENSP00000265717
ENSMUSP00000102288	ENSP00000464977
ENSMUSP00000026973	ENSP00000385749
ENSMUSP00000074113	ENSP00000342538
ENSMUSP00000099334	ENSP00000359070
ENSMUSP00000088098	ENSP00000317743
ENSMUSP00000047864	ENSP00000385616
ENSMUSP00000099973	ENSP00000297325
ENSMUSP00000028982	ENSP00000348496
ENSMUSP00000036484	ENSP00000363391
ENSMUSP00000056655	ENSP00000384015
ENSMUSP00000108207	ENSP00000364550
ENSMUSP00000061095	ENSP00000322408
ENSMUSP00000134205	ENSP00000341280
ENSMUSP00000033207	ENSP00000460971
ENSMUSP00000025641	ENSP00000278853
ENSMUSP00000074115	ENSP00000386289
ENSMUSP00000036749	ENSP00000363458
ENSMUSP00000078245	ENSP00000252891
ENSMUSP00000119303	ENSP00000347169
ENSMUSP00000031002	ENSP00000285599
ENSMUSP00000083928	ENSP00000261483
ENSMUSP00000095949	ENSP00000353655
ENSMUSP00000029120	ENSP00000246194
ENSMUSP00000040302	ENSP00000375081
ENSMUSP00000051035	ENSP00000382544
ENSMUSP00000007735	ENSP00000339179
ENSMUSP00000000421	ENSP00000362634
ENSMUSP00000062783	ENSP00000354168
ENSMUSP00000021617	ENSP00000451575
ENSMUSP00000087810	ENSP00000419199
ENSMUSP00000112965	ENSP00000397655
ENSMUSP00000017552	ENSP00000377840
ENSMUSP00000003442	ENSP00000301050
ENSMUSP00000077438	ENSP00000438949
ENSMUSP00000110371	ENSP00000320025
ENSMUSP00000078690	ENSP00000265997
ENSMUSP00000020543	ENSP00000265085
ENSMUSP00000125857	ENSP00000443985
ENSMUSP00000005233	ENSP00000263791
ENSMUSP00000098056	ENSP00000199389
ENSMUSP00000034093	ENSP00000307235
ENSMUSP00000024884	ENSP00000233057
ENSMUSP00000113840	ENSP00000359575
ENSMUSP00000037079	ENSP00000338207
ENSMUSP00000125335	ENSP00000442786
ENSMUSP00000106770	ENSP00000257818
ENSMUSP00000099765	ENSP00000361043
ENSMUSP00000066977	ENSP00000336606
ENSMUSP00000045454	ENSP00000386520
ENSMUSP00000109203	ENSP00000362441
ENSMUSP00000136026	ENSP00000447879
ENSMUSP00000035437	ENSP00000216268
ENSMUSP00000101724	ENSP00000357637
ENSMUSP00000105915	ENSP00000370022
ENSMUSP00000135500	ENSP00000430241
ENSMUSP00000103243	ENSP00000352138
ENSMUSP00000110801	ENSP00000435466
ENSMUSP00000039395	ENSP00000353331
ENSMUSP00000006825	ENSP00000368190
ENSMUSP00000085124	ENSP00000303096
ENSMUSP00000099628	ENSP00000362942
ENSMUSP00000101184	ENSP00000417038
ENSMUSP00000104543	ENSP00000360054
ENSMUSP00000042155	ENSP00000311713
ENSMUSP00000099776	ENSP00000348278
ENSMUSP00000007444	ENSP00000336655
ENSMUSP00000027185	ENSP00000194530
ENSMUSP00000034049	ENSP00000281456
ENSMUSP00000088723	ENSP00000281154
ENSMUSP00000029486	ENSP00000358888
ENSMUSP00000075990	ENSP00000011473
ENSMUSP00000069429	ENSP00000263233
ENSMUSP00000064986	ENSP00000418994
ENSMUSP00000134380	ENSP00000354775
ENSMUSP00000109423	ENSP00000355014
ENSMUSP00000029740	ENSP00000358297
ENSMUSP00000021950	ENSP00000292385
ENSMUSP00000020769	ENSP00000417653
ENSMUSP00000023531	ENSP00000320176
ENSMUSP00000099368	ENSP00000365745
ENSMUSP00000085285	ENSP00000216923
ENSMUSP00000091845	ENSP00000415579
ENSMUSP00000005841	ENSP00000264010
ENSMUSP00000034629	ENSP00000318085
ENSMUSP00000005256	ENSP00000404854
ENSMUSP00000004673	ENSP00000451712
ENSMUSP00000044430	ENSP00000343635
ENSMUSP00000066741	ENSP00000357341
ENSMUSP00000105926	ENSP00000405424
ENSMUSP00000129278	ENSP00000217320
ENSMUSP00000032559	ENSP00000245923
ENSMUSP00000099907	ENSP00000337838
ENSMUSP00000025224	ENSP00000274721
ENSMUSP00000026076	ENSP00000347591
ENSMUSP00000022699	ENSP00000428518
ENSMUSP00000028787	ENSP00000313423
ENSMUSP00000085794	ENSP00000360158
ENSMUSP00000093908	ENSP00000366243
ENSMUSP00000063277	ENSP00000378177
ENSMUSP00000129522	ENSP00000367655
ENSMUSP00000118179	ENSP00000357048
ENSMUSP00000013130	ENSP00000350071
ENSMUSP00000019220	ENSP00000375777
ENSMUSP00000120830	ENSP00000263918
ENSMUSP00000023457	ENSP00000327197
ENSMUSP00000005336	ENSP00000403712
ENSMUSP00000046598	ENSP00000004980
ENSMUSP00000023561	ENSP00000296257
ENSMUSP00000087073	ENSP00000258080
ENSMUSP00000006367	ENSP00000357980
ENSMUSP00000081044	ENSP00000305919
ENSMUSP00000084910	ENSP00000303766
ENSMUSP00000108504	ENSP00000362690
ENSMUSP00000108498	ENSP00000420267
ENSMUSP00000027649	ENSP00000356331
ENSMUSP00000047123	ENSP00000371858
ENSMUSP00000059720	ENSP00000318986
ENSMUSP00000030475	ENSP00000419740
ENSMUSP00000079692	ENSP00000364145
ENSMUSP00000057197	ENSP00000232375
ENSMUSP00000129122	ENSP00000369100
ENSMUSP00000133073	ENSP00000356047
ENSMUSP00000027695	ENSP00000356113
ENSMUSP00000022851	ENSP00000296589
ENSMUSP00000121775	ENSP00000024061
ENSMUSP00000036774	ENSP00000418096
ENSMUSP00000138370	ENSP00000323847
ENSMUSP00000055447	ENSP00000282026
ENSMUSP00000124344	ENSP00000375057
ENSMUSP00000035918	ENSP00000322628
ENSMUSP00000001240	ENSP00000381140
ENSMUSP00000024594	ENSP00000314036
ENSMUSP00000117025	ENSP00000285518
ENSMUSP00000068690	ENSP00000310551
ENSMUSP00000005067	ENSP00000221566
ENSMUSP00000041307	ENSP00000370395
ENSMUSP00000056378	ENSP00000433757
ENSMUSP00000019362	ENSP00000005340
ENSMUSP00000003318	ENSP00000316054
ENSMUSP00000030948	ENSP00000368169
ENSMUSP00000034566	ENSP00000394352
ENSMUSP00000090568	ENSP00000378328
ENSMUSP00000053783	ENSP00000427130
ENSMUSP00000099638	ENSP00000261739
ENSMUSP00000038662	ENSP00000359982
ENSMUSP00000002572	ENSP00000408005
ENSMUSP00000021077	ENSP00000262613
ENSMUSP00000102685	ENSP00000342143
ENSMUSP00000034618	ENSP00000347742
ENSMUSP00000113333	ENSP00000294725
ENSMUSP00000096457	ENSP00000382770
ENSMUSP00000088179	ENSP00000415106
ENSMUSP00000114974	ENSP00000280098
ENSMUSP00000032309	ENSP00000228251
ENSMUSP00000078589	ENSP00000361626
ENSMUSP00000018698	ENSP00000007699
ENSMUSP00000002397	ENSP00000392859
ENSMUSP00000025961	ENSP00000298510
ENSMUSP00000114159	ENSP00000262746
ENSMUSP00000026328	ENSP00000368646
ENSMUSP00000076336	ENSP00000296464
ENSMUSP00000074392	ENSP00000318687
ENSMUSP00000123700	ENSP00000384144
ENSMUSP00000057557	ENSP00000442129
ENSMUSP00000102926	ENSP00000299633
ENSMUSP00000002911	ENSP00000301284
ENSMUSP00000030207	ENSP00000370109
ENSMUSP00000021567	ENSP00000304192
ENSMUSP00000109245	ENSP00000347931
ENSMUSP00000038916	ENSP00000317396
ENSMUSP00000042294	ENSP00000258229
ENSMUSP00000098701	ENSP00000370299
ENSMUSP00000108678	ENSP00000296043
ENSMUSP00000100070	ENSP00000365188
ENSMUSP00000104641	ENSP00000367950
ENSMUSP00000025212	ENSP00000302851
ENSMUSP00000028815	ENSP00000368637
ENSMUSP00000027405	ENSP00000406546
ENSMUSP00000112634	ENSP00000275227
ENSMUSP00000026084	ENSP00000298472
ENSMUSP00000046924	ENSP00000387549
ENSMUSP00000052202	ENSP00000343899
ENSMUSP00000048119	ENSP00000394794
ENSMUSP00000001455	ENSP00000271555
ENSMUSP00000132547	ENSP00000340874
ENSMUSP00000107284	ENSP00000444972
ENSMUSP00000029611	ENSP00000265165
ENSMUSP00000084055	ENSP00000340347
ENSMUSP00000136280	ENSP00000441640
ENSMUSP00000054385	ENSP00000347716
ENSMUSP00000024657	ENSP00000341805
ENSMUSP00000128224	ENSP00000416508
ENSMUSP00000138479	ENSP00000339182
ENSMUSP00000075204	ENSP00000341942
ENSMUSP00000039648	ENSP00000327214
ENSMUSP00000104273	ENSP00000438547
ENSMUSP00000034941	ENSP00000347038
ENSMUSP00000136181	ENSP00000390111
ENSMUSP00000025826	ENSP00000350024
ENSMUSP00000131976	ENSP00000377424
ENSMUSP00000112685	ENSP00000362285
ENSMUSP00000059896	ENSP00000380081
ENSMUSP00000093699	ENSP00000345295
ENSMUSP00000053690	ENSP00000327846
ENSMUSP00000070825	ENSP00000265807
ENSMUSP00000103207	ENSP00000376123
ENSMUSP00000110684	ENSP00000350078
ENSMUSP00000020106	ENSP00000279873
ENSMUSP00000035512	ENSP00000347602
ENSMUSP00000106163	ENSP00000264183
ENSMUSP00000086640	ENSP00000325074
ENSMUSP00000025377	ENSP00000336591
ENSMUSP00000031003	ENSP00000335083
ENSMUSP00000040321	ENSP00000399970
ENSMUSP00000020316	ENSP00000329967
ENSMUSP00000033939	ENSP00000430684
ENSMUSP00000026217	ENSP00000359424
ENSMUSP00000025946	ENSP00000224356
ENSMUSP00000076886	ENSP00000001146
ENSMUSP00000073105	ENSP00000285949
ENSMUSP00000077338	ENSP00000366354
ENSMUSP00000035326	ENSP00000299163
ENSMUSP00000033010	ENSP00000398410
ENSMUSP00000023555	ENSP00000302562
ENSMUSP00000102095	ENSP00000354671
ENSMUSP00000105363	ENSP00000251472
ENSMUSP00000128703	ENSP00000262811
ENSMUSP00000128464	ENSP00000385727
ENSMUSP00000041767	ENSP00000298532
ENSMUSP00000020158	ENSP00000339992
ENSMUSP00000086034	ENSP00000429633
ENSMUSP00000018005	ENSP00000217026
ENSMUSP00000025046	ENSP00000398861
ENSMUSP00000035214	ENSP00000323780
ENSMUSP00000082091	ENSP00000331103
ENSMUSP00000101708	ENSP00000362427
ENSMUSP00000047128	ENSP00000444628
ENSMUSP00000034448	ENSP00000396615
ENSMUSP00000109253	ENSP00000295759
ENSMUSP00000055803	ENSP00000306920
ENSMUSP00000055110	ENSP00000297991
ENSMUSP00000030136	ENSP00000297988
ENSMUSP00000074063	ENSP00000219919
ENSMUSP00000034053	ENSP00000284770
ENSMUSP00000018755	ENSP00000253754
ENSMUSP00000116200	ENSP00000312634
ENSMUSP00000030581	ENSP00000294517
ENSMUSP00000065544	ENSP00000337180
ENSMUSP00000101146	ENSP00000392257
ENSMUSP00000045945	ENSP00000260970
ENSMUSP00000035112	ENSP00000232978
ENSMUSP00000002084	ENSP00000218104
ENSMUSP00000068940	ENSP00000310688
ENSMUSP00000029770	ENSP00000359233
ENSMUSP00000021666	ENSP00000349396
ENSMUSP00000027251	ENSP00000258428
ENSMUSP00000112563	ENSP00000462664
ENSMUSP00000024749	ENSP00000361310
ENSMUSP00000022172	ENSP00000241436
ENSMUSP00000024786	ENSP00000230323
ENSMUSP00000076864	ENSP00000314129
ENSMUSP00000044938	ENSP00000295600
ENSMUSP00000031533	ENSP00000265440
ENSMUSP00000044517	ENSP00000397435
ENSMUSP00000108620	ENSP00000361458
ENSMUSP00000096688	ENSP00000354543
ENSMUSP00000056464	ENSP00000454919
ENSMUSP00000064758	ENSP00000368237
ENSMUSP00000021466	ENSP00000351155
ENSMUSP00000025668	ENSP00000381844
ENSMUSP00000029752	ENSP00000358060
ENSMUSP00000032728	ENSP00000338093
ENSMUSP00000112283	ENSP00000305682
ENSMUSP00000110401	ENSP00000355308
ENSMUSP00000030221	ENSP00000419503
ENSMUSP00000044955	ENSP00000261875
ENSMUSP00000099851	ENSP00000360195
ENSMUSP00000040126	ENSP00000328923
ENSMUSP00000080111	ENSP00000309087
ENSMUSP00000130957	ENSP00000222032
ENSMUSP00000108531	ENSP00000399700
ENSMUSP00000078806	ENSP00000420418
ENSMUSP00000110230	ENSP00000247930
ENSMUSP00000053643	ENSP00000262085
ENSMUSP00000072868	ENSP00000395007
ENSMUSP00000009411	ENSP00000338572
ENSMUSP00000113053	ENSP00000399709
ENSMUSP00000053408	ENSP00000448310
ENSMUSP00000020378	ENSP00000332413
ENSMUSP00000061632	ENSP00000334181
ENSMUSP00000102014	ENSP00000361473
ENSMUSP00000025036	ENSP00000159111
ENSMUSP00000130604	ENSP00000360431
ENSMUSP00000099404	ENSP00000362369
ENSMUSP00000079991	ENSP00000352336
ENSMUSP00000038361	ENSP00000268129
ENSMUSP00000091541	ENSP00000302657
ENSMUSP00000088291	ENSP00000358131
ENSMUSP00000057282	ENSP00000305926
ENSMUSP00000019997	ENSP00000237289
ENSMUSP00000101763	ENSP00000352676
ENSMUSP00000016033	ENSP00000228740
ENSMUSP00000076564	ENSP00000295640
ENSMUSP00000027487	ENSP00000270357
ENSMUSP00000096972	ENSP00000358894
ENSMUSP00000001166	ENSP00000305449
ENSMUSP00000121317	ENSP00000366275
ENSMUSP00000113042	ENSP00000289013
ENSMUSP00000036996	ENSP00000360645
ENSMUSP00000003843	ENSP00000357453
ENSMUSP00000050979	ENSP00000363452
ENSMUSP00000008907	ENSP00000348959
ENSMUSP00000023356	ENSP00000380034
ENSMUSP00000006762	ENSP00000327968
ENSMUSP00000094093	ENSP00000331692
ENSMUSP00000066280	ENSP00000246104
ENSMUSP00000044624	ENSP00000260526
ENSMUSP00000045676	ENSP00000203556
ENSMUSP00000097100	ENSP00000439601
ENSMUSP00000019939	ENSP00000230085
ENSMUSP00000021246	ENSP00000377059
ENSMUSP00000095866	ENSP00000409581
ENSMUSP00000099624	ENSP00000403701
ENSMUSP00000109398	ENSP00000311538
ENSMUSP00000080425	ENSP00000362978
ENSMUSP00000126383	ENSP00000342626
ENSMUSP00000066244	ENSP00000333640
ENSMUSP00000090335	ENSP00000356870
ENSMUSP00000099408	ENSP00000411514
ENSMUSP00000088271	ENSP00000386845
ENSMUSP00000130176	ENSP00000338927
ENSMUSP00000074899	ENSP00000360231
ENSMUSP00000105386	ENSP00000380781
ENSMUSP00000020461	ENSP00000396843
ENSMUSP00000052863	ENSP00000370340
ENSMUSP00000038110	ENSP00000332513
ENSMUSP00000108841	ENSP00000358853
ENSMUSP00000088935	ENSP00000376077
ENSMUSP00000071933	ENSP00000265689
ENSMUSP00000114272	ENSP00000356170
ENSMUSP00000032259	ENSP00000228434
ENSMUSP00000110524	ENSP00000390661
ENSMUSP00000094916	ENSP00000362151
ENSMUSP00000111137	ENSP00000386200
ENSMUSP00000108948	ENSP00000420736
ENSMUSP00000111405	ENSP00000365380
ENSMUSP00000081714	ENSP00000347883
ENSMUSP00000051468	ENSP00000263265
ENSMUSP00000084904	ENSP00000404296
ENSMUSP00000048214	ENSP00000272203
ENSMUSP00000060255	ENSP00000360069
ENSMUSP00000056147	ENSP00000368698
ENSMUSP00000101914	ENSP00000361664
ENSMUSP00000015645	ENSP00000356575
ENSMUSP00000064128	ENSP00000432869
ENSMUSP00000050246	ENSP00000309640
ENSMUSP00000062016	ENSP00000309096
ENSMUSP00000033255	ENSP00000370767
ENSMUSP00000033263	ENSP00000460548
ENSMUSP00000009798	ENSP00000333900
ENSMUSP00000056015	ENSP00000289166
ENSMUSP00000034802	ENSP00000318298
ENSMUSP00000129483	ENSP00000443410
ENSMUSP00000056872	ENSP00000358458
ENSMUSP00000026239	ENSP00000359181
ENSMUSP00000020767	ENSP00000242248
ENSMUSP00000062078	ENSP00000360216
ENSMUSP00000033938	ENSP00000265421
ENSMUSP00000105705	ENSP00000476519
ENSMUSP00000067884	ENSP00000427120
ENSMUSP00000000811	ENSP00000271915
ENSMUSP00000133065	ENSP00000262888
ENSMUSP00000116130	ENSP00000365063
ENSMUSP00000056099	ENSP00000366240
ENSMUSP00000003436	ENSP00000250974
ENSMUSP00000112988	ENSP00000258884
ENSMUSP00000040505	ENSP00000355870
ENSMUSP00000032717	ENSP00000227256
ENSMUSP00000060424	ENSP00000331470
ENSMUSP00000025944	ENSP00000282728
ENSMUSP00000041906	ENSP00000366997
ENSMUSP00000129772	ENSP00000321711
ENSMUSP00000132673	ENSP00000315569
ENSMUSP00000125840	ENSP00000201647
ENSMUSP00000026577	ENSP00000435585
ENSMUSP00000052776	ENSP00000281172
ENSMUSP00000042004	ENSP00000358820
ENSMUSP00000025850	ENSP00000310170
ENSMUSP00000031017	ENSP00000264716
ENSMUSP00000003640	ENSP00000245919
ENSMUSP00000021674	ENSP00000306245
ENSMUSP00000106906	ENSP00000289473
ENSMUSP00000019464	ENSP00000380450
ENSMUSP00000080325	ENSP00000348215
ENSMUSP00000044276	ENSP00000309714
ENSMUSP00000031145	ENSP00000295645
ENSMUSP00000108562	ENSP00000259467
ENSMUSP00000131631	ENSP00000375855
ENSMUSP00000027615	ENSP00000356382
ENSMUSP00000040464	ENSP00000364190
ENSMUSP00000135516	ENSP00000405890
ENSMUSP00000080219	ENSP00000251203
ENSMUSP00000110414	ENSP00000318086
ENSMUSP00000108090	ENSP00000368964
ENSMUSP00000111963	ENSP00000414712
ENSMUSP00000054338	ENSP00000362244
ENSMUSP00000029469	ENSP00000346158
ENSMUSP00000042433	ENSP00000369213
ENSMUSP00000017974	ENSP00000251642
ENSMUSP00000028259	ENSP00000263642
ENSMUSP00000043676	ENSP00000437256
ENSMUSP00000098099	ENSP00000353142
ENSMUSP00000058348	ENSP00000385735
ENSMUSP00000061517	ENSP00000308591
ENSMUSP00000036695	ENSP00000300255
ENSMUSP00000054141	ENSP00000270824
ENSMUSP00000037422	ENSP00000233712
ENSMUSP00000129418	ENSP00000320084
ENSMUSP00000057721	ENSP00000358470
ENSMUSP00000099465	ENSP00000426103
ENSMUSP00000054428	ENSP00000261537
ENSMUSP00000057040	ENSP00000369579
ENSMUSP00000061643	ENSP00000471417
ENSMUSP00000034240	ENSP00000368976
ENSMUSP00000004294	ENSP00000301332
ENSMUSP00000131316	ENSP00000363827
ENSMUSP00000137931	ENSP00000368678
ENSMUSP00000055599	ENSP00000346964
ENSMUSP00000019232	ENSP00000358824
ENSMUSP00000026315	ENSP00000316193
ENSMUSP00000085862	ENSP00000454562
ENSMUSP00000006136	ENSP00000246949
ENSMUSP00000000834	ENSP00000356694
ENSMUSP00000005976	ENSP00000469049
ENSMUSP00000050144	ENSP00000363157
ENSMUSP00000025263	ENSP00000398698
ENSMUSP00000025266	ENSP00000403495
ENSMUSP00000108260	ENSP00000376822
ENSMUSP00000132501	ENSP00000287908
ENSMUSP00000111081	ENSP00000369419
ENSMUSP00000012921	ENSP00000270593
ENSMUSP00000059889	ENSP00000323036
ENSMUSP00000002172	ENSP00000256997
ENSMUSP00000088263	ENSP00000358241
ENSMUSP00000107538	ENSP00000256951
ENSMUSP00000104342	ENSP00000379269
ENSMUSP00000132519	ENSP00000270221
ENSMUSP00000096973	ENSP00000439672
ENSMUSP00000051907	ENSP00000254466
ENSMUSP00000050275	ENSP00000344012
ENSMUSP00000017090	ENSP00000301738
ENSMUSP00000099324	ENSP00000312814
ENSMUSP00000086835	ENSP00000384391
ENSMUSP00000075655	ENSP00000386458
ENSMUSP00000025375	ENSP00000296702
ENSMUSP00000124476	ENSP00000357631
ENSMUSP00000056365	ENSP00000369531
ENSMUSP00000055229	ENSP00000347997
ENSMUSP00000050191	ENSP00000365576
ENSMUSP00000056888	ENSP00000345195
ENSMUSP00000119606	ENSP00000313377
ENSMUSP00000018990	ENSP00000239231
ENSMUSP00000043562	ENSP00000302108
ENSMUSP00000037109	ENSP00000332123
ENSMUSP00000001080	ENSP00000274605
ENSMUSP00000139117	ENSP00000370981
ENSMUSP00000045478	ENSP00000359240
ENSMUSP00000105995	ENSP00000345392
ENSMUSP00000033740	ENSP00000462054
ENSMUSP00000105593	ENSP00000436212
ENSMUSP00000086164	ENSP00000394207
ENSMUSP00000022782	ENSP00000352601
ENSMUSP00000114026	ENSP00000253193
ENSMUSP00000022916	ENSP00000276654
ENSMUSP00000054134	ENSP00000318607
ENSMUSP00000079395	ENSP00000371846
ENSMUSP00000043087	ENSP00000262653
ENSMUSP00000118997	ENSP00000268679
ENSMUSP00000127109	ENSP00000402257
ENSMUSP00000111269	ENSP00000383365
ENSMUSP00000020484	ENSP00000434516
ENSMUSP00000000828	ENSP00000430031
ENSMUSP00000038369	ENSP00000350718
ENSMUSP00000063264	ENSP00000261226
ENSMUSP00000086285	ENSP00000376930
ENSMUSP00000019050	ENSP00000384999
ENSMUSP00000009789	ENSP00000411688
ENSMUSP00000055297	ENSP00000332170
ENSMUSP00000117200	ENSP00000366280
ENSMUSP00000040140	ENSP00000251047
ENSMUSP00000091352	ENSP00000310431
ENSMUSP00000034308	ENSP00000258168
ENSMUSP00000029824	ENSP00000262340
ENSMUSP00000083242	ENSP00000261693
ENSMUSP00000031377	ENSP00000264896
ENSMUSP00000131832	ENSP00000399421
ENSMUSP00000068450	ENSP00000311318
ENSMUSP00000030279	ENSP00000322159
ENSMUSP00000108595	ENSP00000361306
ENSMUSP00000027502	ENSP00000384259
ENSMUSP00000053391	ENSP00000259205
ENSMUSP00000028361	ENSP00000259211
ENSMUSP00000028363	ENSP00000259213
ENSMUSP00000063004	ENSP00000376893
ENSMUSP00000028360	ENSP00000376896
ENSMUSP00000110126	ENSP00000259206
ENSMUSP00000026562	ENSP00000372059
ENSMUSP00000049474	ENSP00000352614
ENSMUSP00000040078	ENSP00000254323
ENSMUSP00000100724	ENSP00000252744
ENSMUSP00000022358	ENSP00000381693
ENSMUSP00000016168	ENSP00000217407
ENSMUSP00000104939	ENSP00000417138
ENSMUSP00000063107	ENSP00000380594
ENSMUSP00000061737	ENSP00000264669
ENSMUSP00000030800	ENSP00000297532
ENSMUSP00000000394	ENSP00000258770
ENSMUSP00000047529	ENSP00000228641
ENSMUSP00000027730	ENSP00000241651
ENSMUSP00000000445	ENSP00000228644
ENSMUSP00000072330	ENSP00000250003
ENSMUSP00000101148	ENSP00000376368
ENSMUSP00000110447	ENSP00000345772
ENSMUSP00000006311	ENSP00000352926
ENSMUSP00000103431	ENSP00000472109
ENSMUSP00000060671	ENSP00000354588
ENSMUSP00000060783	ENSP00000318914
ENSMUSP00000133459	ENSP00000451594
ENSMUSP00000040929	ENSP00000318131
ENSMUSP00000092401	ENSP00000473036
ENSMUSP00000086646	ENSP00000429344
ENSMUSP00000054177	ENSP00000407642
ENSMUSP00000063061	ENSP00000388850
ENSMUSP00000058084	ENSP00000268919
ENSMUSP00000112715	ENSP00000385000
ENSMUSP00000064261	ENSP00000361298
ENSMUSP00000103690	ENSP00000368464
ENSMUSP00000099331	ENSP00000343515
ENSMUSP00000129157	ENSP00000428426
ENSMUSP00000107806	ENSP00000313886
ENSMUSP00000001451	ENSP00000355261
ENSMUSP00000041241	ENSP00000425133
ENSMUSP00000108521	ENSP00000339484
ENSMUSP00000120096	ENSP00000388107
ENSMUSP00000029194	ENSP00000415243
ENSMUSP00000030917	ENSP00000367797
ENSMUSP00000055037	ENSP00000343200
ENSMUSP00000132338	ENSP00000414750
ENSMUSP00000029919	ENSP00000234701
ENSMUSP00000036029	ENSP00000359596
ENSMUSP00000111120	ENSP00000416255
ENSMUSP00000081232	ENSP00000473510
ENSMUSP00000124551	ENSP00000433664
ENSMUSP00000030765	ENSP00000364635
ENSMUSP00000026378	ENSP00000364620
ENSMUSP00000026381	ENSP00000364597
ENSMUSP00000026377	ENSP00000364609
ENSMUSP00000028619	ENSP00000278353
ENSMUSP00000132011	ENSP00000364412
ENSMUSP00000044371	ENSP00000219439
ENSMUSP00000110897	ENSP00000315931
ENSMUSP00000029490	ENSP00000358814
ENSMUSP00000066524	ENSP00000451950
ENSMUSP00000134377	ENSP00000352717
ENSMUSP00000129584	ENSP00000391669
ENSMUSP00000022813	ENSP00000216733
ENSMUSP00000021794	ENSP00000368759
ENSMUSP00000104764	ENSP00000360387
ENSMUSP00000080556	ENSP00000265598
ENSMUSP00000104294	ENSP00000250092
ENSMUSP00000033824	ENSP00000333298
ENSMUSP00000052283	ENSP00000408411
ENSMUSP00000041232	ENSP00000357065
ENSMUSP00000099755	ENSP00000376899
ENSMUSP00000048900	ENSP00000358495
ENSMUSP00000116643	ENSP00000256652
ENSMUSP00000032262	ENSP00000298527
ENSMUSP00000047065	ENSP00000326407
ENSMUSP00000107713	ENSP00000344563
ENSMUSP00000063627	ENSP00000347916
ENSMUSP00000056625	ENSP00000348074
ENSMUSP00000107707	ENSP00000302569
ENSMUSP00000032265	ENSP00000309124
ENSMUSP00000021937	ENSP00000350869
ENSMUSP00000066815	ENSP00000361868
ENSMUSP00000049430	ENSP00000297737
ENSMUSP00000102229	ENSP00000406144
ENSMUSP00000099887	ENSP00000422496
ENSMUSP00000025294	ENSP00000323645
ENSMUSP00000118221	ENSP00000265729
ENSMUSP00000028257	ENSP00000394842
ENSMUSP00000112638	ENSP00000362807
ENSMUSP00000022060	ENSP00000264933
ENSMUSP00000110724	ENSP00000218089
ENSMUSP00000116205	ENSP00000372689
ENSMUSP00000028859	ENSP00000407761
ENSMUSP00000063412	ENSP00000348775
ENSMUSP00000063325	ENSP00000293217
ENSMUSP00000126464	ENSP00000307697
ENSMUSP00000115772	ENSP00000420443
ENSMUSP00000124611	ENSP00000272133
ENSMUSP00000025805	ENSP00000310003
ENSMUSP00000030687	ENSP00000348944
ENSMUSP00000090287	ENSP00000349131
ENSMUSP00000041578	ENSP00000217260
ENSMUSP00000067325	ENSP00000276659
ENSMUSP00000127504	ENSP00000419901
ENSMUSP00000054747	ENSP00000344937
ENSMUSP00000058447	ENSP00000467107
ENSMUSP00000060771	ENSP00000216487
ENSMUSP00000092053	ENSP00000255006
ENSMUSP00000025818	ENSP00000310406
ENSMUSP00000023330	ENSP00000232603
ENSMUSP00000040152	ENSP00000383333
ENSMUSP00000084663	ENSP00000347821
ENSMUSP00000032462	ENSP00000287814
ENSMUSP00000017610	ENSP00000262768
ENSMUSP00000020234	ENSP00000266085
ENSMUSP00000110999	ENSP00000218388
ENSMUSP00000072563	ENSP00000302199
ENSMUSP00000062047	ENSP00000314556
ENSMUSP00000047244	ENSP00000347802
ENSMUSP00000112932	ENSP00000471252
ENSMUSP00000087815	ENSP00000427123
ENSMUSP00000020657	ENSP00000265339
ENSMUSP00000016452	ENSP00000360613
ENSMUSP00000137472	ENSP00000360116
ENSMUSP00000078459	ENSP00000264552
ENSMUSP00000038139	ENSP00000301037
ENSMUSP00000092432	ENSP00000282908
ENSMUSP00000038471	ENSP00000381030
ENSMUSP00000016125	ENSP00000298630
ENSMUSP00000058321	ENSP00000349541
ENSMUSP00000030033	ENSP00000418668
ENSMUSP00000044979	ENSP00000307292
ENSMUSP00000055694	ENSP00000305675
ENSMUSP00000078682	ENSP00000290921
ENSMUSP00000130294	ENSP00000311825
ENSMUSP00000064755	ENSP00000358417
ENSMUSP00000079730	ENSP00000378504
ENSMUSP00000109779	ENSP00000416146
ENSMUSP00000127709	ENSP00000353025
ENSMUSP00000022269	ENSP00000351632
ENSMUSP00000062006	ENSP00000350673
ENSMUSP00000028595	ENSP00000241051
ENSMUSP00000059291	ENSP00000265036
ENSMUSP00000030578	ENSP00000344909
ENSMUSP00000131281	ENSP00000428976
ENSMUSP00000028583	ENSP00000278193
ENSMUSP00000020057	ENSP00000447488
ENSMUSP00000003971	ENSP00000221459
ENSMUSP00000037129	ENSP00000361554
ENSMUSP00000099862	ENSP00000369375
ENSMUSP00000044098	ENSP00000075503
ENSMUSP00000054909	ENSP00000304908
ENSMUSP00000099961	ENSP00000363634
ENSMUSP00000025476	ENSP00000217515
ENSMUSP00000017534	ENSP00000226253
ENSMUSP00000029987	ENSP00000363988
ENSMUSP00000099890	ENSP00000360891
ENSMUSP00000043146	ENSP00000329668
ENSMUSP00000129491	ENSP00000264554
ENSMUSP00000091940	ENSP00000401303
ENSMUSP00000042785	ENSP00000346577
ENSMUSP00000068479	ENSP00000362271
ENSMUSP00000030491	ENSP00000360939
ENSMUSP00000132659	ENSP00000378356
ENSMUSP00000084599	ENSP00000260753
ENSMUSP00000001184	ENSP00000264444
ENSMUSP00000039071	ENSP00000337889
ENSMUSP00000021941	ENSP00000401867
ENSMUSP00000021384	ENSP00000280082
ENSMUSP00000064801	ENSP00000340900
ENSMUSP00000037628	ENSP00000326563
ENSMUSP00000128789	ENSP00000386660
ENSMUSP00000124816	ENSP00000370826
ENSMUSP00000056227	ENSP00000382204
ENSMUSP00000084507	ENSP00000360472
ENSMUSP00000041579	ENSP00000312273
ENSMUSP00000046705	ENSP00000302297
ENSMUSP00000040436	ENSP00000371548
ENSMUSP00000023055	ENSP00000216068
ENSMUSP00000020775	ENSP00000477310
ENSMUSP00000008878	ENSP00000300571
ENSMUSP00000032327	ENSP00000228887
ENSMUSP00000061062	ENSP00000014914
ENSMUSP00000061760	ENSP00000376403
ENSMUSP00000054823	ENSP00000343464
ENSMUSP00000019924	ENSP00000357348
ENSMUSP00000038014	ENSP00000338272
ENSMUSP00000040576	ENSP00000361943
ENSMUSP00000072510	ENSP00000369915
ENSMUSP00000112677	ENSP00000362616
ENSMUSP00000078453	ENSP00000362171
ENSMUSP00000058468	ENSP00000347730
ENSMUSP00000126854	ENSP00000354206
ENSMUSP00000126629	ENSP00000394757
ENSMUSP00000067334	ENSP00000360526
[truncated: 12,158 more rows]
