# Supplementary material for: Reconstruction of proto-vertebrate, proto-cyclostome and proto-gnathostome genomes provides new insights into early vertebrate evolution
Source: Nat Commun. 2021 Jul 23;12:4489. doi: 10.1038/s41467-021-24573-z (PMC8302630; doi:10.1038/s41467-021-24573-z)
Supplement: Supplementary file 4 — Supplementary Data 1 [file 41467_2021_24573_MOESM4_ESM.zip › SuppData1/orthologs/MOUSE-LEPOC.txt]

ENSMUSP00000034074	ENSLOCP00000009128
ENSMUSP00000037172	ENSLOCP00000003817
ENSMUSP00000040217	ENSLOCP00000021014
ENSMUSP00000025288	ENSLOCP00000007725
ENSMUSP00000105282	ENSLOCP00000009060
ENSMUSP00000018989	ENSLOCP00000011472
ENSMUSP00000018466	ENSLOCP00000009147
ENSMUSP00000014505	ENSLOCP00000020429
ENSMUSP00000111103	ENSLOCP00000019200
ENSMUSP00000029128	ENSLOCP00000007780
ENSMUSP00000033610	ENSLOCP00000018831
ENSMUSP00000015484	ENSLOCP00000009530
ENSMUSP00000024565	ENSLOCP00000020825
ENSMUSP00000054412	ENSLOCP00000013773
ENSMUSP00000045511	ENSLOCP00000010078
ENSMUSP00000075235	ENSLOCP00000007610
ENSMUSP00000024829	ENSLOCP00000002487
ENSMUSP00000035246	ENSLOCP00000020267
ENSMUSP00000069495	ENSLOCP00000020273
ENSMUSP00000110574	ENSLOCP00000019319
ENSMUSP00000073268	ENSLOCP00000007649
ENSMUSP00000082710	ENSLOCP00000019175
ENSMUSP00000021706	ENSLOCP00000012015
ENSMUSP00000130759	ENSLOCP00000007747
ENSMUSP00000028311	ENSLOCP00000001624
ENSMUSP00000004949	ENSLOCP00000001262
ENSMUSP00000017530	ENSLOCP00000007089
ENSMUSP00000096248	ENSLOCP00000017180
ENSMUSP00000124863	ENSLOCP00000005887
ENSMUSP00000097747	ENSLOCP00000005999
ENSMUSP00000027961	ENSLOCP00000020663
ENSMUSP00000025217	ENSLOCP00000014860
ENSMUSP00000027494	ENSLOCP00000010959
ENSMUSP00000070606	ENSLOCP00000017952
ENSMUSP00000090790	ENSLOCP00000008038
ENSMUSP00000104363	ENSLOCP00000010721
ENSMUSP00000088642	ENSLOCP00000002259
ENSMUSP00000059272	ENSLOCP00000021479
ENSMUSP00000051353	ENSLOCP00000002287
ENSMUSP00000082115	ENSLOCP00000002248
ENSMUSP00000042715	ENSLOCP00000021874
ENSMUSP00000114020	ENSLOCP00000009980
ENSMUSP00000084462	ENSLOCP00000014738
ENSMUSP00000020679	ENSLOCP00000012061
ENSMUSP00000099608	ENSLOCP00000003317
ENSMUSP00000038922	ENSLOCP00000011989
ENSMUSP00000089212	ENSLOCP00000017354
ENSMUSP00000019516	ENSLOCP00000012353
ENSMUSP00000033081	ENSLOCP00000004132
ENSMUSP00000138819	ENSLOCP00000005255
ENSMUSP00000015858	ENSLOCP00000007900
ENSMUSP00000069238	ENSLOCP00000015688
ENSMUSP00000028426	ENSLOCP00000010023
ENSMUSP00000120598	ENSLOCP00000004830
ENSMUSP00000064556	ENSLOCP00000020756
ENSMUSP00000021682	ENSLOCP00000013047
ENSMUSP00000059666	ENSLOCP00000016356
ENSMUSP00000108629	ENSLOCP00000009007
ENSMUSP00000020624	ENSLOCP00000012360
ENSMUSP00000031841	ENSLOCP00000014277
ENSMUSP00000122476	ENSLOCP00000007849
ENSMUSP00000099733	ENSLOCP00000008437
ENSMUSP00000005103	ENSLOCP00000014423
ENSMUSP00000103815	ENSLOCP00000020956
ENSMUSP00000003509	ENSLOCP00000015752
ENSMUSP00000074764	ENSLOCP00000013775
ENSMUSP00000025477	ENSLOCP00000004341
ENSMUSP00000026896	ENSLOCP00000017705
ENSMUSP00000043477	ENSLOCP00000011055
ENSMUSP00000100012	ENSLOCP00000010892
ENSMUSP00000099434	ENSLOCP00000001142
ENSMUSP00000015003	ENSLOCP00000007583
ENSMUSP00000050496	ENSLOCP00000006346
ENSMUSP00000048260	ENSLOCP00000000889
ENSMUSP00000020339	ENSLOCP00000020036
ENSMUSP00000036487	ENSLOCP00000008734
ENSMUSP00000049007	ENSLOCP00000014576
ENSMUSP00000085900	ENSLOCP00000004761
ENSMUSP00000049346	ENSLOCP00000006533
ENSMUSP00000113708	ENSLOCP00000019487
ENSMUSP00000080579	ENSLOCP00000001361
ENSMUSP00000105240	ENSLOCP00000007874
ENSMUSP00000125718	ENSLOCP00000013471
ENSMUSP00000028349	ENSLOCP00000001954
ENSMUSP00000002989	ENSLOCP00000002578
ENSMUSP00000044578	ENSLOCP00000017726
ENSMUSP00000102710	ENSLOCP00000009983
ENSMUSP00000097166	ENSLOCP00000012953
ENSMUSP00000102177	ENSLOCP00000021847
ENSMUSP00000032715	ENSLOCP00000005920
ENSMUSP00000036674	ENSLOCP00000019306
ENSMUSP00000042867	ENSLOCP00000006448
ENSMUSP00000104411	ENSLOCP00000011240
ENSMUSP00000006718	ENSLOCP00000006499
ENSMUSP00000001384	ENSLOCP00000009918
ENSMUSP00000003808	ENSLOCP00000001682
ENSMUSP00000024049	ENSLOCP00000017649
ENSMUSP00000018382	ENSLOCP00000013021
ENSMUSP00000039653	ENSLOCP00000006143
ENSMUSP00000128621	ENSLOCP00000004694
ENSMUSP00000031278	ENSLOCP00000008680
ENSMUSP00000105486	ENSLOCP00000018185
ENSMUSP00000094528	ENSLOCP00000020346
ENSMUSP00000022707	ENSLOCP00000005737
ENSMUSP00000064131	ENSLOCP00000018546
ENSMUSP00000124459	ENSLOCP00000016171
ENSMUSP00000047199	ENSLOCP00000006853
ENSMUSP00000038015	ENSLOCP00000010912
ENSMUSP00000119993	ENSLOCP00000008505
ENSMUSP00000048978	ENSLOCP00000019163
ENSMUSP00000067752	ENSLOCP00000009632
ENSMUSP00000030306	ENSLOCP00000010916
ENSMUSP00000034427	ENSLOCP00000003607
ENSMUSP00000064775	ENSLOCP00000015072
ENSMUSP00000101046	ENSLOCP00000011033
ENSMUSP00000115260	ENSLOCP00000003380
ENSMUSP00000075089	ENSLOCP00000002426
ENSMUSP00000126897	ENSLOCP00000012613
ENSMUSP00000074533	ENSLOCP00000016794
ENSMUSP00000106905	ENSLOCP00000007049
ENSMUSP00000089513	ENSLOCP00000010539
ENSMUSP00000109098	ENSLOCP00000006545
ENSMUSP00000044245	ENSLOCP00000000660
ENSMUSP00000037532	ENSLOCP00000012614
ENSMUSP00000041622	ENSLOCP00000003234
ENSMUSP00000047923	ENSLOCP00000010397
ENSMUSP00000004968	ENSLOCP00000017388
ENSMUSP00000125373	ENSLOCP00000009421
ENSMUSP00000007216	ENSLOCP00000010161
ENSMUSP00000019662	ENSLOCP00000016126
ENSMUSP00000117346	ENSLOCP00000005393
ENSMUSP00000003117	ENSLOCP00000004568
ENSMUSP00000109886	ENSLOCP00000012552
ENSMUSP00000030763	ENSLOCP00000012928
ENSMUSP00000027697	ENSLOCP00000014564
ENSMUSP00000030814	ENSLOCP00000011332
ENSMUSP00000033755	ENSLOCP00000009470
ENSMUSP00000033756	ENSLOCP00000012355
ENSMUSP00000046476	ENSLOCP00000019262
ENSMUSP00000027538	ENSLOCP00000011077
ENSMUSP00000033549	ENSLOCP00000017982
ENSMUSP00000026795	ENSLOCP00000011435
ENSMUSP00000033341	ENSLOCP00000003826
ENSMUSP00000049070	ENSLOCP00000011874
ENSMUSP00000082895	ENSLOCP00000021247
ENSMUSP00000080832	ENSLOCP00000018907
ENSMUSP00000033501	ENSLOCP00000018175
ENSMUSP00000133245	ENSLOCP00000012449
ENSMUSP00000021046	ENSLOCP00000014471
ENSMUSP00000055535	ENSLOCP00000014491
ENSMUSP00000021062	ENSLOCP00000016691
ENSMUSP00000029541	ENSLOCP00000010175
ENSMUSP00000025500	ENSLOCP00000010143
ENSMUSP00000078971	ENSLOCP00000003063
ENSMUSP00000034267	ENSLOCP00000003082
ENSMUSP00000079864	ENSLOCP00000010983
ENSMUSP00000138944	ENSLOCP00000018480
ENSMUSP00000036830	ENSLOCP00000001148
ENSMUSP00000002809	ENSLOCP00000007580
ENSMUSP00000031795	ENSLOCP00000003101
ENSMUSP00000001595	ENSLOCP00000015600
ENSMUSP00000072472	ENSLOCP00000014762
ENSMUSP00000077919	ENSLOCP00000014741
ENSMUSP00000020702	ENSLOCP00000016111
ENSMUSP00000023807	ENSLOCP00000004793
ENSMUSP00000020704	ENSLOCP00000016120
ENSMUSP00000046610	ENSLOCP00000011258
ENSMUSP00000023601	ENSLOCP00000008502
ENSMUSP00000084091	ENSLOCP00000010754
ENSMUSP00000092654	ENSLOCP00000005040
ENSMUSP00000036227	ENSLOCP00000004226
ENSMUSP00000099922	ENSLOCP00000005477
ENSMUSP00000042410	ENSLOCP00000020195
ENSMUSP00000031037	ENSLOCP00000019518
ENSMUSP00000101500	ENSLOCP00000005716
ENSMUSP00000035257	ENSLOCP00000003844
ENSMUSP00000005952	ENSLOCP00000016149
ENSMUSP00000101768	ENSLOCP00000003765
ENSMUSP00000010605	ENSLOCP00000008575
ENSMUSP00000126137	ENSLOCP00000015553
ENSMUSP00000138230	ENSLOCP00000002907
ENSMUSP00000026093	ENSLOCP00000015909
ENSMUSP00000074864	ENSLOCP00000019661
ENSMUSP00000002880	ENSLOCP00000012721
ENSMUSP00000047278	ENSLOCP00000014558
ENSMUSP00000107444	ENSLOCP00000014569
ENSMUSP00000064462	ENSLOCP00000021146
ENSMUSP00000026427	ENSLOCP00000004485
ENSMUSP00000098548	ENSLOCP00000015256
ENSMUSP00000105212	ENSLOCP00000001796
ENSMUSP00000041897	ENSLOCP00000006578
ENSMUSP00000043085	ENSLOCP00000010716
ENSMUSP00000104533	ENSLOCP00000012649
ENSMUSP00000046585	ENSLOCP00000015071
ENSMUSP00000034822	ENSLOCP00000018253
ENSMUSP00000107347	ENSLOCP00000007361
ENSMUSP00000031674	ENSLOCP00000013226
ENSMUSP00000053238	ENSLOCP00000013456
ENSMUSP00000093141	ENSLOCP00000008342
ENSMUSP00000030041	ENSLOCP00000002711
ENSMUSP00000021689	ENSLOCP00000014306
ENSMUSP00000090987	ENSLOCP00000019744
ENSMUSP00000121309	ENSLOCP00000002488
ENSMUSP00000027226	ENSLOCP00000021031
ENSMUSP00000095025	ENSLOCP00000020394
ENSMUSP00000081455	ENSLOCP00000001781
ENSMUSP00000006424	ENSLOCP00000014227
ENSMUSP00000003438	ENSLOCP00000001299
ENSMUSP00000030477	ENSLOCP00000004757
ENSMUSP00000061390	ENSLOCP00000014258
ENSMUSP00000020692	ENSLOCP00000013970
ENSMUSP00000124473	ENSLOCP00000006667
ENSMUSP00000037576	ENSLOCP00000011010
ENSMUSP00000050730	ENSLOCP00000005447
ENSMUSP00000124131	ENSLOCP00000017282
ENSMUSP00000023486	ENSLOCP00000008429
ENSMUSP00000031729	ENSLOCP00000016725
ENSMUSP00000031691	ENSLOCP00000019526
ENSMUSP00000031690	ENSLOCP00000019528
ENSMUSP00000010191	ENSLOCP00000017521
ENSMUSP00000042667	ENSLOCP00000017582
ENSMUSP00000032376	ENSLOCP00000016494
ENSMUSP00000104878	ENSLOCP00000001689
ENSMUSP00000063380	ENSLOCP00000015630
ENSMUSP00000030376	ENSLOCP00000001541
ENSMUSP00000053270	ENSLOCP00000007379
ENSMUSP00000045973	ENSLOCP00000018274
ENSMUSP00000036150	ENSLOCP00000012349
ENSMUSP00000059026	ENSLOCP00000012336
ENSMUSP00000125871	ENSLOCP00000020213
ENSMUSP00000135677	ENSLOCP00000020214
ENSMUSP00000022217	ENSLOCP00000006247
ENSMUSP00000021714	ENSLOCP00000012176
ENSMUSP00000036721	ENSLOCP00000004731
ENSMUSP00000102813	ENSLOCP00000009358
ENSMUSP00000132008	ENSLOCP00000020426
ENSMUSP00000106963	ENSLOCP00000006899
ENSMUSP00000085872	ENSLOCP00000019725
ENSMUSP00000021467	ENSLOCP00000014625
ENSMUSP00000041173	ENSLOCP00000011702
ENSMUSP00000032815	ENSLOCP00000017471
ENSMUSP00000024742	ENSLOCP00000020251
ENSMUSP00000021004	ENSLOCP00000020287
ENSMUSP00000111151	ENSLOCP00000007217
ENSMUSP00000105350	ENSLOCP00000000876
ENSMUSP00000037324	ENSLOCP00000003376
ENSMUSP00000041294	ENSLOCP00000011255
ENSMUSP00000020008	ENSLOCP00000021189
ENSMUSP00000109904	ENSLOCP00000002235
ENSMUSP00000099947	ENSLOCP00000003471
ENSMUSP00000126340	ENSLOCP00000022429
ENSMUSP00000122855	ENSLOCP00000021935
ENSMUSP00000137256	ENSLOCP00000022309
ENSMUSP00000006703	ENSLOCP00000017842
ENSMUSP00000090277	ENSLOCP00000002207
ENSMUSP00000041790	ENSLOCP00000011741
ENSMUSP00000058730	ENSLOCP00000000046
ENSMUSP00000137517	ENSLOCP00000016875
ENSMUSP00000028071	ENSLOCP00000014518
ENSMUSP00000104311	ENSLOCP00000017175
ENSMUSP00000031750	ENSLOCP00000010114
ENSMUSP00000066894	ENSLOCP00000011158
ENSMUSP00000030898	ENSLOCP00000006055
ENSMUSP00000073246	ENSLOCP00000021070
ENSMUSP00000092735	ENSLOCP00000001317
ENSMUSP00000062239	ENSLOCP00000007029
ENSMUSP00000124470	ENSLOCP00000016847
ENSMUSP00000101903	ENSLOCP00000015642
ENSMUSP00000071859	ENSLOCP00000005107
ENSMUSP00000132687	ENSLOCP00000010365
ENSMUSP00000115718	ENSLOCP00000011542
ENSMUSP00000027178	ENSLOCP00000012590
ENSMUSP00000024832	ENSLOCP00000004821
ENSMUSP00000030915	ENSLOCP00000006897
ENSMUSP00000070868	ENSLOCP00000001873
ENSMUSP00000025718	ENSLOCP00000000044
ENSMUSP00000041300	ENSLOCP00000020944
ENSMUSP00000102647	ENSLOCP00000007623
ENSMUSP00000085683	ENSLOCP00000002575
ENSMUSP00000042271	ENSLOCP00000013512
ENSMUSP00000030212	ENSLOCP00000014668
ENSMUSP00000129800	ENSLOCP00000006242
ENSMUSP00000028214	ENSLOCP00000007493
ENSMUSP00000034600	ENSLOCP00000009760
ENSMUSP00000107062	ENSLOCP00000005861
ENSMUSP00000066701	ENSLOCP00000001848
ENSMUSP00000126826	ENSLOCP00000008215
ENSMUSP00000062507	ENSLOCP00000008179
ENSMUSP00000061470	ENSLOCP00000020208
ENSMUSP00000046368	ENSLOCP00000003504
ENSMUSP00000045409	ENSLOCP00000018276
ENSMUSP00000023437	ENSLOCP00000011557
ENSMUSP00000128922	ENSLOCP00000002245
ENSMUSP00000095845	ENSLOCP00000005952
ENSMUSP00000054545	ENSLOCP00000017532
ENSMUSP00000019920	ENSLOCP00000021347
ENSMUSP00000035649	ENSLOCP00000006072
ENSMUSP00000025208	ENSLOCP00000015458
ENSMUSP00000048350	ENSLOCP00000014030
ENSMUSP00000053431	ENSLOCP00000004614
ENSMUSP00000029850	ENSLOCP00000004050
ENSMUSP00000044945	ENSLOCP00000011185
ENSMUSP00000052544	ENSLOCP00000004811
ENSMUSP00000090567	ENSLOCP00000000246
ENSMUSP00000047888	ENSLOCP00000016808
ENSMUSP00000081664	ENSLOCP00000006604
ENSMUSP00000019290	ENSLOCP00000013803
ENSMUSP00000021066	ENSLOCP00000016806
ENSMUSP00000138618	ENSLOCP00000000222
ENSMUSP00000082220	ENSLOCP00000001823
ENSMUSP00000123078	ENSLOCP00000021302
ENSMUSP00000101700	ENSLOCP00000002027
ENSMUSP00000040416	ENSLOCP00000013996
ENSMUSP00000029575	ENSLOCP00000000159
ENSMUSP00000028623	ENSLOCP00000003313
ENSMUSP00000030643	ENSLOCP00000005911
ENSMUSP00000076505	ENSLOCP00000003804
ENSMUSP00000022550	ENSLOCP00000019706
ENSMUSP00000122103	ENSLOCP00000009318
ENSMUSP00000015256	ENSLOCP00000013492
ENSMUSP00000019226	ENSLOCP00000000003
ENSMUSP00000108302	ENSLOCP00000020482
ENSMUSP00000084062	ENSLOCP00000005332
ENSMUSP00000030782	ENSLOCP00000006122
ENSMUSP00000097909	ENSLOCP00000013953
ENSMUSP00000065205	ENSLOCP00000010520
ENSMUSP00000028362	ENSLOCP00000010551
ENSMUSP00000027896	ENSLOCP00000011038
ENSMUSP00000029307	ENSLOCP00000010581
ENSMUSP00000034883	ENSLOCP00000018383
ENSMUSP00000030169	ENSLOCP00000005299
ENSMUSP00000104732	ENSLOCP00000000480
ENSMUSP00000054226	ENSLOCP00000022225
ENSMUSP00000053899	ENSLOCP00000015485
ENSMUSP00000106460	ENSLOCP00000001520
ENSMUSP00000031868	ENSLOCP00000021137
ENSMUSP00000031713	ENSLOCP00000019545
ENSMUSP00000029208	ENSLOCP00000002445
ENSMUSP00000001122	ENSLOCP00000006609
ENSMUSP00000021161	ENSLOCP00000007633
ENSMUSP00000022040	ENSLOCP00000002749
ENSMUSP00000129216	ENSLOCP00000007449
ENSMUSP00000110669	ENSLOCP00000020390
ENSMUSP00000110348	ENSLOCP00000019935
ENSMUSP00000095533	ENSLOCP00000011379
ENSMUSP00000068716	ENSLOCP00000012033
ENSMUSP00000091964	ENSLOCP00000002181
ENSMUSP00000128308	ENSLOCP00000020033
ENSMUSP00000003659	ENSLOCP00000001598
ENSMUSP00000022213	ENSLOCP00000007296
ENSMUSP00000060441	ENSLOCP00000011440
ENSMUSP00000057488	ENSLOCP00000015471
ENSMUSP00000064220	ENSLOCP00000007844
ENSMUSP00000059654	ENSLOCP00000014117
ENSMUSP00000040229	ENSLOCP00000008628
ENSMUSP00000031607	ENSLOCP00000009922
ENSMUSP00000044627	ENSLOCP00000008910
ENSMUSP00000090528	ENSLOCP00000002496
ENSMUSP00000025645	ENSLOCP00000009982
ENSMUSP00000109092	ENSLOCP00000019193
ENSMUSP00000006523	ENSLOCP00000016722
ENSMUSP00000095169	ENSLOCP00000011965
ENSMUSP00000129378	ENSLOCP00000005783
ENSMUSP00000088089	ENSLOCP00000019185
ENSMUSP00000076751	ENSLOCP00000012674
ENSMUSP00000091329	ENSLOCP00000020893
ENSMUSP00000124179	ENSLOCP00000011473
ENSMUSP00000130758	ENSLOCP00000005296
ENSMUSP00000030080	ENSLOCP00000003378
ENSMUSP00000084578	ENSLOCP00000007257
ENSMUSP00000065679	ENSLOCP00000021652
ENSMUSP00000122712	ENSLOCP00000014321
ENSMUSP00000061402	ENSLOCP00000022460
ENSMUSP00000049054	ENSLOCP00000019618
ENSMUSP00000101060	ENSLOCP00000008543
ENSMUSP00000043522	ENSLOCP00000013145
ENSMUSP00000060591	ENSLOCP00000021590
ENSMUSP00000103897	ENSLOCP00000008685
ENSMUSP00000136611	ENSLOCP00000008726
ENSMUSP00000125580	ENSLOCP00000010061
ENSMUSP00000037867	ENSLOCP00000011092
ENSMUSP00000049285	ENSLOCP00000021278
ENSMUSP00000034698	ENSLOCP00000010840
ENSMUSP00000002837	ENSLOCP00000012831
ENSMUSP00000132514	ENSLOCP00000021018
ENSMUSP00000043210	ENSLOCP00000000167
ENSMUSP00000100991	ENSLOCP00000000654
ENSMUSP00000006027	ENSLOCP00000011013
ENSMUSP00000036065	ENSLOCP00000011651
ENSMUSP00000112662	ENSLOCP00000013287
ENSMUSP00000020023	ENSLOCP00000008358
ENSMUSP00000036726	ENSLOCP00000020447
ENSMUSP00000041599	ENSLOCP00000014891
ENSMUSP00000036110	ENSLOCP00000002608
ENSMUSP00000059757	ENSLOCP00000006896
ENSMUSP00000099509	ENSLOCP00000018708
ENSMUSP00000000939	ENSLOCP00000006698
ENSMUSP00000091769	ENSLOCP00000015784
ENSMUSP00000014290	ENSLOCP00000009322
ENSMUSP00000028252	ENSLOCP00000010217
ENSMUSP00000019456	ENSLOCP00000015129
ENSMUSP00000034969	ENSLOCP00000017122
ENSMUSP00000077899	ENSLOCP00000010059
ENSMUSP00000031096	ENSLOCP00000016032
ENSMUSP00000073190	ENSLOCP00000011120
ENSMUSP00000027053	ENSLOCP00000004451
ENSMUSP00000122552	ENSLOCP00000003772
ENSMUSP00000026027	ENSLOCP00000014513
ENSMUSP00000017821	ENSLOCP00000005710
ENSMUSP00000031309	ENSLOCP00000004014
ENSMUSP00000028368	ENSLOCP00000007253
ENSMUSP00000137309	ENSLOCP00000022199
ENSMUSP00000046695	ENSLOCP00000014694
ENSMUSP00000095103	ENSLOCP00000004225
ENSMUSP00000029075	ENSLOCP00000003011
ENSMUSP00000043554	ENSLOCP00000007157
ENSMUSP00000045150	ENSLOCP00000021695
ENSMUSP00000031263	ENSLOCP00000005017
ENSMUSP00000023835	ENSLOCP00000010525
ENSMUSP00000093229	ENSLOCP00000015305
ENSMUSP00000131010	ENSLOCP00000016622
ENSMUSP00000038203	ENSLOCP00000019775
ENSMUSP00000031977	ENSLOCP00000020501
ENSMUSP00000065770	ENSLOCP00000010259
ENSMUSP00000113913	ENSLOCP00000004705
ENSMUSP00000118911	ENSLOCP00000008128
ENSMUSP00000102481	ENSLOCP00000008481
ENSMUSP00000100028	ENSLOCP00000005652
ENSMUSP00000107770	ENSLOCP00000009356
ENSMUSP00000114175	ENSLOCP00000001805
ENSMUSP00000135959	ENSLOCP00000020186
ENSMUSP00000067541	ENSLOCP00000010723
ENSMUSP00000031663	ENSLOCP00000010751
ENSMUSP00000106317	ENSLOCP00000009672
ENSMUSP00000124417	ENSLOCP00000009644
ENSMUSP00000064246	ENSLOCP00000021427
ENSMUSP00000126281	ENSLOCP00000006662
ENSMUSP00000043222	ENSLOCP00000021899
ENSMUSP00000037966	ENSLOCP00000006228
ENSMUSP00000126243	ENSLOCP00000000800
ENSMUSP00000105250	ENSLOCP00000008781
ENSMUSP00000130050	ENSLOCP00000002761
ENSMUSP00000001280	ENSLOCP00000005977
ENSMUSP00000096258	ENSLOCP00000018454
ENSMUSP00000031354	ENSLOCP00000006716
ENSMUSP00000110729	ENSLOCP00000011321
ENSMUSP00000130073	ENSLOCP00000019560
ENSMUSP00000037487	ENSLOCP00000005913
ENSMUSP00000018113	ENSLOCP00000003782
ENSMUSP00000129831	ENSLOCP00000016038
ENSMUSP00000038833	ENSLOCP00000012784
ENSMUSP00000019386	ENSLOCP00000005472
ENSMUSP00000034792	ENSLOCP00000005232
ENSMUSP00000099975	ENSLOCP00000014168
ENSMUSP00000007249	ENSLOCP00000000168
ENSMUSP00000034697	ENSLOCP00000010130
ENSMUSP00000087394	ENSLOCP00000004123
ENSMUSP00000114404	ENSLOCP00000009388
ENSMUSP00000075992	ENSLOCP00000005993
ENSMUSP00000099430	ENSLOCP00000016715
ENSMUSP00000044457	ENSLOCP00000002485
ENSMUSP00000036245	ENSLOCP00000004068
ENSMUSP00000030289	ENSLOCP00000007915
ENSMUSP00000039943	ENSLOCP00000010992
ENSMUSP00000070554	ENSLOCP00000017392
ENSMUSP00000000642	ENSLOCP00000018843
ENSMUSP00000020277	ENSLOCP00000011195
ENSMUSP00000051215	ENSLOCP00000015154
ENSMUSP00000099984	ENSLOCP00000018674
ENSMUSP00000031982	ENSLOCP00000015904
ENSMUSP00000017851	ENSLOCP00000002233
ENSMUSP00000020027	ENSLOCP00000021344
ENSMUSP00000051261	ENSLOCP00000017437
ENSMUSP00000047547	ENSLOCP00000007332
ENSMUSP00000028679	ENSLOCP00000017678
ENSMUSP00000087694	ENSLOCP00000016692
ENSMUSP00000105884	ENSLOCP00000009637
ENSMUSP00000098594	ENSLOCP00000011477
ENSMUSP00000099976	ENSLOCP00000010337
ENSMUSP00000065225	ENSLOCP00000005346
ENSMUSP00000101141	ENSLOCP00000020509
ENSMUSP00000099716	ENSLOCP00000003567
ENSMUSP00000055308	ENSLOCP00000010718
ENSMUSP00000059420	ENSLOCP00000018366
ENSMUSP00000100025	ENSLOCP00000013425
ENSMUSP00000099572	ENSLOCP00000007760
ENSMUSP00000062924	ENSLOCP00000004463
ENSMUSP00000057725	ENSLOCP00000009722
ENSMUSP00000056313	ENSLOCP00000002448
ENSMUSP00000053644	ENSLOCP00000003932
ENSMUSP00000027373	ENSLOCP00000002374
ENSMUSP00000061278	ENSLOCP00000001500
ENSMUSP00000029355	ENSLOCP00000004242
ENSMUSP00000027534	ENSLOCP00000011089
ENSMUSP00000041395	ENSLOCP00000016565
ENSMUSP00000068197	ENSLOCP00000018142
ENSMUSP00000006851	ENSLOCP00000017846
ENSMUSP00000101225	ENSLOCP00000007534
ENSMUSP00000045527	ENSLOCP00000003529
ENSMUSP00000021090	ENSLOCP00000016401
ENSMUSP00000070413	ENSLOCP00000018245
ENSMUSP00000126828	ENSLOCP00000004841
ENSMUSP00000027151	ENSLOCP00000005570
ENSMUSP00000102570	ENSLOCP00000016283
ENSMUSP00000062771	ENSLOCP00000002447
ENSMUSP00000114094	ENSLOCP00000004148
ENSMUSP00000139310	ENSLOCP00000016582
ENSMUSP00000000137	ENSLOCP00000019749
ENSMUSP00000096994	ENSLOCP00000018478
ENSMUSP00000047126	ENSLOCP00000020976
ENSMUSP00000070726	ENSLOCP00000020203
ENSMUSP00000002839	ENSLOCP00000020679
ENSMUSP00000124370	ENSLOCP00000012005
ENSMUSP00000039632	ENSLOCP00000003330
ENSMUSP00000038013	ENSLOCP00000002611
ENSMUSP00000020411	ENSLOCP00000001895
ENSMUSP00000109915	ENSLOCP00000018089
ENSMUSP00000053175	ENSLOCP00000002743
ENSMUSP00000033805	ENSLOCP00000017875
ENSMUSP00000047042	ENSLOCP00000014848
ENSMUSP00000016471	ENSLOCP00000018765
ENSMUSP00000033826	ENSLOCP00000012122
ENSMUSP00000047353	ENSLOCP00000016689
ENSMUSP00000034983	ENSLOCP00000009744
ENSMUSP00000027863	ENSLOCP00000010411
ENSMUSP00000138773	ENSLOCP00000007095
ENSMUSP00000127784	ENSLOCP00000004760
ENSMUSP00000074198	ENSLOCP00000002781
ENSMUSP00000033444	ENSLOCP00000017556
ENSMUSP00000027498	ENSLOCP00000007716
ENSMUSP00000018353	ENSLOCP00000009183
ENSMUSP00000018476	ENSLOCP00000011977
ENSMUSP00000101517	ENSLOCP00000004543
ENSMUSP00000127678	ENSLOCP00000008045
ENSMUSP00000019708	ENSLOCP00000002797
ENSMUSP00000083281	ENSLOCP00000018336
ENSMUSP00000106709	ENSLOCP00000017324
ENSMUSP00000125268	ENSLOCP00000004852
ENSMUSP00000021693	ENSLOCP00000014275
ENSMUSP00000021971	ENSLOCP00000014296
ENSMUSP00000050329	ENSLOCP00000014267
ENSMUSP00000035222	ENSLOCP00000017734
ENSMUSP00000048124	ENSLOCP00000007190
ENSMUSP00000044836	ENSLOCP00000007552
ENSMUSP00000025077	ENSLOCP00000008912
ENSMUSP00000113429	ENSLOCP00000011268
ENSMUSP00000031229	ENSLOCP00000014255
ENSMUSP00000020643	ENSLOCP00000015416
ENSMUSP00000006750	ENSLOCP00000014402
ENSMUSP00000133474	ENSLOCP00000010755
ENSMUSP00000075174	ENSLOCP00000010301
ENSMUSP00000012161	ENSLOCP00000004403
ENSMUSP00000103362	ENSLOCP00000016384
ENSMUSP00000038181	ENSLOCP00000019211
ENSMUSP00000113390	ENSLOCP00000007969
ENSMUSP00000077019	ENSLOCP00000014935
ENSMUSP00000021273	ENSLOCP00000016441
ENSMUSP00000059389	ENSLOCP00000001191
ENSMUSP00000023487	ENSLOCP00000003263
ENSMUSP00000026416	ENSLOCP00000004920
ENSMUSP00000118743	ENSLOCP00000011921
ENSMUSP00000021930	ENSLOCP00000013274
ENSMUSP00000059419	ENSLOCP00000015509
ENSMUSP00000026011	ENSLOCP00000000745
ENSMUSP00000031367	ENSLOCP00000007657
ENSMUSP00000129239	ENSLOCP00000019895
ENSMUSP00000085728	ENSLOCP00000004097
ENSMUSP00000023616	ENSLOCP00000002772
ENSMUSP00000006578	ENSLOCP00000001134
ENSMUSP00000023334	ENSLOCP00000011424
ENSMUSP00000034510	ENSLOCP00000007064
ENSMUSP00000026254	ENSLOCP00000011679
ENSMUSP00000100006	ENSLOCP00000018784
ENSMUSP00000111381	ENSLOCP00000015542
ENSMUSP00000039728	ENSLOCP00000015277
ENSMUSP00000047208	ENSLOCP00000012075
ENSMUSP00000103817	ENSLOCP00000000813
ENSMUSP00000058968	ENSLOCP00000009666
ENSMUSP00000084427	ENSLOCP00000017376
ENSMUSP00000033990	ENSLOCP00000013227
ENSMUSP00000021097	ENSLOCP00000014125
ENSMUSP00000025279	ENSLOCP00000001838
ENSMUSP00000030443	ENSLOCP00000002962
ENSMUSP00000073664	ENSLOCP00000010450
ENSMUSP00000103608	ENSLOCP00000006384
ENSMUSP00000039810	ENSLOCP00000016723
ENSMUSP00000120421	ENSLOCP00000004098
ENSMUSP00000030834	ENSLOCP00000005348
ENSMUSP00000005651	ENSLOCP00000001908
ENSMUSP00000022009	ENSLOCP00000002105
ENSMUSP00000027775	ENSLOCP00000020568
ENSMUSP00000006669	ENSLOCP00000009151
ENSMUSP00000019721	ENSLOCP00000013460
ENSMUSP00000070345	ENSLOCP00000003278
ENSMUSP00000105348	ENSLOCP00000017197
ENSMUSP00000023344	ENSLOCP00000002012
ENSMUSP00000111327	ENSLOCP00000017946
ENSMUSP00000031680	ENSLOCP00000019441
ENSMUSP00000027505	ENSLOCP00000008031
ENSMUSP00000032480	ENSLOCP00000008516
ENSMUSP00000062593	ENSLOCP00000011043
ENSMUSP00000027059	ENSLOCP00000020169
ENSMUSP00000035902	ENSLOCP00000000807
ENSMUSP00000105822	ENSLOCP00000016251
ENSMUSP00000129922	ENSLOCP00000008421
ENSMUSP00000037699	ENSLOCP00000020167
ENSMUSP00000111939	ENSLOCP00000004616
ENSMUSP00000056481	ENSLOCP00000012295
ENSMUSP00000061229	ENSLOCP00000012285
ENSMUSP00000040176	ENSLOCP00000013735
ENSMUSP00000042701	ENSLOCP00000013449
ENSMUSP00000038056	ENSLOCP00000006181
ENSMUSP00000081941	ENSLOCP00000003148
ENSMUSP00000099723	ENSLOCP00000001086
ENSMUSP00000023958	ENSLOCP00000009464
ENSMUSP00000005705	ENSLOCP00000021150
ENSMUSP00000029444	ENSLOCP00000012853
ENSMUSP00000102352	ENSLOCP00000003947
ENSMUSP00000110798	ENSLOCP00000004308
ENSMUSP00000058020	ENSLOCP00000016541
ENSMUSP00000053288	ENSLOCP00000007164
ENSMUSP00000107381	ENSLOCP00000009019
ENSMUSP00000095320	ENSLOCP00000005080
ENSMUSP00000110802	ENSLOCP00000011956
ENSMUSP00000019063	ENSLOCP00000017420
ENSMUSP00000029377	ENSLOCP00000001998
ENSMUSP00000053384	ENSLOCP00000010504
ENSMUSP00000107447	ENSLOCP00000001425
ENSMUSP00000129861	ENSLOCP00000013636
ENSMUSP00000105630	ENSLOCP00000014553
ENSMUSP00000032151	ENSLOCP00000012228
ENSMUSP00000037042	ENSLOCP00000018388
ENSMUSP00000069616	ENSLOCP00000011630
ENSMUSP00000001484	ENSLOCP00000016440
ENSMUSP00000046787	ENSLOCP00000010439
ENSMUSP00000023750	ENSLOCP00000007490
ENSMUSP00000023225	ENSLOCP00000010438
ENSMUSP00000020446	ENSLOCP00000019916
ENSMUSP00000062584	ENSLOCP00000011725
ENSMUSP00000003643	ENSLOCP00000018155
ENSMUSP00000106851	ENSLOCP00000001788
ENSMUSP00000109931	ENSLOCP00000010951
ENSMUSP00000066880	ENSLOCP00000005139
ENSMUSP00000022197	ENSLOCP00000007013
ENSMUSP00000035898	ENSLOCP00000017561
ENSMUSP00000078808	ENSLOCP00000007882
ENSMUSP00000044660	ENSLOCP00000020552
ENSMUSP00000106567	ENSLOCP00000020782
ENSMUSP00000045441	ENSLOCP00000010907
ENSMUSP00000037107	ENSLOCP00000009708
ENSMUSP00000004381	ENSLOCP00000009331
ENSMUSP00000137298	ENSLOCP00000011051
ENSMUSP00000131277	ENSLOCP00000020362
ENSMUSP00000093469	ENSLOCP00000013196
ENSMUSP00000101999	ENSLOCP00000016583
ENSMUSP00000039416	ENSLOCP00000016348
ENSMUSP00000053766	ENSLOCP00000004572
ENSMUSP00000099806	ENSLOCP00000012068
ENSMUSP00000090470	ENSLOCP00000005599
ENSMUSP00000089958	ENSLOCP00000002644
ENSMUSP00000033430	ENSLOCP00000018900
ENSMUSP00000050199	ENSLOCP00000020306
ENSMUSP00000064808	ENSLOCP00000019769
ENSMUSP00000086710	ENSLOCP00000012411
ENSMUSP00000085775	ENSLOCP00000019139
ENSMUSP00000031055	ENSLOCP00000019635
ENSMUSP00000061704	ENSLOCP00000009904
ENSMUSP00000052095	ENSLOCP00000001806
ENSMUSP00000024849	ENSLOCP00000013616
ENSMUSP00000041328	ENSLOCP00000013981
ENSMUSP00000024958	ENSLOCP00000006928
ENSMUSP00000124381	ENSLOCP00000016425
ENSMUSP00000097296	ENSLOCP00000011695
ENSMUSP00000022212	ENSLOCP00000009231
ENSMUSP00000076130	ENSLOCP00000002893
ENSMUSP00000130004	ENSLOCP00000004693
ENSMUSP00000056967	ENSLOCP00000009506
ENSMUSP00000034090	ENSLOCP00000008821
ENSMUSP00000038091	ENSLOCP00000018162
ENSMUSP00000082004	ENSLOCP00000012156
ENSMUSP00000003642	ENSLOCP00000001715
ENSMUSP00000136950	ENSLOCP00000007117
ENSMUSP00000047480	ENSLOCP00000003854
ENSMUSP00000018614	ENSLOCP00000016880
ENSMUSP00000038719	ENSLOCP00000013736
ENSMUSP00000103958	ENSLOCP00000007009
ENSMUSP00000036438	ENSLOCP00000005451
ENSMUSP00000099652	ENSLOCP00000016910
ENSMUSP00000082777	ENSLOCP00000000999
ENSMUSP00000031455	ENSLOCP00000011733
ENSMUSP00000050061	ENSLOCP00000005105
ENSMUSP00000027726	ENSLOCP00000012453
ENSMUSP00000124258	ENSLOCP00000013229
ENSMUSP00000093911	ENSLOCP00000007137
ENSMUSP00000032762	ENSLOCP00000017693
ENSMUSP00000046906	ENSLOCP00000013389
ENSMUSP00000029812	ENSLOCP00000014870
ENSMUSP00000107512	ENSLOCP00000015294
ENSMUSP00000092355	ENSLOCP00000018282
ENSMUSP00000099928	ENSLOCP00000019874
ENSMUSP00000021050	ENSLOCP00000016983
ENSMUSP00000073228	ENSLOCP00000014911
ENSMUSP00000133515	ENSLOCP00000011469
ENSMUSP00000025002	ENSLOCP00000003512
ENSMUSP00000021155	ENSLOCP00000008157
ENSMUSP00000099676	ENSLOCP00000000511
ENSMUSP00000042063	ENSLOCP00000016179
ENSMUSP00000111497	ENSLOCP00000007458
ENSMUSP00000078572	ENSLOCP00000011968
ENSMUSP00000080548	ENSLOCP00000021444
ENSMUSP00000112836	ENSLOCP00000007512
ENSMUSP00000029547	ENSLOCP00000010531
ENSMUSP00000100008	ENSLOCP00000009883
ENSMUSP00000028663	ENSLOCP00000006762
ENSMUSP00000072852	ENSLOCP00000011852
ENSMUSP00000031709	ENSLOCP00000019564
ENSMUSP00000022262	ENSLOCP00000012768
ENSMUSP00000135039	ENSLOCP00000005645
ENSMUSP00000055562	ENSLOCP00000017680
ENSMUSP00000127149	ENSLOCP00000000253
ENSMUSP00000050123	ENSLOCP00000012957
ENSMUSP00000110434	ENSLOCP00000020166
ENSMUSP00000084430	ENSLOCP00000004184
ENSMUSP00000068178	ENSLOCP00000001591
ENSMUSP00000045637	ENSLOCP00000009092
ENSMUSP00000048719	ENSLOCP00000011580
ENSMUSP00000095420	ENSLOCP00000019949
ENSMUSP00000023550	ENSLOCP00000002909
ENSMUSP00000028392	ENSLOCP00000008090
ENSMUSP00000086422	ENSLOCP00000007075
ENSMUSP00000026624	ENSLOCP00000003717
ENSMUSP00000110373	ENSLOCP00000018648
ENSMUSP00000025989	ENSLOCP00000013828
ENSMUSP00000113782	ENSLOCP00000001155
ENSMUSP00000021443	ENSLOCP00000015882
ENSMUSP00000071578	ENSLOCP00000014823
ENSMUSP00000120531	ENSLOCP00000007802
ENSMUSP00000039737	ENSLOCP00000007183
ENSMUSP00000099399	ENSLOCP00000015386
ENSMUSP00000015137	ENSLOCP00000005237
ENSMUSP00000050087	ENSLOCP00000011607
ENSMUSP00000032272	ENSLOCP00000020561
ENSMUSP00000108593	ENSLOCP00000008873
ENSMUSP00000019333	ENSLOCP00000011338
ENSMUSP00000046467	ENSLOCP00000010972
ENSMUSP00000114843	ENSLOCP00000001672
ENSMUSP00000137440	ENSLOCP00000014059
ENSMUSP00000002259	ENSLOCP00000012855
ENSMUSP00000030285	ENSLOCP00000011571
ENSMUSP00000000219	ENSLOCP00000002134
ENSMUSP00000087257	ENSLOCP00000010909
ENSMUSP00000036289	ENSLOCP00000005187
ENSMUSP00000028844	ENSLOCP00000016110
ENSMUSP00000031530	ENSLOCP00000003362
ENSMUSP00000040524	ENSLOCP00000009902
ENSMUSP00000047402	ENSLOCP00000015286
ENSMUSP00000026537	ENSLOCP00000005069
ENSMUSP00000038373	ENSLOCP00000007127
ENSMUSP00000026662	ENSLOCP00000015077
ENSMUSP00000022952	ENSLOCP00000011966
ENSMUSP00000025642	ENSLOCP00000009868
ENSMUSP00000081572	ENSLOCP00000000646
ENSMUSP00000019911	ENSLOCP00000020985
ENSMUSP00000069578	ENSLOCP00000000783
ENSMUSP00000057365	ENSLOCP00000018321
ENSMUSP00000030585	ENSLOCP00000001464
ENSMUSP00000039760	ENSLOCP00000002331
ENSMUSP00000104725	ENSLOCP00000012475
ENSMUSP00000001079	ENSLOCP00000011687
ENSMUSP00000045955	ENSLOCP00000015455
ENSMUSP00000035823	ENSLOCP00000015429
ENSMUSP00000095702	ENSLOCP00000015768
ENSMUSP00000118474	ENSLOCP00000014609
ENSMUSP00000026750	ENSLOCP00000004411
ENSMUSP00000030645	ENSLOCP00000006636
ENSMUSP00000030627	ENSLOCP00000003153
ENSMUSP00000130767	ENSLOCP00000009886
ENSMUSP00000024721	ENSLOCP00000020190
ENSMUSP00000078547	ENSLOCP00000016472
ENSMUSP00000034817	ENSLOCP00000017243
ENSMUSP00000069127	ENSLOCP00000022094
ENSMUSP00000125932	ENSLOCP00000022379
ENSMUSP00000076115	ENSLOCP00000011160
ENSMUSP00000029673	ENSLOCP00000008265
ENSMUSP00000033532	ENSLOCP00000018952
ENSMUSP00000044128	ENSLOCP00000001516
ENSMUSP00000051479	ENSLOCP00000012999
ENSMUSP00000060749	ENSLOCP00000005990
ENSMUSP00000136054	ENSLOCP00000014079
ENSMUSP00000110435	ENSLOCP00000007639
ENSMUSP00000099334	ENSLOCP00000001994
ENSMUSP00000088098	ENSLOCP00000006832
ENSMUSP00000056655	ENSLOCP00000001883
ENSMUSP00000134205	ENSLOCP00000010126
ENSMUSP00000036749	ENSLOCP00000003100
ENSMUSP00000078245	ENSLOCP00000017851
ENSMUSP00000031002	ENSLOCP00000012412
ENSMUSP00000095949	ENSLOCP00000018584
ENSMUSP00000071120	ENSLOCP00000009042
ENSMUSP00000062783	ENSLOCP00000021738
ENSMUSP00000021617	ENSLOCP00000016041
ENSMUSP00000020551	ENSLOCP00000020073
ENSMUSP00000087810	ENSLOCP00000016392
ENSMUSP00000112965	ENSLOCP00000019535
ENSMUSP00000017552	ENSLOCP00000015763
ENSMUSP00000077438	ENSLOCP00000003025
ENSMUSP00000110371	ENSLOCP00000013336
ENSMUSP00000078690	ENSLOCP00000008635
ENSMUSP00000020543	ENSLOCP00000011134
ENSMUSP00000125857	ENSLOCP00000012073
ENSMUSP00000137079	ENSLOCP00000018477
ENSMUSP00000098056	ENSLOCP00000010296
ENSMUSP00000034093	ENSLOCP00000011431
ENSMUSP00000113840	ENSLOCP00000006145
ENSMUSP00000125335	ENSLOCP00000019890
ENSMUSP00000106770	ENSLOCP00000003343
ENSMUSP00000099765	ENSLOCP00000004961
ENSMUSP00000066977	ENSLOCP00000012361
ENSMUSP00000045454	ENSLOCP00000017515
ENSMUSP00000109203	ENSLOCP00000016868
ENSMUSP00000035437	ENSLOCP00000022011
ENSMUSP00000105915	ENSLOCP00000001963
ENSMUSP00000135500	ENSLOCP00000018736
ENSMUSP00000006825	ENSLOCP00000004668
ENSMUSP00000101184	ENSLOCP00000019008
ENSMUSP00000105790	ENSLOCP00000016162
ENSMUSP00000042155	ENSLOCP00000012000
ENSMUSP00000007444	ENSLOCP00000014482
ENSMUSP00000027185	ENSLOCP00000013133
ENSMUSP00000034049	ENSLOCP00000016984
ENSMUSP00000029486	ENSLOCP00000015166
ENSMUSP00000075990	ENSLOCP00000019498
ENSMUSP00000069429	ENSLOCP00000018183
ENSMUSP00000023531	ENSLOCP00000019036
ENSMUSP00000005841	ENSLOCP00000008338
ENSMUSP00000034629	ENSLOCP00000004541
ENSMUSP00000005256	ENSLOCP00000008900
ENSMUSP00000044430	ENSLOCP00000003197
ENSMUSP00000066741	ENSLOCP00000020412
ENSMUSP00000105926	ENSLOCP00000011468
ENSMUSP00000129278	ENSLOCP00000005146
ENSMUSP00000099907	ENSLOCP00000019136
ENSMUSP00000025224	ENSLOCP00000011723
ENSMUSP00000028787	ENSLOCP00000001102
ENSMUSP00000093908	ENSLOCP00000011666
ENSMUSP00000118179	ENSLOCP00000002215
ENSMUSP00000120830	ENSLOCP00000019614
ENSMUSP00000023457	ENSLOCP00000001764
ENSMUSP00000005336	ENSLOCP00000017810
ENSMUSP00000087073	ENSLOCP00000002449
ENSMUSP00000006367	ENSLOCP00000010074
ENSMUSP00000081044	ENSLOCP00000018588
ENSMUSP00000059720	ENSLOCP00000012820
ENSMUSP00000030475	ENSLOCP00000004869
ENSMUSP00000028034	ENSLOCP00000013311
ENSMUSP00000079692	ENSLOCP00000019031
ENSMUSP00000129122	ENSLOCP00000019282
ENSMUSP00000027695	ENSLOCP00000014512
ENSMUSP00000121775	ENSLOCP00000009287
ENSMUSP00000055447	ENSLOCP00000021904
ENSMUSP00000114458	ENSLOCP00000022450
ENSMUSP00000024594	ENSLOCP00000020024
ENSMUSP00000068690	ENSLOCP00000007832
ENSMUSP00000041307	ENSLOCP00000012948
ENSMUSP00000056378	ENSLOCP00000005193
ENSMUSP00000019362	ENSLOCP00000017728
ENSMUSP00000034566	ENSLOCP00000001695
ENSMUSP00000090568	ENSLOCP00000007926
ENSMUSP00000053783	ENSLOCP00000010024
ENSMUSP00000038662	ENSLOCP00000012287
ENSMUSP00000102685	ENSLOCP00000010787
ENSMUSP00000113333	ENSLOCP00000009015
ENSMUSP00000088179	ENSLOCP00000007270
ENSMUSP00000114974	ENSLOCP00000001138
ENSMUSP00000018698	ENSLOCP00000017039
ENSMUSP00000114159	ENSLOCP00000007261
ENSMUSP00000026328	ENSLOCP00000004135
ENSMUSP00000076336	ENSLOCP00000013207
ENSMUSP00000123700	ENSLOCP00000006812
ENSMUSP00000102926	ENSLOCP00000015890
ENSMUSP00000038916	ENSLOCP00000012293
ENSMUSP00000098701	ENSLOCP00000008921
ENSMUSP00000100070	ENSLOCP00000017647
ENSMUSP00000104641	ENSLOCP00000013027
ENSMUSP00000028815	ENSLOCP00000019246
ENSMUSP00000027405	ENSLOCP00000013329
ENSMUSP00000026084	ENSLOCP00000011815
ENSMUSP00000046924	ENSLOCP00000018621
ENSMUSP00000052202	ENSLOCP00000014743
ENSMUSP00000048119	ENSLOCP00000014809
ENSMUSP00000132547	ENSLOCP00000002141
ENSMUSP00000107284	ENSLOCP00000015029
ENSMUSP00000029611	ENSLOCP00000015111
ENSMUSP00000084055	ENSLOCP00000012558
ENSMUSP00000136280	ENSLOCP00000015214
ENSMUSP00000054385	ENSLOCP00000017714
ENSMUSP00000120125	ENSLOCP00000003111
ENSMUSP00000039648	ENSLOCP00000009450
ENSMUSP00000104273	ENSLOCP00000017819
ENSMUSP00000131976	ENSLOCP00000019228
ENSMUSP00000112685	ENSLOCP00000010744
ENSMUSP00000059896	ENSLOCP00000005744
ENSMUSP00000093699	ENSLOCP00000015918
ENSMUSP00000103207	ENSLOCP00000008853
ENSMUSP00000127575	ENSLOCP00000004114
ENSMUSP00000110684	ENSLOCP00000018527
ENSMUSP00000020106	ENSLOCP00000008221
ENSMUSP00000035512	ENSLOCP00000011415
ENSMUSP00000106163	ENSLOCP00000019579
ENSMUSP00000025377	ENSLOCP00000011235
ENSMUSP00000031003	ENSLOCP00000012400
ENSMUSP00000020316	ENSLOCP00000020366
ENSMUSP00000033939	ENSLOCP00000019222
ENSMUSP00000026217	ENSLOCP00000005304
ENSMUSP00000025946	ENSLOCP00000008430
ENSMUSP00000076886	ENSLOCP00000001418
ENSMUSP00000073105	ENSLOCP00000008449
ENSMUSP00000035326	ENSLOCP00000006552
ENSMUSP00000033010	ENSLOCP00000004758
ENSMUSP00000128703	ENSLOCP00000001720
ENSMUSP00000128464	ENSLOCP00000012908
ENSMUSP00000041767	ENSLOCP00000005284
ENSMUSP00000020158	ENSLOCP00000019998
ENSMUSP00000086034	ENSLOCP00000005669
ENSMUSP00000018005	ENSLOCP00000001526
ENSMUSP00000025046	ENSLOCP00000015545
ENSMUSP00000035214	ENSLOCP00000016467
ENSMUSP00000109253	ENSLOCP00000011559
ENSMUSP00000018755	ENSLOCP00000012706
ENSMUSP00000116200	ENSLOCP00000018401
ENSMUSP00000065544	ENSLOCP00000012140
ENSMUSP00000045945	ENSLOCP00000009711
ENSMUSP00000035112	ENSLOCP00000011771
ENSMUSP00000029770	ENSLOCP00000009838
ENSMUSP00000021666	ENSLOCP00000013341
ENSMUSP00000027251	ENSLOCP00000001575
ENSMUSP00000024749	ENSLOCP00000019355
ENSMUSP00000022172	ENSLOCP00000006607
ENSMUSP00000024786	ENSLOCP00000014941
ENSMUSP00000076864	ENSLOCP00000018086
ENSMUSP00000044938	ENSLOCP00000012302
ENSMUSP00000031533	ENSLOCP00000019627
ENSMUSP00000096688	ENSLOCP00000002090
ENSMUSP00000064758	ENSLOCP00000019443
ENSMUSP00000021466	ENSLOCP00000014617
ENSMUSP00000025668	ENSLOCP00000000952
ENSMUSP00000110401	ENSLOCP00000013438
ENSMUSP00000030221	ENSLOCP00000013808
ENSMUSP00000044955	ENSLOCP00000017026
ENSMUSP00000099851	ENSLOCP00000007886
ENSMUSP00000042177	ENSLOCP00000014078
ENSMUSP00000040126	ENSLOCP00000003110
ENSMUSP00000080111	ENSLOCP00000012819
ENSMUSP00000130957	ENSLOCP00000005420
ENSMUSP00000113053	ENSLOCP00000008462
ENSMUSP00000053408	ENSLOCP00000009646
ENSMUSP00000020378	ENSLOCP00000019971
ENSMUSP00000102014	ENSLOCP00000005132
ENSMUSP00000130604	ENSLOCP00000007165
ENSMUSP00000038361	ENSLOCP00000017530
ENSMUSP00000091541	ENSLOCP00000007887
ENSMUSP00000088291	ENSLOCP00000011058
ENSMUSP00000057282	ENSLOCP00000018227
ENSMUSP00000019997	ENSLOCP00000018983
ENSMUSP00000101763	ENSLOCP00000009701
ENSMUSP00000016033	ENSLOCP00000019366
ENSMUSP00000096972	ENSLOCP00000014458
ENSMUSP00000001166	ENSLOCP00000018762
ENSMUSP00000113042	ENSLOCP00000010451
ENSMUSP00000032705	ENSLOCP00000002062
ENSMUSP00000107492	ENSLOCP00000005657
ENSMUSP00000003843	ENSLOCP00000021334
ENSMUSP00000008907	ENSLOCP00000013623
ENSMUSP00000023356	ENSLOCP00000007240
ENSMUSP00000006762	ENSLOCP00000005873
ENSMUSP00000066280	ENSLOCP00000002617
ENSMUSP00000045676	ENSLOCP00000010367
ENSMUSP00000097100	ENSLOCP00000005491
ENSMUSP00000026150	ENSLOCP00000015756
ENSMUSP00000019939	ENSLOCP00000020507
ENSMUSP00000021246	ENSLOCP00000016551
ENSMUSP00000066244	ENSLOCP00000007478
ENSMUSP00000090335	ENSLOCP00000020015
ENSMUSP00000088271	ENSLOCP00000007755
ENSMUSP00000020461	ENSLOCP00000001481
ENSMUSP00000052863	ENSLOCP00000013922
ENSMUSP00000038110	ENSLOCP00000001794
ENSMUSP00000108841	ENSLOCP00000020023
ENSMUSP00000023289	ENSLOCP00000020704
ENSMUSP00000071933	ENSLOCP00000003149
ENSMUSP00000032413	ENSLOCP00000018889
ENSMUSP00000114272	ENSLOCP00000014646
ENSMUSP00000094916	ENSLOCP00000014965
ENSMUSP00000108948	ENSLOCP00000012262
ENSMUSP00000111405	ENSLOCP00000017761
ENSMUSP00000081714	ENSLOCP00000003577
ENSMUSP00000051468	ENSLOCP00000000965
ENSMUSP00000084904	ENSLOCP00000018979
ENSMUSP00000060255	ENSLOCP00000022461
ENSMUSP00000056147	ENSLOCP00000009670
ENSMUSP00000101914	ENSLOCP00000004300
ENSMUSP00000064128	ENSLOCP00000006023
ENSMUSP00000050246	ENSLOCP00000005897
ENSMUSP00000062016	ENSLOCP00000001909
ENSMUSP00000009798	ENSLOCP00000010432
ENSMUSP00000056015	ENSLOCP00000004476
ENSMUSP00000034802	ENSLOCP00000021088
ENSMUSP00000129483	ENSLOCP00000018466
ENSMUSP00000056872	ENSLOCP00000021910
ENSMUSP00000020767	ENSLOCP00000018798
ENSMUSP00000062078	ENSLOCP00000008791
ENSMUSP00000033938	ENSLOCP00000019231
ENSMUSP00000067884	ENSLOCP00000010954
ENSMUSP00000000811	ENSLOCP00000000345
ENSMUSP00000133065	ENSLOCP00000004982
ENSMUSP00000116130	ENSLOCP00000021901
ENSMUSP00000056099	ENSLOCP00000011678
ENSMUSP00000040505	ENSLOCP00000020245
ENSMUSP00000032717	ENSLOCP00000005875
ENSMUSP00000060424	ENSLOCP00000020295
ENSMUSP00000025944	ENSLOCP00000008533
ENSMUSP00000129772	ENSLOCP00000017077
ENSMUSP00000052776	ENSLOCP00000020358
ENSMUSP00000042004	ENSLOCP00000013837
ENSMUSP00000025850	ENSLOCP00000000854
ENSMUSP00000031017	ENSLOCP00000021222
ENSMUSP00000003640	ENSLOCP00000018007
ENSMUSP00000021674	ENSLOCP00000012878
ENSMUSP00000021674	ENSLOCP00000012890
ENSMUSP00000106906	ENSLOCP00000002206
ENSMUSP00000080325	ENSLOCP00000014709
ENSMUSP00000044276	ENSLOCP00000013191
ENSMUSP00000027247	ENSLOCP00000013002
ENSMUSP00000031145	ENSLOCP00000017305
ENSMUSP00000131631	ENSLOCP00000001818
ENSMUSP00000135516	ENSLOCP00000005278
ENSMUSP00000080219	ENSLOCP00000008274
ENSMUSP00000110414	ENSLOCP00000018599
ENSMUSP00000108090	ENSLOCP00000004275
ENSMUSP00000111963	ENSLOCP00000019974
ENSMUSP00000054338	ENSLOCP00000003448
ENSMUSP00000042433	ENSLOCP00000016550
ENSMUSP00000017974	ENSLOCP00000015492
ENSMUSP00000028259	ENSLOCP00000010298
ENSMUSP00000058348	ENSLOCP00000004680
ENSMUSP00000129418	ENSLOCP00000017568
ENSMUSP00000057721	ENSLOCP00000013656
ENSMUSP00000099465	ENSLOCP00000007625
ENSMUSP00000057040	ENSLOCP00000017375
ENSMUSP00000061643	ENSLOCP00000006634
ENSMUSP00000034240	ENSLOCP00000007411
ENSMUSP00000004294	ENSLOCP00000005117
ENSMUSP00000137931	ENSLOCP00000008883
ENSMUSP00000055599	ENSLOCP00000015567
ENSMUSP00000019232	ENSLOCP00000019070
ENSMUSP00000026315	ENSLOCP00000016280
ENSMUSP00000000834	ENSLOCP00000012850
ENSMUSP00000050144	ENSLOCP00000005747
ENSMUSP00000108260	ENSLOCP00000003827
ENSMUSP00000132501	ENSLOCP00000012806
ENSMUSP00000111081	ENSLOCP00000012881
ENSMUSP00000088263	ENSLOCP00000008393
ENSMUSP00000077466	ENSLOCP00000007479
ENSMUSP00000104342	ENSLOCP00000016181
ENSMUSP00000132519	ENSLOCP00000001513
ENSMUSP00000096973	ENSLOCP00000018710
ENSMUSP00000050275	ENSLOCP00000009846
ENSMUSP00000017090	ENSLOCP00000004493
ENSMUSP00000099324	ENSLOCP00000013177
ENSMUSP00000075655	ENSLOCP00000006816
ENSMUSP00000018990	ENSLOCP00000014587
ENSMUSP00000043562	ENSLOCP00000000026
ENSMUSP00000037109	ENSLOCP00000001439
ENSMUSP00000001080	ENSLOCP00000014944
ENSMUSP00000139117	ENSLOCP00000018359
ENSMUSP00000045478	ENSLOCP00000015529
ENSMUSP00000022916	ENSLOCP00000011522
ENSMUSP00000054134	ENSLOCP00000001685
ENSMUSP00000079395	ENSLOCP00000002767
ENSMUSP00000127109	ENSLOCP00000012439
ENSMUSP00000111269	ENSLOCP00000002824
ENSMUSP00000000828	ENSLOCP00000016948
ENSMUSP00000038369	ENSLOCP00000015618
ENSMUSP00000063264	ENSLOCP00000019400
ENSMUSP00000019050	ENSLOCP00000012722
ENSMUSP00000055297	ENSLOCP00000007311
ENSMUSP00000021940	ENSLOCP00000014968
ENSMUSP00000117200	ENSLOCP00000018768
ENSMUSP00000034308	ENSLOCP00000004652
ENSMUSP00000112727	ENSLOCP00000007368
ENSMUSP00000029824	ENSLOCP00000011664
ENSMUSP00000083242	ENSLOCP00000002033
ENSMUSP00000031377	ENSLOCP00000004675
ENSMUSP00000030279	ENSLOCP00000008004
ENSMUSP00000108595	ENSLOCP00000017807
ENSMUSP00000027502	ENSLOCP00000007843
ENSMUSP00000026562	ENSLOCP00000001085
ENSMUSP00000040078	ENSLOCP00000007624
ENSMUSP00000104939	ENSLOCP00000008187
ENSMUSP00000061737	ENSLOCP00000013704
ENSMUSP00000000394	ENSLOCP00000006906
ENSMUSP00000072896	ENSLOCP00000009732
ENSMUSP00000047529	ENSLOCP00000020119
ENSMUSP00000027730	ENSLOCP00000013138
ENSMUSP00000072330	ENSLOCP00000002524
ENSMUSP00000016143	ENSLOCP00000004941
ENSMUSP00000081263	ENSLOCP00000005592
ENSMUSP00000006311	ENSLOCP00000020619
ENSMUSP00000112715	ENSLOCP00000009498
ENSMUSP00000103690	ENSLOCP00000005953
ENSMUSP00000099331	ENSLOCP00000006462
ENSMUSP00000129157	ENSLOCP00000006910
ENSMUSP00000107806	ENSLOCP00000012258
ENSMUSP00000041241	ENSLOCP00000002343
ENSMUSP00000029194	ENSLOCP00000008742
ENSMUSP00000132338	ENSLOCP00000015271
ENSMUSP00000081232	ENSLOCP00000004223
ENSMUSP00000132011	ENSLOCP00000011257
ENSMUSP00000044371	ENSLOCP00000021340
ENSMUSP00000029490	ENSLOCP00000015114
ENSMUSP00000021794	ENSLOCP00000009610
ENSMUSP00000104764	ENSLOCP00000004062
ENSMUSP00000080556	ENSLOCP00000000897
ENSMUSP00000104294	ENSLOCP00000016254
ENSMUSP00000052283	ENSLOCP00000018767
ENSMUSP00000041232	ENSLOCP00000006961
ENSMUSP00000099755	ENSLOCP00000013748
ENSMUSP00000021937	ENSLOCP00000015139
ENSMUSP00000049430	ENSLOCP00000018993
ENSMUSP00000102229	ENSLOCP00000011531
ENSMUSP00000099887	ENSLOCP00000014563
ENSMUSP00000025294	ENSLOCP00000007891
ENSMUSP00000118221	ENSLOCP00000012893
ENSMUSP00000028257	ENSLOCP00000010267
ENSMUSP00000112638	ENSLOCP00000001991
ENSMUSP00000022060	ENSLOCP00000016326
ENSMUSP00000110724	ENSLOCP00000017936
ENSMUSP00000028859	ENSLOCP00000019095
ENSMUSP00000063412	ENSLOCP00000012621
ENSMUSP00000115772	ENSLOCP00000019459
ENSMUSP00000124611	ENSLOCP00000019600
ENSMUSP00000025805	ENSLOCP00000002606
ENSMUSP00000030687	ENSLOCP00000007197
ENSMUSP00000090287	ENSLOCP00000020398
ENSMUSP00000041578	ENSLOCP00000009033
ENSMUSP00000067325	ENSLOCP00000003686
ENSMUSP00000054747	ENSLOCP00000007012
ENSMUSP00000081954	ENSLOCP00000007195
ENSMUSP00000060771	ENSLOCP00000017397
ENSMUSP00000040152	ENSLOCP00000008264
ENSMUSP00000084663	ENSLOCP00000018420
ENSMUSP00000032462	ENSLOCP00000017196
ENSMUSP00000020234	ENSLOCP00000020336
ENSMUSP00000110999	ENSLOCP00000017740
ENSMUSP00000062047	ENSLOCP00000017289
ENSMUSP00000016452	ENSLOCP00000018742
ENSMUSP00000137472	ENSLOCP00000008147
ENSMUSP00000038139	ENSLOCP00000007303
ENSMUSP00000016125	ENSLOCP00000009050
ENSMUSP00000030033	ENSLOCP00000015678
ENSMUSP00000078682	ENSLOCP00000013457
ENSMUSP00000010241	ENSLOCP00000001429
ENSMUSP00000127709	ENSLOCP00000019450
ENSMUSP00000062006	ENSLOCP00000001638
ENSMUSP00000028595	ENSLOCP00000005312
ENSMUSP00000113216	ENSLOCP00000011689
ENSMUSP00000059291	ENSLOCP00000009365
ENSMUSP00000028583	ENSLOCP00000000350
ENSMUSP00000020057	ENSLOCP00000020122
ENSMUSP00000037129	ENSLOCP00000007667
ENSMUSP00000025476	ENSLOCP00000004246
ENSMUSP00000017534	ENSLOCP00000007288
ENSMUSP00000043146	ENSLOCP00000016250
ENSMUSP00000129491	ENSLOCP00000006977
ENSMUSP00000042785	ENSLOCP00000004321
ENSMUSP00000132659	ENSLOCP00000011739
ENSMUSP00000001184	ENSLOCP00000018852
ENSMUSP00000039071	ENSLOCP00000002689
ENSMUSP00000021941	ENSLOCP00000014733
ENSMUSP00000128789	ENSLOCP00000013269
ENSMUSP00000056227	ENSLOCP00000008323
ENSMUSP00000084507	ENSLOCP00000007102
ENSMUSP00000046705	ENSLOCP00000018472
ENSMUSP00000020775	ENSLOCP00000007229
ENSMUSP00000008878	ENSLOCP00000003412
ENSMUSP00000061760	ENSLOCP00000016068
ENSMUSP00000054823	ENSLOCP00000016976
ENSMUSP00000019924	ENSLOCP00000021360
ENSMUSP00000038014	ENSLOCP00000005619
ENSMUSP00000072510	ENSLOCP00000001957
ENSMUSP00000058468	ENSLOCP00000006901
ENSMUSP00000126854	ENSLOCP00000002910
ENSMUSP00000126629	ENSLOCP00000004743
ENSMUSP00000066287	ENSLOCP00000022019
ENSMUSP00000031093	ENSLOCP00000011873
ENSMUSP00000047656	ENSLOCP00000007574
ENSMUSP00000106160	ENSLOCP00000017581
ENSMUSP00000059658	ENSLOCP00000008284
ENSMUSP00000067448	ENSLOCP00000005835
ENSMUSP00000032719	ENSLOCP00000020086
ENSMUSP00000067241	ENSLOCP00000011944
ENSMUSP00000122733	ENSLOCP00000002602
ENSMUSP00000123509	ENSLOCP00000011974
ENSMUSP00000020911	ENSLOCP00000021254
ENSMUSP00000065877	ENSLOCP00000006233
ENSMUSP00000022871	ENSLOCP00000004049
ENSMUSP00000017153	ENSLOCP00000009317
ENSMUSP00000133806	ENSLOCP00000015168
ENSMUSP00000000305	ENSLOCP00000021356
ENSMUSP00000126674	ENSLOCP00000012428
ENSMUSP00000037971	ENSLOCP00000008512
ENSMUSP00000001092	ENSLOCP00000003447
ENSMUSP00000080521	ENSLOCP00000007330
ENSMUSP00000112498	ENSLOCP00000005766
ENSMUSP00000027897	ENSLOCP00000020636
ENSMUSP00000073911	ENSLOCP00000001383
ENSMUSP00000020938	ENSLOCP00000015270
ENSMUSP00000112534	ENSLOCP00000012876
ENSMUSP00000137523	ENSLOCP00000005023
ENSMUSP00000043167	ENSLOCP00000021097
ENSMUSP00000124518	ENSLOCP00000009061
ENSMUSP00000109175	ENSLOCP00000020253
ENSMUSP00000093183	ENSLOCP00000013056
ENSMUSP00000097699	ENSLOCP00000004116
ENSMUSP00000029252	ENSLOCP00000008639
ENSMUSP00000042313	ENSLOCP00000001341
ENSMUSP00000002081	ENSLOCP00000018040
ENSMUSP00000082941	ENSLOCP00000005149
ENSMUSP00000057849	ENSLOCP00000005091
ENSMUSP00000048969	ENSLOCP00000008469
ENSMUSP00000060124	ENSLOCP00000016665
ENSMUSP00000040168	ENSLOCP00000011861
ENSMUSP00000096769	ENSLOCP00000013350
ENSMUSP00000108961	ENSLOCP00000020375
ENSMUSP00000051709	ENSLOCP00000019960
ENSMUSP00000033920	ENSLOCP00000016824
ENSMUSP00000085264	ENSLOCP00000009952
ENSMUSP00000063762	ENSLOCP00000002754
ENSMUSP00000096415	ENSLOCP00000017178
ENSMUSP00000125274	ENSLOCP00000013694
ENSMUSP00000100009	ENSLOCP00000001161
ENSMUSP00000092900	ENSLOCP00000007342
ENSMUSP00000088227	ENSLOCP00000009703
ENSMUSP00000028469	ENSLOCP00000009741
ENSMUSP00000034015	ENSLOCP00000009571
ENSMUSP00000035240	ENSLOCP00000003240
ENSMUSP00000042464	ENSLOCP00000003820
ENSMUSP00000025127	ENSLOCP00000007415
ENSMUSP00000064839	ENSLOCP00000021085
ENSMUSP00000102554	ENSLOCP00000013920
ENSMUSP00000002625	ENSLOCP00000007504
ENSMUSP00000047393	ENSLOCP00000000961
ENSMUSP00000020768	ENSLOCP00000019290
ENSMUSP00000101614	ENSLOCP00000006318
ENSMUSP00000099342	ENSLOCP00000006082
ENSMUSP00000100063	ENSLOCP00000006002
ENSMUSP00000118588	ENSLOCP00000021692
ENSMUSP00000069850	ENSLOCP00000022459
ENSMUSP00000096129	ENSLOCP00000021691
ENSMUSP00000087960	ENSLOCP00000019434
ENSMUSP00000109938	ENSLOCP00000019085
ENSMUSP00000113395	ENSLOCP00000020846
ENSMUSP00000077091	ENSLOCP00000006197
ENSMUSP00000113051	ENSLOCP00000006151
ENSMUSP00000027370	ENSLOCP00000000919
ENSMUSP00000105797	ENSLOCP00000011317
ENSMUSP00000094164	ENSLOCP00000022440
ENSMUSP00000058754	ENSLOCP00000012660
ENSMUSP00000061893	ENSLOCP00000016180
ENSMUSP00000039443	ENSLOCP00000004563
ENSMUSP00000107899	ENSLOCP00000009326
ENSMUSP00000102891	ENSLOCP00000010362
ENSMUSP00000026649	ENSLOCP00000015593
ENSMUSP00000007236	ENSLOCP00000007291
ENSMUSP00000057355	ENSLOCP00000008872
ENSMUSP00000000349	ENSLOCP00000000326
ENSMUSP00000015435	ENSLOCP00000019051
ENSMUSP00000062996	ENSLOCP00000019265
ENSMUSP00000031281	ENSLOCP00000008782
ENSMUSP00000023464	ENSLOCP00000001716
ENSMUSP00000033769	ENSLOCP00000018135
ENSMUSP00000020448	ENSLOCP00000019917
ENSMUSP00000074471	ENSLOCP00000001866
ENSMUSP00000037561	ENSLOCP00000001913
ENSMUSP00000101050	ENSLOCP00000011416
ENSMUSP00000101951	ENSLOCP00000016491
ENSMUSP00000091595	ENSLOCP00000006665
ENSMUSP00000058077	ENSLOCP00000014284
ENSMUSP00000003274	ENSLOCP00000007554
ENSMUSP00000100026	ENSLOCP00000015218
ENSMUSP00000107551	ENSLOCP00000007597
ENSMUSP00000076856	ENSLOCP00000006576
ENSMUSP00000017961	ENSLOCP00000002353
ENSMUSP00000039072	ENSLOCP00000004327
ENSMUSP00000026357	ENSLOCP00000004189
ENSMUSP00000087713	ENSLOCP00000015581
ENSMUSP00000040647	ENSLOCP00000004732
ENSMUSP00000004770	ENSLOCP00000008705
ENSMUSP00000006151	ENSLOCP00000016350
ENSMUSP00000030036	ENSLOCP00000004492
ENSMUSP00000128473	ENSLOCP00000012112
ENSMUSP00000124673	ENSLOCP00000000295
ENSMUSP00000033652	ENSLOCP00000009064
ENSMUSP00000106981	ENSLOCP00000006580
ENSMUSP00000044168	ENSLOCP00000012190
ENSMUSP00000038430	ENSLOCP00000013987
ENSMUSP00000009713	ENSLOCP00000009137
ENSMUSP00000104335	ENSLOCP00000014931
ENSMUSP00000127816	ENSLOCP00000014081
ENSMUSP00000057916	ENSLOCP00000008337
ENSMUSP00000057989	ENSLOCP00000021429
ENSMUSP00000107863	ENSLOCP00000021090
ENSMUSP00000102538	ENSLOCP00000022026
ENSMUSP00000020223	ENSLOCP00000018659
ENSMUSP00000106747	ENSLOCP00000005298
ENSMUSP00000077532	ENSLOCP00000018978
ENSMUSP00000076514	ENSLOCP00000015980
ENSMUSP00000041202	ENSLOCP00000005097
ENSMUSP00000058941	ENSLOCP00000012580
ENSMUSP00000030464	ENSLOCP00000006953
ENSMUSP00000125700	ENSLOCP00000003565
ENSMUSP00000052243	ENSLOCP00000021837
ENSMUSP00000112019	ENSLOCP00000008438
ENSMUSP00000112708	ENSLOCP00000018686
ENSMUSP00000006341	ENSLOCP00000017619
ENSMUSP00000075429	ENSLOCP00000007069
ENSMUSP00000028332	ENSLOCP00000001710
ENSMUSP00000107848	ENSLOCP00000012292
ENSMUSP00000076160	ENSLOCP00000002721
ENSMUSP00000130177	ENSLOCP00000001323
ENSMUSP00000065384	ENSLOCP00000019996
ENSMUSP00000049404	ENSLOCP00000003106
ENSMUSP00000047157	ENSLOCP00000014995
ENSMUSP00000108046	ENSLOCP00000009686
ENSMUSP00000101686	ENSLOCP00000001440
ENSMUSP00000130560	ENSLOCP00000015017
ENSMUSP00000026209	ENSLOCP00000014924
ENSMUSP00000132922	ENSLOCP00000014791
ENSMUSP00000038532	ENSLOCP00000014651
ENSMUSP00000058521	ENSLOCP00000008744
ENSMUSP00000085416	ENSLOCP00000004775
ENSMUSP00000082971	ENSLOCP00000019570
ENSMUSP00000003369	ENSLOCP00000006513
ENSMUSP00000088217	ENSLOCP00000012804
ENSMUSP00000005829	ENSLOCP00000004513
ENSMUSP00000083747	ENSLOCP00000014622
ENSMUSP00000036690	ENSLOCP00000018521
ENSMUSP00000030081	ENSLOCP00000003354
ENSMUSP00000001126	ENSLOCP00000006590
ENSMUSP00000117030	ENSLOCP00000013208
ENSMUSP00000059801	ENSLOCP00000008798
ENSMUSP00000108371	ENSLOCP00000015516
ENSMUSP00000059973	ENSLOCP00000005158
ENSMUSP00000121233	ENSLOCP00000000642
ENSMUSP00000048904	ENSLOCP00000009691
ENSMUSP00000114018	ENSLOCP00000018038
ENSMUSP00000023559	ENSLOCP00000011711
ENSMUSP00000029610	ENSLOCP00000015118
ENSMUSP00000109366	ENSLOCP00000010911
ENSMUSP00000110238	ENSLOCP00000020687
ENSMUSP00000034787	ENSLOCP00000020035
ENSMUSP00000104837	ENSLOCP00000005614
ENSMUSP00000058251	ENSLOCP00000014978
ENSMUSP00000014614	ENSLOCP00000005829
ENSMUSP00000062782	ENSLOCP00000005394
ENSMUSP00000005889	ENSLOCP00000008787
ENSMUSP00000060721	ENSLOCP00000007087
ENSMUSP00000000449	ENSLOCP00000017221
ENSMUSP00000106315	ENSLOCP00000011149
ENSMUSP00000022543	ENSLOCP00000002017
ENSMUSP00000107775	ENSLOCP00000012161
ENSMUSP00000042515	ENSLOCP00000018328
ENSMUSP00000103434	ENSLOCP00000015840
ENSMUSP00000092769	ENSLOCP00000019334
ENSMUSP00000047926	ENSLOCP00000009595
ENSMUSP00000108928	ENSLOCP00000018814
ENSMUSP00000097097	ENSLOCP00000002053
ENSMUSP00000107370	ENSLOCP00000015241
ENSMUSP00000032069	ENSLOCP00000018848
ENSMUSP00000030784	ENSLOCP00000015507
ENSMUSP00000132499	ENSLOCP00000009280
ENSMUSP00000080342	ENSLOCP00000013534
ENSMUSP00000022507	ENSLOCP00000013277
ENSMUSP00000030623	ENSLOCP00000001226
ENSMUSP00000019638	ENSLOCP00000016092
ENSMUSP00000101833	ENSLOCP00000014026
ENSMUSP00000040005	ENSLOCP00000003984
ENSMUSP00000107210	ENSLOCP00000016021
ENSMUSP00000067779	ENSLOCP00000012499
ENSMUSP00000070583	ENSLOCP00000020600
ENSMUSP00000118610	ENSLOCP00000013635
ENSMUSP00000044693	ENSLOCP00000001128
ENSMUSP00000038801	ENSLOCP00000006646
ENSMUSP00000004683	ENSLOCP00000008048
ENSMUSP00000011152	ENSLOCP00000006680
ENSMUSP00000076961	ENSLOCP00000004797
ENSMUSP00000013851	ENSLOCP00000009442
ENSMUSP00000096356	ENSLOCP00000016407
ENSMUSP00000008297	ENSLOCP00000009355
ENSMUSP00000035027	ENSLOCP00000005141
ENSMUSP00000088297	ENSLOCP00000007790
ENSMUSP00000099412	ENSLOCP00000001294
ENSMUSP00000043618	ENSLOCP00000004307
ENSMUSP00000083806	ENSLOCP00000001946
ENSMUSP00000028593	ENSLOCP00000005364
ENSMUSP00000038947	ENSLOCP00000018421
ENSMUSP00000109659	ENSLOCP00000012394
ENSMUSP00000041920	ENSLOCP00000009385
ENSMUSP00000125993	ENSLOCP00000008503
ENSMUSP00000079548	ENSLOCP00000014610
ENSMUSP00000058264	ENSLOCP00000021285
ENSMUSP00000079900	ENSLOCP00000006312
ENSMUSP00000118322	ENSLOCP00000007097
ENSMUSP00000001125	ENSLOCP00000005246
ENSMUSP00000103912	ENSLOCP00000006314
ENSMUSP00000110526	ENSLOCP00000018542
ENSMUSP00000085763	ENSLOCP00000004312
ENSMUSP00000096686	ENSLOCP00000002395
ENSMUSP00000053616	ENSLOCP00000006166
ENSMUSP00000014698	ENSLOCP00000019794
ENSMUSP00000031311	ENSLOCP00000014209
ENSMUSP00000084577	ENSLOCP00000014940
ENSMUSP00000058344	ENSLOCP00000011939
ENSMUSP00000023806	ENSLOCP00000006985
ENSMUSP00000023214	ENSLOCP00000009227
ENSMUSP00000055254	ENSLOCP00000014690
ENSMUSP00000067027	ENSLOCP00000020092
ENSMUSP00000053908	ENSLOCP00000010906
ENSMUSP00000057635	ENSLOCP00000015127
ENSMUSP00000034466	ENSLOCP00000019424
ENSMUSP00000033979	ENSLOCP00000018657
ENSMUSP00000018311	ENSLOCP00000015684
ENSMUSP00000037991	ENSLOCP00000014045
ENSMUSP00000137093	ENSLOCP00000011994
ENSMUSP00000050353	ENSLOCP00000003232
ENSMUSP00000097919	ENSLOCP00000016288
ENSMUSP00000056642	ENSLOCP00000006752
ENSMUSP00000136912	ENSLOCP00000014493
ENSMUSP00000113964	ENSLOCP00000006776
ENSMUSP00000006565	ENSLOCP00000004686
ENSMUSP00000104867	ENSLOCP00000002982
ENSMUSP00000009667	ENSLOCP00000002435
ENSMUSP00000007814	ENSLOCP00000007528
ENSMUSP00000043108	ENSLOCP00000006073
ENSMUSP00000110636	ENSLOCP00000004216
ENSMUSP00000092019	ENSLOCP00000004874
ENSMUSP00000021810	ENSLOCP00000011779
ENSMUSP00000041539	ENSLOCP00000011392
ENSMUSP00000084095	ENSLOCP00000005780
ENSMUSP00000040331	ENSLOCP00000013444
ENSMUSP00000109653	ENSLOCP00000004245
ENSMUSP00000059783	ENSLOCP00000009818
ENSMUSP00000044936	ENSLOCP00000001422
ENSMUSP00000081285	ENSLOCP00000002766
ENSMUSP00000034989	ENSLOCP00000021105
ENSMUSP00000032856	ENSLOCP00000011756
ENSMUSP00000025439	ENSLOCP00000015837
ENSMUSP00000112595	ENSLOCP00000013852
ENSMUSP00000098097	ENSLOCP00000016630
ENSMUSP00000080791	ENSLOCP00000016613
ENSMUSP00000090293	ENSLOCP00000021077
ENSMUSP00000066556	ENSLOCP00000006720
ENSMUSP00000046877	ENSLOCP00000013580
ENSMUSP00000065721	ENSLOCP00000019771
ENSMUSP00000129205	ENSLOCP00000015574
ENSMUSP00000081043	ENSLOCP00000018581
ENSMUSP00000102976	ENSLOCP00000018060
ENSMUSP00000037233	ENSLOCP00000020918
ENSMUSP00000127068	ENSLOCP00000005197
ENSMUSP00000030724	ENSLOCP00000006147
ENSMUSP00000097515	ENSLOCP00000020514
ENSMUSP00000034507	ENSLOCP00000009204
ENSMUSP00000041337	ENSLOCP00000018416
ENSMUSP00000054840	ENSLOCP00000014420
ENSMUSP00000059503	ENSLOCP00000017138
ENSMUSP00000082694	ENSLOCP00000010866
ENSMUSP00000102559	ENSLOCP00000008268
ENSMUSP00000073789	ENSLOCP00000006833
ENSMUSP00000022858	ENSLOCP00000014521
ENSMUSP00000072121	ENSLOCP00000013780
ENSMUSP00000132190	ENSLOCP00000011952
ENSMUSP00000029269	ENSLOCP00000003536
ENSMUSP00000026891	ENSLOCP00000002462
ENSMUSP00000029316	ENSLOCP00000010352
ENSMUSP00000031622	ENSLOCP00000010399
ENSMUSP00000030551	ENSLOCP00000004103
ENSMUSP00000033547	ENSLOCP00000016785
ENSMUSP00000116271	ENSLOCP00000012901
ENSMUSP00000109291	ENSLOCP00000004934
ENSMUSP00000001720	ENSLOCP00000003268
ENSMUSP00000034150	ENSLOCP00000010961
ENSMUSP00000041951	ENSLOCP00000017973
ENSMUSP00000009234	ENSLOCP00000009824
ENSMUSP00000044262	ENSLOCP00000012553
ENSMUSP00000001415	ENSLOCP00000013557
ENSMUSP00000125211	ENSLOCP00000015946
ENSMUSP00000059039	ENSLOCP00000006774
ENSMUSP00000067002	ENSLOCP00000015732
ENSMUSP00000069326	ENSLOCP00000018931
ENSMUSP00000099950	ENSLOCP00000003184
ENSMUSP00000039663	ENSLOCP00000007073
ENSMUSP00000041907	ENSLOCP00000000744
ENSMUSP00000034472	ENSLOCP00000005891
ENSMUSP00000030709	ENSLOCP00000004021
ENSMUSP00000020022	ENSLOCP00000021346
ENSMUSP00000042187	ENSLOCP00000011692
ENSMUSP00000040045	ENSLOCP00000008192
ENSMUSP00000130636	ENSLOCP00000014152
ENSMUSP00000121493	ENSLOCP00000004829
ENSMUSP00000096874	ENSLOCP00000022344
ENSMUSP00000089051	ENSLOCP00000002091
ENSMUSP00000010807	ENSLOCP00000008538
ENSMUSP00000085499	ENSLOCP00000008158
ENSMUSP00000013559	ENSLOCP00000016647
ENSMUSP00000019503	ENSLOCP00000018707
ENSMUSP00000104906	ENSLOCP00000019836
ENSMUSP00000029196	ENSLOCP00000002490
ENSMUSP00000043962	ENSLOCP00000020010
ENSMUSP00000134222	ENSLOCP00000010775
ENSMUSP00000089463	ENSLOCP00000015853
ENSMUSP00000017576	ENSLOCP00000015109
ENSMUSP00000049970	ENSLOCP00000008065
ENSMUSP00000009538	ENSLOCP00000017193
ENSMUSP00000000058	ENSLOCP00000019206
ENSMUSP00000007799	ENSLOCP00000019204
ENSMUSP00000126177	ENSLOCP00000007720
ENSMUSP00000091870	ENSLOCP00000017719
ENSMUSP00000063108	ENSLOCP00000013469
ENSMUSP00000029761	ENSLOCP00000015453
ENSMUSP00000087955	ENSLOCP00000015435
ENSMUSP00000087950	ENSLOCP00000000119
ENSMUSP00000046003	ENSLOCP00000011203
ENSMUSP00000020227	ENSLOCP00000018793
ENSMUSP00000088047	ENSLOCP00000018047
ENSMUSP00000091151	ENSLOCP00000000996
ENSMUSP00000042959	ENSLOCP00000013613
ENSMUSP00000057106	ENSLOCP00000021455
ENSMUSP00000036797	ENSLOCP00000021611
ENSMUSP00000061408	ENSLOCP00000021612
ENSMUSP00000104506	ENSLOCP00000022463
ENSMUSP00000137584	ENSLOCP00000004066
ENSMUSP00000106128	ENSLOCP00000000324
ENSMUSP00000021243	ENSLOCP00000014382
ENSMUSP00000021870	ENSLOCP00000016275
ENSMUSP00000037834	ENSLOCP00000020250
ENSMUSP00000069685	ENSLOCP00000001476
ENSMUSP00000026284	ENSLOCP00000016610
ENSMUSP00000019135	ENSLOCP00000016439
ENSMUSP00000035992	ENSLOCP00000014508
ENSMUSP00000033160	ENSLOCP00000004843
ENSMUSP00000076459	ENSLOCP00000015259
ENSMUSP00000068258	ENSLOCP00000010567
ENSMUSP00000105140	ENSLOCP00000019881
ENSMUSP00000059864	ENSLOCP00000007611
ENSMUSP00000022099	ENSLOCP00000010811
ENSMUSP00000128223	ENSLOCP00000004796
ENSMUSP00000133159	ENSLOCP00000001519
ENSMUSP00000075376	ENSLOCP00000012127
ENSMUSP00000002080	ENSLOCP00000018204
ENSMUSP00000109190	ENSLOCP00000004285
ENSMUSP00000092283	ENSLOCP00000015645
ENSMUSP00000044543	ENSLOCP00000020466
ENSMUSP00000026134	ENSLOCP00000021861
ENSMUSP00000072894	ENSLOCP00000013769
ENSMUSP00000099018	ENSLOCP00000019778
ENSMUSP00000107503	ENSLOCP00000005698
ENSMUSP00000016383	ENSLOCP00000018225
ENSMUSP00000066403	ENSLOCP00000017251
ENSMUSP00000034239	ENSLOCP00000007447
ENSMUSP00000114968	ENSLOCP00000010214
ENSMUSP00000108075	ENSLOCP00000004230
ENSMUSP00000035328	ENSLOCP00000015394
ENSMUSP00000071619	ENSLOCP00000003200
ENSMUSP00000105000	ENSLOCP00000007566
ENSMUSP00000029170	ENSLOCP00000008944
ENSMUSP00000034091	ENSLOCP00000008720
ENSMUSP00000022701	ENSLOCP00000010825
ENSMUSP00000048877	ENSLOCP00000000301
ENSMUSP00000027777	ENSLOCP00000019452
ENSMUSP00000021550	ENSLOCP00000017482
ENSMUSP00000040853	ENSLOCP00000002244
ENSMUSP00000029574	ENSLOCP00000000144
ENSMUSP00000032218	ENSLOCP00000017591
ENSMUSP00000065146	ENSLOCP00000019239
ENSMUSP00000034650	ENSLOCP00000004055
ENSMUSP00000068374	ENSLOCP00000013687
ENSMUSP00000092223	ENSLOCP00000017492
ENSMUSP00000019405	ENSLOCP00000000942
ENSMUSP00000099599	ENSLOCP00000002058
ENSMUSP00000119872	ENSLOCP00000013578
ENSMUSP00000027800	ENSLOCP00000019728
ENSMUSP00000109151	ENSLOCP00000019243
ENSMUSP00000041110	ENSLOCP00000002359
ENSMUSP00000020000	ENSLOCP00000019429
ENSMUSP00000074518	ENSLOCP00000014391
ENSMUSP00000048229	ENSLOCP00000019606
ENSMUSP00000021347	ENSLOCP00000016175
ENSMUSP00000113800	ENSLOCP00000019679
ENSMUSP00000098893	ENSLOCP00000017772
ENSMUSP00000080280	ENSLOCP00000009259
ENSMUSP00000047564	ENSLOCP00000002463
ENSMUSP00000071231	ENSLOCP00000014702
ENSMUSP00000001279	ENSLOCP00000006246
ENSMUSP00000112539	ENSLOCP00000011790
ENSMUSP00000003152	ENSLOCP00000006110
ENSMUSP00000107297	ENSLOCP00000008410
ENSMUSP00000028758	ENSLOCP00000018147
ENSMUSP00000003850	ENSLOCP00000018048
ENSMUSP00000083892	ENSLOCP00000009799
ENSMUSP00000114852	ENSLOCP00000004751
ENSMUSP00000053553	ENSLOCP00000009694
ENSMUSP00000092761	ENSLOCP00000021112
ENSMUSP00000101129	ENSLOCP00000020417
ENSMUSP00000096214	ENSLOCP00000010780
ENSMUSP00000015456	ENSLOCP00000000863
ENSMUSP00000044034	ENSLOCP00000005421
ENSMUSP00000107804	ENSLOCP00000009414
ENSMUSP00000077138	ENSLOCP00000002148
ENSMUSP00000041671	ENSLOCP00000012466
ENSMUSP00000069444	ENSLOCP00000013666
ENSMUSP00000066040	ENSLOCP00000017902
ENSMUSP00000044418	ENSLOCP00000002975
ENSMUSP00000006235	ENSLOCP00000000855
ENSMUSP00000101620	ENSLOCP00000001511
ENSMUSP00000018313	ENSLOCP00000013844
ENSMUSP00000026156	ENSLOCP00000015217
ENSMUSP00000066256	ENSLOCP00000004990
ENSMUSP00000050592	ENSLOCP00000017165
ENSMUSP00000069488	ENSLOCP00000011269
ENSMUSP00000029766	ENSLOCP00000011596
ENSMUSP00000065254	ENSLOCP00000000179
ENSMUSP00000136503	ENSLOCP00000019104
ENSMUSP00000039313	ENSLOCP00000002368
ENSMUSP00000038166	ENSLOCP00000007989
ENSMUSP00000060225	ENSLOCP00000017547
ENSMUSP00000104864	ENSLOCP00000008470
ENSMUSP00000125749	ENSLOCP00000015134
ENSMUSP00000041052	ENSLOCP00000015669
ENSMUSP00000058954	ENSLOCP00000021906
ENSMUSP00000063795	ENSLOCP00000021517
ENSMUSP00000067085	ENSLOCP00000021584
ENSMUSP00000093460	ENSLOCP00000021041
ENSMUSP00000000910	ENSLOCP00000003154
ENSMUSP00000075526	ENSLOCP00000007260
ENSMUSP00000028511	ENSLOCP00000008474
ENSMUSP00000005406	ENSLOCP00000013192
ENSMUSP00000133222	ENSLOCP00000015949
ENSMUSP00000061493	ENSLOCP00000018813
ENSMUSP00000079107	ENSLOCP00000020235
ENSMUSP00000021514	ENSLOCP00000012321
ENSMUSP00000032560	ENSLOCP00000018323
ENSMUSP00000003035	ENSLOCP00000020266
ENSMUSP00000037136	ENSLOCP00000018171
ENSMUSP00000137452	ENSLOCP00000006102
ENSMUSP00000091532	ENSLOCP00000005884
ENSMUSP00000021052	ENSLOCP00000014771
ENSMUSP00000023759	ENSLOCP00000006432
ENSMUSP00000091301	ENSLOCP00000017528
ENSMUSP00000027688	ENSLOCP00000015038
ENSMUSP00000026902	ENSLOCP00000021103
ENSMUSP00000128840	ENSLOCP00000013956
ENSMUSP00000112930	ENSLOCP00000004138
ENSMUSP00000113115	ENSLOCP00000006321
ENSMUSP00000050995	ENSLOCP00000002997
ENSMUSP00000106013	ENSLOCP00000005568
ENSMUSP00000133356	ENSLOCP00000016841
ENSMUSP00000027186	ENSLOCP00000013144
ENSMUSP00000021410	ENSLOCP00000011198
ENSMUSP00000137673	ENSLOCP00000019426
ENSMUSP00000040977	ENSLOCP00000013862
ENSMUSP00000088176	ENSLOCP00000012716
ENSMUSP00000080881	ENSLOCP00000013263
ENSMUSP00000051092	ENSLOCP00000006356
ENSMUSP00000074066	ENSLOCP00000021100
ENSMUSP00000087608	ENSLOCP00000007328
ENSMUSP00000028430	ENSLOCP00000008346
ENSMUSP00000059330	ENSLOCP00000016533
ENSMUSP00000101412	ENSLOCP00000009591
ENSMUSP00000053112	ENSLOCP00000020728
ENSMUSP00000029730	ENSLOCP00000012962
ENSMUSP00000044361	ENSLOCP00000010940
ENSMUSP00000086366	ENSLOCP00000017970
ENSMUSP00000022709	ENSLOCP00000021883
ENSMUSP00000103742	ENSLOCP00000022279
ENSMUSP00000070751	ENSLOCP00000006231
ENSMUSP00000022242	ENSLOCP00000014705
ENSMUSP00000029876	ENSLOCP00000012555
ENSMUSP00000003754	ENSLOCP00000007851
ENSMUSP00000021770	ENSLOCP00000011031
ENSMUSP00000072276	ENSLOCP00000018965
ENSMUSP00000029450	ENSLOCP00000013015
ENSMUSP00000057815	ENSLOCP00000017961
ENSMUSP00000050820	ENSLOCP00000020311
ENSMUSP00000021552	ENSLOCP00000017209
ENSMUSP00000135040	ENSLOCP00000009970
ENSMUSP00000008957	ENSLOCP00000008352
ENSMUSP00000022057	ENSLOCP00000009784
ENSMUSP00000108455	ENSLOCP00000017095
ENSMUSP00000103983	ENSLOCP00000005932
ENSMUSP00000037808	ENSLOCP00000006044
ENSMUSP00000120414	ENSLOCP00000006463
ENSMUSP00000026548	ENSLOCP00000008852
ENSMUSP00000047616	ENSLOCP00000020313
ENSMUSP00000026900	ENSLOCP00000017192
ENSMUSP00000014691	ENSLOCP00000012682
ENSMUSP00000109140	ENSLOCP00000004815
ENSMUSP00000085906	ENSLOCP00000018950
ENSMUSP00000078047	ENSLOCP00000010889
ENSMUSP00000138433	ENSLOCP00000012730
ENSMUSP00000102047	ENSLOCP00000014307
ENSMUSP00000064943	ENSLOCP00000006418
ENSMUSP00000017945	ENSLOCP00000015333
ENSMUSP00000031167	ENSLOCP00000014052
ENSMUSP00000076418	ENSLOCP00000018771
ENSMUSP00000099494	ENSLOCP00000020453
ENSMUSP00000109877	ENSLOCP00000001038
ENSMUSP00000033427	ENSLOCP00000018806
ENSMUSP00000015449	ENSLOCP00000019871
ENSMUSP00000025356	ENSLOCP00000011104
ENSMUSP00000004036	ENSLOCP00000016558
ENSMUSP00000001319	ENSLOCP00000013610
ENSMUSP00000050716	ENSLOCP00000018105
ENSMUSP00000029476	ENSLOCP00000012543
ENSMUSP00000039568	ENSLOCP00000002932
ENSMUSP00000077628	ENSLOCP00000011753
ENSMUSP00000061410	ENSLOCP00000021879
ENSMUSP00000084196	ENSLOCP00000005432
ENSMUSP00000129615	ENSLOCP00000016202
ENSMUSP00000048234	ENSLOCP00000020862
ENSMUSP00000064521	ENSLOCP00000005057
ENSMUSP00000002740	ENSLOCP00000007678
ENSMUSP00000046512	ENSLOCP00000003755
ENSMUSP00000022744	ENSLOCP00000015571
ENSMUSP00000050001	ENSLOCP00000000597
ENSMUSP00000085650	ENSLOCP00000021057
ENSMUSP00000023065	ENSLOCP00000014485
ENSMUSP00000078490	ENSLOCP00000017199
ENSMUSP00000029435	ENSLOCP00000013166
ENSMUSP00000100053	ENSLOCP00000020655
ENSMUSP00000138290	ENSLOCP00000014833
ENSMUSP00000089388	ENSLOCP00000004777
ENSMUSP00000021641	ENSLOCP00000006939
ENSMUSP00000104785	ENSLOCP00000002879
ENSMUSP00000013755	ENSLOCP00000011836
ENSMUSP00000031029	ENSLOCP00000020684
ENSMUSP00000105491	ENSLOCP00000007334
ENSMUSP00000099609	ENSLOCP00000005124
ENSMUSP00000005188	ENSLOCP00000001726
ENSMUSP00000083490	ENSLOCP00000009554
ENSMUSP00000015877	ENSLOCP00000019198
ENSMUSP00000108083	ENSLOCP00000004255
ENSMUSP00000003183	ENSLOCP00000018258
ENSMUSP00000031359	ENSLOCP00000004774
ENSMUSP00000071191	ENSLOCP00000009118
ENSMUSP00000094515	ENSLOCP00000001131
ENSMUSP00000047571	ENSLOCP00000020571
ENSMUSP00000053086	ENSLOCP00000008855
ENSMUSP00000125912	ENSLOCP00000000631
ENSMUSP00000041902	ENSLOCP00000003995
ENSMUSP00000039955	ENSLOCP00000005167
ENSMUSP00000011262	ENSLOCP00000006446
ENSMUSP00000126405	ENSLOCP00000009089
ENSMUSP00000124354	ENSLOCP00000019079
ENSMUSP00000087049	ENSLOCP00000019811
ENSMUSP00000096203	ENSLOCP00000015512
ENSMUSP00000127751	ENSLOCP00000005357
ENSMUSP00000022881	ENSLOCP00000015550
ENSMUSP00000095300	ENSLOCP00000013487
ENSMUSP00000075916	ENSLOCP00000001622
ENSMUSP00000113540	ENSLOCP00000017447
ENSMUSP00000022164	ENSLOCP00000013579
ENSMUSP00000075140	ENSLOCP00000005712
ENSMUSP00000113881	ENSLOCP00000019628
ENSMUSP00000023737	ENSLOCP00000009345
ENSMUSP00000128056	ENSLOCP00000013321
ENSMUSP00000100561	ENSLOCP00000013037
ENSMUSP00000055267	ENSLOCP00000004529
ENSMUSP00000138351	ENSLOCP00000012584
ENSMUSP00000058152	ENSLOCP00000021600
ENSMUSP00000035083	ENSLOCP00000005733
ENSMUSP00000017544	ENSLOCP00000015735
ENSMUSP00000048148	ENSLOCP00000007251
ENSMUSP00000073004	ENSLOCP00000019178
ENSMUSP00000048267	ENSLOCP00000005045
ENSMUSP00000028814	ENSLOCP00000019240
ENSMUSP00000031317	ENSLOCP00000003075
ENSMUSP00000112717	ENSLOCP00000009710
ENSMUSP00000025050	ENSLOCP00000012168
ENSMUSP00000102034	ENSLOCP00000015446
ENSMUSP00000095174	ENSLOCP00000022411
ENSMUSP00000073541	ENSLOCP00000006037
ENSMUSP00000005003	ENSLOCP00000019592
ENSMUSP00000042803	ENSLOCP00000011795
ENSMUSP00000041581	ENSLOCP00000004674
ENSMUSP00000118729	ENSLOCP00000015564
ENSMUSP00000033326	ENSLOCP00000004339
ENSMUSP00000038754	ENSLOCP00000020497
ENSMUSP00000004943	ENSLOCP00000013424
ENSMUSP00000004508	ENSLOCP00000018687
ENSMUSP00000107530	ENSLOCP00000015643
ENSMUSP00000074771	ENSLOCP00000014998
ENSMUSP00000117040	ENSLOCP00000015207
ENSMUSP00000052144	ENSLOCP00000005807
ENSMUSP00000117533	ENSLOCP00000010073
ENSMUSP00000086167	ENSLOCP00000020767
ENSMUSP00000073402	ENSLOCP00000000241
ENSMUSP00000054546	ENSLOCP00000006931
ENSMUSP00000060394	ENSLOCP00000013106
ENSMUSP00000030606	ENSLOCP00000003292
ENSMUSP00000132646	ENSLOCP00000009100
ENSMUSP00000033927	ENSLOCP00000014958
ENSMUSP00000076844	ENSLOCP00000013152
ENSMUSP00000129811	ENSLOCP00000010164
ENSMUSP00000093382	ENSLOCP00000020424
ENSMUSP00000019994	ENSLOCP00000020421
ENSMUSP00000023494	ENSLOCP00000002420
ENSMUSP00000021271	ENSLOCP00000016463
ENSMUSP00000027687	ENSLOCP00000011792
ENSMUSP00000019379	ENSLOCP00000013081
ENSMUSP00000037447	ENSLOCP00000001770
ENSMUSP00000078384	ENSLOCP00000001618
ENSMUSP00000037821	ENSLOCP00000015819
ENSMUSP00000105657	ENSLOCP00000019314
ENSMUSP00000137895	ENSLOCP00000014528
ENSMUSP00000073591	ENSLOCP00000008186
ENSMUSP00000092380	ENSLOCP00000011934
ENSMUSP00000059138	ENSLOCP00000013419
ENSMUSP00000019734	ENSLOCP00000015190
ENSMUSP00000028403	ENSLOCP00000009379
ENSMUSP00000097656	ENSLOCP00000020108
ENSMUSP00000135853	ENSLOCP00000015862
ENSMUSP00000060941	ENSLOCP00000007568
ENSMUSP00000113147	ENSLOCP00000000394
ENSMUSP00000064516	ENSLOCP00000009497
ENSMUSP00000052146	ENSLOCP00000013091
ENSMUSP00000109612	ENSLOCP00000005554
ENSMUSP00000022993	ENSLOCP00000011271
ENSMUSP00000117052	ENSLOCP00000002816
ENSMUSP00000009236	ENSLOCP00000008057
ENSMUSP00000120015	ENSLOCP00000014813
ENSMUSP00000077103	ENSLOCP00000021323
ENSMUSP00000105923	ENSLOCP00000016719
ENSMUSP00000056121	ENSLOCP00000016869
ENSMUSP00000109036	ENSLOCP00000018337
ENSMUSP00000126338	ENSLOCP00000003264
ENSMUSP00000107677	ENSLOCP00000014233
ENSMUSP00000078966	ENSLOCP00000018355
ENSMUSP00000041874	ENSLOCP00000011604
ENSMUSP00000046441	ENSLOCP00000007046
ENSMUSP00000098096	ENSLOCP00000012383
ENSMUSP00000108126	ENSLOCP00000020631
ENSMUSP00000022704	ENSLOCP00000012752
ENSMUSP00000033591	ENSLOCP00000018453
ENSMUSP00000097971	ENSLOCP00000014962
ENSMUSP00000031556	ENSLOCP00000013744
ENSMUSP00000069764	ENSLOCP00000006186
ENSMUSP00000052619	ENSLOCP00000003568
ENSMUSP00000069182	ENSLOCP00000010167
ENSMUSP00000090886	ENSLOCP00000008269
ENSMUSP00000022697	ENSLOCP00000018319
ENSMUSP00000020507	ENSLOCP00000011837
ENSMUSP00000105413	ENSLOCP00000006978
ENSMUSP00000095260	ENSLOCP00000007484
ENSMUSP00000117384	ENSLOCP00000020145
ENSMUSP00000023072	ENSLOCP00000018910
ENSMUSP00000131443	ENSLOCP00000018911
ENSMUSP00000059463	ENSLOCP00000022433
ENSMUSP00000059570	ENSLOCP00000021940
ENSMUSP00000059210	ENSLOCP00000014047
ENSMUSP00000136866	ENSLOCP00000006876
ENSMUSP00000106441	ENSLOCP00000015779
ENSMUSP00000070906	ENSLOCP00000010676
ENSMUSP00000054420	ENSLOCP00000019065
ENSMUSP00000050014	ENSLOCP00000006976
ENSMUSP00000021828	ENSLOCP00000012508
ENSMUSP00000127094	ENSLOCP00000010377
ENSMUSP00000095534	ENSLOCP00000011482
ENSMUSP00000020174	ENSLOCP00000021044
ENSMUSP00000002298	ENSLOCP00000012581
ENSMUSP00000053178	ENSLOCP00000020013
ENSMUSP00000027062	ENSLOCP00000004667
ENSMUSP00000138827	ENSLOCP00000005522
ENSMUSP00000033136	ENSLOCP00000014034
ENSMUSP00000044725	ENSLOCP00000018640
ENSMUSP00000049112	ENSLOCP00000016811
ENSMUSP00000136621	ENSLOCP00000010474
ENSMUSP00000037586	ENSLOCP00000015335
ENSMUSP00000058183	ENSLOCP00000021597
ENSMUSP00000069209	ENSLOCP00000020649
ENSMUSP00000062109	ENSLOCP00000016145
ENSMUSP00000019006	ENSLOCP00000016137
ENSMUSP00000109734	ENSLOCP00000012162
ENSMUSP00000062702	ENSLOCP00000010586
ENSMUSP00000110751	ENSLOCP00000012795
ENSMUSP00000038486	ENSLOCP00000016360
ENSMUSP00000101648	ENSLOCP00000000547
ENSMUSP00000023707	ENSLOCP00000011159
ENSMUSP00000098768	ENSLOCP00000022163
ENSMUSP00000053056	ENSLOCP00000016009
ENSMUSP00000026409	ENSLOCP00000005204
ENSMUSP00000027266	ENSLOCP00000010705
ENSMUSP00000035549	ENSLOCP00000015659
ENSMUSP00000056245	ENSLOCP00000009315
ENSMUSP00000058204	ENSLOCP00000003786
ENSMUSP00000100922	ENSLOCP00000020236
ENSMUSP00000021822	ENSLOCP00000017093
ENSMUSP00000120568	ENSLOCP00000014818
ENSMUSP00000030296	ENSLOCP00000004602
ENSMUSP00000063977	ENSLOCP00000018898
ENSMUSP00000057116	ENSLOCP00000013135
ENSMUSP00000083549	ENSLOCP00000014036
ENSMUSP00000054053	ENSLOCP00000022406
ENSMUSP00000086542	ENSLOCP00000007316
ENSMUSP00000077995	ENSLOCP00000016122
ENSMUSP00000005364	ENSLOCP00000009973
ENSMUSP00000005334	ENSLOCP00000017111
ENSMUSP00000033828	ENSLOCP00000012181
ENSMUSP00000021249	ENSLOCP00000016919
ENSMUSP00000088320	ENSLOCP00000008909
ENSMUSP00000123201	ENSLOCP00000007857
ENSMUSP00000137746	ENSLOCP00000022042
ENSMUSP00000137650	ENSLOCP00000021121
ENSMUSP00000061221	ENSLOCP00000011633
ENSMUSP00000028105	ENSLOCP00000012848
ENSMUSP00000093878	ENSLOCP00000011533
ENSMUSP00000039261	ENSLOCP00000007608
ENSMUSP00000041242	ENSLOCP00000003336
ENSMUSP00000064422	ENSLOCP00000019658
ENSMUSP00000025404	ENSLOCP00000014908
ENSMUSP00000122072	ENSLOCP00000015247
ENSMUSP00000095253	ENSLOCP00000005233
ENSMUSP00000047518	ENSLOCP00000016382
ENSMUSP00000004473	ENSLOCP00000018693
ENSMUSP00000002180	ENSLOCP00000021996
ENSMUSP00000060907	ENSLOCP00000003925
ENSMUSP00000020153	ENSLOCP00000020003
ENSMUSP00000103786	ENSLOCP00000004756
ENSMUSP00000095966	ENSLOCP00000007973
ENSMUSP00000000895	ENSLOCP00000000964
ENSMUSP00000123432	ENSLOCP00000010410
ENSMUSP00000115822	ENSLOCP00000002111
ENSMUSP00000028135	ENSLOCP00000002065
ENSMUSP00000009358	ENSLOCP00000003094
ENSMUSP00000025010	ENSLOCP00000007713
ENSMUSP00000096813	ENSLOCP00000012992
ENSMUSP00000051151	ENSLOCP00000011947
ENSMUSP00000106978	ENSLOCP00000007570
ENSMUSP00000041941	ENSLOCP00000008144
ENSMUSP00000077273	ENSLOCP00000006050
ENSMUSP00000043074	ENSLOCP00000014596
ENSMUSP00000006380	ENSLOCP00000009675
ENSMUSP00000060194	ENSLOCP00000010701
ENSMUSP00000107439	ENSLOCP00000014717
ENSMUSP00000051481	ENSLOCP00000014805
ENSMUSP00000055437	ENSLOCP00000019235
ENSMUSP00000119774	ENSLOCP00000006330
ENSMUSP00000025936	ENSLOCP00000015099
ENSMUSP00000047992	ENSLOCP00000000971
ENSMUSP00000032977	ENSLOCP00000002667
ENSMUSP00000108499	ENSLOCP00000017035
ENSMUSP00000071292	ENSLOCP00000017509
ENSMUSP00000029049	ENSLOCP00000014637
ENSMUSP00000043682	ENSLOCP00000003974
ENSMUSP00000063879	ENSLOCP00000003192
ENSMUSP00000021796	ENSLOCP00000009692
ENSMUSP00000029030	ENSLOCP00000004005
ENSMUSP00000030384	ENSLOCP00000004319
ENSMUSP00000102718	ENSLOCP00000003733
ENSMUSP00000053869	ENSLOCP00000022190
ENSMUSP00000085960	ENSLOCP00000013853
ENSMUSP00000029665	ENSLOCP00000015595
ENSMUSP00000025803	ENSLOCP00000007661
ENSMUSP00000033936	ENSLOCP00000019232
ENSMUSP00000034881	ENSLOCP00000020889
ENSMUSP00000020821	ENSLOCP00000004595
ENSMUSP00000105248	ENSLOCP00000009481
ENSMUSP00000098687	ENSLOCP00000017373
ENSMUSP00000137400	ENSLOCP00000007091
ENSMUSP00000026445	ENSLOCP00000015734
ENSMUSP00000031565	ENSLOCP00000005624
ENSMUSP00000081132	ENSLOCP00000003345
ENSMUSP00000037004	ENSLOCP00000008298
ENSMUSP00000022610	ENSLOCP00000019501
ENSMUSP00000037328	ENSLOCP00000004560
ENSMUSP00000049236	ENSLOCP00000000220
ENSMUSP00000096705	ENSLOCP00000012880
ENSMUSP00000071130	ENSLOCP00000000260
ENSMUSP00000037476	ENSLOCP00000005416
ENSMUSP00000023434	ENSLOCP00000011485
ENSMUSP00000033689	ENSLOCP00000018731
ENSMUSP00000031650	ENSLOCP00000005112
ENSMUSP00000025521	ENSLOCP00000013645
ENSMUSP00000059212	ENSLOCP00000013819
ENSMUSP00000049676	ENSLOCP00000001132
ENSMUSP00000022529	ENSLOCP00000017378
ENSMUSP00000001185	ENSLOCP00000019287
ENSMUSP00000121358	ENSLOCP00000008596
ENSMUSP00000048238	ENSLOCP00000010481
ENSMUSP00000028129	ENSLOCP00000002668
ENSMUSP00000049103	ENSLOCP00000004201
[truncated: 6,551 more rows]
