# Supplementary material for: Reconstruction of proto-vertebrate, proto-cyclostome and proto-gnathostome genomes provides new insights into early vertebrate evolution
Source: Nat Commun. 2021 Jul 23;12:4489. doi: 10.1038/s41467-021-24573-z (PMC8302630; doi:10.1038/s41467-021-24573-z)
Supplement: Supplementary file 4 — Supplementary Data 1 [file 41467_2021_24573_MOESM4_ESM.zip › SuppData1/orthologs/MOUSE-MELGA.txt]

ENSMUSP00000034074	ENSMGAP00000004951
ENSMUSP00000037172	ENSMGAP00000003068
ENSMUSP00000127603	ENSMGAP00000016060
ENSMUSP00000040217	ENSMGAP00000013265
ENSMUSP00000025288	ENSMGAP00000010739
ENSMUSP00000105282	ENSMGAP00000004925
ENSMUSP00000018989	ENSMGAP00000003978
ENSMUSP00000018466	ENSMGAP00000003388
ENSMUSP00000014505	ENSMGAP00000002654
ENSMUSP00000035203	ENSMGAP00000002402
ENSMUSP00000111103	ENSMGAP00000009217
ENSMUSP00000029128	ENSMGAP00000001572
ENSMUSP00000033610	ENSMGAP00000003900
ENSMUSP00000015484	ENSMGAP00000015491
ENSMUSP00000024565	ENSMGAP00000013487
ENSMUSP00000032781	ENSMGAP00000016149
ENSMUSP00000133649	ENSMGAP00000018471
ENSMUSP00000054412	ENSMGAP00000000276
ENSMUSP00000045511	ENSMGAP00000000909
ENSMUSP00000075235	ENSMGAP00000000973
ENSMUSP00000024829	ENSMGAP00000015435
ENSMUSP00000124647	ENSMGAP00000002277
ENSMUSP00000035246	ENSMGAP00000010566
ENSMUSP00000069495	ENSMGAP00000010545
ENSMUSP00000111483	ENSMGAP00000017561
ENSMUSP00000034840	ENSMGAP00000001323
ENSMUSP00000110574	ENSMGAP00000018658
ENSMUSP00000073268	ENSMGAP00000000941
ENSMUSP00000082710	ENSMGAP00000017353
ENSMUSP00000021706	ENSMGAP00000014132
ENSMUSP00000130759	ENSMGAP00000003168
ENSMUSP00000028311	ENSMGAP00000000271
ENSMUSP00000004949	ENSMGAP00000010789
ENSMUSP00000017530	ENSMGAP00000013478
ENSMUSP00000096248	ENSMGAP00000010388
ENSMUSP00000005064	ENSMGAP00000011657
ENSMUSP00000124863	ENSMGAP00000005618
ENSMUSP00000079306	ENSMGAP00000016332
ENSMUSP00000027961	ENSMGAP00000005019
ENSMUSP00000025217	ENSMGAP00000000922
ENSMUSP00000027494	ENSMGAP00000003400
ENSMUSP00000070606	ENSMGAP00000004974
ENSMUSP00000090790	ENSMGAP00000000263
ENSMUSP00000104363	ENSMGAP00000004440
ENSMUSP00000059272	ENSMGAP00000011375
ENSMUSP00000042715	ENSMGAP00000015477
ENSMUSP00000114020	ENSMGAP00000015641
ENSMUSP00000084462	ENSMGAP00000012633
ENSMUSP00000020679	ENSMGAP00000004973
ENSMUSP00000099608	ENSMGAP00000005906
ENSMUSP00000038922	ENSMGAP00000012790
ENSMUSP00000089212	ENSMGAP00000005521
ENSMUSP00000019516	ENSMGAP00000013787
ENSMUSP00000047308	ENSMGAP00000005425
ENSMUSP00000015858	ENSMGAP00000006584
ENSMUSP00000023762	ENSMGAP00000010970
ENSMUSP00000120598	ENSMGAP00000004536
ENSMUSP00000064556	ENSMGAP00000017297
ENSMUSP00000021682	ENSMGAP00000013514
ENSMUSP00000059666	ENSMGAP00000006458
ENSMUSP00000101004	ENSMGAP00000010640
ENSMUSP00000031841	ENSMGAP00000010940
ENSMUSP00000099733	ENSMGAP00000009863
ENSMUSP00000103815	ENSMGAP00000014406
ENSMUSP00000003509	ENSMGAP00000007874
ENSMUSP00000032421	ENSMGAP00000014447
ENSMUSP00000026896	ENSMGAP00000009216
ENSMUSP00000043477	ENSMGAP00000006576
ENSMUSP00000100012	ENSMGAP00000002105
ENSMUSP00000099434	ENSMGAP00000001972
ENSMUSP00000015003	ENSMGAP00000002149
ENSMUSP00000050496	ENSMGAP00000008809
ENSMUSP00000020339	ENSMGAP00000011192
ENSMUSP00000036487	ENSMGAP00000007478
ENSMUSP00000049007	ENSMGAP00000000881
ENSMUSP00000085900	ENSMGAP00000011996
ENSMUSP00000093089	ENSMGAP00000015040
ENSMUSP00000049346	ENSMGAP00000007423
ENSMUSP00000113708	ENSMGAP00000015017
ENSMUSP00000125718	ENSMGAP00000013335
ENSMUSP00000073803	ENSMGAP00000014950
ENSMUSP00000028349	ENSMGAP00000001910
ENSMUSP00000002989	ENSMGAP00000004061
ENSMUSP00000044578	ENSMGAP00000009429
ENSMUSP00000032500	ENSMGAP00000014704
ENSMUSP00000032715	ENSMGAP00000001781
ENSMUSP00000036674	ENSMGAP00000000418
ENSMUSP00000042867	ENSMGAP00000007539
ENSMUSP00000104411	ENSMGAP00000011139
ENSMUSP00000018630	ENSMGAP00000017915
ENSMUSP00000006718	ENSMGAP00000011894
ENSMUSP00000024049	ENSMGAP00000010071
ENSMUSP00000018382	ENSMGAP00000009399
ENSMUSP00000128621	ENSMGAP00000008128
ENSMUSP00000031278	ENSMGAP00000007518
ENSMUSP00000105486	ENSMGAP00000014040
ENSMUSP00000094528	ENSMGAP00000010374
ENSMUSP00000086409	ENSMGAP00000016788
ENSMUSP00000064131	ENSMGAP00000002878
ENSMUSP00000033450	ENSMGAP00000002860
ENSMUSP00000047199	ENSMGAP00000000231
ENSMUSP00000071627	ENSMGAP00000019713
ENSMUSP00000043250	ENSMGAP00000005399
ENSMUSP00000068629	ENSMGAP00000013813
ENSMUSP00000048978	ENSMGAP00000001795
ENSMUSP00000030306	ENSMGAP00000012130
ENSMUSP00000064775	ENSMGAP00000005494
ENSMUSP00000101046	ENSMGAP00000000432
ENSMUSP00000103028	ENSMGAP00000006701
ENSMUSP00000115260	ENSMGAP00000010996
ENSMUSP00000075089	ENSMGAP00000004600
ENSMUSP00000126897	ENSMGAP00000004769
ENSMUSP00000074533	ENSMGAP00000007577
ENSMUSP00000044432	ENSMGAP00000011438
ENSMUSP00000104459	ENSMGAP00000007028
ENSMUSP00000106905	ENSMGAP00000010974
ENSMUSP00000109098	ENSMGAP00000005346
ENSMUSP00000037532	ENSMGAP00000000964
ENSMUSP00000041622	ENSMGAP00000003538
ENSMUSP00000019199	ENSMGAP00000006152
ENSMUSP00000125373	ENSMGAP00000006673
ENSMUSP00000007216	ENSMGAP00000019154
ENSMUSP00000117346	ENSMGAP00000018976
ENSMUSP00000128446	ENSMGAP00000002706
ENSMUSP00000003117	ENSMGAP00000005664
ENSMUSP00000109886	ENSMGAP00000008306
ENSMUSP00000030763	ENSMGAP00000008756
ENSMUSP00000027697	ENSMGAP00000005181
ENSMUSP00000033918	ENSMGAP00000007164
ENSMUSP00000033755	ENSMGAP00000015568
ENSMUSP00000033756	ENSMGAP00000015570
ENSMUSP00000046476	ENSMGAP00000003190
ENSMUSP00000027538	ENSMGAP00000001772
ENSMUSP00000033549	ENSMGAP00000005589
ENSMUSP00000026795	ENSMGAP00000007854
ENSMUSP00000033341	ENSMGAP00000006564
ENSMUSP00000001562	ENSMGAP00000014728
ENSMUSP00000049070	ENSMGAP00000000062
ENSMUSP00000082895	ENSMGAP00000014847
ENSMUSP00000080832	ENSMGAP00000008226
ENSMUSP00000112110	ENSMGAP00000010913
ENSMUSP00000133245	ENSMGAP00000008466
ENSMUSP00000021046	ENSMGAP00000001356
ENSMUSP00000055535	ENSMGAP00000013090
ENSMUSP00000021062	ENSMGAP00000007848
ENSMUSP00000032539	ENSMGAP00000006346
ENSMUSP00000025500	ENSMGAP00000010300
ENSMUSP00000078971	ENSMGAP00000003617
ENSMUSP00000034267	ENSMGAP00000003530
ENSMUSP00000079864	ENSMGAP00000009825
ENSMUSP00000138944	ENSMGAP00000000737
ENSMUSP00000028328	ENSMGAP00000001802
ENSMUSP00000036830	ENSMGAP00000011815
ENSMUSP00000031795	ENSMGAP00000012705
ENSMUSP00000001595	ENSMGAP00000007078
ENSMUSP00000072472	ENSMGAP00000011134
ENSMUSP00000077919	ENSMGAP00000017509
ENSMUSP00000020702	ENSMGAP00000000718
ENSMUSP00000020704	ENSMGAP00000000730
ENSMUSP00000046610	ENSMGAP00000012182
ENSMUSP00000017637	ENSMGAP00000002485
ENSMUSP00000023601	ENSMGAP00000018544
ENSMUSP00000084091	ENSMGAP00000015716
ENSMUSP00000092654	ENSMGAP00000003367
ENSMUSP00000036227	ENSMGAP00000009944
ENSMUSP00000042410	ENSMGAP00000016886
ENSMUSP00000101500	ENSMGAP00000002250
ENSMUSP00000035257	ENSMGAP00000013153
ENSMUSP00000005952	ENSMGAP00000007392
ENSMUSP00000058045	ENSMGAP00000005750
ENSMUSP00000101768	ENSMGAP00000003262
ENSMUSP00000010605	ENSMGAP00000012561
ENSMUSP00000138230	ENSMGAP00000010564
ENSMUSP00000026093	ENSMGAP00000007926
ENSMUSP00000074864	ENSMGAP00000006160
ENSMUSP00000002880	ENSMGAP00000014264
ENSMUSP00000042466	ENSMGAP00000014136
ENSMUSP00000047278	ENSMGAP00000010923
ENSMUSP00000107444	ENSMGAP00000010925
ENSMUSP00000064462	ENSMGAP00000014140
ENSMUSP00000105212	ENSMGAP00000008318
ENSMUSP00000041897	ENSMGAP00000009205
ENSMUSP00000104533	ENSMGAP00000009009
ENSMUSP00000046585	ENSMGAP00000011385
ENSMUSP00000034822	ENSMGAP00000003590
ENSMUSP00000107347	ENSMGAP00000004457
ENSMUSP00000031674	ENSMGAP00000008988
ENSMUSP00000053238	ENSMGAP00000008872
ENSMUSP00000093141	ENSMGAP00000010443
ENSMUSP00000030041	ENSMGAP00000000679
ENSMUSP00000021689	ENSMGAP00000014048
ENSMUSP00000077781	ENSMGAP00000008543
ENSMUSP00000090987	ENSMGAP00000004391
ENSMUSP00000022954	ENSMGAP00000013592
ENSMUSP00000095025	ENSMGAP00000018702
ENSMUSP00000081455	ENSMGAP00000008743
ENSMUSP00000006424	ENSMGAP00000010280
ENSMUSP00000030477	ENSMGAP00000011153
ENSMUSP00000061390	ENSMGAP00000016657
ENSMUSP00000020692	ENSMGAP00000006427
ENSMUSP00000110074	ENSMGAP00000003533
ENSMUSP00000124473	ENSMGAP00000009178
ENSMUSP00000050730	ENSMGAP00000005907
ENSMUSP00000124131	ENSMGAP00000010650
ENSMUSP00000023486	ENSMGAP00000007940
ENSMUSP00000031690	ENSMGAP00000008533
ENSMUSP00000010191	ENSMGAP00000000892
ENSMUSP00000010195	ENSMGAP00000000865
ENSMUSP00000042667	ENSMGAP00000005766
ENSMUSP00000032376	ENSMGAP00000010471
ENSMUSP00000032093	ENSMGAP00000009367
ENSMUSP00000104878	ENSMGAP00000009748
ENSMUSP00000063380	ENSMGAP00000013528
ENSMUSP00000053270	ENSMGAP00000008585
ENSMUSP00000036150	ENSMGAP00000014342
ENSMUSP00000079926	ENSMGAP00000009243
ENSMUSP00000036721	ENSMGAP00000000980
ENSMUSP00000106963	ENSMGAP00000011431
ENSMUSP00000085872	ENSMGAP00000005911
ENSMUSP00000112934	ENSMGAP00000018438
ENSMUSP00000021467	ENSMGAP00000014536
ENSMUSP00000041173	ENSMGAP00000017551
ENSMUSP00000024742	ENSMGAP00000019340
ENSMUSP00000021004	ENSMGAP00000014778
ENSMUSP00000111151	ENSMGAP00000011272
ENSMUSP00000105350	ENSMGAP00000001815
ENSMUSP00000037324	ENSMGAP00000008157
ENSMUSP00000041294	ENSMGAP00000013247
ENSMUSP00000020008	ENSMGAP00000014108
ENSMUSP00000109904	ENSMGAP00000000499
ENSMUSP00000099947	ENSMGAP00000007893
ENSMUSP00000126340	ENSMGAP00000016365
ENSMUSP00000122855	ENSMGAP00000016855
ENSMUSP00000041790	ENSMGAP00000007245
ENSMUSP00000058730	ENSMGAP00000008731
ENSMUSP00000137517	ENSMGAP00000000086
ENSMUSP00000028071	ENSMGAP00000002593
ENSMUSP00000031750	ENSMGAP00000014707
ENSMUSP00000066894	ENSMGAP00000001163
ENSMUSP00000030898	ENSMGAP00000001348
ENSMUSP00000078281	ENSMGAP00000011290
ENSMUSP00000073246	ENSMGAP00000011156
ENSMUSP00000092735	ENSMGAP00000000369
ENSMUSP00000116057	ENSMGAP00000014124
ENSMUSP00000121212	ENSMGAP00000015691
ENSMUSP00000039600	ENSMGAP00000001278
ENSMUSP00000000926	ENSMGAP00000007400
ENSMUSP00000062239	ENSMGAP00000004554
ENSMUSP00000124470	ENSMGAP00000008420
ENSMUSP00000101903	ENSMGAP00000018204
ENSMUSP00000018651	ENSMGAP00000006573
ENSMUSP00000099585	ENSMGAP00000006764
ENSMUSP00000053755	ENSMGAP00000006790
ENSMUSP00000071859	ENSMGAP00000006390
ENSMUSP00000132687	ENSMGAP00000000887
ENSMUSP00000115718	ENSMGAP00000002328
ENSMUSP00000027178	ENSMGAP00000008286
ENSMUSP00000024832	ENSMGAP00000015441
ENSMUSP00000031437	ENSMGAP00000004156
ENSMUSP00000070868	ENSMGAP00000000762
ENSMUSP00000026172	ENSMGAP00000010097
ENSMUSP00000025718	ENSMGAP00000008714
ENSMUSP00000041300	ENSMGAP00000014425
ENSMUSP00000085683	ENSMGAP00000010586
ENSMUSP00000042271	ENSMGAP00000008852
ENSMUSP00000076660	ENSMGAP00000006785
ENSMUSP00000030212	ENSMGAP00000009255
ENSMUSP00000129800	ENSMGAP00000008876
ENSMUSP00000028214	ENSMGAP00000004670
ENSMUSP00000034600	ENSMGAP00000003422
ENSMUSP00000107062	ENSMGAP00000015273
ENSMUSP00000062507	ENSMGAP00000003689
ENSMUSP00000110311	ENSMGAP00000003725
ENSMUSP00000061470	ENSMGAP00000011689
ENSMUSP00000056353	ENSMGAP00000014117
ENSMUSP00000046368	ENSMGAP00000015781
ENSMUSP00000045409	ENSMGAP00000009299
ENSMUSP00000109229	ENSMGAP00000015109
ENSMUSP00000023437	ENSMGAP00000015201
ENSMUSP00000128922	ENSMGAP00000003710
ENSMUSP00000095845	ENSMGAP00000011655
ENSMUSP00000054545	ENSMGAP00000008858
ENSMUSP00000019920	ENSMGAP00000014047
ENSMUSP00000035649	ENSMGAP00000011625
ENSMUSP00000025208	ENSMGAP00000000744
ENSMUSP00000048350	ENSMGAP00000004123
ENSMUSP00000053431	ENSMGAP00000006694
ENSMUSP00000029850	ENSMGAP00000012758
ENSMUSP00000044945	ENSMGAP00000002056
ENSMUSP00000052544	ENSMGAP00000016378
ENSMUSP00000081664	ENSMGAP00000006418
ENSMUSP00000019290	ENSMGAP00000013338
ENSMUSP00000021066	ENSMGAP00000007499
ENSMUSP00000031423	ENSMGAP00000003711
ENSMUSP00000123078	ENSMGAP00000014767
ENSMUSP00000101700	ENSMGAP00000004080
ENSMUSP00000040416	ENSMGAP00000014427
ENSMUSP00000029575	ENSMGAP00000006889
ENSMUSP00000030643	ENSMGAP00000002312
ENSMUSP00000076505	ENSMGAP00000013161
ENSMUSP00000122103	ENSMGAP00000010402
ENSMUSP00000015256	ENSMGAP00000010056
ENSMUSP00000019226	ENSMGAP00000009371
ENSMUSP00000051118	ENSMGAP00000001532
ENSMUSP00000097909	ENSMGAP00000000859
ENSMUSP00000065205	ENSMGAP00000011580
ENSMUSP00000028362	ENSMGAP00000019406
ENSMUSP00000027896	ENSMGAP00000002371
ENSMUSP00000029307	ENSMGAP00000015954
ENSMUSP00000034883	ENSMGAP00000002720
ENSMUSP00000054226	ENSMGAP00000013724
ENSMUSP00000094076	ENSMGAP00000016876
ENSMUSP00000053899	ENSMGAP00000005211
ENSMUSP00000106460	ENSMGAP00000002247
ENSMUSP00000031868	ENSMGAP00000014035
ENSMUSP00000031713	ENSMGAP00000008702
ENSMUSP00000001122	ENSMGAP00000005660
ENSMUSP00000021161	ENSMGAP00000008955
ENSMUSP00000022040	ENSMGAP00000006471
ENSMUSP00000129216	ENSMGAP00000003984
ENSMUSP00000110669	ENSMGAP00000012377
ENSMUSP00000110348	ENSMGAP00000014886
ENSMUSP00000095533	ENSMGAP00000011317
ENSMUSP00000020441	ENSMGAP00000005972
ENSMUSP00000091964	ENSMGAP00000007616
ENSMUSP00000128308	ENSMGAP00000012872
ENSMUSP00000003659	ENSMGAP00000004677
ENSMUSP00000022213	ENSMGAP00000003309
ENSMUSP00000064220	ENSMGAP00000011808
ENSMUSP00000059654	ENSMGAP00000017043
ENSMUSP00000046812	ENSMGAP00000019018
ENSMUSP00000040229	ENSMGAP00000010091
ENSMUSP00000031607	ENSMGAP00000005287
ENSMUSP00000113090	ENSMGAP00000002106
ENSMUSP00000025645	ENSMGAP00000006474
ENSMUSP00000006523	ENSMGAP00000019025
ENSMUSP00000095169	ENSMGAP00000001538
ENSMUSP00000129378	ENSMGAP00000001897
ENSMUSP00000088089	ENSMGAP00000009060
ENSMUSP00000076751	ENSMGAP00000004606
ENSMUSP00000130758	ENSMGAP00000000642
ENSMUSP00000034946	ENSMGAP00000000728
ENSMUSP00000030080	ENSMGAP00000008536
ENSMUSP00000084578	ENSMGAP00000016272
ENSMUSP00000065679	ENSMGAP00000009488
ENSMUSP00000061402	ENSMGAP00000005069
ENSMUSP00000049054	ENSMGAP00000009336
ENSMUSP00000101060	ENSMGAP00000008115
ENSMUSP00000043522	ENSMGAP00000005020
ENSMUSP00000060591	ENSMGAP00000016743
ENSMUSP00000103897	ENSMGAP00000010642
ENSMUSP00000136611	ENSMGAP00000003290
ENSMUSP00000125580	ENSMGAP00000014760
ENSMUSP00000037867	ENSMGAP00000013176
ENSMUSP00000049285	ENSMGAP00000014789
ENSMUSP00000002837	ENSMGAP00000008195
ENSMUSP00000132514	ENSMGAP00000013287
ENSMUSP00000043210	ENSMGAP00000016002
ENSMUSP00000100991	ENSMGAP00000004013
ENSMUSP00000006027	ENSMGAP00000006825
ENSMUSP00000036065	ENSMGAP00000010088
ENSMUSP00000112662	ENSMGAP00000013864
ENSMUSP00000020023	ENSMGAP00000003424
ENSMUSP00000036726	ENSMGAP00000014323
ENSMUSP00000041599	ENSMGAP00000008303
ENSMUSP00000036110	ENSMGAP00000013753
ENSMUSP00000059757	ENSMGAP00000015086
ENSMUSP00000099509	ENSMGAP00000001419
ENSMUSP00000000939	ENSMGAP00000003442
ENSMUSP00000091769	ENSMGAP00000017075
ENSMUSP00000014290	ENSMGAP00000019054
ENSMUSP00000028252	ENSMGAP00000011324
ENSMUSP00000091011	ENSMGAP00000019123
ENSMUSP00000077899	ENSMGAP00000015982
ENSMUSP00000031096	ENSMGAP00000012956
ENSMUSP00000073190	ENSMGAP00000013146
ENSMUSP00000027053	ENSMGAP00000012051
ENSMUSP00000122552	ENSMGAP00000005889
ENSMUSP00000031251	ENSMGAP00000007733
ENSMUSP00000026027	ENSMGAP00000010883
ENSMUSP00000017821	ENSMGAP00000008681
ENSMUSP00000031309	ENSMGAP00000005466
ENSMUSP00000028368	ENSMGAP00000013654
ENSMUSP00000046695	ENSMGAP00000003801
ENSMUSP00000095103	ENSMGAP00000008615
ENSMUSP00000029075	ENSMGAP00000009543
ENSMUSP00000043554	ENSMGAP00000002974
ENSMUSP00000131010	ENSMGAP00000009859
ENSMUSP00000038203	ENSMGAP00000018681
ENSMUSP00000031977	ENSMGAP00000013979
ENSMUSP00000109340	ENSMGAP00000004205
ENSMUSP00000102481	ENSMGAP00000012517
ENSMUSP00000100028	ENSMGAP00000001548
ENSMUSP00000107770	ENSMGAP00000010456
ENSMUSP00000114175	ENSMGAP00000015665
ENSMUSP00000135959	ENSMGAP00000011636
ENSMUSP00000067541	ENSMGAP00000012013
ENSMUSP00000031663	ENSMGAP00000012026
ENSMUSP00000106317	ENSMGAP00000005302
ENSMUSP00000064246	ENSMGAP00000016750
ENSMUSP00000126281	ENSMGAP00000004470
ENSMUSP00000040775	ENSMGAP00000017241
ENSMUSP00000037966	ENSMGAP00000011560
ENSMUSP00000126243	ENSMGAP00000002069
ENSMUSP00000105250	ENSMGAP00000004515
ENSMUSP00000096258	ENSMGAP00000001088
ENSMUSP00000075011	ENSMGAP00000017435
ENSMUSP00000025197	ENSMGAP00000018236
ENSMUSP00000128401	ENSMGAP00000010087
ENSMUSP00000031354	ENSMGAP00000003283
ENSMUSP00000130073	ENSMGAP00000015103
ENSMUSP00000037487	ENSMGAP00000011665
ENSMUSP00000029905	ENSMGAP00000011513
ENSMUSP00000052989	ENSMGAP00000016934
ENSMUSP00000129831	ENSMGAP00000018477
ENSMUSP00000038833	ENSMGAP00000012426
ENSMUSP00000019386	ENSMGAP00000015431
ENSMUSP00000034792	ENSMGAP00000004052
ENSMUSP00000099975	ENSMGAP00000007852
ENSMUSP00000087394	ENSMGAP00000012793
ENSMUSP00000114404	ENSMGAP00000010423
ENSMUSP00000075992	ENSMGAP00000006493
ENSMUSP00000099430	ENSMGAP00000002459
ENSMUSP00000035583	ENSMGAP00000012144
ENSMUSP00000044457	ENSMGAP00000007000
ENSMUSP00000030289	ENSMGAP00000012292
ENSMUSP00000039943	ENSMGAP00000003179
ENSMUSP00000082754	ENSMGAP00000016019
ENSMUSP00000070554	ENSMGAP00000012498
ENSMUSP00000000642	ENSMGAP00000011284
ENSMUSP00000051215	ENSMGAP00000004359
ENSMUSP00000031982	ENSMGAP00000005564
ENSMUSP00000017851	ENSMGAP00000003686
ENSMUSP00000020027	ENSMGAP00000014073
ENSMUSP00000051261	ENSMGAP00000010967
ENSMUSP00000047547	ENSMGAP00000003799
ENSMUSP00000091163	ENSMGAP00000004977
ENSMUSP00000002469	ENSMGAP00000017055
ENSMUSP00000087694	ENSMGAP00000006067
ENSMUSP00000105884	ENSMGAP00000001692
ENSMUSP00000065225	ENSMGAP00000000222
ENSMUSP00000101141	ENSMGAP00000014252
ENSMUSP00000055308	ENSMGAP00000016530
ENSMUSP00000059420	ENSMGAP00000001734
ENSMUSP00000100025	ENSMGAP00000007819
ENSMUSP00000099572	ENSMGAP00000019781
ENSMUSP00000062924	ENSMGAP00000016437
ENSMUSP00000057725	ENSMGAP00000017228
ENSMUSP00000056313	ENSMGAP00000016406
ENSMUSP00000027373	ENSMGAP00000000443
ENSMUSP00000061278	ENSMGAP00000007199
ENSMUSP00000029355	ENSMGAP00000010914
ENSMUSP00000027534	ENSMGAP00000005390
ENSMUSP00000041395	ENSMGAP00000008577
ENSMUSP00000068197	ENSMGAP00000009032
ENSMUSP00000006851	ENSMGAP00000008400
ENSMUSP00000101225	ENSMGAP00000002200
ENSMUSP00000045527	ENSMGAP00000008339
ENSMUSP00000021090	ENSMGAP00000009787
ENSMUSP00000046532	ENSMGAP00000012996
ENSMUSP00000070413	ENSMGAP00000003532
ENSMUSP00000126828	ENSMGAP00000002285
ENSMUSP00000027151	ENSMGAP00000003792
ENSMUSP00000102570	ENSMGAP00000001471
ENSMUSP00000078715	ENSMGAP00000002363
ENSMUSP00000085253	ENSMGAP00000002136
ENSMUSP00000139310	ENSMGAP00000005995
ENSMUSP00000000137	ENSMGAP00000004414
ENSMUSP00000087680	ENSMGAP00000000315
ENSMUSP00000096994	ENSMGAP00000013737
ENSMUSP00000047126	ENSMGAP00000014138
ENSMUSP00000070726	ENSMGAP00000010085
ENSMUSP00000002839	ENSMGAP00000003393
ENSMUSP00000124370	ENSMGAP00000011526
ENSMUSP00000039632	ENSMGAP00000012814
ENSMUSP00000038013	ENSMGAP00000011679
ENSMUSP00000020411	ENSMGAP00000007789
ENSMUSP00000109915	ENSMGAP00000003057
ENSMUSP00000053175	ENSMGAP00000002904
ENSMUSP00000033805	ENSMGAP00000006908
ENSMUSP00000115813	ENSMGAP00000007394
ENSMUSP00000122395	ENSMGAP00000009656
ENSMUSP00000016471	ENSMGAP00000007799
ENSMUSP00000033826	ENSMGAP00000015733
ENSMUSP00000034983	ENSMGAP00000006170
ENSMUSP00000027863	ENSMGAP00000015182
ENSMUSP00000138773	ENSMGAP00000008545
ENSMUSP00000093914	ENSMGAP00000011073
ENSMUSP00000102366	ENSMGAP00000005179
ENSMUSP00000127784	ENSMGAP00000008887
ENSMUSP00000074198	ENSMGAP00000009648
ENSMUSP00000033444	ENSMGAP00000002674
ENSMUSP00000027498	ENSMGAP00000003647
ENSMUSP00000018353	ENSMGAP00000003351
ENSMUSP00000111463	ENSMGAP00000013495
ENSMUSP00000130173	ENSMGAP00000002440
ENSMUSP00000127678	ENSMGAP00000003196
ENSMUSP00000019708	ENSMGAP00000003198
ENSMUSP00000021693	ENSMGAP00000014064
ENSMUSP00000021971	ENSMGAP00000008325
ENSMUSP00000050329	ENSMGAP00000014066
ENSMUSP00000035222	ENSMGAP00000008904
ENSMUSP00000048124	ENSMGAP00000019426
ENSMUSP00000044836	ENSMGAP00000011684
ENSMUSP00000071623	ENSMGAP00000006557
ENSMUSP00000025077	ENSMGAP00000006542
ENSMUSP00000031229	ENSMGAP00000010260
ENSMUSP00000133474	ENSMGAP00000014993
ENSMUSP00000075174	ENSMGAP00000008086
ENSMUSP00000012161	ENSMGAP00000009827
ENSMUSP00000103362	ENSMGAP00000001561
ENSMUSP00000138377	ENSMGAP00000006085
ENSMUSP00000038181	ENSMGAP00000002954
ENSMUSP00000113390	ENSMGAP00000000108
ENSMUSP00000090820	ENSMGAP00000007779
ENSMUSP00000034868	ENSMGAP00000007773
ENSMUSP00000077019	ENSMGAP00000003907
ENSMUSP00000032487	ENSMGAP00000014907
ENSMUSP00000023487	ENSMGAP00000015144
ENSMUSP00000133898	ENSMGAP00000000401
ENSMUSP00000134251	ENSMGAP00000004288
ENSMUSP00000026416	ENSMGAP00000017667
ENSMUSP00000041872	ENSMGAP00000014049
ENSMUSP00000118743	ENSMGAP00000011841
ENSMUSP00000021930	ENSMGAP00000003649
ENSMUSP00000059419	ENSMGAP00000010597
ENSMUSP00000031367	ENSMGAP00000002082
ENSMUSP00000129239	ENSMGAP00000019772
ENSMUSP00000085728	ENSMGAP00000015789
ENSMUSP00000023616	ENSMGAP00000012602
ENSMUSP00000023334	ENSMGAP00000015233
ENSMUSP00000034510	ENSMGAP00000001937
ENSMUSP00000026254	ENSMGAP00000007252
ENSMUSP00000111381	ENSMGAP00000000396
ENSMUSP00000091178	ENSMGAP00000007728
ENSMUSP00000039728	ENSMGAP00000007106
ENSMUSP00000047208	ENSMGAP00000015737
ENSMUSP00000103817	ENSMGAP00000009840
ENSMUSP00000058968	ENSMGAP00000010777
ENSMUSP00000084427	ENSMGAP00000012525
ENSMUSP00000033990	ENSMGAP00000004913
ENSMUSP00000021097	ENSMGAP00000004813
ENSMUSP00000025279	ENSMGAP00000010503
ENSMUSP00000095953	ENSMGAP00000001131
ENSMUSP00000021921	ENSMGAP00000006608
ENSMUSP00000030443	ENSMGAP00000010628
ENSMUSP00000074578	ENSMGAP00000000869
ENSMUSP00000110898	ENSMGAP00000000926
ENSMUSP00000073664	ENSMGAP00000018261
ENSMUSP00000039810	ENSMGAP00000006235
ENSMUSP00000030834	ENSMGAP00000005646
ENSMUSP00000005651	ENSMGAP00000003569
ENSMUSP00000022009	ENSMGAP00000018863
ENSMUSP00000057392	ENSMGAP00000005345
ENSMUSP00000027775	ENSMGAP00000011946
ENSMUSP00000036604	ENSMGAP00000015516
ENSMUSP00000006669	ENSMGAP00000017832
ENSMUSP00000019721	ENSMGAP00000009966
ENSMUSP00000105348	ENSMGAP00000004713
ENSMUSP00000085695	ENSMGAP00000014952
ENSMUSP00000023344	ENSMGAP00000015175
ENSMUSP00000031680	ENSMGAP00000008949
ENSMUSP00000027505	ENSMGAP00000003065
ENSMUSP00000032480	ENSMGAP00000014916
ENSMUSP00000062593	ENSMGAP00000016461
ENSMUSP00000079226	ENSMGAP00000006505
ENSMUSP00000027059	ENSMGAP00000015068
ENSMUSP00000035902	ENSMGAP00000003778
ENSMUSP00000129922	ENSMGAP00000009483
ENSMUSP00000037699	ENSMGAP00000015069
ENSMUSP00000056481	ENSMGAP00000015767
ENSMUSP00000061229	ENSMGAP00000015772
ENSMUSP00000041157	ENSMGAP00000000586
ENSMUSP00000040176	ENSMGAP00000018368
ENSMUSP00000042701	ENSMGAP00000013822
ENSMUSP00000038056	ENSMGAP00000007654
ENSMUSP00000081941	ENSMGAP00000012365
ENSMUSP00000065278	ENSMGAP00000004747
ENSMUSP00000099723	ENSMGAP00000006906
ENSMUSP00000023958	ENSMGAP00000014934
ENSMUSP00000031859	ENSMGAP00000013880
ENSMUSP00000102352	ENSMGAP00000006513
ENSMUSP00000058020	ENSMGAP00000006120
ENSMUSP00000107381	ENSMGAP00000005148
ENSMUSP00000045566	ENSMGAP00000018346
ENSMUSP00000095320	ENSMGAP00000008515
ENSMUSP00000104460	ENSMGAP00000008609
ENSMUSP00000110802	ENSMGAP00000002996
ENSMUSP00000130999	ENSMGAP00000011472
ENSMUSP00000029377	ENSMGAP00000011465
ENSMUSP00000107447	ENSMGAP00000011756
ENSMUSP00000129861	ENSMGAP00000015074
ENSMUSP00000029131	ENSMGAP00000000291
ENSMUSP00000006508	ENSMGAP00000008049
ENSMUSP00000072074	ENSMGAP00000007996
ENSMUSP00000105630	ENSMGAP00000004429
ENSMUSP00000032151	ENSMGAP00000009942
ENSMUSP00000069616	ENSMGAP00000009834
ENSMUSP00000093433	ENSMGAP00000014061
ENSMUSP00000117891	ENSMGAP00000000956
ENSMUSP00000001484	ENSMGAP00000006562
ENSMUSP00000109427	ENSMGAP00000012088
ENSMUSP00000023750	ENSMGAP00000011647
ENSMUSP00000020446	ENSMGAP00000010719
ENSMUSP00000004378	ENSMGAP00000014948
ENSMUSP00000062584	ENSMGAP00000011735
ENSMUSP00000106851	ENSMGAP00000001231
ENSMUSP00000137837	ENSMGAP00000001477
ENSMUSP00000083073	ENSMGAP00000002712
ENSMUSP00000022197	ENSMGAP00000004568
ENSMUSP00000038350	ENSMGAP00000001925
ENSMUSP00000106567	ENSMGAP00000014796
ENSMUSP00000045441	ENSMGAP00000002186
ENSMUSP00000092988	ENSMGAP00000016662
ENSMUSP00000004381	ENSMGAP00000014966
ENSMUSP00000005964	ENSMGAP00000011695
ENSMUSP00000131277	ENSMGAP00000015104
ENSMUSP00000093469	ENSMGAP00000016052
ENSMUSP00000101999	ENSMGAP00000004144
ENSMUSP00000039416	ENSMGAP00000007691
ENSMUSP00000053766	ENSMGAP00000002187
ENSMUSP00000099806	ENSMGAP00000014152
ENSMUSP00000072438	ENSMGAP00000014149
ENSMUSP00000090470	ENSMGAP00000008484
ENSMUSP00000095285	ENSMGAP00000006714
ENSMUSP00000031492	ENSMGAP00000009177
ENSMUSP00000033430	ENSMGAP00000001320
ENSMUSP00000063054	ENSMGAP00000002522
ENSMUSP00000123514	ENSMGAP00000004870
ENSMUSP00000050199	ENSMGAP00000010407
ENSMUSP00000086710	ENSMGAP00000009628
ENSMUSP00000113152	ENSMGAP00000009625
ENSMUSP00000085775	ENSMGAP00000019682
ENSMUSP00000052095	ENSMGAP00000002983
ENSMUSP00000024849	ENSMGAP00000009938
ENSMUSP00000059732	ENSMGAP00000003132
ENSMUSP00000041328	ENSMGAP00000009858
ENSMUSP00000024958	ENSMGAP00000006133
ENSMUSP00000097296	ENSMGAP00000015213
ENSMUSP00000022212	ENSMGAP00000003838
ENSMUSP00000076130	ENSMGAP00000010556
ENSMUSP00000130004	ENSMGAP00000008270
ENSMUSP00000056967	ENSMGAP00000001856
ENSMUSP00000034090	ENSMGAP00000004539
ENSMUSP00000003642	ENSMGAP00000003615
ENSMUSP00000032341	ENSMGAP00000012408
ENSMUSP00000136950	ENSMGAP00000005078
ENSMUSP00000047480	ENSMGAP00000011154
ENSMUSP00000038719	ENSMGAP00000007148
ENSMUSP00000103958	ENSMGAP00000005812
ENSMUSP00000036438	ENSMGAP00000000399
ENSMUSP00000099652	ENSMGAP00000004799
ENSMUSP00000082777	ENSMGAP00000010016
ENSMUSP00000031455	ENSMGAP00000007230
ENSMUSP00000124258	ENSMGAP00000005998
ENSMUSP00000093911	ENSMGAP00000009269
ENSMUSP00000019726	ENSMGAP00000002504
ENSMUSP00000000466	ENSMGAP00000017822
ENSMUSP00000032762	ENSMGAP00000008575
ENSMUSP00000046906	ENSMGAP00000009864
ENSMUSP00000062231	ENSMGAP00000008447
ENSMUSP00000029812	ENSMGAP00000018296
ENSMUSP00000099928	ENSMGAP00000019614
ENSMUSP00000021050	ENSMGAP00000008207
ENSMUSP00000073228	ENSMGAP00000011481
ENSMUSP00000133515	ENSMGAP00000003679
ENSMUSP00000025002	ENSMGAP00000005216
ENSMUSP00000021155	ENSMGAP00000009062
ENSMUSP00000099676	ENSMGAP00000003497
ENSMUSP00000042063	ENSMGAP00000002920
ENSMUSP00000111497	ENSMGAP00000008618
ENSMUSP00000028199	ENSMGAP00000004966
ENSMUSP00000028200	ENSMGAP00000004995
ENSMUSP00000078572	ENSMGAP00000002159
ENSMUSP00000080548	ENSMGAP00000016715
ENSMUSP00000076437	ENSMGAP00000011542
ENSMUSP00000112836	ENSMGAP00000002388
ENSMUSP00000100008	ENSMGAP00000001509
ENSMUSP00000040208	ENSMGAP00000014004
ENSMUSP00000028663	ENSMGAP00000011517
ENSMUSP00000027367	ENSMGAP00000012027
ENSMUSP00000072852	ENSMGAP00000017536
ENSMUSP00000031709	ENSMGAP00000008745
ENSMUSP00000022262	ENSMGAP00000009152
ENSMUSP00000135039	ENSMGAP00000008371
ENSMUSP00000037377	ENSMGAP00000006391
ENSMUSP00000127149	ENSMGAP00000009327
ENSMUSP00000034547	ENSMGAP00000016067
ENSMUSP00000110434	ENSMGAP00000014914
ENSMUSP00000084430	ENSMGAP00000011878
ENSMUSP00000045637	ENSMGAP00000003784
ENSMUSP00000023550	ENSMGAP00000012641
ENSMUSP00000028392	ENSMGAP00000009289
ENSMUSP00000086422	ENSMGAP00000007522
ENSMUSP00000026624	ENSMGAP00000015786
ENSMUSP00000110373	ENSMGAP00000003471
ENSMUSP00000025989	ENSMGAP00000017309
ENSMUSP00000021443	ENSMGAP00000019671
ENSMUSP00000071578	ENSMGAP00000007206
ENSMUSP00000120531	ENSMGAP00000004135
ENSMUSP00000039737	ENSMGAP00000002743
ENSMUSP00000099399	ENSMGAP00000003460
ENSMUSP00000015137	ENSMGAP00000001555
ENSMUSP00000050087	ENSMGAP00000017743
ENSMUSP00000032272	ENSMGAP00000014185
ENSMUSP00000108593	ENSMGAP00000007405
ENSMUSP00000052258	ENSMGAP00000000355
ENSMUSP00000019333	ENSMGAP00000004735
ENSMUSP00000046467	ENSMGAP00000016810
ENSMUSP00000137440	ENSMGAP00000007428
ENSMUSP00000002259	ENSMGAP00000002603
ENSMUSP00000003912	ENSMGAP00000002079
ENSMUSP00000019876	ENSMGAP00000005578
ENSMUSP00000000219	ENSMGAP00000013781
ENSMUSP00000087257	ENSMGAP00000007374
ENSMUSP00000036289	ENSMGAP00000000135
ENSMUSP00000028844	ENSMGAP00000019218
ENSMUSP00000031530	ENSMGAP00000019572
ENSMUSP00000040524	ENSMGAP00000014749
ENSMUSP00000047402	ENSMGAP00000010538
ENSMUSP00000026537	ENSMGAP00000001317
ENSMUSP00000038373	ENSMGAP00000002262
ENSMUSP00000111977	ENSMGAP00000000665
ENSMUSP00000026665	ENSMGAP00000005800
ENSMUSP00000105245	ENSMGAP00000018832
ENSMUSP00000026663	ENSMGAP00000005570
ENSMUSP00000055486	ENSMGAP00000014846
ENSMUSP00000025642	ENSMGAP00000002894
ENSMUSP00000081572	ENSMGAP00000001308
ENSMUSP00000019911	ENSMGAP00000014157
ENSMUSP00000127071	ENSMGAP00000006329
ENSMUSP00000037764	ENSMGAP00000005262
ENSMUSP00000018571	ENSMGAP00000007327
ENSMUSP00000039760	ENSMGAP00000000476
ENSMUSP00000088231	ENSMGAP00000009951
ENSMUSP00000104725	ENSMGAP00000008527
ENSMUSP00000001079	ENSMGAP00000006032
ENSMUSP00000045955	ENSMGAP00000006565
ENSMUSP00000035823	ENSMGAP00000011234
ENSMUSP00000095702	ENSMGAP00000007218
ENSMUSP00000118474	ENSMGAP00000004125
ENSMUSP00000026750	ENSMGAP00000015534
ENSMUSP00000030645	ENSMGAP00000018675
ENSMUSP00000030627	ENSMGAP00000001473
ENSMUSP00000130767	ENSMGAP00000008989
ENSMUSP00000032766	ENSMGAP00000008715
ENSMUSP00000024721	ENSMGAP00000015071
ENSMUSP00000034817	ENSMGAP00000010508
ENSMUSP00000069127	ENSMGAP00000016601
ENSMUSP00000125932	ENSMGAP00000002431
ENSMUSP00000003154	ENSMGAP00000004487
ENSMUSP00000076115	ENSMGAP00000006888
ENSMUSP00000051479	ENSMGAP00000009457
ENSMUSP00000060749	ENSMGAP00000004615
ENSMUSP00000136054	ENSMGAP00000009139
ENSMUSP00000074113	ENSMGAP00000014955
ENSMUSP00000099334	ENSMGAP00000006978
ENSMUSP00000088098	ENSMGAP00000011461
ENSMUSP00000047864	ENSMGAP00000014248
ENSMUSP00000056655	ENSMGAP00000001695
ENSMUSP00000098558	ENSMGAP00000014160
ENSMUSP00000134205	ENSMGAP00000002547
ENSMUSP00000033207	ENSMGAP00000010849
ENSMUSP00000025641	ENSMGAP00000002948
ENSMUSP00000074115	ENSMGAP00000004484
ENSMUSP00000036749	ENSMGAP00000001331
ENSMUSP00000119303	ENSMGAP00000012237
ENSMUSP00000031002	ENSMGAP00000013499
ENSMUSP00000083928	ENSMGAP00000017706
ENSMUSP00000095949	ENSMGAP00000011138
ENSMUSP00000000421	ENSMGAP00000004754
ENSMUSP00000021617	ENSMGAP00000013902
ENSMUSP00000020551	ENSMGAP00000002309
ENSMUSP00000087810	ENSMGAP00000006330
ENSMUSP00000112965	ENSMGAP00000008607
ENSMUSP00000077438	ENSMGAP00000013505
ENSMUSP00000110371	ENSMGAP00000007599
ENSMUSP00000078690	ENSMGAP00000009440
ENSMUSP00000125857	ENSMGAP00000005091
ENSMUSP00000137079	ENSMGAP00000000867
ENSMUSP00000005233	ENSMGAP00000012643
ENSMUSP00000098056	ENSMGAP00000000835
ENSMUSP00000034093	ENSMGAP00000013927
ENSMUSP00000024884	ENSMGAP00000011667
ENSMUSP00000113840	ENSMGAP00000008832
ENSMUSP00000037079	ENSMGAP00000006529
ENSMUSP00000125335	ENSMGAP00000014350
ENSMUSP00000106770	ENSMGAP00000010572
ENSMUSP00000099765	ENSMGAP00000011062
ENSMUSP00000066977	ENSMGAP00000012625
ENSMUSP00000045454	ENSMGAP00000002554
ENSMUSP00000101724	ENSMGAP00000017792
ENSMUSP00000135500	ENSMGAP00000000197
ENSMUSP00000103243	ENSMGAP00000005992
ENSMUSP00000101184	ENSMGAP00000013610
ENSMUSP00000104543	ENSMGAP00000005033
ENSMUSP00000105790	ENSMGAP00000003074
ENSMUSP00000042155	ENSMGAP00000003392
ENSMUSP00000099776	ENSMGAP00000011071
ENSMUSP00000007444	ENSMGAP00000001289
ENSMUSP00000027185	ENSMGAP00000008121
ENSMUSP00000034049	ENSMGAP00000006195
ENSMUSP00000023531	ENSMGAP00000017929
ENSMUSP00000091845	ENSMGAP00000009338
ENSMUSP00000005841	ENSMGAP00000001773
ENSMUSP00000034629	ENSMGAP00000002310
ENSMUSP00000005256	ENSMGAP00000013572
ENSMUSP00000044430	ENSMGAP00000007183
ENSMUSP00000066741	ENSMGAP00000014029
ENSMUSP00000129278	ENSMGAP00000000392
ENSMUSP00000099907	ENSMGAP00000001912
ENSMUSP00000025224	ENSMGAP00000010037
ENSMUSP00000026076	ENSMGAP00000017473
ENSMUSP00000028787	ENSMGAP00000014015
ENSMUSP00000085794	ENSMGAP00000015063
ENSMUSP00000093908	ENSMGAP00000019145
ENSMUSP00000118179	ENSMGAP00000006188
ENSMUSP00000120830	ENSMGAP00000011727
ENSMUSP00000023457	ENSMGAP00000009619
ENSMUSP00000046598	ENSMGAP00000007264
ENSMUSP00000087073	ENSMGAP00000010862
ENSMUSP00000006367	ENSMGAP00000012095
ENSMUSP00000027649	ENSMGAP00000005874
ENSMUSP00000059720	ENSMGAP00000015255
ENSMUSP00000030475	ENSMGAP00000011094
ENSMUSP00000028034	ENSMGAP00000007567
ENSMUSP00000129122	ENSMGAP00000003810
ENSMUSP00000027695	ENSMGAP00000002680
ENSMUSP00000121775	ENSMGAP00000013676
ENSMUSP00000138370	ENSMGAP00000017003
ENSMUSP00000055447	ENSMGAP00000016516
ENSMUSP00000024594	ENSMGAP00000013010
ENSMUSP00000068690	ENSMGAP00000005293
ENSMUSP00000041307	ENSMGAP00000004317
ENSMUSP00000056378	ENSMGAP00000004090
ENSMUSP00000030948	ENSMGAP00000002619
ENSMUSP00000034566	ENSMGAP00000004514
ENSMUSP00000090568	ENSMGAP00000005969
ENSMUSP00000053783	ENSMGAP00000010632
ENSMUSP00000099638	ENSMGAP00000006547
ENSMUSP00000038662	ENSMGAP00000012707
ENSMUSP00000002572	ENSMGAP00000005785
ENSMUSP00000021077	ENSMGAP00000009300
ENSMUSP00000102685	ENSMGAP00000015299
ENSMUSP00000034618	ENSMGAP00000002176
ENSMUSP00000113333	ENSMGAP00000005441
ENSMUSP00000096457	ENSMGAP00000001314
ENSMUSP00000088179	ENSMGAP00000011035
ENSMUSP00000114974	ENSMGAP00000013212
ENSMUSP00000032309	ENSMGAP00000015044
ENSMUSP00000114159	ENSMGAP00000010828
ENSMUSP00000026328	ENSMGAP00000015525
ENSMUSP00000076336	ENSMGAP00000004508
ENSMUSP00000123700	ENSMGAP00000019160
ENSMUSP00000102926	ENSMGAP00000007985
ENSMUSP00000038916	ENSMGAP00000014358
ENSMUSP00000042294	ENSMGAP00000012543
ENSMUSP00000098701	ENSMGAP00000015594
ENSMUSP00000100070	ENSMGAP00000019458
ENSMUSP00000104641	ENSMGAP00000009218
ENSMUSP00000028815	ENSMGAP00000000083
ENSMUSP00000027405	ENSMGAP00000012890
ENSMUSP00000026084	ENSMGAP00000011772
ENSMUSP00000046924	ENSMGAP00000001185
ENSMUSP00000052202	ENSMGAP00000014563
ENSMUSP00000001455	ENSMGAP00000000040
ENSMUSP00000132547	ENSMGAP00000017498
ENSMUSP00000107284	ENSMGAP00000011410
ENSMUSP00000029611	ENSMGAP00000005727
ENSMUSP00000084055	ENSMGAP00000008671
ENSMUSP00000136280	ENSMGAP00000012304
ENSMUSP00000128224	ENSMGAP00000007216
ENSMUSP00000039648	ENSMGAP00000004990
ENSMUSP00000136181	ENSMGAP00000006693
ENSMUSP00000131976	ENSMGAP00000011253
ENSMUSP00000112685	ENSMGAP00000004893
ENSMUSP00000059896	ENSMGAP00000003628
ENSMUSP00000093699	ENSMGAP00000000303
ENSMUSP00000070825	ENSMGAP00000004206
ENSMUSP00000103207	ENSMGAP00000014982
ENSMUSP00000020106	ENSMGAP00000003341
ENSMUSP00000035512	ENSMGAP00000019073
ENSMUSP00000106163	ENSMGAP00000012500
ENSMUSP00000086640	ENSMGAP00000000163
ENSMUSP00000025377	ENSMGAP00000009822
ENSMUSP00000031003	ENSMGAP00000013486
ENSMUSP00000040321	ENSMGAP00000012423
ENSMUSP00000020316	ENSMGAP00000010619
ENSMUSP00000033939	ENSMGAP00000002622
ENSMUSP00000026217	ENSMGAP00000012469
ENSMUSP00000025946	ENSMGAP00000009264
ENSMUSP00000076886	ENSMGAP00000014077
ENSMUSP00000035326	ENSMGAP00000007414
ENSMUSP00000128703	ENSMGAP00000010960
ENSMUSP00000128464	ENSMGAP00000010965
ENSMUSP00000041767	ENSMGAP00000007771
ENSMUSP00000020158	ENSMGAP00000013779
ENSMUSP00000018005	ENSMGAP00000002655
ENSMUSP00000025046	ENSMGAP00000010226
ENSMUSP00000035214	ENSMGAP00000002848
ENSMUSP00000109253	ENSMGAP00000012375
ENSMUSP00000055110	ENSMGAP00000001305
ENSMUSP00000030136	ENSMGAP00000001223
ENSMUSP00000018755	ENSMGAP00000009110
ENSMUSP00000065544	ENSMGAP00000012982
ENSMUSP00000101146	ENSMGAP00000014228
ENSMUSP00000045945	ENSMGAP00000010774
ENSMUSP00000035112	ENSMGAP00000001904
ENSMUSP00000029770	ENSMGAP00000007675
ENSMUSP00000021666	ENSMGAP00000013343
ENSMUSP00000027251	ENSMGAP00000015676
ENSMUSP00000024749	ENSMGAP00000011392
ENSMUSP00000022172	ENSMGAP00000001551
ENSMUSP00000024786	ENSMGAP00000006177
ENSMUSP00000044938	ENSMGAP00000009833
ENSMUSP00000031533	ENSMGAP00000009242
ENSMUSP00000096688	ENSMGAP00000011415
ENSMUSP00000064758	ENSMGAP00000007446
ENSMUSP00000021466	ENSMGAP00000014532
ENSMUSP00000029752	ENSMGAP00000000102
ENSMUSP00000032728	ENSMGAP00000004905
ENSMUSP00000110401	ENSMGAP00000007837
ENSMUSP00000044955	ENSMGAP00000010013
ENSMUSP00000099851	ENSMGAP00000012243
ENSMUSP00000040126	ENSMGAP00000007750
ENSMUSP00000110230	ENSMGAP00000000566
ENSMUSP00000053643	ENSMGAP00000000615
ENSMUSP00000113053	ENSMGAP00000009802
ENSMUSP00000020378	ENSMGAP00000015588
ENSMUSP00000102014	ENSMGAP00000010238
ENSMUSP00000130604	ENSMGAP00000009006
ENSMUSP00000038361	ENSMGAP00000008871
ENSMUSP00000088291	ENSMGAP00000000037
ENSMUSP00000057282	ENSMGAP00000004509
ENSMUSP00000019997	ENSMGAP00000013714
ENSMUSP00000101763	ENSMGAP00000012259
ENSMUSP00000016033	ENSMGAP00000017938
ENSMUSP00000113042	ENSMGAP00000013723
ENSMUSP00000032705	ENSMGAP00000005705
ENSMUSP00000107492	ENSMGAP00000012478
ENSMUSP00000003843	ENSMGAP00000014088
ENSMUSP00000008907	ENSMGAP00000014799
ENSMUSP00000023356	ENSMGAP00000011250
ENSMUSP00000066280	ENSMGAP00000017821
ENSMUSP00000044624	ENSMGAP00000007732
ENSMUSP00000045676	ENSMGAP00000003457
ENSMUSP00000097100	ENSMGAP00000003493
ENSMUSP00000026150	ENSMGAP00000010197
ENSMUSP00000019939	ENSMGAP00000014258
ENSMUSP00000021246	ENSMGAP00000005471
ENSMUSP00000126383	ENSMGAP00000011999
ENSMUSP00000066244	ENSMGAP00000004085
ENSMUSP00000090335	ENSMGAP00000013853
ENSMUSP00000088271	ENSMGAP00000009568
ENSMUSP00000038110	ENSMGAP00000015420
ENSMUSP00000108841	ENSMGAP00000014543
ENSMUSP00000071933	ENSMGAP00000009481
ENSMUSP00000032413	ENSMGAP00000019061
ENSMUSP00000114272	ENSMGAP00000002409
ENSMUSP00000094916	ENSMGAP00000000838
ENSMUSP00000108948	ENSMGAP00000009865
ENSMUSP00000084904	ENSMGAP00000014365
ENSMUSP00000060255	ENSMGAP00000016491
ENSMUSP00000056147	ENSMGAP00000003093
ENSMUSP00000101914	ENSMGAP00000000259
ENSMUSP00000015645	ENSMGAP00000013660
ENSMUSP00000064128	ENSMGAP00000018802
ENSMUSP00000050246	ENSMGAP00000007128
ENSMUSP00000009798	ENSMGAP00000005454
ENSMUSP00000056015	ENSMGAP00000017115
ENSMUSP00000034802	ENSMGAP00000014533
ENSMUSP00000129483	ENSMGAP00000016753
ENSMUSP00000056872	ENSMGAP00000017006
ENSMUSP00000026239	ENSMGAP00000010506
ENSMUSP00000062078	ENSMGAP00000017533
ENSMUSP00000033938	ENSMGAP00000002473
ENSMUSP00000067884	ENSMGAP00000016965
ENSMUSP00000000811	ENSMGAP00000002661
ENSMUSP00000116130	ENSMGAP00000016470
ENSMUSP00000056099	ENSMGAP00000005797
ENSMUSP00000003436	ENSMGAP00000001805
ENSMUSP00000032717	ENSMGAP00000001844
ENSMUSP00000060424	ENSMGAP00000009921
ENSMUSP00000025944	ENSMGAP00000009324
ENSMUSP00000129772	ENSMGAP00000010154
ENSMUSP00000026577	ENSMGAP00000003571
ENSMUSP00000052776	ENSMGAP00000014330
ENSMUSP00000031017	ENSMGAP00000010879
ENSMUSP00000106906	ENSMGAP00000001926
ENSMUSP00000019464	ENSMGAP00000005718
ENSMUSP00000044276	ENSMGAP00000003247
ENSMUSP00000027247	ENSMGAP00000015683
ENSMUSP00000031145	ENSMGAP00000012305
ENSMUSP00000131631	ENSMGAP00000000579
ENSMUSP00000027615	ENSMGAP00000005569
ENSMUSP00000135516	ENSMGAP00000003431
ENSMUSP00000080219	ENSMGAP00000011965
ENSMUSP00000110414	ENSMGAP00000003244
ENSMUSP00000108090	ENSMGAP00000015537
ENSMUSP00000111963	ENSMGAP00000013741
ENSMUSP00000054338	ENSMGAP00000003101
ENSMUSP00000017974	ENSMGAP00000006824
ENSMUSP00000028259	ENSMGAP00000011342
ENSMUSP00000043676	ENSMGAP00000013947
ENSMUSP00000058348	ENSMGAP00000015265
ENSMUSP00000054141	ENSMGAP00000003342
ENSMUSP00000129418	ENSMGAP00000001659
ENSMUSP00000057721	ENSMGAP00000015075
ENSMUSP00000099465	ENSMGAP00000002293
ENSMUSP00000054428	ENSMGAP00000010348
ENSMUSP00000057040	ENSMGAP00000009785
ENSMUSP00000061643	ENSMGAP00000004748
ENSMUSP00000034240	ENSMGAP00000003002
ENSMUSP00000137931	ENSMGAP00000017932
ENSMUSP00000026315	ENSMGAP00000006750
ENSMUSP00000000834	ENSMGAP00000004159
ENSMUSP00000050144	ENSMGAP00000002682
ENSMUSP00000108260	ENSMGAP00000012971
ENSMUSP00000132501	ENSMGAP00000008701
ENSMUSP00000111081	ENSMGAP00000008673
ENSMUSP00000002172	ENSMGAP00000011216
ENSMUSP00000088263	ENSMGAP00000015296
ENSMUSP00000107538	ENSMGAP00000012471
ENSMUSP00000077466	ENSMGAP00000008629
ENSMUSP00000104342	ENSMGAP00000002957
ENSMUSP00000096973	ENSMGAP00000018615
ENSMUSP00000050275	ENSMGAP00000016993
ENSMUSP00000017090	ENSMGAP00000006922
ENSMUSP00000099324	ENSMGAP00000009640
ENSMUSP00000086835	ENSMGAP00000013307
ENSMUSP00000075655	ENSMGAP00000013549
ENSMUSP00000025375	ENSMGAP00000009815
ENSMUSP00000018990	ENSMGAP00000001953
ENSMUSP00000043562	ENSMGAP00000008643
ENSMUSP00000037109	ENSMGAP00000013976
ENSMUSP00000001080	ENSMGAP00000003882
ENSMUSP00000139117	ENSMGAP00000001229
ENSMUSP00000045478	ENSMGAP00000010606
ENSMUSP00000114026	ENSMGAP00000005804
ENSMUSP00000022916	ENSMGAP00000013027
ENSMUSP00000054134	ENSMGAP00000010762
ENSMUSP00000079395	ENSMGAP00000003521
ENSMUSP00000043087	ENSMGAP00000001915
ENSMUSP00000118997	ENSMGAP00000019670
ENSMUSP00000127109	ENSMGAP00000012557
ENSMUSP00000111269	ENSMGAP00000000870
ENSMUSP00000020484	ENSMGAP00000013669
ENSMUSP00000000828	ENSMGAP00000007688
ENSMUSP00000038369	ENSMGAP00000002556
ENSMUSP00000063264	ENSMGAP00000011888
ENSMUSP00000019050	ENSMGAP00000009091
ENSMUSP00000009789	ENSMGAP00000005525
ENSMUSP00000055297	ENSMGAP00000016251
ENSMUSP00000021940	ENSMGAP00000003916
ENSMUSP00000117200	ENSMGAP00000002734
ENSMUSP00000040140	ENSMGAP00000000653
ENSMUSP00000034308	ENSMGAP00000006873
ENSMUSP00000112727	ENSMGAP00000004381
ENSMUSP00000029824	ENSMGAP00000012622
ENSMUSP00000083242	ENSMGAP00000002326
ENSMUSP00000031377	ENSMGAP00000010155
ENSMUSP00000131832	ENSMGAP00000005770
ENSMUSP00000030279	ENSMGAP00000012316
ENSMUSP00000108595	ENSMGAP00000006903
ENSMUSP00000027502	ENSMGAP00000003134
ENSMUSP00000062728	ENSMGAP00000008709
ENSMUSP00000026562	ENSMGAP00000002122
ENSMUSP00000104939	ENSMGAP00000008584
ENSMUSP00000061737	ENSMGAP00000006259
ENSMUSP00000000394	ENSMGAP00000002645
ENSMUSP00000072896	ENSMGAP00000010799
ENSMUSP00000047529	ENSMGAP00000011572
ENSMUSP00000027730	ENSMGAP00000001756
ENSMUSP00000072330	ENSMGAP00000007306
ENSMUSP00000016143	ENSMGAP00000016020
ENSMUSP00000081263	ENSMGAP00000000828
ENSMUSP00000006311	ENSMGAP00000014722
ENSMUSP00000060671	ENSMGAP00000005457
ENSMUSP00000058084	ENSMGAP00000016366
ENSMUSP00000103690	ENSMGAP00000017846
ENSMUSP00000099331	ENSMGAP00000006709
ENSMUSP00000129157	ENSMGAP00000011374
ENSMUSP00000107806	ENSMGAP00000015578
ENSMUSP00000001451	ENSMGAP00000004634
ENSMUSP00000041241	ENSMGAP00000001112
ENSMUSP00000029194	ENSMGAP00000010582
ENSMUSP00000036029	ENSMGAP00000008894
ENSMUSP00000081232	ENSMGAP00000007328
ENSMUSP00000030765	ENSMGAP00000000256
ENSMUSP00000044371	ENSMGAP00000000251
ENSMUSP00000029490	ENSMGAP00000019190
ENSMUSP00000021794	ENSMGAP00000003138
ENSMUSP00000104764	ENSMGAP00000009459
ENSMUSP00000080556	ENSMGAP00000009794
ENSMUSP00000052283	ENSMGAP00000007757
ENSMUSP00000099755	ENSMGAP00000014053
ENSMUSP00000116643	ENSMGAP00000014062
ENSMUSP00000021937	ENSMGAP00000004237
ENSMUSP00000049430	ENSMGAP00000001837
ENSMUSP00000102229	ENSMGAP00000011457
ENSMUSP00000025294	ENSMGAP00000010631
ENSMUSP00000118221	ENSMGAP00000008667
ENSMUSP00000112638	ENSMGAP00000018907
ENSMUSP00000022060	ENSMGAP00000007710
ENSMUSP00000110724	ENSMGAP00000007408
ENSMUSP00000063412	ENSMGAP00000013579
ENSMUSP00000126464	ENSMGAP00000009023
ENSMUSP00000115772	ENSMGAP00000008440
ENSMUSP00000124611	ENSMGAP00000017662
ENSMUSP00000030687	ENSMGAP00000002939
ENSMUSP00000090287	ENSMGAP00000014005
ENSMUSP00000041578	ENSMGAP00000008156
ENSMUSP00000067325	ENSMGAP00000013042
ENSMUSP00000054747	ENSMGAP00000005429
ENSMUSP00000081954	ENSMGAP00000012662
ENSMUSP00000060771	ENSMGAP00000013858
ENSMUSP00000040152	ENSMGAP00000015395
ENSMUSP00000032462	ENSMGAP00000004837
ENSMUSP00000017610	ENSMGAP00000019038
ENSMUSP00000020234	ENSMGAP00000013465
ENSMUSP00000130187	ENSMGAP00000016995
ENSMUSP00000062047	ENSMGAP00000010825
ENSMUSP00000016452	ENSMGAP00000008612
ENSMUSP00000016125	ENSMGAP00000012442
ENSMUSP00000030033	ENSMGAP00000007662
ENSMUSP00000078682	ENSMGAP00000013818
ENSMUSP00000127709	ENSMGAP00000008901
ENSMUSP00000022269	ENSMGAP00000009067
ENSMUSP00000062006	ENSMGAP00000015434
ENSMUSP00000028595	ENSMGAP00000000786
ENSMUSP00000113216	ENSMGAP00000012634
ENSMUSP00000059291	ENSMGAP00000017507
ENSMUSP00000028583	ENSMGAP00000013502
ENSMUSP00000020057	ENSMGAP00000011574
ENSMUSP00000037129	ENSMGAP00000010063
ENSMUSP00000044098	ENSMGAP00000015045
ENSMUSP00000017534	ENSMGAP00000005737
ENSMUSP00000043146	ENSMGAP00000007251
ENSMUSP00000129491	ENSMGAP00000002729
ENSMUSP00000042785	ENSMGAP00000009937
ENSMUSP00000132659	ENSMGAP00000003699
ENSMUSP00000001184	ENSMGAP00000003102
ENSMUSP00000039071	ENSMGAP00000017717
ENSMUSP00000124816	ENSMGAP00000007198
ENSMUSP00000056227	ENSMGAP00000012206
ENSMUSP00000084507	ENSMGAP00000009040
ENSMUSP00000077564	ENSMGAP00000008936
ENSMUSP00000020775	ENSMGAP00000008375
ENSMUSP00000008878	ENSMGAP00000010241
ENSMUSP00000061760	ENSMGAP00000006431
ENSMUSP00000019924	ENSMGAP00000014030
ENSMUSP00000038014	ENSMGAP00000012167
ENSMUSP00000072510	ENSMGAP00000007922
ENSMUSP00000058468	ENSMGAP00000005338
ENSMUSP00000126629	ENSMGAP00000008281
ENSMUSP00000066287	ENSMGAP00000016919
ENSMUSP00000033189	ENSMGAP00000007234
ENSMUSP00000031093	ENSMGAP00000013073
ENSMUSP00000106160	ENSMGAP00000000245
ENSMUSP00000059658	ENSMGAP00000006625
ENSMUSP00000060433	ENSMGAP00000007118
ENSMUSP00000032719	ENSMGAP00000011471
ENSMUSP00000067241	ENSMGAP00000001058
ENSMUSP00000122733	ENSMGAP00000008538
ENSMUSP00000123509	ENSMGAP00000001333
ENSMUSP00000020911	ENSMGAP00000014853
ENSMUSP00000065877	ENSMGAP00000017217
ENSMUSP00000022871	ENSMGAP00000012730
ENSMUSP00000017153	ENSMGAP00000017223
ENSMUSP00000133806	ENSMGAP00000005368
ENSMUSP00000097777	ENSMGAP00000011054
ENSMUSP00000000305	ENSMGAP00000014034
ENSMUSP00000126674	ENSMGAP00000018057
ENSMUSP00000037971	ENSMGAP00000010074
ENSMUSP00000001092	ENSMGAP00000008394
ENSMUSP00000080521	ENSMGAP00000004358
ENSMUSP00000043279	ENSMGAP00000011382
ENSMUSP00000027897	ENSMGAP00000009941
ENSMUSP00000073911	ENSMGAP00000013901
ENSMUSP00000026972	ENSMGAP00000001205
ENSMUSP00000020938	ENSMGAP00000007019
ENSMUSP00000112534	ENSMGAP00000002353
ENSMUSP00000137523	ENSMGAP00000011927
ENSMUSP00000043167	ENSMGAP00000010690
ENSMUSP00000124518	ENSMGAP00000016128
ENSMUSP00000101651	ENSMGAP00000009467
ENSMUSP00000109175	ENSMGAP00000011230
ENSMUSP00000093183	ENSMGAP00000013520
ENSMUSP00000097699	ENSMGAP00000009799
ENSMUSP00000029252	ENSMGAP00000010671
ENSMUSP00000082941	ENSMGAP00000019223
ENSMUSP00000129513	ENSMGAP00000013242
ENSMUSP00000057849	ENSMGAP00000004393
ENSMUSP00000048969	ENSMGAP00000003639
ENSMUSP00000040168	ENSMGAP00000002919
ENSMUSP00000108961	ENSMGAP00000010334
ENSMUSP00000028728	ENSMGAP00000012185
ENSMUSP00000051709	ENSMGAP00000014640
ENSMUSP00000033920	ENSMGAP00000006766
ENSMUSP00000085264	ENSMGAP00000005055
ENSMUSP00000096415	ENSMGAP00000012137
ENSMUSP00000125274	ENSMGAP00000010180
ENSMUSP00000100009	ENSMGAP00000013213
ENSMUSP00000058254	ENSMGAP00000016584
ENSMUSP00000088227	ENSMGAP00000010111
ENSMUSP00000034015	ENSMGAP00000001760
ENSMUSP00000025127	ENSMGAP00000018704
ENSMUSP00000064839	ENSMGAP00000014540
ENSMUSP00000102554	ENSMGAP00000000739
ENSMUSP00000050398	ENSMGAP00000006742
ENSMUSP00000027839	ENSMGAP00000003205
ENSMUSP00000002625	ENSMGAP00000005779
ENSMUSP00000047393	ENSMGAP00000014295
ENSMUSP00000101614	ENSMGAP00000000140
ENSMUSP00000099342	ENSMGAP00000006172
ENSMUSP00000100063	ENSMGAP00000011644
ENSMUSP00000118588	ENSMGAP00000016548
ENSMUSP00000113395	ENSMGAP00000011824
ENSMUSP00000113051	ENSMGAP00000005450
ENSMUSP00000027370	ENSMGAP00000012070
ENSMUSP00000105797	ENSMGAP00000013253
ENSMUSP00000094164	ENSMGAP00000016807
ENSMUSP00000058754	ENSMGAP00000009066
ENSMUSP00000061893	ENSMGAP00000002071
ENSMUSP00000039443	ENSMGAP00000015526
ENSMUSP00000107890	ENSMGAP00000015565
ENSMUSP00000107899	ENSMGAP00000015564
ENSMUSP00000102891	ENSMGAP00000000643
ENSMUSP00000007236	ENSMGAP00000005734
ENSMUSP00000057355	ENSMGAP00000015351
ENSMUSP00000000349	ENSMGAP00000007008
ENSMUSP00000062996	ENSMGAP00000003081
ENSMUSP00000031281	ENSMGAP00000007508
ENSMUSP00000023464	ENSMGAP00000006897
ENSMUSP00000055073	ENSMGAP00000010581
ENSMUSP00000074471	ENSMGAP00000009823
ENSMUSP00000037561	ENSMGAP00000019178
ENSMUSP00000101050	ENSMGAP00000001470
ENSMUSP00000101951	ENSMGAP00000003698
ENSMUSP00000091595	ENSMGAP00000006487
ENSMUSP00000058077	ENSMGAP00000010945
ENSMUSP00000129166	ENSMGAP00000013083
ENSMUSP00000067964	ENSMGAP00000007812
ENSMUSP00000100026	ENSMGAP00000002014
ENSMUSP00000107551	ENSMGAP00000009796
ENSMUSP00000076856	ENSMGAP00000015802
ENSMUSP00000017961	ENSMGAP00000003889
ENSMUSP00000039072	ENSMGAP00000012100
ENSMUSP00000026357	ENSMGAP00000007532
ENSMUSP00000087713	ENSMGAP00000005822
ENSMUSP00000022292	ENSMGAP00000006040
ENSMUSP00000040647	ENSMGAP00000000866
ENSMUSP00000004770	ENSMGAP00000016150
ENSMUSP00000006151	ENSMGAP00000005467
ENSMUSP00000004133	ENSMGAP00000002017
ENSMUSP00000128473	ENSMGAP00000018956
ENSMUSP00000061991	ENSMGAP00000010065
ENSMUSP00000106981	ENSMGAP00000017700
ENSMUSP00000044168	ENSMGAP00000002364
ENSMUSP00000038430	ENSMGAP00000010602
ENSMUSP00000130116	ENSMGAP00000014488
ENSMUSP00000009713	ENSMGAP00000000387
ENSMUSP00000104335	ENSMGAP00000001649
ENSMUSP00000127816	ENSMGAP00000013186
ENSMUSP00000057989	ENSMGAP00000016301
ENSMUSP00000107863	ENSMGAP00000016980
ENSMUSP00000102538	ENSMGAP00000016615
ENSMUSP00000020223	ENSMGAP00000013589
ENSMUSP00000106747	ENSMGAP00000000755
ENSMUSP00000077532	ENSMGAP00000006819
ENSMUSP00000076514	ENSMGAP00000011638
ENSMUSP00000041202	ENSMGAP00000002169
ENSMUSP00000058941	ENSMGAP00000000891
ENSMUSP00000030464	ENSMGAP00000011022
ENSMUSP00000056774	ENSMGAP00000018590
ENSMUSP00000034296	ENSMGAP00000004955
ENSMUSP00000125700	ENSMGAP00000001218
ENSMUSP00000118368	ENSMGAP00000011121
ENSMUSP00000112708	ENSMGAP00000013825
ENSMUSP00000065743	ENSMGAP00000005129
ENSMUSP00000075429	ENSMGAP00000016158
ENSMUSP00000028332	ENSMGAP00000000288
ENSMUSP00000110411	ENSMGAP00000015107
ENSMUSP00000107848	ENSMGAP00000015574
ENSMUSP00000033800	ENSMGAP00000009870
ENSMUSP00000085234	ENSMGAP00000002992
ENSMUSP00000033720	ENSMGAP00000015557
ENSMUSP00000076160	ENSMGAP00000001898
ENSMUSP00000020362	ENSMGAP00000019694
ENSMUSP00000065384	ENSMGAP00000011052
ENSMUSP00000049404	ENSMGAP00000004976
ENSMUSP00000047157	ENSMGAP00000012968
ENSMUSP00000108046	ENSMGAP00000018182
ENSMUSP00000101686	ENSMGAP00000006999
ENSMUSP00000026209	ENSMGAP00000009699
ENSMUSP00000120456	ENSMGAP00000007221
ENSMUSP00000132922	ENSMGAP00000003291
ENSMUSP00000038532	ENSMGAP00000011162
ENSMUSP00000058521	ENSMGAP00000019437
ENSMUSP00000085416	ENSMGAP00000004312
ENSMUSP00000082971	ENSMGAP00000014971
ENSMUSP00000003369	ENSMGAP00000011468
ENSMUSP00000099698	ENSMGAP00000005842
ENSMUSP00000088217	ENSMGAP00000014504
ENSMUSP00000005829	ENSMGAP00000006021
ENSMUSP00000083747	ENSMGAP00000002799
ENSMUSP00000036690	ENSMGAP00000013655
ENSMUSP00000031655	ENSMGAP00000016007
ENSMUSP00000030081	ENSMGAP00000008567
ENSMUSP00000001126	ENSMGAP00000005610
ENSMUSP00000117030	ENSMGAP00000005614
ENSMUSP00000020522	ENSMGAP00000002450
ENSMUSP00000108371	ENSMGAP00000004624
ENSMUSP00000059973	ENSMGAP00000008591
ENSMUSP00000121233	ENSMGAP00000005811
ENSMUSP00000105751	ENSMGAP00000004407
ENSMUSP00000048904	ENSMGAP00000000282
ENSMUSP00000114018	ENSMGAP00000000200
ENSMUSP00000023559	ENSMGAP00000001819
ENSMUSP00000120976	ENSMGAP00000014909
ENSMUSP00000029610	ENSMGAP00000005758
ENSMUSP00000095677	ENSMGAP00000007951
ENSMUSP00000109366	ENSMGAP00000011975
ENSMUSP00000110238	ENSMGAP00000014889
ENSMUSP00000104837	ENSMGAP00000009769
ENSMUSP00000014614	ENSMGAP00000007973
ENSMUSP00000062782	ENSMGAP00000017322
ENSMUSP00000036270	ENSMGAP00000006305
ENSMUSP00000060721	ENSMGAP00000003038
ENSMUSP00000045110	ENSMGAP00000013314
ENSMUSP00000075453	ENSMGAP00000011609
ENSMUSP00000000449	ENSMGAP00000004944
ENSMUSP00000094986	ENSMGAP00000005900
ENSMUSP00000022543	ENSMGAP00000016033
ENSMUSP00000107775	ENSMGAP00000015583
ENSMUSP00000103434	ENSMGAP00000009359
ENSMUSP00000091041	ENSMGAP00000009466
ENSMUSP00000092769	ENSMGAP00000004557
ENSMUSP00000047926	ENSMGAP00000015488
ENSMUSP00000108928	ENSMGAP00000004036
ENSMUSP00000097097	ENSMGAP00000015173
ENSMUSP00000109979	ENSMGAP00000018474
ENSMUSP00000107370	ENSMGAP00000011165
ENSMUSP00000032069	ENSMGAP00000002754
ENSMUSP00000030784	ENSMGAP00000004483
ENSMUSP00000080342	ENSMGAP00000011939
ENSMUSP00000022507	ENSMGAP00000016047
ENSMUSP00000030623	ENSMGAP00000004032
ENSMUSP00000101833	ENSMGAP00000011903
ENSMUSP00000107210	ENSMGAP00000011566
ENSMUSP00000113286	ENSMGAP00000003039
ENSMUSP00000067779	ENSMGAP00000018193
ENSMUSP00000070583	ENSMGAP00000018530
ENSMUSP00000118610	ENSMGAP00000009932
ENSMUSP00000105082	ENSMGAP00000003118
ENSMUSP00000044693	ENSMGAP00000007277
ENSMUSP00000040596	ENSMGAP00000003164
ENSMUSP00000038801	ENSMGAP00000009267
ENSMUSP00000004683	ENSMGAP00000014360
ENSMUSP00000011152	ENSMGAP00000009285
ENSMUSP00000076961	ENSMGAP00000017325
ENSMUSP00000096356	ENSMGAP00000017064
ENSMUSP00000036962	ENSMGAP00000003721
ENSMUSP00000008297	ENSMGAP00000014980
ENSMUSP00000099412	ENSMGAP00000008096
ENSMUSP00000043618	ENSMGAP00000019648
ENSMUSP00000047589	ENSMGAP00000012216
ENSMUSP00000083806	ENSMGAP00000013120
ENSMUSP00000028593	ENSMGAP00000000880
ENSMUSP00000038947	ENSMGAP00000005114
ENSMUSP00000109659	ENSMGAP00000015495
ENSMUSP00000041920	ENSMGAP00000005993
ENSMUSP00000003345	ENSMGAP00000012811
ENSMUSP00000079548	ENSMGAP00000011146
ENSMUSP00000058264	ENSMGAP00000014781
ENSMUSP00000079900	ENSMGAP00000006634
ENSMUSP00000118322	ENSMGAP00000011306
ENSMUSP00000001125	ENSMGAP00000006228
ENSMUSP00000103912	ENSMGAP00000008782
ENSMUSP00000110526	ENSMGAP00000002764
ENSMUSP00000085763	ENSMGAP00000019156
ENSMUSP00000096686	ENSMGAP00000018310
ENSMUSP00000053616	ENSMGAP00000006429
ENSMUSP00000014698	ENSMGAP00000004693
ENSMUSP00000031311	ENSMGAP00000010327
ENSMUSP00000084577	ENSMGAP00000014601
ENSMUSP00000058344	ENSMGAP00000002252
ENSMUSP00000055254	ENSMGAP00000012608
ENSMUSP00000067027	ENSMGAP00000005580
ENSMUSP00000053908	ENSMGAP00000017324
ENSMUSP00000057635	ENSMGAP00000011333
ENSMUSP00000034466	ENSMGAP00000012788
ENSMUSP00000033979	ENSMGAP00000001676
ENSMUSP00000018311	ENSMGAP00000008770
ENSMUSP00000037991	ENSMGAP00000012548
ENSMUSP00000031314	ENSMGAP00000010561
ENSMUSP00000137093	ENSMGAP00000001526
ENSMUSP00000050353	ENSMGAP00000001553
ENSMUSP00000035055	ENSMGAP00000008406
ENSMUSP00000097919	ENSMGAP00000001295
ENSMUSP00000056642	ENSMGAP00000017467
ENSMUSP00000136912	ENSMGAP00000011518
ENSMUSP00000113964	ENSMGAP00000001684
ENSMUSP00000006565	ENSMGAP00000010106
ENSMUSP00000104867	ENSMGAP00000003605
ENSMUSP00000009667	ENSMGAP00000007224
ENSMUSP00000053474	ENSMGAP00000005301
ENSMUSP00000053120	ENSMGAP00000006949
ENSMUSP00000043108	ENSMGAP00000007741
ENSMUSP00000139365	ENSMGAP00000005613
ENSMUSP00000100979	ENSMGAP00000002067
ENSMUSP00000008016	ENSMGAP00000007906
ENSMUSP00000020974	ENSMGAP00000014794
ENSMUSP00000041539	ENSMGAP00000000493
ENSMUSP00000084095	ENSMGAP00000002432
ENSMUSP00000040331	ENSMGAP00000009911
ENSMUSP00000109653	ENSMGAP00000006555
ENSMUSP00000059783	ENSMGAP00000014977
ENSMUSP00000103048	ENSMGAP00000008981
ENSMUSP00000075672	ENSMGAP00000015241
ENSMUSP00000044936	ENSMGAP00000014150
ENSMUSP00000081285	ENSMGAP00000004687
ENSMUSP00000034989	ENSMGAP00000014521
ENSMUSP00000112595	ENSMGAP00000003789
ENSMUSP00000107697	ENSMGAP00000009092
ENSMUSP00000098097	ENSMGAP00000007158
ENSMUSP00000080791	ENSMGAP00000004040
ENSMUSP00000090293	ENSMGAP00000013997
ENSMUSP00000066556	ENSMGAP00000000161
ENSMUSP00000046877	ENSMGAP00000000268
ENSMUSP00000129205	ENSMGAP00000005942
ENSMUSP00000059978	ENSMGAP00000011792
ENSMUSP00000081043	ENSMGAP00000001478
ENSMUSP00000124317	ENSMGAP00000012802
ENSMUSP00000102976	ENSMGAP00000000348
ENSMUSP00000019482	ENSMGAP00000008489
ENSMUSP00000037233	ENSMGAP00000014463
ENSMUSP00000127068	ENSMGAP00000000706
ENSMUSP00000097515	ENSMGAP00000014247
ENSMUSP00000034507	ENSMGAP00000016118
ENSMUSP00000026196	ENSMGAP00000009850
ENSMUSP00000054840	ENSMGAP00000006229
ENSMUSP00000059503	ENSMGAP00000012089
ENSMUSP00000082694	ENSMGAP00000007409
ENSMUSP00000102559	ENSMGAP00000012418
ENSMUSP00000073789	ENSMGAP00000006043
ENSMUSP00000022858	ENSMGAP00000002788
ENSMUSP00000072121	ENSMGAP00000005679
ENSMUSP00000132190	ENSMGAP00000007921
ENSMUSP00000029269	ENSMGAP00000011074
ENSMUSP00000026891	ENSMGAP00000012215
ENSMUSP00000029316	ENSMGAP00000015964
ENSMUSP00000031622	ENSMGAP00000000945
ENSMUSP00000005860	ENSMGAP00000013352
ENSMUSP00000030551	ENSMGAP00000007480
ENSMUSP00000033547	ENSMGAP00000002213
ENSMUSP00000116271	ENSMGAP00000015905
ENSMUSP00000023024	ENSMGAP00000012894
ENSMUSP00000109291	ENSMGAP00000004432
ENSMUSP00000001720	ENSMGAP00000009258
ENSMUSP00000034150	ENSMGAP00000003211
ENSMUSP00000041951	ENSMGAP00000007120
ENSMUSP00000009234	ENSMGAP00000010278
ENSMUSP00000044262	ENSMGAP00000005459
ENSMUSP00000001415	ENSMGAP00000007194
ENSMUSP00000125211	ENSMGAP00000012839
ENSMUSP00000030367	ENSMGAP00000011908
ENSMUSP00000067002	ENSMGAP00000014222
ENSMUSP00000069326	ENSMGAP00000012053
ENSMUSP00000099950	ENSMGAP00000006755
ENSMUSP00000039663	ENSMGAP00000009600
ENSMUSP00000034472	ENSMGAP00000000979
ENSMUSP00000030709	ENSMGAP00000000551
ENSMUSP00000020022	ENSMGAP00000014052
ENSMUSP00000040045	ENSMGAP00000002420
ENSMUSP00000130636	ENSMGAP00000002457
ENSMUSP00000089051	ENSMGAP00000002412
ENSMUSP00000044049	ENSMGAP00000011221
ENSMUSP00000013559	ENSMGAP00000002112
ENSMUSP00000104906	ENSMGAP00000007312
ENSMUSP00000029196	ENSMGAP00000003982
ENSMUSP00000043962	ENSMGAP00000013845
ENSMUSP00000057962	ENSMGAP00000001888
ENSMUSP00000134222	ENSMGAP00000016504
ENSMUSP00000017576	ENSMGAP00000005567
ENSMUSP00000049970	ENSMGAP00000008834
ENSMUSP00000009538	ENSMGAP00000004818
ENSMUSP00000007799	ENSMGAP00000009220
ENSMUSP00000074922	ENSMGAP00000010480
ENSMUSP00000126177	ENSMGAP00000007055
ENSMUSP00000091870	ENSMGAP00000009349
ENSMUSP00000063108	ENSMGAP00000006497
ENSMUSP00000029761	ENSMGAP00000011210
ENSMUSP00000087955	ENSMGAP00000006603
ENSMUSP00000087950	ENSMGAP00000006926
ENSMUSP00000046003	ENSMGAP00000001402
ENSMUSP00000020227	ENSMGAP00000013551
ENSMUSP00000088047	ENSMGAP00000011577
ENSMUSP00000091151	ENSMGAP00000007582
ENSMUSP00000042959	ENSMGAP00000004843
ENSMUSP00000104506	ENSMGAP00000006112
ENSMUSP00000091846	ENSMGAP00000018073
ENSMUSP00000021243	ENSMGAP00000001623
ENSMUSP00000021870	ENSMGAP00000003413
ENSMUSP00000037834	ENSMGAP00000011238
ENSMUSP00000022257	ENSMGAP00000009391
ENSMUSP00000069685	ENSMGAP00000013319
ENSMUSP00000025081	ENSMGAP00000006401
ENSMUSP00000019135	ENSMGAP00000010125
ENSMUSP00000035992	ENSMGAP00000013261
ENSMUSP00000033160	ENSMGAP00000017387
ENSMUSP00000105140	ENSMGAP00000001342
ENSMUSP00000059864	ENSMGAP00000002152
ENSMUSP00000022099	ENSMGAP00000007270
ENSMUSP00000124569	ENSMGAP00000000153
ENSMUSP00000128223	ENSMGAP00000015442
ENSMUSP00000075587	ENSMGAP00000008706
ENSMUSP00000133159	ENSMGAP00000009711
ENSMUSP00000075376	ENSMGAP00000010028
ENSMUSP00000109190	ENSMGAP00000005094
ENSMUSP00000124947	ENSMGAP00000008117
ENSMUSP00000092283	ENSMGAP00000002629
ENSMUSP00000044543	ENSMGAP00000011659
ENSMUSP00000026134	ENSMGAP00000016358
ENSMUSP00000072894	ENSMGAP00000014449
ENSMUSP00000099018	ENSMGAP00000004587
ENSMUSP00000107503	ENSMGAP00000017419
ENSMUSP00000016383	ENSMGAP00000015681
ENSMUSP00000066403	ENSMGAP00000012213
ENSMUSP00000034239	ENSMGAP00000003265
ENSMUSP00000114968	ENSMGAP00000000775
ENSMUSP00000035216	ENSMGAP00000003011
ENSMUSP00000035328	ENSMGAP00000010765
ENSMUSP00000072334	ENSMGAP00000012574
ENSMUSP00000071619	ENSMGAP00000008918
ENSMUSP00000105000	ENSMGAP00000002093
ENSMUSP00000029170	ENSMGAP00000000511
ENSMUSP00000034091	ENSMGAP00000004442
ENSMUSP00000022701	ENSMGAP00000015916
ENSMUSP00000027777	ENSMGAP00000019530
ENSMUSP00000021550	ENSMGAP00000012539
ENSMUSP00000040853	ENSMGAP00000005435
ENSMUSP00000029574	ENSMGAP00000006945
ENSMUSP00000127566	ENSMGAP00000002197
ENSMUSP00000034650	ENSMGAP00000019699
ENSMUSP00000068374	ENSMGAP00000004549
ENSMUSP00000092223	ENSMGAP00000017863
ENSMUSP00000019405	ENSMGAP00000003563
ENSMUSP00000099599	ENSMGAP00000005606
ENSMUSP00000022727	ENSMGAP00000015805
ENSMUSP00000119939	ENSMGAP00000015714
ENSMUSP00000119872	ENSMGAP00000013543
ENSMUSP00000027800	ENSMGAP00000008204
ENSMUSP00000109151	ENSMGAP00000011335
ENSMUSP00000035031	ENSMGAP00000004282
ENSMUSP00000041110	ENSMGAP00000001129
ENSMUSP00000034030	ENSMGAP00000003716
ENSMUSP00000074518	ENSMGAP00000013198
ENSMUSP00000048229	ENSMGAP00000009573
ENSMUSP00000021347	ENSMGAP00000013680
ENSMUSP00000098893	ENSMGAP00000001625
ENSMUSP00000080280	ENSMGAP00000015554
ENSMUSP00000112539	ENSMGAP00000015156
ENSMUSP00000003152	ENSMGAP00000003648
ENSMUSP00000090613	ENSMGAP00000002649
ENSMUSP00000107297	ENSMGAP00000003990
ENSMUSP00000028758	ENSMGAP00000011725
ENSMUSP00000083892	ENSMGAP00000015633
ENSMUSP00000114852	ENSMGAP00000015235
ENSMUSP00000053553	ENSMGAP00000003294
ENSMUSP00000101129	ENSMGAP00000014296
ENSMUSP00000096214	ENSMGAP00000003528
ENSMUSP00000044034	ENSMGAP00000012584
ENSMUSP00000107804	ENSMGAP00000010532
ENSMUSP00000021030	ENSMGAP00000000672
ENSMUSP00000077138	ENSMGAP00000011839
ENSMUSP00000041671	ENSMGAP00000008310
ENSMUSP00000069444	ENSMGAP00000010161
ENSMUSP00000006544	ENSMGAP00000013133
ENSMUSP00000090617	ENSMGAP00000002279
ENSMUSP00000044418	ENSMGAP00000002325
ENSMUSP00000006235	ENSMGAP00000015037
ENSMUSP00000101620	ENSMGAP00000004002
ENSMUSP00000034911	ENSMGAP00000014720
ENSMUSP00000018313	ENSMGAP00000013230
ENSMUSP00000026156	ENSMGAP00000005107
ENSMUSP00000066256	ENSMGAP00000008323
ENSMUSP00000050592	ENSMGAP00000001619
ENSMUSP00000069488	ENSMGAP00000015593
ENSMUSP00000029766	ENSMGAP00000008039
ENSMUSP00000065254	ENSMGAP00000006878
ENSMUSP00000136503	ENSMGAP00000011855
ENSMUSP00000039313	ENSMGAP00000016063
ENSMUSP00000038166	ENSMGAP00000015292
ENSMUSP00000110965	ENSMGAP00000001036
ENSMUSP00000060225	ENSMGAP00000002527
ENSMUSP00000113270	ENSMGAP00000013031
ENSMUSP00000051830	ENSMGAP00000007590
ENSMUSP00000125749	ENSMGAP00000011708
ENSMUSP00000058954	ENSMGAP00000015210
ENSMUSP00000063795	ENSMGAP00000016936
ENSMUSP00000038514	ENSMGAP00000015750
ENSMUSP00000067085	ENSMGAP00000006631
ENSMUSP00000093460	ENSMGAP00000013867
ENSMUSP00000000910	ENSMGAP00000006700
ENSMUSP00000075526	ENSMGAP00000009153
ENSMUSP00000028511	ENSMGAP00000009971
ENSMUSP00000005406	ENSMGAP00000015345
ENSMUSP00000115873	ENSMGAP00000012125
ENSMUSP00000061493	ENSMGAP00000011827
ENSMUSP00000079107	ENSMGAP00000010593
ENSMUSP00000021514	ENSMGAP00000014351
ENSMUSP00000003035	ENSMGAP00000009112
ENSMUSP00000037136	ENSMGAP00000003197
ENSMUSP00000091532	ENSMGAP00000013437
ENSMUSP00000021052	ENSMGAP00000000409
ENSMUSP00000023759	ENSMGAP00000010988
ENSMUSP00000091301	ENSMGAP00000000904
ENSMUSP00000027688	ENSMGAP00000003356
ENSMUSP00000026902	ENSMGAP00000010665
ENSMUSP00000112930	ENSMGAP00000001935
ENSMUSP00000032732	ENSMGAP00000004733
ENSMUSP00000050995	ENSMGAP00000000345
ENSMUSP00000106013	ENSMGAP00000008113
ENSMUSP00000039966	ENSMGAP00000001833
ENSMUSP00000133356	ENSMGAP00000019484
ENSMUSP00000027186	ENSMGAP00000008083
ENSMUSP00000044482	ENSMGAP00000012291
ENSMUSP00000021410	ENSMGAP00000013157
ENSMUSP00000040977	ENSMGAP00000004114
ENSMUSP00000088176	ENSMGAP00000004499
ENSMUSP00000080881	ENSMGAP00000010002
ENSMUSP00000074066	ENSMGAP00000014518
ENSMUSP00000087608	ENSMGAP00000011278
ENSMUSP00000059330	ENSMGAP00000019266
ENSMUSP00000101412	ENSMGAP00000005072
ENSMUSP00000029730	ENSMGAP00000015132
ENSMUSP00000044361	ENSMGAP00000003271
ENSMUSP00000086366	ENSMGAP00000007168
ENSMUSP00000090710	ENSMGAP00000007025
ENSMUSP00000022709	ENSMGAP00000016490
ENSMUSP00000103742	ENSMGAP00000016666
ENSMUSP00000076219	ENSMGAP00000016759
ENSMUSP00000070751	ENSMGAP00000002843
ENSMUSP00000082793	ENSMGAP00000001636
ENSMUSP00000029876	ENSMGAP00000012493
ENSMUSP00000003754	ENSMGAP00000001307
ENSMUSP00000021770	ENSMGAP00000008022
ENSMUSP00000028533	ENSMGAP00000001122
ENSMUSP00000029450	ENSMGAP00000005806
ENSMUSP00000135040	ENSMGAP00000019273
ENSMUSP00000008957	ENSMGAP00000004318
ENSMUSP00000022057	ENSMGAP00000001399
ENSMUSP00000108455	ENSMGAP00000006260
ENSMUSP00000103983	ENSMGAP00000011660
ENSMUSP00000037808	ENSMGAP00000006137
ENSMUSP00000120414	ENSMGAP00000001172
ENSMUSP00000026548	ENSMGAP00000009622
ENSMUSP00000069456	ENSMGAP00000005153
ENSMUSP00000047616	ENSMGAP00000006602
ENSMUSP00000129964	ENSMGAP00000004653
ENSMUSP00000026900	ENSMGAP00000005637
ENSMUSP00000014691	ENSMGAP00000018229
ENSMUSP00000109140	ENSMGAP00000004778
ENSMUSP00000085906	ENSMGAP00000008512
ENSMUSP00000068790	ENSMGAP00000002472
ENSMUSP00000078047	ENSMGAP00000003338
ENSMUSP00000096877	ENSMGAP00000017600
ENSMUSP00000138433	ENSMGAP00000003901
ENSMUSP00000102047	ENSMGAP00000004412
ENSMUSP00000064943	ENSMGAP00000004420
ENSMUSP00000017945	ENSMGAP00000003634
ENSMUSP00000031167	ENSMGAP00000008741
ENSMUSP00000099494	ENSMGAP00000007191
ENSMUSP00000109877	ENSMGAP00000018965
ENSMUSP00000033427	ENSMGAP00000001504
ENSMUSP00000015449	ENSMGAP00000013258
ENSMUSP00000028854	ENSMGAP00000007288
ENSMUSP00000025356	ENSMGAP00000013178
ENSMUSP00000001319	ENSMGAP00000019100
ENSMUSP00000050716	ENSMGAP00000000635
ENSMUSP00000029476	ENSMGAP00000004610
ENSMUSP00000039568	ENSMGAP00000012653
ENSMUSP00000077628	ENSMGAP00000001832
ENSMUSP00000061410	ENSMGAP00000016476
ENSMUSP00000084196	ENSMGAP00000016918
ENSMUSP00000129615	ENSMGAP00000003350
ENSMUSP00000048234	ENSMGAP00000014739
ENSMUSP00000046512	ENSMGAP00000001001
ENSMUSP00000022744	ENSMGAP00000003033
ENSMUSP00000050001	ENSMGAP00000005794
ENSMUSP00000085650	ENSMGAP00000014674
ENSMUSP00000023065	ENSMGAP00000013101
ENSMUSP00000078490	ENSMGAP00000012489
ENSMUSP00000029435	ENSMGAP00000016613
ENSMUSP00000100053	ENSMGAP00000017446
ENSMUSP00000138290	ENSMGAP00000011508
ENSMUSP00000089388	ENSMGAP00000008285
ENSMUSP00000021641	ENSMGAP00000016540
ENSMUSP00000104785	ENSMGAP00000016502
ENSMUSP00000102904	ENSMGAP00000000765
ENSMUSP00000031029	ENSMGAP00000014890
ENSMUSP00000060143	ENSMGAP00000002153
ENSMUSP00000062734	ENSMGAP00000016778
ENSMUSP00000129315	ENSMGAP00000013750
ENSMUSP00000099609	ENSMGAP00000001256
ENSMUSP00000005188	ENSMGAP00000003167
ENSMUSP00000083490	ENSMGAP00000005164
ENSMUSP00000038562	ENSMGAP00000016931
ENSMUSP00000015877	ENSMGAP00000009162
ENSMUSP00000079722	ENSMGAP00000003427
ENSMUSP00000108083	ENSMGAP00000015539
ENSMUSP00000031359	ENSMGAP00000010191
ENSMUSP00000071191	ENSMGAP00000015545
ENSMUSP00000047571	ENSMGAP00000011972
ENSMUSP00000069872	ENSMGAP00000011984
ENSMUSP00000053086	ENSMGAP00000016564
ENSMUSP00000125912	ENSMGAP00000005117
ENSMUSP00000138379	ENSMGAP00000003808
ENSMUSP00000138400	ENSMGAP00000002286
ENSMUSP00000041902	ENSMGAP00000002012
ENSMUSP00000011262	ENSMGAP00000000216
ENSMUSP00000126405	ENSMGAP00000016127
ENSMUSP00000124354	ENSMGAP00000008139
ENSMUSP00000043713	ENSMGAP00000006508
ENSMUSP00000061546	ENSMGAP00000007929
ENSMUSP00000096203	ENSMGAP00000006078
ENSMUSP00000127751	ENSMGAP00000018575
ENSMUSP00000022881	ENSMGAP00000005641
ENSMUSP00000095300	ENSMGAP00000012850
ENSMUSP00000075916	ENSMGAP00000004782
ENSMUSP00000022164	ENSMGAP00000001442
ENSMUSP00000075140	ENSMGAP00000004252
ENSMUSP00000113881	ENSMGAP00000006327
ENSMUSP00000128056	ENSMGAP00000011881
ENSMUSP00000035083	ENSMGAP00000012510
ENSMUSP00000073004	ENSMGAP00000010204
ENSMUSP00000028814	ENSMGAP00000000093
ENSMUSP00000031317	ENSMGAP00000010590
ENSMUSP00000112717	ENSMGAP00000018685
ENSMUSP00000025050	ENSMGAP00000002415
ENSMUSP00000102034	ENSMGAP00000011255
ENSMUSP00000095174	ENSMGAP00000006510
ENSMUSP00000053176	ENSMGAP00000006578
ENSMUSP00000073541	ENSMGAP00000001982
ENSMUSP00000005003	ENSMGAP00000008387
ENSMUSP00000042803	ENSMGAP00000012220
ENSMUSP00000118729	ENSMGAP00000005685
ENSMUSP00000033326	ENSMGAP00000006184
ENSMUSP00000038754	ENSMGAP00000013994
ENSMUSP00000004943	ENSMGAP00000013824
ENSMUSP00000107530	ENSMGAP00000010385
ENSMUSP00000074771	ENSMGAP00000002868
ENSMUSP00000117040	ENSMGAP00000013155
ENSMUSP00000052144	ENSMGAP00000009678
ENSMUSP00000117533	ENSMGAP00000011197
ENSMUSP00000109630	ENSMGAP00000009660
ENSMUSP00000086167	ENSMGAP00000004253
ENSMUSP00000033218	ENSMGAP00000010772
ENSMUSP00000060394	ENSMGAP00000015389
ENSMUSP00000030606	ENSMGAP00000005912
ENSMUSP00000132646	ENSMGAP00000016463
ENSMUSP00000033927	ENSMGAP00000009389
ENSMUSP00000042796	ENSMGAP00000010408
ENSMUSP00000076844	ENSMGAP00000002490
ENSMUSP00000129811	ENSMGAP00000015652
ENSMUSP00000019994	ENSMGAP00000014301
ENSMUSP00000023494	ENSMGAP00000019398
ENSMUSP00000027687	ENSMGAP00000005234
ENSMUSP00000019379	ENSMGAP00000013415
ENSMUSP00000037447	ENSMGAP00000002486
ENSMUSP00000037821	ENSMGAP00000006476
ENSMUSP00000105657	ENSMGAP00000018764
ENSMUSP00000085022	ENSMGAP00000012465
ENSMUSP00000073591	ENSMGAP00000008856
ENSMUSP00000092380	ENSMGAP00000013100
ENSMUSP00000059138	ENSMGAP00000004094
ENSMUSP00000019734	ENSMGAP00000000982
ENSMUSP00000028403	ENSMGAP00000010472
ENSMUSP00000130680	ENSMGAP00000004784
ENSMUSP00000097656	ENSMGAP00000013355
ENSMUSP00000135853	ENSMGAP00000014269
ENSMUSP00000060941	ENSMGAP00000003114
ENSMUSP00000112801	ENSMGAP00000018957
ENSMUSP00000113147	ENSMGAP00000004127
ENSMUSP00000064516	ENSMGAP00000015493
ENSMUSP00000052146	ENSMGAP00000012977
ENSMUSP00000109612	ENSMGAP00000003886
ENSMUSP00000022993	ENSMGAP00000013259
ENSMUSP00000117052	ENSMGAP00000002770
ENSMUSP00000120015	ENSMGAP00000018043
ENSMUSP00000077103	ENSMGAP00000014695
ENSMUSP00000105923	ENSMGAP00000012211
ENSMUSP00000056121	ENSMGAP00000006581
ENSMUSP00000109036	ENSMGAP00000004463
ENSMUSP00000126338	ENSMGAP00000012779
ENSMUSP00000107677	ENSMGAP00000016297
ENSMUSP00000041874	ENSMGAP00000013113
ENSMUSP00000046441	ENSMGAP00000004473
ENSMUSP00000098096	ENSMGAP00000013791
ENSMUSP00000108126	ENSMGAP00000017947
ENSMUSP00000022704	ENSMGAP00000015915
ENSMUSP00000033591	ENSMGAP00000001173
ENSMUSP00000027425	ENSMGAP00000003920
ENSMUSP00000031556	ENSMGAP00000010235
ENSMUSP00000069764	ENSMGAP00000004730
ENSMUSP00000052619	ENSMGAP00000009686
ENSMUSP00000069182	ENSMGAP00000016376
ENSMUSP00000090886	ENSMGAP00000002797
ENSMUSP00000026241	ENSMGAP00000016276
ENSMUSP00000020507	ENSMGAP00000001050
ENSMUSP00000105413	ENSMGAP00000007747
ENSMUSP00000095260	ENSMGAP00000011051
ENSMUSP00000117384	ENSMGAP00000014901
ENSMUSP00000023072	ENSMGAP00000014586
ENSMUSP00000131443	ENSMGAP00000014588
ENSMUSP00000059463	ENSMGAP00000019724
ENSMUSP00000059210	ENSMGAP00000016396
ENSMUSP00000136866	ENSMGAP00000016112
ENSMUSP00000019931	ENSMGAP00000019290
ENSMUSP00000106441	ENSMGAP00000011616
ENSMUSP00000070906	ENSMGAP00000006399
ENSMUSP00000010974	ENSMGAP00000013078
ENSMUSP00000054420	ENSMGAP00000012813
ENSMUSP00000050014	ENSMGAP00000002909
ENSMUSP00000037238	ENSMGAP00000005035
ENSMUSP00000031347	ENSMGAP00000002697
ENSMUSP00000127094	ENSMGAP00000003461
ENSMUSP00000021204	ENSMGAP00000007034
ENSMUSP00000020174	ENSMGAP00000013865
ENSMUSP00000002298	ENSMGAP00000004858
ENSMUSP00000117908	ENSMGAP00000003080
ENSMUSP00000053178	ENSMGAP00000013836
ENSMUSP00000033136	ENSMGAP00000011907
ENSMUSP00000044725	ENSMGAP00000001650
ENSMUSP00000049112	ENSMGAP00000005225
ENSMUSP00000136621	ENSMGAP00000015186
ENSMUSP00000037586	ENSMGAP00000012646
ENSMUSP00000069209	ENSMGAP00000019725
ENSMUSP00000062109	ENSMGAP00000009544
ENSMUSP00000019006	ENSMGAP00000009555
ENSMUSP00000109734	ENSMGAP00000013382
ENSMUSP00000062702	ENSMGAP00000004401
ENSMUSP00000110751	ENSMGAP00000008088
ENSMUSP00000101648	ENSMGAP00000009424
ENSMUSP00000023707	ENSMGAP00000015369
ENSMUSP00000098768	ENSMGAP00000013135
ENSMUSP00000053056	ENSMGAP00000002489
ENSMUSP00000026409	ENSMGAP00000007490
ENSMUSP00000056245	ENSMGAP00000012357
ENSMUSP00000058204	ENSMGAP00000013257
ENSMUSP00000100922	ENSMGAP00000011780
ENSMUSP00000021822	ENSMGAP00000004285
ENSMUSP00000120568	ENSMGAP00000009661
ENSMUSP00000030296	ENSMGAP00000019716
ENSMUSP00000049212	ENSMGAP00000010537
ENSMUSP00000057116	ENSMGAP00000008184
ENSMUSP00000054053	ENSMGAP00000016877
ENSMUSP00000068890	ENSMGAP00000011418
ENSMUSP00000086542	ENSMGAP00000007108
ENSMUSP00000029907	ENSMGAP00000011506
ENSMUSP00000077995	ENSMGAP00000008611
ENSMUSP00000019469	ENSMGAP00000004012
ENSMUSP00000005364	ENSMGAP00000011037
ENSMUSP00000033828	ENSMGAP00000015731
ENSMUSP00000088320	ENSMGAP00000010146
ENSMUSP00000019268	ENSMGAP00000011209
ENSMUSP00000123201	ENSMGAP00000002384
ENSMUSP00000037702	ENSMGAP00000006388
ENSMUSP00000137650	ENSMGAP00000013507
ENSMUSP00000061221	ENSMGAP00000001221
ENSMUSP00000028105	ENSMGAP00000008028
ENSMUSP00000113680	ENSMGAP00000004758
ENSMUSP00000041242	ENSMGAP00000012193
ENSMUSP00000064422	ENSMGAP00000014974
ENSMUSP00000025404	ENSMGAP00000009078
ENSMUSP00000129072	ENSMGAP00000003297
ENSMUSP00000122072	ENSMGAP00000003868
ENSMUSP00000095253	ENSMGAP00000002898
ENSMUSP00000047518	ENSMGAP00000001000
ENSMUSP00000004473	ENSMGAP00000013828
ENSMUSP00000002180	ENSMGAP00000019559
ENSMUSP00000122507	ENSMGAP00000011411
ENSMUSP00000060907	ENSMGAP00000004636
ENSMUSP00000020153	ENSMGAP00000013793
ENSMUSP00000091374	ENSMGAP00000002635
ENSMUSP00000052717	ENSMGAP00000000676
ENSMUSP00000095966	ENSMGAP00000000248
ENSMUSP00000000895	ENSMGAP00000001945
ENSMUSP00000115822	ENSMGAP00000000851
ENSMUSP00000028135	ENSMGAP00000002626
ENSMUSP00000009358	ENSMGAP00000006953
ENSMUSP00000025010	ENSMGAP00000009083
ENSMUSP00000131409	ENSMGAP00000001249
ENSMUSP00000051151	ENSMGAP00000003009
ENSMUSP00000045222	ENSMGAP00000016238
ENSMUSP00000106978	ENSMGAP00000001474
ENSMUSP00000120649	ENSMGAP00000009890
ENSMUSP00000130571	ENSMGAP00000008691
ENSMUSP00000041941	ENSMGAP00000004228
ENSMUSP00000077273	ENSMGAP00000011635
ENSMUSP00000031291	ENSMGAP00000007027
ENSMUSP00000109907	ENSMGAP00000005405
ENSMUSP00000043074	ENSMGAP00000004435
ENSMUSP00000023826	ENSMGAP00000002004
ENSMUSP00000060194	ENSMGAP00000009512
ENSMUSP00000051481	ENSMGAP00000003264
ENSMUSP00000105312	ENSMGAP00000013127
ENSMUSP00000119774	ENSMGAP00000015215
ENSMUSP00000025936	ENSMGAP00000011344
ENSMUSP00000047992	ENSMGAP00000015043
ENSMUSP00000032977	ENSMGAP00000016256
ENSMUSP00000108499	ENSMGAP00000006532
ENSMUSP00000029049	ENSMGAP00000012242
ENSMUSP00000124027	ENSMGAP00000001847
ENSMUSP00000063879	ENSMGAP00000001321
ENSMUSP00000004913	ENSMGAP00000013417
ENSMUSP00000027643	ENSMGAP00000005790
ENSMUSP00000030384	ENSMGAP00000000277
ENSMUSP00000053869	ENSMGAP00000016473
ENSMUSP00000085960	ENSMGAP00000016891
ENSMUSP00000029665	ENSMGAP00000005859
ENSMUSP00000086342	ENSMGAP00000007809
ENSMUSP00000086347	ENSMGAP00000007801
ENSMUSP00000105379	ENSMGAP00000007857
ENSMUSP00000034881	ENSMGAP00000014583
ENSMUSP00000050684	ENSMGAP00000008656
ENSMUSP00000018521	ENSMGAP00000008395
ENSMUSP00000020821	ENSMGAP00000007524
ENSMUSP00000048285	ENSMGAP00000011959
ENSMUSP00000105248	ENSMGAP00000001408
ENSMUSP00000098687	ENSMGAP00000012578
ENSMUSP00000136914	ENSMGAP00000000544
ENSMUSP00000137400	ENSMGAP00000001535
ENSMUSP00000026445	ENSMGAP00000006491
ENSMUSP00000031565	ENSMGAP00000003657
ENSMUSP00000081132	ENSMGAP00000000773
ENSMUSP00000125761	ENSMGAP00000000784
ENSMUSP00000027639	ENSMGAP00000012979
ENSMUSP00000037328	ENSMGAP00000009715
ENSMUSP00000049236	ENSMGAP00000006722
ENSMUSP00000096705	ENSMGAP00000002548
ENSMUSP00000071130	ENSMGAP00000015999
ENSMUSP00000099833	ENSMGAP00000007341
ENSMUSP00000130827	ENSMGAP00000018087
ENSMUSP00000023434	ENSMGAP00000015192
ENSMUSP00000025521	ENSMGAP00000006902
ENSMUSP00000059212	ENSMGAP00000015128
ENSMUSP00000074878	ENSMGAP00000015976
ENSMUSP00000022529	ENSMGAP00000005656
ENSMUSP00000001185	ENSMGAP00000011304
ENSMUSP00000048238	ENSMGAP00000000995
ENSMUSP00000067181	ENSMGAP00000006295
ENSMUSP00000028129	ENSMGAP00000008990
ENSMUSP00000049103	ENSMGAP00000006651
ENSMUSP00000065613	ENSMGAP00000019034
ENSMUSP00000084039	ENSMGAP00000014090
ENSMUSP00000039394	ENSMGAP00000005605
ENSMUSP00000037137	ENSMGAP00000003181
ENSMUSP00000113097	ENSMGAP00000004139
ENSMUSP00000039699	ENSMGAP00000008881
ENSMUSP00000026590	ENSMGAP00000009002
ENSMUSP00000026890	ENSMGAP00000012207
ENSMUSP00000009018	ENSMGAP00000006713
ENSMUSP00000022311	ENSMGAP00000011591
ENSMUSP00000052872	ENSMGAP00000005011
ENSMUSP00000031692	ENSMGAP00000000575
ENSMUSP00000099605	ENSMGAP00000005830
ENSMUSP00000042642	ENSMGAP00000013718
ENSMUSP00000020185	ENSMGAP00000013719
ENSMUSP00000112138	ENSMGAP00000012080
ENSMUSP00000028727	ENSMGAP00000006293
ENSMUSP00000044288	ENSMGAP00000000410
ENSMUSP00000099864	ENSMGAP00000008763
ENSMUSP00000042266	ENSMGAP00000012535
ENSMUSP00000025019	ENSMGAP00000009108
ENSMUSP00000032344	ENSMGAP00000012386
ENSMUSP00000135556	ENSMGAP00000001567
ENSMUSP00000008462	ENSMGAP00000017383
ENSMUSP00000118125	ENSMGAP00000013039
ENSMUSP00000041361	ENSMGAP00000006635
ENSMUSP00000105272	ENSMGAP00000006620
ENSMUSP00000025236	ENSMGAP00000008996
ENSMUSP00000074872	ENSMGAP00000008227
ENSMUSP00000033418	ENSMGAP00000002618
ENSMUSP00000033646	ENSMGAP00000002168
ENSMUSP00000129781	ENSMGAP00000010352
ENSMUSP00000128318	ENSMGAP00000008686
ENSMUSP00000107579	ENSMGAP00000010578
ENSMUSP00000134672	ENSMGAP00000013108
ENSMUSP00000107415	ENSMGAP00000009396
ENSMUSP00000047284	ENSMGAP00000019583
ENSMUSP00000029548	ENSMGAP00000013830
ENSMUSP00000038610	ENSMGAP00000005176
ENSMUSP00000042808	ENSMGAP00000009111
ENSMUSP00000090227	ENSMGAP00000014186
ENSMUSP00000037629	ENSMGAP00000005922
ENSMUSP00000024944	ENSMGAP00000010607
ENSMUSP00000029570	ENSMGAP00000007157
ENSMUSP00000002699	ENSMGAP00000009365
[truncated: 6,229 more rows]
