# Supplementary material for: Reconstruction of proto-vertebrate, proto-cyclostome and proto-gnathostome genomes provides new insights into early vertebrate evolution
Source: Nat Commun. 2021 Jul 23;12:4489. doi: 10.1038/s41467-021-24573-z (PMC8302630; doi:10.1038/s41467-021-24573-z)
Supplement: Supplementary file 4 — Supplementary Data 1 [file 41467_2021_24573_MOESM4_ESM.zip › SuppData1/orthologs/MOUSE-MONDO.txt]

ENSMUSP00000034074	ENSMODP00000016222
ENSMUSP00000037172	ENSMODP00000022186
ENSMUSP00000127603	ENSMODP00000018180
ENSMUSP00000040217	ENSMODP00000021006
ENSMUSP00000025288	ENSMODP00000012374
ENSMUSP00000105282	ENSMODP00000016247
ENSMUSP00000018989	ENSMODP00000023878
ENSMUSP00000018466	ENSMODP00000020244
ENSMUSP00000014505	ENSMODP00000028608
ENSMUSP00000028763	ENSMODP00000000113
ENSMUSP00000002677	ENSMODP00000031323
ENSMUSP00000035203	ENSMODP00000015454
ENSMUSP00000111103	ENSMODP00000019742
ENSMUSP00000032264	ENSMODP00000022766
ENSMUSP00000029128	ENSMODP00000003267
ENSMUSP00000050314	ENSMODP00000022045
ENSMUSP00000097060	ENSMODP00000022029
ENSMUSP00000015484	ENSMODP00000026393
ENSMUSP00000024565	ENSMODP00000010124
ENSMUSP00000032781	ENSMODP00000003331
ENSMUSP00000045511	ENSMODP00000001568
ENSMUSP00000075235	ENSMODP00000020576
ENSMUSP00000024829	ENSMODP00000026284
ENSMUSP00000124647	ENSMODP00000016589
ENSMUSP00000035246	ENSMODP00000028394
ENSMUSP00000069495	ENSMODP00000000677
ENSMUSP00000113675	ENSMODP00000023901
ENSMUSP00000034840	ENSMODP00000036724
ENSMUSP00000110574	ENSMODP00000020923
ENSMUSP00000124963	ENSMODP00000025995
ENSMUSP00000073268	ENSMODP00000020567
ENSMUSP00000082710	ENSMODP00000003305
ENSMUSP00000021706	ENSMODP00000016701
ENSMUSP00000130759	ENSMODP00000030326
ENSMUSP00000028311	ENSMODP00000021625
ENSMUSP00000004949	ENSMODP00000024756
ENSMUSP00000017530	ENSMODP00000024090
ENSMUSP00000069259	ENSMODP00000028954
ENSMUSP00000096248	ENSMODP00000034686
ENSMUSP00000005064	ENSMODP00000000916
ENSMUSP00000124863	ENSMODP00000001331
ENSMUSP00000105409	ENSMODP00000020102
ENSMUSP00000079306	ENSMODP00000005916
ENSMUSP00000007248	ENSMODP00000004149
ENSMUSP00000097747	ENSMODP00000024667
ENSMUSP00000027961	ENSMODP00000021116
ENSMUSP00000025217	ENSMODP00000015137
ENSMUSP00000124394	ENSMODP00000010650
ENSMUSP00000070606	ENSMODP00000011243
ENSMUSP00000108660	ENSMODP00000024507
ENSMUSP00000090790	ENSMODP00000006081
ENSMUSP00000104363	ENSMODP00000017560
ENSMUSP00000062535	ENSMODP00000037659
ENSMUSP00000088642	ENSMODP00000026600
ENSMUSP00000059272	ENSMODP00000026601
ENSMUSP00000044730	ENSMODP00000035510
ENSMUSP00000051353	ENSMODP00000035512
ENSMUSP00000082115	ENSMODP00000035509
ENSMUSP00000042715	ENSMODP00000037658
ENSMUSP00000114020	ENSMODP00000000679
ENSMUSP00000084462	ENSMODP00000025796
ENSMUSP00000020679	ENSMODP00000010442
ENSMUSP00000099608	ENSMODP00000016379
ENSMUSP00000038922	ENSMODP00000008107
ENSMUSP00000086017	ENSMODP00000022950
ENSMUSP00000089212	ENSMODP00000010998
ENSMUSP00000019516	ENSMODP00000011474
ENSMUSP00000047308	ENSMODP00000010914
ENSMUSP00000015858	ENSMODP00000023478
ENSMUSP00000069238	ENSMODP00000015235
ENSMUSP00000028426	ENSMODP00000041284
ENSMUSP00000120598	ENSMODP00000004541
ENSMUSP00000064556	ENSMODP00000003832
ENSMUSP00000021682	ENSMODP00000006867
ENSMUSP00000059666	ENSMODP00000000179
ENSMUSP00000108629	ENSMODP00000014712
ENSMUSP00000020624	ENSMODP00000004891
ENSMUSP00000101004	ENSMODP00000006523
ENSMUSP00000031841	ENSMODP00000000959
ENSMUSP00000099733	ENSMODP00000012028
ENSMUSP00000026703	ENSMODP00000026239
ENSMUSP00000103815	ENSMODP00000029754
ENSMUSP00000003509	ENSMODP00000012160
ENSMUSP00000074764	ENSMODP00000004041
ENSMUSP00000032421	ENSMODP00000022102
ENSMUSP00000025477	ENSMODP00000025585
ENSMUSP00000026896	ENSMODP00000016495
ENSMUSP00000043477	ENSMODP00000024060
ENSMUSP00000100012	ENSMODP00000014171
ENSMUSP00000099434	ENSMODP00000003492
ENSMUSP00000015003	ENSMODP00000007623
ENSMUSP00000050496	ENSMODP00000013412
ENSMUSP00000048260	ENSMODP00000016741
ENSMUSP00000020339	ENSMODP00000037068
ENSMUSP00000036487	ENSMODP00000015720
ENSMUSP00000085900	ENSMODP00000036453
ENSMUSP00000093089	ENSMODP00000028839
ENSMUSP00000049346	ENSMODP00000024298
ENSMUSP00000113708	ENSMODP00000011108
ENSMUSP00000080579	ENSMODP00000013611
ENSMUSP00000105240	ENSMODP00000002121
ENSMUSP00000125718	ENSMODP00000034167
ENSMUSP00000073803	ENSMODP00000019696
ENSMUSP00000028349	ENSMODP00000021361
ENSMUSP00000002989	ENSMODP00000014344
ENSMUSP00000044578	ENSMODP00000016010
ENSMUSP00000102710	ENSMODP00000023381
ENSMUSP00000032500	ENSMODP00000022856
ENSMUSP00000102177	ENSMODP00000029105
ENSMUSP00000032715	ENSMODP00000011376
ENSMUSP00000036674	ENSMODP00000020886
ENSMUSP00000090884	ENSMODP00000008745
ENSMUSP00000042867	ENSMODP00000013331
ENSMUSP00000104411	ENSMODP00000017273
ENSMUSP00000018630	ENSMODP00000013863
ENSMUSP00000006718	ENSMODP00000036044
ENSMUSP00000106861	ENSMODP00000012564
ENSMUSP00000001384	ENSMODP00000008288
ENSMUSP00000003808	ENSMODP00000032324
ENSMUSP00000024049	ENSMODP00000013900
ENSMUSP00000018382	ENSMODP00000017320
ENSMUSP00000039653	ENSMODP00000015229
ENSMUSP00000128621	ENSMODP00000002540
ENSMUSP00000031278	ENSMODP00000025996
ENSMUSP00000037654	ENSMODP00000026913
ENSMUSP00000105486	ENSMODP00000016389
ENSMUSP00000094528	ENSMODP00000000402
ENSMUSP00000093960	ENSMODP00000009650
ENSMUSP00000065643	ENSMODP00000003858
ENSMUSP00000086409	ENSMODP00000009150
ENSMUSP00000033386	ENSMODP00000004985
ENSMUSP00000058000	ENSMODP00000008907
ENSMUSP00000063021	ENSMODP00000004977
ENSMUSP00000022707	ENSMODP00000011765
ENSMUSP00000064131	ENSMODP00000019074
ENSMUSP00000033450	ENSMODP00000019101
ENSMUSP00000124459	ENSMODP00000005435
ENSMUSP00000047199	ENSMODP00000016852
ENSMUSP00000038015	ENSMODP00000000500
ENSMUSP00000088670	ENSMODP00000012769
ENSMUSP00000071627	ENSMODP00000018745
ENSMUSP00000043250	ENSMODP00000026029
ENSMUSP00000119993	ENSMODP00000024292
ENSMUSP00000068629	ENSMODP00000003122
ENSMUSP00000048978	ENSMODP00000013464
ENSMUSP00000067752	ENSMODP00000008628
ENSMUSP00000030306	ENSMODP00000004044
ENSMUSP00000034427	ENSMODP00000002679
ENSMUSP00000064775	ENSMODP00000007893
ENSMUSP00000103028	ENSMODP00000021412
ENSMUSP00000095964	ENSMODP00000006018
ENSMUSP00000115260	ENSMODP00000023606
ENSMUSP00000075089	ENSMODP00000004519
ENSMUSP00000126897	ENSMODP00000039634
ENSMUSP00000074533	ENSMODP00000004963
ENSMUSP00000044432	ENSMODP00000007067
ENSMUSP00000104459	ENSMODP00000021169
ENSMUSP00000106905	ENSMODP00000024799
ENSMUSP00000089513	ENSMODP00000016775
ENSMUSP00000109098	ENSMODP00000015165
ENSMUSP00000037532	ENSMODP00000005386
ENSMUSP00000041622	ENSMODP00000007425
ENSMUSP00000047923	ENSMODP00000005390
ENSMUSP00000019199	ENSMODP00000013628
ENSMUSP00000004968	ENSMODP00000006172
ENSMUSP00000125373	ENSMODP00000026554
ENSMUSP00000007216	ENSMODP00000004039
ENSMUSP00000019662	ENSMODP00000005255
ENSMUSP00000117346	ENSMODP00000000790
ENSMUSP00000128446	ENSMODP00000012861
ENSMUSP00000003117	ENSMODP00000031750
ENSMUSP00000109886	ENSMODP00000020405
ENSMUSP00000030763	ENSMODP00000013151
ENSMUSP00000033380	ENSMODP00000013497
ENSMUSP00000027697	ENSMODP00000002193
ENSMUSP00000030814	ENSMODP00000005016
ENSMUSP00000033918	ENSMODP00000004613
ENSMUSP00000033755	ENSMODP00000021509
ENSMUSP00000033756	ENSMODP00000021545
ENSMUSP00000046476	ENSMODP00000023068
ENSMUSP00000027538	ENSMODP00000002877
ENSMUSP00000033549	ENSMODP00000008929
ENSMUSP00000035250	ENSMODP00000009518
ENSMUSP00000021268	ENSMODP00000009560
ENSMUSP00000026795	ENSMODP00000013499
ENSMUSP00000033341	ENSMODP00000034760
ENSMUSP00000001562	ENSMODP00000022870
ENSMUSP00000103391	ENSMODP00000017133
ENSMUSP00000049070	ENSMODP00000031383
ENSMUSP00000049248	ENSMODP00000009533
ENSMUSP00000082895	ENSMODP00000027887
ENSMUSP00000080832	ENSMODP00000006876
ENSMUSP00000033501	ENSMODP00000012731
ENSMUSP00000102770	ENSMODP00000032765
ENSMUSP00000133245	ENSMODP00000017923
ENSMUSP00000021046	ENSMODP00000012407
ENSMUSP00000055535	ENSMODP00000012104
ENSMUSP00000021062	ENSMODP00000004582
ENSMUSP00000057595	ENSMODP00000002826
ENSMUSP00000032539	ENSMODP00000041023
ENSMUSP00000029541	ENSMODP00000021647
ENSMUSP00000078971	ENSMODP00000007382
ENSMUSP00000034267	ENSMODP00000005455
ENSMUSP00000079864	ENSMODP00000004284
ENSMUSP00000138944	ENSMODP00000020969
ENSMUSP00000107850	ENSMODP00000006113
ENSMUSP00000028328	ENSMODP00000021538
ENSMUSP00000110022	ENSMODP00000021495
ENSMUSP00000036830	ENSMODP00000019075
ENSMUSP00000002809	ENSMODP00000012345
ENSMUSP00000031795	ENSMODP00000026928
ENSMUSP00000001595	ENSMODP00000018395
ENSMUSP00000072472	ENSMODP00000013451
ENSMUSP00000077919	ENSMODP00000013531
ENSMUSP00000099692	ENSMODP00000002515
ENSMUSP00000027377	ENSMODP00000019396
ENSMUSP00000020702	ENSMODP00000011895
ENSMUSP00000020704	ENSMODP00000033297
ENSMUSP00000046610	ENSMODP00000019398
ENSMUSP00000017637	ENSMODP00000016469
ENSMUSP00000023601	ENSMODP00000016648
ENSMUSP00000084091	ENSMODP00000003179
ENSMUSP00000092654	ENSMODP00000007000
ENSMUSP00000036227	ENSMODP00000024699
ENSMUSP00000042410	ENSMODP00000003320
ENSMUSP00000101500	ENSMODP00000017619
ENSMUSP00000005952	ENSMODP00000021986
ENSMUSP00000058045	ENSMODP00000024346
ENSMUSP00000101768	ENSMODP00000022203
ENSMUSP00000010605	ENSMODP00000001020
ENSMUSP00000126137	ENSMODP00000025425
ENSMUSP00000022746	ENSMODP00000025415
ENSMUSP00000138230	ENSMODP00000039684
ENSMUSP00000026093	ENSMODP00000024177
ENSMUSP00000074864	ENSMODP00000006059
ENSMUSP00000002880	ENSMODP00000032132
ENSMUSP00000042466	ENSMODP00000022238
ENSMUSP00000047278	ENSMODP00000013827
ENSMUSP00000107444	ENSMODP00000013818
ENSMUSP00000064462	ENSMODP00000022239
ENSMUSP00000098548	ENSMODP00000006713
ENSMUSP00000105212	ENSMODP00000025150
ENSMUSP00000041897	ENSMODP00000000370
ENSMUSP00000043085	ENSMODP00000018131
ENSMUSP00000104533	ENSMODP00000017612
ENSMUSP00000046585	ENSMODP00000012865
ENSMUSP00000034822	ENSMODP00000014616
ENSMUSP00000107347	ENSMODP00000013397
ENSMUSP00000053238	ENSMODP00000015857
ENSMUSP00000093141	ENSMODP00000020847
ENSMUSP00000030041	ENSMODP00000004951
ENSMUSP00000021689	ENSMODP00000031789
ENSMUSP00000077781	ENSMODP00000035173
ENSMUSP00000090987	ENSMODP00000028502
ENSMUSP00000020779	ENSMODP00000018421
ENSMUSP00000050497	ENSMODP00000018444
ENSMUSP00000099466	ENSMODP00000018431
ENSMUSP00000121309	ENSMODP00000038839
ENSMUSP00000027226	ENSMODP00000023326
ENSMUSP00000022954	ENSMODP00000001162
ENSMUSP00000095025	ENSMODP00000007984
ENSMUSP00000081455	ENSMODP00000013862
ENSMUSP00000006424	ENSMODP00000023828
ENSMUSP00000003438	ENSMODP00000005633
ENSMUSP00000030477	ENSMODP00000002353
ENSMUSP00000061390	ENSMODP00000020662
ENSMUSP00000020692	ENSMODP00000001296
ENSMUSP00000110074	ENSMODP00000018114
ENSMUSP00000023726	ENSMODP00000026437
ENSMUSP00000124473	ENSMODP00000003778
ENSMUSP00000037576	ENSMODP00000023397
ENSMUSP00000050730	ENSMODP00000003368
ENSMUSP00000002518	ENSMODP00000023888
ENSMUSP00000124131	ENSMODP00000034629
ENSMUSP00000001824	ENSMODP00000003237
ENSMUSP00000128674	ENSMODP00000004030
ENSMUSP00000044231	ENSMODP00000012753
ENSMUSP00000031729	ENSMODP00000005649
ENSMUSP00000031691	ENSMODP00000019189
ENSMUSP00000031690	ENSMODP00000019192
ENSMUSP00000010191	ENSMODP00000015197
ENSMUSP00000042667	ENSMODP00000015236
ENSMUSP00000032376	ENSMODP00000005729
ENSMUSP00000032093	ENSMODP00000003767
ENSMUSP00000104878	ENSMODP00000011064
ENSMUSP00000110955	ENSMODP00000023136
ENSMUSP00000063380	ENSMODP00000001454
ENSMUSP00000122915	ENSMODP00000029199
ENSMUSP00000030376	ENSMODP00000021931
ENSMUSP00000025682	ENSMODP00000020674
ENSMUSP00000025685	ENSMODP00000020631
ENSMUSP00000053270	ENSMODP00000024509
ENSMUSP00000036150	ENSMODP00000010755
ENSMUSP00000059026	ENSMODP00000010746
ENSMUSP00000125871	ENSMODP00000000909
ENSMUSP00000135677	ENSMODP00000000902
ENSMUSP00000079926	ENSMODP00000019865
ENSMUSP00000022217	ENSMODP00000024234
ENSMUSP00000021714	ENSMODP00000016933
ENSMUSP00000036721	ENSMODP00000000835
ENSMUSP00000132008	ENSMODP00000013547
ENSMUSP00000106963	ENSMODP00000024821
ENSMUSP00000085872	ENSMODP00000021392
ENSMUSP00000112934	ENSMODP00000001044
ENSMUSP00000086730	ENSMODP00000034172
ENSMUSP00000021467	ENSMODP00000016401
ENSMUSP00000113851	ENSMODP00000026088
ENSMUSP00000041173	ENSMODP00000002302
ENSMUSP00000042317	ENSMODP00000017574
ENSMUSP00000032815	ENSMODP00000016796
ENSMUSP00000024742	ENSMODP00000023618
ENSMUSP00000021004	ENSMODP00000017858
ENSMUSP00000111151	ENSMODP00000012397
ENSMUSP00000105350	ENSMODP00000003704
ENSMUSP00000037324	ENSMODP00000003835
ENSMUSP00000041294	ENSMODP00000002775
ENSMUSP00000020008	ENSMODP00000022195
ENSMUSP00000007257	ENSMODP00000019036
ENSMUSP00000109904	ENSMODP00000021585
ENSMUSP00000058308	ENSMODP00000010717
ENSMUSP00000029780	ENSMODP00000005193
ENSMUSP00000099947	ENSMODP00000006815
ENSMUSP00000126340	ENSMODP00000033334
ENSMUSP00000122855	ENSMODP00000007124
ENSMUSP00000108717	ENSMODP00000009331
ENSMUSP00000026886	ENSMODP00000020830
ENSMUSP00000090277	ENSMODP00000006054
ENSMUSP00000041790	ENSMODP00000007035
ENSMUSP00000058730	ENSMODP00000008417
ENSMUSP00000137517	ENSMODP00000015774
ENSMUSP00000028071	ENSMODP00000011325
ENSMUSP00000104311	ENSMODP00000009929
ENSMUSP00000031750	ENSMODP00000002001
ENSMUSP00000066894	ENSMODP00000013128
ENSMUSP00000030898	ENSMODP00000026470
ENSMUSP00000078281	ENSMODP00000019748
ENSMUSP00000045432	ENSMODP00000003420
ENSMUSP00000073246	ENSMODP00000016685
ENSMUSP00000092735	ENSMODP00000021636
ENSMUSP00000126313	ENSMODP00000019237
ENSMUSP00000005600	ENSMODP00000015089
ENSMUSP00000051107	ENSMODP00000002032
ENSMUSP00000116057	ENSMODP00000022209
ENSMUSP00000121212	ENSMODP00000038261
ENSMUSP00000039600	ENSMODP00000023864
ENSMUSP00000062239	ENSMODP00000024626
ENSMUSP00000056364	ENSMODP00000039119
ENSMUSP00000044054	ENSMODP00000006288
ENSMUSP00000093427	ENSMODP00000001736
ENSMUSP00000031901	ENSMODP00000001244
ENSMUSP00000031902	ENSMODP00000001215
ENSMUSP00000018651	ENSMODP00000014063
ENSMUSP00000132687	ENSMODP00000010191
ENSMUSP00000115718	ENSMODP00000017347
ENSMUSP00000027178	ENSMODP00000020407
ENSMUSP00000024832	ENSMODP00000026357
ENSMUSP00000030915	ENSMODP00000038369
ENSMUSP00000031437	ENSMODP00000015151
ENSMUSP00000092252	ENSMODP00000022375
ENSMUSP00000087525	ENSMODP00000022379
ENSMUSP00000070868	ENSMODP00000014773
ENSMUSP00000026172	ENSMODP00000004906
ENSMUSP00000025718	ENSMODP00000008455
ENSMUSP00000061168	ENSMODP00000020030
ENSMUSP00000041300	ENSMODP00000022788
ENSMUSP00000102647	ENSMODP00000009509
ENSMUSP00000085683	ENSMODP00000020177
ENSMUSP00000042271	ENSMODP00000015849
ENSMUSP00000043636	ENSMODP00000034626
ENSMUSP00000076660	ENSMODP00000039941
ENSMUSP00000003268	ENSMODP00000001111
ENSMUSP00000030212	ENSMODP00000018579
ENSMUSP00000129800	ENSMODP00000040020
ENSMUSP00000028214	ENSMODP00000029534
ENSMUSP00000034600	ENSMODP00000016929
ENSMUSP00000066701	ENSMODP00000006206
ENSMUSP00000126826	ENSMODP00000016948
ENSMUSP00000062507	ENSMODP00000016950
ENSMUSP00000110311	ENSMODP00000016932
ENSMUSP00000032252	ENSMODP00000038231
ENSMUSP00000061470	ENSMODP00000025666
ENSMUSP00000056353	ENSMODP00000012544
ENSMUSP00000046368	ENSMODP00000009215
ENSMUSP00000045409	ENSMODP00000005689
ENSMUSP00000109229	ENSMODP00000023558
ENSMUSP00000024711	ENSMODP00000023531
ENSMUSP00000109244	ENSMODP00000023534
ENSMUSP00000049380	ENSMODP00000023556
ENSMUSP00000110422	ENSMODP00000019713
ENSMUSP00000128922	ENSMODP00000020264
ENSMUSP00000095845	ENSMODP00000010276
ENSMUSP00000054545	ENSMODP00000024418
ENSMUSP00000019920	ENSMODP00000022105
ENSMUSP00000035649	ENSMODP00000010406
ENSMUSP00000025208	ENSMODP00000014796
ENSMUSP00000048714	ENSMODP00000004354
ENSMUSP00000048350	ENSMODP00000018917
ENSMUSP00000053431	ENSMODP00000010074
ENSMUSP00000029850	ENSMODP00000023816
ENSMUSP00000044945	ENSMODP00000007213
ENSMUSP00000052544	ENSMODP00000015433
ENSMUSP00000090567	ENSMODP00000017578
ENSMUSP00000081664	ENSMODP00000020393
ENSMUSP00000019290	ENSMODP00000036263
ENSMUSP00000021066	ENSMODP00000004989
ENSMUSP00000082220	ENSMODP00000015030
ENSMUSP00000031423	ENSMODP00000014631
ENSMUSP00000123078	ENSMODP00000017783
ENSMUSP00000101700	ENSMODP00000029570
ENSMUSP00000029575	ENSMODP00000004225
ENSMUSP00000028623	ENSMODP00000024791
ENSMUSP00000030643	ENSMODP00000017558
ENSMUSP00000076505	ENSMODP00000005034
ENSMUSP00000022550	ENSMODP00000028670
ENSMUSP00000122103	ENSMODP00000011019
ENSMUSP00000108302	ENSMODP00000023005
ENSMUSP00000051118	ENSMODP00000010206
ENSMUSP00000084062	ENSMODP00000013329
ENSMUSP00000023171	ENSMODP00000024752
ENSMUSP00000030782	ENSMODP00000007619
ENSMUSP00000097909	ENSMODP00000012713
ENSMUSP00000065205	ENSMODP00000006389
ENSMUSP00000028362	ENSMODP00000006313
ENSMUSP00000027896	ENSMODP00000007629
ENSMUSP00000029307	ENSMODP00000012781
ENSMUSP00000034883	ENSMODP00000037511
ENSMUSP00000030169	ENSMODP00000009598
ENSMUSP00000104732	ENSMODP00000028169
ENSMUSP00000054226	ENSMODP00000014248
ENSMUSP00000107035	ENSMODP00000034116
ENSMUSP00000094076	ENSMODP00000023356
ENSMUSP00000053899	ENSMODP00000003753
ENSMUSP00000106460	ENSMODP00000011237
ENSMUSP00000031868	ENSMODP00000034145
ENSMUSP00000031713	ENSMODP00000034463
ENSMUSP00000029208	ENSMODP00000029074
ENSMUSP00000001122	ENSMODP00000028794
ENSMUSP00000021161	ENSMODP00000020748
ENSMUSP00000080717	ENSMODP00000001267
ENSMUSP00000123979	ENSMODP00000035744
ENSMUSP00000000573	ENSMODP00000001616
ENSMUSP00000022040	ENSMODP00000010196
ENSMUSP00000129216	ENSMODP00000024853
ENSMUSP00000110348	ENSMODP00000028979
ENSMUSP00000095533	ENSMODP00000001626
ENSMUSP00000020441	ENSMODP00000015585
ENSMUSP00000045490	ENSMODP00000007960
ENSMUSP00000068716	ENSMODP00000034890
ENSMUSP00000014545	ENSMODP00000008077
ENSMUSP00000091964	ENSMODP00000007927
ENSMUSP00000128308	ENSMODP00000007157
ENSMUSP00000003659	ENSMODP00000004469
ENSMUSP00000022213	ENSMODP00000024590
ENSMUSP00000029682	ENSMODP00000021330
ENSMUSP00000060441	ENSMODP00000001502
ENSMUSP00000057488	ENSMODP00000004693
ENSMUSP00000064220	ENSMODP00000000505
ENSMUSP00000059654	ENSMODP00000004192
ENSMUSP00000046812	ENSMODP00000004169
ENSMUSP00000040229	ENSMODP00000025233
ENSMUSP00000031607	ENSMODP00000031563
ENSMUSP00000090528	ENSMODP00000028859
ENSMUSP00000113090	ENSMODP00000019532
ENSMUSP00000043633	ENSMODP00000019523
ENSMUSP00000109092	ENSMODP00000023680
ENSMUSP00000006523	ENSMODP00000018283
ENSMUSP00000095169	ENSMODP00000035883
ENSMUSP00000129378	ENSMODP00000011235
ENSMUSP00000088089	ENSMODP00000019655
ENSMUSP00000076751	ENSMODP00000001450
ENSMUSP00000091329	ENSMODP00000023063
ENSMUSP00000124179	ENSMODP00000037216
ENSMUSP00000130758	ENSMODP00000020163
ENSMUSP00000034946	ENSMODP00000013652
ENSMUSP00000030080	ENSMODP00000037031
ENSMUSP00000084578	ENSMODP00000008363
ENSMUSP00000065679	ENSMODP00000023740
ENSMUSP00000061402	ENSMODP00000029161
ENSMUSP00000134894	ENSMODP00000005601
ENSMUSP00000049054	ENSMODP00000019802
ENSMUSP00000101060	ENSMODP00000004893
ENSMUSP00000000574	ENSMODP00000001608
ENSMUSP00000043522	ENSMODP00000035754
ENSMUSP00000060591	ENSMODP00000024714
ENSMUSP00000103897	ENSMODP00000020099
ENSMUSP00000136611	ENSMODP00000040556
ENSMUSP00000125580	ENSMODP00000022442
ENSMUSP00000129696	ENSMODP00000001836
ENSMUSP00000037867	ENSMODP00000004958
ENSMUSP00000049285	ENSMODP00000018134
ENSMUSP00000066239	ENSMODP00000017089
ENSMUSP00000002837	ENSMODP00000006025
ENSMUSP00000092230	ENSMODP00000006515
ENSMUSP00000132514	ENSMODP00000020994
ENSMUSP00000043210	ENSMODP00000011509
ENSMUSP00000100991	ENSMODP00000006215
ENSMUSP00000006027	ENSMODP00000016598
ENSMUSP00000036065	ENSMODP00000015178
ENSMUSP00000112662	ENSMODP00000011747
ENSMUSP00000040162	ENSMODP00000011985
ENSMUSP00000020023	ENSMODP00000021456
ENSMUSP00000036726	ENSMODP00000022547
ENSMUSP00000041599	ENSMODP00000025985
ENSMUSP00000036110	ENSMODP00000035244
ENSMUSP00000059757	ENSMODP00000037000
ENSMUSP00000099509	ENSMODP00000010540
ENSMUSP00000000939	ENSMODP00000015462
ENSMUSP00000091769	ENSMODP00000035353
ENSMUSP00000030187	ENSMODP00000009224
ENSMUSP00000014290	ENSMODP00000010677
ENSMUSP00000028252	ENSMODP00000007192
ENSMUSP00000091011	ENSMODP00000011498
ENSMUSP00000019456	ENSMODP00000033084
ENSMUSP00000034969	ENSMODP00000012038
ENSMUSP00000077899	ENSMODP00000012043
ENSMUSP00000031096	ENSMODP00000025712
ENSMUSP00000073190	ENSMODP00000036164
ENSMUSP00000027053	ENSMODP00000008837
ENSMUSP00000122552	ENSMODP00000035049
ENSMUSP00000031251	ENSMODP00000025938
ENSMUSP00000046298	ENSMODP00000011340
ENSMUSP00000104020	ENSMODP00000011318
ENSMUSP00000026027	ENSMODP00000013890
ENSMUSP00000017821	ENSMODP00000023997
ENSMUSP00000031309	ENSMODP00000019174
ENSMUSP00000028368	ENSMODP00000006105
ENSMUSP00000112833	ENSMODP00000025395
ENSMUSP00000022698	ENSMODP00000012182
ENSMUSP00000046695	ENSMODP00000005759
ENSMUSP00000095103	ENSMODP00000038432
ENSMUSP00000029075	ENSMODP00000020495
ENSMUSP00000043554	ENSMODP00000016953
ENSMUSP00000045150	ENSMODP00000038094
ENSMUSP00000077808	ENSMODP00000036539
ENSMUSP00000031263	ENSMODP00000025949
ENSMUSP00000023835	ENSMODP00000007186
ENSMUSP00000093229	ENSMODP00000014214
ENSMUSP00000131010	ENSMODP00000011506
ENSMUSP00000038203	ENSMODP00000019642
ENSMUSP00000031977	ENSMODP00000034038
ENSMUSP00000065770	ENSMODP00000007314
ENSMUSP00000113913	ENSMODP00000000807
ENSMUSP00000118911	ENSMODP00000025533
ENSMUSP00000109340	ENSMODP00000007786
ENSMUSP00000102481	ENSMODP00000037316
ENSMUSP00000100028	ENSMODP00000009993
ENSMUSP00000107770	ENSMODP00000035575
ENSMUSP00000114175	ENSMODP00000037551
ENSMUSP00000041629	ENSMODP00000039322
ENSMUSP00000135959	ENSMODP00000025647
ENSMUSP00000067541	ENSMODP00000004183
ENSMUSP00000031663	ENSMODP00000037028
ENSMUSP00000022749	ENSMODP00000025406
ENSMUSP00000106317	ENSMODP00000025394
ENSMUSP00000124417	ENSMODP00000025382
ENSMUSP00000064246	ENSMODP00000034209
ENSMUSP00000126281	ENSMODP00000000451
ENSMUSP00000034430	ENSMODP00000002643
ENSMUSP00000043222	ENSMODP00000037704
ENSMUSP00000040775	ENSMODP00000026551
ENSMUSP00000037966	ENSMODP00000010843
ENSMUSP00000126243	ENSMODP00000003741
ENSMUSP00000105250	ENSMODP00000016415
ENSMUSP00000130050	ENSMODP00000034504
ENSMUSP00000001280	ENSMODP00000017159
ENSMUSP00000096258	ENSMODP00000002321
ENSMUSP00000128401	ENSMODP00000017940
ENSMUSP00000031354	ENSMODP00000015526
ENSMUSP00000110729	ENSMODP00000004828
ENSMUSP00000130073	ENSMODP00000023572
ENSMUSP00000037487	ENSMODP00000010212
ENSMUSP00000029905	ENSMODP00000011028
ENSMUSP00000018113	ENSMODP00000020372
ENSMUSP00000129831	ENSMODP00000010574
ENSMUSP00000038833	ENSMODP00000009583
ENSMUSP00000019386	ENSMODP00000026216
ENSMUSP00000034792	ENSMODP00000017759
ENSMUSP00000099975	ENSMODP00000020345
ENSMUSP00000007249	ENSMODP00000018923
ENSMUSP00000034697	ENSMODP00000033680
ENSMUSP00000087394	ENSMODP00000038197
ENSMUSP00000027146	ENSMODP00000019572
ENSMUSP00000114404	ENSMODP00000002177
ENSMUSP00000075992	ENSMODP00000011613
ENSMUSP00000099430	ENSMODP00000016140
ENSMUSP00000035583	ENSMODP00000009690
ENSMUSP00000044457	ENSMODP00000018953
ENSMUSP00000036245	ENSMODP00000002133
ENSMUSP00000030289	ENSMODP00000001843
ENSMUSP00000039943	ENSMODP00000000384
ENSMUSP00000070554	ENSMODP00000025829
ENSMUSP00000000642	ENSMODP00000014169
ENSMUSP00000020277	ENSMODP00000013383
ENSMUSP00000051215	ENSMODP00000006152
ENSMUSP00000099984	ENSMODP00000020206
ENSMUSP00000034903	ENSMODP00000023460
ENSMUSP00000031982	ENSMODP00000024048
ENSMUSP00000045864	ENSMODP00000026649
ENSMUSP00000103546	ENSMODP00000009260
ENSMUSP00000003575	ENSMODP00000018612
ENSMUSP00000017851	ENSMODP00000020260
ENSMUSP00000051261	ENSMODP00000022127
ENSMUSP00000047547	ENSMODP00000024585
ENSMUSP00000028679	ENSMODP00000022138
ENSMUSP00000091163	ENSMODP00000032312
ENSMUSP00000002469	ENSMODP00000018806
ENSMUSP00000087694	ENSMODP00000002965
ENSMUSP00000105884	ENSMODP00000002646
ENSMUSP00000098594	ENSMODP00000037712
ENSMUSP00000065225	ENSMODP00000004691
ENSMUSP00000072669	ENSMODP00000021474
ENSMUSP00000101141	ENSMODP00000022440
ENSMUSP00000099716	ENSMODP00000021633
ENSMUSP00000055308	ENSMODP00000012958
ENSMUSP00000059420	ENSMODP00000006141
ENSMUSP00000100025	ENSMODP00000012151
ENSMUSP00000099744	ENSMODP00000017580
ENSMUSP00000099572	ENSMODP00000013223
ENSMUSP00000062924	ENSMODP00000011589
ENSMUSP00000027373	ENSMODP00000022092
ENSMUSP00000061278	ENSMODP00000018288
ENSMUSP00000029355	ENSMODP00000020371
ENSMUSP00000027534	ENSMODP00000019866
ENSMUSP00000041395	ENSMODP00000024020
ENSMUSP00000022511	ENSMODP00000010064
ENSMUSP00000068197	ENSMODP00000005441
ENSMUSP00000006851	ENSMODP00000027864
ENSMUSP00000101225	ENSMODP00000035953
ENSMUSP00000045527	ENSMODP00000004283
ENSMUSP00000021090	ENSMODP00000009105
ENSMUSP00000046532	ENSMODP00000036832
ENSMUSP00000070413	ENSMODP00000014640
ENSMUSP00000126828	ENSMODP00000016641
ENSMUSP00000027151	ENSMODP00000019725
ENSMUSP00000102570	ENSMODP00000013632
ENSMUSP00000078715	ENSMODP00000017432
ENSMUSP00000085253	ENSMODP00000016921
ENSMUSP00000062771	ENSMODP00000011273
ENSMUSP00000114094	ENSMODP00000025604
ENSMUSP00000139310	ENSMODP00000009936
ENSMUSP00000000137	ENSMODP00000004115
ENSMUSP00000092693	ENSMODP00000034982
ENSMUSP00000092692	ENSMODP00000034984
ENSMUSP00000082150	ENSMODP00000027878
ENSMUSP00000100532	ENSMODP00000003631
ENSMUSP00000087680	ENSMODP00000014185
ENSMUSP00000096994	ENSMODP00000002789
ENSMUSP00000047126	ENSMODP00000022250
ENSMUSP00000070726	ENSMODP00000003583
ENSMUSP00000002839	ENSMODP00000023723
ENSMUSP00000124370	ENSMODP00000001117
ENSMUSP00000039632	ENSMODP00000022920
ENSMUSP00000020411	ENSMODP00000033234
ENSMUSP00000109915	ENSMODP00000015131
ENSMUSP00000031779	ENSMODP00000018855
ENSMUSP00000053175	ENSMODP00000020543
ENSMUSP00000033805	ENSMODP00000014545
ENSMUSP00000122395	ENSMODP00000015214
ENSMUSP00000016471	ENSMODP00000012900
ENSMUSP00000033826	ENSMODP00000037115
ENSMUSP00000047353	ENSMODP00000009001
ENSMUSP00000027863	ENSMODP00000003619
ENSMUSP00000102366	ENSMODP00000038324
ENSMUSP00000127784	ENSMODP00000003336
ENSMUSP00000074198	ENSMODP00000020450
ENSMUSP00000024179	ENSMODP00000003636
ENSMUSP00000050544	ENSMODP00000020119
ENSMUSP00000071835	ENSMODP00000010948
ENSMUSP00000033444	ENSMODP00000019135
ENSMUSP00000018353	ENSMODP00000020242
ENSMUSP00000018476	ENSMODP00000008035
ENSMUSP00000111463	ENSMODP00000010042
ENSMUSP00000101517	ENSMODP00000017981
ENSMUSP00000130173	ENSMODP00000011835
ENSMUSP00000127678	ENSMODP00000040608
ENSMUSP00000019708	ENSMODP00000007047
ENSMUSP00000083281	ENSMODP00000011322
ENSMUSP00000106709	ENSMODP00000006088
ENSMUSP00000125268	ENSMODP00000026493
ENSMUSP00000021693	ENSMODP00000016433
ENSMUSP00000021971	ENSMODP00000018082
ENSMUSP00000025732	ENSMODP00000012224
ENSMUSP00000050329	ENSMODP00000016445
ENSMUSP00000048124	ENSMODP00000037709
ENSMUSP00000044836	ENSMODP00000000740
ENSMUSP00000071623	ENSMODP00000004328
ENSMUSP00000025077	ENSMODP00000009858
ENSMUSP00000113429	ENSMODP00000021575
ENSMUSP00000031229	ENSMODP00000038702
ENSMUSP00000020643	ENSMODP00000011718
ENSMUSP00000040108	ENSMODP00000012877
ENSMUSP00000006750	ENSMODP00000014505
ENSMUSP00000133474	ENSMODP00000020838
ENSMUSP00000128672	ENSMODP00000012242
ENSMUSP00000075174	ENSMODP00000019625
ENSMUSP00000109271	ENSMODP00000011971
ENSMUSP00000103362	ENSMODP00000015208
ENSMUSP00000138377	ENSMODP00000000887
ENSMUSP00000038181	ENSMODP00000017666
ENSMUSP00000033070	ENSMODP00000002268
ENSMUSP00000113390	ENSMODP00000033852
ENSMUSP00000090820	ENSMODP00000005073
ENSMUSP00000034868	ENSMODP00000018787
ENSMUSP00000077019	ENSMODP00000012204
ENSMUSP00000059501	ENSMODP00000019477
ENSMUSP00000021273	ENSMODP00000009679
ENSMUSP00000059389	ENSMODP00000006685
ENSMUSP00000023487	ENSMODP00000037070
ENSMUSP00000133898	ENSMODP00000005983
ENSMUSP00000038412	ENSMODP00000017552
ENSMUSP00000134251	ENSMODP00000009741
ENSMUSP00000128926	ENSMODP00000031304
ENSMUSP00000093245	ENSMODP00000025280
ENSMUSP00000041872	ENSMODP00000023927
ENSMUSP00000021930	ENSMODP00000007285
ENSMUSP00000059419	ENSMODP00000014942
ENSMUSP00000031367	ENSMODP00000019529
ENSMUSP00000025646	ENSMODP00000008082
ENSMUSP00000129239	ENSMODP00000022314
ENSMUSP00000085728	ENSMODP00000010391
ENSMUSP00000023616	ENSMODP00000022783
ENSMUSP00000006578	ENSMODP00000006646
ENSMUSP00000023334	ENSMODP00000022543
ENSMUSP00000039205	ENSMODP00000026092
ENSMUSP00000034510	ENSMODP00000016502
ENSMUSP00000026254	ENSMODP00000014221
ENSMUSP00000100006	ENSMODP00000017230
ENSMUSP00000111381	ENSMODP00000014738
ENSMUSP00000039728	ENSMODP00000035593
ENSMUSP00000047208	ENSMODP00000004665
ENSMUSP00000058968	ENSMODP00000008768
ENSMUSP00000084427	ENSMODP00000025824
ENSMUSP00000033990	ENSMODP00000037910
ENSMUSP00000044363	ENSMODP00000032954
ENSMUSP00000021097	ENSMODP00000009347
ENSMUSP00000056131	ENSMODP00000008274
ENSMUSP00000041983	ENSMODP00000018012
ENSMUSP00000025279	ENSMODP00000026857
ENSMUSP00000095953	ENSMODP00000017698
ENSMUSP00000021921	ENSMODP00000003369
ENSMUSP00000030443	ENSMODP00000003066
ENSMUSP00000074578	ENSMODP00000006561
ENSMUSP00000110898	ENSMODP00000006571
ENSMUSP00000073664	ENSMODP00000000573
ENSMUSP00000103608	ENSMODP00000026042
ENSMUSP00000039810	ENSMODP00000002568
ENSMUSP00000120421	ENSMODP00000030466
ENSMUSP00000030834	ENSMODP00000033576
ENSMUSP00000005651	ENSMODP00000028496
ENSMUSP00000022009	ENSMODP00000025295
ENSMUSP00000027775	ENSMODP00000040249
ENSMUSP00000036604	ENSMODP00000009219
ENSMUSP00000041447	ENSMODP00000015067
ENSMUSP00000019721	ENSMODP00000020618
ENSMUSP00000070345	ENSMODP00000002245
ENSMUSP00000105348	ENSMODP00000018323
ENSMUSP00000101307	ENSMODP00000011949
ENSMUSP00000085695	ENSMODP00000011583
ENSMUSP00000023344	ENSMODP00000022584
ENSMUSP00000111327	ENSMODP00000012587
ENSMUSP00000031680	ENSMODP00000019328
ENSMUSP00000027505	ENSMODP00000010747
ENSMUSP00000032480	ENSMODP00000022570
ENSMUSP00000062593	ENSMODP00000005573
ENSMUSP00000079226	ENSMODP00000005181
ENSMUSP00000027059	ENSMODP00000023492
ENSMUSP00000035902	ENSMODP00000022320
ENSMUSP00000105822	ENSMODP00000012905
ENSMUSP00000129922	ENSMODP00000020538
ENSMUSP00000037699	ENSMODP00000023494
ENSMUSP00000111939	ENSMODP00000026682
ENSMUSP00000056481	ENSMODP00000007206
ENSMUSP00000061229	ENSMODP00000007658
ENSMUSP00000041157	ENSMODP00000007590
ENSMUSP00000040176	ENSMODP00000017716
ENSMUSP00000042701	ENSMODP00000005415
ENSMUSP00000038056	ENSMODP00000018843
ENSMUSP00000081941	ENSMODP00000013520
ENSMUSP00000065278	ENSMODP00000018377
ENSMUSP00000099723	ENSMODP00000021426
ENSMUSP00000023958	ENSMODP00000022621
ENSMUSP00000102782	ENSMODP00000038226
ENSMUSP00000031859	ENSMODP00000017283
ENSMUSP00000029444	ENSMODP00000000527
ENSMUSP00000102352	ENSMODP00000009234
ENSMUSP00000104503	ENSMODP00000021022
ENSMUSP00000110798	ENSMODP00000025583
ENSMUSP00000058020	ENSMODP00000033769
ENSMUSP00000053288	ENSMODP00000032275
ENSMUSP00000107381	ENSMODP00000015346
ENSMUSP00000004097	ENSMODP00000016992
ENSMUSP00000045566	ENSMODP00000014205
ENSMUSP00000095320	ENSMODP00000039908
ENSMUSP00000104460	ENSMODP00000004099
ENSMUSP00000110802	ENSMODP00000022988
ENSMUSP00000019063	ENSMODP00000006931
ENSMUSP00000130999	ENSMODP00000026580
ENSMUSP00000053384	ENSMODP00000023180
ENSMUSP00000107447	ENSMODP00000032390
ENSMUSP00000129861	ENSMODP00000006350
ENSMUSP00000029131	ENSMODP00000003193
ENSMUSP00000006508	ENSMODP00000024760
ENSMUSP00000072074	ENSMODP00000000396
ENSMUSP00000003717	ENSMODP00000012716
ENSMUSP00000032151	ENSMODP00000004776
ENSMUSP00000037042	ENSMODP00000028686
ENSMUSP00000041053	ENSMODP00000021349
ENSMUSP00000093433	ENSMODP00000021165
ENSMUSP00000117891	ENSMODP00000012055
ENSMUSP00000046787	ENSMODP00000006606
ENSMUSP00000106401	ENSMODP00000000056
ENSMUSP00000109427	ENSMODP00000019347
ENSMUSP00000023750	ENSMODP00000005294
ENSMUSP00000023225	ENSMODP00000013045
ENSMUSP00000020446	ENSMODP00000011352
ENSMUSP00000004378	ENSMODP00000022634
ENSMUSP00000062584	ENSMODP00000011852
ENSMUSP00000003643	ENSMODP00000039132
ENSMUSP00000001304	ENSMODP00000012938
ENSMUSP00000106851	ENSMODP00000034639
ENSMUSP00000109931	ENSMODP00000021111
ENSMUSP00000066880	ENSMODP00000026057
ENSMUSP00000137837	ENSMODP00000016249
ENSMUSP00000083073	ENSMODP00000017351
ENSMUSP00000022197	ENSMODP00000024628
ENSMUSP00000038350	ENSMODP00000011585
ENSMUSP00000029684	ENSMODP00000021299
ENSMUSP00000035898	ENSMODP00000011450
ENSMUSP00000078808	ENSMODP00000005514
ENSMUSP00000049457	ENSMODP00000021238
ENSMUSP00000082173	ENSMODP00000015112
ENSMUSP00000044660	ENSMODP00000022967
ENSMUSP00000022567	ENSMODP00000015549
ENSMUSP00000106567	ENSMODP00000018335
ENSMUSP00000045441	ENSMODP00000014162
ENSMUSP00000092988	ENSMODP00000038772
ENSMUSP00000037107	ENSMODP00000004930
ENSMUSP00000004381	ENSMODP00000022648
ENSMUSP00000005964	ENSMODP00000025906
ENSMUSP00000004232	ENSMODP00000025910
ENSMUSP00000137298	ENSMODP00000007656
ENSMUSP00000131277	ENSMODP00000023567
ENSMUSP00000093469	ENSMODP00000009725
ENSMUSP00000026839	ENSMODP00000021634
ENSMUSP00000004955	ENSMODP00000001007
ENSMUSP00000101999	ENSMODP00000011444
ENSMUSP00000039416	ENSMODP00000000791
ENSMUSP00000053766	ENSMODP00000007665
ENSMUSP00000099806	ENSMODP00000016797
ENSMUSP00000072438	ENSMODP00000016776
ENSMUSP00000090470	ENSMODP00000018496
ENSMUSP00000120516	ENSMODP00000031317
ENSMUSP00000089958	ENSMODP00000006345
ENSMUSP00000095285	ENSMODP00000010252
ENSMUSP00000031492	ENSMODP00000019019
ENSMUSP00000033430	ENSMODP00000016596
ENSMUSP00000063054	ENSMODP00000000124
ENSMUSP00000123514	ENSMODP00000041145
ENSMUSP00000050199	ENSMODP00000017830
ENSMUSP00000086710	ENSMODP00000039008
ENSMUSP00000085775	ENSMODP00000010132
ENSMUSP00000086398	ENSMODP00000006851
ENSMUSP00000031055	ENSMODP00000019624
ENSMUSP00000061704	ENSMODP00000029521
ENSMUSP00000052095	ENSMODP00000028518
ENSMUSP00000024849	ENSMODP00000026821
ENSMUSP00000059732	ENSMODP00000000816
ENSMUSP00000041328	ENSMODP00000009216
ENSMUSP00000024958	ENSMODP00000019885
ENSMUSP00000091375	ENSMODP00000017362
ENSMUSP00000022212	ENSMODP00000024401
ENSMUSP00000076130	ENSMODP00000037713
ENSMUSP00000044400	ENSMODP00000032211
ENSMUSP00000130004	ENSMODP00000015411
ENSMUSP00000056967	ENSMODP00000015319
ENSMUSP00000034090	ENSMODP00000016412
ENSMUSP00000056401	ENSMODP00000007520
ENSMUSP00000082004	ENSMODP00000016920
ENSMUSP00000003642	ENSMODP00000023696
ENSMUSP00000112262	ENSMODP00000010465
ENSMUSP00000033300	ENSMODP00000010232
ENSMUSP00000108706	ENSMODP00000024079
ENSMUSP00000136950	ENSMODP00000037611
ENSMUSP00000096445	ENSMODP00000017546
ENSMUSP00000094072	ENSMODP00000011227
ENSMUSP00000125058	ENSMODP00000031175
ENSMUSP00000047480	ENSMODP00000019658
ENSMUSP00000018614	ENSMODP00000009371
ENSMUSP00000038719	ENSMODP00000015699
ENSMUSP00000035155	ENSMODP00000023057
ENSMUSP00000103958	ENSMODP00000024083
ENSMUSP00000036438	ENSMODP00000000697
ENSMUSP00000082777	ENSMODP00000003756
ENSMUSP00000031455	ENSMODP00000007180
ENSMUSP00000050061	ENSMODP00000007465
ENSMUSP00000027726	ENSMODP00000001066
ENSMUSP00000030533	ENSMODP00000019901
ENSMUSP00000002908	ENSMODP00000032643
ENSMUSP00000019726	ENSMODP00000032620
ENSMUSP00000019808	ENSMODP00000001209
ENSMUSP00000000466	ENSMODP00000018319
ENSMUSP00000032762	ENSMODP00000035218
ENSMUSP00000041732	ENSMODP00000032817
ENSMUSP00000046906	ENSMODP00000038829
ENSMUSP00000062231	ENSMODP00000032819
ENSMUSP00000029812	ENSMODP00000025861
ENSMUSP00000092355	ENSMODP00000026080
ENSMUSP00000025867	ENSMODP00000011996
ENSMUSP00000099928	ENSMODP00000002644
ENSMUSP00000021050	ENSMODP00000023968
ENSMUSP00000106489	ENSMODP00000010783
ENSMUSP00000073228	ENSMODP00000012617
ENSMUSP00000047763	ENSMODP00000004827
ENSMUSP00000133515	ENSMODP00000004167
ENSMUSP00000021148	ENSMODP00000035121
ENSMUSP00000025002	ENSMODP00000021102
ENSMUSP00000099676	ENSMODP00000022295
ENSMUSP00000042063	ENSMODP00000009523
ENSMUSP00000111497	ENSMODP00000006484
ENSMUSP00000028199	ENSMODP00000008405
ENSMUSP00000028200	ENSMODP00000008430
ENSMUSP00000078572	ENSMODP00000007529
ENSMUSP00000080548	ENSMODP00000021481
ENSMUSP00000112836	ENSMODP00000000973
ENSMUSP00000029547	ENSMODP00000021586
ENSMUSP00000100008	ENSMODP00000009022
ENSMUSP00000040208	ENSMODP00000017359
ENSMUSP00000028663	ENSMODP00000024816
ENSMUSP00000027367	ENSMODP00000035989
ENSMUSP00000072852	ENSMODP00000024160
ENSMUSP00000031709	ENSMODP00000019294
ENSMUSP00000022262	ENSMODP00000003329
ENSMUSP00000135039	ENSMODP00000014783
ENSMUSP00000055562	ENSMODP00000016827
ENSMUSP00000037377	ENSMODP00000032116
ENSMUSP00000043826	ENSMODP00000007708
ENSMUSP00000127149	ENSMODP00000018754
ENSMUSP00000050123	ENSMODP00000016996
ENSMUSP00000034547	ENSMODP00000018312
ENSMUSP00000110434	ENSMODP00000019727
ENSMUSP00000084430	ENSMODP00000019213
ENSMUSP00000068178	ENSMODP00000021938
ENSMUSP00000045637	ENSMODP00000020250
ENSMUSP00000048719	ENSMODP00000006799
ENSMUSP00000095420	ENSMODP00000023145
ENSMUSP00000023550	ENSMODP00000022854
ENSMUSP00000028392	ENSMODP00000013163
ENSMUSP00000086422	ENSMODP00000024290
ENSMUSP00000026624	ENSMODP00000009668
ENSMUSP00000110373	ENSMODP00000037418
ENSMUSP00000025989	ENSMODP00000005706
ENSMUSP00000113782	ENSMODP00000004028
ENSMUSP00000021443	ENSMODP00000032325
ENSMUSP00000071578	ENSMODP00000023956
ENSMUSP00000120531	ENSMODP00000026659
ENSMUSP00000039737	ENSMODP00000015702
ENSMUSP00000099399	ENSMODP00000018616
ENSMUSP00000015137	ENSMODP00000017313
ENSMUSP00000099162	ENSMODP00000012063
ENSMUSP00000050087	ENSMODP00000009360
ENSMUSP00000032272	ENSMODP00000022964
ENSMUSP00000108593	ENSMODP00000026023
ENSMUSP00000024702	ENSMODP00000020635
ENSMUSP00000039109	ENSMODP00000009512
ENSMUSP00000015100	ENSMODP00000019422
ENSMUSP00000019333	ENSMODP00000041213
ENSMUSP00000046467	ENSMODP00000002256
ENSMUSP00000114843	ENSMODP00000032861
ENSMUSP00000002259	ENSMODP00000000186
ENSMUSP00000003912	ENSMODP00000014423
ENSMUSP00000030285	ENSMODP00000001131
ENSMUSP00000019876	ENSMODP00000018657
ENSMUSP00000087257	ENSMODP00000018904
ENSMUSP00000036289	ENSMODP00000005860
ENSMUSP00000102613	ENSMODP00000013720
ENSMUSP00000028844	ENSMODP00000002609
ENSMUSP00000031530	ENSMODP00000003624
ENSMUSP00000108205	ENSMODP00000022453
ENSMUSP00000040524	ENSMODP00000022451
ENSMUSP00000047402	ENSMODP00000016383
ENSMUSP00000105815	ENSMODP00000019284
ENSMUSP00000026537	ENSMODP00000013113
ENSMUSP00000038373	ENSMODP00000014104
ENSMUSP00000111977	ENSMODP00000020160
ENSMUSP00000026665	ENSMODP00000002602
ENSMUSP00000105245	ENSMODP00000036781
ENSMUSP00000105255	ENSMODP00000011965
ENSMUSP00000026662	ENSMODP00000002597
ENSMUSP00000055486	ENSMODP00000013261
ENSMUSP00000025642	ENSMODP00000025440
ENSMUSP00000019911	ENSMODP00000022264
ENSMUSP00000069578	ENSMODP00000014638
ENSMUSP00000108633	ENSMODP00000038643
ENSMUSP00000127071	ENSMODP00000015845
ENSMUSP00000037764	ENSMODP00000019374
ENSMUSP00000018571	ENSMODP00000018219
ENSMUSP00000039760	ENSMODP00000017946
ENSMUSP00000101964	ENSMODP00000019568
ENSMUSP00000088231	ENSMODP00000025123
ENSMUSP00000104725	ENSMODP00000017800
ENSMUSP00000001079	ENSMODP00000025750
ENSMUSP00000045955	ENSMODP00000000418
ENSMUSP00000035823	ENSMODP00000023657
ENSMUSP00000095702	ENSMODP00000003236
ENSMUSP00000118474	ENSMODP00000006339
ENSMUSP00000026750	ENSMODP00000009961
ENSMUSP00000030645	ENSMODP00000017678
ENSMUSP00000030627	ENSMODP00000017481
ENSMUSP00000130767	ENSMODP00000021054
ENSMUSP00000032766	ENSMODP00000024395
ENSMUSP00000024721	ENSMODP00000030235
ENSMUSP00000065084	ENSMODP00000011810
ENSMUSP00000128063	ENSMODP00000035502
ENSMUSP00000078547	ENSMODP00000035395
ENSMUSP00000034817	ENSMODP00000011557
ENSMUSP00000069127	ENSMODP00000030221
ENSMUSP00000125932	ENSMODP00000032196
ENSMUSP00000029674	ENSMODP00000021356
ENSMUSP00000003154	ENSMODP00000006487
ENSMUSP00000076115	ENSMODP00000024127
ENSMUSP00000029673	ENSMODP00000033908
ENSMUSP00000029566	ENSMODP00000021350
ENSMUSP00000033532	ENSMODP00000006894
ENSMUSP00000051479	ENSMODP00000017312
ENSMUSP00000060749	ENSMODP00000037951
ENSMUSP00000136054	ENSMODP00000009275
ENSMUSP00000110435	ENSMODP00000022752
ENSMUSP00000035220	ENSMODP00000016745
ENSMUSP00000074113	ENSMODP00000019852
ENSMUSP00000099334	ENSMODP00000021178
ENSMUSP00000088098	ENSMODP00000024819
ENSMUSP00000047864	ENSMODP00000036771
ENSMUSP00000099973	ENSMODP00000011782
ENSMUSP00000028982	ENSMODP00000000018
ENSMUSP00000036484	ENSMODP00000002040
ENSMUSP00000056655	ENSMODP00000036552
ENSMUSP00000098558	ENSMODP00000022937
ENSMUSP00000134205	ENSMODP00000013468
ENSMUSP00000033207	ENSMODP00000008971
ENSMUSP00000025641	ENSMODP00000033461
ENSMUSP00000074115	ENSMODP00000035233
ENSMUSP00000036749	ENSMODP00000017492
ENSMUSP00000078245	ENSMODP00000009700
ENSMUSP00000119303	ENSMODP00000008355
ENSMUSP00000031002	ENSMODP00000003515
ENSMUSP00000083928	ENSMODP00000001582
ENSMUSP00000095949	ENSMODP00000024280
ENSMUSP00000071120	ENSMODP00000013199
ENSMUSP00000040302	ENSMODP00000030142
ENSMUSP00000051035	ENSMODP00000012601
ENSMUSP00000007735	ENSMODP00000004003
ENSMUSP00000000421	ENSMODP00000021758
ENSMUSP00000062783	ENSMODP00000031624
ENSMUSP00000021617	ENSMODP00000002800
ENSMUSP00000020551	ENSMODP00000028428
ENSMUSP00000087810	ENSMODP00000000114
ENSMUSP00000112965	ENSMODP00000019205
ENSMUSP00000017552	ENSMODP00000015872
ENSMUSP00000077438	ENSMODP00000036012
ENSMUSP00000110371	ENSMODP00000012021
ENSMUSP00000078690	ENSMODP00000036078
ENSMUSP00000020543	ENSMODP00000007480
ENSMUSP00000125857	ENSMODP00000001370
ENSMUSP00000137079	ENSMODP00000002441
ENSMUSP00000005233	ENSMODP00000000741
ENSMUSP00000098056	ENSMODP00000010072
ENSMUSP00000034093	ENSMODP00000012052
ENSMUSP00000024884	ENSMODP00000028915
ENSMUSP00000113840	ENSMODP00000010141
ENSMUSP00000037079	ENSMODP00000009159
ENSMUSP00000125335	ENSMODP00000022310
ENSMUSP00000106770	ENSMODP00000034350
ENSMUSP00000099765	ENSMODP00000002477
ENSMUSP00000066977	ENSMODP00000009106
ENSMUSP00000045454	ENSMODP00000014850
ENSMUSP00000109203	ENSMODP00000027603
ENSMUSP00000035437	ENSMODP00000038176
ENSMUSP00000101724	ENSMODP00000027297
ENSMUSP00000105915	ENSMODP00000006483
ENSMUSP00000135500	ENSMODP00000010203
ENSMUSP00000039395	ENSMODP00000017571
ENSMUSP00000006825	ENSMODP00000017470
ENSMUSP00000085124	ENSMODP00000025249
ENSMUSP00000061963	ENSMODP00000033619
ENSMUSP00000099628	ENSMODP00000013629
ENSMUSP00000101184	ENSMODP00000021535
ENSMUSP00000104543	ENSMODP00000020738
ENSMUSP00000105790	ENSMODP00000013260
ENSMUSP00000042155	ENSMODP00000033015
ENSMUSP00000099776	ENSMODP00000009387
ENSMUSP00000007444	ENSMODP00000012275
ENSMUSP00000027185	ENSMODP00000019009
ENSMUSP00000034049	ENSMODP00000005715
ENSMUSP00000088723	ENSMODP00000015188
ENSMUSP00000029486	ENSMODP00000002463
ENSMUSP00000075990	ENSMODP00000021710
ENSMUSP00000069429	ENSMODP00000012392
ENSMUSP00000064986	ENSMODP00000003594
ENSMUSP00000029740	ENSMODP00000023367
ENSMUSP00000020769	ENSMODP00000028116
ENSMUSP00000023531	ENSMODP00000036939
ENSMUSP00000091845	ENSMODP00000020611
ENSMUSP00000005841	ENSMODP00000007129
ENSMUSP00000034629	ENSMODP00000016595
ENSMUSP00000004673	ENSMODP00000008436
ENSMUSP00000044430	ENSMODP00000005879
ENSMUSP00000066741	ENSMODP00000022055
ENSMUSP00000105926	ENSMODP00000006593
ENSMUSP00000129278	ENSMODP00000001554
ENSMUSP00000099907	ENSMODP00000002202
ENSMUSP00000025224	ENSMODP00000015259
ENSMUSP00000026076	ENSMODP00000012001
ENSMUSP00000022699	ENSMODP00000012228
ENSMUSP00000028787	ENSMODP00000005650
ENSMUSP00000085794	ENSMODP00000023481
ENSMUSP00000093908	ENSMODP00000003290
ENSMUSP00000129522	ENSMODP00000006023
ENSMUSP00000118179	ENSMODP00000011933
ENSMUSP00000013130	ENSMODP00000021920
ENSMUSP00000120830	ENSMODP00000019199
ENSMUSP00000023457	ENSMODP00000019847
ENSMUSP00000005336	ENSMODP00000008766
ENSMUSP00000046598	ENSMODP00000002167
ENSMUSP00000087073	ENSMODP00000005932
ENSMUSP00000006367	ENSMODP00000010233
ENSMUSP00000081044	ENSMODP00000013256
ENSMUSP00000084910	ENSMODP00000010236
ENSMUSP00000108498	ENSMODP00000024651
ENSMUSP00000027649	ENSMODP00000016057
ENSMUSP00000047123	ENSMODP00000035835
ENSMUSP00000030475	ENSMODP00000002434
ENSMUSP00000028034	ENSMODP00000011834
ENSMUSP00000079692	ENSMODP00000014223
ENSMUSP00000129122	ENSMODP00000020783
ENSMUSP00000133073	ENSMODP00000002663
ENSMUSP00000027695	ENSMODP00000002228
ENSMUSP00000022851	ENSMODP00000035742
ENSMUSP00000121775	ENSMODP00000000793
ENSMUSP00000138370	ENSMODP00000034936
ENSMUSP00000055447	ENSMODP00000033076
ENSMUSP00000114458	ENSMODP00000017775
ENSMUSP00000035918	ENSMODP00000033558
ENSMUSP00000001240	ENSMODP00000026306
ENSMUSP00000024594	ENSMODP00000008112
ENSMUSP00000068690	ENSMODP00000019371
ENSMUSP00000041307	ENSMODP00000024524
ENSMUSP00000056378	ENSMODP00000017789
ENSMUSP00000019362	ENSMODP00000008135
ENSMUSP00000030948	ENSMODP00000007920
ENSMUSP00000034566	ENSMODP00000018051
ENSMUSP00000090568	ENSMODP00000012026
ENSMUSP00000053783	ENSMODP00000009589
ENSMUSP00000099638	ENSMODP00000005299
ENSMUSP00000038662	ENSMODP00000000639
ENSMUSP00000002572	ENSMODP00000020038
ENSMUSP00000021077	ENSMODP00000008498
ENSMUSP00000102685	ENSMODP00000023369
ENSMUSP00000034618	ENSMODP00000034386
ENSMUSP00000113333	ENSMODP00000015347
ENSMUSP00000088179	ENSMODP00000024847
ENSMUSP00000114974	ENSMODP00000036121
ENSMUSP00000032309	ENSMODP00000022758
ENSMUSP00000018698	ENSMODP00000021948
ENSMUSP00000124931	ENSMODP00000034400
ENSMUSP00000114159	ENSMODP00000002901
ENSMUSP00000026328	ENSMODP00000040987
ENSMUSP00000076336	ENSMODP00000015350
ENSMUSP00000123700	ENSMODP00000016660
ENSMUSP00000102926	ENSMODP00000024179
ENSMUSP00000038916	ENSMODP00000010668
ENSMUSP00000042294	ENSMODP00000010685
ENSMUSP00000098701	ENSMODP00000037792
ENSMUSP00000100070	ENSMODP00000013914
ENSMUSP00000028815	ENSMODP00000014568
ENSMUSP00000027405	ENSMODP00000019148
ENSMUSP00000026084	ENSMODP00000011775
ENSMUSP00000046924	ENSMODP00000012321
ENSMUSP00000052202	ENSMODP00000016525
ENSMUSP00000048119	ENSMODP00000025968
ENSMUSP00000001455	ENSMODP00000033707
ENSMUSP00000132547	ENSMODP00000025296
ENSMUSP00000107284	ENSMODP00000012686
ENSMUSP00000029611	ENSMODP00000025770
ENSMUSP00000084055	ENSMODP00000032051
ENSMUSP00000136280	ENSMODP00000038746
ENSMUSP00000120125	ENSMODP00000012241
ENSMUSP00000128224	ENSMODP00000027463
ENSMUSP00000075204	ENSMODP00000018906
ENSMUSP00000039648	ENSMODP00000003396
ENSMUSP00000104273	ENSMODP00000008522
ENSMUSP00000136181	ENSMODP00000026561
ENSMUSP00000025826	ENSMODP00000010369
ENSMUSP00000112685	ENSMODP00000010853
ENSMUSP00000059896	ENSMODP00000001168
ENSMUSP00000093699	ENSMODP00000001969
ENSMUSP00000070825	ENSMODP00000012416
ENSMUSP00000103207	ENSMODP00000020938
ENSMUSP00000127575	ENSMODP00000018625
ENSMUSP00000110684	ENSMODP00000010709
ENSMUSP00000020106	ENSMODP00000021339
ENSMUSP00000035512	ENSMODP00000009804
ENSMUSP00000106163	ENSMODP00000010471
ENSMUSP00000086640	ENSMODP00000020833
ENSMUSP00000025377	ENSMODP00000012645
ENSMUSP00000031003	ENSMODP00000003481
ENSMUSP00000040321	ENSMODP00000024554
ENSMUSP00000033939	ENSMODP00000012792
ENSMUSP00000026217	ENSMODP00000013213
ENSMUSP00000025946	ENSMODP00000007874
ENSMUSP00000077338	ENSMODP00000020063
ENSMUSP00000054070	ENSMODP00000001968
ENSMUSP00000035326	ENSMODP00000024151
ENSMUSP00000033010	ENSMODP00000019296
ENSMUSP00000128464	ENSMODP00000024545
ENSMUSP00000041767	ENSMODP00000029367
ENSMUSP00000020158	ENSMODP00000021821
ENSMUSP00000086034	ENSMODP00000009912
ENSMUSP00000018005	ENSMODP00000001476
ENSMUSP00000025046	ENSMODP00000017495
ENSMUSP00000035214	ENSMODP00000016142
ENSMUSP00000109253	ENSMODP00000019081
ENSMUSP00000055110	ENSMODP00000004690
ENSMUSP00000030136	ENSMODP00000001460
ENSMUSP00000034053	ENSMODP00000005905
ENSMUSP00000018755	ENSMODP00000017485
ENSMUSP00000116200	ENSMODP00000011686
ENSMUSP00000023884	ENSMODP00000029366
ENSMUSP00000065544	ENSMODP00000007263
ENSMUSP00000101146	ENSMODP00000022411
ENSMUSP00000045945	ENSMODP00000010084
ENSMUSP00000035112	ENSMODP00000016985
ENSMUSP00000029770	ENSMODP00000005548
ENSMUSP00000021666	ENSMODP00000007903
ENSMUSP00000027251	ENSMODP00000001707
ENSMUSP00000112563	ENSMODP00000013833
ENSMUSP00000024749	ENSMODP00000023656
ENSMUSP00000022172	ENSMODP00000037403
ENSMUSP00000024786	ENSMODP00000016164
ENSMUSP00000076864	ENSMODP00000012428
ENSMUSP00000044938	ENSMODP00000004592
ENSMUSP00000098108	ENSMODP00000005504
ENSMUSP00000108620	ENSMODP00000014283
ENSMUSP00000096688	ENSMODP00000026588
ENSMUSP00000064758	ENSMODP00000010683
ENSMUSP00000021466	ENSMODP00000016395
ENSMUSP00000025668	ENSMODP00000010551
ENSMUSP00000029752	ENSMODP00000023437
ENSMUSP00000032728	ENSMODP00000014968
ENSMUSP00000110401	ENSMODP00000012153
ENSMUSP00000030221	ENSMODP00000004472
ENSMUSP00000044955	ENSMODP00000034776
ENSMUSP00000099851	ENSMODP00000001874
ENSMUSP00000042177	ENSMODP00000004145
ENSMUSP00000040126	ENSMODP00000032142
ENSMUSP00000080111	ENSMODP00000012820
ENSMUSP00000078806	ENSMODP00000002407
ENSMUSP00000110230	ENSMODP00000002840
ENSMUSP00000053643	ENSMODP00000002422
ENSMUSP00000098989	ENSMODP00000002819
ENSMUSP00000072868	ENSMODP00000002852
ENSMUSP00000009411	ENSMODP00000002429
ENSMUSP00000113053	ENSMODP00000009399
ENSMUSP00000053408	ENSMODP00000008447
ENSMUSP00000020378	ENSMODP00000025491
ENSMUSP00000130604	ENSMODP00000007131
ENSMUSP00000099404	ENSMODP00000000751
ENSMUSP00000038361	ENSMODP00000024419
ENSMUSP00000091541	ENSMODP00000024125
ENSMUSP00000088291	ENSMODP00000023402
ENSMUSP00000057282	ENSMODP00000014693
ENSMUSP00000019997	ENSMODP00000021739
ENSMUSP00000101763	ENSMODP00000012802
ENSMUSP00000016033	ENSMODP00000009957
ENSMUSP00000096972	ENSMODP00000013972
ENSMUSP00000131830	ENSMODP00000004367
ENSMUSP00000001166	ENSMODP00000020017
ENSMUSP00000121317	ENSMODP00000020001
ENSMUSP00000113042	ENSMODP00000014280
ENSMUSP00000032705	ENSMODP00000015329
ENSMUSP00000107492	ENSMODP00000003002
ENSMUSP00000003843	ENSMODP00000022164
ENSMUSP00000008907	ENSMODP00000006393
ENSMUSP00000023356	ENSMODP00000012734
ENSMUSP00000006762	ENSMODP00000005128
ENSMUSP00000066280	ENSMODP00000024360
ENSMUSP00000045676	ENSMODP00000005767
ENSMUSP00000097100	ENSMODP00000006840
ENSMUSP00000026150	ENSMODP00000005371
ENSMUSP00000019939	ENSMODP00000022447
ENSMUSP00000021246	ENSMODP00000015486
ENSMUSP00000109398	ENSMODP00000005897
ENSMUSP00000126383	ENSMODP00000009035
ENSMUSP00000066244	ENSMODP00000020293
ENSMUSP00000090335	ENSMODP00000029415
ENSMUSP00000099408	ENSMODP00000018479
ENSMUSP00000088271	ENSMODP00000012767
ENSMUSP00000020461	ENSMODP00000031639
ENSMUSP00000052863	ENSMODP00000027788
ENSMUSP00000038110	ENSMODP00000026226
ENSMUSP00000108841	ENSMODP00000040033
ENSMUSP00000023289	ENSMODP00000007477
ENSMUSP00000071933	ENSMODP00000026658
ENSMUSP00000032413	ENSMODP00000036146
ENSMUSP00000114272	ENSMODP00000001449
ENSMUSP00000032259	ENSMODP00000022775
ENSMUSP00000062024	ENSMODP00000040007
ENSMUSP00000110524	ENSMODP00000038235
ENSMUSP00000094916	ENSMODP00000016184
ENSMUSP00000108948	ENSMODP00000034105
ENSMUSP00000111405	ENSMODP00000012328
ENSMUSP00000081714	ENSMODP00000008853
ENSMUSP00000084904	ENSMODP00000036033
ENSMUSP00000048214	ENSMODP00000001842
ENSMUSP00000060255	ENSMODP00000020732
ENSMUSP00000056147	ENSMODP00000013217
ENSMUSP00000101914	ENSMODP00000021631
ENSMUSP00000015645	ENSMODP00000021551
ENSMUSP00000064128	ENSMODP00000024814
ENSMUSP00000062016	ENSMODP00000010380
ENSMUSP00000033255	ENSMODP00000008306
ENSMUSP00000033263	ENSMODP00000008341
ENSMUSP00000009798	ENSMODP00000000102
ENSMUSP00000056015	ENSMODP00000018034
ENSMUSP00000034802	ENSMODP00000022951
ENSMUSP00000129483	ENSMODP00000018218
ENSMUSP00000056872	ENSMODP00000028988
ENSMUSP00000026239	ENSMODP00000014723
ENSMUSP00000020767	ENSMODP00000017408
ENSMUSP00000062078	ENSMODP00000005738
ENSMUSP00000033938	ENSMODP00000012762
ENSMUSP00000105705	ENSMODP00000023922
ENSMUSP00000067884	ENSMODP00000019593
ENSMUSP00000000811	ENSMODP00000021407
ENSMUSP00000116130	ENSMODP00000036739
ENSMUSP00000056099	ENSMODP00000035967
ENSMUSP00000112988	ENSMODP00000024206
ENSMUSP00000040505	ENSMODP00000005747
ENSMUSP00000032717	ENSMODP00000011321
ENSMUSP00000060424	ENSMODP00000023108
ENSMUSP00000025944	ENSMODP00000007998
ENSMUSP00000041906	ENSMODP00000000245
ENSMUSP00000129772	ENSMODP00000012199
ENSMUSP00000052776	ENSMODP00000022352
ENSMUSP00000042004	ENSMODP00000002252
ENSMUSP00000031017	ENSMODP00000019437
ENSMUSP00000003640	ENSMODP00000026917
ENSMUSP00000021674	ENSMODP00000007329
ENSMUSP00000106906	ENSMODP00000008622
ENSMUSP00000080325	ENSMODP00000013794
ENSMUSP00000044276	ENSMODP00000007829
ENSMUSP00000027247	ENSMODP00000001808
ENSMUSP00000131631	ENSMODP00000014618
ENSMUSP00000027615	ENSMODP00000015808
ENSMUSP00000135516	ENSMODP00000036766
ENSMUSP00000080219	ENSMODP00000033497
ENSMUSP00000110414	ENSMODP00000038843
ENSMUSP00000108090	ENSMODP00000005674
ENSMUSP00000054338	ENSMODP00000022245
ENSMUSP00000029469	ENSMODP00000023293
ENSMUSP00000017974	ENSMODP00000018488
ENSMUSP00000028259	ENSMODP00000006974
ENSMUSP00000043676	ENSMODP00000031737
ENSMUSP00000098099	ENSMODP00000005389
ENSMUSP00000061517	ENSMODP00000010564
ENSMUSP00000036695	ENSMODP00000026353
ENSMUSP00000054141	ENSMODP00000022226
ENSMUSP00000129418	ENSMODP00000038847
ENSMUSP00000057721	ENSMODP00000028989
ENSMUSP00000099465	ENSMODP00000035969
ENSMUSP00000054428	ENSMODP00000026850
ENSMUSP00000057040	ENSMODP00000013104
ENSMUSP00000061643	ENSMODP00000003605
ENSMUSP00000034240	ENSMODP00000017566
ENSMUSP00000004294	ENSMODP00000013693
ENSMUSP00000055599	ENSMODP00000025431
ENSMUSP00000019232	ENSMODP00000010905
ENSMUSP00000026315	ENSMODP00000002771
ENSMUSP00000085862	ENSMODP00000019845
ENSMUSP00000006136	ENSMODP00000020496
ENSMUSP00000005976	ENSMODP00000032553
ENSMUSP00000050144	ENSMODP00000024427
ENSMUSP00000025263	ENSMODP00000019686
ENSMUSP00000025266	ENSMODP00000019688
ENSMUSP00000108260	ENSMODP00000000487
ENSMUSP00000132501	ENSMODP00000013056
ENSMUSP00000059889	ENSMODP00000014725
ENSMUSP00000002172	ENSMODP00000024833
ENSMUSP00000088263	ENSMODP00000023363
ENSMUSP00000107538	ENSMODP00000022708
ENSMUSP00000077466	ENSMODP00000006499
ENSMUSP00000104342	ENSMODP00000009689
ENSMUSP00000096973	ENSMODP00000006124
ENSMUSP00000051907	ENSMODP00000023868
ENSMUSP00000050275	ENSMODP00000029511
ENSMUSP00000017090	ENSMODP00000020716
ENSMUSP00000099324	ENSMODP00000008863
ENSMUSP00000086835	ENSMODP00000000849
ENSMUSP00000075655	ENSMODP00000005154
ENSMUSP00000025375	ENSMODP00000012678
ENSMUSP00000124476	ENSMODP00000016877
ENSMUSP00000056365	ENSMODP00000027637
ENSMUSP00000062054	ENSMODP00000014290
ENSMUSP00000055229	ENSMODP00000027638
ENSMUSP00000119606	ENSMODP00000019273
ENSMUSP00000018990	ENSMODP00000008902
ENSMUSP00000043562	ENSMODP00000009055
ENSMUSP00000037109	ENSMODP00000006750
ENSMUSP00000001080	ENSMODP00000031036
ENSMUSP00000139117	ENSMODP00000012246
ENSMUSP00000045478	ENSMODP00000014983
ENSMUSP00000022782	ENSMODP00000006446
ENSMUSP00000114026	ENSMODP00000015285
ENSMUSP00000022916	ENSMODP00000006681
ENSMUSP00000054134	ENSMODP00000034265
ENSMUSP00000043087	ENSMODP00000003670
ENSMUSP00000118997	ENSMODP00000004738
ENSMUSP00000127109	ENSMODP00000009316
ENSMUSP00000111269	ENSMODP00000023221
ENSMUSP00000020484	ENSMODP00000002612
ENSMUSP00000000828	ENSMODP00000009526
ENSMUSP00000038369	ENSMODP00000002150
ENSMUSP00000063264	ENSMODP00000010302
ENSMUSP00000086285	ENSMODP00000008661
ENSMUSP00000019050	ENSMODP00000017550
ENSMUSP00000009789	ENSMODP00000000142
ENSMUSP00000055297	ENSMODP00000009180
ENSMUSP00000021940	ENSMODP00000005405
ENSMUSP00000117200	ENSMODP00000019993
ENSMUSP00000040140	ENSMODP00000025551
ENSMUSP00000091352	ENSMODP00000011610
ENSMUSP00000034308	ENSMODP00000019007
ENSMUSP00000112727	ENSMODP00000017961
ENSMUSP00000029824	ENSMODP00000000853
ENSMUSP00000083242	ENSMODP00000019581
ENSMUSP00000031377	ENSMODP00000037525
ENSMUSP00000131832	ENSMODP00000021313
ENSMUSP00000068450	ENSMODP00000007166
ENSMUSP00000030279	ENSMODP00000001680
ENSMUSP00000108595	ENSMODP00000014520
ENSMUSP00000027502	ENSMODP00000010772
ENSMUSP00000063004	ENSMODP00000017242
ENSMUSP00000028360	ENSMODP00000017247
ENSMUSP00000110126	ENSMODP00000017238
ENSMUSP00000062728	ENSMODP00000024109
ENSMUSP00000026562	ENSMODP00000026473
ENSMUSP00000040078	ENSMODP00000014919
ENSMUSP00000100724	ENSMODP00000024447
ENSMUSP00000067837	ENSMODP00000038591
ENSMUSP00000104939	ENSMODP00000017144
ENSMUSP00000063107	ENSMODP00000001641
ENSMUSP00000061737	ENSMODP00000002551
ENSMUSP00000000394	ENSMODP00000013240
ENSMUSP00000072896	ENSMODP00000010047
ENSMUSP00000047529	ENSMODP00000025625
ENSMUSP00000027730	ENSMODP00000001202
ENSMUSP00000000445	ENSMODP00000025626
ENSMUSP00000072330	ENSMODP00000008362
ENSMUSP00000016143	ENSMODP00000010954
ENSMUSP00000081263	ENSMODP00000032258
ENSMUSP00000110447	ENSMODP00000031386
ENSMUSP00000006311	ENSMODP00000022868
ENSMUSP00000060671	ENSMODP00000034578
ENSMUSP00000058084	ENSMODP00000018601
ENSMUSP00000112715	ENSMODP00000024465
ENSMUSP00000103690	ENSMODP00000039451
ENSMUSP00000099331	ENSMODP00000021286
ENSMUSP00000001451	ENSMODP00000021094
ENSMUSP00000041241	ENSMODP00000036241
ENSMUSP00000029194	ENSMODP00000035037
ENSMUSP00000030917	ENSMODP00000026148
ENSMUSP00000055037	ENSMODP00000034694
ENSMUSP00000132338	ENSMODP00000004137
ENSMUSP00000036029	ENSMODP00000000041
ENSMUSP00000081232	ENSMODP00000019955
ENSMUSP00000030765	ENSMODP00000003358
ENSMUSP00000026378	ENSMODP00000003324
ENSMUSP00000026381	ENSMODP00000003262
ENSMUSP00000044044	ENSMODP00000039957
ENSMUSP00000026377	ENSMODP00000003322
ENSMUSP00000044371	ENSMODP00000006094
ENSMUSP00000029490	ENSMODP00000002223
ENSMUSP00000134377	ENSMODP00000010928
ENSMUSP00000022813	ENSMODP00000005549
ENSMUSP00000021794	ENSMODP00000013192
ENSMUSP00000104764	ENSMODP00000029137
ENSMUSP00000080556	ENSMODP00000026613
ENSMUSP00000104294	ENSMODP00000008822
ENSMUSP00000052283	ENSMODP00000038160
ENSMUSP00000041232	ENSMODP00000012491
ENSMUSP00000099755	ENSMODP00000006270
ENSMUSP00000116643	ENSMODP00000006284
ENSMUSP00000032262	ENSMODP00000022773
ENSMUSP00000047065	ENSMODP00000022772
ENSMUSP00000021937	ENSMODP00000006052
ENSMUSP00000049430	ENSMODP00000013153
ENSMUSP00000102229	ENSMODP00000037975
ENSMUSP00000099887	ENSMODP00000018716
ENSMUSP00000123158	ENSMODP00000010812
ENSMUSP00000025294	ENSMODP00000026862
ENSMUSP00000118221	ENSMODP00000012974
ENSMUSP00000028257	ENSMODP00000007017
ENSMUSP00000112638	ENSMODP00000021921
ENSMUSP00000022060	ENSMODP00000000754
ENSMUSP00000110724	ENSMODP00000037746
ENSMUSP00000028859	ENSMODP00000008354
ENSMUSP00000063412	ENSMODP00000003841
ENSMUSP00000126464	ENSMODP00000024469
ENSMUSP00000115772	ENSMODP00000006375
ENSMUSP00000124611	ENSMODP00000040539
ENSMUSP00000030687	ENSMODP00000029504
ENSMUSP00000090287	ENSMODP00000022041
ENSMUSP00000041578	ENSMODP00000024370
ENSMUSP00000067325	ENSMODP00000006466
ENSMUSP00000054747	ENSMODP00000015484
ENSMUSP00000081954	ENSMODP00000008872
ENSMUSP00000132092	ENSMODP00000034352
ENSMUSP00000058447	ENSMODP00000031649
ENSMUSP00000060771	ENSMODP00000039714
ENSMUSP00000023330	ENSMODP00000041240
ENSMUSP00000040152	ENSMODP00000026271
ENSMUSP00000032462	ENSMODP00000007680
ENSMUSP00000017610	ENSMODP00000002455
ENSMUSP00000020234	ENSMODP00000001556
ENSMUSP00000110999	ENSMODP00000013588
ENSMUSP00000127516	ENSMODP00000026201
ENSMUSP00000072563	ENSMODP00000025269
ENSMUSP00000062047	ENSMODP00000011393
ENSMUSP00000047244	ENSMODP00000023373
ENSMUSP00000087815	ENSMODP00000025511
ENSMUSP00000016452	ENSMODP00000012779
ENSMUSP00000137472	ENSMODP00000038537
ENSMUSP00000078459	ENSMODP00000000336
ENSMUSP00000038471	ENSMODP00000012574
ENSMUSP00000016125	ENSMODP00000016928
ENSMUSP00000030033	ENSMODP00000004079
ENSMUSP00000044979	ENSMODP00000023188
ENSMUSP00000055694	ENSMODP00000014872
ENSMUSP00000078682	ENSMODP00000005398
ENSMUSP00000109779	ENSMODP00000011241
ENSMUSP00000127709	ENSMODP00000019316
ENSMUSP00000022269	ENSMODP00000002929
ENSMUSP00000062006	ENSMODP00000026219
ENSMUSP00000028595	ENSMODP00000012150
ENSMUSP00000113216	ENSMODP00000000824
ENSMUSP00000028583	ENSMODP00000011812
ENSMUSP00000020057	ENSMODP00000025627
ENSMUSP00000037129	ENSMODP00000014225
ENSMUSP00000099862	ENSMODP00000005260
ENSMUSP00000044098	ENSMODP00000022763
ENSMUSP00000099961	ENSMODP00000004448
ENSMUSP00000025476	ENSMODP00000025592
ENSMUSP00000017534	ENSMODP00000024040
ENSMUSP00000043146	ENSMODP00000003103
ENSMUSP00000042785	ENSMODP00000012700
ENSMUSP00000068479	ENSMODP00000006980
ENSMUSP00000132659	ENSMODP00000015281
ENSMUSP00000084599	ENSMODP00000036034
ENSMUSP00000001184	ENSMODP00000014354
ENSMUSP00000039071	ENSMODP00000004962
ENSMUSP00000021941	ENSMODP00000005900
ENSMUSP00000037628	ENSMODP00000015209
ENSMUSP00000128789	ENSMODP00000027999
ENSMUSP00000124816	ENSMODP00000012011
ENSMUSP00000056227	ENSMODP00000021455
ENSMUSP00000084507	ENSMODP00000007161
ENSMUSP00000041579	ENSMODP00000017265
ENSMUSP00000046705	ENSMODP00000011972
ENSMUSP00000020775	ENSMODP00000018478
ENSMUSP00000008878	ENSMODP00000008222
ENSMUSP00000032327	ENSMODP00000022717
ENSMUSP00000061062	ENSMODP00000022718
ENSMUSP00000061760	ENSMODP00000008442
ENSMUSP00000054823	ENSMODP00000005705
ENSMUSP00000019924	ENSMODP00000022071
ENSMUSP00000038014	ENSMODP00000008245
ENSMUSP00000040576	ENSMODP00000040263
ENSMUSP00000072510	ENSMODP00000008694
ENSMUSP00000058468	ENSMODP00000015844
ENSMUSP00000126854	ENSMODP00000008213
ENSMUSP00000126629	ENSMODP00000015425
ENSMUSP00000031093	ENSMODP00000035626
ENSMUSP00000047656	ENSMODP00000032675
ENSMUSP00000106160	ENSMODP00000022002
ENSMUSP00000059658	ENSMODP00000021450
ENSMUSP00000060433	ENSMODP00000003647
ENSMUSP00000067448	ENSMODP00000034494
ENSMUSP00000032719	ENSMODP00000025611
ENSMUSP00000067241	ENSMODP00000000546
ENSMUSP00000096458	ENSMODP00000020480
ENSMUSP00000123509	ENSMODP00000000474
ENSMUSP00000065877	ENSMODP00000021283
ENSMUSP00000022871	ENSMODP00000008527
ENSMUSP00000017153	ENSMODP00000020228
ENSMUSP00000133806	ENSMODP00000007060
ENSMUSP00000103060	ENSMODP00000017414
ENSMUSP00000000305	ENSMODP00000022087
ENSMUSP00000091943	ENSMODP00000008207
ENSMUSP00000126674	ENSMODP00000011441
ENSMUSP00000037971	ENSMODP00000025223
ENSMUSP00000001092	ENSMODP00000004255
ENSMUSP00000080521	ENSMODP00000029564
ENSMUSP00000112498	ENSMODP00000011211
ENSMUSP00000043279	ENSMODP00000025606
ENSMUSP00000027897	ENSMODP00000003943
ENSMUSP00000073911	ENSMODP00000011968
ENSMUSP00000026972	ENSMODP00000010565
ENSMUSP00000020938	ENSMODP00000005501
ENSMUSP00000112534	ENSMODP00000007504
ENSMUSP00000104872	ENSMODP00000020310
ENSMUSP00000137523	ENSMODP00000009233
ENSMUSP00000124518	ENSMODP00000000429
ENSMUSP00000033553	ENSMODP00000015595
ENSMUSP00000088857	ENSMODP00000026575
ENSMUSP00000109175	ENSMODP00000030288
ENSMUSP00000093183	ENSMODP00000032640
ENSMUSP00000097699	ENSMODP00000021958
ENSMUSP00000029252	ENSMODP00000020109
ENSMUSP00000042313	ENSMODP00000006020
ENSMUSP00000038199	ENSMODP00000015338
ENSMUSP00000082941	ENSMODP00000000253
ENSMUSP00000129513	ENSMODP00000000694
ENSMUSP00000101857	ENSMODP00000002694
ENSMUSP00000057849	ENSMODP00000023226
ENSMUSP00000048969	ENSMODP00000011527
ENSMUSP00000040168	ENSMODP00000023002
ENSMUSP00000065987	ENSMODP00000012882
ENSMUSP00000096769	ENSMODP00000024342
ENSMUSP00000108961	ENSMODP00000023757
ENSMUSP00000028728	ENSMODP00000022263
ENSMUSP00000024866	ENSMODP00000019349
ENSMUSP00000110006	ENSMODP00000018747
ENSMUSP00000001027	ENSMODP00000015626
ENSMUSP00000051709	ENSMODP00000009451
ENSMUSP00000033920	ENSMODP00000004684
ENSMUSP00000039546	ENSMODP00000006205
ENSMUSP00000085264	ENSMODP00000025445
ENSMUSP00000063762	ENSMODP00000017237
ENSMUSP00000047980	ENSMODP00000015469
ENSMUSP00000096415	ENSMODP00000023786
ENSMUSP00000125274	ENSMODP00000021940
ENSMUSP00000100009	ENSMODP00000001437
ENSMUSP00000092900	ENSMODP00000023732
ENSMUSP00000058254	ENSMODP00000015265
ENSMUSP00000071715	ENSMODP00000033667
ENSMUSP00000088227	ENSMODP00000025116
ENSMUSP00000126838	ENSMODP00000012970
ENSMUSP00000028469	ENSMODP00000033755
ENSMUSP00000034015	ENSMODP00000002862
ENSMUSP00000035240	ENSMODP00000007324
ENSMUSP00000042464	ENSMODP00000012640
ENSMUSP00000025127	ENSMODP00000013262
ENSMUSP00000064839	ENSMODP00000022965
ENSMUSP00000102554	ENSMODP00000012834
ENSMUSP00000035961	ENSMODP00000010766
ENSMUSP00000050398	ENSMODP00000021258
ENSMUSP00000027839	ENSMODP00000001629
ENSMUSP00000002625	ENSMODP00000015598
ENSMUSP00000050810	ENSMODP00000022143
ENSMUSP00000047393	ENSMODP00000017667
ENSMUSP00000020768	ENSMODP00000017399
ENSMUSP00000011896	ENSMODP00000022556
ENSMUSP00000101614	ENSMODP00000021301
ENSMUSP00000099342	ENSMODP00000021025
ENSMUSP00000100063	ENSMODP00000010310
ENSMUSP00000118588	ENSMODP00000030140
ENSMUSP00000069850	ENSMODP00000020391
ENSMUSP00000096129	ENSMODP00000015233
ENSMUSP00000068927	ENSMODP00000005654
ENSMUSP00000073764	ENSMODP00000013811
ENSMUSP00000087960	ENSMODP00000018821
ENSMUSP00000109938	ENSMODP00000010847
ENSMUSP00000113395	ENSMODP00000010341
ENSMUSP00000077091	ENSMODP00000020960
ENSMUSP00000113051	ENSMODP00000020125
ENSMUSP00000027370	ENSMODP00000019344
ENSMUSP00000105797	ENSMODP00000002481
ENSMUSP00000099401	ENSMODP00000000759
ENSMUSP00000079929	ENSMODP00000034155
ENSMUSP00000058754	ENSMODP00000035740
ENSMUSP00000061893	ENSMODP00000032902
ENSMUSP00000069457	ENSMODP00000025374
ENSMUSP00000008032	ENSMODP00000004289
ENSMUSP00000035709	ENSMODP00000010261
ENSMUSP00000039443	ENSMODP00000009701
ENSMUSP00000107890	ENSMODP00000021483
ENSMUSP00000107899	ENSMODP00000021469
ENSMUSP00000102891	ENSMODP00000023550
ENSMUSP00000007236	ENSMODP00000020056
ENSMUSP00000047035	ENSMODP00000000287
ENSMUSP00000045613	ENSMODP00000011368
ENSMUSP00000057355	ENSMODP00000001145
ENSMUSP00000060346	ENSMODP00000007593
ENSMUSP00000000349	ENSMODP00000004384
ENSMUSP00000045634	ENSMODP00000014752
ENSMUSP00000031281	ENSMODP00000026009
ENSMUSP00000023464	ENSMODP00000027349
ENSMUSP00000033769	ENSMODP00000014557
ENSMUSP00000020448	ENSMODP00000011339
ENSMUSP00000055073	ENSMODP00000033729
ENSMUSP00000074471	ENSMODP00000023115
ENSMUSP00000037561	ENSMODP00000003743
ENSMUSP00000101050	ENSMODP00000026955
ENSMUSP00000101951	ENSMODP00000032086
ENSMUSP00000064336	ENSMODP00000011172
ENSMUSP00000091595	ENSMODP00000020434
ENSMUSP00000058077	ENSMODP00000000944
ENSMUSP00000129166	ENSMODP00000000829
ENSMUSP00000029482	ENSMODP00000002770
ENSMUSP00000003274	ENSMODP00000032676
ENSMUSP00000100026	ENSMODP00000009933
ENSMUSP00000029559	ENSMODP00000033980
ENSMUSP00000107551	ENSMODP00000012354
ENSMUSP00000076856	ENSMODP00000002565
ENSMUSP00000017961	ENSMODP00000020280
ENSMUSP00000039072	ENSMODP00000008619
ENSMUSP00000022819	ENSMODP00000004635
ENSMUSP00000026357	ENSMODP00000005464
ENSMUSP00000087713	ENSMODP00000025778
ENSMUSP00000022292	ENSMODP00000001039
ENSMUSP00000040647	ENSMODP00000018053
ENSMUSP00000004770	ENSMODP00000003356
ENSMUSP00000006151	ENSMODP00000018820
ENSMUSP00000004133	ENSMODP00000007107
ENSMUSP00000074201	ENSMODP00000036101
ENSMUSP00000030036	ENSMODP00000024477
ENSMUSP00000128473	ENSMODP00000038322
ENSMUSP00000033652	ENSMODP00000021354
ENSMUSP00000061991	ENSMODP00000013888
ENSMUSP00000106981	ENSMODP00000034131
ENSMUSP00000044168	ENSMODP00000017409
ENSMUSP00000038430	ENSMODP00000001778
ENSMUSP00000130116	ENSMODP00000022887
ENSMUSP00000009713	ENSMODP00000006007
ENSMUSP00000104335	ENSMODP00000010172
ENSMUSP00000053129	ENSMODP00000036644
ENSMUSP00000127816	ENSMODP00000027239
ENSMUSP00000057916	ENSMODP00000017220
ENSMUSP00000057989	ENSMODP00000011818
ENSMUSP00000107863	ENSMODP00000035890
ENSMUSP00000102538	ENSMODP00000005986
ENSMUSP00000020223	ENSMODP00000002334
ENSMUSP00000106747	ENSMODP00000012158
ENSMUSP00000077532	ENSMODP00000011779
ENSMUSP00000028781	ENSMODP00000005644
ENSMUSP00000076514	ENSMODP00000012047
ENSMUSP00000041202	ENSMODP00000002275
ENSMUSP00000058941	ENSMODP00000009126
ENSMUSP00000030464	ENSMODP00000002600
ENSMUSP00000056774	ENSMODP00000024566
ENSMUSP00000034296	ENSMODP00000002126
ENSMUSP00000125700	ENSMODP00000006925
ENSMUSP00000093962	ENSMODP00000009691
ENSMUSP00000112019	ENSMODP00000001148
ENSMUSP00000118368	ENSMODP00000019710
ENSMUSP00000112708	ENSMODP00000003121
ENSMUSP00000065743	ENSMODP00000001852
ENSMUSP00000006341	ENSMODP00000010781
ENSMUSP00000075429	ENSMODP00000032776
ENSMUSP00000028332	ENSMODP00000021504
ENSMUSP00000041821	ENSMODP00000019287
ENSMUSP00000095487	ENSMODP00000029316
ENSMUSP00000049753	ENSMODP00000021118
ENSMUSP00000110411	ENSMODP00000022725
ENSMUSP00000107848	ENSMODP00000021594
ENSMUSP00000033800	ENSMODP00000014441
ENSMUSP00000085234	ENSMODP00000025429
ENSMUSP00000033720	ENSMODP00000021409
ENSMUSP00000130177	ENSMODP00000026635
ENSMUSP00000020362	ENSMODP00000008469
ENSMUSP00000113234	ENSMODP00000026637
ENSMUSP00000065384	ENSMODP00000025502
ENSMUSP00000046324	ENSMODP00000008856
ENSMUSP00000049404	ENSMODP00000020364
ENSMUSP00000047157	ENSMODP00000001657
ENSMUSP00000051492	ENSMODP00000029455
ENSMUSP00000065861	ENSMODP00000027167
ENSMUSP00000108046	ENSMODP00000022572
ENSMUSP00000101686	ENSMODP00000041088
ENSMUSP00000026209	ENSMODP00000036499
ENSMUSP00000120456	ENSMODP00000017973
ENSMUSP00000132922	ENSMODP00000007706
ENSMUSP00000038532	ENSMODP00000019151
ENSMUSP00000058521	ENSMODP00000011885
ENSMUSP00000085416	ENSMODP00000020305
ENSMUSP00000082971	ENSMODP00000029006
ENSMUSP00000055374	ENSMODP00000036139
ENSMUSP00000003369	ENSMODP00000011356
ENSMUSP00000112847	ENSMODP00000021528
ENSMUSP00000048062	ENSMODP00000007565
ENSMUSP00000099698	ENSMODP00000002347
ENSMUSP00000088217	ENSMODP00000005643
ENSMUSP00000083747	ENSMODP00000002270
ENSMUSP00000036690	ENSMODP00000002561
ENSMUSP00000031655	ENSMODP00000011420
ENSMUSP00000030081	ENSMODP00000005927
ENSMUSP00000001126	ENSMODP00000024027
ENSMUSP00000117030	ENSMODP00000008095
ENSMUSP00000020522	ENSMODP00000003803
ENSMUSP00000108371	ENSMODP00000006458
ENSMUSP00000022806	ENSMODP00000005598
ENSMUSP00000059973	ENSMODP00000019932
ENSMUSP00000121233	ENSMODP00000008549
ENSMUSP00000105751	ENSMODP00000004619
ENSMUSP00000072617	ENSMODP00000013355
ENSMUSP00000048904	ENSMODP00000028249
ENSMUSP00000023559	ENSMODP00000003242
ENSMUSP00000120976	ENSMODP00000019732
ENSMUSP00000029610	ENSMODP00000025773
ENSMUSP00000095677	ENSMODP00000018236
ENSMUSP00000109366	ENSMODP00000036015
ENSMUSP00000110238	ENSMODP00000019533
ENSMUSP00000034787	ENSMODP00000026231
ENSMUSP00000104837	ENSMODP00000020382
ENSMUSP00000058251	ENSMODP00000013602
ENSMUSP00000014614	ENSMODP00000005124
ENSMUSP00000036270	ENSMODP00000003400
ENSMUSP00000005889	ENSMODP00000032525
ENSMUSP00000060721	ENSMODP00000022163
ENSMUSP00000045110	ENSMODP00000020953
ENSMUSP00000075453	ENSMODP00000000255
ENSMUSP00000035642	ENSMODP00000031707
ENSMUSP00000091898	ENSMODP00000027317
ENSMUSP00000000449	ENSMODP00000007792
ENSMUSP00000106315	ENSMODP00000015990
ENSMUSP00000022543	ENSMODP00000010334
ENSMUSP00000107775	ENSMODP00000021643
ENSMUSP00000042515	ENSMODP00000002723
ENSMUSP00000103434	ENSMODP00000003570
ENSMUSP00000091041	ENSMODP00000020138
ENSMUSP00000092769	ENSMODP00000020972
ENSMUSP00000047926	ENSMODP00000026388
ENSMUSP00000108928	ENSMODP00000014831
ENSMUSP00000097097	ENSMODP00000022588
ENSMUSP00000109979	ENSMODP00000004673
ENSMUSP00000107370	ENSMODP00000013307
ENSMUSP00000032069	ENSMODP00000028789
ENSMUSP00000030784	ENSMODP00000033491
ENSMUSP00000132499	ENSMODP00000019616
ENSMUSP00000080342	ENSMODP00000019188
ENSMUSP00000022507	ENSMODP00000009994
ENSMUSP00000030623	ENSMODP00000022371
ENSMUSP00000101833	ENSMODP00000011039
ENSMUSP00000107210	ENSMODP00000012196
ENSMUSP00000113286	ENSMODP00000007141
ENSMUSP00000067779	ENSMODP00000003656
ENSMUSP00000070583	ENSMODP00000013054
ENSMUSP00000118610	ENSMODP00000035379
ENSMUSP00000105082	ENSMODP00000030729
ENSMUSP00000044693	ENSMODP00000004736
ENSMUSP00000040596	ENSMODP00000007891
ENSMUSP00000106907	ENSMODP00000011749
ENSMUSP00000027830	ENSMODP00000012539
ENSMUSP00000038801	ENSMODP00000000452
ENSMUSP00000004683	ENSMODP00000018859
ENSMUSP00000011152	ENSMODP00000000469
ENSMUSP00000076961	ENSMODP00000001220
ENSMUSP00000013851	ENSMODP00000028908
ENSMUSP00000096356	ENSMODP00000002563
ENSMUSP00000036962	ENSMODP00000003585
ENSMUSP00000008297	ENSMODP00000035688
ENSMUSP00000035027	ENSMODP00000023213
ENSMUSP00000088297	ENSMODP00000023428
ENSMUSP00000099412	ENSMODP00000000249
ENSMUSP00000043618	ENSMODP00000000479
ENSMUSP00000097093	ENSMODP00000008303
ENSMUSP00000047589	ENSMODP00000019401
ENSMUSP00000083806	ENSMODP00000001016
ENSMUSP00000103464	ENSMODP00000017038
ENSMUSP00000109659	ENSMODP00000026397
ENSMUSP00000041920	ENSMODP00000016123
ENSMUSP00000125993	ENSMODP00000018797
ENSMUSP00000003345	ENSMODP00000015781
ENSMUSP00000087407	ENSMODP00000015414
ENSMUSP00000058264	ENSMODP00000017975
ENSMUSP00000079900	ENSMODP00000021307
ENSMUSP00000118322	ENSMODP00000012044
ENSMUSP00000001125	ENSMODP00000030207
ENSMUSP00000032924	ENSMODP00000019613
ENSMUSP00000103912	ENSMODP00000024010
ENSMUSP00000110526	ENSMODP00000019109
ENSMUSP00000085763	ENSMODP00000010652
ENSMUSP00000096686	ENSMODP00000019759
ENSMUSP00000053616	ENSMODP00000008555
ENSMUSP00000014698	ENSMODP00000027957
ENSMUSP00000031311	ENSMODP00000023830
ENSMUSP00000084577	ENSMODP00000016279
ENSMUSP00000023214	ENSMODP00000013384
ENSMUSP00000110627	ENSMODP00000020772
ENSMUSP00000067027	ENSMODP00000028423
ENSMUSP00000053908	ENSMODP00000004558
ENSMUSP00000057635	ENSMODP00000012942
ENSMUSP00000034466	ENSMODP00000011716
ENSMUSP00000033979	ENSMODP00000013466
ENSMUSP00000018311	ENSMODP00000016015
ENSMUSP00000037991	ENSMODP00000041197
ENSMUSP00000031314	ENSMODP00000023917
ENSMUSP00000041006	ENSMODP00000038307
ENSMUSP00000137093	ENSMODP00000000437
ENSMUSP00000103378	ENSMODP00000002313
ENSMUSP00000025338	ENSMODP00000020014
ENSMUSP00000050353	ENSMODP00000017431
ENSMUSP00000035055	ENSMODP00000017861
ENSMUSP00000097919	ENSMODP00000013715
ENSMUSP00000056642	ENSMODP00000002105
ENSMUSP00000136912	ENSMODP00000007274
ENSMUSP00000113964	ENSMODP00000002115
ENSMUSP00000006565	ENSMODP00000003752
ENSMUSP00000104867	ENSMODP00000024299
ENSMUSP00000009667	ENSMODP00000008475
ENSMUSP00000081557	ENSMODP00000030259
ENSMUSP00000053474	ENSMODP00000015162
ENSMUSP00000007814	ENSMODP00000002379
ENSMUSP00000053120	ENSMODP00000021212
ENSMUSP00000043108	ENSMODP00000017819
ENSMUSP00000110636	ENSMODP00000025593
ENSMUSP00000139365	ENSMODP00000010326
ENSMUSP00000100979	ENSMODP00000005101
ENSMUSP00000023176	ENSMODP00000034671
ENSMUSP00000133212	ENSMODP00000026434
ENSMUSP00000013262	ENSMODP00000010936
ENSMUSP00000026693	ENSMODP00000016175
ENSMUSP00000092019	ENSMODP00000024318
ENSMUSP00000008016	ENSMODP00000015992
ENSMUSP00000020974	ENSMODP00000018263
ENSMUSP00000021810	ENSMODP00000014146
ENSMUSP00000125916	ENSMODP00000023521
ENSMUSP00000038450	ENSMODP00000014748
ENSMUSP00000041539	ENSMODP00000005376
ENSMUSP00000040331	ENSMODP00000020621
ENSMUSP00000109653	ENSMODP00000016034
ENSMUSP00000059783	ENSMODP00000020966
ENSMUSP00000103048	ENSMODP00000024435
ENSMUSP00000040080	ENSMODP00000024433
ENSMUSP00000075672	ENSMODP00000022554
ENSMUSP00000034611	ENSMODP00000016777
ENSMUSP00000044936	ENSMODP00000021415
ENSMUSP00000081285	ENSMODP00000021822
ENSMUSP00000032856	ENSMODP00000005123
ENSMUSP00000025439	ENSMODP00000013725
ENSMUSP00000112595	ENSMODP00000021523
ENSMUSP00000098097	ENSMODP00000015379
ENSMUSP00000080791	ENSMODP00000011548
ENSMUSP00000024879	ENSMODP00000019299
ENSMUSP00000083899	ENSMODP00000026802
ENSMUSP00000090293	ENSMODP00000022037
ENSMUSP00000066556	ENSMODP00000030807
ENSMUSP00000046877	ENSMODP00000016719
ENSMUSP00000065721	ENSMODP00000040791
ENSMUSP00000129205	ENSMODP00000025787
ENSMUSP00000059978	ENSMODP00000011728
ENSMUSP00000081561	ENSMODP00000010351
ENSMUSP00000081043	ENSMODP00000028759
ENSMUSP00000124317	ENSMODP00000006780
ENSMUSP00000079309	ENSMODP00000009348
ENSMUSP00000102976	ENSMODP00000024163
ENSMUSP00000036582	ENSMODP00000025563
ENSMUSP00000019482	ENSMODP00000028901
ENSMUSP00000037233	ENSMODP00000022841
ENSMUSP00000127068	ENSMODP00000021988
ENSMUSP00000030724	ENSMODP00000013582
ENSMUSP00000097515	ENSMODP00000022436
ENSMUSP00000034507	ENSMODP00000000187
ENSMUSP00000026196	ENSMODP00000004345
ENSMUSP00000041337	ENSMODP00000013530
ENSMUSP00000054840	ENSMODP00000039129
ENSMUSP00000059503	ENSMODP00000037855
ENSMUSP00000082694	ENSMODP00000011440
ENSMUSP00000102559	ENSMODP00000001457
ENSMUSP00000073789	ENSMODP00000015719
ENSMUSP00000022858	ENSMODP00000025489
ENSMUSP00000072121	ENSMODP00000025762
ENSMUSP00000132190	ENSMODP00000005094
ENSMUSP00000029269	ENSMODP00000023625
ENSMUSP00000026891	ENSMODP00000014093
ENSMUSP00000029316	ENSMODP00000012594
ENSMUSP00000031622	ENSMODP00000010237
ENSMUSP00000005860	ENSMODP00000000934
ENSMUSP00000030551	ENSMODP00000019976
ENSMUSP00000033547	ENSMODP00000006082
ENSMUSP00000116271	ENSMODP00000040702
ENSMUSP00000091317	ENSMODP00000026544
ENSMUSP00000004051	ENSMODP00000018578
ENSMUSP00000023024	ENSMODP00000020657
ENSMUSP00000001720	ENSMODP00000002766
ENSMUSP00000034150	ENSMODP00000000399
ENSMUSP00000041951	ENSMODP00000011531
ENSMUSP00000009234	ENSMODP00000011033
ENSMUSP00000018875	ENSMODP00000007956
ENSMUSP00000044262	ENSMODP00000000838
ENSMUSP00000001415	ENSMODP00000014368
ENSMUSP00000125211	ENSMODP00000025725
ENSMUSP00000059039	ENSMODP00000004844
ENSMUSP00000112942	ENSMODP00000009530
ENSMUSP00000067002	ENSMODP00000017239
ENSMUSP00000069326	ENSMODP00000008441
ENSMUSP00000099950	ENSMODP00000016300
ENSMUSP00000039663	ENSMODP00000024624
ENSMUSP00000041907	ENSMODP00000006757
ENSMUSP00000034472	ENSMODP00000006642
ENSMUSP00000030709	ENSMODP00000013456
[truncated: 9,169 more rows]
