# Supplementary material for: Reconstruction of proto-vertebrate, proto-cyclostome and proto-gnathostome genomes provides new insights into early vertebrate evolution
Source: Nat Commun. 2021 Jul 23;12:4489. doi: 10.1038/s41467-021-24573-z (PMC8302630; doi:10.1038/s41467-021-24573-z)
Supplement: Supplementary file 4 — Supplementary Data 1 [file 41467_2021_24573_MOESM4_ESM.zip › SuppData1/orthologs/MOUSE-ORYLA.txt]

ENSMUSP00000034074	ENSORLP00000017023
ENSMUSP00000037172	ENSORLP00000018100
ENSMUSP00000037172	ENSORLP00000011872
ENSMUSP00000040217	ENSORLP00000019139
ENSMUSP00000025288	ENSORLP00000021204
ENSMUSP00000105282	ENSORLP00000017158
ENSMUSP00000018989	ENSORLP00000011600
ENSMUSP00000018466	ENSORLP00000018033
ENSMUSP00000014505	ENSORLP00000014071
ENSMUSP00000111103	ENSORLP00000024532
ENSMUSP00000029128	ENSORLP00000003595
ENSMUSP00000033610	ENSORLP00000001741
ENSMUSP00000015484	ENSORLP00000002049
ENSMUSP00000054412	ENSORLP00000025526
ENSMUSP00000045511	ENSORLP00000003018
ENSMUSP00000075235	ENSORLP00000016722
ENSMUSP00000024829	ENSORLP00000025748
ENSMUSP00000035246	ENSORLP00000005821
ENSMUSP00000069495	ENSORLP00000005856
ENSMUSP00000073268	ENSORLP00000007952
ENSMUSP00000082710	ENSORLP00000001368
ENSMUSP00000021706	ENSORLP00000024257
ENSMUSP00000028311	ENSORLP00000003220
ENSMUSP00000028311	ENSORLP00000020860
ENSMUSP00000004949	ENSORLP00000001290
ENSMUSP00000017530	ENSORLP00000005579
ENSMUSP00000096248	ENSORLP00000008446
ENSMUSP00000096248	ENSORLP00000002593
ENSMUSP00000124863	ENSORLP00000008437
ENSMUSP00000124863	ENSORLP00000011200
ENSMUSP00000097747	ENSORLP00000008651
ENSMUSP00000027961	ENSORLP00000015785
ENSMUSP00000027494	ENSORLP00000020633
ENSMUSP00000104363	ENSORLP00000011714
ENSMUSP00000051353	ENSORLP00000007515
ENSMUSP00000082115	ENSORLP00000000443
ENSMUSP00000020679	ENSORLP00000023088
ENSMUSP00000099608	ENSORLP00000018127
ENSMUSP00000038922	ENSORLP00000003515
ENSMUSP00000019516	ENSORLP00000015272
ENSMUSP00000138819	ENSORLP00000006561
ENSMUSP00000015858	ENSORLP00000003243
ENSMUSP00000015858	ENSORLP00000013178
ENSMUSP00000028426	ENSORLP00000021323
ENSMUSP00000120598	ENSORLP00000021828
ENSMUSP00000021682	ENSORLP00000020822
ENSMUSP00000059666	ENSORLP00000021812
ENSMUSP00000108629	ENSORLP00000023561
ENSMUSP00000020624	ENSORLP00000006376
ENSMUSP00000101004	ENSORLP00000019321
ENSMUSP00000031841	ENSORLP00000005874
ENSMUSP00000099733	ENSORLP00000021980
ENSMUSP00000005103	ENSORLP00000006256
ENSMUSP00000103815	ENSORLP00000022436
ENSMUSP00000003509	ENSORLP00000003775
ENSMUSP00000074764	ENSORLP00000006361
ENSMUSP00000032421	ENSORLP00000018342
ENSMUSP00000025477	ENSORLP00000018930
ENSMUSP00000026896	ENSORLP00000010509
ENSMUSP00000099434	ENSORLP00000001148
ENSMUSP00000015003	ENSORLP00000019667
ENSMUSP00000050496	ENSORLP00000010566
ENSMUSP00000048260	ENSORLP00000002272
ENSMUSP00000020339	ENSORLP00000000244
ENSMUSP00000036487	ENSORLP00000004298
ENSMUSP00000049007	ENSORLP00000009022
ENSMUSP00000085900	ENSORLP00000010106
ENSMUSP00000049346	ENSORLP00000020930
ENSMUSP00000049346	ENSORLP00000018662
ENSMUSP00000080579	ENSORLP00000004264
ENSMUSP00000125718	ENSORLP00000022821
ENSMUSP00000028349	ENSORLP00000021772
ENSMUSP00000002989	ENSORLP00000010763
ENSMUSP00000102710	ENSORLP00000013654
ENSMUSP00000102710	ENSORLP00000025491
ENSMUSP00000097166	ENSORLP00000020331
ENSMUSP00000102177	ENSORLP00000007167
ENSMUSP00000032715	ENSORLP00000001018
ENSMUSP00000036674	ENSORLP00000018097
ENSMUSP00000042867	ENSORLP00000008607
ENSMUSP00000104411	ENSORLP00000022020
ENSMUSP00000018630	ENSORLP00000005695
ENSMUSP00000006718	ENSORLP00000022851
ENSMUSP00000001384	ENSORLP00000020711
ENSMUSP00000024049	ENSORLP00000010817
ENSMUSP00000018382	ENSORLP00000007342
ENSMUSP00000039653	ENSORLP00000011413
ENSMUSP00000031278	ENSORLP00000022256
ENSMUSP00000105486	ENSORLP00000019505
ENSMUSP00000094528	ENSORLP00000004295
ENSMUSP00000093960	ENSORLP00000014720
ENSMUSP00000064131	ENSORLP00000012324
ENSMUSP00000124459	ENSORLP00000000585
ENSMUSP00000047199	ENSORLP00000020019
ENSMUSP00000047199	ENSORLP00000013874
ENSMUSP00000119993	ENSORLP00000002330
ENSMUSP00000119993	ENSORLP00000014471
ENSMUSP00000048978	ENSORLP00000005351
ENSMUSP00000067752	ENSORLP00000019519
ENSMUSP00000030306	ENSORLP00000018585
ENSMUSP00000034427	ENSORLP00000018984
ENSMUSP00000064775	ENSORLP00000006254
ENSMUSP00000064775	ENSORLP00000007804
ENSMUSP00000103028	ENSORLP00000012489
ENSMUSP00000095964	ENSORLP00000002135
ENSMUSP00000115260	ENSORLP00000025830
ENSMUSP00000075089	ENSORLP00000010622
ENSMUSP00000126897	ENSORLP00000010171
ENSMUSP00000089513	ENSORLP00000021378
ENSMUSP00000109098	ENSORLP00000021967
ENSMUSP00000109098	ENSORLP00000008922
ENSMUSP00000044245	ENSORLP00000010172
ENSMUSP00000041622	ENSORLP00000024935
ENSMUSP00000125373	ENSORLP00000012679
ENSMUSP00000019662	ENSORLP00000016516
ENSMUSP00000117346	ENSORLP00000011838
ENSMUSP00000003117	ENSORLP00000022565
ENSMUSP00000027697	ENSORLP00000015239
ENSMUSP00000030814	ENSORLP00000021947
ENSMUSP00000033755	ENSORLP00000011216
ENSMUSP00000033756	ENSORLP00000022337
ENSMUSP00000027538	ENSORLP00000022670
ENSMUSP00000033549	ENSORLP00000010397
ENSMUSP00000026795	ENSORLP00000009355
ENSMUSP00000033341	ENSORLP00000008594
ENSMUSP00000049070	ENSORLP00000008023
ENSMUSP00000082895	ENSORLP00000022797
ENSMUSP00000080832	ENSORLP00000011723
ENSMUSP00000033501	ENSORLP00000025157
ENSMUSP00000133245	ENSORLP00000001104
ENSMUSP00000021046	ENSORLP00000002977
ENSMUSP00000021062	ENSORLP00000018923
ENSMUSP00000025500	ENSORLP00000023720
ENSMUSP00000078971	ENSORLP00000012925
ENSMUSP00000079864	ENSORLP00000000034
ENSMUSP00000138944	ENSORLP00000013671
ENSMUSP00000036830	ENSORLP00000006742
ENSMUSP00000066839	ENSORLP00000014072
ENSMUSP00000002809	ENSORLP00000018956
ENSMUSP00000031795	ENSORLP00000014883
ENSMUSP00000001595	ENSORLP00000017224
ENSMUSP00000001595	ENSORLP00000004455
ENSMUSP00000072472	ENSORLP00000007557
ENSMUSP00000077919	ENSORLP00000007575
ENSMUSP00000023807	ENSORLP00000020818
ENSMUSP00000020704	ENSORLP00000016131
ENSMUSP00000020704	ENSORLP00000021474
ENSMUSP00000046610	ENSORLP00000002773
ENSMUSP00000046610	ENSORLP00000018416
ENSMUSP00000084091	ENSORLP00000015721
ENSMUSP00000092654	ENSORLP00000005075
ENSMUSP00000036227	ENSORLP00000004108
ENSMUSP00000036227	ENSORLP00000005033
ENSMUSP00000042410	ENSORLP00000015324
ENSMUSP00000031037	ENSORLP00000011019
ENSMUSP00000035257	ENSORLP00000002202
ENSMUSP00000005952	ENSORLP00000003059
ENSMUSP00000101768	ENSORLP00000018136
ENSMUSP00000010605	ENSORLP00000018833
ENSMUSP00000126137	ENSORLP00000004173
ENSMUSP00000026093	ENSORLP00000004274
ENSMUSP00000074864	ENSORLP00000015164
ENSMUSP00000107444	ENSORLP00000016308
ENSMUSP00000064462	ENSORLP00000024951
ENSMUSP00000026427	ENSORLP00000009657
ENSMUSP00000026427	ENSORLP00000018316
ENSMUSP00000098548	ENSORLP00000007380
ENSMUSP00000098548	ENSORLP00000013444
ENSMUSP00000105212	ENSORLP00000012886
ENSMUSP00000105212	ENSORLP00000001311
ENSMUSP00000041897	ENSORLP00000013607
ENSMUSP00000043085	ENSORLP00000025288
ENSMUSP00000104533	ENSORLP00000001374
ENSMUSP00000046585	ENSORLP00000014802
ENSMUSP00000107347	ENSORLP00000018111
ENSMUSP00000031674	ENSORLP00000005218
ENSMUSP00000053238	ENSORLP00000013299
ENSMUSP00000093141	ENSORLP00000016364
ENSMUSP00000021689	ENSORLP00000019561
ENSMUSP00000021689	ENSORLP00000011906
ENSMUSP00000046216	ENSORLP00000002839
ENSMUSP00000121309	ENSORLP00000014848
ENSMUSP00000027226	ENSORLP00000012741
ENSMUSP00000003438	ENSORLP00000011358
ENSMUSP00000030477	ENSORLP00000020718
ENSMUSP00000061390	ENSORLP00000017749
ENSMUSP00000110074	ENSORLP00000019397
ENSMUSP00000124473	ENSORLP00000002704
ENSMUSP00000124473	ENSORLP00000011850
ENSMUSP00000037576	ENSORLP00000020399
ENSMUSP00000037576	ENSORLP00000003855
ENSMUSP00000050730	ENSORLP00000008892
ENSMUSP00000124131	ENSORLP00000008411
ENSMUSP00000124131	ENSORLP00000002451
ENSMUSP00000044231	ENSORLP00000001579
ENSMUSP00000023486	ENSORLP00000016596
ENSMUSP00000023486	ENSORLP00000012171
ENSMUSP00000031691	ENSORLP00000000631
ENSMUSP00000031690	ENSORLP00000000643
ENSMUSP00000042667	ENSORLP00000003863
ENSMUSP00000032376	ENSORLP00000003946
ENSMUSP00000127892	ENSORLP00000018264
ENSMUSP00000104878	ENSORLP00000004025
ENSMUSP00000063380	ENSORLP00000008236
ENSMUSP00000030376	ENSORLP00000015074
ENSMUSP00000053270	ENSORLP00000025646
ENSMUSP00000045973	ENSORLP00000008488
ENSMUSP00000036150	ENSORLP00000019732
ENSMUSP00000059026	ENSORLP00000019739
ENSMUSP00000125871	ENSORLP00000005562
ENSMUSP00000135677	ENSORLP00000005568
ENSMUSP00000022217	ENSORLP00000000954
ENSMUSP00000021714	ENSORLP00000022406
ENSMUSP00000036721	ENSORLP00000022541
ENSMUSP00000036721	ENSORLP00000021818
ENSMUSP00000102813	ENSORLP00000001585
ENSMUSP00000106963	ENSORLP00000024109
ENSMUSP00000085872	ENSORLP00000020061
ENSMUSP00000085872	ENSORLP00000013463
ENSMUSP00000021467	ENSORLP00000011283
ENSMUSP00000021004	ENSORLP00000022013
ENSMUSP00000111151	ENSORLP00000021863
ENSMUSP00000105350	ENSORLP00000007508
ENSMUSP00000020008	ENSORLP00000019672
ENSMUSP00000007257	ENSORLP00000002659
ENSMUSP00000109904	ENSORLP00000013177
ENSMUSP00000122855	ENSORLP00000021168
ENSMUSP00000122855	ENSORLP00000004254
ENSMUSP00000137256	ENSORLP00000008713
ENSMUSP00000137256	ENSORLP00000023858
ENSMUSP00000090277	ENSORLP00000025494
ENSMUSP00000041790	ENSORLP00000013846
ENSMUSP00000058730	ENSORLP00000004640
ENSMUSP00000137517	ENSORLP00000003433
ENSMUSP00000028071	ENSORLP00000009051
ENSMUSP00000104311	ENSORLP00000008276
ENSMUSP00000031750	ENSORLP00000014984
ENSMUSP00000066894	ENSORLP00000018887
ENSMUSP00000030898	ENSORLP00000005319
ENSMUSP00000073246	ENSORLP00000014859
ENSMUSP00000092735	ENSORLP00000017630
ENSMUSP00000062239	ENSORLP00000002967
ENSMUSP00000101903	ENSORLP00000009719
ENSMUSP00000071859	ENSORLP00000009264
ENSMUSP00000024832	ENSORLP00000016385
ENSMUSP00000070868	ENSORLP00000011881
ENSMUSP00000025718	ENSORLP00000004619
ENSMUSP00000102647	ENSORLP00000012934
ENSMUSP00000085683	ENSORLP00000014691
ENSMUSP00000042271	ENSORLP00000025699
ENSMUSP00000030212	ENSORLP00000025092
ENSMUSP00000030212	ENSORLP00000008947
ENSMUSP00000129800	ENSORLP00000007330
ENSMUSP00000028214	ENSORLP00000021066
ENSMUSP00000028214	ENSORLP00000017966
ENSMUSP00000034600	ENSORLP00000019821
ENSMUSP00000034600	ENSORLP00000011260
ENSMUSP00000066701	ENSORLP00000003189
ENSMUSP00000126826	ENSORLP00000015135
ENSMUSP00000062507	ENSORLP00000015125
ENSMUSP00000062507	ENSORLP00000011254
ENSMUSP00000061470	ENSORLP00000024718
ENSMUSP00000046368	ENSORLP00000013929
ENSMUSP00000045409	ENSORLP00000007935
ENSMUSP00000128922	ENSORLP00000020501
ENSMUSP00000095845	ENSORLP00000005391
ENSMUSP00000054545	ENSORLP00000001836
ENSMUSP00000054545	ENSORLP00000002802
ENSMUSP00000035649	ENSORLP00000004251
ENSMUSP00000025208	ENSORLP00000007785
ENSMUSP00000048350	ENSORLP00000003955
ENSMUSP00000048350	ENSORLP00000005716
ENSMUSP00000053431	ENSORLP00000009447
ENSMUSP00000029850	ENSORLP00000016755
ENSMUSP00000052544	ENSORLP00000025680
ENSMUSP00000090567	ENSORLP00000014402
ENSMUSP00000047888	ENSORLP00000017370
ENSMUSP00000081664	ENSORLP00000015976
ENSMUSP00000081664	ENSORLP00000010846
ENSMUSP00000021066	ENSORLP00000012076
ENSMUSP00000138618	ENSORLP00000014408
ENSMUSP00000123078	ENSORLP00000021608
ENSMUSP00000123078	ENSORLP00000014160
ENSMUSP00000101700	ENSORLP00000006974
ENSMUSP00000040416	ENSORLP00000004278
ENSMUSP00000029575	ENSORLP00000020050
ENSMUSP00000028623	ENSORLP00000008218
ENSMUSP00000030643	ENSORLP00000012723
ENSMUSP00000076505	ENSORLP00000007001
ENSMUSP00000076505	ENSORLP00000002142
ENSMUSP00000022550	ENSORLP00000014484
ENSMUSP00000019226	ENSORLP00000007930
ENSMUSP00000108302	ENSORLP00000019891
ENSMUSP00000084062	ENSORLP00000019320
ENSMUSP00000084062	ENSORLP00000020797
ENSMUSP00000097909	ENSORLP00000004088
ENSMUSP00000065205	ENSORLP00000005176
ENSMUSP00000028362	ENSORLP00000005255
ENSMUSP00000027896	ENSORLP00000010903
ENSMUSP00000029307	ENSORLP00000003924
ENSMUSP00000029307	ENSORLP00000005958
ENSMUSP00000034883	ENSORLP00000009004
ENSMUSP00000054226	ENSORLP00000016407
ENSMUSP00000107035	ENSORLP00000002498
ENSMUSP00000106460	ENSORLP00000005899
ENSMUSP00000031713	ENSORLP00000000178
ENSMUSP00000029208	ENSORLP00000018925
ENSMUSP00000001122	ENSORLP00000003200
ENSMUSP00000021161	ENSORLP00000016932
ENSMUSP00000022040	ENSORLP00000006703
ENSMUSP00000129216	ENSORLP00000020649
ENSMUSP00000110348	ENSORLP00000013120
ENSMUSP00000095533	ENSORLP00000021408
ENSMUSP00000128308	ENSORLP00000013449
ENSMUSP00000003659	ENSORLP00000009845
ENSMUSP00000022213	ENSORLP00000006238
ENSMUSP00000022213	ENSORLP00000011233
ENSMUSP00000057488	ENSORLP00000005200
ENSMUSP00000059654	ENSORLP00000025778
ENSMUSP00000040229	ENSORLP00000002793
ENSMUSP00000040229	ENSORLP00000007565
ENSMUSP00000031607	ENSORLP00000016480
ENSMUSP00000090528	ENSORLP00000019101
ENSMUSP00000095169	ENSORLP00000008804
ENSMUSP00000095169	ENSORLP00000010408
ENSMUSP00000129378	ENSORLP00000000955
ENSMUSP00000088089	ENSORLP00000024303
ENSMUSP00000076751	ENSORLP00000007370
ENSMUSP00000076751	ENSORLP00000011202
ENSMUSP00000124179	ENSORLP00000002460
ENSMUSP00000030080	ENSORLP00000014546
ENSMUSP00000084578	ENSORLP00000025283
ENSMUSP00000084578	ENSORLP00000023562
ENSMUSP00000065679	ENSORLP00000025361
ENSMUSP00000049054	ENSORLP00000002544
ENSMUSP00000049054	ENSORLP00000013157
ENSMUSP00000101060	ENSORLP00000019751
ENSMUSP00000101060	ENSORLP00000013289
ENSMUSP00000043522	ENSORLP00000020092
ENSMUSP00000043522	ENSORLP00000007978
ENSMUSP00000060591	ENSORLP00000019342
ENSMUSP00000103897	ENSORLP00000022468
ENSMUSP00000136611	ENSORLP00000007005
ENSMUSP00000125580	ENSORLP00000015046
ENSMUSP00000125580	ENSORLP00000007689
ENSMUSP00000037867	ENSORLP00000006193
ENSMUSP00000049285	ENSORLP00000018788
ENSMUSP00000034698	ENSORLP00000008504
ENSMUSP00000034698	ENSORLP00000018750
ENSMUSP00000002837	ENSORLP00000002291
ENSMUSP00000132514	ENSORLP00000019227
ENSMUSP00000043210	ENSORLP00000014563
ENSMUSP00000100991	ENSORLP00000016522
ENSMUSP00000006027	ENSORLP00000018166
ENSMUSP00000036065	ENSORLP00000006852
ENSMUSP00000112662	ENSORLP00000019932
ENSMUSP00000020023	ENSORLP00000018275
ENSMUSP00000036726	ENSORLP00000005287
ENSMUSP00000059757	ENSORLP00000006617
ENSMUSP00000099509	ENSORLP00000015378
ENSMUSP00000000939	ENSORLP00000007697
ENSMUSP00000000939	ENSORLP00000001913
ENSMUSP00000028252	ENSORLP00000021170
ENSMUSP00000091011	ENSORLP00000006700
ENSMUSP00000019456	ENSORLP00000017682
ENSMUSP00000034969	ENSORLP00000008593
ENSMUSP00000077899	ENSORLP00000004579
ENSMUSP00000031096	ENSORLP00000005540
ENSMUSP00000073190	ENSORLP00000022648
ENSMUSP00000027053	ENSORLP00000010020
ENSMUSP00000122552	ENSORLP00000021423
ENSMUSP00000026027	ENSORLP00000016275
ENSMUSP00000017821	ENSORLP00000017243
ENSMUSP00000031309	ENSORLP00000001337
ENSMUSP00000028368	ENSORLP00000005361
ENSMUSP00000028368	ENSORLP00000020996
ENSMUSP00000137309	ENSORLP00000009575
ENSMUSP00000095103	ENSORLP00000009804
ENSMUSP00000045150	ENSORLP00000019121
ENSMUSP00000023835	ENSORLP00000024813
ENSMUSP00000093229	ENSORLP00000021052
ENSMUSP00000131010	ENSORLP00000000841
ENSMUSP00000131010	ENSORLP00000015688
ENSMUSP00000103366	ENSORLP00000013754
ENSMUSP00000038203	ENSORLP00000014648
ENSMUSP00000031977	ENSORLP00000019946
ENSMUSP00000065770	ENSORLP00000020510
ENSMUSP00000113913	ENSORLP00000021804
ENSMUSP00000118911	ENSORLP00000021576
ENSMUSP00000109340	ENSORLP00000015998
ENSMUSP00000114175	ENSORLP00000015424
ENSMUSP00000067541	ENSORLP00000012302
ENSMUSP00000031663	ENSORLP00000012334
ENSMUSP00000106317	ENSORLP00000018569
ENSMUSP00000106317	ENSORLP00000005246
ENSMUSP00000124417	ENSORLP00000018612
ENSMUSP00000064246	ENSORLP00000000570
ENSMUSP00000064246	ENSORLP00000001147
ENSMUSP00000126281	ENSORLP00000011697
ENSMUSP00000126281	ENSORLP00000008639
ENSMUSP00000043222	ENSORLP00000020054
ENSMUSP00000037966	ENSORLP00000016781
ENSMUSP00000126243	ENSORLP00000007482
ENSMUSP00000126243	ENSORLP00000006064
ENSMUSP00000001280	ENSORLP00000020990
ENSMUSP00000075011	ENSORLP00000013665
ENSMUSP00000025197	ENSORLP00000008309
ENSMUSP00000025197	ENSORLP00000015790
ENSMUSP00000128401	ENSORLP00000020220
ENSMUSP00000031354	ENSORLP00000023486
ENSMUSP00000110729	ENSORLP00000021952
ENSMUSP00000037487	ENSORLP00000009060
ENSMUSP00000029905	ENSORLP00000009935
ENSMUSP00000052989	ENSORLP00000022033
ENSMUSP00000018113	ENSORLP00000000805
ENSMUSP00000129831	ENSORLP00000021561
ENSMUSP00000038833	ENSORLP00000010554
ENSMUSP00000019386	ENSORLP00000015653
ENSMUSP00000034792	ENSORLP00000009407
ENSMUSP00000099975	ENSORLP00000007507
ENSMUSP00000099975	ENSORLP00000025418
ENSMUSP00000007249	ENSORLP00000002376
ENSMUSP00000034697	ENSORLP00000020582
ENSMUSP00000034697	ENSORLP00000023533
ENSMUSP00000087394	ENSORLP00000005021
ENSMUSP00000114404	ENSORLP00000009566
ENSMUSP00000114404	ENSORLP00000001925
ENSMUSP00000075992	ENSORLP00000025471
ENSMUSP00000099430	ENSORLP00000003329
ENSMUSP00000044457	ENSORLP00000017612
ENSMUSP00000036245	ENSORLP00000002721
ENSMUSP00000030289	ENSORLP00000013167
ENSMUSP00000039943	ENSORLP00000023378
ENSMUSP00000070554	ENSORLP00000000556
ENSMUSP00000000642	ENSORLP00000019339
ENSMUSP00000020277	ENSORLP00000012858
ENSMUSP00000051215	ENSORLP00000024341
ENSMUSP00000099984	ENSORLP00000002505
ENSMUSP00000017851	ENSORLP00000012495
ENSMUSP00000020027	ENSORLP00000019452
ENSMUSP00000051261	ENSORLP00000023753
ENSMUSP00000047547	ENSORLP00000011177
ENSMUSP00000028679	ENSORLP00000010429
ENSMUSP00000028679	ENSORLP00000015853
ENSMUSP00000098594	ENSORLP00000009376
ENSMUSP00000099716	ENSORLP00000017836
ENSMUSP00000099716	ENSORLP00000010308
ENSMUSP00000055308	ENSORLP00000003871
ENSMUSP00000055308	ENSORLP00000009664
ENSMUSP00000100025	ENSORLP00000022395
ENSMUSP00000099572	ENSORLP00000006121
ENSMUSP00000099572	ENSORLP00000004141
ENSMUSP00000057725	ENSORLP00000004548
ENSMUSP00000057725	ENSORLP00000013610
ENSMUSP00000056313	ENSORLP00000017101
ENSMUSP00000027373	ENSORLP00000021644
ENSMUSP00000061278	ENSORLP00000017858
ENSMUSP00000029355	ENSORLP00000007854
ENSMUSP00000029355	ENSORLP00000020087
ENSMUSP00000027534	ENSORLP00000023047
ENSMUSP00000041395	ENSORLP00000008712
ENSMUSP00000041395	ENSORLP00000003369
ENSMUSP00000006851	ENSORLP00000013373
ENSMUSP00000006851	ENSORLP00000003415
ENSMUSP00000101225	ENSORLP00000000238
ENSMUSP00000045527	ENSORLP00000019096
ENSMUSP00000021090	ENSORLP00000019098
ENSMUSP00000070413	ENSORLP00000009345
ENSMUSP00000027151	ENSORLP00000020004
ENSMUSP00000027151	ENSORLP00000003021
ENSMUSP00000085253	ENSORLP00000024871
ENSMUSP00000062771	ENSORLP00000006399
ENSMUSP00000114094	ENSORLP00000018782
ENSMUSP00000139310	ENSORLP00000010963
ENSMUSP00000096994	ENSORLP00000005390
ENSMUSP00000047126	ENSORLP00000022513
ENSMUSP00000070726	ENSORLP00000015200
ENSMUSP00000025695	ENSORLP00000006988
ENSMUSP00000002839	ENSORLP00000003948
ENSMUSP00000124370	ENSORLP00000021534
ENSMUSP00000039632	ENSORLP00000002389
ENSMUSP00000038013	ENSORLP00000002820
ENSMUSP00000020411	ENSORLP00000019504
ENSMUSP00000109915	ENSORLP00000009948
ENSMUSP00000053175	ENSORLP00000020094
ENSMUSP00000033805	ENSORLP00000010119
ENSMUSP00000122395	ENSORLP00000024224
ENSMUSP00000016471	ENSORLP00000001322
ENSMUSP00000047353	ENSORLP00000010128
ENSMUSP00000034983	ENSORLP00000005919
ENSMUSP00000027863	ENSORLP00000019655
ENSMUSP00000138773	ENSORLP00000019708
ENSMUSP00000023295	ENSORLP00000008667
ENSMUSP00000127784	ENSORLP00000009527
ENSMUSP00000127784	ENSORLP00000012965
ENSMUSP00000074198	ENSORLP00000020236
ENSMUSP00000033444	ENSORLP00000004136
ENSMUSP00000027498	ENSORLP00000006042
ENSMUSP00000018353	ENSORLP00000024937
ENSMUSP00000018476	ENSORLP00000023002
ENSMUSP00000101517	ENSORLP00000005534
ENSMUSP00000127678	ENSORLP00000021704
ENSMUSP00000019708	ENSORLP00000010296
ENSMUSP00000083281	ENSORLP00000008681
ENSMUSP00000106709	ENSORLP00000013025
ENSMUSP00000125268	ENSORLP00000019892
ENSMUSP00000125268	ENSORLP00000011572
ENSMUSP00000021971	ENSORLP00000014379
ENSMUSP00000050329	ENSORLP00000021970
ENSMUSP00000035222	ENSORLP00000023141
ENSMUSP00000048124	ENSORLP00000011273
ENSMUSP00000044836	ENSORLP00000016465
ENSMUSP00000025077	ENSORLP00000005631
ENSMUSP00000113429	ENSORLP00000013229
ENSMUSP00000031229	ENSORLP00000024752
ENSMUSP00000020643	ENSORLP00000008749
ENSMUSP00000006750	ENSORLP00000003095
ENSMUSP00000006750	ENSORLP00000007089
ENSMUSP00000075174	ENSORLP00000018447
ENSMUSP00000012161	ENSORLP00000001033
ENSMUSP00000109271	ENSORLP00000009350
ENSMUSP00000103362	ENSORLP00000020926
ENSMUSP00000038181	ENSORLP00000019177
ENSMUSP00000033070	ENSORLP00000001403
ENSMUSP00000113390	ENSORLP00000003191
ENSMUSP00000077019	ENSORLP00000015686
ENSMUSP00000021273	ENSORLP00000012914
ENSMUSP00000059389	ENSORLP00000003431
ENSMUSP00000023487	ENSORLP00000008375
ENSMUSP00000026416	ENSORLP00000018768
ENSMUSP00000021930	ENSORLP00000007024
ENSMUSP00000059419	ENSORLP00000009202
ENSMUSP00000026011	ENSORLP00000013725
ENSMUSP00000031367	ENSORLP00000017009
ENSMUSP00000129239	ENSORLP00000020666
ENSMUSP00000085728	ENSORLP00000003654
ENSMUSP00000085728	ENSORLP00000022073
ENSMUSP00000023616	ENSORLP00000012544
ENSMUSP00000006578	ENSORLP00000003476
ENSMUSP00000023334	ENSORLP00000005239
ENSMUSP00000023334	ENSORLP00000011455
ENSMUSP00000034510	ENSORLP00000003137
ENSMUSP00000034510	ENSORLP00000007160
ENSMUSP00000026254	ENSORLP00000001406
ENSMUSP00000100006	ENSORLP00000009050
ENSMUSP00000111381	ENSORLP00000012144
ENSMUSP00000039728	ENSORLP00000003645
ENSMUSP00000039728	ENSORLP00000016043
ENSMUSP00000103817	ENSORLP00000011059
ENSMUSP00000058968	ENSORLP00000010245
ENSMUSP00000084427	ENSORLP00000000220
ENSMUSP00000021097	ENSORLP00000015387
ENSMUSP00000025279	ENSORLP00000022133
ENSMUSP00000030443	ENSORLP00000020198
ENSMUSP00000103608	ENSORLP00000018854
ENSMUSP00000039810	ENSORLP00000009678
ENSMUSP00000120421	ENSORLP00000001295
ENSMUSP00000005651	ENSORLP00000014273
ENSMUSP00000022009	ENSORLP00000001266
ENSMUSP00000027775	ENSORLP00000013872
ENSMUSP00000006669	ENSORLP00000021782
ENSMUSP00000019721	ENSORLP00000005600
ENSMUSP00000105348	ENSORLP00000013956
ENSMUSP00000023344	ENSORLP00000016851
ENSMUSP00000111327	ENSORLP00000023310
ENSMUSP00000027505	ENSORLP00000001915
ENSMUSP00000032480	ENSORLP00000015230
ENSMUSP00000062593	ENSORLP00000022617
ENSMUSP00000079226	ENSORLP00000015380
ENSMUSP00000105822	ENSORLP00000008328
ENSMUSP00000129922	ENSORLP00000007748
ENSMUSP00000037699	ENSORLP00000022151
ENSMUSP00000111939	ENSORLP00000019445
ENSMUSP00000056481	ENSORLP00000006247
ENSMUSP00000040176	ENSORLP00000020763
ENSMUSP00000040176	ENSORLP00000012940
ENSMUSP00000042701	ENSORLP00000000336
ENSMUSP00000038056	ENSORLP00000007094
ENSMUSP00000081941	ENSORLP00000014849
ENSMUSP00000099723	ENSORLP00000015732
ENSMUSP00000023958	ENSORLP00000015914
ENSMUSP00000029444	ENSORLP00000000400
ENSMUSP00000102352	ENSORLP00000008644
ENSMUSP00000058020	ENSORLP00000016208
ENSMUSP00000107381	ENSORLP00000019992
ENSMUSP00000095320	ENSORLP00000013015
ENSMUSP00000019063	ENSORLP00000009003
ENSMUSP00000029377	ENSORLP00000014146
ENSMUSP00000053384	ENSORLP00000005243
ENSMUSP00000053384	ENSORLP00000004364
ENSMUSP00000107447	ENSORLP00000007029
ENSMUSP00000129861	ENSORLP00000010482
ENSMUSP00000072074	ENSORLP00000010906
ENSMUSP00000072074	ENSORLP00000018286
ENSMUSP00000032151	ENSORLP00000016792
ENSMUSP00000032151	ENSORLP00000013757
ENSMUSP00000037042	ENSORLP00000013777
ENSMUSP00000069616	ENSORLP00000006860
ENSMUSP00000001484	ENSORLP00000015259
ENSMUSP00000046787	ENSORLP00000021053
ENSMUSP00000014673	ENSORLP00000006822
ENSMUSP00000023750	ENSORLP00000009802
ENSMUSP00000023750	ENSORLP00000019285
ENSMUSP00000023225	ENSORLP00000015837
ENSMUSP00000003643	ENSORLP00000000553
ENSMUSP00000003643	ENSORLP00000001972
ENSMUSP00000109931	ENSORLP00000004064
ENSMUSP00000109931	ENSORLP00000006133
ENSMUSP00000066880	ENSORLP00000017659
ENSMUSP00000029684	ENSORLP00000000772
ENSMUSP00000035898	ENSORLP00000006273
ENSMUSP00000035898	ENSORLP00000016293
ENSMUSP00000078808	ENSORLP00000019064
ENSMUSP00000044660	ENSORLP00000017521
ENSMUSP00000044660	ENSORLP00000000888
ENSMUSP00000037107	ENSORLP00000014092
ENSMUSP00000004381	ENSORLP00000015815
ENSMUSP00000093469	ENSORLP00000016050
ENSMUSP00000101999	ENSORLP00000015650
ENSMUSP00000101999	ENSORLP00000000265
ENSMUSP00000039416	ENSORLP00000005273
ENSMUSP00000053766	ENSORLP00000018809
ENSMUSP00000099806	ENSORLP00000022449
ENSMUSP00000090470	ENSORLP00000012129
ENSMUSP00000089958	ENSORLP00000010391
ENSMUSP00000033430	ENSORLP00000011341
ENSMUSP00000123514	ENSORLP00000010111
ENSMUSP00000050199	ENSORLP00000011469
ENSMUSP00000086710	ENSORLP00000010016
ENSMUSP00000113152	ENSORLP00000017034
ENSMUSP00000031055	ENSORLP00000000669
ENSMUSP00000031055	ENSORLP00000020214
ENSMUSP00000061704	ENSORLP00000008445
ENSMUSP00000024958	ENSORLP00000020827
ENSMUSP00000024958	ENSORLP00000010979
ENSMUSP00000076130	ENSORLP00000020295
ENSMUSP00000130004	ENSORLP00000025674
ENSMUSP00000056967	ENSORLP00000025658
ENSMUSP00000056967	ENSORLP00000011141
ENSMUSP00000034090	ENSORLP00000017336
ENSMUSP00000038091	ENSORLP00000001960
ENSMUSP00000082004	ENSORLP00000022402
ENSMUSP00000112262	ENSORLP00000010212
ENSMUSP00000136950	ENSORLP00000015767
ENSMUSP00000047480	ENSORLP00000015693
ENSMUSP00000047480	ENSORLP00000019843
ENSMUSP00000018614	ENSORLP00000008717
ENSMUSP00000035155	ENSORLP00000001140
ENSMUSP00000035155	ENSORLP00000020394
ENSMUSP00000103958	ENSORLP00000005508
ENSMUSP00000036438	ENSORLP00000019329
ENSMUSP00000099652	ENSORLP00000008010
ENSMUSP00000099652	ENSORLP00000006581
ENSMUSP00000082777	ENSORLP00000025402
ENSMUSP00000031455	ENSORLP00000013821
ENSMUSP00000050061	ENSORLP00000024053
ENSMUSP00000124258	ENSORLP00000022745
ENSMUSP00000093911	ENSORLP00000019733
ENSMUSP00000046906	ENSORLP00000005546
ENSMUSP00000107512	ENSORLP00000003676
ENSMUSP00000092355	ENSORLP00000008526
ENSMUSP00000025867	ENSORLP00000013930
ENSMUSP00000099928	ENSORLP00000001967
ENSMUSP00000021050	ENSORLP00000012779
ENSMUSP00000021050	ENSORLP00000004346
ENSMUSP00000073228	ENSORLP00000005986
ENSMUSP00000133515	ENSORLP00000022686
ENSMUSP00000025002	ENSORLP00000014296
ENSMUSP00000021155	ENSORLP00000012051
ENSMUSP00000099676	ENSORLP00000011339
ENSMUSP00000042063	ENSORLP00000013949
ENSMUSP00000078572	ENSORLP00000021489
ENSMUSP00000080548	ENSORLP00000000650
ENSMUSP00000076437	ENSORLP00000012769
ENSMUSP00000112836	ENSORLP00000005793
ENSMUSP00000029547	ENSORLP00000025795
ENSMUSP00000028663	ENSORLP00000007563
ENSMUSP00000072852	ENSORLP00000014895
ENSMUSP00000072852	ENSORLP00000011900
ENSMUSP00000031709	ENSORLP00000024811
ENSMUSP00000022262	ENSORLP00000012733
ENSMUSP00000055562	ENSORLP00000000565
ENSMUSP00000127149	ENSORLP00000007881
ENSMUSP00000050123	ENSORLP00000010638
ENSMUSP00000034547	ENSORLP00000024345
ENSMUSP00000110434	ENSORLP00000023513
ENSMUSP00000068178	ENSORLP00000006562
ENSMUSP00000045637	ENSORLP00000011935
ENSMUSP00000048719	ENSORLP00000003005
ENSMUSP00000048719	ENSORLP00000002035
ENSMUSP00000095420	ENSORLP00000002178
ENSMUSP00000095420	ENSORLP00000003215
ENSMUSP00000023550	ENSORLP00000012347
ENSMUSP00000028392	ENSORLP00000017025
ENSMUSP00000086422	ENSORLP00000002917
ENSMUSP00000110373	ENSORLP00000002081
ENSMUSP00000025989	ENSORLP00000017941
ENSMUSP00000113782	ENSORLP00000008019
ENSMUSP00000021443	ENSORLP00000021416
ENSMUSP00000071578	ENSORLP00000002160
ENSMUSP00000120531	ENSORLP00000005823
ENSMUSP00000039737	ENSORLP00000008502
ENSMUSP00000039737	ENSORLP00000011510
ENSMUSP00000099399	ENSORLP00000018108
ENSMUSP00000099399	ENSORLP00000005181
ENSMUSP00000015137	ENSORLP00000009831
ENSMUSP00000015137	ENSORLP00000003480
ENSMUSP00000050087	ENSORLP00000009603
ENSMUSP00000050087	ENSORLP00000000006
ENSMUSP00000032272	ENSORLP00000017157
ENSMUSP00000108593	ENSORLP00000022274
ENSMUSP00000108593	ENSORLP00000014310
ENSMUSP00000019333	ENSORLP00000002831
ENSMUSP00000114843	ENSORLP00000011764
ENSMUSP00000002259	ENSORLP00000002509
ENSMUSP00000030285	ENSORLP00000021484
ENSMUSP00000087257	ENSORLP00000007395
ENSMUSP00000036289	ENSORLP00000022501
ENSMUSP00000028844	ENSORLP00000015899
ENSMUSP00000031530	ENSORLP00000012111
ENSMUSP00000040524	ENSORLP00000014673
ENSMUSP00000047402	ENSORLP00000013484
ENSMUSP00000047402	ENSORLP00000010247
ENSMUSP00000038373	ENSORLP00000009698
ENSMUSP00000105245	ENSORLP00000017392
ENSMUSP00000026662	ENSORLP00000001129
ENSMUSP00000026662	ENSORLP00000018708
ENSMUSP00000022952	ENSORLP00000003488
ENSMUSP00000055486	ENSORLP00000013456
ENSMUSP00000025642	ENSORLP00000005873
ENSMUSP00000081572	ENSORLP00000024425
ENSMUSP00000019911	ENSORLP00000022529
ENSMUSP00000069578	ENSORLP00000010662
ENSMUSP00000127071	ENSORLP00000012717
ENSMUSP00000104725	ENSORLP00000001122
ENSMUSP00000001079	ENSORLP00000013723
ENSMUSP00000045955	ENSORLP00000013239
ENSMUSP00000035823	ENSORLP00000005955
ENSMUSP00000095702	ENSORLP00000017998
ENSMUSP00000095702	ENSORLP00000004097
ENSMUSP00000118474	ENSORLP00000009102
ENSMUSP00000026750	ENSORLP00000010280
ENSMUSP00000030645	ENSORLP00000018087
ENSMUSP00000030627	ENSORLP00000021945
ENSMUSP00000130767	ENSORLP00000019528
ENSMUSP00000024721	ENSORLP00000015377
ENSMUSP00000078547	ENSORLP00000025594
ENSMUSP00000034817	ENSORLP00000002384
ENSMUSP00000069127	ENSORLP00000020262
ENSMUSP00000125932	ENSORLP00000024662
ENSMUSP00000029674	ENSORLP00000012261
ENSMUSP00000076115	ENSORLP00000004953
ENSMUSP00000076115	ENSORLP00000016614
ENSMUSP00000029673	ENSORLP00000012287
ENSMUSP00000029673	ENSORLP00000000592
ENSMUSP00000033532	ENSORLP00000011444
ENSMUSP00000044128	ENSORLP00000015221
ENSMUSP00000051479	ENSORLP00000001684
ENSMUSP00000060749	ENSORLP00000016576
ENSMUSP00000136054	ENSORLP00000023064
ENSMUSP00000110435	ENSORLP00000025337
ENSMUSP00000088098	ENSORLP00000007576
ENSMUSP00000047864	ENSORLP00000013335
ENSMUSP00000134205	ENSORLP00000016413
ENSMUSP00000036749	ENSORLP00000021954
ENSMUSP00000036749	ENSORLP00000017818
ENSMUSP00000078245	ENSORLP00000011072
ENSMUSP00000031002	ENSORLP00000008813
ENSMUSP00000095949	ENSORLP00000014907
ENSMUSP00000021617	ENSORLP00000022777
ENSMUSP00000087810	ENSORLP00000021784
ENSMUSP00000017552	ENSORLP00000003734
ENSMUSP00000077438	ENSORLP00000008195
ENSMUSP00000110371	ENSORLP00000013669
ENSMUSP00000078690	ENSORLP00000000895
ENSMUSP00000125857	ENSORLP00000020307
ENSMUSP00000005233	ENSORLP00000021185
ENSMUSP00000098056	ENSORLP00000004354
ENSMUSP00000034093	ENSORLP00000022532
ENSMUSP00000113840	ENSORLP00000002805
ENSMUSP00000037079	ENSORLP00000001429
ENSMUSP00000106770	ENSORLP00000005957
ENSMUSP00000066977	ENSORLP00000011190
ENSMUSP00000045454	ENSORLP00000003384
ENSMUSP00000045454	ENSORLP00000002822
ENSMUSP00000109203	ENSORLP00000007639
ENSMUSP00000035437	ENSORLP00000014542
ENSMUSP00000135500	ENSORLP00000008052
ENSMUSP00000006825	ENSORLP00000008374
ENSMUSP00000101184	ENSORLP00000006220
ENSMUSP00000105790	ENSORLP00000021513
ENSMUSP00000105790	ENSORLP00000016090
ENSMUSP00000042155	ENSORLP00000014801
ENSMUSP00000042155	ENSORLP00000012367
ENSMUSP00000007444	ENSORLP00000003014
ENSMUSP00000027185	ENSORLP00000005155
ENSMUSP00000034049	ENSORLP00000024315
ENSMUSP00000029486	ENSORLP00000013031
ENSMUSP00000029486	ENSORLP00000007593
ENSMUSP00000075990	ENSORLP00000016550
ENSMUSP00000069429	ENSORLP00000018242
ENSMUSP00000069429	ENSORLP00000024213
ENSMUSP00000029740	ENSORLP00000012675
ENSMUSP00000023531	ENSORLP00000019877
ENSMUSP00000034629	ENSORLP00000009389
ENSMUSP00000005256	ENSORLP00000004435
ENSMUSP00000005256	ENSORLP00000006024
ENSMUSP00000004673	ENSORLP00000012592
ENSMUSP00000044430	ENSORLP00000019373
ENSMUSP00000066741	ENSORLP00000007317
ENSMUSP00000066741	ENSORLP00000021742
ENSMUSP00000105926	ENSORLP00000004010
ENSMUSP00000129278	ENSORLP00000018368
ENSMUSP00000099907	ENSORLP00000002348
ENSMUSP00000025224	ENSORLP00000025528
ENSMUSP00000025224	ENSORLP00000008521
ENSMUSP00000028787	ENSORLP00000022540
ENSMUSP00000093908	ENSORLP00000013537
ENSMUSP00000129522	ENSORLP00000009943
ENSMUSP00000118179	ENSORLP00000003574
ENSMUSP00000120830	ENSORLP00000015422
ENSMUSP00000087073	ENSORLP00000019645
ENSMUSP00000006367	ENSORLP00000018767
ENSMUSP00000059720	ENSORLP00000006779
ENSMUSP00000030475	ENSORLP00000010730
ENSMUSP00000028034	ENSORLP00000013632
ENSMUSP00000079692	ENSORLP00000024563
ENSMUSP00000079692	ENSORLP00000020397
ENSMUSP00000129122	ENSORLP00000011776
ENSMUSP00000121775	ENSORLP00000024514
ENSMUSP00000121775	ENSORLP00000010808
ENSMUSP00000138370	ENSORLP00000007843
ENSMUSP00000055447	ENSORLP00000023124
ENSMUSP00000024594	ENSORLP00000013341
ENSMUSP00000068690	ENSORLP00000016714
ENSMUSP00000041307	ENSORLP00000003525
ENSMUSP00000019362	ENSORLP00000008509
ENSMUSP00000034566	ENSORLP00000025005
ENSMUSP00000034566	ENSORLP00000006416
ENSMUSP00000090568	ENSORLP00000017419
ENSMUSP00000053783	ENSORLP00000004194
ENSMUSP00000038662	ENSORLP00000009726
ENSMUSP00000002572	ENSORLP00000013078
ENSMUSP00000002572	ENSORLP00000014675
ENSMUSP00000102685	ENSORLP00000022486
ENSMUSP00000088179	ENSORLP00000008345
ENSMUSP00000114974	ENSORLP00000025379
ENSMUSP00000114159	ENSORLP00000013204
ENSMUSP00000026328	ENSORLP00000008267
ENSMUSP00000076336	ENSORLP00000019978
ENSMUSP00000123700	ENSORLP00000024083
ENSMUSP00000038916	ENSORLP00000019777
ENSMUSP00000098701	ENSORLP00000020531
ENSMUSP00000098701	ENSORLP00000000751
ENSMUSP00000104641	ENSORLP00000001630
ENSMUSP00000028815	ENSORLP00000003610
ENSMUSP00000026084	ENSORLP00000002288
ENSMUSP00000046924	ENSORLP00000021942
ENSMUSP00000052202	ENSORLP00000011138
ENSMUSP00000048119	ENSORLP00000007908
ENSMUSP00000132547	ENSORLP00000012616
ENSMUSP00000029611	ENSORLP00000008700
ENSMUSP00000084055	ENSORLP00000001191
ENSMUSP00000136280	ENSORLP00000020965
ENSMUSP00000054385	ENSORLP00000011113
ENSMUSP00000120125	ENSORLP00000003540
ENSMUSP00000120125	ENSORLP00000009262
ENSMUSP00000039648	ENSORLP00000000313
ENSMUSP00000104273	ENSORLP00000007695
ENSMUSP00000112685	ENSORLP00000014371
ENSMUSP00000059896	ENSORLP00000017185
ENSMUSP00000110684	ENSORLP00000014562
ENSMUSP00000020106	ENSORLP00000005984
ENSMUSP00000035512	ENSORLP00000012849
ENSMUSP00000106163	ENSORLP00000015667
ENSMUSP00000025377	ENSORLP00000009272
ENSMUSP00000033939	ENSORLP00000003067
ENSMUSP00000026217	ENSORLP00000016017
ENSMUSP00000026217	ENSORLP00000011761
ENSMUSP00000025946	ENSORLP00000018198
ENSMUSP00000076886	ENSORLP00000004308
ENSMUSP00000073105	ENSORLP00000002541
ENSMUSP00000035326	ENSORLP00000008626
ENSMUSP00000033010	ENSORLP00000006206
ENSMUSP00000128703	ENSORLP00000009945
ENSMUSP00000128703	ENSORLP00000006947
ENSMUSP00000128464	ENSORLP00000003364
ENSMUSP00000020158	ENSORLP00000020749
ENSMUSP00000018005	ENSORLP00000014540
ENSMUSP00000109253	ENSORLP00000020779
ENSMUSP00000030136	ENSORLP00000011130
ENSMUSP00000018755	ENSORLP00000023787
ENSMUSP00000116200	ENSORLP00000014313
ENSMUSP00000065544	ENSORLP00000003831
ENSMUSP00000065544	ENSORLP00000015618
ENSMUSP00000045945	ENSORLP00000021486
ENSMUSP00000035112	ENSORLP00000011770
ENSMUSP00000029770	ENSORLP00000004996
ENSMUSP00000021666	ENSORLP00000021831
ENSMUSP00000027251	ENSORLP00000015289
ENSMUSP00000024749	ENSORLP00000008189
ENSMUSP00000022172	ENSORLP00000011743
ENSMUSP00000024786	ENSORLP00000019871
ENSMUSP00000076864	ENSORLP00000017722
ENSMUSP00000044938	ENSORLP00000016884
ENSMUSP00000044938	ENSORLP00000003890
ENSMUSP00000031533	ENSORLP00000013110
ENSMUSP00000064758	ENSORLP00000001292
ENSMUSP00000021466	ENSORLP00000011353
ENSMUSP00000025668	ENSORLP00000002606
ENSMUSP00000029752	ENSORLP00000013022
ENSMUSP00000110401	ENSORLP00000013809
ENSMUSP00000030221	ENSORLP00000015113
ENSMUSP00000044955	ENSORLP00000008885
ENSMUSP00000044955	ENSORLP00000000008
ENSMUSP00000099851	ENSORLP00000013199
ENSMUSP00000099851	ENSORLP00000013004
ENSMUSP00000042177	ENSORLP00000025772
ENSMUSP00000040126	ENSORLP00000010449
ENSMUSP00000080111	ENSORLP00000001971
ENSMUSP00000130957	ENSORLP00000016868
ENSMUSP00000113053	ENSORLP00000007714
ENSMUSP00000020378	ENSORLP00000021777
ENSMUSP00000102014	ENSORLP00000010913
ENSMUSP00000102014	ENSORLP00000004065
ENSMUSP00000130604	ENSORLP00000006557
ENSMUSP00000038361	ENSORLP00000002835
ENSMUSP00000038361	ENSORLP00000001851
ENSMUSP00000091541	ENSORLP00000003990
ENSMUSP00000057282	ENSORLP00000009467
ENSMUSP00000019997	ENSORLP00000006021
ENSMUSP00000016033	ENSORLP00000025490
ENSMUSP00000096972	ENSORLP00000016187
ENSMUSP00000001166	ENSORLP00000001010
ENSMUSP00000113042	ENSORLP00000016432
ENSMUSP00000032705	ENSORLP00000018830
ENSMUSP00000107492	ENSORLP00000014611
ENSMUSP00000003843	ENSORLP00000022131
ENSMUSP00000008907	ENSORLP00000010470
ENSMUSP00000023356	ENSORLP00000021850
ENSMUSP00000044624	ENSORLP00000024476
ENSMUSP00000044624	ENSORLP00000006896
ENSMUSP00000097100	ENSORLP00000019268
ENSMUSP00000026150	ENSORLP00000000074
ENSMUSP00000026150	ENSORLP00000009952
ENSMUSP00000019939	ENSORLP00000016846
ENSMUSP00000021246	ENSORLP00000015478
ENSMUSP00000066244	ENSORLP00000007802
ENSMUSP00000090335	ENSORLP00000020639
ENSMUSP00000088271	ENSORLP00000013194
ENSMUSP00000020461	ENSORLP00000003125
ENSMUSP00000052863	ENSORLP00000006538
ENSMUSP00000038110	ENSORLP00000016197
ENSMUSP00000108841	ENSORLP00000020579
ENSMUSP00000023289	ENSORLP00000012738
ENSMUSP00000032413	ENSORLP00000011036
ENSMUSP00000114272	ENSORLP00000015123
ENSMUSP00000094916	ENSORLP00000019853
ENSMUSP00000108948	ENSORLP00000003843
ENSMUSP00000081714	ENSORLP00000008406
ENSMUSP00000081714	ENSORLP00000001572
ENSMUSP00000056147	ENSORLP00000011624
ENSMUSP00000101914	ENSORLP00000024677
ENSMUSP00000064128	ENSORLP00000000083
ENSMUSP00000050246	ENSORLP00000009667
ENSMUSP00000062016	ENSORLP00000009993
ENSMUSP00000009798	ENSORLP00000014264
ENSMUSP00000034802	ENSORLP00000002332
ENSMUSP00000034802	ENSORLP00000021276
ENSMUSP00000056872	ENSORLP00000010464
ENSMUSP00000020767	ENSORLP00000001028
ENSMUSP00000062078	ENSORLP00000000790
ENSMUSP00000033938	ENSORLP00000003117
ENSMUSP00000000811	ENSORLP00000012518
ENSMUSP00000133065	ENSORLP00000007975
ENSMUSP00000116130	ENSORLP00000022496
ENSMUSP00000056099	ENSORLP00000013545
ENSMUSP00000040505	ENSORLP00000015094
ENSMUSP00000060424	ENSORLP00000003712
ENSMUSP00000129772	ENSORLP00000022992
ENSMUSP00000125840	ENSORLP00000010161
ENSMUSP00000125840	ENSORLP00000014096
ENSMUSP00000026577	ENSORLP00000008078
ENSMUSP00000042004	ENSORLP00000007396
ENSMUSP00000042004	ENSORLP00000000598
ENSMUSP00000025850	ENSORLP00000002551
ENSMUSP00000031017	ENSORLP00000022798
ENSMUSP00000003640	ENSORLP00000008366
ENSMUSP00000021674	ENSORLP00000021883
ENSMUSP00000021674	ENSORLP00000021887
ENSMUSP00000021674	ENSORLP00000020667
ENSMUSP00000106906	ENSORLP00000024397
ENSMUSP00000080325	ENSORLP00000002898
ENSMUSP00000027247	ENSORLP00000011693
ENSMUSP00000135516	ENSORLP00000020891
ENSMUSP00000135516	ENSORLP00000017844
ENSMUSP00000080219	ENSORLP00000008183
ENSMUSP00000108090	ENSORLP00000008219
ENSMUSP00000111963	ENSORLP00000020792
ENSMUSP00000054338	ENSORLP00000018249
ENSMUSP00000054338	ENSORLP00000011987
ENSMUSP00000017974	ENSORLP00000004757
ENSMUSP00000028259	ENSORLP00000021147
ENSMUSP00000098099	ENSORLP00000013300
ENSMUSP00000058348	ENSORLP00000009901
ENSMUSP00000058348	ENSORLP00000010189
ENSMUSP00000061517	ENSORLP00000010053
ENSMUSP00000054141	ENSORLP00000011923
ENSMUSP00000129418	ENSORLP00000016328
ENSMUSP00000061643	ENSORLP00000011763
ENSMUSP00000034240	ENSORLP00000023015
ENSMUSP00000004294	ENSORLP00000010186
ENSMUSP00000137931	ENSORLP00000000649
ENSMUSP00000055599	ENSORLP00000006924
ENSMUSP00000108260	ENSORLP00000005567
ENSMUSP00000132501	ENSORLP00000024368
ENSMUSP00000012921	ENSORLP00000008841
ENSMUSP00000002172	ENSORLP00000005038
ENSMUSP00000088263	ENSORLP00000022433
ENSMUSP00000077466	ENSORLP00000023461
ENSMUSP00000104342	ENSORLP00000013964
ENSMUSP00000104342	ENSORLP00000009231
ENSMUSP00000132519	ENSORLP00000005043
ENSMUSP00000132519	ENSORLP00000005867
ENSMUSP00000096973	ENSORLP00000012065
ENSMUSP00000050275	ENSORLP00000008404
ENSMUSP00000017090	ENSORLP00000009723
ENSMUSP00000086835	ENSORLP00000003395
ENSMUSP00000075655	ENSORLP00000020854
ENSMUSP00000043562	ENSORLP00000004792
ENSMUSP00000037109	ENSORLP00000004857
ENSMUSP00000001080	ENSORLP00000008802
ENSMUSP00000139117	ENSORLP00000013234
ENSMUSP00000045478	ENSORLP00000009167
ENSMUSP00000045478	ENSORLP00000014470
ENSMUSP00000022782	ENSORLP00000009154
ENSMUSP00000022916	ENSORLP00000002045
ENSMUSP00000054134	ENSORLP00000015147
ENSMUSP00000079395	ENSORLP00000024165
ENSMUSP00000127109	ENSORLP00000015412
ENSMUSP00000111269	ENSORLP00000019071
ENSMUSP00000000828	ENSORLP00000014829
ENSMUSP00000038369	ENSORLP00000000340
ENSMUSP00000063264	ENSORLP00000020873
ENSMUSP00000063264	ENSORLP00000005160
ENSMUSP00000019050	ENSORLP00000023777
ENSMUSP00000055297	ENSORLP00000005352
ENSMUSP00000021940	ENSORLP00000014117
ENSMUSP00000117200	ENSORLP00000020395
ENSMUSP00000117200	ENSORLP00000009101
ENSMUSP00000034308	ENSORLP00000008514
ENSMUSP00000029824	ENSORLP00000015177
ENSMUSP00000029824	ENSORLP00000021726
ENSMUSP00000083242	ENSORLP00000001610
ENSMUSP00000031377	ENSORLP00000012225
ENSMUSP00000030279	ENSORLP00000013038
ENSMUSP00000027502	ENSORLP00000002613
ENSMUSP00000104939	ENSORLP00000016447
ENSMUSP00000061737	ENSORLP00000014289
ENSMUSP00000000394	ENSORLP00000010745
ENSMUSP00000072896	ENSORLP00000021470
ENSMUSP00000047529	ENSORLP00000020357
ENSMUSP00000027730	ENSORLP00000019914
ENSMUSP00000000445	ENSORLP00000020352
ENSMUSP00000072330	ENSORLP00000000856
ENSMUSP00000016143	ENSORLP00000011104
ENSMUSP00000081263	ENSORLP00000013868
ENSMUSP00000006311	ENSORLP00000003174
ENSMUSP00000112715	ENSORLP00000011522
ENSMUSP00000103690	ENSORLP00000007378
ENSMUSP00000099331	ENSORLP00000020999
ENSMUSP00000129157	ENSORLP00000022301
ENSMUSP00000041241	ENSORLP00000009173
ENSMUSP00000132338	ENSORLP00000014847
ENSMUSP00000081232	ENSORLP00000021279
ENSMUSP00000132011	ENSORLP00000005353
ENSMUSP00000044371	ENSORLP00000022038
ENSMUSP00000022813	ENSORLP00000009246
ENSMUSP00000104764	ENSORLP00000011772
ENSMUSP00000104294	ENSORLP00000024890
ENSMUSP00000052283	ENSORLP00000001324
ENSMUSP00000041232	ENSORLP00000006584
ENSMUSP00000021937	ENSORLP00000017378
ENSMUSP00000049430	ENSORLP00000020232
ENSMUSP00000102229	ENSORLP00000021461
ENSMUSP00000025294	ENSORLP00000021155
ENSMUSP00000025294	ENSORLP00000001583
ENSMUSP00000028257	ENSORLP00000004124
ENSMUSP00000112638	ENSORLP00000006939
ENSMUSP00000022060	ENSORLP00000008136
ENSMUSP00000110724	ENSORLP00000010284
ENSMUSP00000110724	ENSORLP00000011055
ENSMUSP00000115772	ENSORLP00000005195
ENSMUSP00000124611	ENSORLP00000019605
ENSMUSP00000025805	ENSORLP00000013402
ENSMUSP00000030687	ENSORLP00000018367
ENSMUSP00000090287	ENSORLP00000007233
ENSMUSP00000067325	ENSORLP00000025645
ENSMUSP00000054747	ENSORLP00000019356
ENSMUSP00000081954	ENSORLP00000009734
ENSMUSP00000060771	ENSORLP00000022355
ENSMUSP00000084663	ENSORLP00000003715
ENSMUSP00000032462	ENSORLP00000005597
ENSMUSP00000020234	ENSORLP00000011559
ENSMUSP00000062047	ENSORLP00000002483
ENSMUSP00000016452	ENSORLP00000001134
ENSMUSP00000078459	ENSORLP00000014278
ENSMUSP00000016125	ENSORLP00000000586
ENSMUSP00000030033	ENSORLP00000008274
ENSMUSP00000030033	ENSORLP00000004362
ENSMUSP00000078682	ENSORLP00000000321
ENSMUSP00000010241	ENSORLP00000003058
ENSMUSP00000109779	ENSORLP00000008918
ENSMUSP00000127709	ENSORLP00000019108
ENSMUSP00000028595	ENSORLP00000015471
ENSMUSP00000028595	ENSORLP00000012283
ENSMUSP00000113216	ENSORLP00000015248
ENSMUSP00000059291	ENSORLP00000025663
ENSMUSP00000131281	ENSORLP00000006034
ENSMUSP00000028583	ENSORLP00000007427
ENSMUSP00000020057	ENSORLP00000020350
ENSMUSP00000003971	ENSORLP00000021471
ENSMUSP00000037129	ENSORLP00000013414
ENSMUSP00000044098	ENSORLP00000015064
ENSMUSP00000025476	ENSORLP00000018808
ENSMUSP00000017534	ENSORLP00000005807
ENSMUSP00000129491	ENSORLP00000021050
ENSMUSP00000132659	ENSORLP00000008470
ENSMUSP00000001184	ENSORLP00000019355
ENSMUSP00000039071	ENSORLP00000008083
ENSMUSP00000021941	ENSORLP00000008344
ENSMUSP00000124816	ENSORLP00000018244
ENSMUSP00000084507	ENSORLP00000006505
ENSMUSP00000084507	ENSORLP00000008924
ENSMUSP00000046705	ENSORLP00000017688
ENSMUSP00000077564	ENSORLP00000006685
ENSMUSP00000020775	ENSORLP00000005746
ENSMUSP00000008878	ENSORLP00000010721
ENSMUSP00000008878	ENSORLP00000014578
ENSMUSP00000061760	ENSORLP00000017304
ENSMUSP00000061760	ENSORLP00000009425
ENSMUSP00000054823	ENSORLP00000024319
ENSMUSP00000072510	ENSORLP00000023671
ENSMUSP00000058468	ENSORLP00000019398
ENSMUSP00000126629	ENSORLP00000025676
ENSMUSP00000066287	ENSORLP00000025725
ENSMUSP00000031093	ENSORLP00000008779
ENSMUSP00000047656	ENSORLP00000021065
ENSMUSP00000047656	ENSORLP00000017874
ENSMUSP00000106160	ENSORLP00000016372
ENSMUSP00000059658	ENSORLP00000012147
ENSMUSP00000067448	ENSORLP00000000982
ENSMUSP00000032719	ENSORLP00000015440
ENSMUSP00000067241	ENSORLP00000010365
ENSMUSP00000067241	ENSORLP00000008926
ENSMUSP00000123509	ENSORLP00000008781
ENSMUSP00000123509	ENSORLP00000010456
ENSMUSP00000022871	ENSORLP00000012791
ENSMUSP00000017153	ENSORLP00000003723
ENSMUSP00000133806	ENSORLP00000002991
ENSMUSP00000000305	ENSORLP00000021336
ENSMUSP00000037971	ENSORLP00000007366
ENSMUSP00000001092	ENSORLP00000019150
ENSMUSP00000080521	ENSORLP00000022231
ENSMUSP00000080521	ENSORLP00000015903
ENSMUSP00000112498	ENSORLP00000000940
ENSMUSP00000027897	ENSORLP00000013764
ENSMUSP00000073911	ENSORLP00000014049
ENSMUSP00000073911	ENSORLP00000004843
ENSMUSP00000020938	ENSORLP00000004830
ENSMUSP00000112534	ENSORLP00000018247
ENSMUSP00000137523	ENSORLP00000010258
ENSMUSP00000043167	ENSORLP00000021062
ENSMUSP00000124518	ENSORLP00000006263
ENSMUSP00000109175	ENSORLP00000014951
ENSMUSP00000093183	ENSORLP00000020815
ENSMUSP00000029252	ENSORLP00000003416
ENSMUSP00000042313	ENSORLP00000007857
ENSMUSP00000002081	ENSORLP00000017828
ENSMUSP00000129513	ENSORLP00000018059
ENSMUSP00000057849	ENSORLP00000019553
ENSMUSP00000057849	ENSORLP00000017528
ENSMUSP00000048969	ENSORLP00000007206
ENSMUSP00000060124	ENSORLP00000011479
ENSMUSP00000040168	ENSORLP00000007341
ENSMUSP00000096769	ENSORLP00000025607
ENSMUSP00000108961	ENSORLP00000004167
ENSMUSP00000051709	ENSORLP00000025091
ENSMUSP00000033920	ENSORLP00000025244
ENSMUSP00000085264	ENSORLP00000013954
ENSMUSP00000047980	ENSORLP00000020113
ENSMUSP00000096415	ENSORLP00000024533
ENSMUSP00000125274	ENSORLP00000012904
ENSMUSP00000125274	ENSORLP00000020740
ENSMUSP00000092900	ENSORLP00000006934
ENSMUSP00000088227	ENSORLP00000002633
ENSMUSP00000088227	ENSORLP00000004575
ENSMUSP00000028469	ENSORLP00000004437
ENSMUSP00000028469	ENSORLP00000000013
ENSMUSP00000049683	ENSORLP00000019451
ENSMUSP00000034015	ENSORLP00000010006
ENSMUSP00000042464	ENSORLP00000023452
ENSMUSP00000025127	ENSORLP00000021810
ENSMUSP00000002625	ENSORLP00000005282
ENSMUSP00000047393	ENSORLP00000004570
ENSMUSP00000020768	ENSORLP00000013984
ENSMUSP00000099342	ENSORLP00000012188
ENSMUSP00000118588	ENSORLP00000023313
ENSMUSP00000069850	ENSORLP00000018839
ENSMUSP00000096129	ENSORLP00000023322
ENSMUSP00000087960	ENSORLP00000024724
ENSMUSP00000087960	ENSORLP00000005322
ENSMUSP00000109938	ENSORLP00000002469
ENSMUSP00000113395	ENSORLP00000021765
ENSMUSP00000113051	ENSORLP00000011556
ENSMUSP00000027370	ENSORLP00000025404
ENSMUSP00000105797	ENSORLP00000001270
ENSMUSP00000094164	ENSORLP00000025686
ENSMUSP00000094164	ENSORLP00000001251
ENSMUSP00000079929	ENSORLP00000015294
ENSMUSP00000039443	ENSORLP00000017499
ENSMUSP00000107899	ENSORLP00000020452
ENSMUSP00000026649	ENSORLP00000009772
ENSMUSP00000026649	ENSORLP00000015383
ENSMUSP00000007236	ENSORLP00000010775
ENSMUSP00000007236	ENSORLP00000016398
ENSMUSP00000000349	ENSORLP00000004165
ENSMUSP00000015435	ENSORLP00000020362
ENSMUSP00000062996	ENSORLP00000015081
ENSMUSP00000031281	ENSORLP00000022267
ENSMUSP00000031281	ENSORLP00000014358
ENSMUSP00000023464	ENSORLP00000014067
ENSMUSP00000074471	ENSORLP00000003907
ENSMUSP00000101050	ENSORLP00000008130
ENSMUSP00000091595	ENSORLP00000016025
ENSMUSP00000107551	ENSORLP00000024324
ENSMUSP00000076856	ENSORLP00000011703
ENSMUSP00000076856	ENSORLP00000002673
ENSMUSP00000017961	ENSORLP00000020568
ENSMUSP00000039072	ENSORLP00000009895
ENSMUSP00000026357	ENSORLP00000015851
ENSMUSP00000026357	ENSORLP00000000090
ENSMUSP00000087713	ENSORLP00000002837
ENSMUSP00000040647	ENSORLP00000005664
ENSMUSP00000004770	ENSORLP00000013681
ENSMUSP00000004770	ENSORLP00000005706
ENSMUSP00000006151	ENSORLP00000005420
ENSMUSP00000006151	ENSORLP00000005954
ENSMUSP00000030036	ENSORLP00000008448
ENSMUSP00000033652	ENSORLP00000004436
ENSMUSP00000106981	ENSORLP00000024488
ENSMUSP00000044168	ENSORLP00000009131
ENSMUSP00000044168	ENSORLP00000016553
ENSMUSP00000038430	ENSORLP00000005025
ENSMUSP00000130116	ENSORLP00000018684
ENSMUSP00000009713	ENSORLP00000006425
ENSMUSP00000009713	ENSORLP00000003719
ENSMUSP00000104335	ENSORLP00000016352
ENSMUSP00000127816	ENSORLP00000013216
ENSMUSP00000057916	ENSORLP00000001987
ENSMUSP00000102538	ENSORLP00000010673
ENSMUSP00000102538	ENSORLP00000008065
ENSMUSP00000020223	ENSORLP00000019308
ENSMUSP00000106747	ENSORLP00000015439
ENSMUSP00000077532	ENSORLP00000020174
ENSMUSP00000058941	ENSORLP00000005089
ENSMUSP00000125700	ENSORLP00000018231
ENSMUSP00000093962	ENSORLP00000007043
ENSMUSP00000112708	ENSORLP00000019656
ENSMUSP00000006341	ENSORLP00000010680
ENSMUSP00000075429	ENSORLP00000003549
ENSMUSP00000028332	ENSORLP00000022202
ENSMUSP00000107848	ENSORLP00000022298
ENSMUSP00000076160	ENSORLP00000016339
ENSMUSP00000130177	ENSORLP00000011215
ENSMUSP00000065384	ENSORLP00000021718
ENSMUSP00000049404	ENSORLP00000007662
ENSMUSP00000047157	ENSORLP00000016527
ENSMUSP00000108046	ENSORLP00000008652
ENSMUSP00000108046	ENSORLP00000016076
ENSMUSP00000101686	ENSORLP00000005074
ENSMUSP00000130560	ENSORLP00000013994
ENSMUSP00000026209	ENSORLP00000005951
ENSMUSP00000132922	ENSORLP00000008246
ENSMUSP00000038532	ENSORLP00000009415
ENSMUSP00000058521	ENSORLP00000021917
ENSMUSP00000085416	ENSORLP00000015195
ENSMUSP00000085416	ENSORLP00000017196
ENSMUSP00000003369	ENSORLP00000024190
ENSMUSP00000088217	ENSORLP00000000811
ENSMUSP00000005829	ENSORLP00000001309
ENSMUSP00000005829	ENSORLP00000009062
ENSMUSP00000083747	ENSORLP00000015151
ENSMUSP00000036690	ENSORLP00000014956
ENSMUSP00000036690	ENSORLP00000020549
ENSMUSP00000030081	ENSORLP00000014558
ENSMUSP00000001126	ENSORLP00000010179
ENSMUSP00000117030	ENSORLP00000007223
ENSMUSP00000117030	ENSORLP00000006215
ENSMUSP00000059801	ENSORLP00000008462
ENSMUSP00000059801	ENSORLP00000002140
ENSMUSP00000048904	ENSORLP00000017264
ENSMUSP00000023559	ENSORLP00000020634
ENSMUSP00000029610	ENSORLP00000008656
ENSMUSP00000109366	ENSORLP00000018617
ENSMUSP00000104837	ENSORLP00000011918
ENSMUSP00000014614	ENSORLP00000024013
ENSMUSP00000062782	ENSORLP00000015274
ENSMUSP00000005889	ENSORLP00000011769
ENSMUSP00000060721	ENSORLP00000018303
ENSMUSP00000045110	ENSORLP00000020795
ENSMUSP00000035642	ENSORLP00000000482
ENSMUSP00000000449	ENSORLP00000012328
ENSMUSP00000106315	ENSORLP00000022130
ENSMUSP00000022543	ENSORLP00000000609
ENSMUSP00000107775	ENSORLP00000005920
ENSMUSP00000042515	ENSORLP00000007794
ENSMUSP00000103434	ENSORLP00000002434
ENSMUSP00000092769	ENSORLP00000004900
ENSMUSP00000047926	ENSORLP00000011295
ENSMUSP00000108928	ENSORLP00000001614
ENSMUSP00000097097	ENSORLP00000016872
ENSMUSP00000107370	ENSORLP00000018989
ENSMUSP00000107370	ENSORLP00000007550
ENSMUSP00000030784	ENSORLP00000004914
ENSMUSP00000030784	ENSORLP00000020994
ENSMUSP00000132499	ENSORLP00000001994
ENSMUSP00000080342	ENSORLP00000022813
ENSMUSP00000080342	ENSORLP00000006691
ENSMUSP00000022507	ENSORLP00000005300
ENSMUSP00000030623	ENSORLP00000009352
ENSMUSP00000019638	ENSORLP00000000681
ENSMUSP00000101833	ENSORLP00000017306
ENSMUSP00000040005	ENSORLP00000004209
ENSMUSP00000107210	ENSORLP00000006146
ENSMUSP00000067779	ENSORLP00000025739
ENSMUSP00000070583	ENSORLP00000014649
ENSMUSP00000070583	ENSORLP00000021007
ENSMUSP00000118610	ENSORLP00000014179
ENSMUSP00000038801	ENSORLP00000022184
ENSMUSP00000038801	ENSORLP00000013690
ENSMUSP00000004683	ENSORLP00000000431
ENSMUSP00000004683	ENSORLP00000020468
ENSMUSP00000011152	ENSORLP00000007520
ENSMUSP00000013851	ENSORLP00000019825
ENSMUSP00000096356	ENSORLP00000003691
ENSMUSP00000008297	ENSORLP00000015858
ENSMUSP00000035027	ENSORLP00000019546
ENSMUSP00000088297	ENSORLP00000012957
ENSMUSP00000088297	ENSORLP00000003293
ENSMUSP00000099412	ENSORLP00000004933
ENSMUSP00000043618	ENSORLP00000014930
ENSMUSP00000083806	ENSORLP00000005418
ENSMUSP00000028593	ENSORLP00000012322
ENSMUSP00000041920	ENSORLP00000008642
ENSMUSP00000041920	ENSORLP00000019662
ENSMUSP00000125993	ENSORLP00000007590
ENSMUSP00000079548	ENSORLP00000009476
ENSMUSP00000079548	ENSORLP00000006431
ENSMUSP00000058264	ENSORLP00000022342
ENSMUSP00000058264	ENSORLP00000022706
ENSMUSP00000079900	ENSORLP00000002798
ENSMUSP00000079900	ENSORLP00000024992
ENSMUSP00000118322	ENSORLP00000021882
ENSMUSP00000001125	ENSORLP00000009396
ENSMUSP00000032924	ENSORLP00000014029
ENSMUSP00000110526	ENSORLP00000002711
ENSMUSP00000085763	ENSORLP00000006825
ENSMUSP00000053616	ENSORLP00000015496
ENSMUSP00000031311	ENSORLP00000003874
ENSMUSP00000084577	ENSORLP00000016652
ENSMUSP00000084577	ENSORLP00000019293
ENSMUSP00000058344	ENSORLP00000021565
ENSMUSP00000023806	ENSORLP00000006589
ENSMUSP00000023214	ENSORLP00000023996
ENSMUSP00000023214	ENSORLP00000010826
ENSMUSP00000055254	ENSORLP00000005145
ENSMUSP00000067027	ENSORLP00000013701
ENSMUSP00000057635	ENSORLP00000005572
ENSMUSP00000034466	ENSORLP00000021994
ENSMUSP00000033979	ENSORLP00000015902
ENSMUSP00000018311	ENSORLP00000004265
ENSMUSP00000137093	ENSORLP00000007929
ENSMUSP00000071704	ENSORLP00000008583
ENSMUSP00000071704	ENSORLP00000021000
ENSMUSP00000025338	ENSORLP00000020059
ENSMUSP00000025338	ENSORLP00000013116
ENSMUSP00000097919	ENSORLP00000016114
ENSMUSP00000056642	ENSORLP00000011790
ENSMUSP00000056642	ENSORLP00000008666
ENSMUSP00000136912	ENSORLP00000025515
ENSMUSP00000113964	ENSORLP00000008677
ENSMUSP00000113964	ENSORLP00000011801
ENSMUSP00000006565	ENSORLP00000020595
ENSMUSP00000009667	ENSORLP00000020709
ENSMUSP00000053120	ENSORLP00000024089
ENSMUSP00000043108	ENSORLP00000018580
ENSMUSP00000092019	ENSORLP00000017208
ENSMUSP00000021810	ENSORLP00000003195
ENSMUSP00000041539	ENSORLP00000021920
ENSMUSP00000040331	ENSORLP00000005559
ENSMUSP00000109653	ENSORLP00000008673
ENSMUSP00000044936	ENSORLP00000011650
ENSMUSP00000044936	ENSORLP00000011106
ENSMUSP00000081285	ENSORLP00000017701
ENSMUSP00000034989	ENSORLP00000002640
ENSMUSP00000032856	ENSORLP00000004314
ENSMUSP00000025439	ENSORLP00000006054
ENSMUSP00000112595	ENSORLP00000017142
ENSMUSP00000107697	ENSORLP00000024755
ENSMUSP00000098097	ENSORLP00000021295
ENSMUSP00000080791	ENSORLP00000000884
ENSMUSP00000090293	ENSORLP00000007176
ENSMUSP00000090293	ENSORLP00000021299
ENSMUSP00000066556	ENSORLP00000003248
ENSMUSP00000066556	ENSORLP00000018535
ENSMUSP00000046877	ENSORLP00000002745
ENSMUSP00000129205	ENSORLP00000008465
ENSMUSP00000081043	ENSORLP00000020987
ENSMUSP00000081043	ENSORLP00000010315
ENSMUSP00000102976	ENSORLP00000010060
ENSMUSP00000037233	ENSORLP00000022287
ENSMUSP00000037233	ENSORLP00000018553
ENSMUSP00000127068	ENSORLP00000018341
ENSMUSP00000030724	ENSORLP00000013944
ENSMUSP00000097515	ENSORLP00000016911
ENSMUSP00000059503	ENSORLP00000012825
ENSMUSP00000059503	ENSORLP00000023289
ENSMUSP00000082694	ENSORLP00000003945
ENSMUSP00000102559	ENSORLP00000012532
ENSMUSP00000073789	ENSORLP00000020802
ENSMUSP00000072121	ENSORLP00000006196
ENSMUSP00000132190	ENSORLP00000006735
ENSMUSP00000029269	ENSORLP00000002480
ENSMUSP00000026891	ENSORLP00000002795
ENSMUSP00000029316	ENSORLP00000005030
ENSMUSP00000031622	ENSORLP00000012040
ENSMUSP00000005860	ENSORLP00000016800
ENSMUSP00000005860	ENSORLP00000013232
ENSMUSP00000030551	ENSORLP00000021360
ENSMUSP00000116271	ENSORLP00000017970
ENSMUSP00000079693	ENSORLP00000014290
ENSMUSP00000109291	ENSORLP00000005000
ENSMUSP00000001720	ENSORLP00000019233
ENSMUSP00000034150	ENSORLP00000009186
ENSMUSP00000041951	ENSORLP00000012019
ENSMUSP00000009234	ENSORLP00000008398
ENSMUSP00000044262	ENSORLP00000002603
ENSMUSP00000001415	ENSORLP00000016152
ENSMUSP00000059039	ENSORLP00000006461
ENSMUSP00000059039	ENSORLP00000017473
ENSMUSP00000067002	ENSORLP00000021330
ENSMUSP00000099950	ENSORLP00000012815
ENSMUSP00000039663	ENSORLP00000002988
ENSMUSP00000034472	ENSORLP00000000363
ENSMUSP00000034472	ENSORLP00000006545
ENSMUSP00000030709	ENSORLP00000017968
ENSMUSP00000020022	ENSORLP00000013508
ENSMUSP00000042187	ENSORLP00000005827
ENSMUSP00000040045	ENSORLP00000015906
ENSMUSP00000130636	ENSORLP00000007911
ENSMUSP00000069765	ENSORLP00000011705
ENSMUSP00000089051	ENSORLP00000017492
ENSMUSP00000089051	ENSORLP00000022178
ENSMUSP00000085499	ENSORLP00000017310
ENSMUSP00000019503	ENSORLP00000002342
ENSMUSP00000043962	ENSORLP00000020670
ENSMUSP00000057962	ENSORLP00000019072
ENSMUSP00000089463	ENSORLP00000006290
ENSMUSP00000017576	ENSORLP00000001106
ENSMUSP00000007799	ENSORLP00000024539
ENSMUSP00000126177	ENSORLP00000010889
ENSMUSP00000091870	ENSORLP00000010565
ENSMUSP00000063108	ENSORLP00000006291
ENSMUSP00000029761	ENSORLP00000024234
ENSMUSP00000029761	ENSORLP00000022019
ENSMUSP00000087955	ENSORLP00000005117
ENSMUSP00000087955	ENSORLP00000013171
ENSMUSP00000087950	ENSORLP00000017084
ENSMUSP00000046003	ENSORLP00000004919
ENSMUSP00000088047	ENSORLP00000018428
ENSMUSP00000091151	ENSORLP00000011673
ENSMUSP00000032936	ENSORLP00000021689
ENSMUSP00000036797	ENSORLP00000012806
ENSMUSP00000061408	ENSORLP00000012811
ENSMUSP00000104506	ENSORLP00000012222
ENSMUSP00000106128	ENSORLP00000004930
ENSMUSP00000021243	ENSORLP00000003122
ENSMUSP00000021870	ENSORLP00000008261
ENSMUSP00000037834	ENSORLP00000014926
ENSMUSP00000069685	ENSORLP00000000120
ENSMUSP00000069685	ENSORLP00000025012
ENSMUSP00000026284	ENSORLP00000008704
ENSMUSP00000019135	ENSORLP00000004063
ENSMUSP00000019135	ENSORLP00000012205
ENSMUSP00000035992	ENSORLP00000018253
ENSMUSP00000033160	ENSORLP00000012582
ENSMUSP00000068258	ENSORLP00000013576
ENSMUSP00000068258	ENSORLP00000013143
ENSMUSP00000105140	ENSORLP00000002119
ENSMUSP00000022099	ENSORLP00000006458
ENSMUSP00000128223	ENSORLP00000025807
ENSMUSP00000075587	ENSORLP00000002521
ENSMUSP00000075587	ENSORLP00000015545
ENSMUSP00000133159	ENSORLP00000004082
ENSMUSP00000133159	ENSORLP00000016341
ENSMUSP00000075376	ENSORLP00000013831
ENSMUSP00000002080	ENSORLP00000017916
ENSMUSP00000109190	ENSORLP00000004429
ENSMUSP00000109190	ENSORLP00000022085
ENSMUSP00000092283	ENSORLP00000022302
ENSMUSP00000026134	ENSORLP00000009810
ENSMUSP00000026134	ENSORLP00000015279
ENSMUSP00000072894	ENSORLP00000020248
ENSMUSP00000099018	ENSORLP00000003080
ENSMUSP00000099018	ENSORLP00000003735
ENSMUSP00000016383	ENSORLP00000011589
ENSMUSP00000066403	ENSORLP00000007458
ENSMUSP00000034239	ENSORLP00000023091
ENSMUSP00000114968	ENSORLP00000010421
ENSMUSP00000108075	ENSORLP00000017680
ENSMUSP00000035328	ENSORLP00000006577
ENSMUSP00000071619	ENSORLP00000019615
ENSMUSP00000105000	ENSORLP00000019638
ENSMUSP00000029170	ENSORLP00000023819
ENSMUSP00000048877	ENSORLP00000003778
ENSMUSP00000021550	ENSORLP00000012464
ENSMUSP00000040853	ENSORLP00000020043
ENSMUSP00000029574	ENSORLP00000017742
ENSMUSP00000003061	ENSORLP00000017617
ENSMUSP00000034650	ENSORLP00000009555
ENSMUSP00000034650	ENSORLP00000018186
ENSMUSP00000068374	ENSORLP00000004806
ENSMUSP00000019405	ENSORLP00000004111
ENSMUSP00000019405	ENSORLP00000017935
ENSMUSP00000099599	ENSORLP00000021819
ENSMUSP00000022727	ENSORLP00000025339
ENSMUSP00000119872	ENSORLP00000020353
ENSMUSP00000027800	ENSORLP00000021165
ENSMUSP00000035031	ENSORLP00000017554
ENSMUSP00000041110	ENSORLP00000009375
ENSMUSP00000020000	ENSORLP00000017309
ENSMUSP00000021347	ENSORLP00000022641
ENSMUSP00000098893	ENSORLP00000011990
ENSMUSP00000080280	ENSORLP00000020466
ENSMUSP00000080280	ENSORLP00000004514
ENSMUSP00000047564	ENSORLP00000014905
ENSMUSP00000047564	ENSORLP00000007598
ENSMUSP00000071231	ENSORLP00000011230
ENSMUSP00000001279	ENSORLP00000019172
ENSMUSP00000112539	ENSORLP00000004596
ENSMUSP00000112539	ENSORLP00000015948
ENSMUSP00000003152	ENSORLP00000019300
ENSMUSP00000107297	ENSORLP00000013252
ENSMUSP00000028758	ENSORLP00000019334
ENSMUSP00000003850	ENSORLP00000008162
ENSMUSP00000083892	ENSORLP00000020101
ENSMUSP00000114852	ENSORLP00000008423
ENSMUSP00000053553	ENSORLP00000005238
ENSMUSP00000092761	ENSORLP00000002644
ENSMUSP00000096214	ENSORLP00000009270
ENSMUSP00000015456	ENSORLP00000017950
ENSMUSP00000044034	ENSORLP00000006614
ENSMUSP00000107804	ENSORLP00000021635
ENSMUSP00000077138	ENSORLP00000019425
ENSMUSP00000041671	ENSORLP00000003806
ENSMUSP00000069444	ENSORLP00000020722
ENSMUSP00000066040	ENSORLP00000005923
ENSMUSP00000006544	ENSORLP00000013215
ENSMUSP00000090617	ENSORLP00000014476
ENSMUSP00000044418	ENSORLP00000014405
ENSMUSP00000032994	ENSORLP00000024763
ENSMUSP00000006235	ENSORLP00000013899
ENSMUSP00000006235	ENSORLP00000021694
ENSMUSP00000101620	ENSORLP00000015144
ENSMUSP00000026156	ENSORLP00000018137
ENSMUSP00000050592	ENSORLP00000023296
ENSMUSP00000069488	ENSORLP00000005365
ENSMUSP00000029766	ENSORLP00000014954
ENSMUSP00000065254	ENSORLP00000017720
ENSMUSP00000136503	ENSORLP00000002627
ENSMUSP00000039313	ENSORLP00000024062
ENSMUSP00000038166	ENSORLP00000004632
ENSMUSP00000060225	ENSORLP00000002270
ENSMUSP00000104864	ENSORLP00000002338
ENSMUSP00000104864	ENSORLP00000014491
ENSMUSP00000125749	ENSORLP00000015110
ENSMUSP00000041052	ENSORLP00000009853
ENSMUSP00000058954	ENSORLP00000006295
ENSMUSP00000060844	ENSORLP00000008450
ENSMUSP00000060844	ENSORLP00000009818
ENSMUSP00000067085	ENSORLP00000011817
ENSMUSP00000000910	ENSORLP00000012854
ENSMUSP00000075526	ENSORLP00000011247
ENSMUSP00000028511	ENSORLP00000001650
ENSMUSP00000005406	ENSORLP00000006333
ENSMUSP00000005406	ENSORLP00000011186
ENSMUSP00000133222	ENSORLP00000022262
ENSMUSP00000061493	ENSORLP00000014172
ENSMUSP00000021514	ENSORLP00000019753
ENSMUSP00000032560	ENSORLP00000008629
ENSMUSP00000032560	ENSORLP00000011484
ENSMUSP00000003035	ENSORLP00000020315
ENSMUSP00000037136	ENSORLP00000019444
ENSMUSP00000091532	ENSORLP00000012372
ENSMUSP00000101940	ENSORLP00000013987
ENSMUSP00000021052	ENSORLP00000006883
ENSMUSP00000023759	ENSORLP00000008632
ENSMUSP00000091301	ENSORLP00000004669
ENSMUSP00000091301	ENSORLP00000002783
ENSMUSP00000027688	ENSORLP00000019742
ENSMUSP00000128840	ENSORLP00000005416
ENSMUSP00000113115	ENSORLP00000011470
ENSMUSP00000113115	ENSORLP00000008530
ENSMUSP00000050995	ENSORLP00000010005
ENSMUSP00000106013	ENSORLP00000016138
ENSMUSP00000021410	ENSORLP00000022152
ENSMUSP00000112266	ENSORLP00000006816
ENSMUSP00000040977	ENSORLP00000007321
ENSMUSP00000088176	ENSORLP00000011224
ENSMUSP00000051092	ENSORLP00000006748
ENSMUSP00000074066	ENSORLP00000002587
ENSMUSP00000074066	ENSORLP00000021247
ENSMUSP00000087608	ENSORLP00000005051
ENSMUSP00000059330	ENSORLP00000003765
ENSMUSP00000101412	ENSORLP00000025014
ENSMUSP00000101412	ENSORLP00000023046
ENSMUSP00000029730	ENSORLP00000004584
ENSMUSP00000044361	ENSORLP00000023370
ENSMUSP00000022709	ENSORLP00000005779
ENSMUSP00000076219	ENSORLP00000019283
ENSMUSP00000025295	ENSORLP00000001843
ENSMUSP00000022242	ENSORLP00000000380
ENSMUSP00000003754	ENSORLP00000016337
ENSMUSP00000003754	ENSORLP00000011234
ENSMUSP00000072276	ENSORLP00000004424
ENSMUSP00000057815	ENSORLP00000010522
ENSMUSP00000021552	ENSORLP00000013931
ENSMUSP00000135040	ENSORLP00000000404
ENSMUSP00000022057	ENSORLP00000010156
ENSMUSP00000108455	ENSORLP00000006817
ENSMUSP00000103983	ENSORLP00000010839
ENSMUSP00000037808	ENSORLP00000018382
ENSMUSP00000037808	ENSORLP00000012218
ENSMUSP00000120414	ENSORLP00000017958
ENSMUSP00000026548	ENSORLP00000000765
ENSMUSP00000026548	ENSORLP00000022963
ENSMUSP00000047616	ENSORLP00000012341
ENSMUSP00000026900	ENSORLP00000008971
ENSMUSP00000014691	ENSORLP00000012770
ENSMUSP00000109140	ENSORLP00000011639
ENSMUSP00000085906	ENSORLP00000011409
ENSMUSP00000078047	ENSORLP00000009205
ENSMUSP00000025253	ENSORLP00000002583
ENSMUSP00000102047	ENSORLP00000023345
ENSMUSP00000064943	ENSORLP00000007496
ENSMUSP00000017945	ENSORLP00000005624
ENSMUSP00000031167	ENSORLP00000025492
ENSMUSP00000076418	ENSORLP00000013878
ENSMUSP00000099494	ENSORLP00000001089
ENSMUSP00000033427	ENSORLP00000001552
ENSMUSP00000015449	ENSORLP00000017675
ENSMUSP00000025356	ENSORLP00000006205
ENSMUSP00000004036	ENSORLP00000004588
ENSMUSP00000001319	ENSORLP00000006352
ENSMUSP00000050716	ENSORLP00000010309
ENSMUSP00000029476	ENSORLP00000005146
ENSMUSP00000039568	ENSORLP00000012308
ENSMUSP00000077628	ENSORLP00000011744
ENSMUSP00000061410	ENSORLP00000014035
ENSMUSP00000084196	ENSORLP00000020821
ENSMUSP00000048234	ENSORLP00000012196
ENSMUSP00000002740	ENSORLP00000024929
ENSMUSP00000046512	ENSORLP00000022596
ENSMUSP00000022744	ENSORLP00000009862
ENSMUSP00000022744	ENSORLP00000006891
ENSMUSP00000023065	ENSORLP00000003557
ENSMUSP00000029435	ENSORLP00000007985
ENSMUSP00000100053	ENSORLP00000021646
ENSMUSP00000138290	ENSORLP00000006008
ENSMUSP00000089388	ENSORLP00000004020
ENSMUSP00000089388	ENSORLP00000025678
ENSMUSP00000021641	ENSORLP00000019393
ENSMUSP00000021641	ENSORLP00000020263
ENSMUSP00000104785	ENSORLP00000020160
ENSMUSP00000031029	ENSORLP00000020418
ENSMUSP00000041563	ENSORLP00000017369
ENSMUSP00000060143	ENSORLP00000018703
ENSMUSP00000105491	ENSORLP00000003121
ENSMUSP00000062734	ENSORLP00000010358
ENSMUSP00000099609	ENSORLP00000018379
ENSMUSP00000005188	ENSORLP00000008025
ENSMUSP00000083490	ENSORLP00000004446
ENSMUSP00000015877	ENSORLP00000024471
ENSMUSP00000003183	ENSORLP00000001596
ENSMUSP00000031359	ENSORLP00000008097
ENSMUSP00000031359	ENSORLP00000000429
ENSMUSP00000071191	ENSORLP00000004449
ENSMUSP00000047571	ENSORLP00000020164
ENSMUSP00000069872	ENSORLP00000010222
ENSMUSP00000053086	ENSORLP00000005776
ENSMUSP00000111032	ENSORLP00000010859
ENSMUSP00000041902	ENSORLP00000018205
ENSMUSP00000041902	ENSORLP00000009540
ENSMUSP00000039955	ENSORLP00000017078
ENSMUSP00000011262	ENSORLP00000023811
ENSMUSP00000126405	ENSORLP00000017035
ENSMUSP00000124354	ENSORLP00000020445
ENSMUSP00000087049	ENSORLP00000019236
ENSMUSP00000096203	ENSORLP00000008154
ENSMUSP00000022881	ENSORLP00000007869
ENSMUSP00000095300	ENSORLP00000006661
ENSMUSP00000113540	ENSORLP00000000212
ENSMUSP00000022164	ENSORLP00000004078
ENSMUSP00000075140	ENSORLP00000000976
ENSMUSP00000113881	ENSORLP00000020199
ENSMUSP00000023737	ENSORLP00000009519
ENSMUSP00000100561	ENSORLP00000007337
ENSMUSP00000100561	ENSORLP00000001624
ENSMUSP00000035083	ENSORLP00000018408
ENSMUSP00000017544	ENSORLP00000004345
ENSMUSP00000017544	ENSORLP00000010374
ENSMUSP00000048148	ENSORLP00000004805
ENSMUSP00000073004	ENSORLP00000001377
ENSMUSP00000048267	ENSORLP00000011375
ENSMUSP00000028814	ENSORLP00000003554
ENSMUSP00000031317	ENSORLP00000015073
ENSMUSP00000112717	ENSORLP00000005894
ENSMUSP00000102034	ENSORLP00000005907
ENSMUSP00000073541	ENSORLP00000019315
ENSMUSP00000005003	ENSORLP00000024717
ENSMUSP00000025713	ENSORLP00000013410
ENSMUSP00000042803	ENSORLP00000020586
ENSMUSP00000041581	ENSORLP00000020760
ENSMUSP00000041581	ENSORLP00000019029
ENSMUSP00000118729	ENSORLP00000007969
ENSMUSP00000033326	ENSORLP00000001371
ENSMUSP00000038754	ENSORLP00000019923
ENSMUSP00000004943	ENSORLP00000000360
ENSMUSP00000004508	ENSORLP00000002647
ENSMUSP00000107530	ENSORLP00000010561
ENSMUSP00000107530	ENSORLP00000015469
ENSMUSP00000074771	ENSORLP00000014010
ENSMUSP00000052144	ENSORLP00000019596
ENSMUSP00000086167	ENSORLP00000011560
ENSMUSP00000086167	ENSORLP00000015154
ENSMUSP00000033218	ENSORLP00000012214
ENSMUSP00000073402	ENSORLP00000020274
ENSMUSP00000054546	ENSORLP00000018488
ENSMUSP00000060394	ENSORLP00000025629
ENSMUSP00000030606	ENSORLP00000018144
ENSMUSP00000132646	ENSORLP00000006400
ENSMUSP00000132646	ENSORLP00000003599
ENSMUSP00000064886	ENSORLP00000007535
ENSMUSP00000064886	ENSORLP00000014285
ENSMUSP00000033927	ENSORLP00000020878
ENSMUSP00000076844	ENSORLP00000007208
ENSMUSP00000129811	ENSORLP00000019787
ENSMUSP00000093382	ENSORLP00000024448
ENSMUSP00000019994	ENSORLP00000024453
ENSMUSP00000023494	ENSORLP00000010822
ENSMUSP00000021271	ENSORLP00000008703
ENSMUSP00000027687	ENSORLP00000010606
ENSMUSP00000025702	ENSORLP00000006785
ENSMUSP00000019379	ENSORLP00000020810
ENSMUSP00000037447	ENSORLP00000005808
ENSMUSP00000037447	ENSORLP00000012156
ENSMUSP00000078384	ENSORLP00000014236
ENSMUSP00000037821	ENSORLP00000013816
ENSMUSP00000037821	ENSORLP00000009296
ENSMUSP00000105657	ENSORLP00000014946
ENSMUSP00000137895	ENSORLP00000016954
ENSMUSP00000092380	ENSORLP00000020360
ENSMUSP00000092380	ENSORLP00000005426
ENSMUSP00000059138	ENSORLP00000006343
ENSMUSP00000019734	ENSORLP00000021224
ENSMUSP00000028403	ENSORLP00000021641
ENSMUSP00000097656	ENSORLP00000018138
ENSMUSP00000135853	ENSORLP00000019690
ENSMUSP00000113147	ENSORLP00000002892
ENSMUSP00000064516	ENSORLP00000011226
ENSMUSP00000052146	ENSORLP00000024597
ENSMUSP00000109612	ENSORLP00000002994
ENSMUSP00000022993	ENSORLP00000025687
ENSMUSP00000117052	ENSORLP00000015770
ENSMUSP00000130969	ENSORLP00000011728
ENSMUSP00000120015	ENSORLP00000004907
ENSMUSP00000105923	ENSORLP00000014019
ENSMUSP00000105923	ENSORLP00000015646
ENSMUSP00000109036	ENSORLP00000007841
ENSMUSP00000126338	ENSORLP00000019964
ENSMUSP00000107677	ENSORLP00000006671
ENSMUSP00000107677	ENSORLP00000003490
ENSMUSP00000041874	ENSORLP00000022633
ENSMUSP00000131477	ENSORLP00000009679
ENSMUSP00000022704	ENSORLP00000010356
ENSMUSP00000033591	ENSORLP00000012995
ENSMUSP00000097971	ENSORLP00000023550
ENSMUSP00000069764	ENSORLP00000001882
ENSMUSP00000069182	ENSORLP00000016444
ENSMUSP00000090886	ENSORLP00000023337
ENSMUSP00000020507	ENSORLP00000005305
ENSMUSP00000132140	ENSORLP00000020385
ENSMUSP00000105413	ENSORLP00000024974
ENSMUSP00000023072	ENSORLP00000003387
ENSMUSP00000059463	ENSORLP00000010863
ENSMUSP00000059570	ENSORLP00000000069
ENSMUSP00000059570	ENSORLP00000018084
ENSMUSP00000136866	ENSORLP00000003379
ENSMUSP00000070906	ENSORLP00000017949
ENSMUSP00000010974	ENSORLP00000018328
ENSMUSP00000054420	ENSORLP00000013259
ENSMUSP00000050014	ENSORLP00000001922
ENSMUSP00000021828	ENSORLP00000006918
ENSMUSP00000095534	ENSORLP00000021449
ENSMUSP00000083561	ENSORLP00000004798
ENSMUSP00000020174	ENSORLP00000022618
ENSMUSP00000053178	ENSORLP00000020645
ENSMUSP00000027062	ENSORLP00000010073
ENSMUSP00000033136	ENSORLP00000017319
ENSMUSP00000044725	ENSORLP00000015833
ENSMUSP00000049112	ENSORLP00000010249
ENSMUSP00000136621	ENSORLP00000011378
ENSMUSP00000058183	ENSORLP00000002058
ENSMUSP00000069209	ENSORLP00000002021
ENSMUSP00000109734	ENSORLP00000010413
ENSMUSP00000062702	ENSORLP00000000115
ENSMUSP00000110751	ENSORLP00000011519
ENSMUSP00000038486	ENSORLP00000017738
ENSMUSP00000035486	ENSORLP00000010084
ENSMUSP00000023707	ENSORLP00000005499
ENSMUSP00000098768	ENSORLP00000024188
ENSMUSP00000026409	ENSORLP00000019051
ENSMUSP00000027266	ENSORLP00000018921
ENSMUSP00000035549	ENSORLP00000010438
ENSMUSP00000056245	ENSORLP00000012428
ENSMUSP00000058204	ENSORLP00000009922
ENSMUSP00000100922	ENSORLP00000019196
ENSMUSP00000021822	ENSORLP00000024687
ENSMUSP00000030296	ENSORLP00000004490
ENSMUSP00000063977	ENSORLP00000018660
ENSMUSP00000086542	ENSORLP00000003107
ENSMUSP00000077995	ENSORLP00000014199
ENSMUSP00000005364	ENSORLP00000021351
ENSMUSP00000005334	ENSORLP00000008096
ENSMUSP00000033828	ENSORLP00000005987
ENSMUSP00000021249	ENSORLP00000003518
ENSMUSP00000088320	ENSORLP00000021884
ENSMUSP00000123201	ENSORLP00000006699
ENSMUSP00000137746	ENSORLP00000013527
ENSMUSP00000020243	ENSORLP00000020661
ENSMUSP00000137650	ENSORLP00000013811
ENSMUSP00000028105	ENSORLP00000010489
ENSMUSP00000039261	ENSORLP00000012557
ENSMUSP00000041242	ENSORLP00000016253
ENSMUSP00000064422	ENSORLP00000022988
ENSMUSP00000064422	ENSORLP00000020264
ENSMUSP00000001497	ENSORLP00000009320
ENSMUSP00000025404	ENSORLP00000004340
ENSMUSP00000122072	ENSORLP00000005336
ENSMUSP00000047518	ENSORLP00000007549
ENSMUSP00000004473	ENSORLP00000019755
ENSMUSP00000035539	ENSORLP00000007126
ENSMUSP00000002180	ENSORLP00000019754
ENSMUSP00000060907	ENSORLP00000009437
ENSMUSP00000020153	ENSORLP00000020730
ENSMUSP00000103786	ENSORLP00000008146
ENSMUSP00000052717	ENSORLP00000020784
ENSMUSP00000000895	ENSORLP00000005949
ENSMUSP00000115822	ENSORLP00000016890
ENSMUSP00000028135	ENSORLP00000022125
ENSMUSP00000028135	ENSORLP00000017549
ENSMUSP00000009358	ENSORLP00000021246
ENSMUSP00000025010	ENSORLP00000012224
ENSMUSP00000051151	ENSORLP00000008101
ENSMUSP00000106978	ENSORLP00000017211
ENSMUSP00000106978	ENSORLP00000013572
ENSMUSP00000077273	ENSORLP00000004032
ENSMUSP00000031291	ENSORLP00000018299
ENSMUSP00000043074	ENSORLP00000009052
ENSMUSP00000060194	ENSORLP00000011883
ENSMUSP00000107439	ENSORLP00000002871
ENSMUSP00000107439	ENSORLP00000007584
ENSMUSP00000051481	ENSORLP00000008216
ENSMUSP00000119774	ENSORLP00000006833
ENSMUSP00000119774	ENSORLP00000006764
ENSMUSP00000025936	ENSORLP00000014650
ENSMUSP00000047992	ENSORLP00000016255
ENSMUSP00000032977	ENSORLP00000008757
ENSMUSP00000071292	ENSORLP00000002679
ENSMUSP00000029049	ENSORLP00000013553
ENSMUSP00000063879	ENSORLP00000018778
ENSMUSP00000021796	ENSORLP00000011633
ENSMUSP00000029030	ENSORLP00000011814
ENSMUSP00000053869	ENSORLP00000012193
ENSMUSP00000053869	ENSORLP00000005850
ENSMUSP00000029665	ENSORLP00000008524
ENSMUSP00000025803	ENSORLP00000007971
ENSMUSP00000034881	ENSORLP00000021902
ENSMUSP00000020821	ENSORLP00000015867
ENSMUSP00000098687	ENSORLP00000000301
ENSMUSP00000137400	ENSORLP00000006347
ENSMUSP00000026445	ENSORLP00000009648
ENSMUSP00000026445	ENSORLP00000004552
ENSMUSP00000031565	ENSORLP00000017138
ENSMUSP00000081132	ENSORLP00000024023
ENSMUSP00000037004	ENSORLP00000015348
ENSMUSP00000037328	ENSORLP00000004472
ENSMUSP00000049236	ENSORLP00000008559
ENSMUSP00000071130	ENSORLP00000004240
ENSMUSP00000037476	ENSORLP00000015829
ENSMUSP00000033689	ENSORLP00000002441
ENSMUSP00000049676	ENSORLP00000007687
ENSMUSP00000022529	ENSORLP00000003041
ENSMUSP00000001185	ENSORLP00000011839
ENSMUSP00000068328	ENSORLP00000004326
ENSMUSP00000068328	ENSORLP00000017619
ENSMUSP00000048238	ENSORLP00000012004
ENSMUSP00000112592	ENSORLP00000014045
ENSMUSP00000028129	ENSORLP00000021309
ENSMUSP00000049103	ENSORLP00000016155
ENSMUSP00000065613	ENSORLP00000019983
ENSMUSP00000039394	ENSORLP00000014044
ENSMUSP00000039394	ENSORLP00000002939
ENSMUSP00000037137	ENSORLP00000018283
ENSMUSP00000113097	ENSORLP00000016228
ENSMUSP00000026590	ENSORLP00000007554
ENSMUSP00000004587	ENSORLP00000022025
ENSMUSP00000026890	ENSORLP00000002778
ENSMUSP00000026890	ENSORLP00000005721
ENSMUSP00000009018	ENSORLP00000009414
ENSMUSP00000022311	ENSORLP00000010856
ENSMUSP00000052872	ENSORLP00000016949
ENSMUSP00000042642	ENSORLP00000023762
ENSMUSP00000020185	ENSORLP00000021407
ENSMUSP00000112138	ENSORLP00000014274
ENSMUSP00000044288	ENSORLP00000009255
ENSMUSP00000044288	ENSORLP00000016105
ENSMUSP00000087118	ENSORLP00000007913
ENSMUSP00000087118	ENSORLP00000011580
ENSMUSP00000099864	ENSORLP00000016589
ENSMUSP00000025019	ENSORLP00000016286
ENSMUSP00000008462	ENSORLP00000012918
ENSMUSP00000118125	ENSORLP00000008716
ENSMUSP00000041361	ENSORLP00000008854
ENSMUSP00000041361	ENSORLP00000017267
ENSMUSP00000105272	ENSORLP00000024782
ENSMUSP00000035663	ENSORLP00000024385
ENSMUSP00000033646	ENSORLP00000008876
ENSMUSP00000134672	ENSORLP00000013079
ENSMUSP00000107415	ENSORLP00000013238
ENSMUSP00000047284	ENSORLP00000006554
ENSMUSP00000038610	ENSORLP00000014852
ENSMUSP00000038610	ENSORLP00000016972
ENSMUSP00000042808	ENSORLP00000018436
ENSMUSP00000090227	ENSORLP00000019008
ENSMUSP00000037629	ENSORLP00000003649
ENSMUSP00000130194	ENSORLP00000006767
ENSMUSP00000118180	ENSORLP00000024583
ENSMUSP00000118180	ENSORLP00000019090
ENSMUSP00000022148	ENSORLP00000002037
ENSMUSP00000035116	ENSORLP00000014887
ENSMUSP00000020672	ENSORLP00000015807
ENSMUSP00000022734	ENSORLP00000022167
ENSMUSP00000014339	ENSORLP00000004716
ENSMUSP00000014339	ENSORLP00000017458
ENSMUSP00000133205	ENSORLP00000018971
ENSMUSP00000110817	ENSORLP00000007333
ENSMUSP00000047376	ENSORLP00000015644
ENSMUSP00000115292	ENSORLP00000010956
ENSMUSP00000037929	ENSORLP00000010480
ENSMUSP00000031472	ENSORLP00000008957
ENSMUSP00000131462	ENSORLP00000009387
ENSMUSP00000069243	ENSORLP00000017236
ENSMUSP00000034343	ENSORLP00000006905
ENSMUSP00000128828	ENSORLP00000002598
ENSMUSP00000023829	ENSORLP00000000343
ENSMUSP00000108508	ENSORLP00000002465
ENSMUSP00000108508	ENSORLP00000024657
ENSMUSP00000115704	ENSORLP00000014042
ENSMUSP00000012679	ENSORLP00000024969
ENSMUSP00000129654	ENSORLP00000016411
ENSMUSP00000054734	ENSORLP00000008538
ENSMUSP00000033389	ENSORLP00000000352
ENSMUSP00000000186	ENSORLP00000019815
ENSMUSP00000075762	ENSORLP00000000673
ENSMUSP00000041104	ENSORLP00000012070
ENSMUSP00000021306	ENSORLP00000003876
ENSMUSP00000024773	ENSORLP00000004175
ENSMUSP00000024773	ENSORLP00000023475
ENSMUSP00000093961	ENSORLP00000003204
ENSMUSP00000093961	ENSORLP00000013513
ENSMUSP00000044268	ENSORLP00000015443
ENSMUSP00000028892	ENSORLP00000010582
ENSMUSP00000137537	ENSORLP00000002539
ENSMUSP00000090941	ENSORLP00000016525
ENSMUSP00000105620	ENSORLP00000008268
ENSMUSP00000102267	ENSORLP00000000538
ENSMUSP00000093697	ENSORLP00000007799
ENSMUSP00000045351	ENSORLP00000004125
[truncated: 5,982 more rows]
