# Supplementary material for: Reconstruction of proto-vertebrate, proto-cyclostome and proto-gnathostome genomes provides new insights into early vertebrate evolution
Source: Nat Commun. 2021 Jul 23;12:4489. doi: 10.1038/s41467-021-24573-z (PMC8302630; doi:10.1038/s41467-021-24573-z)
Supplement: Supplementary file 4 — Supplementary Data 1 [file 41467_2021_24573_MOESM4_ESM.zip › SuppData1/orthologs/MOUSE-POEGU.txt]

ENSMUSP00000034074	ENSTGUP00000008915
ENSMUSP00000127603	ENSTGUP00000011592
ENSMUSP00000040217	ENSTGUP00000010998
ENSMUSP00000025288	ENSTGUP00000010909
ENSMUSP00000105282	ENSTGUP00000008898
ENSMUSP00000018989	ENSTGUP00000005020
ENSMUSP00000018466	ENSTGUP00000005254
ENSMUSP00000014505	ENSTGUP00000007673
ENSMUSP00000035203	ENSTGUP00000005191
ENSMUSP00000111103	ENSTGUP00000005389
ENSMUSP00000032264	ENSTGUP00000014566
ENSMUSP00000029128	ENSTGUP00000003676
ENSMUSP00000033610	ENSTGUP00000002319
ENSMUSP00000024565	ENSTGUP00000011474
ENSMUSP00000032781	ENSTGUP00000013282
ENSMUSP00000133649	ENSTGUP00000012847
ENSMUSP00000054412	ENSTGUP00000001623
ENSMUSP00000045511	ENSTGUP00000005458
ENSMUSP00000075235	ENSTGUP00000005263
ENSMUSP00000124647	ENSTGUP00000000371
ENSMUSP00000035246	ENSTGUP00000003862
ENSMUSP00000069495	ENSTGUP00000003819
ENSMUSP00000113675	ENSTGUP00000000526
ENSMUSP00000034840	ENSTGUP00000004420
ENSMUSP00000110574	ENSTGUP00000002205
ENSMUSP00000073268	ENSTGUP00000016783
ENSMUSP00000082710	ENSTGUP00000003276
ENSMUSP00000021706	ENSTGUP00000013203
ENSMUSP00000130759	ENSTGUP00000006737
ENSMUSP00000028311	ENSTGUP00000002510
ENSMUSP00000004949	ENSTGUP00000010462
ENSMUSP00000096248	ENSTGUP00000009884
ENSMUSP00000005064	ENSTGUP00000001025
ENSMUSP00000124863	ENSTGUP00000006567
ENSMUSP00000105409	ENSTGUP00000003388
ENSMUSP00000079306	ENSTGUP00000013314
ENSMUSP00000097747	ENSTGUP00000007517
ENSMUSP00000027961	ENSTGUP00000002402
ENSMUSP00000027494	ENSTGUP00000006436
ENSMUSP00000070606	ENSTGUP00000005879
ENSMUSP00000090790	ENSTGUP00000006914
ENSMUSP00000104363	ENSTGUP00000007511
ENSMUSP00000062535	ENSTGUP00000006599
ENSMUSP00000088642	ENSTGUP00000011707
ENSMUSP00000059272	ENSTGUP00000017731
ENSMUSP00000051353	ENSTGUP00000011705
ENSMUSP00000082115	ENSTGUP00000018265
ENSMUSP00000042715	ENSTGUP00000006604
ENSMUSP00000114020	ENSTGUP00000010836
ENSMUSP00000099608	ENSTGUP00000001184
ENSMUSP00000038922	ENSTGUP00000012380
ENSMUSP00000089212	ENSTGUP00000003773
ENSMUSP00000047308	ENSTGUP00000003831
ENSMUSP00000015858	ENSTGUP00000004874
ENSMUSP00000069238	ENSTGUP00000009101
ENSMUSP00000028426	ENSTGUP00000007812
ENSMUSP00000023762	ENSTGUP00000003687
ENSMUSP00000120598	ENSTGUP00000014440
ENSMUSP00000064556	ENSTGUP00000003097
ENSMUSP00000021682	ENSTGUP00000012631
ENSMUSP00000059666	ENSTGUP00000007507
ENSMUSP00000020624	ENSTGUP00000001158
ENSMUSP00000101004	ENSTGUP00000000912
ENSMUSP00000031841	ENSTGUP00000002880
ENSMUSP00000080467	ENSTGUP00000014205
ENSMUSP00000099733	ENSTGUP00000009297
ENSMUSP00000103815	ENSTGUP00000012744
ENSMUSP00000003509	ENSTGUP00000001335
ENSMUSP00000074764	ENSTGUP00000001616
ENSMUSP00000032421	ENSTGUP00000012121
ENSMUSP00000025477	ENSTGUP00000017784
ENSMUSP00000026896	ENSTGUP00000008788
ENSMUSP00000043477	ENSTGUP00000000920
ENSMUSP00000100012	ENSTGUP00000006514
ENSMUSP00000015003	ENSTGUP00000005575
ENSMUSP00000020339	ENSTGUP00000007512
ENSMUSP00000036487	ENSTGUP00000008852
ENSMUSP00000049007	ENSTGUP00000015232
ENSMUSP00000049346	ENSTGUP00000006775
ENSMUSP00000113708	ENSTGUP00000013703
ENSMUSP00000002989	ENSTGUP00000000421
ENSMUSP00000044578	ENSTGUP00000008875
ENSMUSP00000032500	ENSTGUP00000013567
ENSMUSP00000032715	ENSTGUP00000016110
ENSMUSP00000036674	ENSTGUP00000004581
ENSMUSP00000042867	ENSTGUP00000007902
ENSMUSP00000104411	ENSTGUP00000000228
ENSMUSP00000018630	ENSTGUP00000002076
ENSMUSP00000024049	ENSTGUP00000005006
ENSMUSP00000128621	ENSTGUP00000008308
ENSMUSP00000105486	ENSTGUP00000013118
ENSMUSP00000094528	ENSTGUP00000003528
ENSMUSP00000086409	ENSTGUP00000011773
ENSMUSP00000022707	ENSTGUP00000011586
ENSMUSP00000064131	ENSTGUP00000003067
ENSMUSP00000047199	ENSTGUP00000005646
ENSMUSP00000088670	ENSTGUP00000012331
ENSMUSP00000043250	ENSTGUP00000001808
ENSMUSP00000048978	ENSTGUP00000007259
ENSMUSP00000030306	ENSTGUP00000010021
ENSMUSP00000034427	ENSTGUP00000008703
ENSMUSP00000064775	ENSTGUP00000000869
ENSMUSP00000101046	ENSTGUP00000011510
ENSMUSP00000103028	ENSTGUP00000004236
ENSMUSP00000115260	ENSTGUP00000002050
ENSMUSP00000075089	ENSTGUP00000001084
ENSMUSP00000126897	ENSTGUP00000017815
ENSMUSP00000074533	ENSTGUP00000004566
ENSMUSP00000044432	ENSTGUP00000001855
ENSMUSP00000104459	ENSTGUP00000007193
ENSMUSP00000106905	ENSTGUP00000010614
ENSMUSP00000089513	ENSTGUP00000001146
ENSMUSP00000109098	ENSTGUP00000004826
ENSMUSP00000125373	ENSTGUP00000009073
ENSMUSP00000007216	ENSTGUP00000010457
ENSMUSP00000117346	ENSTGUP00000006886
ENSMUSP00000128446	ENSTGUP00000005604
ENSMUSP00000003117	ENSTGUP00000000719
ENSMUSP00000109886	ENSTGUP00000010484
ENSMUSP00000030763	ENSTGUP00000001484
ENSMUSP00000027697	ENSTGUP00000017785
ENSMUSP00000033755	ENSTGUP00000008359
ENSMUSP00000027538	ENSTGUP00000003284
ENSMUSP00000033549	ENSTGUP00000005747
ENSMUSP00000033341	ENSTGUP00000008668
ENSMUSP00000001562	ENSTGUP00000013552
ENSMUSP00000049070	ENSTGUP00000001739
ENSMUSP00000082895	ENSTGUP00000013534
ENSMUSP00000080832	ENSTGUP00000004152
ENSMUSP00000112110	ENSTGUP00000003859
ENSMUSP00000102770	ENSTGUP00000014941
ENSMUSP00000021046	ENSTGUP00000001990
ENSMUSP00000021062	ENSTGUP00000004793
ENSMUSP00000032539	ENSTGUP00000017288
ENSMUSP00000025500	ENSTGUP00000000367
ENSMUSP00000078971	ENSTGUP00000003797
ENSMUSP00000079864	ENSTGUP00000009690
ENSMUSP00000036830	ENSTGUP00000004020
ENSMUSP00000002809	ENSTGUP00000009469
ENSMUSP00000001595	ENSTGUP00000002508
ENSMUSP00000072472	ENSTGUP00000010870
ENSMUSP00000020702	ENSTGUP00000007392
ENSMUSP00000020704	ENSTGUP00000007382
ENSMUSP00000046610	ENSTGUP00000005260
ENSMUSP00000017637	ENSTGUP00000002415
ENSMUSP00000023601	ENSTGUP00000005613
ENSMUSP00000084091	ENSTGUP00000010013
ENSMUSP00000092654	ENSTGUP00000003654
ENSMUSP00000036227	ENSTGUP00000007258
ENSMUSP00000007340	ENSTGUP00000015841
ENSMUSP00000042410	ENSTGUP00000003258
ENSMUSP00000031037	ENSTGUP00000015287
ENSMUSP00000101500	ENSTGUP00000001094
ENSMUSP00000005952	ENSTGUP00000007581
ENSMUSP00000058045	ENSTGUP00000002636
ENSMUSP00000101768	ENSTGUP00000001638
ENSMUSP00000126137	ENSTGUP00000002188
ENSMUSP00000074864	ENSTGUP00000002551
ENSMUSP00000002880	ENSTGUP00000013312
ENSMUSP00000042466	ENSTGUP00000012297
ENSMUSP00000047278	ENSTGUP00000010642
ENSMUSP00000107444	ENSTGUP00000010646
ENSMUSP00000064462	ENSTGUP00000012301
ENSMUSP00000105212	ENSTGUP00000000742
ENSMUSP00000041897	ENSTGUP00000006629
ENSMUSP00000046585	ENSTGUP00000011117
ENSMUSP00000107347	ENSTGUP00000011415
ENSMUSP00000031674	ENSTGUP00000001560
ENSMUSP00000053238	ENSTGUP00000009514
ENSMUSP00000030041	ENSTGUP00000002561
ENSMUSP00000021689	ENSTGUP00000013124
ENSMUSP00000077781	ENSTGUP00000004234
ENSMUSP00000090987	ENSTGUP00000002417
ENSMUSP00000121309	ENSTGUP00000016403
ENSMUSP00000027226	ENSTGUP00000013167
ENSMUSP00000022954	ENSTGUP00000012988
ENSMUSP00000095025	ENSTGUP00000009670
ENSMUSP00000081455	ENSTGUP00000009752
ENSMUSP00000003438	ENSTGUP00000000287
ENSMUSP00000030477	ENSTGUP00000008638
ENSMUSP00000061390	ENSTGUP00000010255
ENSMUSP00000110074	ENSTGUP00000000354
ENSMUSP00000124473	ENSTGUP00000004287
ENSMUSP00000050730	ENSTGUP00000007254
ENSMUSP00000121125	ENSTGUP00000000578
ENSMUSP00000002518	ENSTGUP00000000578
ENSMUSP00000128674	ENSTGUP00000013264
ENSMUSP00000023486	ENSTGUP00000009842
ENSMUSP00000031690	ENSTGUP00000004395
ENSMUSP00000010191	ENSTGUP00000004777
ENSMUSP00000042667	ENSTGUP00000014311
ENSMUSP00000032376	ENSTGUP00000010722
ENSMUSP00000032093	ENSTGUP00000009765
ENSMUSP00000104878	ENSTGUP00000006018
ENSMUSP00000063380	ENSTGUP00000012921
ENSMUSP00000053270	ENSTGUP00000008600
ENSMUSP00000036150	ENSTGUP00000013380
ENSMUSP00000125871	ENSTGUP00000003980
ENSMUSP00000135677	ENSTGUP00000003970
ENSMUSP00000079926	ENSTGUP00000009936
ENSMUSP00000022217	ENSTGUP00000017814
ENSMUSP00000021714	ENSTGUP00000013262
ENSMUSP00000036721	ENSTGUP00000001041
ENSMUSP00000106963	ENSTGUP00000010929
ENSMUSP00000085872	ENSTGUP00000002766
ENSMUSP00000112934	ENSTGUP00000017804
ENSMUSP00000021467	ENSTGUP00000013550
ENSMUSP00000024742	ENSTGUP00000008206
ENSMUSP00000021004	ENSTGUP00000013344
ENSMUSP00000111151	ENSTGUP00000011271
ENSMUSP00000105350	ENSTGUP00000003913
ENSMUSP00000020008	ENSTGUP00000012263
ENSMUSP00000109904	ENSTGUP00000002408
ENSMUSP00000099947	ENSTGUP00000001303
ENSMUSP00000126340	ENSTGUP00000008161
ENSMUSP00000122855	ENSTGUP00000007176
ENSMUSP00000137256	ENSTGUP00000017739
ENSMUSP00000041790	ENSTGUP00000000131
ENSMUSP00000028071	ENSTGUP00000001243
ENSMUSP00000066894	ENSTGUP00000007549
ENSMUSP00000078281	ENSTGUP00000011679
ENSMUSP00000073246	ENSTGUP00000008110
ENSMUSP00000092735	ENSTGUP00000002531
ENSMUSP00000126313	ENSTGUP00000005472
ENSMUSP00000116057	ENSTGUP00000012284
ENSMUSP00000121212	ENSTGUP00000018091
ENSMUSP00000039600	ENSTGUP00000003301
ENSMUSP00000000926	ENSTGUP00000010657
ENSMUSP00000062239	ENSTGUP00000003950
ENSMUSP00000056364	ENSTGUP00000012352
ENSMUSP00000124470	ENSTGUP00000008770
ENSMUSP00000101903	ENSTGUP00000016151
ENSMUSP00000018651	ENSTGUP00000007045
ENSMUSP00000071859	ENSTGUP00000007634
ENSMUSP00000132687	ENSTGUP00000009034
ENSMUSP00000115718	ENSTGUP00000000219
ENSMUSP00000027178	ENSTGUP00000010553
ENSMUSP00000024832	ENSTGUP00000005825
ENSMUSP00000031437	ENSTGUP00000006209
ENSMUSP00000070868	ENSTGUP00000003563
ENSMUSP00000025718	ENSTGUP00000008691
ENSMUSP00000041300	ENSTGUP00000012771
ENSMUSP00000085683	ENSTGUP00000003264
ENSMUSP00000042271	ENSTGUP00000009628
ENSMUSP00000030212	ENSTGUP00000004600
ENSMUSP00000129800	ENSTGUP00000006527
ENSMUSP00000034600	ENSTGUP00000000237
ENSMUSP00000107062	ENSTGUP00000013904
ENSMUSP00000126826	ENSTGUP00000017637
ENSMUSP00000062507	ENSTGUP00000000233
ENSMUSP00000061470	ENSTGUP00000008275
ENSMUSP00000056353	ENSTGUP00000011791
ENSMUSP00000046368	ENSTGUP00000011245
ENSMUSP00000045409	ENSTGUP00000007184
ENSMUSP00000109229	ENSTGUP00000013609
ENSMUSP00000128922	ENSTGUP00000005413
ENSMUSP00000095845	ENSTGUP00000011588
ENSMUSP00000054545	ENSTGUP00000008513
ENSMUSP00000019920	ENSTGUP00000012176
ENSMUSP00000035649	ENSTGUP00000011569
ENSMUSP00000025208	ENSTGUP00000015009
ENSMUSP00000048350	ENSTGUP00000002938
ENSMUSP00000053431	ENSTGUP00000009423
ENSMUSP00000029850	ENSTGUP00000010729
ENSMUSP00000052544	ENSTGUP00000009389
ENSMUSP00000047888	ENSTGUP00000004504
ENSMUSP00000081664	ENSTGUP00000006373
ENSMUSP00000019290	ENSTGUP00000011052
ENSMUSP00000021066	ENSTGUP00000004516
ENSMUSP00000031423	ENSTGUP00000005971
ENSMUSP00000123078	ENSTGUP00000013320
ENSMUSP00000101700	ENSTGUP00000001792
ENSMUSP00000040416	ENSTGUP00000013464
ENSMUSP00000029575	ENSTGUP00000005217
ENSMUSP00000076505	ENSTGUP00000012701
ENSMUSP00000122103	ENSTGUP00000008583
ENSMUSP00000015256	ENSTGUP00000001687
ENSMUSP00000019226	ENSTGUP00000010139
ENSMUSP00000097909	ENSTGUP00000003162
ENSMUSP00000065205	ENSTGUP00000006712
ENSMUSP00000027896	ENSTGUP00000017666
ENSMUSP00000030169	ENSTGUP00000001831
ENSMUSP00000104732	ENSTGUP00000004740
ENSMUSP00000054226	ENSTGUP00000013116
ENSMUSP00000094076	ENSTGUP00000010757
ENSMUSP00000053899	ENSTGUP00000003663
ENSMUSP00000106460	ENSTGUP00000008481
ENSMUSP00000031868	ENSTGUP00000011888
ENSMUSP00000031713	ENSTGUP00000004522
ENSMUSP00000029208	ENSTGUP00000005546
ENSMUSP00000001122	ENSTGUP00000006158
ENSMUSP00000021161	ENSTGUP00000009193
ENSMUSP00000129216	ENSTGUP00000007870
ENSMUSP00000110348	ENSTGUP00000015337
ENSMUSP00000095533	ENSTGUP00000008844
ENSMUSP00000091964	ENSTGUP00000009228
ENSMUSP00000128308	ENSTGUP00000010031
ENSMUSP00000003659	ENSTGUP00000014507
ENSMUSP00000022213	ENSTGUP00000003709
ENSMUSP00000029682	ENSTGUP00000014278
ENSMUSP00000064220	ENSTGUP00000009575
ENSMUSP00000059654	ENSTGUP00000005669
ENSMUSP00000046812	ENSTGUP00000005672
ENSMUSP00000040229	ENSTGUP00000007357
ENSMUSP00000090528	ENSTGUP00000005160
ENSMUSP00000113090	ENSTGUP00000005026
ENSMUSP00000025645	ENSTGUP00000006525
ENSMUSP00000006523	ENSTGUP00000017458
ENSMUSP00000095169	ENSTGUP00000001355
ENSMUSP00000129378	ENSTGUP00000016201
ENSMUSP00000088089	ENSTGUP00000004958
ENSMUSP00000076751	ENSTGUP00000017828
ENSMUSP00000091329	ENSTGUP00000013013
ENSMUSP00000124179	ENSTGUP00000014041
ENSMUSP00000130758	ENSTGUP00000001481
ENSMUSP00000034946	ENSTGUP00000004758
ENSMUSP00000030080	ENSTGUP00000001284
ENSMUSP00000084578	ENSTGUP00000008758
ENSMUSP00000065679	ENSTGUP00000005051
ENSMUSP00000061402	ENSTGUP00000008220
ENSMUSP00000049054	ENSTGUP00000005553
ENSMUSP00000101060	ENSTGUP00000010366
ENSMUSP00000043522	ENSTGUP00000001424
ENSMUSP00000060591	ENSTGUP00000018065
ENSMUSP00000103897	ENSTGUP00000011327
ENSMUSP00000136611	ENSTGUP00000004064
ENSMUSP00000037867	ENSTGUP00000012708
ENSMUSP00000049285	ENSTGUP00000013371
ENSMUSP00000002837	ENSTGUP00000006126
ENSMUSP00000132514	ENSTGUP00000011714
ENSMUSP00000043210	ENSTGUP00000012054
ENSMUSP00000100991	ENSTGUP00000000875
ENSMUSP00000006027	ENSTGUP00000001057
ENSMUSP00000036065	ENSTGUP00000000004
ENSMUSP00000112662	ENSTGUP00000011132
ENSMUSP00000040162	ENSTGUP00000016601
ENSMUSP00000020023	ENSTGUP00000005347
ENSMUSP00000036726	ENSTGUP00000012638
ENSMUSP00000041599	ENSTGUP00000002235
ENSMUSP00000036110	ENSTGUP00000010871
ENSMUSP00000099509	ENSTGUP00000014902
ENSMUSP00000091769	ENSTGUP00000008191
ENSMUSP00000014290	ENSTGUP00000001177
ENSMUSP00000028252	ENSTGUP00000007219
ENSMUSP00000091011	ENSTGUP00000008212
ENSMUSP00000019456	ENSTGUP00000002306
ENSMUSP00000077899	ENSTGUP00000012158
ENSMUSP00000031096	ENSTGUP00000009157
ENSMUSP00000073190	ENSTGUP00000012145
ENSMUSP00000122552	ENSTGUP00000002564
ENSMUSP00000026027	ENSTGUP00000010617
ENSMUSP00000031309	ENSTGUP00000015957
ENSMUSP00000028368	ENSTGUP00000012594
ENSMUSP00000137309	ENSTGUP00000010848
ENSMUSP00000046695	ENSTGUP00000000419
ENSMUSP00000095103	ENSTGUP00000009545
ENSMUSP00000029075	ENSTGUP00000008754
ENSMUSP00000043554	ENSTGUP00000005134
ENSMUSP00000023835	ENSTGUP00000011142
ENSMUSP00000093229	ENSTGUP00000011770
ENSMUSP00000038203	ENSTGUP00000003893
ENSMUSP00000031977	ENSTGUP00000011981
ENSMUSP00000065770	ENSTGUP00000014107
ENSMUSP00000118911	ENSTGUP00000001972
ENSMUSP00000109340	ENSTGUP00000004174
ENSMUSP00000102481	ENSTGUP00000010482
ENSMUSP00000100028	ENSTGUP00000001775
ENSMUSP00000107770	ENSTGUP00000008537
ENSMUSP00000114175	ENSTGUP00000010492
ENSMUSP00000135959	ENSTGUP00000008173
ENSMUSP00000067541	ENSTGUP00000009905
ENSMUSP00000031663	ENSTGUP00000009932
ENSMUSP00000106317	ENSTGUP00000002273
ENSMUSP00000064246	ENSTGUP00000011073
ENSMUSP00000126281	ENSTGUP00000004253
ENSMUSP00000040775	ENSTGUP00000008979
ENSMUSP00000037966	ENSTGUP00000011516
ENSMUSP00000105250	ENSTGUP00000007729
ENSMUSP00000096258	ENSTGUP00000004537
ENSMUSP00000075011	ENSTGUP00000010327
ENSMUSP00000128401	ENSTGUP00000015676
ENSMUSP00000031354	ENSTGUP00000005720
ENSMUSP00000130073	ENSTGUP00000013634
ENSMUSP00000037487	ENSTGUP00000011596
ENSMUSP00000029905	ENSTGUP00000011472
ENSMUSP00000052989	ENSTGUP00000000259
ENSMUSP00000129831	ENSTGUP00000002243
ENSMUSP00000038833	ENSTGUP00000012150
ENSMUSP00000019386	ENSTGUP00000005584
ENSMUSP00000034792	ENSTGUP00000000273
ENSMUSP00000099975	ENSTGUP00000000348
ENSMUSP00000034697	ENSTGUP00000014702
ENSMUSP00000087394	ENSTGUP00000010766
ENSMUSP00000075992	ENSTGUP00000008158
ENSMUSP00000099430	ENSTGUP00000002315
ENSMUSP00000035583	ENSTGUP00000011706
ENSMUSP00000044457	ENSTGUP00000004524
ENSMUSP00000030289	ENSTGUP00000010115
ENSMUSP00000039943	ENSTGUP00000002464
ENSMUSP00000082754	ENSTGUP00000011921
ENSMUSP00000070554	ENSTGUP00000008113
ENSMUSP00000020277	ENSTGUP00000004045
ENSMUSP00000051215	ENSTGUP00000000496
ENSMUSP00000099984	ENSTGUP00000003646
ENSMUSP00000031982	ENSTGUP00000003236
ENSMUSP00000017851	ENSTGUP00000005396
ENSMUSP00000020027	ENSTGUP00000012194
ENSMUSP00000051261	ENSTGUP00000010522
ENSMUSP00000047547	ENSTGUP00000003660
ENSMUSP00000091163	ENSTGUP00000001065
ENSMUSP00000087694	ENSTGUP00000007834
ENSMUSP00000105884	ENSTGUP00000005998
ENSMUSP00000098594	ENSTGUP00000008103
ENSMUSP00000065225	ENSTGUP00000000081
ENSMUSP00000101141	ENSTGUP00000012497
ENSMUSP00000055308	ENSTGUP00000012368
ENSMUSP00000059420	ENSTGUP00000007495
ENSMUSP00000100025	ENSTGUP00000001329
ENSMUSP00000099572	ENSTGUP00000005970
ENSMUSP00000062924	ENSTGUP00000010901
ENSMUSP00000056313	ENSTGUP00000006607
ENSMUSP00000061278	ENSTGUP00000007643
ENSMUSP00000029355	ENSTGUP00000011495
ENSMUSP00000027534	ENSTGUP00000006741
ENSMUSP00000041395	ENSTGUP00000002579
ENSMUSP00000068197	ENSTGUP00000007324
ENSMUSP00000006851	ENSTGUP00000009243
ENSMUSP00000045527	ENSTGUP00000008195
ENSMUSP00000021090	ENSTGUP00000008899
ENSMUSP00000070413	ENSTGUP00000003402
ENSMUSP00000126828	ENSTGUP00000006993
ENSMUSP00000102570	ENSTGUP00000001979
ENSMUSP00000078715	ENSTGUP00000000210
ENSMUSP00000085253	ENSTGUP00000017749
ENSMUSP00000062771	ENSTGUP00000003320
ENSMUSP00000139310	ENSTGUP00000006703
ENSMUSP00000000137	ENSTGUP00000002413
ENSMUSP00000100532	ENSTGUP00000017924
ENSMUSP00000087680	ENSTGUP00000006076
ENSMUSP00000096994	ENSTGUP00000011559
ENSMUSP00000047126	ENSTGUP00000012311
ENSMUSP00000070726	ENSTGUP00000003197
ENSMUSP00000002839	ENSTGUP00000005123
ENSMUSP00000039632	ENSTGUP00000004095
ENSMUSP00000038013	ENSTGUP00000003775
ENSMUSP00000109915	ENSTGUP00000003758
ENSMUSP00000053175	ENSTGUP00000004184
ENSMUSP00000033805	ENSTGUP00000004199
ENSMUSP00000115813	ENSTGUP00000003641
ENSMUSP00000122395	ENSTGUP00000009111
ENSMUSP00000034983	ENSTGUP00000008695
ENSMUSP00000027863	ENSTGUP00000013829
ENSMUSP00000138773	ENSTGUP00000010235
ENSMUSP00000093914	ENSTGUP00000003491
ENSMUSP00000127784	ENSTGUP00000008367
ENSMUSP00000027498	ENSTGUP00000006292
ENSMUSP00000018353	ENSTGUP00000005243
ENSMUSP00000111463	ENSTGUP00000011463
ENSMUSP00000101517	ENSTGUP00000001022
ENSMUSP00000130173	ENSTGUP00000004138
ENSMUSP00000127678	ENSTGUP00000001800
ENSMUSP00000125268	ENSTGUP00000008143
ENSMUSP00000021693	ENSTGUP00000013134
ENSMUSP00000021971	ENSTGUP00000001280
ENSMUSP00000035222	ENSTGUP00000009392
ENSMUSP00000048124	ENSTGUP00000003813
ENSMUSP00000044836	ENSTGUP00000009322
ENSMUSP00000071623	ENSTGUP00000000638
ENSMUSP00000025077	ENSTGUP00000001078
ENSMUSP00000113429	ENSTGUP00000003805
ENSMUSP00000031229	ENSTGUP00000001706
ENSMUSP00000020643	ENSTGUP00000001137
ENSMUSP00000040108	ENSTGUP00000017246
ENSMUSP00000075174	ENSTGUP00000006709
ENSMUSP00000012161	ENSTGUP00000010923
ENSMUSP00000103362	ENSTGUP00000001933
ENSMUSP00000138377	ENSTGUP00000006836
ENSMUSP00000038181	ENSTGUP00000005580
ENSMUSP00000113390	ENSTGUP00000016909
ENSMUSP00000090820	ENSTGUP00000001189
ENSMUSP00000077019	ENSTGUP00000002295
ENSMUSP00000032487	ENSTGUP00000013733
ENSMUSP00000023487	ENSTGUP00000013795
ENSMUSP00000133898	ENSTGUP00000000592
ENSMUSP00000134251	ENSTGUP00000008403
ENSMUSP00000041872	ENSTGUP00000015811
ENSMUSP00000118743	ENSTGUP00000011455
ENSMUSP00000021930	ENSTGUP00000000350
ENSMUSP00000059419	ENSTGUP00000010374
ENSMUSP00000031367	ENSTGUP00000004992
ENSMUSP00000129239	ENSTGUP00000012752
ENSMUSP00000085728	ENSTGUP00000011386
ENSMUSP00000034510	ENSTGUP00000000411
ENSMUSP00000026254	ENSTGUP00000007694
ENSMUSP00000039728	ENSTGUP00000007820
ENSMUSP00000047208	ENSTGUP00000009536
ENSMUSP00000103817	ENSTGUP00000010849
ENSMUSP00000058968	ENSTGUP00000009494
ENSMUSP00000084427	ENSTGUP00000008190
ENSMUSP00000033990	ENSTGUP00000001824
ENSMUSP00000021097	ENSTGUP00000008731
ENSMUSP00000025279	ENSTGUP00000010802
ENSMUSP00000095953	ENSTGUP00000015194
ENSMUSP00000021921	ENSTGUP00000000560
ENSMUSP00000030443	ENSTGUP00000007994
ENSMUSP00000074578	ENSTGUP00000000712
ENSMUSP00000110898	ENSTGUP00000000702
ENSMUSP00000073664	ENSTGUP00000010703
ENSMUSP00000039810	ENSTGUP00000007952
ENSMUSP00000120421	ENSTGUP00000010731
ENSMUSP00000005651	ENSTGUP00000004821
ENSMUSP00000022009	ENSTGUP00000000696
ENSMUSP00000057392	ENSTGUP00000005644
ENSMUSP00000027775	ENSTGUP00000008622
ENSMUSP00000036604	ENSTGUP00000007416
ENSMUSP00000006669	ENSTGUP00000008792
ENSMUSP00000019721	ENSTGUP00000001637
ENSMUSP00000105348	ENSTGUP00000017492
ENSMUSP00000085695	ENSTGUP00000013684
ENSMUSP00000023344	ENSTGUP00000013822
ENSMUSP00000031680	ENSTGUP00000004796
ENSMUSP00000027505	ENSTGUP00000006097
ENSMUSP00000032480	ENSTGUP00000013715
ENSMUSP00000062593	ENSTGUP00000009109
ENSMUSP00000079226	ENSTGUP00000006752
ENSMUSP00000027059	ENSTGUP00000013659
ENSMUSP00000035902	ENSTGUP00000001729
ENSMUSP00000129922	ENSTGUP00000008641
ENSMUSP00000037699	ENSTGUP00000013657
ENSMUSP00000041157	ENSTGUP00000005289
ENSMUSP00000040176	ENSTGUP00000002478
ENSMUSP00000038056	ENSTGUP00000009658
ENSMUSP00000081941	ENSTGUP00000001820
ENSMUSP00000065278	ENSTGUP00000002495
ENSMUSP00000099723	ENSTGUP00000017533
ENSMUSP00000031859	ENSTGUP00000012648
ENSMUSP00000029444	ENSTGUP00000001056
ENSMUSP00000110798	ENSTGUP00000017782
ENSMUSP00000058020	ENSTGUP00000006820
ENSMUSP00000053288	ENSTGUP00000000215
ENSMUSP00000107381	ENSTGUP00000006661
ENSMUSP00000045566	ENSTGUP00000012645
ENSMUSP00000095320	ENSTGUP00000010389
ENSMUSP00000110802	ENSTGUP00000006055
ENSMUSP00000130999	ENSTGUP00000011776
ENSMUSP00000029377	ENSTGUP00000011771
ENSMUSP00000107447	ENSTGUP00000003891
ENSMUSP00000129861	ENSTGUP00000013758
ENSMUSP00000006508	ENSTGUP00000010418
ENSMUSP00000072074	ENSTGUP00000010432
ENSMUSP00000105630	ENSTGUP00000000519
ENSMUSP00000032151	ENSTGUP00000010238
ENSMUSP00000069616	ENSTGUP00000000002
ENSMUSP00000117891	ENSTGUP00000005046
ENSMUSP00000046787	ENSTGUP00000006891
ENSMUSP00000109427	ENSTGUP00000005433
ENSMUSP00000023750	ENSTGUP00000004276
ENSMUSP00000023225	ENSTGUP00000016586
ENSMUSP00000020446	ENSTGUP00000006809
ENSMUSP00000004378	ENSTGUP00000013686
ENSMUSP00000062584	ENSTGUP00000011384
ENSMUSP00000137837	ENSTGUP00000000491
ENSMUSP00000022197	ENSTGUP00000003997
ENSMUSP00000038350	ENSTGUP00000004067
ENSMUSP00000029684	ENSTGUP00000016945
ENSMUSP00000035898	ENSTGUP00000004000
ENSMUSP00000078808	ENSTGUP00000000277
ENSMUSP00000022567	ENSTGUP00000007209
ENSMUSP00000106567	ENSTGUP00000013391
ENSMUSP00000045441	ENSTGUP00000006497
ENSMUSP00000037107	ENSTGUP00000014977
ENSMUSP00000004381	ENSTGUP00000013662
ENSMUSP00000005964	ENSTGUP00000003496
ENSMUSP00000137298	ENSTGUP00000017665
ENSMUSP00000131277	ENSTGUP00000013625
ENSMUSP00000101999	ENSTGUP00000008232
ENSMUSP00000039416	ENSTGUP00000008971
ENSMUSP00000053766	ENSTGUP00000005563
ENSMUSP00000072438	ENSTGUP00000013214
ENSMUSP00000090470	ENSTGUP00000008709
ENSMUSP00000120516	ENSTGUP00000009824
ENSMUSP00000031492	ENSTGUP00000009649
ENSMUSP00000033430	ENSTGUP00000005378
ENSMUSP00000063054	ENSTGUP00000002506
ENSMUSP00000123514	ENSTGUP00000017809
ENSMUSP00000050199	ENSTGUP00000006422
ENSMUSP00000064808	ENSTGUP00000003932
ENSMUSP00000086710	ENSTGUP00000009978
ENSMUSP00000113152	ENSTGUP00000009975
ENSMUSP00000031055	ENSTGUP00000015343
ENSMUSP00000052095	ENSTGUP00000004486
ENSMUSP00000024849	ENSTGUP00000010406
ENSMUSP00000059732	ENSTGUP00000005017
ENSMUSP00000041328	ENSTGUP00000008834
ENSMUSP00000024958	ENSTGUP00000006485
ENSMUSP00000097296	ENSTGUP00000014021
ENSMUSP00000022212	ENSTGUP00000002695
ENSMUSP00000076130	ENSTGUP00000007964
ENSMUSP00000130004	ENSTGUP00000009377
ENSMUSP00000056967	ENSTGUP00000006722
ENSMUSP00000034090	ENSTGUP00000007732
ENSMUSP00000003642	ENSTGUP00000004961
ENSMUSP00000136950	ENSTGUP00000007240
ENSMUSP00000038719	ENSTGUP00000000111
ENSMUSP00000103958	ENSTGUP00000006328
ENSMUSP00000036438	ENSTGUP00000000155
ENSMUSP00000099652	ENSTGUP00000005853
ENSMUSP00000082777	ENSTGUP00000003117
ENSMUSP00000031455	ENSTGUP00000000134
ENSMUSP00000030533	ENSTGUP00000017385
ENSMUSP00000000466	ENSTGUP00000004536
ENSMUSP00000032762	ENSTGUP00000008352
ENSMUSP00000046906	ENSTGUP00000001624
ENSMUSP00000029812	ENSTGUP00000003727
ENSMUSP00000107512	ENSTGUP00000007782
ENSMUSP00000092355	ENSTGUP00000017025
ENSMUSP00000099928	ENSTGUP00000006943
ENSMUSP00000021050	ENSTGUP00000005080
ENSMUSP00000073228	ENSTGUP00000011199
ENSMUSP00000047763	ENSTGUP00000012432
ENSMUSP00000133515	ENSTGUP00000006208
ENSMUSP00000025002	ENSTGUP00000007070
ENSMUSP00000021155	ENSTGUP00000009294
ENSMUSP00000099676	ENSTGUP00000001676
ENSMUSP00000042063	ENSTGUP00000005206
ENSMUSP00000028199	ENSTGUP00000004580
ENSMUSP00000028200	ENSTGUP00000004604
ENSMUSP00000078572	ENSTGUP00000017673
ENSMUSP00000080548	ENSTGUP00000002844
ENSMUSP00000112836	ENSTGUP00000001015
ENSMUSP00000100008	ENSTGUP00000001908
ENSMUSP00000040208	ENSTGUP00000011945
ENSMUSP00000028663	ENSTGUP00000011005
ENSMUSP00000031709	ENSTGUP00000004619
ENSMUSP00000022262	ENSTGUP00000009631
ENSMUSP00000135039	ENSTGUP00000006235
ENSMUSP00000037377	ENSTGUP00000002392
ENSMUSP00000127149	ENSTGUP00000010105
ENSMUSP00000068178	ENSTGUP00000017612
ENSMUSP00000045637	ENSTGUP00000005331
ENSMUSP00000048719	ENSTGUP00000012537
ENSMUSP00000095420	ENSTGUP00000013080
ENSMUSP00000023550	ENSTGUP00000004485
ENSMUSP00000028392	ENSTGUP00000009895
ENSMUSP00000086422	ENSTGUP00000006731
ENSMUSP00000026624	ENSTGUP00000011293
ENSMUSP00000110373	ENSTGUP00000002217
ENSMUSP00000021443	ENSTGUP00000013322
ENSMUSP00000120531	ENSTGUP00000007648
ENSMUSP00000039737	ENSTGUP00000005390
ENSMUSP00000099399	ENSTGUP00000002751
ENSMUSP00000015137	ENSTGUP00000003521
ENSMUSP00000050087	ENSTGUP00000001871
ENSMUSP00000108593	ENSTGUP00000001566
ENSMUSP00000052258	ENSTGUP00000006838
ENSMUSP00000019333	ENSTGUP00000000600
ENSMUSP00000046467	ENSTGUP00000012839
ENSMUSP00000114843	ENSTGUP00000016167
ENSMUSP00000137440	ENSTGUP00000001099
ENSMUSP00000003912	ENSTGUP00000015340
ENSMUSP00000000219	ENSTGUP00000009606
ENSMUSP00000036289	ENSTGUP00000000064
ENSMUSP00000028844	ENSTGUP00000007654
ENSMUSP00000031530	ENSTGUP00000009962
ENSMUSP00000040524	ENSTGUP00000013507
ENSMUSP00000047402	ENSTGUP00000017867
ENSMUSP00000026537	ENSTGUP00000004994
ENSMUSP00000038373	ENSTGUP00000006430
ENSMUSP00000111977	ENSTGUP00000001487
ENSMUSP00000026665	ENSTGUP00000003246
ENSMUSP00000026663	ENSTGUP00000003250
ENSMUSP00000026662	ENSTGUP00000003255
ENSMUSP00000022952	ENSTGUP00000012389
ENSMUSP00000025642	ENSTGUP00000006509
ENSMUSP00000081572	ENSTGUP00000002707
ENSMUSP00000019911	ENSTGUP00000012328
ENSMUSP00000069578	ENSTGUP00000010267
ENSMUSP00000127071	ENSTGUP00000005586
ENSMUSP00000037764	ENSTGUP00000005562
ENSMUSP00000018571	ENSTGUP00000007728
ENSMUSP00000039760	ENSTGUP00000008854
ENSMUSP00000001079	ENSTGUP00000004246
ENSMUSP00000045955	ENSTGUP00000007216
ENSMUSP00000035823	ENSTGUP00000001936
ENSMUSP00000095702	ENSTGUP00000000103
ENSMUSP00000118474	ENSTGUP00000000535
ENSMUSP00000026750	ENSTGUP00000007681
ENSMUSP00000030627	ENSTGUP00000001147
ENSMUSP00000130767	ENSTGUP00000003575
ENSMUSP00000032766	ENSTGUP00000008398
ENSMUSP00000024721	ENSTGUP00000013654
ENSMUSP00000128063	ENSTGUP00000003597
ENSMUSP00000078547	ENSTGUP00000008941
ENSMUSP00000069127	ENSTGUP00000013669
ENSMUSP00000003154	ENSTGUP00000000897
ENSMUSP00000076115	ENSTGUP00000000980
ENSMUSP00000029673	ENSTGUP00000015639
ENSMUSP00000029566	ENSTGUP00000016531
ENSMUSP00000033532	ENSTGUP00000004862
ENSMUSP00000051479	ENSTGUP00000000192
ENSMUSP00000136054	ENSTGUP00000008798
ENSMUSP00000110435	ENSTGUP00000013766
ENSMUSP00000074113	ENSTGUP00000014766
ENSMUSP00000088098	ENSTGUP00000010956
ENSMUSP00000047864	ENSTGUP00000010662
ENSMUSP00000056655	ENSTGUP00000008713
ENSMUSP00000098558	ENSTGUP00000013014
ENSMUSP00000134205	ENSTGUP00000006247
ENSMUSP00000033207	ENSTGUP00000009426
ENSMUSP00000025641	ENSTGUP00000006483
ENSMUSP00000074115	ENSTGUP00000011411
ENSMUSP00000036749	ENSTGUP00000001132
ENSMUSP00000031002	ENSTGUP00000010412
ENSMUSP00000083928	ENSTGUP00000001006
ENSMUSP00000095949	ENSTGUP00000010427
ENSMUSP00000021617	ENSTGUP00000013003
ENSMUSP00000020551	ENSTGUP00000007529
ENSMUSP00000077438	ENSTGUP00000012446
ENSMUSP00000110371	ENSTGUP00000001294
ENSMUSP00000078690	ENSTGUP00000009273
ENSMUSP00000125857	ENSTGUP00000010138
ENSMUSP00000137079	ENSTGUP00000004706
ENSMUSP00000005233	ENSTGUP00000011969
ENSMUSP00000098056	ENSTGUP00000009087
ENSMUSP00000034093	ENSTGUP00000011229
ENSMUSP00000024884	ENSTGUP00000009050
ENSMUSP00000037079	ENSTGUP00000008646
ENSMUSP00000125335	ENSTGUP00000012750
ENSMUSP00000106770	ENSTGUP00000005789
ENSMUSP00000099765	ENSTGUP00000008504
ENSMUSP00000066977	ENSTGUP00000012245
ENSMUSP00000045454	ENSTGUP00000005042
ENSMUSP00000035437	ENSTGUP00000003967
ENSMUSP00000101724	ENSTGUP00000011970
ENSMUSP00000135500	ENSTGUP00000004466
ENSMUSP00000099628	ENSTGUP00000000965
ENSMUSP00000101184	ENSTGUP00000011359
ENSMUSP00000104543	ENSTGUP00000008240
ENSMUSP00000105790	ENSTGUP00000006025
ENSMUSP00000042155	ENSTGUP00000000436
ENSMUSP00000099776	ENSTGUP00000007799
ENSMUSP00000007444	ENSTGUP00000002002
ENSMUSP00000034049	ENSTGUP00000006957
ENSMUSP00000029486	ENSTGUP00000014338
ENSMUSP00000029740	ENSTGUP00000004551
ENSMUSP00000020769	ENSTGUP00000003728
ENSMUSP00000023531	ENSTGUP00000016332
ENSMUSP00000091845	ENSTGUP00000008541
ENSMUSP00000005841	ENSTGUP00000005778
ENSMUSP00000034629	ENSTGUP00000000366
ENSMUSP00000005256	ENSTGUP00000012961
ENSMUSP00000044430	ENSTGUP00000004384
ENSMUSP00000066741	ENSTGUP00000012142
ENSMUSP00000129278	ENSTGUP00000003405
ENSMUSP00000099907	ENSTGUP00000007318
ENSMUSP00000025224	ENSTGUP00000000035
ENSMUSP00000026076	ENSTGUP00000011357
ENSMUSP00000028787	ENSTGUP00000015692
ENSMUSP00000093908	ENSTGUP00000000870
ENSMUSP00000013130	ENSTGUP00000012216
ENSMUSP00000120830	ENSTGUP00000008988
ENSMUSP00000023457	ENSTGUP00000010760
ENSMUSP00000046598	ENSTGUP00000003399
ENSMUSP00000087073	ENSTGUP00000015044
ENSMUSP00000084910	ENSTGUP00000015538
ENSMUSP00000027649	ENSTGUP00000004556
ENSMUSP00000059720	ENSTGUP00000013895
ENSMUSP00000028034	ENSTGUP00000001283
ENSMUSP00000079692	ENSTGUP00000015798
ENSMUSP00000129122	ENSTGUP00000002094
ENSMUSP00000027695	ENSTGUP00000017799
ENSMUSP00000121775	ENSTGUP00000013068
ENSMUSP00000138370	ENSTGUP00000011497
ENSMUSP00000055447	ENSTGUP00000012507
ENSMUSP00000114458	ENSTGUP00000002557
ENSMUSP00000024594	ENSTGUP00000009648
ENSMUSP00000068690	ENSTGUP00000005550
ENSMUSP00000041307	ENSTGUP00000002952
ENSMUSP00000056378	ENSTGUP00000000279
ENSMUSP00000090568	ENSTGUP00000006582
ENSMUSP00000053783	ENSTGUP00000006272
ENSMUSP00000038662	ENSTGUP00000010604
ENSMUSP00000002572	ENSTGUP00000006744
ENSMUSP00000021077	ENSTGUP00000009170
ENSMUSP00000102685	ENSTGUP00000013930
ENSMUSP00000034618	ENSTGUP00000000380
ENSMUSP00000113333	ENSTGUP00000004338
ENSMUSP00000088179	ENSTGUP00000010691
ENSMUSP00000114974	ENSTGUP00000012199
ENSMUSP00000032309	ENSTGUP00000012410
ENSMUSP00000114159	ENSTGUP00000008229
ENSMUSP00000026328	ENSTGUP00000007560
ENSMUSP00000076336	ENSTGUP00000002147
ENSMUSP00000123700	ENSTGUP00000000047
ENSMUSP00000102926	ENSTGUP00000007973
ENSMUSP00000038916	ENSTGUP00000013389
ENSMUSP00000042294	ENSTGUP00000010510
ENSMUSP00000098701	ENSTGUP00000008735
ENSMUSP00000100070	ENSTGUP00000005010
ENSMUSP00000104641	ENSTGUP00000001450
ENSMUSP00000027405	ENSTGUP00000005878
ENSMUSP00000026084	ENSTGUP00000011409
ENSMUSP00000001455	ENSTGUP00000003598
ENSMUSP00000132547	ENSTGUP00000000691
ENSMUSP00000107284	ENSTGUP00000011144
ENSMUSP00000029611	ENSTGUP00000004169
ENSMUSP00000084055	ENSTGUP00000001336
ENSMUSP00000136280	ENSTGUP00000011639
ENSMUSP00000128224	ENSTGUP00000009396
ENSMUSP00000039648	ENSTGUP00000017007
ENSMUSP00000131976	ENSTGUP00000008241
ENSMUSP00000112685	ENSTGUP00000004380
ENSMUSP00000059896	ENSTGUP00000007922
ENSMUSP00000093699	ENSTGUP00000006268
ENSMUSP00000110684	ENSTGUP00000015939
ENSMUSP00000020106	ENSTGUP00000005432
ENSMUSP00000106163	ENSTGUP00000010581
ENSMUSP00000086640	ENSTGUP00000004382
ENSMUSP00000025377	ENSTGUP00000000076
ENSMUSP00000031003	ENSTGUP00000010391
ENSMUSP00000040321	ENSTGUP00000011993
ENSMUSP00000020316	ENSTGUP00000006693
ENSMUSP00000033939	ENSTGUP00000005662
ENSMUSP00000025946	ENSTGUP00000009117
ENSMUSP00000073105	ENSTGUP00000009124
ENSMUSP00000035326	ENSTGUP00000007866
ENSMUSP00000033010	ENSTGUP00000009777
ENSMUSP00000128703	ENSTGUP00000000417
ENSMUSP00000128464	ENSTGUP00000003068
ENSMUSP00000041767	ENSTGUP00000006478
ENSMUSP00000020158	ENSTGUP00000011856
ENSMUSP00000086034	ENSTGUP00000011646
ENSMUSP00000025046	ENSTGUP00000001850
ENSMUSP00000035214	ENSTGUP00000005391
ENSMUSP00000109253	ENSTGUP00000006079
ENSMUSP00000055110	ENSTGUP00000001721
ENSMUSP00000030136	ENSTGUP00000001711
ENSMUSP00000018755	ENSTGUP00000001410
ENSMUSP00000065544	ENSTGUP00000012498
ENSMUSP00000045945	ENSTGUP00000008153
ENSMUSP00000035112	ENSTGUP00000000285
ENSMUSP00000029770	ENSTGUP00000005872
ENSMUSP00000021666	ENSTGUP00000012485
ENSMUSP00000027251	ENSTGUP00000010413
ENSMUSP00000024749	ENSTGUP00000009473
ENSMUSP00000022172	ENSTGUP00000006376
ENSMUSP00000024786	ENSTGUP00000017714
ENSMUSP00000044938	ENSTGUP00000010166
ENSMUSP00000031533	ENSTGUP00000005454
ENSMUSP00000096688	ENSTGUP00000011748
ENSMUSP00000056464	ENSTGUP00000014249
ENSMUSP00000064758	ENSTGUP00000002196
ENSMUSP00000021466	ENSTGUP00000013559
ENSMUSP00000029752	ENSTGUP00000004773
ENSMUSP00000032728	ENSTGUP00000005949
ENSMUSP00000030221	ENSTGUP00000004377
ENSMUSP00000044955	ENSTGUP00000009455
ENSMUSP00000099851	ENSTGUP00000010101
ENSMUSP00000102014	ENSTGUP00000007658
ENSMUSP00000130604	ENSTGUP00000008919
ENSMUSP00000091541	ENSTGUP00000006510
ENSMUSP00000088291	ENSTGUP00000004616
ENSMUSP00000057282	ENSTGUP00000005616
ENSMUSP00000019997	ENSTGUP00000011231
ENSMUSP00000101763	ENSTGUP00000011812
ENSMUSP00000016033	ENSTGUP00000008839
ENSMUSP00000113042	ENSTGUP00000013115
ENSMUSP00000107492	ENSTGUP00000001781
ENSMUSP00000003843	ENSTGUP00000012224
ENSMUSP00000008907	ENSTGUP00000013742
ENSMUSP00000023356	ENSTGUP00000011253
ENSMUSP00000066280	ENSTGUP00000006989
ENSMUSP00000044624	ENSTGUP00000005885
ENSMUSP00000097100	ENSTGUP00000000948
ENSMUSP00000026150	ENSTGUP00000010034
ENSMUSP00000019939	ENSTGUP00000012508
ENSMUSP00000021246	ENSTGUP00000015243
ENSMUSP00000126383	ENSTGUP00000011851
ENSMUSP00000066244	ENSTGUP00000005594
ENSMUSP00000090335	ENSTGUP00000011924
ENSMUSP00000099408	ENSTGUP00000002580
ENSMUSP00000088271	ENSTGUP00000009619
ENSMUSP00000020461	ENSTGUP00000000189
ENSMUSP00000052863	ENSTGUP00000004806
ENSMUSP00000038110	ENSTGUP00000005285
ENSMUSP00000108841	ENSTGUP00000012953
ENSMUSP00000071933	ENSTGUP00000010237
ENSMUSP00000032413	ENSTGUP00000012108
ENSMUSP00000114272	ENSTGUP00000017750
ENSMUSP00000094916	ENSTGUP00000001902
ENSMUSP00000108948	ENSTGUP00000010234
ENSMUSP00000084904	ENSTGUP00000012720
ENSMUSP00000060255	ENSTGUP00000008250
ENSMUSP00000101914	ENSTGUP00000017608
ENSMUSP00000015645	ENSTGUP00000011317
ENSMUSP00000050246	ENSTGUP00000009336
ENSMUSP00000062016	ENSTGUP00000000008
ENSMUSP00000056015	ENSTGUP00000000999
ENSMUSP00000129483	ENSTGUP00000015448
ENSMUSP00000026239	ENSTGUP00000010294
ENSMUSP00000062078	ENSTGUP00000009360
ENSMUSP00000033938	ENSTGUP00000005704
ENSMUSP00000067884	ENSTGUP00000001387
ENSMUSP00000000811	ENSTGUP00000004265
ENSMUSP00000116130	ENSTGUP00000011123
ENSMUSP00000056099	ENSTGUP00000000857
ENSMUSP00000003436	ENSTGUP00000000265
ENSMUSP00000040505	ENSTGUP00000002787
ENSMUSP00000032717	ENSTGUP00000016120
ENSMUSP00000060424	ENSTGUP00000006184
ENSMUSP00000129772	ENSTGUP00000009635
ENSMUSP00000026577	ENSTGUP00000007433
ENSMUSP00000052776	ENSTGUP00000012770
ENSMUSP00000031017	ENSTGUP00000002626
ENSMUSP00000021674	ENSTGUP00000012581
ENSMUSP00000106906	ENSTGUP00000003890
ENSMUSP00000019464	ENSTGUP00000006764
ENSMUSP00000027247	ENSTGUP00000010355
ENSMUSP00000027615	ENSTGUP00000004362
ENSMUSP00000135516	ENSTGUP00000017594
ENSMUSP00000111963	ENSTGUP00000011185
ENSMUSP00000054338	ENSTGUP00000017627
ENSMUSP00000042433	ENSTGUP00000001567
ENSMUSP00000017974	ENSTGUP00000002596
ENSMUSP00000028259	ENSTGUP00000007146
ENSMUSP00000043676	ENSTGUP00000013036
ENSMUSP00000054141	ENSTGUP00000001653
ENSMUSP00000129418	ENSTGUP00000015212
ENSMUSP00000057721	ENSTGUP00000013760
ENSMUSP00000099465	ENSTGUP00000003166
ENSMUSP00000054428	ENSTGUP00000010673
ENSMUSP00000057040	ENSTGUP00000009296
ENSMUSP00000061643	ENSTGUP00000006383
ENSMUSP00000034240	ENSTGUP00000005008
ENSMUSP00000055599	ENSTGUP00000002179
ENSMUSP00000026315	ENSTGUP00000007677
ENSMUSP00000000834	ENSTGUP00000017541
ENSMUSP00000050144	ENSTGUP00000003285
ENSMUSP00000132501	ENSTGUP00000001471
ENSMUSP00000002172	ENSTGUP00000010819
ENSMUSP00000088263	ENSTGUP00000013926
ENSMUSP00000107538	ENSTGUP00000009736
ENSMUSP00000077466	ENSTGUP00000004938
ENSMUSP00000017090	ENSTGUP00000009865
ENSMUSP00000099324	ENSTGUP00000009012
ENSMUSP00000086835	ENSTGUP00000011011
ENSMUSP00000075655	ENSTGUP00000012496
ENSMUSP00000025375	ENSTGUP00000000082
ENSMUSP00000018990	ENSTGUP00000001555
ENSMUSP00000037109	ENSTGUP00000011324
ENSMUSP00000001080	ENSTGUP00000015528
ENSMUSP00000139117	ENSTGUP00000017572
ENSMUSP00000114026	ENSTGUP00000009711
ENSMUSP00000022916	ENSTGUP00000012551
ENSMUSP00000054134	ENSTGUP00000010431
ENSMUSP00000079395	ENSTGUP00000007411
ENSMUSP00000043087	ENSTGUP00000003908
ENSMUSP00000127109	ENSTGUP00000012209
ENSMUSP00000111269	ENSTGUP00000008632
ENSMUSP00000020484	ENSTGUP00000011489
ENSMUSP00000038369	ENSTGUP00000017779
ENSMUSP00000063264	ENSTGUP00000008589
ENSMUSP00000019050	ENSTGUP00000001406
ENSMUSP00000055297	ENSTGUP00000013848
ENSMUSP00000021940	ENSTGUP00000000385
ENSMUSP00000040140	ENSTGUP00000014987
ENSMUSP00000034308	ENSTGUP00000004654
ENSMUSP00000083242	ENSTGUP00000005161
ENSMUSP00000031377	ENSTGUP00000001744
ENSMUSP00000030279	ENSTGUP00000010194
ENSMUSP00000108595	ENSTGUP00000004211
ENSMUSP00000027502	ENSTGUP00000006115
ENSMUSP00000062728	ENSTGUP00000009735
ENSMUSP00000026562	ENSTGUP00000007035
ENSMUSP00000104939	ENSTGUP00000006266
ENSMUSP00000061737	ENSTGUP00000007957
ENSMUSP00000072896	ENSTGUP00000008107
ENSMUSP00000047529	ENSTGUP00000007976
ENSMUSP00000027730	ENSTGUP00000001422
ENSMUSP00000000445	ENSTGUP00000007977
ENSMUSP00000072330	ENSTGUP00000009077
ENSMUSP00000016143	ENSTGUP00000011910
ENSMUSP00000081263	ENSTGUP00000000989
ENSMUSP00000006311	ENSTGUP00000013558
ENSMUSP00000060671	ENSTGUP00000016344
ENSMUSP00000103690	ENSTGUP00000001762
ENSMUSP00000099331	ENSTGUP00000007513
ENSMUSP00000129157	ENSTGUP00000011358
ENSMUSP00000107806	ENSTGUP00000008473
ENSMUSP00000041241	ENSTGUP00000004060
ENSMUSP00000029194	ENSTGUP00000011290
ENSMUSP00000055037	ENSTGUP00000014645
ENSMUSP00000081232	ENSTGUP00000002212
ENSMUSP00000026377	ENSTGUP00000016912
ENSMUSP00000044371	ENSTGUP00000006919
ENSMUSP00000029490	ENSTGUP00000000862
ENSMUSP00000021794	ENSTGUP00000005957
ENSMUSP00000104764	ENSTGUP00000008693
ENSMUSP00000099755	ENSTGUP00000013915
ENSMUSP00000116643	ENSTGUP00000013916
ENSMUSP00000049430	ENSTGUP00000005316
ENSMUSP00000102229	ENSTGUP00000008937
ENSMUSP00000099887	ENSTGUP00000004708
ENSMUSP00000025294	ENSTGUP00000010851
ENSMUSP00000118221	ENSTGUP00000001464
ENSMUSP00000112638	ENSTGUP00000015597
ENSMUSP00000022060	ENSTGUP00000008984
ENSMUSP00000126464	ENSTGUP00000009531
ENSMUSP00000115772	ENSTGUP00000004168
ENSMUSP00000124611	ENSTGUP00000004194
ENSMUSP00000030687	ENSTGUP00000001588
ENSMUSP00000090287	ENSTGUP00000012128
ENSMUSP00000041578	ENSTGUP00000007065
ENSMUSP00000081954	ENSTGUP00000012279
ENSMUSP00000060771	ENSTGUP00000012955
ENSMUSP00000040152	ENSTGUP00000004962
ENSMUSP00000017610	ENSTGUP00000016131
ENSMUSP00000020234	ENSTGUP00000011236
ENSMUSP00000130187	ENSTGUP00000013639
ENSMUSP00000062047	ENSTGUP00000010040
ENSMUSP00000016452	ENSTGUP00000003451
ENSMUSP00000038139	ENSTGUP00000006217
ENSMUSP00000016125	ENSTGUP00000012029
ENSMUSP00000030033	ENSTGUP00000008903
ENSMUSP00000044979	ENSTGUP00000011044
ENSMUSP00000078682	ENSTGUP00000010999
ENSMUSP00000062006	ENSTGUP00000005402
ENSMUSP00000028595	ENSTGUP00000005120
ENSMUSP00000113216	ENSTGUP00000010586
ENSMUSP00000059291	ENSTGUP00000002755
ENSMUSP00000131281	ENSTGUP00000016045
ENSMUSP00000028583	ENSTGUP00000004872
ENSMUSP00000020057	ENSTGUP00000007984
ENSMUSP00000037129	ENSTGUP00000007349
ENSMUSP00000044098	ENSTGUP00000012415
ENSMUSP00000043146	ENSTGUP00000007460
ENSMUSP00000129491	ENSTGUP00000000612
ENSMUSP00000068479	ENSTGUP00000003665
ENSMUSP00000039071	ENSTGUP00000010862
ENSMUSP00000021941	ENSTGUP00000000437
ENSMUSP00000084507	ENSTGUP00000008952
ENSMUSP00000020775	ENSTGUP00000008661
ENSMUSP00000008878	ENSTGUP00000009593
ENSMUSP00000061760	ENSTGUP00000003033
ENSMUSP00000054823	ENSTGUP00000006938
ENSMUSP00000019924	ENSTGUP00000012153
ENSMUSP00000038014	ENSTGUP00000011989
ENSMUSP00000072510	ENSTGUP00000009438
ENSMUSP00000058468	ENSTGUP00000009280
ENSMUSP00000126629	ENSTGUP00000009382
ENSMUSP00000033189	ENSTGUP00000016699
ENSMUSP00000031093	ENSTGUP00000009523
ENSMUSP00000106160	ENSTGUP00000005116
ENSMUSP00000059658	ENSTGUP00000004179
ENSMUSP00000060433	ENSTGUP00000000095
ENSMUSP00000067448	ENSTGUP00000016172
ENSMUSP00000032719	ENSTGUP00000007785
ENSMUSP00000067241	ENSTGUP00000001340
ENSMUSP00000122733	ENSTGUP00000009687
ENSMUSP00000123509	ENSTGUP00000001365
ENSMUSP00000020911	ENSTGUP00000013540
ENSMUSP00000065877	ENSTGUP00000000822
ENSMUSP00000022871	ENSTGUP00000012334
ENSMUSP00000017153	ENSTGUP00000005167
ENSMUSP00000097777	ENSTGUP00000003576
ENSMUSP00000000305	ENSTGUP00000012165
ENSMUSP00000037971	ENSTGUP00000007342
ENSMUSP00000001092	ENSTGUP00000008207
ENSMUSP00000080521	ENSTGUP00000004267
ENSMUSP00000112498	ENSTGUP00000016228
ENSMUSP00000043279	ENSTGUP00000007708
ENSMUSP00000073911	ENSTGUP00000011191
ENSMUSP00000026972	ENSTGUP00000008795
ENSMUSP00000020938	ENSTGUP00000004198
ENSMUSP00000112534	ENSTGUP00000017674
ENSMUSP00000104872	ENSTGUP00000009257
ENSMUSP00000137523	ENSTGUP00000011796
ENSMUSP00000043167	ENSTGUP00000006736
ENSMUSP00000101651	ENSTGUP00000010224
ENSMUSP00000109175	ENSTGUP00000008194
ENSMUSP00000029252	ENSTGUP00000011332
ENSMUSP00000082941	ENSTGUP00000008285
ENSMUSP00000129513	ENSTGUP00000010927
ENSMUSP00000057849	ENSTGUP00000007869
ENSMUSP00000048969	ENSTGUP00000003849
ENSMUSP00000040168	ENSTGUP00000006031
ENSMUSP00000096769	ENSTGUP00000002631
ENSMUSP00000108961	ENSTGUP00000003454
ENSMUSP00000028728	ENSTGUP00000011530
ENSMUSP00000060159	ENSTGUP00000008274
ENSMUSP00000051709	ENSTGUP00000013083
ENSMUSP00000033920	ENSTGUP00000006650
ENSMUSP00000085264	ENSTGUP00000006550
ENSMUSP00000096415	ENSTGUP00000007462
ENSMUSP00000125274	ENSTGUP00000001742
ENSMUSP00000100009	ENSTGUP00000012200
ENSMUSP00000071715	ENSTGUP00000003713
ENSMUSP00000088227	ENSTGUP00000016570
ENSMUSP00000034015	ENSTGUP00000006098
ENSMUSP00000042464	ENSTGUP00000000238
ENSMUSP00000025127	ENSTGUP00000011154
ENSMUSP00000102554	ENSTGUP00000003201
ENSMUSP00000050398	ENSTGUP00000007383
ENSMUSP00000027839	ENSTGUP00000017605
ENSMUSP00000002625	ENSTGUP00000005144
ENSMUSP00000047393	ENSTGUP00000012816
ENSMUSP00000099342	ENSTGUP00000007777
ENSMUSP00000100063	ENSTGUP00000011578
ENSMUSP00000118588	ENSTGUP00000009762
ENSMUSP00000069850	ENSTGUP00000008964
ENSMUSP00000096129	ENSTGUP00000009757
ENSMUSP00000087960	ENSTGUP00000016441
ENSMUSP00000113395	ENSTGUP00000008825
ENSMUSP00000113051	ENSTGUP00000006976
ENSMUSP00000027370	ENSTGUP00000005436
ENSMUSP00000105797	ENSTGUP00000012795
ENSMUSP00000094164	ENSTGUP00000012776
ENSMUSP00000099401	ENSTGUP00000004955
ENSMUSP00000058754	ENSTGUP00000010048
ENSMUSP00000069457	ENSTGUP00000002337
ENSMUSP00000039443	ENSTGUP00000007565
ENSMUSP00000107899	ENSTGUP00000008226
ENSMUSP00000102891	ENSTGUP00000017672
ENSMUSP00000026649	ENSTGUP00000003481
ENSMUSP00000007236	ENSTGUP00000006755
ENSMUSP00000062996	ENSTGUP00000001996
ENSMUSP00000023464	ENSTGUP00000009148
ENSMUSP00000037561	ENSTGUP00000013825
ENSMUSP00000101951	ENSTGUP00000007965
ENSMUSP00000091595	ENSTGUP00000006343
ENSMUSP00000058077	ENSTGUP00000002883
ENSMUSP00000129166	ENSTGUP00000012058
ENSMUSP00000100026	ENSTGUP00000001806
ENSMUSP00000107551	ENSTGUP00000009483
ENSMUSP00000076856	ENSTGUP00000006335
ENSMUSP00000017961	ENSTGUP00000005504
ENSMUSP00000039072	ENSTGUP00000011922
ENSMUSP00000026357	ENSTGUP00000007857
ENSMUSP00000087713	ENSTGUP00000004090
ENSMUSP00000022292	ENSTGUP00000006784
ENSMUSP00000040647	ENSTGUP00000000995
ENSMUSP00000004770	ENSTGUP00000013283
ENSMUSP00000006151	ENSTGUP00000004860
ENSMUSP00000004133	ENSTGUP00000017687
ENSMUSP00000061991	ENSTGUP00000005000
ENSMUSP00000044168	ENSTGUP00000014120
ENSMUSP00000038430	ENSTGUP00000002682
ENSMUSP00000130116	ENSTGUP00000012859
ENSMUSP00000009713	ENSTGUP00000005190
ENSMUSP00000104335	ENSTGUP00000005984
ENSMUSP00000057989	ENSTGUP00000004879
ENSMUSP00000107863	ENSTGUP00000012313
ENSMUSP00000102538	ENSTGUP00000000979
ENSMUSP00000106747	ENSTGUP00000005147
ENSMUSP00000077532	ENSTGUP00000015427
ENSMUSP00000028781	ENSTGUP00000015674
ENSMUSP00000041202	ENSTGUP00000003924
ENSMUSP00000058941	ENSTGUP00000003919
ENSMUSP00000030464	ENSTGUP00000008408
ENSMUSP00000056774	ENSTGUP00000003114
ENSMUSP00000034296	ENSTGUP00000000409
ENSMUSP00000112019	ENSTGUP00000010476
ENSMUSP00000118368	ENSTGUP00000014796
ENSMUSP00000112708	ENSTGUP00000011695
ENSMUSP00000075429	ENSTGUP00000013321
ENSMUSP00000028332	ENSTGUP00000002376
ENSMUSP00000110411	ENSTGUP00000013771
ENSMUSP00000107848	ENSTGUP00000008437
ENSMUSP00000033800	ENSTGUP00000006727
ENSMUSP00000085234	ENSTGUP00000006442
ENSMUSP00000033720	ENSTGUP00000008073
ENSMUSP00000076160	ENSTGUP00000017697
ENSMUSP00000020362	ENSTGUP00000015248
ENSMUSP00000065384	ENSTGUP00000007250
ENSMUSP00000049404	ENSTGUP00000005801
ENSMUSP00000047157	ENSTGUP00000012144
ENSMUSP00000101686	ENSTGUP00000014450
ENSMUSP00000132922	ENSTGUP00000000312
ENSMUSP00000038532	ENSTGUP00000003052
ENSMUSP00000058521	ENSTGUP00000009163
ENSMUSP00000085416	ENSTGUP00000009300
ENSMUSP00000082971	ENSTGUP00000014761
ENSMUSP00000003369	ENSTGUP00000011441
ENSMUSP00000112847	ENSTGUP00000011365
ENSMUSP00000099698	ENSTGUP00000001151
ENSMUSP00000088217	ENSTGUP00000001026
ENSMUSP00000005829	ENSTGUP00000008256
ENSMUSP00000083747	ENSTGUP00000017794
ENSMUSP00000036690	ENSTGUP00000011471
ENSMUSP00000031655	ENSTGUP00000012016
ENSMUSP00000030081	ENSTGUP00000001279
ENSMUSP00000001126	ENSTGUP00000006137
ENSMUSP00000117030	ENSTGUP00000000908
ENSMUSP00000108371	ENSTGUP00000002093
ENSMUSP00000059973	ENSTGUP00000010361
ENSMUSP00000121233	ENSTGUP00000000942
ENSMUSP00000105751	ENSTGUP00000001115
ENSMUSP00000048904	ENSTGUP00000006908
ENSMUSP00000120976	ENSTGUP00000014887
ENSMUSP00000029610	ENSTGUP00000004121
ENSMUSP00000095677	ENSTGUP00000006535
ENSMUSP00000109366	ENSTGUP00000005711
ENSMUSP00000110238	ENSTGUP00000015180
ENSMUSP00000034787	ENSTGUP00000012976
ENSMUSP00000104837	ENSTGUP00000008996
ENSMUSP00000014614	ENSTGUP00000007961
ENSMUSP00000062782	ENSTGUP00000005892
ENSMUSP00000036270	ENSTGUP00000004903
ENSMUSP00000060721	ENSTGUP00000001592
ENSMUSP00000045110	ENSTGUP00000011672
ENSMUSP00000075453	ENSTGUP00000011091
ENSMUSP00000000449	ENSTGUP00000004154
ENSMUSP00000094986	ENSTGUP00000006729
ENSMUSP00000022543	ENSTGUP00000011751
ENSMUSP00000107775	ENSTGUP00000008530
ENSMUSP00000103434	ENSTGUP00000007345
ENSMUSP00000091041	ENSTGUP00000003463
ENSMUSP00000092769	ENSTGUP00000002251
ENSMUSP00000108928	ENSTGUP00000002369
ENSMUSP00000097097	ENSTGUP00000013821
ENSMUSP00000109979	ENSTGUP00000010814
ENSMUSP00000032069	ENSTGUP00000003793
ENSMUSP00000030784	ENSTGUP00000000615
ENSMUSP00000080342	ENSTGUP00000005794
ENSMUSP00000022507	ENSTGUP00000011650
ENSMUSP00000030623	ENSTGUP00000001786
ENSMUSP00000101833	ENSTGUP00000011503
ENSMUSP00000107210	ENSTGUP00000011259
ENSMUSP00000113286	ENSTGUP00000000272
ENSMUSP00000067779	ENSTGUP00000010526
ENSMUSP00000070583	ENSTGUP00000013477
ENSMUSP00000105082	ENSTGUP00000005011
ENSMUSP00000044693	ENSTGUP00000005588
ENSMUSP00000040596	ENSTGUP00000000648
ENSMUSP00000004683	ENSTGUP00000015037
ENSMUSP00000076961	ENSTGUP00000017894
ENSMUSP00000096356	ENSTGUP00000007191
ENSMUSP00000036962	ENSTGUP00000003750
ENSMUSP00000008297	ENSTGUP00000013650
ENSMUSP00000035027	ENSTGUP00000005281
ENSMUSP00000099412	ENSTGUP00000006419
ENSMUSP00000043618	ENSTGUP00000008273
ENSMUSP00000047589	ENSTGUP00000005246
ENSMUSP00000083806	ENSTGUP00000012105
ENSMUSP00000028593	ENSTGUP00000005090
ENSMUSP00000038947	ENSTGUP00000006611
ENSMUSP00000041920	ENSTGUP00000004612
ENSMUSP00000079548	ENSTGUP00000003036
ENSMUSP00000118322	ENSTGUP00000011296
ENSMUSP00000001125	ENSTGUP00000007533
ENSMUSP00000110526	ENSTGUP00000003107
ENSMUSP00000085763	ENSTGUP00000011457
ENSMUSP00000096686	ENSTGUP00000011692
ENSMUSP00000053616	ENSTGUP00000010112
ENSMUSP00000014698	ENSTGUP00000007895
ENSMUSP00000084577	ENSTGUP00000013487
ENSMUSP00000055254	ENSTGUP00000009896
ENSMUSP00000067027	ENSTGUP00000005833
ENSMUSP00000053908	ENSTGUP00000012747
ENSMUSP00000034466	ENSTGUP00000010173
ENSMUSP00000033979	ENSTGUP00000004923
ENSMUSP00000018311	ENSTGUP00000002299
ENSMUSP00000037991	ENSTGUP00000005807
ENSMUSP00000031314	ENSTGUP00000001627
ENSMUSP00000137093	ENSTGUP00000001377
ENSMUSP00000103378	ENSTGUP00000008802
ENSMUSP00000050353	ENSTGUP00000001161
ENSMUSP00000035055	ENSTGUP00000000110
ENSMUSP00000097919	ENSTGUP00000001966
ENSMUSP00000056642	ENSTGUP00000006178
ENSMUSP00000136912	ENSTGUP00000004319
ENSMUSP00000113964	ENSTGUP00000006173
ENSMUSP00000006565	ENSTGUP00000007380
ENSMUSP00000009667	ENSTGUP00000009045
ENSMUSP00000053474	ENSTGUP00000004820
ENSMUSP00000139365	ENSTGUP00000006474
ENSMUSP00000008016	ENSTGUP00000000927
ENSMUSP00000020974	ENSTGUP00000013384
ENSMUSP00000021810	ENSTGUP00000006464
ENSMUSP00000041539	ENSTGUP00000000052
ENSMUSP00000040331	ENSTGUP00000001632
ENSMUSP00000109653	ENSTGUP00000005697
ENSMUSP00000103048	ENSTGUP00000008584
ENSMUSP00000044936	ENSTGUP00000011273
ENSMUSP00000081285	ENSTGUP00000001432
ENSMUSP00000034989	ENSTGUP00000012913
ENSMUSP00000025439	ENSTGUP00000016209
ENSMUSP00000112595	ENSTGUP00000003586
ENSMUSP00000107697	ENSTGUP00000009802
ENSMUSP00000080791	ENSTGUP00000008183
ENSMUSP00000024879	ENSTGUP00000009149
ENSMUSP00000090293	ENSTGUP00000012119
ENSMUSP00000066556	ENSTGUP00000004446
ENSMUSP00000046877	ENSTGUP00000001659
ENSMUSP00000129205	ENSTGUP00000004017
ENSMUSP00000059978	ENSTGUP00000011418
ENSMUSP00000081043	ENSTGUP00000005238
ENSMUSP00000124317	ENSTGUP00000010136
ENSMUSP00000036582	ENSTGUP00000017768
ENSMUSP00000037233	ENSTGUP00000012833
ENSMUSP00000127068	ENSTGUP00000001491
ENSMUSP00000052946	ENSTGUP00000013889
ENSMUSP00000097515	ENSTGUP00000012482
ENSMUSP00000026196	ENSTGUP00000009708
ENSMUSP00000059503	ENSTGUP00000007374
ENSMUSP00000102559	ENSTGUP00000010324
ENSMUSP00000022858	ENSTGUP00000002035
ENSMUSP00000026891	ENSTGUP00000005122
ENSMUSP00000029316	ENSTGUP00000012278
ENSMUSP00000031622	ENSTGUP00000017871
ENSMUSP00000005860	ENSTGUP00000011042
ENSMUSP00000030551	ENSTGUP00000016885
ENSMUSP00000033547	ENSTGUP00000003181
ENSMUSP00000116271	ENSTGUP00000012655
ENSMUSP00000023024	ENSTGUP00000010257
ENSMUSP00000109291	ENSTGUP00000004347
ENSMUSP00000001720	ENSTGUP00000008637
ENSMUSP00000034150	ENSTGUP00000002472
ENSMUSP00000009234	ENSTGUP00000015929
ENSMUSP00000001415	ENSTGUP00000001737
ENSMUSP00000125211	ENSTGUP00000008951
ENSMUSP00000030367	ENSTGUP00000009725
ENSMUSP00000067002	ENSTGUP00000013296
ENSMUSP00000069326	ENSTGUP00000008410
ENSMUSP00000099950	ENSTGUP00000005835
ENSMUSP00000039663	ENSTGUP00000003923
ENSMUSP00000030709	ENSTGUP00000000884
ENSMUSP00000020022	ENSTGUP00000012182
ENSMUSP00000042187	ENSTGUP00000016746
ENSMUSP00000040045	ENSTGUP00000005437
ENSMUSP00000130636	ENSTGUP00000006286
ENSMUSP00000044049	ENSTGUP00000010711
ENSMUSP00000085499	ENSTGUP00000005822
ENSMUSP00000031838	ENSTGUP00000014626
ENSMUSP00000104906	ENSTGUP00000003526
ENSMUSP00000029196	ENSTGUP00000005556
ENSMUSP00000043962	ENSTGUP00000011894
ENSMUSP00000057962	ENSTGUP00000000202
ENSMUSP00000134222	ENSTGUP00000003799
ENSMUSP00000082168	ENSTGUP00000008108
ENSMUSP00000049970	ENSTGUP00000004720
ENSMUSP00000009538	ENSTGUP00000004222
ENSMUSP00000000058	ENSTGUP00000005411
ENSMUSP00000007799	ENSTGUP00000005395
ENSMUSP00000074922	ENSTGUP00000010724
ENSMUSP00000126177	ENSTGUP00000001219
ENSMUSP00000091870	ENSTGUP00000014641
ENSMUSP00000063108	ENSTGUP00000000881
ENSMUSP00000029761	ENSTGUP00000001945
ENSMUSP00000087955	ENSTGUP00000007234
ENSMUSP00000087950	ENSTGUP00000005250
ENSMUSP00000046003	ENSTGUP00000000514
ENSMUSP00000020227	ENSTGUP00000011352
ENSMUSP00000088047	ENSTGUP00000011066
ENSMUSP00000042959	ENSTGUP00000005996
ENSMUSP00000057106	ENSTGUP00000011226
ENSMUSP00000135811	ENSTGUP00000010975
ENSMUSP00000021243	ENSTGUP00000001926
ENSMUSP00000021870	ENSTGUP00000002445
ENSMUSP00000037834	ENSTGUP00000008209
ENSMUSP00000069685	ENSTGUP00000012270
ENSMUSP00000025081	ENSTGUP00000001048
ENSMUSP00000026284	ENSTGUP00000011962
ENSMUSP00000019135	ENSTGUP00000008958
ENSMUSP00000035992	ENSTGUP00000010906
ENSMUSP00000033160	ENSTGUP00000006174
ENSMUSP00000076459	ENSTGUP00000000689
ENSMUSP00000068258	ENSTGUP00000013082
ENSMUSP00000105140	ENSTGUP00000006982
ENSMUSP00000059864	ENSTGUP00000000607
ENSMUSP00000022099	ENSTGUP00000008747
ENSMUSP00000124569	ENSTGUP00000000762
ENSMUSP00000128223	ENSTGUP00000005848
ENSMUSP00000133159	ENSTGUP00000005960
ENSMUSP00000075376	ENSTGUP00000014908
ENSMUSP00000109190	ENSTGUP00000004692
ENSMUSP00000124947	ENSTGUP00000006083
ENSMUSP00000092283	ENSTGUP00000006837
ENSMUSP00000044543	ENSTGUP00000009078
ENSMUSP00000026134	ENSTGUP00000003685
ENSMUSP00000107503	ENSTGUP00000001763
ENSMUSP00000066403	ENSTGUP00000007607
ENSMUSP00000034239	ENSTGUP00000005043
ENSMUSP00000114968	ENSTGUP00000005386
ENSMUSP00000035216	ENSTGUP00000005371
ENSMUSP00000035328	ENSTGUP00000004674
ENSMUSP00000072334	ENSTGUP00000005758
ENSMUSP00000071619	ENSTGUP00000005900
ENSMUSP00000105000	ENSTGUP00000005650
ENSMUSP00000029170	ENSTGUP00000003373
ENSMUSP00000034091	ENSTGUP00000007689
ENSMUSP00000022701	ENSTGUP00000012584
ENSMUSP00000027777	ENSTGUP00000004425
ENSMUSP00000028794	ENSTGUP00000016686
ENSMUSP00000029574	ENSTGUP00000005261
ENSMUSP00000127566	ENSTGUP00000000246
ENSMUSP00000032218	ENSTGUP00000018141
ENSMUSP00000065146	ENSTGUP00000002014
ENSMUSP00000034650	ENSTGUP00000000389
ENSMUSP00000068374	ENSTGUP00000005844
ENSMUSP00000019405	ENSTGUP00000015168
ENSMUSP00000099599	ENSTGUP00000001233
ENSMUSP00000022727	ENSTGUP00000011570
ENSMUSP00000119939	ENSTGUP00000010026
ENSMUSP00000119872	ENSTGUP00000012647
ENSMUSP00000027800	ENSTGUP00000004309
ENSMUSP00000109151	ENSTGUP00000008377
ENSMUSP00000035031	ENSTGUP00000005293
ENSMUSP00000034030	ENSTGUP00000002694
ENSMUSP00000074518	ENSTGUP00000010754
ENSMUSP00000048229	ENSTGUP00000002906
ENSMUSP00000021347	ENSTGUP00000012753
ENSMUSP00000112539	ENSTGUP00000013811
ENSMUSP00000003152	ENSTGUP00000000924
ENSMUSP00000090613	ENSTGUP00000004335
ENSMUSP00000107297	ENSTGUP00000006106
ENSMUSP00000083892	ENSTGUP00000010970
ENSMUSP00000114852	ENSTGUP00000014001
ENSMUSP00000053553	ENSTGUP00000002294
ENSMUSP00000092761	ENSTGUP00000012643
ENSMUSP00000101129	ENSTGUP00000012569
ENSMUSP00000096214	ENSTGUP00000002743
ENSMUSP00000021903	ENSTGUP00000000440
ENSMUSP00000107804	ENSTGUP00000008445
ENSMUSP00000021030	ENSTGUP00000003210
ENSMUSP00000077138	ENSTGUP00000004070
ENSMUSP00000041671	ENSTGUP00000010422
ENSMUSP00000069444	ENSTGUP00000001733
ENSMUSP00000006544	ENSTGUP00000010847
ENSMUSP00000090617	ENSTGUP00000004082
ENSMUSP00000044418	ENSTGUP00000004058
ENSMUSP00000006235	ENSTGUP00000013685
ENSMUSP00000034911	ENSTGUP00000013227
ENSMUSP00000018313	ENSTGUP00000010941
ENSMUSP00000026156	ENSTGUP00000003778
ENSMUSP00000066256	ENSTGUP00000008484
ENSMUSP00000050592	ENSTGUP00000005133
ENSMUSP00000069488	ENSTGUP00000000540
ENSMUSP00000029766	ENSTGUP00000006057
ENSMUSP00000065254	ENSTGUP00000005208
ENSMUSP00000136503	ENSTGUP00000008780
ENSMUSP00000038166	ENSTGUP00000013923
ENSMUSP00000110965	ENSTGUP00000009686
ENSMUSP00000060225	ENSTGUP00000003827
ENSMUSP00000104864	ENSTGUP00000002518
ENSMUSP00000113270	ENSTGUP00000012179
ENSMUSP00000051830	ENSTGUP00000006612
ENSMUSP00000041052	ENSTGUP00000007351
ENSMUSP00000058954	ENSTGUP00000014026
ENSMUSP00000063795	ENSTGUP00000008383
ENSMUSP00000038514	ENSTGUP00000008946
ENSMUSP00000067085	ENSTGUP00000004400
ENSMUSP00000093460	ENSTGUP00000011978
ENSMUSP00000000910	ENSTGUP00000005813
ENSMUSP00000075526	ENSTGUP00000003732
ENSMUSP00000028511	ENSTGUP00000009260
ENSMUSP00000005406	ENSTGUP00000013958
ENSMUSP00000133222	ENSTGUP00000004648
ENSMUSP00000115873	ENSTGUP00000005312
ENSMUSP00000061493	ENSTGUP00000008495
ENSMUSP00000079107	ENSTGUP00000003910
ENSMUSP00000021514	ENSTGUP00000013385
ENSMUSP00000003035	ENSTGUP00000002733
ENSMUSP00000037136	ENSTGUP00000007509
ENSMUSP00000137452	ENSTGUP00000013899
ENSMUSP00000091532	ENSTGUP00000016237
ENSMUSP00000021052	ENSTGUP00000003319
ENSMUSP00000023759	ENSTGUP00000003735
ENSMUSP00000091301	ENSTGUP00000004787
ENSMUSP00000027688	ENSTGUP00000001139
ENSMUSP00000026902	ENSTGUP00000006707
ENSMUSP00000112930	ENSTGUP00000006190
ENSMUSP00000113115	ENSTGUP00000004646
ENSMUSP00000032732	ENSTGUP00000005798
ENSMUSP00000050995	ENSTGUP00000000146
ENSMUSP00000106013	ENSTGUP00000009281
ENSMUSP00000133356	ENSTGUP00000002474
ENSMUSP00000027186	ENSTGUP00000010619
ENSMUSP00000044482	ENSTGUP00000004883
ENSMUSP00000040977	ENSTGUP00000001540
ENSMUSP00000088176	ENSTGUP00000014093
ENSMUSP00000080881	ENSTGUP00000000044
ENSMUSP00000051092	ENSTGUP00000013366
ENSMUSP00000074066	ENSTGUP00000012902
ENSMUSP00000059330	ENSTGUP00000004988
ENSMUSP00000044361	ENSTGUP00000002494
ENSMUSP00000022709	ENSTGUP00000012964
ENSMUSP00000103742	ENSTGUP00000002098
ENSMUSP00000025295	ENSTGUP00000000161
ENSMUSP00000070751	ENSTGUP00000000624
ENSMUSP00000022242	ENSTGUP00000002419
ENSMUSP00000082793	ENSTGUP00000004212
ENSMUSP00000029876	ENSTGUP00000012186
ENSMUSP00000003754	ENSTGUP00000006154
ENSMUSP00000021770	ENSTGUP00000009179
ENSMUSP00000028533	ENSTGUP00000004916
ENSMUSP00000029450	ENSTGUP00000000984
ENSMUSP00000021552	ENSTGUP00000011844
ENSMUSP00000135040	ENSTGUP00000005927
ENSMUSP00000022057	ENSTGUP00000006987
ENSMUSP00000108455	ENSTGUP00000006276
ENSMUSP00000103983	ENSTGUP00000011591
ENSMUSP00000037808	ENSTGUP00000007793
ENSMUSP00000120414	ENSTGUP00000017625
ENSMUSP00000026548	ENSTGUP00000009404
ENSMUSP00000069456	ENSTGUP00000000687
ENSMUSP00000047616	ENSTGUP00000006643
ENSMUSP00000026900	ENSTGUP00000003542
ENSMUSP00000014691	ENSTGUP00000012441
ENSMUSP00000085906	ENSTGUP00000004890
ENSMUSP00000078047	ENSTGUP00000002801
ENSMUSP00000096876	ENSTGUP00000007738
ENSMUSP00000138433	ENSTGUP00000017570
ENSMUSP00000102047	ENSTGUP00000008483
ENSMUSP00000064943	ENSTGUP00000006331
ENSMUSP00000017945	ENSTGUP00000002781
ENSMUSP00000031167	ENSTGUP00000003037
ENSMUSP00000076418	ENSTGUP00000011390
ENSMUSP00000099494	ENSTGUP00000005426
ENSMUSP00000109877	ENSTGUP00000013944
ENSMUSP00000015449	ENSTGUP00000011026
ENSMUSP00000028854	ENSTGUP00000002248
ENSMUSP00000025356	ENSTGUP00000012710
ENSMUSP00000001319	ENSTGUP00000011135
ENSMUSP00000050716	ENSTGUP00000002777
ENSMUSP00000029476	ENSTGUP00000017506
ENSMUSP00000039568	ENSTGUP00000004464
ENSMUSP00000061410	ENSTGUP00000018050
ENSMUSP00000084196	ENSTGUP00000005598
ENSMUSP00000129615	ENSTGUP00000005911
ENSMUSP00000048234	ENSTGUP00000013257
ENSMUSP00000046512	ENSTGUP00000001042
ENSMUSP00000022744	ENSTGUP00000002177
ENSMUSP00000050001	ENSTGUP00000000937
ENSMUSP00000085650	ENSTGUP00000013154
ENSMUSP00000078490	ENSTGUP00000011847
ENSMUSP00000029435	ENSTGUP00000001610
ENSMUSP00000138290	ENSTGUP00000011209
ENSMUSP00000089388	ENSTGUP00000009384
ENSMUSP00000021641	ENSTGUP00000009284
ENSMUSP00000104785	ENSTGUP00000008805
ENSMUSP00000102904	ENSTGUP00000004541
ENSMUSP00000031029	ENSTGUP00000015174
ENSMUSP00000041563	ENSTGUP00000013329
ENSMUSP00000062734	ENSTGUP00000011460
ENSMUSP00000129315	ENSTGUP00000011163
ENSMUSP00000099609	ENSTGUP00000001110
ENSMUSP00000005188	ENSTGUP00000004571
ENSMUSP00000083490	ENSTGUP00000006667
ENSMUSP00000079722	ENSTGUP00000001660
ENSMUSP00000108083	ENSTGUP00000007767
ENSMUSP00000071191	ENSTGUP00000007985
ENSMUSP00000047571	ENSTGUP00000008611
ENSMUSP00000069872	ENSTGUP00000007185
ENSMUSP00000053086	ENSTGUP00000013253
ENSMUSP00000125912	ENSTGUP00000005637
ENSMUSP00000138379	ENSTGUP00000006630
ENSMUSP00000138400	ENSTGUP00000005165
ENSMUSP00000126405	ENSTGUP00000013207
ENSMUSP00000124354	ENSTGUP00000004068
ENSMUSP00000043713	ENSTGUP00000006749
ENSMUSP00000087049	ENSTGUP00000017600
ENSMUSP00000096203	ENSTGUP00000003897
ENSMUSP00000022881	ENSTGUP00000007590
ENSMUSP00000095300	ENSTGUP00000005902
ENSMUSP00000075916	ENSTGUP00000001096
ENSMUSP00000029545	ENSTGUP00000015463
ENSMUSP00000022164	ENSTGUP00000006059
ENSMUSP00000113881	ENSTGUP00000006333
ENSMUSP00000128056	ENSTGUP00000005861
ENSMUSP00000002708	ENSTGUP00000000707
ENSMUSP00000055267	ENSTGUP00000001758
ENSMUSP00000035083	ENSTGUP00000001746
ENSMUSP00000048148	ENSTGUP00000014629
ENSMUSP00000073004	ENSTGUP00000003293
ENSMUSP00000031317	ENSTGUP00000011493
ENSMUSP00000112717	ENSTGUP00000008744
ENSMUSP00000025050	ENSTGUP00000001843
ENSMUSP00000102034	ENSTGUP00000001940
ENSMUSP00000095174	ENSTGUP00000000885
ENSMUSP00000053176	ENSTGUP00000007226
ENSMUSP00000073541	ENSTGUP00000005417
ENSMUSP00000005003	ENSTGUP00000004208
ENSMUSP00000042803	ENSTGUP00000005218
ENSMUSP00000118729	ENSTGUP00000007613
ENSMUSP00000033326	ENSTGUP00000008396
ENSMUSP00000038754	ENSTGUP00000011968
ENSMUSP00000004943	ENSTGUP00000011012
ENSMUSP00000004508	ENSTGUP00000016561
ENSMUSP00000107530	ENSTGUP00000010160
ENSMUSP00000074771	ENSTGUP00000000240
ENSMUSP00000117040	ENSTGUP00000009798
ENSMUSP00000117533	ENSTGUP00000007483
ENSMUSP00000109630	ENSTGUP00000010304
ENSMUSP00000086167	ENSTGUP00000016558
ENSMUSP00000033218	ENSTGUP00000009507
ENSMUSP00000028232	ENSTGUP00000016048
ENSMUSP00000030606	ENSTGUP00000001179
ENSMUSP00000132646	ENSTGUP00000005215
ENSMUSP00000042796	ENSTGUP00000007842
ENSMUSP00000076844	ENSTGUP00000001470
ENSMUSP00000129811	ENSTGUP00000010665
ENSMUSP00000019994	ENSTGUP00000012587
ENSMUSP00000023494	ENSTGUP00000013778
ENSMUSP00000027687	ENSTGUP00000001455
ENSMUSP00000019379	ENSTGUP00000012550
ENSMUSP00000037447	ENSTGUP00000008364
ENSMUSP00000037821	ENSTGUP00000003030
ENSMUSP00000105657	ENSTGUP00000006119
ENSMUSP00000085022	ENSTGUP00000009726
ENSMUSP00000137895	ENSTGUP00000007752
ENSMUSP00000073591	ENSTGUP00000004682
ENSMUSP00000059138	ENSTGUP00000000400
ENSMUSP00000019734	ENSTGUP00000002033
ENSMUSP00000028403	ENSTGUP00000008469
ENSMUSP00000130680	ENSTGUP00000006683
ENSMUSP00000097656	ENSTGUP00000011625
ENSMUSP00000135853	ENSTGUP00000013317
ENSMUSP00000060941	ENSTGUP00000000184
ENSMUSP00000113147	ENSTGUP00000000843
ENSMUSP00000064516	ENSTGUP00000007049
ENSMUSP00000109612	ENSTGUP00000011790
ENSMUSP00000009236	ENSTGUP00000010615
ENSMUSP00000120015	ENSTGUP00000013502
ENSMUSP00000077103	ENSTGUP00000003353
ENSMUSP00000056121	ENSTGUP00000006743
ENSMUSP00000109036	ENSTGUP00000002542
ENSMUSP00000126338	ENSTGUP00000004134
ENSMUSP00000107677	ENSTGUP00000004560
ENSMUSP00000041874	ENSTGUP00000012276
ENSMUSP00000046441	ENSTGUP00000004290
ENSMUSP00000108126	ENSTGUP00000009335
ENSMUSP00000022704	ENSTGUP00000012595
ENSMUSP00000027425	ENSTGUP00000005595
ENSMUSP00000031556	ENSTGUP00000002488
ENSMUSP00000052619	ENSTGUP00000008924
ENSMUSP00000069182	ENSTGUP00000009158
ENSMUSP00000090886	ENSTGUP00000005205
ENSMUSP00000026241	ENSTGUP00000010279
ENSMUSP00000105413	ENSTGUP00000006670
ENSMUSP00000095260	ENSTGUP00000011114
ENSMUSP00000117384	ENSTGUP00000014898
ENSMUSP00000023072	ENSTGUP00000012346
ENSMUSP00000131443	ENSTGUP00000012338
ENSMUSP00000059463	ENSTGUP00000003640
ENSMUSP00000059570	ENSTGUP00000006185
ENSMUSP00000059210	ENSTGUP00000001076
ENSMUSP00000070906	ENSTGUP00000008048
ENSMUSP00000010974	ENSTGUP00000010733
ENSMUSP00000054420	ENSTGUP00000010106
ENSMUSP00000050014	ENSTGUP00000005509
ENSMUSP00000037238	ENSTGUP00000005802
ENSMUSP00000031347	ENSTGUP00000005514
ENSMUSP00000021828	ENSTGUP00000000473
ENSMUSP00000095534	ENSTGUP00000008908
ENSMUSP00000020174	ENSTGUP00000011967
ENSMUSP00000002298	ENSTGUP00000017812
ENSMUSP00000117908	ENSTGUP00000006289
ENSMUSP00000053178	ENSTGUP00000011905
ENSMUSP00000027062	ENSTGUP00000011852
ENSMUSP00000033136	ENSTGUP00000011506
ENSMUSP00000049112	ENSTGUP00000006202
ENSMUSP00000136621	ENSTGUP00000013835
ENSMUSP00000109734	ENSTGUP00000010222
ENSMUSP00000062702	ENSTGUP00000011440
ENSMUSP00000110751	ENSTGUP00000001396
ENSMUSP00000101648	ENSTGUP00000010163
ENSMUSP00000023707	ENSTGUP00000013862
ENSMUSP00000098768	ENSTGUP00000009732
ENSMUSP00000053056	ENSTGUP00000002324
ENSMUSP00000035549	ENSTGUP00000002302
ENSMUSP00000056245	ENSTGUP00000011908
ENSMUSP00000058204	ENSTGUP00000009982
ENSMUSP00000100922	ENSTGUP00000008417
ENSMUSP00000021822	ENSTGUP00000005558
ENSMUSP00000030296	ENSTGUP00000009162
ENSMUSP00000049212	ENSTGUP00000002654
ENSMUSP00000057116	ENSTGUP00000002923
ENSMUSP00000086542	ENSTGUP00000007161
ENSMUSP00000005364	ENSTGUP00000007832
ENSMUSP00000033828	ENSTGUP00000009636
ENSMUSP00000123201	ENSTGUP00000005765
ENSMUSP00000037702	ENSTGUP00000008571
ENSMUSP00000009392	ENSTGUP00000009565
ENSMUSP00000137650	ENSTGUP00000011294
ENSMUSP00000061221	ENSTGUP00000000358
ENSMUSP00000028105	ENSTGUP00000001371
ENSMUSP00000039261	ENSTGUP00000016950
ENSMUSP00000113680	ENSTGUP00000005806
ENSMUSP00000041242	ENSTGUP00000012004
ENSMUSP00000122072	ENSTGUP00000002853
ENSMUSP00000047518	ENSTGUP00000007341
ENSMUSP00000004473	ENSTGUP00000011697
ENSMUSP00000002180	ENSTGUP00000010747
ENSMUSP00000060907	ENSTGUP00000003895
ENSMUSP00000020153	ENSTGUP00000011868
ENSMUSP00000052717	ENSTGUP00000015977
ENSMUSP00000095966	ENSTGUP00000007029
ENSMUSP00000000895	ENSTGUP00000003877
ENSMUSP00000028135	ENSTGUP00000003206
ENSMUSP00000025010	ENSTGUP00000004491
ENSMUSP00000131409	ENSTGUP00000007556
ENSMUSP00000051151	ENSTGUP00000006063
ENSMUSP00000106978	ENSTGUP00000004908
ENSMUSP00000120649	ENSTGUP00000002232
ENSMUSP00000130571	ENSTGUP00000001466
ENSMUSP00000041941	ENSTGUP00000011498
ENSMUSP00000077273	ENSTGUP00000011577
ENSMUSP00000031291	ENSTGUP00000007905
ENSMUSP00000109907	ENSTGUP00000003173
ENSMUSP00000043074	ENSTGUP00000000521
ENSMUSP00000023826	ENSTGUP00000005906
ENSMUSP00000051481	ENSTGUP00000000301
ENSMUSP00000105312	ENSTGUP00000010852
ENSMUSP00000071914	ENSTGUP00000007667
ENSMUSP00000119774	ENSTGUP00000014018
ENSMUSP00000025936	ENSTGUP00000011067
ENSMUSP00000047992	ENSTGUP00000013674
ENSMUSP00000032977	ENSTGUP00000013851
ENSMUSP00000007171	ENSTGUP00000010702
ENSMUSP00000029049	ENSTGUP00000012039
ENSMUSP00000124027	ENSTGUP00000003608
ENSMUSP00000063879	ENSTGUP00000008426
ENSMUSP00000004913	ENSTGUP00000012552
ENSMUSP00000027643	ENSTGUP00000004509
ENSMUSP00000021796	ENSTGUP00000005994
ENSMUSP00000029030	ENSTGUP00000008244
ENSMUSP00000030384	ENSTGUP00000000838
ENSMUSP00000053869	ENSTGUP00000015679
ENSMUSP00000085960	ENSTGUP00000010942
ENSMUSP00000029665	ENSTGUP00000004044
ENSMUSP00000025803	ENSTGUP00000016739
ENSMUSP00000034881	ENSTGUP00000013017
ENSMUSP00000050684	ENSTGUP00000010060
ENSMUSP00000020821	ENSTGUP00000007874
ENSMUSP00000048285	ENSTGUP00000008701
ENSMUSP00000105248	ENSTGUP00000003690
ENSMUSP00000098687	ENSTGUP00000008300
ENSMUSP00000136914	ENSTGUP00000004849
ENSMUSP00000137400	ENSTGUP00000000324
ENSMUSP00000026445	ENSTGUP00000015065
ENSMUSP00000031565	ENSTGUP00000007888
ENSMUSP00000081132	ENSTGUP00000002680
ENSMUSP00000125761	ENSTGUP00000014950
ENSMUSP00000027639	ENSTGUP00000011925
ENSMUSP00000034612	ENSTGUP00000000799
ENSMUSP00000037328	ENSTGUP00000007023
ENSMUSP00000049236	ENSTGUP00000000170
ENSMUSP00000071130	ENSTGUP00000012068
ENSMUSP00000099833	ENSTGUP00000001072
ENSMUSP00000130827	ENSTGUP00000012669
ENSMUSP00000023434	ENSTGUP00000014043
ENSMUSP00000031650	ENSTGUP00000011960
ENSMUSP00000025521	ENSTGUP00000000961
ENSMUSP00000059212	ENSTGUP00000013784
ENSMUSP00000074878	ENSTGUP00000012213
ENSMUSP00000076729	ENSTGUP00000002625
ENSMUSP00000022529	ENSTGUP00000007005
ENSMUSP00000001185	ENSTGUP00000003837
ENSMUSP00000121358	ENSTGUP00000009245
ENSMUSP00000048238	ENSTGUP00000008989
ENSMUSP00000049103	ENSTGUP00000005751
ENSMUSP00000065613	ENSTGUP00000013498
ENSMUSP00000084039	ENSTGUP00000011838
ENSMUSP00000039394	ENSTGUP00000003670
ENSMUSP00000037137	ENSTGUP00000004595
ENSMUSP00000113097	ENSTGUP00000006197
ENSMUSP00000128250	ENSTGUP00000009922
ENSMUSP00000039699	ENSTGUP00000009831
ENSMUSP00000026590	ENSTGUP00000009910
ENSMUSP00000009018	ENSTGUP00000009409
ENSMUSP00000022311	ENSTGUP00000003639
ENSMUSP00000052872	ENSTGUP00000003991
ENSMUSP00000031692	ENSTGUP00000003151
ENSMUSP00000099605	ENSTGUP00000001191
ENSMUSP00000042642	ENSTGUP00000011220
ENSMUSP00000020185	ENSTGUP00000011215
ENSMUSP00000028727	ENSTGUP00000006316
ENSMUSP00000087118	ENSTGUP00000015604
ENSMUSP00000099864	ENSTGUP00000007539
ENSMUSP00000032344	ENSTGUP00000009506
ENSMUSP00000135556	ENSTGUP00000015412
ENSMUSP00000008462	ENSTGUP00000013875
ENSMUSP00000118125	ENSTGUP00000009416
ENSMUSP00000041361	ENSTGUP00000008253
ENSMUSP00000044002	ENSTGUP00000009212
ENSMUSP00000105272	ENSTGUP00000008234
ENSMUSP00000025236	ENSTGUP00000001027
ENSMUSP00000035663	ENSTGUP00000002071
ENSMUSP00000033418	ENSTGUP00000003326
ENSMUSP00000033646	ENSTGUP00000007688
ENSMUSP00000129781	ENSTGUP00000010508
ENSMUSP00000128318	ENSTGUP00000003046
ENSMUSP00000107579	ENSTGUP00000010351
ENSMUSP00000134672	ENSTGUP00000010770
ENSMUSP00000107415	ENSTGUP00000009781
ENSMUSP00000032179	ENSTGUP00000015737
ENSMUSP00000090227	ENSTGUP00000012392
ENSMUSP00000024944	ENSTGUP00000003936
ENSMUSP00000029570	ENSTGUP00000005463
ENSMUSP00000118180	ENSTGUP00000000481
ENSMUSP00000002699	ENSTGUP00000016134
ENSMUSP00000031227	ENSTGUP00000006382
ENSMUSP00000022148	ENSTGUP00000001582
ENSMUSP00000035116	ENSTGUP00000007343
ENSMUSP00000020672	ENSTGUP00000000199
ENSMUSP00000110817	ENSTGUP00000006030
ENSMUSP00000034720	ENSTGUP00000014376
ENSMUSP00000037929	ENSTGUP00000001047
ENSMUSP00000103012	ENSTGUP00000002543
ENSMUSP00000017904	ENSTGUP00000006306
ENSMUSP00000069243	ENSTGUP00000007781
ENSMUSP00000034343	ENSTGUP00000010103
ENSMUSP00000023829	ENSTGUP00000011542
ENSMUSP00000065832	ENSTGUP00000013074
ENSMUSP00000115704	ENSTGUP00000011547
ENSMUSP00000139031	ENSTGUP00000012977
ENSMUSP00000129654	ENSTGUP00000012910
ENSMUSP00000023760	ENSTGUP00000003703
ENSMUSP00000061308	ENSTGUP00000005495
ENSMUSP00000051664	ENSTGUP00000012575
ENSMUSP00000033389	ENSTGUP00000005527
ENSMUSP00000000186	ENSTGUP00000012632
ENSMUSP00000075762	ENSTGUP00000006453
ENSMUSP00000046101	ENSTGUP00000001031
ENSMUSP00000021306	ENSTGUP00000002150
ENSMUSP00000024773	ENSTGUP00000003461
ENSMUSP00000028892	ENSTGUP00000014172
ENSMUSP00000090941	ENSTGUP00000007057
ENSMUSP00000018122	ENSTGUP00000004598
ENSMUSP00000059913	ENSTGUP00000006359
ENSMUSP00000093697	ENSTGUP00000010762
ENSMUSP00000136409	ENSTGUP00000009716
ENSMUSP00000116282	ENSTGUP00000017798
ENSMUSP00000059404	ENSTGUP00000001675
ENSMUSP00000055036	ENSTGUP00000008123
ENSMUSP00000045351	ENSTGUP00000007248
ENSMUSP00000025659	ENSTGUP00000000844
ENSMUSP00000069228	ENSTGUP00000008322
ENSMUSP00000056008	ENSTGUP00000007941
ENSMUSP00000023583	ENSTGUP00000010764
ENSMUSP00000023587	ENSTGUP00000010774
ENSMUSP00000075566	ENSTGUP00000005869
ENSMUSP00000007130	ENSTGUP00000004945
ENSMUSP00000050577	ENSTGUP00000010321
ENSMUSP00000115871	ENSTGUP00000008330
ENSMUSP00000022634	ENSTGUP00000004349
ENSMUSP00000101718	ENSTGUP00000011996
ENSMUSP00000113835	ENSTGUP00000013981
ENSMUSP00000035644	ENSTGUP00000013594
ENSMUSP00000064080	ENSTGUP00000012060
ENSMUSP00000092253	ENSTGUP00000000753
ENSMUSP00000137246	ENSTGUP00000010288
ENSMUSP00000040271	ENSTGUP00000011151
ENSMUSP00000022592	ENSTGUP00000012735
ENSMUSP00000101311	ENSTGUP00000003846
ENSMUSP00000073751	ENSTGUP00000010064
ENSMUSP00000048590	ENSTGUP00000011713
ENSMUSP00000041543	ENSTGUP00000008598
ENSMUSP00000077074	ENSTGUP00000004299
ENSMUSP00000024748	ENSTGUP00000009489
ENSMUSP00000069422	ENSTGUP00000001301
ENSMUSP00000093206	ENSTGUP00000012489
ENSMUSP00000105560	ENSTGUP00000006219
ENSMUSP00000098723	ENSTGUP00000008887
ENSMUSP00000050211	ENSTGUP00000006238
ENSMUSP00000079239	ENSTGUP00000012854
ENSMUSP00000037970	ENSTGUP00000001563
ENSMUSP00000086948	ENSTGUP00000003961
ENSMUSP00000031009	ENSTGUP00000010248
ENSMUSP00000020537	ENSTGUP00000000343
ENSMUSP00000033153	ENSTGUP00000006263
ENSMUSP00000104889	ENSTGUP00000005660
ENSMUSP00000049336	ENSTGUP00000009904
ENSMUSP00000117687	ENSTGUP00000011112
ENSMUSP00000043596	ENSTGUP00000000527
ENSMUSP00000102894	ENSTGUP00000017676
ENSMUSP00000118361	ENSTGUP00000009403
ENSMUSP00000077353	ENSTGUP00000014237
ENSMUSP00000117017	ENSTGUP00000000678
ENSMUSP00000106866	ENSTGUP00000016533
ENSMUSP00000017572	ENSTGUP00000002230
ENSMUSP00000028635	ENSTGUP00000007510
ENSMUSP00000135703	ENSTGUP00000003063
ENSMUSP00000135881	ENSTGUP00000012534
ENSMUSP00000022590	ENSTGUP00000012726
ENSMUSP00000095608	ENSTGUP00000011797
ENSMUSP00000045539	ENSTGUP00000010968
ENSMUSP00000044026	ENSTGUP00000006069
ENSMUSP00000023068	ENSTGUP00000012208
ENSMUSP00000033325	ENSTGUP00000008370
ENSMUSP00000002327	ENSTGUP00000001797
ENSMUSP00000022901	ENSTGUP00000012459
ENSMUSP00000020980	ENSTGUP00000013430
ENSMUSP00000108876	ENSTGUP00000012987
ENSMUSP00000087857	ENSTGUP00000001949
ENSMUSP00000137871	ENSTGUP00000017832
ENSMUSP00000059724	ENSTGUP00000012582
ENSMUSP00000052017	ENSTGUP00000011010
ENSMUSP00000043066	ENSTGUP00000006496
ENSMUSP00000030408	ENSTGUP00000001276
ENSMUSP00000045315	ENSTGUP00000013578
ENSMUSP00000079689	ENSTGUP00000002234
ENSMUSP00000109728	ENSTGUP00000010317
ENSMUSP00000020524	ENSTGUP00000004627
ENSMUSP00000099317	ENSTGUP00000008150
ENSMUSP00000015146	ENSTGUP00000012908
ENSMUSP00000032071	ENSTGUP00000004241
ENSMUSP00000065935	ENSTGUP00000004428
ENSMUSP00000028880	ENSTGUP00000003539
ENSMUSP00000131904	ENSTGUP00000004741
ENSMUSP00000096950	ENSTGUP00000014088
ENSMUSP00000090564	ENSTGUP00000000597
ENSMUSP00000021907	ENSTGUP00000000605
ENSMUSP00000130313	ENSTGUP00000008231
ENSMUSP00000125995	ENSTGUP00000011155
ENSMUSP00000021166	ENSTGUP00000008090
ENSMUSP00000105168	ENSTGUP00000007138
ENSMUSP00000063650	ENSTGUP00000006561
ENSMUSP00000023040	ENSTGUP00000010397
ENSMUSP00000020513	ENSTGUP00000006973
ENSMUSP00000110274	ENSTGUP00000001213
ENSMUSP00000103222	ENSTGUP00000017432
ENSMUSP00000073371	ENSTGUP00000003626
ENSMUSP00000045357	ENSTGUP00000002013
ENSMUSP00000047880	ENSTGUP00000010600
ENSMUSP00000051331	ENSTGUP00000004330
ENSMUSP00000073974	ENSTGUP00000004469
ENSMUSP00000025649	ENSTGUP00000006648
ENSMUSP00000119841	ENSTGUP00000002737
ENSMUSP00000029259	ENSTGUP00000010843
ENSMUSP00000055475	ENSTGUP00000009927
ENSMUSP00000052584	ENSTGUP00000003512
ENSMUSP00000086779	ENSTGUP00000014029
ENSMUSP00000130121	ENSTGUP00000011755
ENSMUSP00000106756	ENSTGUP00000005251
ENSMUSP00000124272	ENSTGUP00000007698
ENSMUSP00000018880	ENSTGUP00000005821
ENSMUSP00000109121	ENSTGUP00000016631
ENSMUSP00000112551	ENSTGUP00000012154
ENSMUSP00000099349	ENSTGUP00000004240
ENSMUSP00000033289	ENSTGUP00000000564
ENSMUSP00000113174	ENSTGUP00000009468
ENSMUSP00000072961	ENSTGUP00000007002
ENSMUSP00000001569	ENSTGUP00000016625
ENSMUSP00000072136	ENSTGUP00000006414
ENSMUSP00000113494	ENSTGUP00000010415
ENSMUSP00000021929	ENSTGUP00000000518
ENSMUSP00000103495	ENSTGUP00000016113
ENSMUSP00000018645	ENSTGUP00000006980
ENSMUSP00000083250	ENSTGUP00000005230
ENSMUSP00000045291	ENSTGUP00000008129
ENSMUSP00000033634	ENSTGUP00000004473
ENSMUSP00000114015	ENSTGUP00000009534
ENSMUSP00000027965	ENSTGUP00000002389
ENSMUSP00000113499	ENSTGUP00000011344
ENSMUSP00000030434	ENSTGUP00000001230
ENSMUSP00000006137	ENSTGUP00000004209
ENSMUSP00000109502	ENSTGUP00000005750
ENSMUSP00000022561	ENSTGUP00000011813
ENSMUSP00000030412	ENSTGUP00000001254
ENSMUSP00000064893	ENSTGUP00000012609
ENSMUSP00000122964	ENSTGUP00000005210
ENSMUSP00000120387	ENSTGUP00000015146
ENSMUSP00000089680	ENSTGUP00000015959
ENSMUSP00000039528	ENSTGUP00000015824
ENSMUSP00000056787	ENSTGUP00000014658
ENSMUSP00000054330	ENSTGUP00000007321
ENSMUSP00000124674	ENSTGUP00000002563
ENSMUSP00000057896	ENSTGUP00000000164
ENSMUSP00000110287	ENSTGUP00000001226
ENSMUSP00000035099	ENSTGUP00000000468
ENSMUSP00000028509	ENSTGUP00000008386
ENSMUSP00000129325	ENSTGUP00000006904
ENSMUSP00000044280	ENSTGUP00000007384
ENSMUSP00000078361	ENSTGUP00000012590
ENSMUSP00000078774	ENSTGUP00000009964
ENSMUSP00000025403	ENSTGUP00000009984
ENSMUSP00000022904	ENSTGUP00000012502
ENSMUSP00000020884	ENSTGUP00000013443
ENSMUSP00000124548	ENSTGUP00000005462
ENSMUSP00000082013	ENSTGUP00000011456
ENSMUSP00000030192	ENSTGUP00000001881
ENSMUSP00000027287	ENSTGUP00000010555
ENSMUSP00000044466	ENSTGUP00000002453
ENSMUSP00000027267	ENSTGUP00000011211
ENSMUSP00000119875	ENSTGUP00000009059
ENSMUSP00000105976	ENSTGUP00000011765
ENSMUSP00000041308	ENSTGUP00000005091
ENSMUSP00000113346	ENSTGUP00000000099
ENSMUSP00000031032	ENSTGUP00000015134
ENSMUSP00000128696	ENSTGUP00000009439
ENSMUSP00000054804	ENSTGUP00000002644
ENSMUSP00000021726	ENSTGUP00000013285
ENSMUSP00000097444	ENSTGUP00000012580
ENSMUSP00000130967	ENSTGUP00000003947
ENSMUSP00000003911	ENSTGUP00000015328
ENSMUSP00000005504	ENSTGUP00000005776
ENSMUSP00000110900	ENSTGUP00000002822
ENSMUSP00000085187	ENSTGUP00000005974
[truncated: 5,432 more rows]
