# Supplementary material for: Reconstruction of proto-vertebrate, proto-cyclostome and proto-gnathostome genomes provides new insights into early vertebrate evolution
Source: Nat Commun. 2021 Jul 23;12:4489. doi: 10.1038/s41467-021-24573-z (PMC8302630; doi:10.1038/s41467-021-24573-z)
Supplement: Supplementary file 4 — Supplementary Data 1 [file 41467_2021_24573_MOESM4_ESM.zip › SuppData1/orthologs/MOUSE-TETNG.txt]

ENSMUSP00000034074	ENSTNIP00000004863
ENSMUSP00000037172	ENSTNIP00000000782
ENSMUSP00000025288	ENSTNIP00000018279
ENSMUSP00000105282	ENSTNIP00000007712
ENSMUSP00000018989	ENSTNIP00000018487
ENSMUSP00000018466	ENSTNIP00000006735
ENSMUSP00000014505	ENSTNIP00000019716
ENSMUSP00000002677	ENSTNIP00000005151
ENSMUSP00000111103	ENSTNIP00000019148
ENSMUSP00000029128	ENSTNIP00000005402
ENSMUSP00000033610	ENSTNIP00000019972
ENSMUSP00000015484	ENSTNIP00000013161
ENSMUSP00000045511	ENSTNIP00000011565
ENSMUSP00000075235	ENSTNIP00000006170
ENSMUSP00000024829	ENSTNIP00000014150
ENSMUSP00000035246	ENSTNIP00000010280
ENSMUSP00000069495	ENSTNIP00000010281
ENSMUSP00000073268	ENSTNIP00000006171
ENSMUSP00000073268	ENSTNIP00000011460
ENSMUSP00000021706	ENSTNIP00000005138
ENSMUSP00000028311	ENSTNIP00000016461
ENSMUSP00000028311	ENSTNIP00000013509
ENSMUSP00000004949	ENSTNIP00000012472
ENSMUSP00000017530	ENSTNIP00000019321
ENSMUSP00000096248	ENSTNIP00000011270
ENSMUSP00000124863	ENSTNIP00000011480
ENSMUSP00000124863	ENSTNIP00000016134
ENSMUSP00000097747	ENSTNIP00000021926
ENSMUSP00000027494	ENSTNIP00000018299
ENSMUSP00000070606	ENSTNIP00000003517
ENSMUSP00000104363	ENSTNIP00000003418
ENSMUSP00000088642	ENSTNIP00000004064
ENSMUSP00000051353	ENSTNIP00000010517
ENSMUSP00000020679	ENSTNIP00000010483
ENSMUSP00000038922	ENSTNIP00000016288
ENSMUSP00000019516	ENSTNIP00000016676
ENSMUSP00000033081	ENSTNIP00000009262
ENSMUSP00000015858	ENSTNIP00000020689
ENSMUSP00000015858	ENSTNIP00000010887
ENSMUSP00000069238	ENSTNIP00000022426
ENSMUSP00000028426	ENSTNIP00000021883
ENSMUSP00000120598	ENSTNIP00000018584
ENSMUSP00000021682	ENSTNIP00000020563
ENSMUSP00000059666	ENSTNIP00000020641
ENSMUSP00000108629	ENSTNIP00000019827
ENSMUSP00000020624	ENSTNIP00000007081
ENSMUSP00000101004	ENSTNIP00000001653
ENSMUSP00000122476	ENSTNIP00000018097
ENSMUSP00000099733	ENSTNIP00000020081
ENSMUSP00000005103	ENSTNIP00000000829
ENSMUSP00000103815	ENSTNIP00000006467
ENSMUSP00000003509	ENSTNIP00000000186
ENSMUSP00000074764	ENSTNIP00000009228
ENSMUSP00000032421	ENSTNIP00000013970
ENSMUSP00000100012	ENSTNIP00000012496
ENSMUSP00000099434	ENSTNIP00000007715
ENSMUSP00000050496	ENSTNIP00000017400
ENSMUSP00000048260	ENSTNIP00000008907
ENSMUSP00000020339	ENSTNIP00000004911
ENSMUSP00000036487	ENSTNIP00000005718
ENSMUSP00000049007	ENSTNIP00000011862
ENSMUSP00000085900	ENSTNIP00000011017
ENSMUSP00000049346	ENSTNIP00000001471
ENSMUSP00000049346	ENSTNIP00000015450
ENSMUSP00000080579	ENSTNIP00000014174
ENSMUSP00000105240	ENSTNIP00000006548
ENSMUSP00000125718	ENSTNIP00000018720
ENSMUSP00000028349	ENSTNIP00000006011
ENSMUSP00000102710	ENSTNIP00000007675
ENSMUSP00000097166	ENSTNIP00000019554
ENSMUSP00000102177	ENSTNIP00000022151
ENSMUSP00000032715	ENSTNIP00000002037
ENSMUSP00000036674	ENSTNIP00000008097
ENSMUSP00000042867	ENSTNIP00000011488
ENSMUSP00000104411	ENSTNIP00000011323
ENSMUSP00000018630	ENSTNIP00000014635
ENSMUSP00000006718	ENSTNIP00000020177
ENSMUSP00000003808	ENSTNIP00000014004
ENSMUSP00000024049	ENSTNIP00000008502
ENSMUSP00000018382	ENSTNIP00000011795
ENSMUSP00000039653	ENSTNIP00000008278
ENSMUSP00000031278	ENSTNIP00000019819
ENSMUSP00000105486	ENSTNIP00000020469
ENSMUSP00000094528	ENSTNIP00000016383
ENSMUSP00000022707	ENSTNIP00000012306
ENSMUSP00000064131	ENSTNIP00000007331
ENSMUSP00000124459	ENSTNIP00000018800
ENSMUSP00000047199	ENSTNIP00000018334
ENSMUSP00000047199	ENSTNIP00000000638
ENSMUSP00000038015	ENSTNIP00000020868
ENSMUSP00000119993	ENSTNIP00000019031
ENSMUSP00000119993	ENSTNIP00000016206
ENSMUSP00000048978	ENSTNIP00000010267
ENSMUSP00000030306	ENSTNIP00000013793
ENSMUSP00000064775	ENSTNIP00000010816
ENSMUSP00000103028	ENSTNIP00000003575
ENSMUSP00000095964	ENSTNIP00000007340
ENSMUSP00000115260	ENSTNIP00000016040
ENSMUSP00000075089	ENSTNIP00000014011
ENSMUSP00000075089	ENSTNIP00000002898
ENSMUSP00000126897	ENSTNIP00000021443
ENSMUSP00000074533	ENSTNIP00000001502
ENSMUSP00000089513	ENSTNIP00000007089
ENSMUSP00000109098	ENSTNIP00000008582
ENSMUSP00000109098	ENSTNIP00000011876
ENSMUSP00000044245	ENSTNIP00000011020
ENSMUSP00000037532	ENSTNIP00000009412
ENSMUSP00000041622	ENSTNIP00000016188
ENSMUSP00000004968	ENSTNIP00000005272
ENSMUSP00000125373	ENSTNIP00000002453
ENSMUSP00000019662	ENSTNIP00000010487
ENSMUSP00000117346	ENSTNIP00000019645
ENSMUSP00000109886	ENSTNIP00000013536
ENSMUSP00000033380	ENSTNIP00000002580
ENSMUSP00000027697	ENSTNIP00000010184
ENSMUSP00000030814	ENSTNIP00000011332
ENSMUSP00000033755	ENSTNIP00000016915
ENSMUSP00000033756	ENSTNIP00000016960
ENSMUSP00000027538	ENSTNIP00000011744
ENSMUSP00000033549	ENSTNIP00000007098
ENSMUSP00000033549	ENSTNIP00000018861
ENSMUSP00000026795	ENSTNIP00000011521
ENSMUSP00000033341	ENSTNIP00000012246
ENSMUSP00000103391	ENSTNIP00000015807
ENSMUSP00000049070	ENSTNIP00000004001
ENSMUSP00000082895	ENSTNIP00000009462
ENSMUSP00000080832	ENSTNIP00000019057
ENSMUSP00000033501	ENSTNIP00000004593
ENSMUSP00000133245	ENSTNIP00000019191
ENSMUSP00000021046	ENSTNIP00000017983
ENSMUSP00000021062	ENSTNIP00000020654
ENSMUSP00000025500	ENSTNIP00000005696
ENSMUSP00000078971	ENSTNIP00000016193
ENSMUSP00000079864	ENSTNIP00000004730
ENSMUSP00000138944	ENSTNIP00000013737
ENSMUSP00000036830	ENSTNIP00000022314
ENSMUSP00000066839	ENSTNIP00000002392
ENSMUSP00000002809	ENSTNIP00000018794
ENSMUSP00000031795	ENSTNIP00000020092
ENSMUSP00000001595	ENSTNIP00000009396
ENSMUSP00000001595	ENSTNIP00000005167
ENSMUSP00000072472	ENSTNIP00000006348
ENSMUSP00000077919	ENSTNIP00000016316
ENSMUSP00000023807	ENSTNIP00000005481
ENSMUSP00000020704	ENSTNIP00000003187
ENSMUSP00000020704	ENSTNIP00000003719
ENSMUSP00000046610	ENSTNIP00000011174
ENSMUSP00000046610	ENSTNIP00000011717
ENSMUSP00000084091	ENSTNIP00000016889
ENSMUSP00000092654	ENSTNIP00000002630
ENSMUSP00000036227	ENSTNIP00000013618
ENSMUSP00000042410	ENSTNIP00000013679
ENSMUSP00000031037	ENSTNIP00000008113
ENSMUSP00000035257	ENSTNIP00000007337
ENSMUSP00000005952	ENSTNIP00000012410
ENSMUSP00000101768	ENSTNIP00000000096
ENSMUSP00000010605	ENSTNIP00000004169
ENSMUSP00000126137	ENSTNIP00000019810
ENSMUSP00000026093	ENSTNIP00000012366
ENSMUSP00000074864	ENSTNIP00000005750
ENSMUSP00000107444	ENSTNIP00000015048
ENSMUSP00000026427	ENSTNIP00000018112
ENSMUSP00000026427	ENSTNIP00000017584
ENSMUSP00000098548	ENSTNIP00000010808
ENSMUSP00000098548	ENSTNIP00000008567
ENSMUSP00000105212	ENSTNIP00000016575
ENSMUSP00000041897	ENSTNIP00000021248
ENSMUSP00000043085	ENSTNIP00000005097
ENSMUSP00000104533	ENSTNIP00000019177
ENSMUSP00000046585	ENSTNIP00000017433
ENSMUSP00000107347	ENSTNIP00000000410
ENSMUSP00000031674	ENSTNIP00000022974
ENSMUSP00000053238	ENSTNIP00000006791
ENSMUSP00000053238	ENSTNIP00000015607
ENSMUSP00000093141	ENSTNIP00000015045
ENSMUSP00000030041	ENSTNIP00000004007
ENSMUSP00000021689	ENSTNIP00000001462
ENSMUSP00000021689	ENSTNIP00000013657
ENSMUSP00000046216	ENSTNIP00000001947
ENSMUSP00000121309	ENSTNIP00000007481
ENSMUSP00000027226	ENSTNIP00000019677
ENSMUSP00000081455	ENSTNIP00000009421
ENSMUSP00000003438	ENSTNIP00000013063
ENSMUSP00000030477	ENSTNIP00000009402
ENSMUSP00000061390	ENSTNIP00000004502
ENSMUSP00000110074	ENSTNIP00000010409
ENSMUSP00000124473	ENSTNIP00000017707
ENSMUSP00000124473	ENSTNIP00000018493
ENSMUSP00000037576	ENSTNIP00000013202
ENSMUSP00000037576	ENSTNIP00000012018
ENSMUSP00000050730	ENSTNIP00000018958
ENSMUSP00000124131	ENSTNIP00000012426
ENSMUSP00000124131	ENSTNIP00000012427
ENSMUSP00000023486	ENSTNIP00000016631
ENSMUSP00000023486	ENSTNIP00000010696
ENSMUSP00000031729	ENSTNIP00000007261
ENSMUSP00000031691	ENSTNIP00000000583
ENSMUSP00000031690	ENSTNIP00000013315
ENSMUSP00000042667	ENSTNIP00000007749
ENSMUSP00000032376	ENSTNIP00000020639
ENSMUSP00000127892	ENSTNIP00000015466
ENSMUSP00000104878	ENSTNIP00000019074
ENSMUSP00000063380	ENSTNIP00000008726
ENSMUSP00000030376	ENSTNIP00000005762
ENSMUSP00000030376	ENSTNIP00000000686
ENSMUSP00000053270	ENSTNIP00000005334
ENSMUSP00000045973	ENSTNIP00000010559
ENSMUSP00000036150	ENSTNIP00000002104
ENSMUSP00000059026	ENSTNIP00000020483
ENSMUSP00000125871	ENSTNIP00000010273
ENSMUSP00000135677	ENSTNIP00000010274
ENSMUSP00000021714	ENSTNIP00000015355
ENSMUSP00000036721	ENSTNIP00000006777
ENSMUSP00000036721	ENSTNIP00000018579
ENSMUSP00000102813	ENSTNIP00000004232
ENSMUSP00000102813	ENSTNIP00000021319
ENSMUSP00000106963	ENSTNIP00000017504
ENSMUSP00000085872	ENSTNIP00000014347
ENSMUSP00000085872	ENSTNIP00000015091
ENSMUSP00000021467	ENSTNIP00000022535
ENSMUSP00000041173	ENSTNIP00000013166
ENSMUSP00000024742	ENSTNIP00000019489
ENSMUSP00000021004	ENSTNIP00000008351
ENSMUSP00000111151	ENSTNIP00000011343
ENSMUSP00000105350	ENSTNIP00000009832
ENSMUSP00000037324	ENSTNIP00000011695
ENSMUSP00000041294	ENSTNIP00000012507
ENSMUSP00000020008	ENSTNIP00000010059
ENSMUSP00000007257	ENSTNIP00000008124
ENSMUSP00000109904	ENSTNIP00000005460
ENSMUSP00000099947	ENSTNIP00000005351
ENSMUSP00000126340	ENSTNIP00000006781
ENSMUSP00000122855	ENSTNIP00000019601
ENSMUSP00000137256	ENSTNIP00000018159
ENSMUSP00000137256	ENSTNIP00000000759
ENSMUSP00000006703	ENSTNIP00000017718
ENSMUSP00000090277	ENSTNIP00000016036
ENSMUSP00000058730	ENSTNIP00000008856
ENSMUSP00000137517	ENSTNIP00000017156
ENSMUSP00000028071	ENSTNIP00000010967
ENSMUSP00000104311	ENSTNIP00000005107
ENSMUSP00000031750	ENSTNIP00000011131
ENSMUSP00000066894	ENSTNIP00000009154
ENSMUSP00000066894	ENSTNIP00000009164
ENSMUSP00000030898	ENSTNIP00000014948
ENSMUSP00000073246	ENSTNIP00000007319
ENSMUSP00000092735	ENSTNIP00000007704
ENSMUSP00000062239	ENSTNIP00000016469
ENSMUSP00000101903	ENSTNIP00000012663
ENSMUSP00000071859	ENSTNIP00000018971
ENSMUSP00000132687	ENSTNIP00000015857
ENSMUSP00000070868	ENSTNIP00000021291
ENSMUSP00000025718	ENSTNIP00000008855
ENSMUSP00000085683	ENSTNIP00000000564
ENSMUSP00000042271	ENSTNIP00000004971
ENSMUSP00000076660	ENSTNIP00000004957
ENSMUSP00000030212	ENSTNIP00000008151
ENSMUSP00000030212	ENSTNIP00000001004
ENSMUSP00000129800	ENSTNIP00000022156
ENSMUSP00000034600	ENSTNIP00000001946
ENSMUSP00000034600	ENSTNIP00000005006
ENSMUSP00000107062	ENSTNIP00000000517
ENSMUSP00000126826	ENSTNIP00000009610
ENSMUSP00000062507	ENSTNIP00000009607
ENSMUSP00000110311	ENSTNIP00000000276
ENSMUSP00000061470	ENSTNIP00000016718
ENSMUSP00000046368	ENSTNIP00000018027
ENSMUSP00000045409	ENSTNIP00000011823
ENSMUSP00000023437	ENSTNIP00000022878
ENSMUSP00000128922	ENSTNIP00000015408
ENSMUSP00000095845	ENSTNIP00000005958
ENSMUSP00000054545	ENSTNIP00000013297
ENSMUSP00000054545	ENSTNIP00000012416
ENSMUSP00000019920	ENSTNIP00000005978
ENSMUSP00000035649	ENSTNIP00000009466
ENSMUSP00000025208	ENSTNIP00000012902
ENSMUSP00000048350	ENSTNIP00000014678
ENSMUSP00000053431	ENSTNIP00000012223
ENSMUSP00000029850	ENSTNIP00000005888
ENSMUSP00000090567	ENSTNIP00000010928
ENSMUSP00000090567	ENSTNIP00000021358
ENSMUSP00000047888	ENSTNIP00000017140
ENSMUSP00000081664	ENSTNIP00000014563
ENSMUSP00000081664	ENSTNIP00000008143
ENSMUSP00000021066	ENSTNIP00000014905
ENSMUSP00000138618	ENSTNIP00000010929
ENSMUSP00000082220	ENSTNIP00000008080
ENSMUSP00000123078	ENSTNIP00000020628
ENSMUSP00000123078	ENSTNIP00000013668
ENSMUSP00000101700	ENSTNIP00000012089
ENSMUSP00000040416	ENSTNIP00000015859
ENSMUSP00000029575	ENSTNIP00000018329
ENSMUSP00000028623	ENSTNIP00000012257
ENSMUSP00000030643	ENSTNIP00000020893
ENSMUSP00000076505	ENSTNIP00000022303
ENSMUSP00000022550	ENSTNIP00000015197
ENSMUSP00000019226	ENSTNIP00000019168
ENSMUSP00000108302	ENSTNIP00000011646
ENSMUSP00000084062	ENSTNIP00000017340
ENSMUSP00000084062	ENSTNIP00000018295
ENSMUSP00000097909	ENSTNIP00000014676
ENSMUSP00000065205	ENSTNIP00000012347
ENSMUSP00000027896	ENSTNIP00000002910
ENSMUSP00000029307	ENSTNIP00000022222
ENSMUSP00000029307	ENSTNIP00000012854
ENSMUSP00000034883	ENSTNIP00000011254
ENSMUSP00000054226	ENSTNIP00000003138
ENSMUSP00000107035	ENSTNIP00000020783
ENSMUSP00000094076	ENSTNIP00000002365
ENSMUSP00000106460	ENSTNIP00000007116
ENSMUSP00000031868	ENSTNIP00000007873
ENSMUSP00000031713	ENSTNIP00000003073
ENSMUSP00000029208	ENSTNIP00000015440
ENSMUSP00000021161	ENSTNIP00000002945
ENSMUSP00000021161	ENSTNIP00000010493
ENSMUSP00000022040	ENSTNIP00000000060
ENSMUSP00000129216	ENSTNIP00000011180
ENSMUSP00000110348	ENSTNIP00000012573
ENSMUSP00000095533	ENSTNIP00000018552
ENSMUSP00000068716	ENSTNIP00000001236
ENSMUSP00000091964	ENSTNIP00000013368
ENSMUSP00000128308	ENSTNIP00000019695
ENSMUSP00000003659	ENSTNIP00000012955
ENSMUSP00000022213	ENSTNIP00000017286
ENSMUSP00000060441	ENSTNIP00000001903
ENSMUSP00000057488	ENSTNIP00000005786
ENSMUSP00000059654	ENSTNIP00000018716
ENSMUSP00000040229	ENSTNIP00000008800
ENSMUSP00000031607	ENSTNIP00000007586
ENSMUSP00000044627	ENSTNIP00000018154
ENSMUSP00000090528	ENSTNIP00000013171
ENSMUSP00000129378	ENSTNIP00000012491
ENSMUSP00000088089	ENSTNIP00000019154
ENSMUSP00000076751	ENSTNIP00000009836
ENSMUSP00000076751	ENSTNIP00000006621
ENSMUSP00000124179	ENSTNIP00000013169
ENSMUSP00000130758	ENSTNIP00000020394
ENSMUSP00000084578	ENSTNIP00000005096
ENSMUSP00000084578	ENSTNIP00000021793
ENSMUSP00000065679	ENSTNIP00000021927
ENSMUSP00000061402	ENSTNIP00000000313
ENSMUSP00000049054	ENSTNIP00000011303
ENSMUSP00000049054	ENSTNIP00000002396
ENSMUSP00000101060	ENSTNIP00000014388
ENSMUSP00000101060	ENSTNIP00000008007
ENSMUSP00000043522	ENSTNIP00000010066
ENSMUSP00000043522	ENSTNIP00000018178
ENSMUSP00000060591	ENSTNIP00000001223
ENSMUSP00000103897	ENSTNIP00000011712
ENSMUSP00000136611	ENSTNIP00000018212
ENSMUSP00000125580	ENSTNIP00000010877
ENSMUSP00000125580	ENSTNIP00000008480
ENSMUSP00000049285	ENSTNIP00000020441
ENSMUSP00000034698	ENSTNIP00000008942
ENSMUSP00000034698	ENSTNIP00000017111
ENSMUSP00000002837	ENSTNIP00000008951
ENSMUSP00000132514	ENSTNIP00000005265
ENSMUSP00000043210	ENSTNIP00000018050
ENSMUSP00000100991	ENSTNIP00000005574
ENSMUSP00000006027	ENSTNIP00000022651
ENSMUSP00000036065	ENSTNIP00000013428
ENSMUSP00000112662	ENSTNIP00000004379
ENSMUSP00000020023	ENSTNIP00000006105
ENSMUSP00000036726	ENSTNIP00000007744
ENSMUSP00000041599	ENSTNIP00000008380
ENSMUSP00000036110	ENSTNIP00000016861
ENSMUSP00000099509	ENSTNIP00000006950
ENSMUSP00000000939	ENSTNIP00000018912
ENSMUSP00000000939	ENSTNIP00000000581
ENSMUSP00000091769	ENSTNIP00000009478
ENSMUSP00000028252	ENSTNIP00000019602
ENSMUSP00000091011	ENSTNIP00000022315
ENSMUSP00000091011	ENSTNIP00000012118
ENSMUSP00000019456	ENSTNIP00000014813
ENSMUSP00000034969	ENSTNIP00000011266
ENSMUSP00000034969	ENSTNIP00000004367
ENSMUSP00000077899	ENSTNIP00000004852
ENSMUSP00000031096	ENSTNIP00000017224
ENSMUSP00000073190	ENSTNIP00000001031
ENSMUSP00000027053	ENSTNIP00000011008
ENSMUSP00000122552	ENSTNIP00000015169
ENSMUSP00000026027	ENSTNIP00000015050
ENSMUSP00000017821	ENSTNIP00000007650
ENSMUSP00000031309	ENSTNIP00000018688
ENSMUSP00000028368	ENSTNIP00000012343
ENSMUSP00000137309	ENSTNIP00000015798
ENSMUSP00000095103	ENSTNIP00000011001
ENSMUSP00000045150	ENSTNIP00000003743
ENSMUSP00000023835	ENSTNIP00000020983
ENSMUSP00000131010	ENSTNIP00000020662
ENSMUSP00000131010	ENSTNIP00000014553
ENSMUSP00000103366	ENSTNIP00000010902
ENSMUSP00000038203	ENSTNIP00000013389
ENSMUSP00000038203	ENSTNIP00000011277
ENSMUSP00000031977	ENSTNIP00000011641
ENSMUSP00000065770	ENSTNIP00000011159
ENSMUSP00000113913	ENSTNIP00000018578
ENSMUSP00000118911	ENSTNIP00000022041
ENSMUSP00000114175	ENSTNIP00000016879
ENSMUSP00000067541	ENSTNIP00000010691
ENSMUSP00000031663	ENSTNIP00000010690
ENSMUSP00000106317	ENSTNIP00000001130
ENSMUSP00000124417	ENSTNIP00000004602
ENSMUSP00000064246	ENSTNIP00000005961
ENSMUSP00000064246	ENSTNIP00000012480
ENSMUSP00000126281	ENSTNIP00000008075
ENSMUSP00000126281	ENSTNIP00000011492
ENSMUSP00000126243	ENSTNIP00000009833
ENSMUSP00000126243	ENSTNIP00000008391
ENSMUSP00000105250	ENSTNIP00000007696
ENSMUSP00000001280	ENSTNIP00000007904
ENSMUSP00000096258	ENSTNIP00000005231
ENSMUSP00000075011	ENSTNIP00000020838
ENSMUSP00000025197	ENSTNIP00000004071
ENSMUSP00000025197	ENSTNIP00000014797
ENSMUSP00000128401	ENSTNIP00000004847
ENSMUSP00000031354	ENSTNIP00000022051
ENSMUSP00000110729	ENSTNIP00000011331
ENSMUSP00000029905	ENSTNIP00000021309
ENSMUSP00000018113	ENSTNIP00000017657
ENSMUSP00000129831	ENSTNIP00000006568
ENSMUSP00000038833	ENSTNIP00000010646
ENSMUSP00000019386	ENSTNIP00000011422
ENSMUSP00000034792	ENSTNIP00000010597
ENSMUSP00000007249	ENSTNIP00000006474
ENSMUSP00000034697	ENSTNIP00000001510
ENSMUSP00000087394	ENSTNIP00000002866
ENSMUSP00000087394	ENSTNIP00000000411
ENSMUSP00000114404	ENSTNIP00000018118
ENSMUSP00000114404	ENSTNIP00000003737
ENSMUSP00000075992	ENSTNIP00000006780
ENSMUSP00000099430	ENSTNIP00000017158
ENSMUSP00000044457	ENSTNIP00000007680
ENSMUSP00000036245	ENSTNIP00000017975
ENSMUSP00000030289	ENSTNIP00000021262
ENSMUSP00000039943	ENSTNIP00000020866
ENSMUSP00000070554	ENSTNIP00000020812
ENSMUSP00000000642	ENSTNIP00000019885
ENSMUSP00000020277	ENSTNIP00000016795
ENSMUSP00000051215	ENSTNIP00000010428
ENSMUSP00000099984	ENSTNIP00000019018
ENSMUSP00000017851	ENSTNIP00000006405
ENSMUSP00000020027	ENSTNIP00000022845
ENSMUSP00000051261	ENSTNIP00000021960
ENSMUSP00000047547	ENSTNIP00000018476
ENSMUSP00000028679	ENSTNIP00000022437
ENSMUSP00000028679	ENSTNIP00000013136
ENSMUSP00000098594	ENSTNIP00000011522
ENSMUSP00000099716	ENSTNIP00000005917
ENSMUSP00000099716	ENSTNIP00000012692
ENSMUSP00000055308	ENSTNIP00000022223
ENSMUSP00000055308	ENSTNIP00000014710
ENSMUSP00000059420	ENSTNIP00000001157
ENSMUSP00000100025	ENSTNIP00000021828
ENSMUSP00000099572	ENSTNIP00000019290
ENSMUSP00000099572	ENSTNIP00000019257
ENSMUSP00000057725	ENSTNIP00000016106
ENSMUSP00000057725	ENSTNIP00000015319
ENSMUSP00000056313	ENSTNIP00000014520
ENSMUSP00000053644	ENSTNIP00000004094
ENSMUSP00000061278	ENSTNIP00000010470
ENSMUSP00000029355	ENSTNIP00000010528
ENSMUSP00000029355	ENSTNIP00000018325
ENSMUSP00000041395	ENSTNIP00000013983
ENSMUSP00000006851	ENSTNIP00000021073
ENSMUSP00000006851	ENSTNIP00000017705
ENSMUSP00000101225	ENSTNIP00000013822
ENSMUSP00000045527	ENSTNIP00000011693
ENSMUSP00000021090	ENSTNIP00000006587
ENSMUSP00000070413	ENSTNIP00000011236
ENSMUSP00000126828	ENSTNIP00000009498
ENSMUSP00000027151	ENSTNIP00000001680
ENSMUSP00000027151	ENSTNIP00000011155
ENSMUSP00000085253	ENSTNIP00000017756
ENSMUSP00000062771	ENSTNIP00000008752
ENSMUSP00000114094	ENSTNIP00000013233
ENSMUSP00000139310	ENSTNIP00000012183
ENSMUSP00000096994	ENSTNIP00000019113
ENSMUSP00000047126	ENSTNIP00000007834
ENSMUSP00000070726	ENSTNIP00000013674
ENSMUSP00000025695	ENSTNIP00000016835
ENSMUSP00000002839	ENSTNIP00000016368
ENSMUSP00000124370	ENSTNIP00000002824
ENSMUSP00000039632	ENSTNIP00000011151
ENSMUSP00000020411	ENSTNIP00000013376
ENSMUSP00000109915	ENSTNIP00000000423
ENSMUSP00000033805	ENSTNIP00000002777
ENSMUSP00000122395	ENSTNIP00000009476
ENSMUSP00000016471	ENSTNIP00000018844
ENSMUSP00000047353	ENSTNIP00000014728
ENSMUSP00000047353	ENSTNIP00000007486
ENSMUSP00000034983	ENSTNIP00000010661
ENSMUSP00000034983	ENSTNIP00000000098
ENSMUSP00000027863	ENSTNIP00000016779
ENSMUSP00000027863	ENSTNIP00000017498
ENSMUSP00000138773	ENSTNIP00000018352
ENSMUSP00000127784	ENSTNIP00000012220
ENSMUSP00000127784	ENSTNIP00000015072
ENSMUSP00000074198	ENSTNIP00000021437
ENSMUSP00000024179	ENSTNIP00000006205
ENSMUSP00000033444	ENSTNIP00000014178
ENSMUSP00000027498	ENSTNIP00000010668
ENSMUSP00000018353	ENSTNIP00000007894
ENSMUSP00000018476	ENSTNIP00000012004
ENSMUSP00000101517	ENSTNIP00000008339
ENSMUSP00000101517	ENSTNIP00000012537
ENSMUSP00000019708	ENSTNIP00000009503
ENSMUSP00000083281	ENSTNIP00000010572
ENSMUSP00000125268	ENSTNIP00000017321
ENSMUSP00000021971	ENSTNIP00000015935
ENSMUSP00000050329	ENSTNIP00000013902
ENSMUSP00000035222	ENSTNIP00000017695
ENSMUSP00000048124	ENSTNIP00000018480
ENSMUSP00000044836	ENSTNIP00000005346
ENSMUSP00000025077	ENSTNIP00000011559
ENSMUSP00000113429	ENSTNIP00000016789
ENSMUSP00000031229	ENSTNIP00000018413
ENSMUSP00000020643	ENSTNIP00000011852
ENSMUSP00000006750	ENSTNIP00000017986
ENSMUSP00000006750	ENSTNIP00000022115
ENSMUSP00000133474	ENSTNIP00000007120
ENSMUSP00000012161	ENSTNIP00000018674
ENSMUSP00000109271	ENSTNIP00000014694
ENSMUSP00000103362	ENSTNIP00000014081
ENSMUSP00000038181	ENSTNIP00000019882
ENSMUSP00000033070	ENSTNIP00000014236
ENSMUSP00000113390	ENSTNIP00000020719
ENSMUSP00000077019	ENSTNIP00000016667
ENSMUSP00000021273	ENSTNIP00000013704
ENSMUSP00000059389	ENSTNIP00000022713
ENSMUSP00000023487	ENSTNIP00000012925
ENSMUSP00000137387	ENSTNIP00000006360
ENSMUSP00000026416	ENSTNIP00000021416
ENSMUSP00000021930	ENSTNIP00000011784
ENSMUSP00000059419	ENSTNIP00000011511
ENSMUSP00000026011	ENSTNIP00000006978
ENSMUSP00000031367	ENSTNIP00000016400
ENSMUSP00000129239	ENSTNIP00000011179
ENSMUSP00000085728	ENSTNIP00000004831
ENSMUSP00000085728	ENSTNIP00000016989
ENSMUSP00000023616	ENSTNIP00000018778
ENSMUSP00000006578	ENSTNIP00000006446
ENSMUSP00000006578	ENSTNIP00000003653
ENSMUSP00000023334	ENSTNIP00000019336
ENSMUSP00000023334	ENSTNIP00000014761
ENSMUSP00000034510	ENSTNIP00000019391
ENSMUSP00000034510	ENSTNIP00000012876
ENSMUSP00000026254	ENSTNIP00000006894
ENSMUSP00000100006	ENSTNIP00000011884
ENSMUSP00000111381	ENSTNIP00000007289
ENSMUSP00000039728	ENSTNIP00000016351
ENSMUSP00000039728	ENSTNIP00000014803
ENSMUSP00000103817	ENSTNIP00000010643
ENSMUSP00000058968	ENSTNIP00000015818
ENSMUSP00000084427	ENSTNIP00000020815
ENSMUSP00000021097	ENSTNIP00000014542
ENSMUSP00000025279	ENSTNIP00000017880
ENSMUSP00000095953	ENSTNIP00000006749
ENSMUSP00000030443	ENSTNIP00000001875
ENSMUSP00000073664	ENSTNIP00000013408
ENSMUSP00000103608	ENSTNIP00000015062
ENSMUSP00000039810	ENSTNIP00000010992
ENSMUSP00000120421	ENSTNIP00000002713
ENSMUSP00000005651	ENSTNIP00000006669
ENSMUSP00000027775	ENSTNIP00000020843
ENSMUSP00000006669	ENSTNIP00000020062
ENSMUSP00000105348	ENSTNIP00000022474
ENSMUSP00000085695	ENSTNIP00000006067
ENSMUSP00000023344	ENSTNIP00000014513
ENSMUSP00000111327	ENSTNIP00000005424
ENSMUSP00000027505	ENSTNIP00000020777
ENSMUSP00000032480	ENSTNIP00000010867
ENSMUSP00000062593	ENSTNIP00000016923
ENSMUSP00000035902	ENSTNIP00000007240
ENSMUSP00000105822	ENSTNIP00000008450
ENSMUSP00000129922	ENSTNIP00000006442
ENSMUSP00000037699	ENSTNIP00000006604
ENSMUSP00000056481	ENSTNIP00000012315
ENSMUSP00000061229	ENSTNIP00000016892
ENSMUSP00000040176	ENSTNIP00000014602
ENSMUSP00000040176	ENSTNIP00000008968
ENSMUSP00000042701	ENSTNIP00000010201
ENSMUSP00000038056	ENSTNIP00000018612
ENSMUSP00000081941	ENSTNIP00000020093
ENSMUSP00000099723	ENSTNIP00000010191
ENSMUSP00000023958	ENSTNIP00000010847
ENSMUSP00000102352	ENSTNIP00000003156
ENSMUSP00000102352	ENSTNIP00000016743
ENSMUSP00000058020	ENSTNIP00000014315
ENSMUSP00000107381	ENSTNIP00000014400
ENSMUSP00000095320	ENSTNIP00000008244
ENSMUSP00000019063	ENSTNIP00000015983
ENSMUSP00000029377	ENSTNIP00000005903
ENSMUSP00000053384	ENSTNIP00000012827
ENSMUSP00000053384	ENSTNIP00000019366
ENSMUSP00000107447	ENSTNIP00000012114
ENSMUSP00000129861	ENSTNIP00000018732
ENSMUSP00000072074	ENSTNIP00000011940
ENSMUSP00000032151	ENSTNIP00000015535
ENSMUSP00000032151	ENSTNIP00000010163
ENSMUSP00000037042	ENSTNIP00000013742
ENSMUSP00000069616	ENSTNIP00000002484
ENSMUSP00000001484	ENSTNIP00000013001
ENSMUSP00000046787	ENSTNIP00000019596
ENSMUSP00000014673	ENSTNIP00000022308
ENSMUSP00000023750	ENSTNIP00000018105
ENSMUSP00000023750	ENSTNIP00000017590
ENSMUSP00000023225	ENSTNIP00000002204
ENSMUSP00000003643	ENSTNIP00000009544
ENSMUSP00000003643	ENSTNIP00000022170
ENSMUSP00000106851	ENSTNIP00000005626
ENSMUSP00000109931	ENSTNIP00000022218
ENSMUSP00000109931	ENSTNIP00000012858
ENSMUSP00000066880	ENSTNIP00000007519
ENSMUSP00000029684	ENSTNIP00000020693
ENSMUSP00000035898	ENSTNIP00000016710
ENSMUSP00000035898	ENSTNIP00000021717
ENSMUSP00000078808	ENSTNIP00000016161
ENSMUSP00000044660	ENSTNIP00000010388
ENSMUSP00000044660	ENSTNIP00000000465
ENSMUSP00000045441	ENSTNIP00000012497
ENSMUSP00000037107	ENSTNIP00000003113
ENSMUSP00000004381	ENSTNIP00000010852
ENSMUSP00000137298	ENSTNIP00000013070
ENSMUSP00000131277	ENSTNIP00000022519
ENSMUSP00000093469	ENSTNIP00000018756
ENSMUSP00000101999	ENSTNIP00000014550
ENSMUSP00000039416	ENSTNIP00000021295
ENSMUSP00000053766	ENSTNIP00000008975
ENSMUSP00000099806	ENSTNIP00000001988
ENSMUSP00000072438	ENSTNIP00000003546
ENSMUSP00000090470	ENSTNIP00000014788
ENSMUSP00000089958	ENSTNIP00000013100
ENSMUSP00000033430	ENSTNIP00000013020
ENSMUSP00000123514	ENSTNIP00000018093
ENSMUSP00000064808	ENSTNIP00000001791
ENSMUSP00000086710	ENSTNIP00000014063
ENSMUSP00000113152	ENSTNIP00000015527
ENSMUSP00000031055	ENSTNIP00000013126
ENSMUSP00000031055	ENSTNIP00000002187
ENSMUSP00000061704	ENSTNIP00000018941
ENSMUSP00000052095	ENSTNIP00000010541
ENSMUSP00000024958	ENSTNIP00000017023
ENSMUSP00000024958	ENSTNIP00000007293
ENSMUSP00000076130	ENSTNIP00000018308
ENSMUSP00000056967	ENSTNIP00000002946
ENSMUSP00000034090	ENSTNIP00000006886
ENSMUSP00000056401	ENSTNIP00000010754
ENSMUSP00000056401	ENSTNIP00000015987
ENSMUSP00000038091	ENSTNIP00000022169
ENSMUSP00000082004	ENSTNIP00000015356
ENSMUSP00000112262	ENSTNIP00000009640
ENSMUSP00000136950	ENSTNIP00000003072
ENSMUSP00000018614	ENSTNIP00000012938
ENSMUSP00000018614	ENSTNIP00000005628
ENSMUSP00000035155	ENSTNIP00000018316
ENSMUSP00000103958	ENSTNIP00000019324
ENSMUSP00000036438	ENSTNIP00000016172
ENSMUSP00000099652	ENSTNIP00000012264
ENSMUSP00000099652	ENSTNIP00000003655
ENSMUSP00000082777	ENSTNIP00000005073
ENSMUSP00000124258	ENSTNIP00000004824
ENSMUSP00000093911	ENSTNIP00000018351
ENSMUSP00000062231	ENSTNIP00000003927
ENSMUSP00000029812	ENSTNIP00000005249
ENSMUSP00000107512	ENSTNIP00000016350
ENSMUSP00000092355	ENSTNIP00000010563
ENSMUSP00000099928	ENSTNIP00000020242
ENSMUSP00000021050	ENSTNIP00000005814
ENSMUSP00000028080	ENSTNIP00000023079
ENSMUSP00000073228	ENSTNIP00000022077
ENSMUSP00000133515	ENSTNIP00000005578
ENSMUSP00000025002	ENSTNIP00000017093
ENSMUSP00000021155	ENSTNIP00000002676
ENSMUSP00000099676	ENSTNIP00000022777
ENSMUSP00000042063	ENSTNIP00000017468
ENSMUSP00000078572	ENSTNIP00000018563
ENSMUSP00000080548	ENSTNIP00000016523
ENSMUSP00000076437	ENSTNIP00000001367
ENSMUSP00000112836	ENSTNIP00000013546
ENSMUSP00000112836	ENSTNIP00000018391
ENSMUSP00000100008	ENSTNIP00000019774
ENSMUSP00000028663	ENSTNIP00000006873
ENSMUSP00000072852	ENSTNIP00000010744
ENSMUSP00000072852	ENSTNIP00000015714
ENSMUSP00000031709	ENSTNIP00000013321
ENSMUSP00000022262	ENSTNIP00000017267
ENSMUSP00000055562	ENSTNIP00000008774
ENSMUSP00000127149	ENSTNIP00000019170
ENSMUSP00000050123	ENSTNIP00000018077
ENSMUSP00000034547	ENSTNIP00000005871
ENSMUSP00000110434	ENSTNIP00000016281
ENSMUSP00000084430	ENSTNIP00000014704
ENSMUSP00000068178	ENSTNIP00000012061
ENSMUSP00000045637	ENSTNIP00000006738
ENSMUSP00000048719	ENSTNIP00000011044
ENSMUSP00000048719	ENSTNIP00000007277
ENSMUSP00000095420	ENSTNIP00000002864
ENSMUSP00000095420	ENSTNIP00000022973
ENSMUSP00000023550	ENSTNIP00000001734
ENSMUSP00000086422	ENSTNIP00000000097
ENSMUSP00000026624	ENSTNIP00000006183
ENSMUSP00000110373	ENSTNIP00000019956
ENSMUSP00000025989	ENSTNIP00000006137
ENSMUSP00000021443	ENSTNIP00000007451
ENSMUSP00000021443	ENSTNIP00000020608
ENSMUSP00000071578	ENSTNIP00000019035
ENSMUSP00000120531	ENSTNIP00000017231
ENSMUSP00000039737	ENSTNIP00000018943
ENSMUSP00000039737	ENSTNIP00000011965
ENSMUSP00000099399	ENSTNIP00000006212
ENSMUSP00000099399	ENSTNIP00000022697
ENSMUSP00000015137	ENSTNIP00000005896
ENSMUSP00000050087	ENSTNIP00000022244
ENSMUSP00000050087	ENSTNIP00000017121
ENSMUSP00000032272	ENSTNIP00000021783
ENSMUSP00000108593	ENSTNIP00000016209
ENSMUSP00000019333	ENSTNIP00000019240
ENSMUSP00000046467	ENSTNIP00000001191
ENSMUSP00000114843	ENSTNIP00000006301
ENSMUSP00000002259	ENSTNIP00000002293
ENSMUSP00000030285	ENSTNIP00000018562
ENSMUSP00000028844	ENSTNIP00000013128
ENSMUSP00000031530	ENSTNIP00000011985
ENSMUSP00000040524	ENSTNIP00000010943
ENSMUSP00000047402	ENSTNIP00000018089
ENSMUSP00000038373	ENSTNIP00000023115
ENSMUSP00000105245	ENSTNIP00000009023
ENSMUSP00000105255	ENSTNIP00000022027
ENSMUSP00000026662	ENSTNIP00000014215
ENSMUSP00000026662	ENSTNIP00000006162
ENSMUSP00000022952	ENSTNIP00000016291
ENSMUSP00000025642	ENSTNIP00000017232
ENSMUSP00000081572	ENSTNIP00000016234
ENSMUSP00000019911	ENSTNIP00000007837
ENSMUSP00000069578	ENSTNIP00000019618
ENSMUSP00000039760	ENSTNIP00000018416
ENSMUSP00000104725	ENSTNIP00000003078
ENSMUSP00000001079	ENSTNIP00000003192
ENSMUSP00000045955	ENSTNIP00000009158
ENSMUSP00000035823	ENSTNIP00000014266
ENSMUSP00000095702	ENSTNIP00000015002
ENSMUSP00000118474	ENSTNIP00000008315
ENSMUSP00000026750	ENSTNIP00000000406
ENSMUSP00000026750	ENSTNIP00000014734
ENSMUSP00000030645	ENSTNIP00000020405
ENSMUSP00000030627	ENSTNIP00000020034
ENSMUSP00000130767	ENSTNIP00000015962
ENSMUSP00000024721	ENSTNIP00000006804
ENSMUSP00000078547	ENSTNIP00000002033
ENSMUSP00000034817	ENSTNIP00000012429
ENSMUSP00000069127	ENSTNIP00000001312
ENSMUSP00000125932	ENSTNIP00000012548
ENSMUSP00000029674	ENSTNIP00000008652
ENSMUSP00000076115	ENSTNIP00000019776
ENSMUSP00000076115	ENSTNIP00000006415
ENSMUSP00000029673	ENSTNIP00000021497
ENSMUSP00000029673	ENSTNIP00000020704
ENSMUSP00000029566	ENSTNIP00000021496
ENSMUSP00000029566	ENSTNIP00000020703
ENSMUSP00000044128	ENSTNIP00000016874
ENSMUSP00000051479	ENSTNIP00000021367
ENSMUSP00000060749	ENSTNIP00000014454
ENSMUSP00000136054	ENSTNIP00000000985
ENSMUSP00000110435	ENSTNIP00000009802
ENSMUSP00000088098	ENSTNIP00000006874
ENSMUSP00000036749	ENSTNIP00000020036
ENSMUSP00000036749	ENSTNIP00000012134
ENSMUSP00000078245	ENSTNIP00000017355
ENSMUSP00000031002	ENSTNIP00000015974
ENSMUSP00000095949	ENSTNIP00000015129
ENSMUSP00000021617	ENSTNIP00000007468
ENSMUSP00000087810	ENSTNIP00000020643
ENSMUSP00000087810	ENSTNIP00000002256
ENSMUSP00000017552	ENSTNIP00000017480
ENSMUSP00000077438	ENSTNIP00000018770
ENSMUSP00000077438	ENSTNIP00000017481
ENSMUSP00000110371	ENSTNIP00000020246
ENSMUSP00000125857	ENSTNIP00000020828
ENSMUSP00000005233	ENSTNIP00000020593
ENSMUSP00000098056	ENSTNIP00000015855
ENSMUSP00000034093	ENSTNIP00000013468
ENSMUSP00000037079	ENSTNIP00000016745
ENSMUSP00000106770	ENSTNIP00000019131
ENSMUSP00000045454	ENSTNIP00000008792
ENSMUSP00000045454	ENSTNIP00000017724
ENSMUSP00000109203	ENSTNIP00000011805
ENSMUSP00000035437	ENSTNIP00000009562
ENSMUSP00000135500	ENSTNIP00000018930
ENSMUSP00000006825	ENSTNIP00000021636
ENSMUSP00000101184	ENSTNIP00000002103
ENSMUSP00000105790	ENSTNIP00000009468
ENSMUSP00000105790	ENSTNIP00000009311
ENSMUSP00000042155	ENSTNIP00000010742
ENSMUSP00000042155	ENSTNIP00000015722
ENSMUSP00000007444	ENSTNIP00000017984
ENSMUSP00000027185	ENSTNIP00000013260
ENSMUSP00000034049	ENSTNIP00000021223
ENSMUSP00000029486	ENSTNIP00000006946
ENSMUSP00000029486	ENSTNIP00000018192
ENSMUSP00000075990	ENSTNIP00000021666
ENSMUSP00000069429	ENSTNIP00000015467
ENSMUSP00000029740	ENSTNIP00000022722
ENSMUSP00000029740	ENSTNIP00000002466
ENSMUSP00000023531	ENSTNIP00000015663
ENSMUSP00000034629	ENSTNIP00000014697
ENSMUSP00000005256	ENSTNIP00000009198
ENSMUSP00000005256	ENSTNIP00000012511
ENSMUSP00000044430	ENSTNIP00000011681
ENSMUSP00000066741	ENSTNIP00000022290
ENSMUSP00000066741	ENSTNIP00000019465
ENSMUSP00000105926	ENSTNIP00000001694
ENSMUSP00000129278	ENSTNIP00000020428
ENSMUSP00000025224	ENSTNIP00000012932
ENSMUSP00000028787	ENSTNIP00000013466
ENSMUSP00000028787	ENSTNIP00000018817
ENSMUSP00000093908	ENSTNIP00000013733
ENSMUSP00000129522	ENSTNIP00000008162
ENSMUSP00000118179	ENSTNIP00000007241
ENSMUSP00000120830	ENSTNIP00000019757
ENSMUSP00000120830	ENSTNIP00000007393
ENSMUSP00000087073	ENSTNIP00000020475
ENSMUSP00000006367	ENSTNIP00000014844
ENSMUSP00000006367	ENSTNIP00000020138
ENSMUSP00000059720	ENSTNIP00000012298
ENSMUSP00000030475	ENSTNIP00000009773
ENSMUSP00000028034	ENSTNIP00000020245
ENSMUSP00000079692	ENSTNIP00000009624
ENSMUSP00000079692	ENSTNIP00000015413
ENSMUSP00000129122	ENSTNIP00000002113
ENSMUSP00000121775	ENSTNIP00000004960
ENSMUSP00000121775	ENSTNIP00000021556
ENSMUSP00000138370	ENSTNIP00000010527
ENSMUSP00000138370	ENSTNIP00000018300
ENSMUSP00000055447	ENSTNIP00000013518
ENSMUSP00000024594	ENSTNIP00000019694
ENSMUSP00000068690	ENSTNIP00000020367
ENSMUSP00000041307	ENSTNIP00000016455
ENSMUSP00000056378	ENSTNIP00000002882
ENSMUSP00000019362	ENSTNIP00000013054
ENSMUSP00000034566	ENSTNIP00000012893
ENSMUSP00000034566	ENSTNIP00000002810
ENSMUSP00000090568	ENSTNIP00000007442
ENSMUSP00000053783	ENSTNIP00000004513
ENSMUSP00000038662	ENSTNIP00000013404
ENSMUSP00000002572	ENSTNIP00000004977
ENSMUSP00000002572	ENSTNIP00000017079
ENSMUSP00000021077	ENSTNIP00000005519
ENSMUSP00000102685	ENSTNIP00000016935
ENSMUSP00000088179	ENSTNIP00000009323
ENSMUSP00000114974	ENSTNIP00000013916
ENSMUSP00000018698	ENSTNIP00000013037
ENSMUSP00000114159	ENSTNIP00000009747
ENSMUSP00000026328	ENSTNIP00000012918
ENSMUSP00000076336	ENSTNIP00000020498
ENSMUSP00000102926	ENSTNIP00000005991
ENSMUSP00000038916	ENSTNIP00000020488
ENSMUSP00000098701	ENSTNIP00000009141
ENSMUSP00000100070	ENSTNIP00000008503
ENSMUSP00000104641	ENSTNIP00000021366
ENSMUSP00000028815	ENSTNIP00000019816
ENSMUSP00000026084	ENSTNIP00000005085
ENSMUSP00000046924	ENSTNIP00000008585
ENSMUSP00000052202	ENSTNIP00000022529
ENSMUSP00000048119	ENSTNIP00000010342
ENSMUSP00000132547	ENSTNIP00000018510
ENSMUSP00000132547	ENSTNIP00000016573
ENSMUSP00000029611	ENSTNIP00000021188
ENSMUSP00000084055	ENSTNIP00000019182
ENSMUSP00000136280	ENSTNIP00000013891
ENSMUSP00000136280	ENSTNIP00000020577
ENSMUSP00000054385	ENSTNIP00000017358
ENSMUSP00000120125	ENSTNIP00000019903
ENSMUSP00000120125	ENSTNIP00000012953
ENSMUSP00000039648	ENSTNIP00000013820
ENSMUSP00000104273	ENSTNIP00000013042
ENSMUSP00000112685	ENSTNIP00000019726
ENSMUSP00000059896	ENSTNIP00000006293
ENSMUSP00000110684	ENSTNIP00000009038
ENSMUSP00000020106	ENSTNIP00000010287
ENSMUSP00000035512	ENSTNIP00000005145
ENSMUSP00000106163	ENSTNIP00000019762
ENSMUSP00000025377	ENSTNIP00000020202
ENSMUSP00000020316	ENSTNIP00000005945
ENSMUSP00000033939	ENSTNIP00000019003
ENSMUSP00000026217	ENSTNIP00000014802
ENSMUSP00000026217	ENSTNIP00000019642
ENSMUSP00000025946	ENSTNIP00000007321
ENSMUSP00000076886	ENSTNIP00000014173
ENSMUSP00000073105	ENSTNIP00000021864
ENSMUSP00000035326	ENSTNIP00000011489
ENSMUSP00000033010	ENSTNIP00000021769
ENSMUSP00000128703	ENSTNIP00000012958
ENSMUSP00000128703	ENSTNIP00000002326
ENSMUSP00000128464	ENSTNIP00000023114
ENSMUSP00000041767	ENSTNIP00000005022
ENSMUSP00000020158	ENSTNIP00000019413
ENSMUSP00000018005	ENSTNIP00000010146
ENSMUSP00000109253	ENSTNIP00000019575
ENSMUSP00000030136	ENSTNIP00000013592
ENSMUSP00000018755	ENSTNIP00000017273
ENSMUSP00000023884	ENSTNIP00000017014
ENSMUSP00000065544	ENSTNIP00000007987
ENSMUSP00000065544	ENSTNIP00000012033
ENSMUSP00000035112	ENSTNIP00000015710
ENSMUSP00000029770	ENSTNIP00000007961
ENSMUSP00000021666	ENSTNIP00000019459
ENSMUSP00000027251	ENSTNIP00000016875
ENSMUSP00000024749	ENSTNIP00000011468
ENSMUSP00000022172	ENSTNIP00000018490
ENSMUSP00000024786	ENSTNIP00000010085
ENSMUSP00000076864	ENSTNIP00000004192
ENSMUSP00000076864	ENSTNIP00000010128
ENSMUSP00000044938	ENSTNIP00000015533
ENSMUSP00000044938	ENSTNIP00000010165
ENSMUSP00000031533	ENSTNIP00000021692
ENSMUSP00000064758	ENSTNIP00000004417
ENSMUSP00000021466	ENSTNIP00000022536
ENSMUSP00000025668	ENSTNIP00000019933
ENSMUSP00000029752	ENSTNIP00000010884
ENSMUSP00000030221	ENSTNIP00000001485
ENSMUSP00000044955	ENSTNIP00000011257
ENSMUSP00000044955	ENSTNIP00000001474
ENSMUSP00000099851	ENSTNIP00000021261
ENSMUSP00000099851	ENSTNIP00000010671
ENSMUSP00000042177	ENSTNIP00000018712
ENSMUSP00000040126	ENSTNIP00000013098
ENSMUSP00000080111	ENSTNIP00000021379
ENSMUSP00000113053	ENSTNIP00000019175
ENSMUSP00000053408	ENSTNIP00000015016
ENSMUSP00000020378	ENSTNIP00000005434
ENSMUSP00000102014	ENSTNIP00000013987
ENSMUSP00000102014	ENSTNIP00000007370
ENSMUSP00000130604	ENSTNIP00000022098
ENSMUSP00000038361	ENSTNIP00000012415
ENSMUSP00000038361	ENSTNIP00000013298
ENSMUSP00000057282	ENSTNIP00000009668
ENSMUSP00000019997	ENSTNIP00000010290
ENSMUSP00000032705	ENSTNIP00000014852
ENSMUSP00000107492	ENSTNIP00000020098
ENSMUSP00000008907	ENSTNIP00000018733
ENSMUSP00000023356	ENSTNIP00000011344
ENSMUSP00000006762	ENSTNIP00000007072
ENSMUSP00000044624	ENSTNIP00000003669
ENSMUSP00000044624	ENSTNIP00000000324
ENSMUSP00000045676	ENSTNIP00000021726
ENSMUSP00000097100	ENSTNIP00000016171
ENSMUSP00000026150	ENSTNIP00000000502
ENSMUSP00000026150	ENSTNIP00000019611
ENSMUSP00000019939	ENSTNIP00000015248
ENSMUSP00000021246	ENSTNIP00000012993
ENSMUSP00000066244	ENSTNIP00000009871
ENSMUSP00000090335	ENSTNIP00000019421
ENSMUSP00000088271	ENSTNIP00000008246
ENSMUSP00000020461	ENSTNIP00000006590
ENSMUSP00000052863	ENSTNIP00000009991
ENSMUSP00000038110	ENSTNIP00000000477
ENSMUSP00000108841	ENSTNIP00000000008
ENSMUSP00000023289	ENSTNIP00000021107
ENSMUSP00000071933	ENSTNIP00000005539
ENSMUSP00000032413	ENSTNIP00000005300
ENSMUSP00000114272	ENSTNIP00000010180
ENSMUSP00000094916	ENSTNIP00000010087
ENSMUSP00000108948	ENSTNIP00000010164
ENSMUSP00000111405	ENSTNIP00000007498
ENSMUSP00000081714	ENSTNIP00000012253
ENSMUSP00000081714	ENSTNIP00000007569
ENSMUSP00000056147	ENSTNIP00000007138
ENSMUSP00000101914	ENSTNIP00000012545
ENSMUSP00000064128	ENSTNIP00000005125
ENSMUSP00000062016	ENSTNIP00000003286
ENSMUSP00000034802	ENSTNIP00000009672
ENSMUSP00000034802	ENSTNIP00000013865
ENSMUSP00000020767	ENSTNIP00000016561
ENSMUSP00000062078	ENSTNIP00000020210
ENSMUSP00000033938	ENSTNIP00000019005
ENSMUSP00000000811	ENSTNIP00000004796
ENSMUSP00000133065	ENSTNIP00000008299
ENSMUSP00000116130	ENSTNIP00000016932
ENSMUSP00000056099	ENSTNIP00000013734
ENSMUSP00000040505	ENSTNIP00000019497
ENSMUSP00000060424	ENSTNIP00000019067
ENSMUSP00000025944	ENSTNIP00000003771
ENSMUSP00000129772	ENSTNIP00000007420
ENSMUSP00000125840	ENSTNIP00000015815
ENSMUSP00000125840	ENSTNIP00000000528
ENSMUSP00000026577	ENSTNIP00000019165
ENSMUSP00000052776	ENSTNIP00000005941
ENSMUSP00000042004	ENSTNIP00000006520
ENSMUSP00000042004	ENSTNIP00000017665
ENSMUSP00000025850	ENSTNIP00000019935
ENSMUSP00000031017	ENSTNIP00000000578
ENSMUSP00000003640	ENSTNIP00000010552
ENSMUSP00000021674	ENSTNIP00000019454
ENSMUSP00000021674	ENSTNIP00000019453
ENSMUSP00000021674	ENSTNIP00000020545
ENSMUSP00000106906	ENSTNIP00000010480
ENSMUSP00000080325	ENSTNIP00000017173
ENSMUSP00000044276	ENSTNIP00000017269
ENSMUSP00000027247	ENSTNIP00000018766
ENSMUSP00000080219	ENSTNIP00000021729
ENSMUSP00000110414	ENSTNIP00000019962
ENSMUSP00000108090	ENSTNIP00000012916
ENSMUSP00000108090	ENSTNIP00000008041
ENSMUSP00000111963	ENSTNIP00000019409
ENSMUSP00000111963	ENSTNIP00000022496
ENSMUSP00000054338	ENSTNIP00000007232
ENSMUSP00000017974	ENSTNIP00000014664
ENSMUSP00000028259	ENSTNIP00000019599
ENSMUSP00000058348	ENSTNIP00000018984
ENSMUSP00000058348	ENSTNIP00000011924
ENSMUSP00000061517	ENSTNIP00000009635
ENSMUSP00000054141	ENSTNIP00000007230
ENSMUSP00000129418	ENSTNIP00000014928
ENSMUSP00000061643	ENSTNIP00000018491
ENSMUSP00000004294	ENSTNIP00000021577
ENSMUSP00000055599	ENSTNIP00000004479
ENSMUSP00000000834	ENSTNIP00000004100
ENSMUSP00000108260	ENSTNIP00000022254
ENSMUSP00000012921	ENSTNIP00000015761
ENSMUSP00000002172	ENSTNIP00000013252
ENSMUSP00000088263	ENSTNIP00000016943
ENSMUSP00000077466	ENSTNIP00000007603
ENSMUSP00000104342	ENSTNIP00000017467
ENSMUSP00000104342	ENSTNIP00000013331
ENSMUSP00000132519	ENSTNIP00000017823
ENSMUSP00000132519	ENSTNIP00000009958
ENSMUSP00000050275	ENSTNIP00000018938
ENSMUSP00000017090	ENSTNIP00000015806
ENSMUSP00000099324	ENSTNIP00000014799
ENSMUSP00000086835	ENSTNIP00000015915
ENSMUSP00000075655	ENSTNIP00000001931
ENSMUSP00000043562	ENSTNIP00000010252
ENSMUSP00000037109	ENSTNIP00000001518
ENSMUSP00000001080	ENSTNIP00000002692
ENSMUSP00000139117	ENSTNIP00000012781
ENSMUSP00000045478	ENSTNIP00000011509
ENSMUSP00000045478	ENSTNIP00000017443
ENSMUSP00000022782	ENSTNIP00000016841
ENSMUSP00000114026	ENSTNIP00000002690
ENSMUSP00000022916	ENSTNIP00000007278
ENSMUSP00000054134	ENSTNIP00000014324
ENSMUSP00000079395	ENSTNIP00000019158
ENSMUSP00000127109	ENSTNIP00000012054
ENSMUSP00000111269	ENSTNIP00000019878
ENSMUSP00000000828	ENSTNIP00000010174
ENSMUSP00000038369	ENSTNIP00000017673
ENSMUSP00000063264	ENSTNIP00000015653
ENSMUSP00000063264	ENSTNIP00000019108
ENSMUSP00000021940	ENSTNIP00000009077
ENSMUSP00000117200	ENSTNIP00000022042
ENSMUSP00000117200	ENSTNIP00000003410
ENSMUSP00000034308	ENSTNIP00000007112
ENSMUSP00000029824	ENSTNIP00000015294
ENSMUSP00000029824	ENSTNIP00000011353
ENSMUSP00000083242	ENSTNIP00000016587
ENSMUSP00000031377	ENSTNIP00000002999
ENSMUSP00000030279	ENSTNIP00000021264
ENSMUSP00000027502	ENSTNIP00000005842
ENSMUSP00000026562	ENSTNIP00000008387
ENSMUSP00000104939	ENSTNIP00000005555
ENSMUSP00000061737	ENSTNIP00000020258
ENSMUSP00000000394	ENSTNIP00000021558
ENSMUSP00000072896	ENSTNIP00000020041
ENSMUSP00000047529	ENSTNIP00000014352
ENSMUSP00000027730	ENSTNIP00000010082
ENSMUSP00000000445	ENSTNIP00000014351
ENSMUSP00000072330	ENSTNIP00000001960
ENSMUSP00000072330	ENSTNIP00000021976
ENSMUSP00000016143	ENSTNIP00000015690
ENSMUSP00000081263	ENSTNIP00000020111
ENSMUSP00000006311	ENSTNIP00000006001
ENSMUSP00000112715	ENSTNIP00000018485
ENSMUSP00000103690	ENSTNIP00000018901
ENSMUSP00000099331	ENSTNIP00000014280
ENSMUSP00000129157	ENSTNIP00000021813
ENSMUSP00000107806	ENSTNIP00000000214
ENSMUSP00000041241	ENSTNIP00000005364
ENSMUSP00000029194	ENSTNIP00000017957
ENSMUSP00000132338	ENSTNIP00000007359
ENSMUSP00000081232	ENSTNIP00000004739
ENSMUSP00000132011	ENSTNIP00000007692
ENSMUSP00000044371	ENSTNIP00000022345
ENSMUSP00000022813	ENSTNIP00000016846
ENSMUSP00000052283	ENSTNIP00000018845
ENSMUSP00000041232	ENSTNIP00000000274
ENSMUSP00000099755	ENSTNIP00000017535
ENSMUSP00000049430	ENSTNIP00000022048
ENSMUSP00000102229	ENSTNIP00000018560
ENSMUSP00000025294	ENSTNIP00000018282
ENSMUSP00000025294	ENSTNIP00000005846
ENSMUSP00000028257	ENSTNIP00000016264
ENSMUSP00000112638	ENSTNIP00000012087
ENSMUSP00000110724	ENSTNIP00000018866
ENSMUSP00000110724	ENSTNIP00000000215
ENSMUSP00000063412	ENSTNIP00000006684
ENSMUSP00000025805	ENSTNIP00000013718
ENSMUSP00000090287	ENSTNIP00000022293
ENSMUSP00000090287	ENSTNIP00000013869
ENSMUSP00000054747	ENSTNIP00000006962
ENSMUSP00000081954	ENSTNIP00000006858
ENSMUSP00000060771	ENSTNIP00000021950
ENSMUSP00000040152	ENSTNIP00000016946
ENSMUSP00000084663	ENSTNIP00000019894
ENSMUSP00000032462	ENSTNIP00000017848
ENSMUSP00000020234	ENSTNIP00000009712
ENSMUSP00000062047	ENSTNIP00000001443
ENSMUSP00000016452	ENSTNIP00000018835
ENSMUSP00000078459	ENSTNIP00000010921
ENSMUSP00000038139	ENSTNIP00000004991
ENSMUSP00000016125	ENSTNIP00000020223
ENSMUSP00000030033	ENSTNIP00000001055
ENSMUSP00000030033	ENSTNIP00000001772
ENSMUSP00000078682	ENSTNIP00000010202
ENSMUSP00000109779	ENSTNIP00000018142
ENSMUSP00000127709	ENSTNIP00000013945
ENSMUSP00000028595	ENSTNIP00000016812
ENSMUSP00000113216	ENSTNIP00000003231
ENSMUSP00000059291	ENSTNIP00000022260
ENSMUSP00000131281	ENSTNIP00000012510
ENSMUSP00000028583	ENSTNIP00000000194
ENSMUSP00000020057	ENSTNIP00000014350
ENSMUSP00000003971	ENSTNIP00000006652
ENSMUSP00000037129	ENSTNIP00000021254
ENSMUSP00000044098	ENSTNIP00000002341
ENSMUSP00000044098	ENSTNIP00000010876
ENSMUSP00000025476	ENSTNIP00000005087
ENSMUSP00000017534	ENSTNIP00000004199
ENSMUSP00000129491	ENSTNIP00000018522
ENSMUSP00000042785	ENSTNIP00000009153
ENSMUSP00000132659	ENSTNIP00000012929
ENSMUSP00000001184	ENSTNIP00000001879
ENSMUSP00000039071	ENSTNIP00000021208
ENSMUSP00000021941	ENSTNIP00000011843
ENSMUSP00000056227	ENSTNIP00000007322
ENSMUSP00000084507	ENSTNIP00000022096
ENSMUSP00000084507	ENSTNIP00000011503
ENSMUSP00000046705	ENSTNIP00000022036
ENSMUSP00000008878	ENSTNIP00000021136
ENSMUSP00000008878	ENSTNIP00000002031
ENSMUSP00000061760	ENSTNIP00000014832
ENSMUSP00000061760	ENSTNIP00000012676
ENSMUSP00000054823	ENSTNIP00000021222
ENSMUSP00000072510	ENSTNIP00000001853
ENSMUSP00000058468	ENSTNIP00000005516
ENSMUSP00000126854	ENSTNIP00000010228
ENSMUSP00000066287	ENSTNIP00000005944
ENSMUSP00000031093	ENSTNIP00000015972
ENSMUSP00000047656	ENSTNIP00000018524
ENSMUSP00000047656	ENSTNIP00000020327
ENSMUSP00000106160	ENSTNIP00000000405
ENSMUSP00000059658	ENSTNIP00000020707
ENSMUSP00000059658	ENSTNIP00000021502
ENSMUSP00000067241	ENSTNIP00000018087
ENSMUSP00000067241	ENSTNIP00000009580
ENSMUSP00000123509	ENSTNIP00000018086
ENSMUSP00000065877	ENSTNIP00000000204
ENSMUSP00000022871	ENSTNIP00000020894
ENSMUSP00000017153	ENSTNIP00000008668
ENSMUSP00000000305	ENSTNIP00000013872
ENSMUSP00000037971	ENSTNIP00000008870
ENSMUSP00000001092	ENSTNIP00000011690
ENSMUSP00000080521	ENSTNIP00000019831
ENSMUSP00000112498	ENSTNIP00000004556
ENSMUSP00000027897	ENSTNIP00000020841
ENSMUSP00000073911	ENSTNIP00000004558
ENSMUSP00000073911	ENSTNIP00000019786
ENSMUSP00000020938	ENSTNIP00000015836
ENSMUSP00000112534	ENSTNIP00000013782
ENSMUSP00000137523	ENSTNIP00000006883
ENSMUSP00000043167	ENSTNIP00000015618
ENSMUSP00000124518	ENSTNIP00000012862
ENSMUSP00000109175	ENSTNIP00000019491
ENSMUSP00000093183	ENSTNIP00000020562
ENSMUSP00000042313	ENSTNIP00000012904
ENSMUSP00000002081	ENSTNIP00000010133
ENSMUSP00000129513	ENSTNIP00000006657
ENSMUSP00000057849	ENSTNIP00000017333
ENSMUSP00000057849	ENSTNIP00000014019
ENSMUSP00000048969	ENSTNIP00000018206
ENSMUSP00000040168	ENSTNIP00000022157
ENSMUSP00000096769	ENSTNIP00000000689
ENSMUSP00000108961	ENSTNIP00000002950
ENSMUSP00000051709	ENSTNIP00000012777
ENSMUSP00000033920	ENSTNIP00000016011
ENSMUSP00000085264	ENSTNIP00000020953
ENSMUSP00000047980	ENSTNIP00000001927
ENSMUSP00000096415	ENSTNIP00000022566
ENSMUSP00000125274	ENSTNIP00000008967
ENSMUSP00000125274	ENSTNIP00000014603
ENSMUSP00000100009	ENSTNIP00000013915
ENSMUSP00000092900	ENSTNIP00000001404
ENSMUSP00000088227	ENSTNIP00000015315
ENSMUSP00000088227	ENSTNIP00000000023
ENSMUSP00000028469	ENSTNIP00000016112
ENSMUSP00000049683	ENSTNIP00000014375
ENSMUSP00000034015	ENSTNIP00000006931
ENSMUSP00000025127	ENSTNIP00000011348
ENSMUSP00000002625	ENSTNIP00000010320
ENSMUSP00000047393	ENSTNIP00000019086
ENSMUSP00000020768	ENSTNIP00000008899
ENSMUSP00000101614	ENSTNIP00000020105
ENSMUSP00000099342	ENSTNIP00000008562
ENSMUSP00000118588	ENSTNIP00000002214
ENSMUSP00000096129	ENSTNIP00000005674
ENSMUSP00000087960	ENSTNIP00000008895
ENSMUSP00000087960	ENSTNIP00000019109
ENSMUSP00000109938	ENSTNIP00000003313
ENSMUSP00000113395	ENSTNIP00000020007
ENSMUSP00000113051	ENSTNIP00000021169
ENSMUSP00000027370	ENSTNIP00000013922
ENSMUSP00000105797	ENSTNIP00000022273
ENSMUSP00000105797	ENSTNIP00000004542
ENSMUSP00000094164	ENSTNIP00000002674
ENSMUSP00000079929	ENSTNIP00000002607
ENSMUSP00000039443	ENSTNIP00000016621
ENSMUSP00000107899	ENSTNIP00000001119
ENSMUSP00000102891	ENSTNIP00000005408
ENSMUSP00000102891	ENSTNIP00000003807
ENSMUSP00000026649	ENSTNIP00000012650
ENSMUSP00000007236	ENSTNIP00000008139
ENSMUSP00000007236	ENSTNIP00000005211
ENSMUSP00000000349	ENSTNIP00000007377
ENSMUSP00000015435	ENSTNIP00000015415
ENSMUSP00000062996	ENSTNIP00000008095
ENSMUSP00000031281	ENSTNIP00000000838
ENSMUSP00000031281	ENSTNIP00000016208
ENSMUSP00000023464	ENSTNIP00000008808
ENSMUSP00000033769	ENSTNIP00000007783
ENSMUSP00000074471	ENSTNIP00000019071
ENSMUSP00000037561	ENSTNIP00000017503
ENSMUSP00000101050	ENSTNIP00000000928
ENSMUSP00000058077	ENSTNIP00000020907
ENSMUSP00000003274	ENSTNIP00000004149
ENSMUSP00000100026	ENSTNIP00000004161
ENSMUSP00000029559	ENSTNIP00000004165
ENSMUSP00000107551	ENSTNIP00000012769
ENSMUSP00000076856	ENSTNIP00000018489
ENSMUSP00000076856	ENSTNIP00000016481
ENSMUSP00000017961	ENSTNIP00000002597
ENSMUSP00000039072	ENSTNIP00000006031
ENSMUSP00000039072	ENSTNIP00000011005
ENSMUSP00000026357	ENSTNIP00000004185
ENSMUSP00000026357	ENSTNIP00000007688
ENSMUSP00000087713	ENSTNIP00000005414
ENSMUSP00000040647	ENSTNIP00000012529
ENSMUSP00000004770	ENSTNIP00000008359
ENSMUSP00000004770	ENSTNIP00000012844
ENSMUSP00000006151	ENSTNIP00000014259
ENSMUSP00000030036	ENSTNIP00000021916
ENSMUSP00000124673	ENSTNIP00000003337
ENSMUSP00000033652	ENSTNIP00000012370
ENSMUSP00000106981	ENSTNIP00000021982
ENSMUSP00000044168	ENSTNIP00000021476
ENSMUSP00000044168	ENSTNIP00000015546
ENSMUSP00000038430	ENSTNIP00000020928
ENSMUSP00000130116	ENSTNIP00000020438
ENSMUSP00000009713	ENSTNIP00000021760
ENSMUSP00000009713	ENSTNIP00000015898
ENSMUSP00000104335	ENSTNIP00000014479
ENSMUSP00000127816	ENSTNIP00000014448
ENSMUSP00000127816	ENSTNIP00000022023
ENSMUSP00000057916	ENSTNIP00000008910
ENSMUSP00000057989	ENSTNIP00000006887
ENSMUSP00000107863	ENSTNIP00000004913
ENSMUSP00000102538	ENSTNIP00000018073
ENSMUSP00000102538	ENSTNIP00000021453
ENSMUSP00000020223	ENSTNIP00000013939
ENSMUSP00000106747	ENSTNIP00000006115
ENSMUSP00000077532	ENSTNIP00000008378
ENSMUSP00000077532	ENSTNIP00000022050
ENSMUSP00000058941	ENSTNIP00000009414
ENSMUSP00000125700	ENSTNIP00000013217
ENSMUSP00000093962	ENSTNIP00000016833
ENSMUSP00000112019	ENSTNIP00000009740
ENSMUSP00000112708	ENSTNIP00000014360
ENSMUSP00000006341	ENSTNIP00000017343
ENSMUSP00000075429	ENSTNIP00000005625
ENSMUSP00000028332	ENSTNIP00000005889
ENSMUSP00000107848	ENSTNIP00000016965
ENSMUSP00000076160	ENSTNIP00000020763
ENSMUSP00000130177	ENSTNIP00000010636
ENSMUSP00000065384	ENSTNIP00000005047
ENSMUSP00000049404	ENSTNIP00000009869
ENSMUSP00000047157	ENSTNIP00000020374
ENSMUSP00000108046	ENSTNIP00000002415
ENSMUSP00000108046	ENSTNIP00000010840
ENSMUSP00000101686	ENSTNIP00000017825
ENSMUSP00000130560	ENSTNIP00000003278
ENSMUSP00000026209	ENSTNIP00000022074
ENSMUSP00000132922	ENSTNIP00000011839
ENSMUSP00000038532	ENSTNIP00000021601
ENSMUSP00000058521	ENSTNIP00000020074
ENSMUSP00000085416	ENSTNIP00000015572
ENSMUSP00000085416	ENSTNIP00000010107
ENSMUSP00000082971	ENSTNIP00000022339
ENSMUSP00000003369	ENSTNIP00000007225
ENSMUSP00000088217	ENSTNIP00000013810
ENSMUSP00000005829	ENSTNIP00000016737
ENSMUSP00000005829	ENSTNIP00000012234
ENSMUSP00000083747	ENSTNIP00000010182
ENSMUSP00000036690	ENSTNIP00000005252
ENSMUSP00000036690	ENSTNIP00000011187
ENSMUSP00000117030	ENSTNIP00000011579
ENSMUSP00000059801	ENSTNIP00000018165
ENSMUSP00000059801	ENSTNIP00000017600
ENSMUSP00000048904	ENSTNIP00000005550
ENSMUSP00000023559	ENSTNIP00000019569
ENSMUSP00000029610	ENSTNIP00000021189
ENSMUSP00000109366	ENSTNIP00000018719
ENSMUSP00000104837	ENSTNIP00000021025
ENSMUSP00000014614	ENSTNIP00000007071
ENSMUSP00000062782	ENSTNIP00000020980
ENSMUSP00000005889	ENSTNIP00000011096
ENSMUSP00000060721	ENSTNIP00000000663
ENSMUSP00000045110	ENSTNIP00000019408
ENSMUSP00000035642	ENSTNIP00000017256
ENSMUSP00000000449	ENSTNIP00000007547
ENSMUSP00000106315	ENSTNIP00000019986
ENSMUSP00000107775	ENSTNIP00000017572
ENSMUSP00000042515	ENSTNIP00000022869
ENSMUSP00000103434	ENSTNIP00000007253
ENSMUSP00000103434	ENSTNIP00000017227
ENSMUSP00000092769	ENSTNIP00000019099
ENSMUSP00000047926	ENSTNIP00000016910
ENSMUSP00000108928	ENSTNIP00000019977
ENSMUSP00000097097	ENSTNIP00000001711
ENSMUSP00000107370	ENSTNIP00000016319
ENSMUSP00000032069	ENSTNIP00000019887
ENSMUSP00000030784	ENSTNIP00000016537
ENSMUSP00000030784	ENSTNIP00000018286
ENSMUSP00000132499	ENSTNIP00000017618
ENSMUSP00000080342	ENSTNIP00000018721
ENSMUSP00000080342	ENSTNIP00000017552
ENSMUSP00000022507	ENSTNIP00000013264
ENSMUSP00000030623	ENSTNIP00000014274
ENSMUSP00000019638	ENSTNIP00000018803
ENSMUSP00000101833	ENSTNIP00000016072
ENSMUSP00000040005	ENSTNIP00000014620
ENSMUSP00000107210	ENSTNIP00000002925
ENSMUSP00000067779	ENSTNIP00000007645
ENSMUSP00000070583	ENSTNIP00000007308
ENSMUSP00000070583	ENSTNIP00000019399
ENSMUSP00000118610	ENSTNIP00000003244
ENSMUSP00000044693	ENSTNIP00000001590
ENSMUSP00000038801	ENSTNIP00000017888
ENSMUSP00000038801	ENSTNIP00000021246
ENSMUSP00000004683	ENSTNIP00000017129
ENSMUSP00000011152	ENSTNIP00000018623
ENSMUSP00000076961	ENSTNIP00000018582
ENSMUSP00000013851	ENSTNIP00000008914
ENSMUSP00000096356	ENSTNIP00000012392
ENSMUSP00000036962	ENSTNIP00000004282
ENSMUSP00000035027	ENSTNIP00000007177
ENSMUSP00000035027	ENSTNIP00000014020
ENSMUSP00000088297	ENSTNIP00000010883
ENSMUSP00000088297	ENSTNIP00000020691
ENSMUSP00000099412	ENSTNIP00000014960
ENSMUSP00000043618	ENSTNIP00000020091
ENSMUSP00000083806	ENSTNIP00000013269
ENSMUSP00000028593	ENSTNIP00000016810
ENSMUSP00000038947	ENSTNIP00000011425
ENSMUSP00000109659	ENSTNIP00000023023
ENSMUSP00000041920	ENSTNIP00000012976
ENSMUSP00000041920	ENSTNIP00000000505
ENSMUSP00000125993	ENSTNIP00000021730
ENSMUSP00000079548	ENSTNIP00000001120
ENSMUSP00000079548	ENSTNIP00000012065
ENSMUSP00000058264	ENSTNIP00000021958
ENSMUSP00000058264	ENSTNIP00000013634
ENSMUSP00000079900	ENSTNIP00000005677
ENSMUSP00000079900	ENSTNIP00000006988
ENSMUSP00000118322	ENSTNIP00000011341
ENSMUSP00000001125	ENSTNIP00000018977
ENSMUSP00000103912	ENSTNIP00000017399
ENSMUSP00000110526	ENSTNIP00000019926
ENSMUSP00000085763	ENSTNIP00000001951
ENSMUSP00000085763	ENSTNIP00000017557
ENSMUSP00000053616	ENSTNIP00000000677
ENSMUSP00000014698	ENSTNIP00000018933
ENSMUSP00000031311	ENSTNIP00000010294
ENSMUSP00000084577	ENSTNIP00000020369
ENSMUSP00000058344	ENSTNIP00000018566
ENSMUSP00000023806	ENSTNIP00000009864
ENSMUSP00000023214	ENSTNIP00000020687
ENSMUSP00000023214	ENSTNIP00000004752
ENSMUSP00000055254	ENSTNIP00000008218
ENSMUSP00000067027	ENSTNIP00000019703
ENSMUSP00000057635	ENSTNIP00000007655
ENSMUSP00000034466	ENSTNIP00000022358
ENSMUSP00000033979	ENSTNIP00000006665
ENSMUSP00000018311	ENSTNIP00000014671
ENSMUSP00000137093	ENSTNIP00000001128
ENSMUSP00000071704	ENSTNIP00000018244
ENSMUSP00000071704	ENSTNIP00000014077
ENSMUSP00000025338	ENSTNIP00000014599
ENSMUSP00000097919	ENSTNIP00000014806
ENSMUSP00000056642	ENSTNIP00000022608
ENSMUSP00000056642	ENSTNIP00000003799
ENSMUSP00000136912	ENSTNIP00000001978
ENSMUSP00000113964	ENSTNIP00000011494
ENSMUSP00000113964	ENSTNIP00000022607
ENSMUSP00000009667	ENSTNIP00000009425
ENSMUSP00000053120	ENSTNIP00000006362
ENSMUSP00000043108	ENSTNIP00000017410
ENSMUSP00000092019	ENSTNIP00000003643
ENSMUSP00000041539	ENSTNIP00000011335
ENSMUSP00000040331	ENSTNIP00000004387
ENSMUSP00000109653	ENSTNIP00000001669
ENSMUSP00000059783	ENSTNIP00000015959
ENSMUSP00000044936	ENSTNIP00000008770
ENSMUSP00000081285	ENSTNIP00000012138
ENSMUSP00000034989	ENSTNIP00000009664
ENSMUSP00000032856	ENSTNIP00000006695
ENSMUSP00000025439	ENSTNIP00000003167
ENSMUSP00000112595	ENSTNIP00000016076
ENSMUSP00000098097	ENSTNIP00000013752
ENSMUSP00000080791	ENSTNIP00000020661
ENSMUSP00000090293	ENSTNIP00000002423
ENSMUSP00000090293	ENSTNIP00000013867
ENSMUSP00000066556	ENSTNIP00000013857
ENSMUSP00000129205	ENSTNIP00000021194
ENSMUSP00000081043	ENSTNIP00000003318
ENSMUSP00000081043	ENSTNIP00000000718
ENSMUSP00000102976	ENSTNIP00000022452
ENSMUSP00000037233	ENSTNIP00000022391
ENSMUSP00000037233	ENSTNIP00000020436
ENSMUSP00000127068	ENSTNIP00000020425
ENSMUSP00000097515	ENSTNIP00000015244
ENSMUSP00000054840	ENSTNIP00000002073
ENSMUSP00000059503	ENSTNIP00000006837
ENSMUSP00000082694	ENSTNIP00000012855
ENSMUSP00000082694	ENSTNIP00000022221
ENSMUSP00000102559	ENSTNIP00000021273
ENSMUSP00000073789	ENSTNIP00000004296
ENSMUSP00000072121	ENSTNIP00000004741
ENSMUSP00000132190	ENSTNIP00000013423
ENSMUSP00000029269	ENSTNIP00000007250
ENSMUSP00000026891	ENSTNIP00000006211
ENSMUSP00000029316	ENSTNIP00000012819
ENSMUSP00000031622	ENSTNIP00000014907
ENSMUSP00000031622	ENSTNIP00000000028
ENSMUSP00000005860	ENSTNIP00000014447
ENSMUSP00000005860	ENSTNIP00000022022
ENSMUSP00000030551	ENSTNIP00000015162
ENSMUSP00000079693	ENSTNIP00000007035
ENSMUSP00000079693	ENSTNIP00000010923
ENSMUSP00000109291	ENSTNIP00000000667
ENSMUSP00000034150	ENSTNIP00000020865
ENSMUSP00000041951	ENSTNIP00000003647
ENSMUSP00000009234	ENSTNIP00000018937
ENSMUSP00000044262	ENSTNIP00000009285
ENSMUSP00000001415	ENSTNIP00000010418
ENSMUSP00000059039	ENSTNIP00000006616
ENSMUSP00000059039	ENSTNIP00000020339
ENSMUSP00000067002	ENSTNIP00000020603
ENSMUSP00000099950	ENSTNIP00000007131
ENSMUSP00000041907	ENSTNIP00000014709
ENSMUSP00000034472	ENSTNIP00000019275
ENSMUSP00000020022	ENSTNIP00000005979
ENSMUSP00000042187	ENSTNIP00000012850
ENSMUSP00000040045	ENSTNIP00000007505
ENSMUSP00000130636	ENSTNIP00000010820
ENSMUSP00000089051	ENSTNIP00000023038
ENSMUSP00000085499	ENSTNIP00000020343
ENSMUSP00000013559	ENSTNIP00000016993
ENSMUSP00000019503	ENSTNIP00000019942
ENSMUSP00000029196	ENSTNIP00000006403
ENSMUSP00000043962	ENSTNIP00000019417
ENSMUSP00000057962	ENSTNIP00000018388
ENSMUSP00000134222	ENSTNIP00000007118
ENSMUSP00000017576	ENSTNIP00000014217
ENSMUSP00000049970	ENSTNIP00000005118
ENSMUSP00000000058	ENSTNIP00000019145
ENSMUSP00000007799	ENSTNIP00000019146
ENSMUSP00000126177	ENSTNIP00000018469
ENSMUSP00000063108	ENSTNIP00000003780
ENSMUSP00000029761	ENSTNIP00000015330
ENSMUSP00000029761	ENSTNIP00000014263
ENSMUSP00000087955	ENSTNIP00000010263
ENSMUSP00000087955	ENSTNIP00000009161
ENSMUSP00000087950	ENSTNIP00000007379
ENSMUSP00000046003	ENSTNIP00000001203
ENSMUSP00000091151	ENSTNIP00000021293
ENSMUSP00000032936	ENSTNIP00000017004
ENSMUSP00000057106	ENSTNIP00000020129
ENSMUSP00000104506	ENSTNIP00000021038
ENSMUSP00000021243	ENSTNIP00000017988
ENSMUSP00000021870	ENSTNIP00000006366
ENSMUSP00000037834	ENSTNIP00000019488
ENSMUSP00000069685	ENSTNIP00000020306
ENSMUSP00000069685	ENSTNIP00000008510
ENSMUSP00000026284	ENSTNIP00000010947
ENSMUSP00000045156	ENSTNIP00000008051
ENSMUSP00000019135	ENSTNIP00000006331
ENSMUSP00000019135	ENSTNIP00000014899
ENSMUSP00000035992	ENSTNIP00000003764
ENSMUSP00000035992	ENSTNIP00000006763
ENSMUSP00000033160	ENSTNIP00000011077
ENSMUSP00000068258	ENSTNIP00000011113
ENSMUSP00000068258	ENSTNIP00000012574
ENSMUSP00000105140	ENSTNIP00000006643
ENSMUSP00000059864	ENSTNIP00000018526
ENSMUSP00000022099	ENSTNIP00000010021
ENSMUSP00000128223	ENSTNIP00000022690
ENSMUSP00000075587	ENSTNIP00000020784
ENSMUSP00000075587	ENSTNIP00000004636
ENSMUSP00000133159	ENSTNIP00000019079
ENSMUSP00000133159	ENSTNIP00000021681
ENSMUSP00000075376	ENSTNIP00000010157
ENSMUSP00000002080	ENSTNIP00000015475
ENSMUSP00000002080	ENSTNIP00000006079
ENSMUSP00000109190	ENSTNIP00000001672
ENSMUSP00000109190	ENSTNIP00000005451
ENSMUSP00000092283	ENSTNIP00000022388
ENSMUSP00000044543	ENSTNIP00000007037
ENSMUSP00000026134	ENSTNIP00000012654
ENSMUSP00000026134	ENSTNIP00000017059
ENSMUSP00000072894	ENSTNIP00000020516
ENSMUSP00000066403	ENSTNIP00000006808
ENSMUSP00000034239	ENSTNIP00000005102
ENSMUSP00000114968	ENSTNIP00000009918
ENSMUSP00000108075	ENSTNIP00000004621
ENSMUSP00000035328	ENSTNIP00000020971
ENSMUSP00000071619	ENSTNIP00000010098
ENSMUSP00000105000	ENSTNIP00000004253
ENSMUSP00000029170	ENSTNIP00000004043
ENSMUSP00000048877	ENSTNIP00000006847
ENSMUSP00000027777	ENSTNIP00000019481
ENSMUSP00000021550	ENSTNIP00000021847
ENSMUSP00000040853	ENSTNIP00000015394
ENSMUSP00000029574	ENSTNIP00000007381
ENSMUSP00000065146	ENSTNIP00000010404
ENSMUSP00000003061	ENSTNIP00000002698
ENSMUSP00000034650	ENSTNIP00000003224
ENSMUSP00000068374	ENSTNIP00000010303
ENSMUSP00000019405	ENSTNIP00000007375
ENSMUSP00000019405	ENSTNIP00000020325
ENSMUSP00000099599	ENSTNIP00000020014
ENSMUSP00000022727	ENSTNIP00000004382
ENSMUSP00000100206	ENSTNIP00000006639
ENSMUSP00000119872	ENSTNIP00000000681
ENSMUSP00000027800	ENSTNIP00000019395
ENSMUSP00000035031	ENSTNIP00000014021
ENSMUSP00000041110	ENSTNIP00000006221
ENSMUSP00000048229	ENSTNIP00000014630
ENSMUSP00000098893	ENSTNIP00000009558
ENSMUSP00000080280	ENSTNIP00000009134
ENSMUSP00000080280	ENSTNIP00000012377
ENSMUSP00000047564	ENSTNIP00000006110
ENSMUSP00000047564	ENSTNIP00000012897
ENSMUSP00000071231	ENSTNIP00000022532
ENSMUSP00000001279	ENSTNIP00000006690
ENSMUSP00000112539	ENSTNIP00000001379
ENSMUSP00000112539	ENSTNIP00000016902
ENSMUSP00000003152	ENSTNIP00000018374
ENSMUSP00000107297	ENSTNIP00000008005
ENSMUSP00000028758	ENSTNIP00000020462
ENSMUSP00000003850	ENSTNIP00000010547
ENSMUSP00000003850	ENSTNIP00000014764
ENSMUSP00000114852	ENSTNIP00000008446
ENSMUSP00000053553	ENSTNIP00000007807
ENSMUSP00000092761	ENSTNIP00000009663
ENSMUSP00000096214	ENSTNIP00000020872
ENSMUSP00000015456	ENSTNIP00000020323
ENSMUSP00000044034	ENSTNIP00000009771
ENSMUSP00000107804	ENSTNIP00000020051
ENSMUSP00000077138	ENSTNIP00000015967
ENSMUSP00000041671	ENSTNIP00000016274
ENSMUSP00000069444	ENSTNIP00000021320
ENSMUSP00000066040	ENSTNIP00000008389
ENSMUSP00000006544	ENSTNIP00000009013
ENSMUSP00000090617	ENSTNIP00000011407
ENSMUSP00000044418	ENSTNIP00000011408
ENSMUSP00000032994	ENSTNIP00000009266
ENSMUSP00000006235	ENSTNIP00000020845
ENSMUSP00000026156	ENSTNIP00000002820
ENSMUSP00000066256	ENSTNIP00000019632
ENSMUSP00000050592	ENSTNIP00000002584
ENSMUSP00000069488	ENSTNIP00000007693
ENSMUSP00000029766	ENSTNIP00000015291
ENSMUSP00000065254	ENSTNIP00000007382
ENSMUSP00000136503	ENSTNIP00000005421
ENSMUSP00000039313	ENSTNIP00000009105
ENSMUSP00000038166	ENSTNIP00000013239
ENSMUSP00000060225	ENSTNIP00000011293
ENSMUSP00000104864	ENSTNIP00000019030
ENSMUSP00000104864	ENSTNIP00000016205
ENSMUSP00000125749	ENSTNIP00000007742
ENSMUSP00000041052	ENSTNIP00000005833
ENSMUSP00000058954	ENSTNIP00000012312
ENSMUSP00000060844	ENSTNIP00000004989
ENSMUSP00000060844	ENSTNIP00000004464
ENSMUSP00000067085	ENSTNIP00000004014
ENSMUSP00000000910	ENSTNIP00000016190
ENSMUSP00000075526	ENSTNIP00000018478
ENSMUSP00000028511	ENSTNIP00000002291
ENSMUSP00000005406	ENSTNIP00000002645
ENSMUSP00000005406	ENSTNIP00000016917
ENSMUSP00000133222	ENSTNIP00000003722
ENSMUSP00000061493	ENSTNIP00000015112
ENSMUSP00000021514	ENSTNIP00000020486
ENSMUSP00000032560	ENSTNIP00000010569
ENSMUSP00000032560	ENSTNIP00000014763
ENSMUSP00000003035	ENSTNIP00000003645
ENSMUSP00000037136	ENSTNIP00000020468
ENSMUSP00000091532	ENSTNIP00000006096
ENSMUSP00000091532	ENSTNIP00000013682
ENSMUSP00000101940	ENSTNIP00000006703
ENSMUSP00000021052	ENSTNIP00000022108
ENSMUSP00000023759	ENSTNIP00000021429
ENSMUSP00000091301	ENSTNIP00000017803
ENSMUSP00000091301	ENSTNIP00000017726
ENSMUSP00000027688	ENSTNIP00000001246
ENSMUSP00000026902	ENSTNIP00000015619
ENSMUSP00000128840	ENSTNIP00000001783
ENSMUSP00000112930	ENSTNIP00000007031
ENSMUSP00000113115	ENSTNIP00000011484
ENSMUSP00000050995	ENSTNIP00000008833
ENSMUSP00000106013	ENSTNIP00000020940
ENSMUSP00000133356	ENSTNIP00000007526
ENSMUSP00000027186	ENSTNIP00000013259
ENSMUSP00000021410	ENSTNIP00000006531
ENSMUSP00000112266	ENSTNIP00000015993
ENSMUSP00000088176	ENSTNIP00000022632
ENSMUSP00000080881	ENSTNIP00000007624
ENSMUSP00000051092	ENSTNIP00000019265
ENSMUSP00000074066	ENSTNIP00000009667
ENSMUSP00000074066	ENSTNIP00000003016
ENSMUSP00000087608	ENSTNIP00000020927
ENSMUSP00000101412	ENSTNIP00000013837
ENSMUSP00000101412	ENSTNIP00000017694
ENSMUSP00000029730	ENSTNIP00000007566
ENSMUSP00000044361	ENSTNIP00000020867
ENSMUSP00000022709	ENSTNIP00000001514
ENSMUSP00000103742	ENSTNIP00000016045
ENSMUSP00000025295	ENSTNIP00000021372
ENSMUSP00000022242	ENSTNIP00000018651
ENSMUSP00000003754	ENSTNIP00000009799
ENSMUSP00000003754	ENSTNIP00000012169
ENSMUSP00000072276	ENSTNIP00000012751
ENSMUSP00000029450	ENSTNIP00000021450
ENSMUSP00000057815	ENSTNIP00000001958
ENSMUSP00000050820	ENSTNIP00000020238
ENSMUSP00000021552	ENSTNIP00000004746
ENSMUSP00000022057	ENSTNIP00000021578
ENSMUSP00000103983	ENSTNIP00000015673
ENSMUSP00000037808	ENSTNIP00000015460
ENSMUSP00000037808	ENSTNIP00000006584
ENSMUSP00000120414	ENSTNIP00000020401
ENSMUSP00000026548	ENSTNIP00000020215
ENSMUSP00000047616	ENSTNIP00000009579
ENSMUSP00000026900	ENSTNIP00000013344
ENSMUSP00000014691	ENSTNIP00000018785
ENSMUSP00000109140	ENSTNIP00000017319
ENSMUSP00000078047	ENSTNIP00000020869
ENSMUSP00000096876	ENSTNIP00000011748
ENSMUSP00000096877	ENSTNIP00000008739
ENSMUSP00000025253	ENSTNIP00000006936
ENSMUSP00000064943	ENSTNIP00000018905
ENSMUSP00000017945	ENSTNIP00000014639
ENSMUSP00000031167	ENSTNIP00000007558
ENSMUSP00000076418	ENSTNIP00000004053
ENSMUSP00000099494	ENSTNIP00000005280
ENSMUSP00000033427	ENSTNIP00000008753
ENSMUSP00000015449	ENSTNIP00000003867
ENSMUSP00000015449	ENSTNIP00000022513
ENSMUSP00000025356	ENSTNIP00000012501
ENSMUSP00000004036	ENSTNIP00000002076
ENSMUSP00000001319	ENSTNIP00000020981
ENSMUSP00000001319	ENSTNIP00000012308
ENSMUSP00000029476	ENSTNIP00000009416
ENSMUSP00000039568	ENSTNIP00000018773
ENSMUSP00000077628	ENSTNIP00000015709
ENSMUSP00000061410	ENSTNIP00000018032
ENSMUSP00000084196	ENSTNIP00000001586
ENSMUSP00000048234	ENSTNIP00000019658
ENSMUSP00000064521	ENSTNIP00000000320
ENSMUSP00000002740	ENSTNIP00000004024
ENSMUSP00000046512	ENSTNIP00000017932
ENSMUSP00000022744	ENSTNIP00000011915
ENSMUSP00000022744	ENSTNIP00000018880
ENSMUSP00000050001	ENSTNIP00000004424
ENSMUSP00000085650	ENSTNIP00000002686
ENSMUSP00000023065	ENSTNIP00000015907
ENSMUSP00000029435	ENSTNIP00000018177
ENSMUSP00000100053	ENSTNIP00000015657
ENSMUSP00000138290	ENSTNIP00000022081
ENSMUSP00000089388	ENSTNIP00000003875
ENSMUSP00000089388	ENSTNIP00000022264
ENSMUSP00000021641	ENSTNIP00000007390
ENSMUSP00000021641	ENSTNIP00000011204
ENSMUSP00000104785	ENSTNIP00000015428
ENSMUSP00000031029	ENSTNIP00000019436
ENSMUSP00000041563	ENSTNIP00000015203
ENSMUSP00000060143	ENSTNIP00000015068
ENSMUSP00000105491	ENSTNIP00000002065
ENSMUSP00000062734	ENSTNIP00000005998
ENSMUSP00000099609	ENSTNIP00000020429
ENSMUSP00000005188	ENSTNIP00000010537
ENSMUSP00000083490	ENSTNIP00000000543
ENSMUSP00000015877	ENSTNIP00000019149
ENSMUSP00000003183	ENSTNIP00000022198
ENSMUSP00000031359	ENSTNIP00000010347
ENSMUSP00000031359	ENSTNIP00000018657
ENSMUSP00000071191	ENSTNIP00000002445
ENSMUSP00000094515	ENSTNIP00000001014
ENSMUSP00000047571	ENSTNIP00000004635
ENSMUSP00000069872	ENSTNIP00000009927
ENSMUSP00000053086	ENSTNIP00000001829
ENSMUSP00000125912	ENSTNIP00000011758
ENSMUSP00000111032	ENSTNIP00000018065
ENSMUSP00000041902	ENSTNIP00000013181
ENSMUSP00000041902	ENSTNIP00000010607
ENSMUSP00000039955	ENSTNIP00000006048
ENSMUSP00000039955	ENSTNIP00000022797
ENSMUSP00000011262	ENSTNIP00000011448
ENSMUSP00000126405	ENSTNIP00000008995
ENSMUSP00000124354	ENSTNIP00000011195
ENSMUSP00000087049	ENSTNIP00000019883
ENSMUSP00000096203	ENSTNIP00000021201
ENSMUSP00000022881	ENSTNIP00000010821
ENSMUSP00000095300	ENSTNIP00000017551
ENSMUSP00000075916	ENSTNIP00000014003
ENSMUSP00000113540	ENSTNIP00000012703
ENSMUSP00000022164	ENSTNIP00000016430
ENSMUSP00000075140	ENSTNIP00000016177
ENSMUSP00000113881	ENSTNIP00000022373
ENSMUSP00000023737	ENSTNIP00000018121
ENSMUSP00000100561	ENSTNIP00000011794
ENSMUSP00000100561	ENSTNIP00000021365
ENSMUSP00000055267	ENSTNIP00000005705
ENSMUSP00000138351	ENSTNIP00000017519
ENSMUSP00000138351	ENSTNIP00000019525
ENSMUSP00000035083	ENSTNIP00000020430
ENSMUSP00000017544	ENSTNIP00000014666
ENSMUSP00000017544	ENSTNIP00000006522
ENSMUSP00000048148	ENSTNIP00000009856
ENSMUSP00000048148	ENSTNIP00000014965
ENSMUSP00000073004	ENSTNIP00000007733
ENSMUSP00000028814	ENSTNIP00000019815
ENSMUSP00000031317	ENSTNIP00000002616
ENSMUSP00000112717	ENSTNIP00000010660
ENSMUSP00000025050	ENSTNIP00000004702
ENSMUSP00000102034	ENSTNIP00000014264
ENSMUSP00000102034	ENSTNIP00000015331
ENSMUSP00000073541	ENSTNIP00000013025
ENSMUSP00000025713	ENSTNIP00000013719
ENSMUSP00000042803	ENSTNIP00000019565
ENSMUSP00000041581	ENSTNIP00000005476
ENSMUSP00000041581	ENSTNIP00000021407
ENSMUSP00000118729	ENSTNIP00000010823
ENSMUSP00000024701	ENSTNIP00000022121
ENSMUSP00000033326	ENSTNIP00000016740
ENSMUSP00000038754	ENSTNIP00000011643
ENSMUSP00000004943	ENSTNIP00000010200
ENSMUSP00000004508	ENSTNIP00000006092
ENSMUSP00000107530	ENSTNIP00000019616
ENSMUSP00000052144	ENSTNIP00000015498
ENSMUSP00000086167	ENSTNIP00000003245
ENSMUSP00000033218	ENSTNIP00000011081
ENSMUSP00000073402	ENSTNIP00000005182
ENSMUSP00000054546	ENSTNIP00000008120
ENSMUSP00000060394	ENSTNIP00000016241
ENSMUSP00000030606	ENSTNIP00000020412
ENSMUSP00000132646	ENSTNIP00000000943
ENSMUSP00000132646	ENSTNIP00000015902
ENSMUSP00000064886	ENSTNIP00000001339
ENSMUSP00000064886	ENSTNIP00000010922
ENSMUSP00000033927	ENSTNIP00000015654
ENSMUSP00000076844	ENSTNIP00000011787
ENSMUSP00000129811	ENSTNIP00000007856
ENSMUSP00000023494	ENSTNIP00000018741
ENSMUSP00000021271	ENSTNIP00000010001
ENSMUSP00000027687	ENSTNIP00000018079
ENSMUSP00000025702	ENSTNIP00000015996
ENSMUSP00000019379	ENSTNIP00000020557
ENSMUSP00000037447	ENSTNIP00000008257
ENSMUSP00000037447	ENSTNIP00000011087
ENSMUSP00000078384	ENSTNIP00000010919
ENSMUSP00000037821	ENSTNIP00000017472
ENSMUSP00000037821	ENSTNIP00000012682
ENSMUSP00000105657	ENSTNIP00000019738
ENSMUSP00000085022	ENSTNIP00000013779
ENSMUSP00000137895	ENSTNIP00000009655
ENSMUSP00000137895	ENSTNIP00000014194
ENSMUSP00000092380	ENSTNIP00000022970
ENSMUSP00000092380	ENSTNIP00000008400
ENSMUSP00000019734	ENSTNIP00000017009
ENSMUSP00000028403	ENSTNIP00000020053
ENSMUSP00000097656	ENSTNIP00000015230
ENSMUSP00000135853	ENSTNIP00000007452
ENSMUSP00000113147	ENSTNIP00000005571
ENSMUSP00000064516	ENSTNIP00000016913
ENSMUSP00000052146	ENSTNIP00000022140
ENSMUSP00000109612	ENSTNIP00000011154
ENSMUSP00000022993	ENSTNIP00000022269
ENSMUSP00000009236	ENSTNIP00000022800
ENSMUSP00000120015	ENSTNIP00000013251
ENSMUSP00000105923	ENSTNIP00000022471
ENSMUSP00000105923	ENSTNIP00000006262
ENSMUSP00000109036	ENSTNIP00000011820
ENSMUSP00000107677	ENSTNIP00000022104
ENSMUSP00000041874	ENSTNIP00000005411
ENSMUSP00000098096	ENSTNIP00000005641
ENSMUSP00000131477	ENSTNIP00000022479
ENSMUSP00000033591	ENSTNIP00000019984
ENSMUSP00000097971	ENSTNIP00000017426
ENSMUSP00000031556	ENSTNIP00000007667
ENSMUSP00000069182	ENSTNIP00000000553
ENSMUSP00000090886	ENSTNIP00000009798
ENSMUSP00000022697	ENSTNIP00000006112
ENSMUSP00000020507	ENSTNIP00000006018
ENSMUSP00000025196	ENSTNIP00000021350
ENSMUSP00000132140	ENSTNIP00000000317
ENSMUSP00000132140	ENSTNIP00000009794
ENSMUSP00000022803	ENSTNIP00000010770
ENSMUSP00000105413	ENSTNIP00000006989
ENSMUSP00000117384	ENSTNIP00000022490
ENSMUSP00000023072	ENSTNIP00000019058
ENSMUSP00000131443	ENSTNIP00000019059
ENSMUSP00000059463	ENSTNIP00000021335
ENSMUSP00000059570	ENSTNIP00000011724
ENSMUSP00000059210	ENSTNIP00000015942
ENSMUSP00000070906	ENSTNIP00000012125
ENSMUSP00000010974	ENSTNIP00000013759
ENSMUSP00000054420	ENSTNIP00000008543
ENSMUSP00000050014	ENSTNIP00000016503
ENSMUSP00000037238	ENSTNIP00000006046
ENSMUSP00000021828	ENSTNIP00000010353
ENSMUSP00000095534	ENSTNIP00000018558
ENSMUSP00000083561	ENSTNIP00000007188
ENSMUSP00000020174	ENSTNIP00000013890
ENSMUSP00000002298	ENSTNIP00000021445
ENSMUSP00000053178	ENSTNIP00000019420
ENSMUSP00000027062	ENSTNIP00000011014
ENSMUSP00000033136	ENSTNIP00000016071
ENSMUSP00000044725	ENSTNIP00000000933
ENSMUSP00000049112	ENSTNIP00000012202
ENSMUSP00000136621	ENSTNIP00000016908
ENSMUSP00000037586	ENSTNIP00000015176
ENSMUSP00000058183	ENSTNIP00000019955
ENSMUSP00000069209	ENSTNIP00000013158
ENSMUSP00000019006	ENSTNIP00000014823
ENSMUSP00000109734	ENSTNIP00000014042
ENSMUSP00000062702	ENSTNIP00000011723
ENSMUSP00000062702	ENSTNIP00000020318
ENSMUSP00000110751	ENSTNIP00000021530
ENSMUSP00000038486	ENSTNIP00000014809
ENSMUSP00000082501	ENSTNIP00000005600
ENSMUSP00000101648	ENSTNIP00000014327
ENSMUSP00000035486	ENSTNIP00000009636
ENSMUSP00000023707	ENSTNIP00000012838
ENSMUSP00000098768	ENSTNIP00000015335
ENSMUSP00000026409	ENSTNIP00000015505
ENSMUSP00000027266	ENSTNIP00000018791
ENSMUSP00000056245	ENSTNIP00000013280
ENSMUSP00000100922	ENSTNIP00000000034
ENSMUSP00000021822	ENSTNIP00000005226
ENSMUSP00000063977	ENSTNIP00000014406
ENSMUSP00000086542	ENSTNIP00000005323
ENSMUSP00000077995	ENSTNIP00000017453
ENSMUSP00000005334	ENSTNIP00000008055
ENSMUSP00000033828	ENSTNIP00000012321
ENSMUSP00000021249	ENSTNIP00000017151
ENSMUSP00000088320	ENSTNIP00000020070
ENSMUSP00000061221	ENSTNIP00000018606
ENSMUSP00000028105	ENSTNIP00000021565
ENSMUSP00000041242	ENSTNIP00000020934
ENSMUSP00000047518	ENSTNIP00000002500
ENSMUSP00000004473	ENSTNIP00000003559
ENSMUSP00000035539	ENSTNIP00000016687
ENSMUSP00000060907	ENSTNIP00000015792
ENSMUSP00000020153	ENSTNIP00000001091
ENSMUSP00000103786	ENSTNIP00000021640
ENSMUSP00000052717	ENSTNIP00000005478
ENSMUSP00000095966	ENSTNIP00000005576
ENSMUSP00000000895	ENSTNIP00000017874
ENSMUSP00000000895	ENSTNIP00000007061
ENSMUSP00000115822	ENSTNIP00000008234
ENSMUSP00000028135	ENSTNIP00000022579
ENSMUSP00000028135	ENSTNIP00000007169
ENSMUSP00000009358	ENSTNIP00000019848
ENSMUSP00000025010	ENSTNIP00000010693
ENSMUSP00000051151	ENSTNIP00000010544
ENSMUSP00000106978	ENSTNIP00000003164
ENSMUSP00000077273	ENSTNIP00000009465
ENSMUSP00000031291	ENSTNIP00000014423
ENSMUSP00000109907	ENSTNIP00000003705
ENSMUSP00000043074	ENSTNIP00000008313
ENSMUSP00000006380	ENSTNIP00000013835
ENSMUSP00000060194	ENSTNIP00000000781
ENSMUSP00000107439	ENSTNIP00000017174
ENSMUSP00000107439	ENSTNIP00000016315
ENSMUSP00000051481	ENSTNIP00000011837
ENSMUSP00000071914	ENSTNIP00000015780
ENSMUSP00000119774	ENSTNIP00000011433
ENSMUSP00000119774	ENSTNIP00000019264
ENSMUSP00000025936	ENSTNIP00000017435
ENSMUSP00000047992	ENSTNIP00000015266
ENSMUSP00000032977	ENSTNIP00000003879
ENSMUSP00000071292	ENSTNIP00000019374
ENSMUSP00000029049	ENSTNIP00000008572
ENSMUSP00000043682	ENSTNIP00000001096
ENSMUSP00000063879	ENSTNIP00000019863
ENSMUSP00000025914	ENSTNIP00000019921
ENSMUSP00000004913	ENSTNIP00000013665
ENSMUSP00000053869	ENSTNIP00000011084
ENSMUSP00000053869	ENSTNIP00000009805
ENSMUSP00000029665	ENSTNIP00000021192
ENSMUSP00000025803	ENSTNIP00000011461
ENSMUSP00000034881	ENSTNIP00000013623
ENSMUSP00000050684	ENSTNIP00000017746
ENSMUSP00000020821	ENSTNIP00000005922
ENSMUSP00000098687	ENSTNIP00000020816
ENSMUSP00000137400	ENSTNIP00000008354
ENSMUSP00000026445	ENSTNIP00000012666
ENSMUSP00000026445	ENSTNIP00000015845
ENSMUSP00000081132	ENSTNIP00000015421
ENSMUSP00000037004	ENSTNIP00000010861
ENSMUSP00000037328	ENSTNIP00000008883
ENSMUSP00000049236	ENSTNIP00000012972
ENSMUSP00000071130	ENSTNIP00000012802
ENSMUSP00000037476	ENSTNIP00000020392
ENSMUSP00000023434	ENSTNIP00000005445
ENSMUSP00000031650	ENSTNIP00000000805
ENSMUSP00000049676	ENSTNIP00000011607
ENSMUSP00000022529	ENSTNIP00000017713
ENSMUSP00000001185	ENSTNIP00000011977
ENSMUSP00000121358	ENSTNIP00000005217
ENSMUSP00000068328	ENSTNIP00000008229
ENSMUSP00000068328	ENSTNIP00000000282
ENSMUSP00000048238	ENSTNIP00000014910
ENSMUSP00000112592	ENSTNIP00000010909
ENSMUSP00000028129	ENSTNIP00000019849
ENSMUSP00000049103	ENSTNIP00000014570
ENSMUSP00000065613	ENSTNIP00000012602
ENSMUSP00000039394	ENSTNIP00000021094
ENSMUSP00000039394	ENSTNIP00000017714
ENSMUSP00000089237	ENSTNIP00000001911
ENSMUSP00000089237	ENSTNIP00000012622
ENSMUSP00000004587	ENSTNIP00000022352
ENSMUSP00000026890	ENSTNIP00000012526
ENSMUSP00000009018	ENSTNIP00000012224
ENSMUSP00000022311	ENSTNIP00000021336
ENSMUSP00000052872	ENSTNIP00000008616
ENSMUSP00000042642	ENSTNIP00000020130
ENSMUSP00000020185	ENSTNIP00000002967
ENSMUSP00000112138	ENSTNIP00000022461
ENSMUSP00000044288	ENSTNIP00000011512
ENSMUSP00000044288	ENSTNIP00000014805
ENSMUSP00000087118	ENSTNIP00000018925
ENSMUSP00000087118	ENSTNIP00000011970
ENSMUSP00000099864	ENSTNIP00000009812
ENSMUSP00000042266	ENSTNIP00000004511
ENSMUSP00000008462	ENSTNIP00000013193
ENSMUSP00000118125	ENSTNIP00000009999
ENSMUSP00000041361	ENSTNIP00000021617
ENSMUSP00000041361	ENSTNIP00000012098
ENSMUSP00000105272	ENSTNIP00000022144
ENSMUSP00000074872	ENSTNIP00000009481
ENSMUSP00000035663	ENSTNIP00000013287
ENSMUSP00000033646	ENSTNIP00000004163
ENSMUSP00000128318	ENSTNIP00000007559
ENSMUSP00000134672	ENSTNIP00000022028
ENSMUSP00000047284	ENSTNIP00000002905
ENSMUSP00000038610	ENSTNIP00000000446
ENSMUSP00000038610	ENSTNIP00000004874
ENSMUSP00000090227	ENSTNIP00000006697
ENSMUSP00000037629	ENSTNIP00000019897
ENSMUSP00000130194	ENSTNIP00000015997
ENSMUSP00000118180	ENSTNIP00000005702
ENSMUSP00000022148	ENSTNIP00000019045
ENSMUSP00000035116	ENSTNIP00000009450
ENSMUSP00000020672	ENSTNIP00000020759
ENSMUSP00000014339	ENSTNIP00000014286
ENSMUSP00000014339	ENSTNIP00000009398
ENSMUSP00000133205	ENSTNIP00000000833
ENSMUSP00000110817	ENSTNIP00000003178
ENSMUSP00000047376	ENSTNIP00000015560
ENSMUSP00000115292	ENSTNIP00000008115
ENSMUSP00000031472	ENSTNIP00000018962
ENSMUSP00000131462	ENSTNIP00000021602
ENSMUSP00000069243	ENSTNIP00000009018
ENSMUSP00000034343	ENSTNIP00000012289
ENSMUSP00000128828	ENSTNIP00000011299
ENSMUSP00000023829	ENSTNIP00000017672
ENSMUSP00000065832	ENSTNIP00000003848
ENSMUSP00000108508	ENSTNIP00000019020
ENSMUSP00000108508	ENSTNIP00000008383
ENSMUSP00000129654	ENSTNIP00000015261
ENSMUSP00000061308	ENSTNIP00000009169
ENSMUSP00000054734	ENSTNIP00000007111
ENSMUSP00000000186	ENSTNIP00000014355
ENSMUSP00000041104	ENSTNIP00000014785
ENSMUSP00000021306	ENSTNIP00000008028
ENSMUSP00000024773	ENSTNIP00000016377
ENSMUSP00000024773	ENSTNIP00000017479
ENSMUSP00000093961	ENSTNIP00000019912
ENSMUSP00000028892	ENSTNIP00000014038
[truncated: 5,710 more rows]
