# Supplementary material for: Reconstruction of proto-vertebrate, proto-cyclostome and proto-gnathostome genomes provides new insights into early vertebrate evolution
Source: Nat Commun. 2021 Jul 23;12:4489. doi: 10.1038/s41467-021-24573-z (PMC8302630; doi:10.1038/s41467-021-24573-z)
Supplement: Supplementary file 4 — Supplementary Data 1 [file 41467_2021_24573_MOESM4_ESM.zip › SuppData1/orthologs/NEMVE-LETJA.txt]

EDO25319	SINLEJ010065
EDO25321	SINLEJ600369
EDO25327	SINLEJ005848
EDO25336	SINLEJ012460
EDO25343	SINLEJ011213
EDO25345	SINLEJ008939
EDO25371	SINLEJ003444
EDO25383	SINLEJ007708
EDO25387	SINLEJ017398
EDO25390	SINLEJ017075
EDO25393	SINLEJ019254
EDO25393	SINLEJ019321
EDO25400	SINLEJ016417
EDO25416	SINLEJ005203
EDO25416	SINLEJ017182
EDO25429	SINLEJ600251
EDO25431	SINLEJ005893
EDO25440	SINLEJ008280
EDO25441	SINLEJ019359
EDO25459	SINLEJ018751
EDO25466	SINLEJ015569
EDO25495	SINLEJ012870
EDO25499	SINLEJ007238
EDO25499	SINLEJ015673
EDO25506	SINLEJ002780
EDO25518	SINLEJ002933
EDO25521	SINLEJ015971
EDO25537	SINLEJ015790
EDO25546	SINLEJ003664
EDO25553	SINLEJ005620
EDO25562	SINLEJ015442
EDO25562	SINLEJ010687
EDO25565	SINLEJ002853
EDO25565	SINLEJ006920
EDO25565	SINLEJ015282
EDO25567	SINLEJ005256
EDO25575	SINLEJ018869
EDO25607	SINLEJ018428
EDO25607	SINLEJ010035
EDO25620	SINLEJ001384
EDO25626	SINLEJ007933
EDO25628	SINLEJ005191
EDO25628	SINLEJ016847
EDO25633	SINLEJ001643
EDO25633	SINLEJ009429
EDO25642	SINLEJ014266
EDO25644	SINLEJ008859
EDO25647	SINLEJ012173
EDO25653	SINLEJ011508
EDO25662	SINLEJ010688
EDO25662	SINLEJ015441
EDO25668	SINLEJ009597
EDO25671	SINLEJ006548
EDO25673	SINLEJ006632
EDO25673	SINLEJ005534
EDO25673	SINLEJ600103
EDO25674	SINLEJ015796
EDO25681	SINLEJ006350
EDO25693	SINLEJ012740
EDO25701	SINLEJ000038
EDO25703	SINLEJ008323
EDO25704	SINLEJ007442
EDO25732	SINLEJ002711
EDO25754	SINLEJ013847
EDO25756	SINLEJ007606
EDO25767	SINLEJ018944
EDO25767	SINLEJ000138
EDO25799	SINLEJ016517
EDO25800	SINLEJ003112
EDO25800	SINLEJ017577
EDO25823	SINLEJ016460
EDO25869	SINLEJ007440
EDO25870	SINLEJ010679
EDO25873	SINLEJ019270
EDO25873	SINLEJ003831
EDO25890	SINLEJ012150
EDO25920	SINLEJ003027
EDO25925	SINLEJ000765
EDO25925	SINLEJ000644
EDO25925	SINLEJ001190
EDO25928	SINLEJ007028
EDO25932	SINLEJ007509
EDO25936	SINLEJ018039
EDO25939	SINLEJ014478
EDO25948	SINLEJ005683
EDO25971	SINLEJ003086
EDO25983	SINLEJ016504
EDO26018	SINLEJ600276
EDO26022	SINLEJ005070
EDO26034	SINLEJ007459
EDO26040	SINLEJ003230
EDO26042	SINLEJ004460
EDO26048	SINLEJ015065
EDO26052	SINLEJ009461
EDO26062	SINLEJ008642
EDO26067	SINLEJ018652
EDO26069	SINLEJ010000
EDO26089	SINLEJ016939
EDO26089	SINLEJ008224
EDO26090	SINLEJ003700
EDO26107	SINLEJ005419
EDO26113	SINLEJ008952
EDO26116	SINLEJ004769
EDO26116	SINLEJ004767
EDO26116	SINLEJ004764
EDO26116	SINLEJ004766
EDO26146	SINLEJ001512
EDO26149	SINLEJ014210
EDO26151	SINLEJ012179
EDO26154	SINLEJ016509
EDO26175	SINLEJ004179
EDO26180	SINLEJ007731
EDO26185	SINLEJ018738
EDO26186	SINLEJ013045
EDO26218	SINLEJ011363
EDO26227	SINLEJ011703
EDO26244	SINLEJ019243
EDO26260	SINLEJ010841
EDO26281	SINLEJ019214
EDO26294	SINLEJ004330
EDO26294	SINLEJ009847
EDO26298	SINLEJ014820
EDO26317	SINLEJ000717
EDO26318	SINLEJ008977
EDO26320	SINLEJ003393
EDO26320	SINLEJ013876
EDO26327	SINLEJ014526
EDO26332	SINLEJ015744
EDO26349	SINLEJ014673
EDO26353	SINLEJ016419
EDO26355	SINLEJ013345
EDO26355	SINLEJ013346
EDO26355	SINLEJ013348
EDO26355	SINLEJ013349
EDO26360	SINLEJ007820
EDO26366	SINLEJ012648
EDO26384	SINLEJ016468
EDO26384	SINLEJ009610
EDO26406	SINLEJ006882
EDO26406	SINLEJ015244
EDO26406	SINLEJ006881
EDO26406	SINLEJ015243
EDO26410	SINLEJ013494
EDO26410	SINLEJ012767
EDO26415	SINLEJ013596
EDO26426	SINLEJ003060
EDO26436	SINLEJ016167
EDO26438	SINLEJ008193
EDO26443	SINLEJ014645
EDO26444	SINLEJ012340
EDO26451	SINLEJ010885
EDO26464	SINLEJ009782
EDO26466	SINLEJ015575
EDO26480	SINLEJ001974
EDO26481	SINLEJ017922
EDO26507	SINLEJ015752
EDO26533	SINLEJ009578
EDO26552	SINLEJ018798
EDO26552	SINLEJ016342
EDO26564	SINLEJ014587
EDO26570	SINLEJ007342
EDO26575	SINLEJ002837
EDO26590	SINLEJ004564
EDO26649	SINLEJ007678
EDO26649	SINLEJ007679
EDO26649	SINLEJ007680
EDO26650	SINLEJ008281
EDO26650	SINLEJ011448
EDO26658	SINLEJ013882
EDO26662	SINLEJ000424
EDO26667	SINLEJ005498
EDO26680	SINLEJ006649
EDO26685	SINLEJ018085
EDO26719	SINLEJ003355
EDO26719	SINLEJ600305
EDO26727	SINLEJ008366
EDO26759	SINLEJ012992
EDO26770	SINLEJ002996
EDO26770	SINLEJ004021
EDO26785	SINLEJ006427
EDO26819	SINLEJ016860
EDO26824	SINLEJ016782
EDO26824	SINLEJ018508
EDO26829	SINLEJ008485
EDO26832	SINLEJ015561
EDO26849	SINLEJ001883
EDO26857	SINLEJ600001
EDO26861	SINLEJ018417
EDO26875	SINLEJ003292
EDO26879	SINLEJ014046
EDO26879	SINLEJ012526
EDO26879	SINLEJ014591
EDO26879	SINLEJ018284
EDO26885	SINLEJ001181
EDO26894	SINLEJ010684
EDO26902	SINLEJ012204
EDO26908	SINLEJ018346
EDO26908	SINLEJ018348
EDO26909	SINLEJ006476
EDO26909	SINLEJ003012
EDO26909	SINLEJ016893
EDO26909	SINLEJ011017
EDO26921	SINLEJ011569
EDO26927	SINLEJ000256
EDO26933	SINLEJ009883
EDO26953	SINLEJ012022
EDO26963	SINLEJ018400
EDO26972	SINLEJ005563
EDO26980	SINLEJ000090
EDO26992	SINLEJ008823
EDO27017	SINLEJ600047
EDO27021	SINLEJ011828
EDO27024	SINLEJ013570
EDO27025	SINLEJ011239
EDO27025	SINLEJ008765
EDO27045	SINLEJ001202
EDO27065	SINLEJ001069
EDO27071	SINLEJ003964
EDO27075	SINLEJ004367
EDO27077	SINLEJ013691
EDO27079	SINLEJ007841
EDO27102	SINLEJ009264
EDO27102	SINLEJ013993
EDO27111	SINLEJ014621
EDO27112	SINLEJ000791
EDO27112	SINLEJ006113
EDO27115	SINLEJ017770
EDO27116	SINLEJ015349
EDO27116	SINLEJ600040
EDO27116	SINLEJ013859
EDO27141	SINLEJ012474
EDO27141	SINLEJ010029
EDO27152	SINLEJ016027
EDO27152	SINLEJ016028
EDO27156	SINLEJ019351
EDO27161	SINLEJ009183
EDO27161	SINLEJ013119
EDO27163	SINLEJ010465
EDO27169	SINLEJ012381
EDO27241	SINLEJ000535
EDO27251	SINLEJ017852
EDO27253	SINLEJ015713
EDO27257	SINLEJ011766
EDO27257	SINLEJ013311
EDO27257	SINLEJ014800
EDO27257	SINLEJ002950
EDO27274	SINLEJ017506
EDO27285	SINLEJ000490
EDO27285	SINLEJ007754
EDO27295	SINLEJ000736
EDO27295	SINLEJ001277
EDO27296	SINLEJ010936
EDO27299	SINLEJ000782
EDO27302	SINLEJ008791
EDO27303	SINLEJ008663
EDO27331	SINLEJ010759
EDO27331	SINLEJ003663
EDO27335	SINLEJ002957
EDO27335	SINLEJ004836
EDO27335	SINLEJ006457
EDO27348	SINLEJ019041
EDO27350	SINLEJ005353
EDO27353	SINLEJ009275
EDO27366	SINLEJ017372
EDO27366	SINLEJ017822
EDO27372	SINLEJ003981
EDO27386	SINLEJ016421
EDO27387	SINLEJ008841
EDO27408	SINLEJ015087
EDO27411	SINLEJ010384
EDO27415	SINLEJ005274
EDO27416	SINLEJ000277
EDO27430	SINLEJ600056
EDO27464	SINLEJ008533
EDO27472	SINLEJ004276
EDO27474	SINLEJ007899
EDO27481	SINLEJ014483
EDO27481	SINLEJ006454
EDO27481	SINLEJ000498
EDO27481	SINLEJ010921
EDO27492	SINLEJ009439
EDO27492	SINLEJ009438
EDO27494	SINLEJ014788
EDO27509	SINLEJ011632
EDO27514	SINLEJ016163
EDO27517	SINLEJ004515
EDO27524	SINLEJ005210
EDO27524	SINLEJ017177
EDO27525	SINLEJ016792
EDO27525	SINLEJ016791
EDO27532	SINLEJ013326
EDO27548	SINLEJ005777
EDO27548	SINLEJ019200
EDO27563	SINLEJ009352
EDO27570	SINLEJ013034
EDO27570	SINLEJ013039
EDO27574	SINLEJ015658
EDO27582	SINLEJ016900
EDO27588	SINLEJ011985
EDO27592	SINLEJ017752
EDO27598	SINLEJ014890
EDO27623	SINLEJ007688
EDO27628	SINLEJ016593
EDO27635	SINLEJ002161
EDO27650	SINLEJ010052
EDO27661	SINLEJ000188
EDO27663	SINLEJ018030
EDO27673	SINLEJ010782
EDO27699	SINLEJ008329
EDO27699	SINLEJ018654
EDO27705	SINLEJ016359
EDO27705	SINLEJ008427
EDO27707	SINLEJ014073
EDO27708	SINLEJ012333
EDO27708	SINLEJ015555
EDO27708	SINLEJ010155
EDO27720	SINLEJ004647
EDO27720	SINLEJ018807
EDO27723	SINLEJ003852
EDO27731	SINLEJ004284
EDO27758	SINLEJ016862
EDO27758	SINLEJ007623
EDO27760	SINLEJ009416
EDO27772	SINLEJ005165
EDO27772	SINLEJ016221
EDO27777	SINLEJ016433
EDO27778	SINLEJ003843
EDO27778	SINLEJ003842
EDO27779	SINLEJ018415
EDO27804	SINLEJ016602
EDO27816	SINLEJ017787
EDO27816	SINLEJ017788
EDO27816	SINLEJ000069
EDO27819	SINLEJ014993
EDO27820	SINLEJ002849
EDO27822	SINLEJ003804
EDO27822	SINLEJ008596
EDO27824	SINLEJ600015
EDO27829	SINLEJ006766
EDO27839	SINLEJ003233
EDO27840	SINLEJ012702
EDO27846	SINLEJ012118
EDO27849	SINLEJ003432
EDO27856	SINLEJ010716
EDO27856	SINLEJ000608
EDO27862	SINLEJ016706
EDO27862	SINLEJ011178
EDO27867	SINLEJ011587
EDO27896	SINLEJ010009
EDO27902	SINLEJ007121
EDO27902	SINLEJ017703
EDO27908	SINLEJ005401
EDO27910	SINLEJ011940
EDO27912	SINLEJ003224
EDO27919	SINLEJ009569
EDO27921	SINLEJ017349
EDO27923	SINLEJ018929
EDO27933	SINLEJ005286
EDO27940	SINLEJ011281
EDO27941	SINLEJ005980
EDO27959	SINLEJ015832
EDO27959	SINLEJ008003
EDO27959	SINLEJ008007
EDO27959	SINLEJ006155
EDO27963	SINLEJ004555
EDO27973	SINLEJ000342
EDO27976	SINLEJ009871
EDO27976	SINLEJ600092
EDO27985	SINLEJ007385
EDO27989	SINLEJ015044
EDO27996	SINLEJ018276
EDO27996	SINLEJ018356
EDO27996	SINLEJ018749
EDO27997	SINLEJ001446
EDO27997	SINLEJ008461
EDO27999	SINLEJ600094
EDO27999	SINLEJ003276
EDO28002	SINLEJ011793
EDO28009	SINLEJ012311
EDO28045	SINLEJ017717
EDO28064	SINLEJ008504
EDO28065	SINLEJ017509
EDO28068	SINLEJ004578
EDO28070	SINLEJ012972
EDO28095	SINLEJ013261
EDO28096	SINLEJ015232
EDO28097	SINLEJ016273
EDO28097	SINLEJ017598
EDO28098	SINLEJ006638
EDO28098	SINLEJ005794
EDO28101	SINLEJ007863
EDO28105	SINLEJ600264
EDO28105	SINLEJ003385
EDO28110	SINLEJ018999
EDO28118	SINLEJ000062
EDO28120	SINLEJ014660
EDO28121	SINLEJ005781
EDO28126	SINLEJ004294
EDO28127	SINLEJ016885
EDO28141	SINLEJ000270
EDO28144	SINLEJ004189
EDO28158	SINLEJ013060
EDO28165	SINLEJ001427
EDO28178	SINLEJ010581
EDO28178	SINLEJ600185
EDO28185	SINLEJ016242
EDO28192	SINLEJ006162
EDO28199	SINLEJ018748
EDO28199	SINLEJ017666
EDO28199	SINLEJ018553
EDO28199	SINLEJ019075
EDO28210	SINLEJ007528
EDO28210	SINLEJ007529
EDO28214	SINLEJ004780
EDO28217	SINLEJ006041
EDO28217	SINLEJ006042
EDO28217	SINLEJ012494
EDO28219	SINLEJ010154
EDO28222	SINLEJ017264
EDO28224	SINLEJ016448
EDO28224	SINLEJ015288
EDO28226	SINLEJ010028
EDO28227	SINLEJ019154
EDO28228	SINLEJ018920
EDO28231	SINLEJ016966
EDO28236	SINLEJ010449
EDO28253	SINLEJ014258
EDO28268	SINLEJ017862
EDO28269	SINLEJ004813
EDO28288	SINLEJ010540
EDO28290	SINLEJ013854
EDO28296	SINLEJ010676
EDO28297	SINLEJ018115
EDO28305	SINLEJ004376
EDO28309	SINLEJ012898
EDO28326	SINLEJ000758
EDO28327	SINLEJ014182
EDO28327	SINLEJ014142
EDO28327	SINLEJ014183
EDO28340	SINLEJ005813
EDO28360	SINLEJ011229
EDO28390	SINLEJ011812
EDO28390	SINLEJ011819
EDO28399	SINLEJ016866
EDO28399	SINLEJ016252
EDO28407	SINLEJ004447
EDO28407	SINLEJ002864
EDO28409	SINLEJ005635
EDO28423	SINLEJ007187
EDO28432	SINLEJ004599
EDO28444	SINLEJ010501
EDO28444	SINLEJ003547
EDO28444	SINLEJ006544
EDO28444	SINLEJ010654
EDO28447	SINLEJ017721
EDO28452	SINLEJ017283
EDO28464	SINLEJ008876
EDO28472	SINLEJ018162
EDO28473	SINLEJ001768
EDO28477	SINLEJ007638
EDO28480	SINLEJ003045
EDO28487	SINLEJ012776
EDO28496	SINLEJ010424
EDO28496	SINLEJ600072
EDO28496	SINLEJ005576
EDO28502	SINLEJ015319
EDO28502	SINLEJ003225
EDO28502	SINLEJ015320
EDO28502	SINLEJ001485
EDO28508	SINLEJ001076
EDO28515	SINLEJ006837
EDO28528	SINLEJ000835
EDO28536	SINLEJ016467
EDO28539	SINLEJ011217
EDO28543	SINLEJ000021
EDO28546	SINLEJ010139
EDO28555	SINLEJ005569
EDO28555	SINLEJ000696
EDO28561	SINLEJ016668
EDO28571	SINLEJ000974
EDO28578	SINLEJ000773
EDO28578	SINLEJ000652
EDO28578	SINLEJ014401
EDO28584	SINLEJ009301
EDO28592	SINLEJ013721
EDO28592	SINLEJ007300
EDO28592	SINLEJ011463
EDO28592	SINLEJ014445
EDO28599	SINLEJ016243
EDO28602	SINLEJ000195
EDO28603	SINLEJ004721
EDO28603	SINLEJ013587
EDO28605	SINLEJ011832
EDO28605	SINLEJ011831
EDO28610	SINLEJ001417
EDO28610	SINLEJ001525
EDO28617	SINLEJ004238
EDO28620	SINLEJ003833
EDO28621	SINLEJ008754
EDO28621	SINLEJ008751
EDO28630	SINLEJ010104
EDO28630	SINLEJ010102
EDO28631	SINLEJ017921
EDO28639	SINLEJ019268
EDO28641	SINLEJ005729
EDO28643	SINLEJ007373
EDO28648	SINLEJ010719
EDO28648	SINLEJ010447
EDO28660	SINLEJ010779
EDO28664	SINLEJ006305
EDO28665	SINLEJ000567
EDO28675	SINLEJ014446
EDO28678	SINLEJ005645
EDO28680	SINLEJ019295
EDO28683	SINLEJ014549
EDO28707	SINLEJ019198
EDO28707	SINLEJ004784
EDO28710	SINLEJ600291
EDO28716	SINLEJ014252
EDO28720	SINLEJ011335
EDO28725	SINLEJ010827
EDO28728	SINLEJ009732
EDO28729	SINLEJ007114
EDO28746	SINLEJ004309
EDO28766	SINLEJ017535
EDO28769	SINLEJ005864
EDO28769	SINLEJ015558
EDO28769	SINLEJ015577
EDO28769	SINLEJ018244
EDO28783	SINLEJ000592
EDO28783	SINLEJ013120
EDO28783	SINLEJ014484
EDO28787	SINLEJ005887
EDO28790	SINLEJ016416
EDO28797	SINLEJ017315
EDO28800	SINLEJ009627
EDO28801	SINLEJ012851
EDO28803	SINLEJ003535
EDO28808	SINLEJ005236
EDO28810	SINLEJ016938
EDO28821	SINLEJ003421
EDO28828	SINLEJ019205
EDO28839	SINLEJ005709
EDO28841	SINLEJ016040
EDO28841	SINLEJ016032
EDO28841	SINLEJ008752
EDO28841	SINLEJ013099
EDO28852	SINLEJ008074
EDO28860	SINLEJ008630
EDO28862	SINLEJ001876
EDO28875	SINLEJ000678
EDO28875	SINLEJ002188
EDO28888	SINLEJ005109
EDO28892	SINLEJ001678
EDO28893	SINLEJ010773
EDO28925	SINLEJ005287
EDO28926	SINLEJ016824
EDO28939	SINLEJ011611
EDO28939	SINLEJ002839
EDO28945	SINLEJ010426
EDO28945	SINLEJ013834
EDO28945	SINLEJ001262
EDO28946	SINLEJ001261
EDO28946	SINLEJ010425
EDO28946	SINLEJ013833
EDO28946	SINLEJ600067
EDO28952	SINLEJ013791
EDO28963	SINLEJ012968
EDO28980	SINLEJ012130
EDO28980	SINLEJ009495
EDO28980	SINLEJ019203
EDO28980	SINLEJ012124
EDO28981	SINLEJ001033
EDO28985	SINLEJ015751
EDO29006	SINLEJ001718
EDO29009	SINLEJ016747
EDO29015	SINLEJ008448
EDO29019	SINLEJ002763
EDO29019	SINLEJ010941
EDO29021	SINLEJ600371
EDO29021	SINLEJ016146
EDO29023	SINLEJ009573
EDO29024	SINLEJ017002
EDO29024	SINLEJ000857
EDO29026	SINLEJ600470
EDO29027	SINLEJ001123
EDO29030	SINLEJ015854
EDO29032	SINLEJ004305
EDO29032	SINLEJ004306
EDO29039	SINLEJ019150
EDO29039	SINLEJ001357
EDO29045	SINLEJ001935
EDO29055	SINLEJ011685
EDO29063	SINLEJ007611
EDO29066	SINLEJ009379
EDO29072	SINLEJ010972
EDO29072	SINLEJ003970
EDO29080	SINLEJ000085
EDO29083	SINLEJ001014
EDO29093	SINLEJ000793
EDO29093	SINLEJ015859
EDO29098	SINLEJ019304
EDO29101	SINLEJ012634
EDO29103	SINLEJ000053
EDO29103	SINLEJ000046
EDO29125	SINLEJ002867
EDO29126	SINLEJ600061
EDO29133	SINLEJ003110
EDO29133	SINLEJ017579
EDO29146	SINLEJ005013
EDO29146	SINLEJ005014
EDO29153	SINLEJ005630
EDO29157	SINLEJ008387
EDO29161	SINLEJ013464
EDO29162	SINLEJ004869
EDO29163	SINLEJ009359
EDO29167	SINLEJ004666
EDO29182	SINLEJ005343
EDO29184	SINLEJ016579
EDO29184	SINLEJ015756
EDO29184	SINLEJ008099
EDO29184	SINLEJ013427
EDO29188	SINLEJ018063
EDO29188	SINLEJ018001
EDO29209	SINLEJ011735
EDO29209	SINLEJ011739
EDO29209	SINLEJ005809
EDO29209	SINLEJ011741
EDO29212	SINLEJ010753
EDO29218	SINLEJ007885
EDO29227	SINLEJ005285
EDO29232	SINLEJ016481
EDO29232	SINLEJ016740
EDO29236	SINLEJ012684
EDO29236	SINLEJ013508
EDO29237	SINLEJ012718
EDO29242	SINLEJ019112
EDO29258	SINLEJ011822
EDO29270	SINLEJ005840
EDO29278	SINLEJ018194
EDO29278	SINLEJ018007
EDO29278	SINLEJ018062
EDO29280	SINLEJ004037
EDO29280	SINLEJ010890
EDO29280	SINLEJ000492
EDO29280	SINLEJ004038
EDO29284	SINLEJ015728
EDO29284	SINLEJ016737
EDO29286	SINLEJ006750
EDO29292	SINLEJ006149
EDO29309	SINLEJ600093
EDO29311	SINLEJ010506
EDO29351	SINLEJ005628
EDO29351	SINLEJ001409
EDO29364	SINLEJ018884
EDO29367	SINLEJ006452
EDO29367	SINLEJ006451
EDO29375	SINLEJ011752
EDO29375	SINLEJ011779
EDO29382	SINLEJ003491
EDO29382	SINLEJ003490
EDO29391	SINLEJ017411
EDO29419	SINLEJ011817
EDO29422	SINLEJ008219
EDO29422	SINLEJ000367
EDO29422	SINLEJ003442
EDO29428	SINLEJ013522
EDO29432	SINLEJ006814
EDO29435	SINLEJ009472
EDO29435	SINLEJ010150
EDO29437	SINLEJ015301
EDO29441	SINLEJ000719
EDO29441	SINLEJ007886
EDO29443	SINLEJ010698
EDO29443	SINLEJ015429
EDO29444	SINLEJ017532
EDO29455	SINLEJ003474
EDO29472	SINLEJ018372
EDO29472	SINLEJ006431
EDO29478	SINLEJ010572
EDO29484	SINLEJ012598
EDO29492	SINLEJ003947
EDO29496	SINLEJ005545
EDO29497	SINLEJ004077
EDO29503	SINLEJ013393
EDO29519	SINLEJ014226
EDO29522	SINLEJ017487
EDO29534	SINLEJ001890
EDO29538	SINLEJ018236
EDO29538	SINLEJ017887
EDO29538	SINLEJ001403
EDO29540	SINLEJ005764
EDO29542	SINLEJ006926
EDO29542	SINLEJ015289
EDO29547	SINLEJ010328
EDO29547	SINLEJ012942
EDO29559	SINLEJ010214
EDO29564	SINLEJ000936
EDO29570	SINLEJ003157
EDO29570	SINLEJ600367
EDO29570	SINLEJ001725
EDO29571	SINLEJ004655
EDO29577	SINLEJ003033
EDO29577	SINLEJ012320
EDO29578	SINLEJ006325
EDO29580	SINLEJ011579
EDO29593	SINLEJ003215
EDO29593	SINLEJ012491
EDO29602	SINLEJ001083
EDO29608	SINLEJ012803
EDO29612	SINLEJ006062
EDO29616	SINLEJ016884
EDO29630	SINLEJ006868
EDO29630	SINLEJ015228
EDO29630	SINLEJ006867
EDO29630	SINLEJ015227
EDO29631	SINLEJ011655
EDO29631	SINLEJ015099
EDO29640	SINLEJ001010
EDO29644	SINLEJ006914
EDO29644	SINLEJ015277
EDO29665	SINLEJ014488
EDO29665	SINLEJ000394
EDO29666	SINLEJ012551
EDO29671	SINLEJ011016
EDO29671	SINLEJ011015
EDO29674	SINLEJ008591
EDO29675	SINLEJ015729
EDO29675	SINLEJ001917
EDO29679	SINLEJ003758
EDO29684	SINLEJ013651
EDO29687	SINLEJ016457
EDO29699	SINLEJ018881
EDO29702	SINLEJ000155
EDO29702	SINLEJ018055
EDO29702	SINLEJ019083
EDO29702	SINLEJ000158
EDO29706	SINLEJ010618
EDO29706	SINLEJ600102
EDO29706	SINLEJ600352
EDO29720	SINLEJ001822
EDO29720	SINLEJ006117
EDO29720	SINLEJ017673
EDO29722	SINLEJ001524
EDO29728	SINLEJ007951
EDO29737	SINLEJ000341
EDO29737	SINLEJ013459
EDO29737	SINLEJ013461
EDO29742	SINLEJ016265
EDO29742	SINLEJ002962
EDO29743	SINLEJ000359
EDO29744	SINLEJ012706
EDO29744	SINLEJ005847
EDO29747	SINLEJ010951
EDO29751	SINLEJ017413
EDO29752	SINLEJ004905
EDO29759	SINLEJ010603
EDO29762	SINLEJ014782
EDO29763	SINLEJ016418
EDO29763	SINLEJ014195
EDO29764	SINLEJ016249
EDO29765	SINLEJ013551
EDO29765	SINLEJ015029
EDO29765	SINLEJ013644
EDO29765	SINLEJ012770
EDO29770	SINLEJ011971
EDO29784	SINLEJ600375
EDO29784	SINLEJ004685
EDO29784	SINLEJ008661
EDO29786	SINLEJ009877
EDO29788	SINLEJ006204
EDO29788	SINLEJ006205
EDO29788	SINLEJ007435
EDO29791	SINLEJ001894
EDO29802	SINLEJ011734
EDO29819	SINLEJ004735
EDO29819	SINLEJ015536
EDO29819	SINLEJ016744
EDO29842	SINLEJ013607
EDO29842	SINLEJ012673
EDO29843	SINLEJ004098
EDO29850	SINLEJ013960
EDO29851	SINLEJ008698
EDO29851	SINLEJ014056
EDO29851	SINLEJ014057
EDO29851	SINLEJ007928
EDO29852	SINLEJ017841
EDO29852	SINLEJ003680
EDO29852	SINLEJ015352
EDO29852	SINLEJ007690
EDO29853	SINLEJ005333
EDO29853	SINLEJ011597
EDO29859	SINLEJ017057
EDO29859	SINLEJ019013
EDO29859	SINLEJ010996
EDO29863	SINLEJ010170
EDO29864	SINLEJ002944
EDO29864	SINLEJ005219
EDO29864	SINLEJ006547
EDO29864	SINLEJ017189
EDO29868	SINLEJ013105
EDO29869	SINLEJ015305
EDO29870	SINLEJ018045
EDO29870	SINLEJ018573
EDO29874	SINLEJ013736
EDO29879	SINLEJ011786
EDO29879	SINLEJ011785
EDO29879	SINLEJ019333
EDO29879	SINLEJ007916
EDO29880	SINLEJ017755
EDO29880	SINLEJ019322
EDO29880	SINLEJ019452
EDO29888	SINLEJ002880
EDO29891	SINLEJ003919
EDO29891	SINLEJ011943
EDO29893	SINLEJ004723
EDO29908	SINLEJ001812
EDO29908	SINLEJ008432
EDO29908	SINLEJ001810
EDO29908	SINLEJ001130
EDO29916	SINLEJ006100
EDO29923	SINLEJ005775
EDO29930	SINLEJ012079
EDO29930	SINLEJ000998
EDO29930	SINLEJ017395
EDO29932	SINLEJ001990
EDO29936	SINLEJ012758
EDO29936	SINLEJ012759
EDO29937	SINLEJ006367
EDO29937	SINLEJ006368
EDO29939	SINLEJ011313
EDO29940	SINLEJ016772
EDO29941	SINLEJ006369
EDO29942	SINLEJ004551
EDO29943	SINLEJ010552
EDO29943	SINLEJ006662
EDO29943	SINLEJ010553
EDO29952	SINLEJ006132
EDO29953	SINLEJ011698
EDO29954	SINLEJ600349
EDO29954	SINLEJ007634
EDO29962	SINLEJ013110
EDO29964	SINLEJ017394
EDO29978	SINLEJ012930
EDO29979	SINLEJ013792
EDO29986	SINLEJ019332
EDO29988	SINLEJ001961
EDO29989	SINLEJ008794
EDO29993	SINLEJ011156
EDO30000	SINLEJ005604
EDO30001	SINLEJ016464
EDO30007	SINLEJ013571
EDO30013	SINLEJ007386
EDO30013	SINLEJ003896
EDO30017	SINLEJ017071
EDO30023	SINLEJ009001
EDO30041	SINLEJ000199
EDO30041	SINLEJ000204
EDO30044	SINLEJ008149
EDO30047	SINLEJ014153
EDO30063	SINLEJ013964
EDO30063	SINLEJ010565
EDO30063	SINLEJ007271
EDO30063	SINLEJ007486
EDO30068	SINLEJ000497
EDO30084	SINLEJ008548
EDO30084	SINLEJ008549
EDO30087	SINLEJ005152
EDO30087	SINLEJ016208
EDO30091	SINLEJ600133
EDO30094	SINLEJ000122
EDO30112	SINLEJ018475
EDO30112	SINLEJ001256
EDO30117	SINLEJ600038
EDO30125	SINLEJ015313
EDO30125	SINLEJ018023
EDO30127	SINLEJ005423
EDO30130	SINLEJ010168
EDO30134	SINLEJ010132
EDO30135	SINLEJ016856
EDO30135	SINLEJ016857
EDO30135	SINLEJ015408
EDO30135	SINLEJ001212
EDO30137	SINLEJ010967
EDO30139	SINLEJ008211
EDO30139	SINLEJ015945
EDO30140	SINLEJ010477
EDO30140	SINLEJ001556
EDO30140	SINLEJ001555
EDO30140	SINLEJ010475
EDO30146	SINLEJ014354
EDO30147	SINLEJ009311
EDO30147	SINLEJ017530
EDO30147	SINLEJ016458
EDO30148	SINLEJ018056
EDO30150	SINLEJ009056
EDO30154	SINLEJ009119
EDO30154	SINLEJ008923
EDO30154	SINLEJ010210
EDO30154	SINLEJ012601
EDO30159	SINLEJ014995
EDO30160	SINLEJ004779
EDO30176	SINLEJ017873
EDO30183	SINLEJ007069
EDO30185	SINLEJ018432
EDO30185	SINLEJ013226
EDO30185	SINLEJ002707
EDO30185	SINLEJ019120
EDO30192	SINLEJ001809
EDO30193	SINLEJ019194
EDO30194	SINLEJ000067
EDO30200	SINLEJ010314
EDO30202	SINLEJ014061
EDO30203	SINLEJ006429
EDO30203	SINLEJ012697
EDO30203	SINLEJ012698
EDO30203	SINLEJ015025
EDO30208	SINLEJ015851
EDO30209	SINLEJ014049
EDO30215	SINLEJ017287
EDO30215	SINLEJ017282
EDO30215	SINLEJ004020
EDO30219	SINLEJ018099
EDO30220	SINLEJ000867
EDO30220	SINLEJ000868
EDO30220	SINLEJ004056
EDO30220	SINLEJ004055
EDO30223	SINLEJ004903
EDO30223	SINLEJ004902
EDO30224	SINLEJ012496
EDO30225	SINLEJ003887
EDO30228	SINLEJ011818
EDO30230	SINLEJ004059
EDO30230	SINLEJ012810
EDO30232	SINLEJ014307
EDO30232	SINLEJ014297
EDO30233	SINLEJ000035
EDO30233	SINLEJ014748
EDO30233	SINLEJ000604
EDO30235	SINLEJ002087
EDO30242	SINLEJ011669
EDO30245	SINLEJ008816
EDO30247	SINLEJ600499
EDO30247	SINLEJ017460
EDO30253	SINLEJ010528
EDO30253	SINLEJ005751
EDO30253	SINLEJ005742
EDO30253	SINLEJ007752
EDO30255	SINLEJ005299
EDO30256	SINLEJ016558
EDO30260	SINLEJ016587
EDO30263	SINLEJ005424
EDO30268	SINLEJ016996
EDO30269	SINLEJ017003
EDO30269	SINLEJ000856
EDO30269	SINLEJ017082
EDO30269	SINLEJ017083
EDO30271	SINLEJ016839
EDO30279	SINLEJ000496
EDO30281	SINLEJ005611
EDO30281	SINLEJ016283
EDO30281	SINLEJ016280
EDO30281	SINLEJ016281
EDO30282	SINLEJ005909
EDO30292	SINLEJ012976
EDO30292	SINLEJ018110
EDO30292	SINLEJ018109
EDO30293	SINLEJ019016
EDO30293	SINLEJ015927
EDO30294	SINLEJ016518
EDO30294	SINLEJ001481
EDO30295	SINLEJ013548
EDO30295	SINLEJ018934
EDO30298	SINLEJ012714
EDO30301	SINLEJ012659
EDO30311	SINLEJ010212
EDO30311	SINLEJ009100
EDO30311	SINLEJ000494
EDO30312	SINLEJ012688
EDO30312	SINLEJ012689
EDO30317	SINLEJ600409
EDO30318	SINLEJ009772
EDO30319	SINLEJ013821
EDO30320	SINLEJ004598
EDO30322	SINLEJ003410
EDO30322	SINLEJ003411
EDO30323	SINLEJ003160
EDO30325	SINLEJ003423
EDO30325	SINLEJ000276
EDO30326	SINLEJ006372
EDO30326	SINLEJ017309
EDO30326	SINLEJ600416
EDO30326	SINLEJ001276
EDO30327	SINLEJ008969
EDO30332	SINLEJ015355
EDO30332	SINLEJ017838
EDO30333	SINLEJ007279
EDO30333	SINLEJ011722
EDO30333	SINLEJ008599
EDO30333	SINLEJ019116
EDO30334	SINLEJ016582
EDO30336	SINLEJ010518
EDO30336	SINLEJ010517
EDO30336	SINLEJ010519
EDO30336	SINLEJ009736
EDO30339	SINLEJ014388
EDO30342	SINLEJ005493
EDO30350	SINLEJ005964
EDO30350	SINLEJ016023
EDO30353	SINLEJ003779
EDO30360	SINLEJ015809
EDO30360	SINLEJ011433
EDO30361	SINLEJ009289
EDO30361	SINLEJ009288
EDO30362	SINLEJ016397
EDO30362	SINLEJ016396
EDO30364	SINLEJ013010
EDO30367	SINLEJ016191
EDO30379	SINLEJ006243
EDO30379	SINLEJ007144
EDO30379	SINLEJ017431
EDO30379	SINLEJ006591
EDO30381	SINLEJ009163
EDO30381	SINLEJ019021
EDO30381	SINLEJ017796
EDO30381	SINLEJ018429
EDO30383	SINLEJ016000
EDO30384	SINLEJ012030
EDO30397	SINLEJ014367
EDO30402	SINLEJ007135
EDO30405	SINLEJ002191
EDO30417	SINLEJ008022
EDO30420	SINLEJ009366
EDO30421	SINLEJ009213
EDO30421	SINLEJ019460
EDO30422	SINLEJ009975
EDO30422	SINLEJ009974
EDO30424	SINLEJ003247
EDO30424	SINLEJ003253
EDO30424	SINLEJ003252
EDO30424	SINLEJ003251
EDO30426	SINLEJ008697
EDO30426	SINLEJ008696
EDO30427	SINLEJ012668
EDO30428	SINLEJ013116
EDO30428	SINLEJ017043
EDO30428	SINLEJ017042
EDO30432	SINLEJ017129
EDO30434	SINLEJ010438
EDO30434	SINLEJ001426
EDO30434	SINLEJ003469
EDO30434	SINLEJ010644
EDO30437	SINLEJ002945
EDO30437	SINLEJ017056
EDO30437	SINLEJ004527
EDO30437	SINLEJ010997
EDO30440	SINLEJ008472
EDO30440	SINLEJ000542
EDO30440	SINLEJ010401
EDO30440	SINLEJ008426
EDO30443	SINLEJ013383
EDO30445	SINLEJ000068
EDO30445	SINLEJ018822
EDO30445	SINLEJ000082
EDO30445	SINLEJ018532
EDO30448	SINLEJ008692
EDO30448	SINLEJ009283
EDO30449	SINLEJ008731
EDO30450	SINLEJ008768
EDO30450	SINLEJ013957
EDO30450	SINLEJ008767
EDO30450	SINLEJ013958
EDO30451	SINLEJ018774
EDO30451	SINLEJ016881
EDO30463	SINLEJ010075
EDO30468	SINLEJ000959
EDO30469	SINLEJ007230
EDO30470	SINLEJ006656
EDO30476	SINLEJ011010
EDO30481	SINLEJ000263
EDO30482	SINLEJ012198
EDO30486	SINLEJ015857
EDO30487	SINLEJ002981
EDO30493	SINLEJ013917
EDO30495	SINLEJ014508
EDO30495	SINLEJ012902
EDO30499	SINLEJ015202
EDO30501	SINLEJ006111
EDO30501	SINLEJ013456
EDO30504	SINLEJ016108
EDO30506	SINLEJ008915
EDO30506	SINLEJ008916
EDO30506	SINLEJ016307
EDO30506	SINLEJ016306
EDO30510	SINLEJ016025
EDO30512	SINLEJ012045
EDO30520	SINLEJ600384
EDO30521	SINLEJ006708
EDO30524	SINLEJ016401
EDO30525	SINLEJ013889
EDO30526	SINLEJ013296
EDO30527	SINLEJ015369
EDO30527	SINLEJ015370
EDO30527	SINLEJ015368
EDO30530	SINLEJ017765
EDO30530	SINLEJ017696
EDO30530	SINLEJ017769
EDO30530	SINLEJ017768
EDO30533	SINLEJ000406
EDO30534	SINLEJ010953
EDO30537	SINLEJ006627
EDO30540	SINLEJ014271
EDO30541	SINLEJ005790
EDO30541	SINLEJ005791
EDO30549	SINLEJ010353
EDO30550	SINLEJ008679
EDO30554	SINLEJ008317
EDO30554	SINLEJ000950
EDO30554	SINLEJ005916
EDO30555	SINLEJ009383
EDO30559	SINLEJ009284
EDO30560	SINLEJ005671
EDO30561	SINLEJ006667
EDO30567	SINLEJ016834
EDO30576	SINLEJ012920
EDO30576	SINLEJ002722
EDO30576	SINLEJ003931
EDO30576	SINLEJ008078
EDO30577	SINLEJ008383
EDO30577	SINLEJ009650
EDO30584	SINLEJ008382
EDO30588	SINLEJ010297
EDO30588	SINLEJ004618
EDO30606	SINLEJ013255
EDO30610	SINLEJ016818
EDO30625	SINLEJ000178
EDO30625	SINLEJ014612
EDO30626	SINLEJ014361
EDO30633	SINLEJ013209
EDO30633	SINLEJ017105
EDO30639	SINLEJ013139
EDO30641	SINLEJ011122
EDO30641	SINLEJ010173
EDO30644	SINLEJ009079
EDO30645	SINLEJ006126
EDO30645	SINLEJ010483
EDO30648	SINLEJ002936
EDO30648	SINLEJ002937
EDO30648	SINLEJ011008
EDO30648	SINLEJ600505
EDO30649	SINLEJ010448
EDO30649	SINLEJ010446
EDO30651	SINLEJ012731
EDO30651	SINLEJ012736
EDO30658	SINLEJ015969
EDO30660	SINLEJ015260
EDO30665	SINLEJ009293
EDO30665	SINLEJ000550
EDO30669	SINLEJ016882
EDO30669	SINLEJ016890
EDO30674	SINLEJ003948
EDO30690	SINLEJ008773
EDO30690	SINLEJ008777
EDO30690	SINLEJ008774
EDO30690	SINLEJ008778
EDO30691	SINLEJ013542
EDO30691	SINLEJ013528
EDO30691	SINLEJ008182
EDO30692	SINLEJ010494
EDO30699	SINLEJ015200
EDO30699	SINLEJ004280
EDO30700	SINLEJ007162
EDO30702	SINLEJ013527
EDO30702	SINLEJ012755
EDO30702	SINLEJ013532
EDO30703	SINLEJ011318
EDO30703	SINLEJ010130
EDO30703	SINLEJ011319
EDO30704	SINLEJ004155
EDO30704	SINLEJ000514
EDO30704	SINLEJ004156
EDO30704	SINLEJ000513
EDO30707	SINLEJ013901
EDO30709	SINLEJ003000
EDO30710	SINLEJ008083
EDO30710	SINLEJ008030
EDO30710	SINLEJ014674
EDO30712	SINLEJ014563
EDO30712	SINLEJ007833
EDO30723	SINLEJ012217
EDO30731	SINLEJ001980
EDO30733	SINLEJ000780
EDO30733	SINLEJ005894
EDO30737	SINLEJ018830
EDO30740	SINLEJ018639
EDO30750	SINLEJ015267
EDO30750	SINLEJ015872
EDO30751	SINLEJ009579
EDO30752	SINLEJ013014
EDO30752	SINLEJ013017
EDO30753	SINLEJ014360
EDO30753	SINLEJ015540
EDO30754	SINLEJ003856
EDO30758	SINLEJ006307
EDO30759	SINLEJ014369
EDO30759	SINLEJ005663
EDO30761	SINLEJ003146
EDO30763	SINLEJ005004
EDO30765	SINLEJ001560
EDO30766	SINLEJ000747
EDO30766	SINLEJ002012
EDO30766	SINLEJ001096
EDO30766	SINLEJ014465
EDO30768	SINLEJ005066
EDO30768	SINLEJ001045
EDO30768	SINLEJ001873
EDO30768	SINLEJ001044
EDO30771	SINLEJ004205
EDO30788	SINLEJ018198
EDO30788	SINLEJ016188
EDO30794	SINLEJ016678
EDO30796	SINLEJ013500
EDO30797	SINLEJ004742
EDO30797	SINLEJ013143
EDO30803	SINLEJ001584
EDO30803	SINLEJ004346
EDO30805	SINLEJ007609
EDO30805	SINLEJ004837
EDO30806	SINLEJ007591
EDO30806	SINLEJ013256
EDO30806	SINLEJ007489
EDO30806	SINLEJ008559
EDO30807	SINLEJ005420
EDO30807	SINLEJ011309
EDO30811	SINLEJ010583
EDO30813	SINLEJ004667
EDO30815	SINLEJ006414
EDO30815	SINLEJ006415
EDO30816	SINLEJ012335
EDO30817	SINLEJ010062
EDO30819	SINLEJ017927
EDO30828	SINLEJ001514
EDO30829	SINLEJ008047
EDO30830	SINLEJ013450
EDO30832	SINLEJ017648
EDO30832	SINLEJ011377
EDO30833	SINLEJ018338
EDO30834	SINLEJ013405
EDO30836	SINLEJ008155
EDO30836	SINLEJ012569
EDO30836	SINLEJ011730
EDO30837	SINLEJ013225
EDO30837	SINLEJ007400
EDO30840	SINLEJ011836
EDO30842	SINLEJ007741
EDO30843	SINLEJ013438
EDO30857	SINLEJ014576
EDO30857	SINLEJ018974
EDO30859	SINLEJ014577
EDO30859	SINLEJ011069
EDO30859	SINLEJ015626
EDO30864	SINLEJ019303
EDO30865	SINLEJ015066
EDO30865	SINLEJ012724
EDO30865	SINLEJ012728
EDO30872	SINLEJ006078
EDO30872	SINLEJ006630
EDO30872	SINLEJ001893
EDO30872	SINLEJ017937
EDO30874	SINLEJ003082
EDO30876	SINLEJ003837
EDO30877	SINLEJ018892
EDO30877	SINLEJ007365
EDO30880	SINLEJ010239
EDO30880	SINLEJ000403
EDO30887	SINLEJ011906
EDO30887	SINLEJ004507
EDO30889	SINLEJ016123
EDO30890	SINLEJ016486
EDO30890	SINLEJ016745
EDO30890	SINLEJ004734
EDO30890	SINLEJ600455
EDO30893	SINLEJ003380
EDO30894	SINLEJ007406
EDO30898	SINLEJ004754
EDO30898	SINLEJ004755
EDO30900	SINLEJ012687
EDO30901	SINLEJ012716
EDO30902	SINLEJ013275
EDO30905	SINLEJ009700
EDO30905	SINLEJ009699
EDO30906	SINLEJ009704
EDO30907	SINLEJ009705
EDO30908	SINLEJ009902
EDO30910	SINLEJ004048
EDO30911	SINLEJ012315
EDO30912	SINLEJ004654
EDO30912	SINLEJ000454
EDO30918	SINLEJ016319
EDO30919	SINLEJ011231
EDO30919	SINLEJ009810
EDO30922	SINLEJ013051
EDO30922	SINLEJ013052
EDO30947	SINLEJ003959
EDO30947	SINLEJ003957
EDO30947	SINLEJ003956
EDO30947	SINLEJ003958
EDO30953	SINLEJ011882
EDO30954	SINLEJ000384
EDO30954	SINLEJ000385
EDO30954	SINLEJ014353
EDO30957	SINLEJ002986
EDO30957	SINLEJ005230
EDO30959	SINLEJ005331
EDO30959	SINLEJ005330
EDO30959	SINLEJ009009
EDO30959	SINLEJ002869
EDO30962	SINLEJ005432
EDO30965	SINLEJ010933
EDO30976	SINLEJ005666
EDO30976	SINLEJ008728
EDO30976	SINLEJ009719
EDO30976	SINLEJ003611
EDO30983	SINLEJ019462
EDO30985	SINLEJ006560
EDO30985	SINLEJ000260
EDO30985	SINLEJ006559
EDO30985	SINLEJ012961
EDO30987	SINLEJ013159
EDO30990	SINLEJ013627
EDO31000	SINLEJ010249
EDO31000	SINLEJ019296
EDO31000	SINLEJ013868
EDO31000	SINLEJ013675
EDO31001	SINLEJ007771
EDO31001	SINLEJ007770
EDO31001	SINLEJ007772
EDO31001	SINLEJ013252
EDO31005	SINLEJ000455
EDO31006	SINLEJ014004
EDO31006	SINLEJ014001
EDO31006	SINLEJ014000
EDO31006	SINLEJ014006
EDO31009	SINLEJ002146
EDO31009	SINLEJ000715
EDO31010	SINLEJ007750
EDO31013	SINLEJ005978
EDO31021	SINLEJ017641
EDO31021	SINLEJ005520
EDO31021	SINLEJ018536
EDO31021	SINLEJ018375
EDO31025	SINLEJ006538
EDO31026	SINLEJ014437
EDO31027	SINLEJ012316
EDO31027	SINLEJ012317
EDO31031	SINLEJ017463
EDO31034	SINLEJ001967
EDO31035	SINLEJ007057
EDO31035	SINLEJ006285
EDO31035	SINLEJ015343
EDO31039	SINLEJ004681
EDO31039	SINLEJ001568
EDO31040	SINLEJ001486
EDO31042	SINLEJ000040
EDO31042	SINLEJ000047
EDO31042	SINLEJ013767
EDO31043	SINLEJ009875
EDO31044	SINLEJ010152
EDO31046	SINLEJ007534
EDO31046	SINLEJ007533
EDO31046	SINLEJ000948
EDO31047	SINLEJ016925
EDO31048	SINLEJ000148
EDO31056	SINLEJ005512
EDO31056	SINLEJ008310
EDO31056	SINLEJ008572
EDO31056	SINLEJ009631
EDO31057	SINLEJ008601
EDO31057	SINLEJ014461
EDO31057	SINLEJ008010
EDO31058	SINLEJ010623
EDO31058	SINLEJ002128
EDO31059	SINLEJ011459
EDO31070	SINLEJ008564
EDO31070	SINLEJ008350
EDO31070	SINLEJ008349
EDO31071	SINLEJ019377
EDO31074	SINLEJ014814
EDO31074	SINLEJ012822
EDO31080	SINLEJ004265
EDO31081	SINLEJ004920
EDO31082	SINLEJ004484
EDO31084	SINLEJ005133
EDO31087	SINLEJ009607
EDO31089	SINLEJ015170
EDO31099	SINLEJ005546
EDO31099	SINLEJ008431
EDO31100	SINLEJ009854
EDO31103	SINLEJ005653
EDO31103	SINLEJ009660
EDO31108	SINLEJ008832
EDO31108	SINLEJ012983
EDO31108	SINLEJ012981
EDO31108	SINLEJ012982
EDO31117	SINLEJ006382
EDO31117	SINLEJ018844
EDO31117	SINLEJ019091
EDO31118	SINLEJ017494
EDO31124	SINLEJ005549
EDO31127	SINLEJ017443
EDO31128	SINLEJ011889
EDO31130	SINLEJ018440
EDO31130	SINLEJ018813
EDO31130	SINLEJ017845
EDO31130	SINLEJ006670
EDO31135	SINLEJ003041
EDO31137	SINLEJ007327
EDO31139	SINLEJ014824
EDO31145	SINLEJ007531
EDO31157	SINLEJ003797
EDO31160	SINLEJ004091
EDO31160	SINLEJ004092
EDO31161	SINLEJ010812
EDO31161	SINLEJ000421
EDO31161	SINLEJ000420
EDO31162	SINLEJ012811
EDO31165	SINLEJ000077
EDO31165	SINLEJ018531
EDO31165	SINLEJ000074
EDO31166	SINLEJ014237
EDO31167	SINLEJ004058
EDO31169	SINLEJ009481
EDO31179	SINLEJ003255
EDO31182	SINLEJ017441
EDO31183	SINLEJ014027
EDO31186	SINLEJ010826
EDO31186	SINLEJ004233
EDO31188	SINLEJ000153
EDO31188	SINLEJ000151
EDO31188	SINLEJ009922
EDO31189	SINLEJ014275
EDO31189	SINLEJ003936
EDO31190	SINLEJ000545
EDO31193	SINLEJ000575
EDO31193	SINLEJ000574
EDO31194	SINLEJ000576
EDO31204	SINLEJ005817
EDO31207	SINLEJ009621
EDO31207	SINLEJ014295
EDO31207	SINLEJ005074
EDO31207	SINLEJ012430
EDO31208	SINLEJ007124
EDO31208	SINLEJ009612
EDO31211	SINLEJ005005
EDO31211	SINLEJ005003
EDO31212	SINLEJ017006
EDO31212	SINLEJ000853
EDO31220	SINLEJ000705
EDO31220	SINLEJ013711
EDO31220	SINLEJ013710
EDO31221	SINLEJ012363
EDO31222	SINLEJ011368
EDO31223	SINLEJ016381
EDO31223	SINLEJ012433
EDO31224	SINLEJ016269
EDO31224	SINLEJ010192
EDO31226	SINLEJ006925
EDO31227	SINLEJ006145
EDO31227	SINLEJ013266
EDO31227	SINLEJ003876
EDO31227	SINLEJ017564
EDO31229	SINLEJ009367
EDO31230	SINLEJ012055
EDO31230	SINLEJ600243
EDO31234	SINLEJ015967
EDO31234	SINLEJ017872
EDO31242	SINLEJ013059
EDO31244	SINLEJ015208
EDO31245	SINLEJ011091
EDO31245	SINLEJ015648
EDO31246	SINLEJ015649
EDO31255	SINLEJ006978
EDO31262	SINLEJ013927
EDO31265	SINLEJ018578
EDO31265	SINLEJ014722
EDO31265	SINLEJ014723
EDO31275	SINLEJ012571
EDO31275	SINLEJ012570
EDO31278	SINLEJ010454
EDO31278	SINLEJ019225
EDO31278	SINLEJ007824
EDO31279	SINLEJ019361
EDO31279	SINLEJ019192
EDO31279	SINLEJ006979
EDO31281	SINLEJ011872
EDO31287	SINLEJ000363
EDO31287	SINLEJ018678
EDO31288	SINLEJ006465
EDO31289	SINLEJ006654
EDO31289	SINLEJ006666
EDO31290	SINLEJ004521
EDO31290	SINLEJ011996
EDO31290	SINLEJ011997
EDO31296	SINLEJ010321
EDO31296	SINLEJ010322
EDO31298	SINLEJ000023
EDO31298	SINLEJ000025
EDO31298	SINLEJ018680
EDO31298	SINLEJ018681
EDO31300	SINLEJ012495
EDO31300	SINLEJ009786
EDO31301	SINLEJ012753
EDO31301	SINLEJ017343
EDO31301	SINLEJ012752
EDO31301	SINLEJ007952
EDO31302	SINLEJ013483
EDO31304	SINLEJ000623
EDO31305	SINLEJ012868
EDO31305	SINLEJ000614
EDO31305	SINLEJ018506
EDO31305	SINLEJ007615
EDO31306	SINLEJ010007
EDO31308	SINLEJ002105
EDO31316	SINLEJ000619
EDO31318	SINLEJ005012
EDO31319	SINLEJ004173
EDO31321	SINLEJ015382
EDO31321	SINLEJ003573
EDO31321	SINLEJ014989
EDO31324	SINLEJ018723
EDO31324	SINLEJ018724
EDO31325	SINLEJ008250
EDO31325	SINLEJ008249
EDO31329	SINLEJ012877
EDO31329	SINLEJ017436
EDO31332	SINLEJ006732
EDO31332	SINLEJ010887
EDO31332	SINLEJ009835
EDO31333	SINLEJ005501
EDO31334	SINLEJ005455
EDO31335	SINLEJ009785
EDO31336	SINLEJ005410
EDO31336	SINLEJ005421
EDO31351	SINLEJ013378
EDO31361	SINLEJ006172
EDO31371	SINLEJ004610
EDO31381	SINLEJ012939
EDO31382	SINLEJ010741
EDO31382	SINLEJ010742
EDO31382	SINLEJ004164
EDO31384	SINLEJ008037
EDO31384	SINLEJ008038
EDO31384	SINLEJ012259
EDO31384	SINLEJ018485
EDO31386	SINLEJ005187
EDO31386	SINLEJ016843
EDO31386	SINLEJ005350
EDO31389	SINLEJ016259
EDO31389	SINLEJ018683
EDO31401	SINLEJ005154
EDO31401	SINLEJ016210
EDO31406	SINLEJ002721
EDO31407	SINLEJ016024
EDO31414	SINLEJ006553
EDO31414	SINLEJ006552
EDO31419	SINLEJ005224
EDO31420	SINLEJ014035
EDO31420	SINLEJ008857
EDO31422	SINLEJ009227
EDO31422	SINLEJ007247
EDO31427	SINLEJ017242
EDO31428	SINLEJ011154
EDO31441	SINLEJ007527
EDO31441	SINLEJ007526
EDO31445	SINLEJ010527
EDO31446	SINLEJ013213
EDO31448	SINLEJ600080
EDO31457	SINLEJ009547
EDO31457	SINLEJ007306
EDO31457	SINLEJ018402
EDO31457	SINLEJ018403
EDO31458	SINLEJ018156
EDO31461	SINLEJ006603
EDO31461	SINLEJ010685
EDO31461	SINLEJ015443
EDO31464	SINLEJ007667
EDO31470	SINLEJ011071
EDO31470	SINLEJ015628
EDO31470	SINLEJ013462
EDO31471	SINLEJ012779
EDO31473	SINLEJ003116
EDO31475	SINLEJ014996
EDO31475	SINLEJ003566
EDO31475	SINLEJ013155
EDO31476	SINLEJ003580
EDO31476	SINLEJ014982
EDO31478	SINLEJ000661
EDO31481	SINLEJ010502
EDO31482	SINLEJ003795
EDO31484	SINLEJ010294
EDO31484	SINLEJ010295
EDO31490	SINLEJ008673
EDO31491	SINLEJ016983
EDO31499	SINLEJ011725
EDO31500	SINLEJ011701
EDO31502	SINLEJ015601
EDO31502	SINLEJ011045
EDO31502	SINLEJ000738
EDO31506	SINLEJ006019
EDO31507	SINLEJ010050
EDO31510	SINLEJ015801
EDO31514	SINLEJ008365
EDO31514	SINLEJ001272
EDO31515	SINLEJ006605
EDO31516	SINLEJ014324
EDO31518	SINLEJ005725
EDO31525	SINLEJ004999
EDO31526	SINLEJ014502
EDO31530	SINLEJ016730
EDO31530	SINLEJ000809
EDO31530	SINLEJ005201
EDO31530	SINLEJ017183
EDO31531	SINLEJ018515
EDO31533	SINLEJ008340
EDO31533	SINLEJ008337
EDO31533	SINLEJ004088
EDO31534	SINLEJ008336
EDO31534	SINLEJ008339
EDO31537	SINLEJ006640
EDO31537	SINLEJ006643
EDO31538	SINLEJ006583
EDO31538	SINLEJ006582
EDO31538	SINLEJ006580
EDO31538	SINLEJ006581
EDO31539	SINLEJ005793
EDO31539	SINLEJ005792
EDO31541	SINLEJ000004
EDO31541	SINLEJ016803
EDO31543	SINLEJ003639
EDO31543	SINLEJ014926
EDO31545	SINLEJ014953
EDO31545	SINLEJ015817
EDO31545	SINLEJ011489
EDO31545	SINLEJ003609
EDO31546	SINLEJ003756
EDO31547	SINLEJ014992
EDO31547	SINLEJ003570
EDO31553	SINLEJ007672
EDO31555	SINLEJ011613
EDO31555	SINLEJ004253
EDO31559	SINLEJ015040
EDO31568	SINLEJ003989
EDO31572	SINLEJ001835
EDO31574	SINLEJ017087
EDO31577	SINLEJ001836
EDO31578	SINLEJ008065
EDO31578	SINLEJ008217
EDO31578	SINLEJ011180
EDO31578	SINLEJ011681
EDO31582	SINLEJ002956
EDO31584	SINLEJ001938
EDO31584	SINLEJ004340
EDO31592	SINLEJ002175
EDO31592	SINLEJ002176
EDO31597	SINLEJ001119
EDO31598	SINLEJ003699
EDO31599	SINLEJ005979
EDO31599	SINLEJ000947
EDO31599	SINLEJ005054
EDO31599	SINLEJ005053
EDO31601	SINLEJ003273
EDO31605	SINLEJ003054
EDO31606	SINLEJ011415
EDO31606	SINLEJ006809
EDO31608	SINLEJ004190
EDO31608	SINLEJ013749
EDO31610	SINLEJ015981
EDO31610	SINLEJ015976
EDO31613	SINLEJ008813
EDO31613	SINLEJ012912
EDO31613	SINLEJ008814
EDO31613	SINLEJ012913
EDO31616	SINLEJ004145
EDO31616	SINLEJ000387
EDO31616	SINLEJ004146
EDO31616	SINLEJ000388
EDO31618	SINLEJ000658
EDO31619	SINLEJ004144
EDO31619	SINLEJ000386
EDO31620	SINLEJ005499
EDO31624	SINLEJ014816
EDO31625	SINLEJ004022
EDO31629	SINLEJ005759
EDO31634	SINLEJ010880
EDO31635	SINLEJ012843
EDO31635	SINLEJ010886
EDO31635	SINLEJ000607
EDO31635	SINLEJ007890
EDO31642	SINLEJ007005
EDO31643	SINLEJ005240
EDO31646	SINLEJ007444
EDO31647	SINLEJ011839
EDO31647	SINLEJ011840
EDO31647	SINLEJ011838
EDO31647	SINLEJ011837
EDO31648	SINLEJ004990
EDO31648	SINLEJ004994
EDO31648	SINLEJ011399
EDO31649	SINLEJ013357
EDO31650	SINLEJ007125
EDO31650	SINLEJ006338
EDO31650	SINLEJ006340
EDO31650	SINLEJ006339
EDO31652	SINLEJ016580
EDO31653	SINLEJ006394
EDO31653	SINLEJ007184
EDO31653	SINLEJ007185
EDO31653	SINLEJ002832
EDO31654	SINLEJ009082
EDO31656	SINLEJ003589
EDO31657	SINLEJ004068
EDO31658	SINLEJ013963
EDO31658	SINLEJ004069
EDO31659	SINLEJ013853
EDO31660	SINLEJ003938
EDO31665	SINLEJ004234
EDO31665	SINLEJ005561
EDO31666	SINLEJ006028
EDO31666	SINLEJ000695
EDO31669	SINLEJ015599
EDO31669	SINLEJ011043
EDO31669	SINLEJ004217
EDO31669	SINLEJ000847
EDO31677	SINLEJ013249
EDO31677	SINLEJ007560
EDO31677	SINLEJ017103
EDO31681	SINLEJ001178
EDO31682	SINLEJ015123
EDO31684	SINLEJ015795
EDO31692	SINLEJ003632
EDO31701	SINLEJ003921
EDO31701	SINLEJ017574
EDO31701	SINLEJ017454
EDO31701	SINLEJ004066
EDO31702	SINLEJ007992
EDO31702	SINLEJ018877
EDO31703	SINLEJ000924
EDO31705	SINLEJ004371
EDO31706	SINLEJ004381
EDO31707	SINLEJ600295
EDO31707	SINLEJ600294
EDO31707	SINLEJ014790
EDO31708	SINLEJ004556
EDO31709	SINLEJ007515
EDO31709	SINLEJ010808
EDO31709	SINLEJ003960
EDO31711	SINLEJ008100
EDO31711	SINLEJ008102
EDO31711	SINLEJ010403
EDO31713	SINLEJ001020
EDO31713	SINLEJ001021
EDO31714	SINLEJ008567
EDO31714	SINLEJ002028
EDO31714	SINLEJ013166
EDO31714	SINLEJ002030
EDO31716	SINLEJ004424
EDO31716	SINLEJ011925
EDO31716	SINLEJ013404
EDO31718	SINLEJ005695
EDO31718	SINLEJ016276
EDO31718	SINLEJ003166
EDO31718	SINLEJ003168
EDO31719	SINLEJ017722
EDO31722	SINLEJ009037
EDO31722	SINLEJ008689
EDO31722	SINLEJ008688
EDO31722	SINLEJ013126
EDO31724	SINLEJ017533
EDO31724	SINLEJ018107
EDO31724	SINLEJ017534
EDO31736	SINLEJ008649
EDO31736	SINLEJ008231
EDO31740	SINLEJ001386
EDO31742	SINLEJ014933
EDO31742	SINLEJ011401
EDO31745	SINLEJ013232
EDO31745	SINLEJ007458
EDO31746	SINLEJ016145
EDO31746	SINLEJ013279
EDO31746	SINLEJ008125
EDO31746	SINLEJ017973
EDO31747	SINLEJ007633
EDO31749	SINLEJ008121
EDO31751	SINLEJ010131
EDO31753	SINLEJ017425
EDO31754	SINLEJ016903
EDO31754	SINLEJ019213
EDO31754	SINLEJ019445
EDO31754	SINLEJ001198
EDO31767	SINLEJ010182
EDO31767	SINLEJ011380
EDO31767	SINLEJ015074
EDO31767	SINLEJ010183
EDO31769	SINLEJ001747
EDO31771	SINLEJ002013
EDO31776	SINLEJ010500
EDO31776	SINLEJ015251
EDO31776	SINLEJ006889
EDO31778	SINLEJ008623
EDO31778	SINLEJ008708
EDO31779	SINLEJ016118
EDO31781	SINLEJ014520
EDO31781	SINLEJ004573
EDO31781	SINLEJ014654
EDO31781	SINLEJ003654
EDO31783	SINLEJ002995
EDO31784	SINLEJ009357
EDO31784	SINLEJ009356
EDO31785	SINLEJ600357
EDO31792	SINLEJ015400
EDO31793	SINLEJ013899
EDO31793	SINLEJ004843
EDO31793	SINLEJ017730
EDO31796	SINLEJ006278
EDO31796	SINLEJ015847
EDO31796	SINLEJ010975
EDO31797	SINLEJ015199
EDO31798	SINLEJ007411
EDO31799	SINLEJ014840
EDO31800	SINLEJ000553
EDO31800	SINLEJ000555
EDO31800	SINLEJ000554
EDO31800	SINLEJ000552
EDO31803	SINLEJ007414
EDO31803	SINLEJ007415
EDO31803	SINLEJ010040
EDO31804	SINLEJ003339
EDO31805	SINLEJ017481
EDO31805	SINLEJ012414
EDO31806	SINLEJ012313
EDO31807	SINLEJ013219
EDO31808	SINLEJ002989
EDO31813	SINLEJ003128
EDO31822	SINLEJ017124
EDO31822	SINLEJ011182
EDO31823	SINLEJ012193
EDO31824	SINLEJ009340
EDO31824	SINLEJ009339
EDO31824	SINLEJ008737
EDO31825	SINLEJ015831
EDO31827	SINLEJ004291
EDO31827	SINLEJ015726
EDO31830	SINLEJ015180
EDO31834	SINLEJ011678
EDO31835	SINLEJ006461
EDO31835	SINLEJ003565
EDO31837	SINLEJ005938
EDO31838	SINLEJ018571
EDO31838	SINLEJ015958
EDO31838	SINLEJ000214
EDO31838	SINLEJ019414
EDO31841	SINLEJ003548
EDO31841	SINLEJ016541
EDO31845	SINLEJ016684
EDO31845	SINLEJ014378
EDO31845	SINLEJ017827
EDO31845	SINLEJ014377
EDO31846	SINLEJ003878
EDO31847	SINLEJ009575
EDO31853	SINLEJ016948
EDO31854	SINLEJ007361
EDO31854	SINLEJ012254
EDO31855	SINLEJ014765
EDO31856	SINLEJ016993
EDO31858	SINLEJ009900
EDO31858	SINLEJ007769
EDO31864	SINLEJ000824
EDO31864	SINLEJ005167
EDO31864	SINLEJ016223
EDO31867	SINLEJ013908
EDO31870	SINLEJ007286
EDO31872	SINLEJ009509
EDO31872	SINLEJ011414
EDO31872	SINLEJ011412
EDO31876	SINLEJ014098
EDO31883	SINLEJ015810
EDO31890	SINLEJ008005
EDO31890	SINLEJ011929
EDO31890	SINLEJ015009
EDO31890	SINLEJ004956
EDO31895	SINLEJ013618
EDO31895	SINLEJ019293
EDO31899	SINLEJ016604
EDO31899	SINLEJ009820
EDO31913	SINLEJ002764
EDO31913	SINLEJ010940
EDO31913	SINLEJ002765
EDO31914	SINLEJ013826
EDO31919	SINLEJ011504
EDO31922	SINLEJ003138
EDO31924	SINLEJ008997
EDO31924	SINLEJ011028
EDO31926	SINLEJ015524
EDO31926	SINLEJ018380
EDO31932	SINLEJ016909
EDO31932	SINLEJ014583
EDO31932	SINLEJ007567
EDO31932	SINLEJ005975
EDO31933	SINLEJ016142
EDO31934	SINLEJ013389
EDO31934	SINLEJ018827
EDO31934	SINLEJ017801
EDO31938	SINLEJ014599
EDO31938	SINLEJ018277
EDO31940	SINLEJ011007
EDO31940	SINLEJ008847
EDO31942	SINLEJ014657
EDO31942	SINLEJ017806
EDO31942	SINLEJ016412
EDO31943	SINLEJ003752
EDO31943	SINLEJ003751
EDO31943	SINLEJ012667
EDO31945	SINLEJ014108
EDO31945	SINLEJ011908
EDO31945	SINLEJ006585
EDO31946	SINLEJ009788
EDO31948	SINLEJ010072
EDO31949	SINLEJ016094
EDO31949	SINLEJ010175
EDO31950	SINLEJ003681
EDO31950	SINLEJ003682
EDO31952	SINLEJ002746
EDO31954	SINLEJ000097
EDO31954	SINLEJ012674
EDO31954	SINLEJ010032
EDO31956	SINLEJ019401
EDO31956	SINLEJ004427
EDO31956	SINLEJ010927
EDO31962	SINLEJ000226
EDO31962	SINLEJ015913
EDO31962	SINLEJ000601
EDO31962	SINLEJ010768
EDO31963	SINLEJ009839
EDO31965	SINLEJ003978
EDO31969	SINLEJ001633
EDO31974	SINLEJ015910
EDO31977	SINLEJ011388
EDO31980	SINLEJ006104
EDO31980	SINLEJ000018
EDO31980	SINLEJ000019
EDO31980	SINLEJ000020
EDO31981	SINLEJ010516
EDO31982	SINLEJ008282
EDO31983	SINLEJ010318
EDO31985	SINLEJ006458
EDO31986	SINLEJ006459
EDO31986	SINLEJ006460
EDO31986	SINLEJ008750
EDO31987	SINLEJ006653
EDO31987	SINLEJ006668
EDO31988	SINLEJ006616
EDO31990	SINLEJ013980
EDO31992	SINLEJ600139
EDO31992	SINLEJ014327
EDO31993	SINLEJ002801
EDO31995	SINLEJ007699
EDO31998	SINLEJ006123
EDO31999	SINLEJ014651
EDO31999	SINLEJ018744
EDO32000	SINLEJ014615
EDO32002	SINLEJ010316
EDO32002	SINLEJ004932
EDO32003	SINLEJ600232
EDO32004	SINLEJ600238
EDO32004	SINLEJ600234
EDO32004	SINLEJ015839
EDO32004	SINLEJ003946
EDO32008	SINLEJ009657
EDO32008	SINLEJ008238
EDO32008	SINLEJ001882
EDO32008	SINLEJ009241
EDO32011	SINLEJ008236
EDO32011	SINLEJ008619
EDO32012	SINLEJ008620
EDO32013	SINLEJ008284
EDO32015	SINLEJ009756
EDO32015	SINLEJ002851
EDO32015	SINLEJ006719
EDO32017	SINLEJ018443
EDO32017	SINLEJ000198
EDO32018	SINLEJ016116
EDO32019	SINLEJ005641
EDO32028	SINLEJ008906
EDO32029	SINLEJ019395
EDO32030	SINLEJ017035
EDO32031	SINLEJ005166
EDO32032	SINLEJ008833
EDO32034	SINLEJ002970
EDO32035	SINLEJ007603
EDO32036	SINLEJ014561
[truncated: 14,153 more rows]
