# Supplementary material for: Reconstruction of proto-vertebrate, proto-cyclostome and proto-gnathostome genomes provides new insights into early vertebrate evolution
Source: Nat Commun. 2021 Jul 23;12:4489. doi: 10.1038/s41467-021-24573-z (PMC8302630; doi:10.1038/s41467-021-24573-z)
Supplement: Supplementary file 4 — Supplementary Data 1 [file 41467_2021_24573_MOESM4_ESM.zip › SuppData1/orthologs/NEMVE-PETMA.txt]

EDO25316	PMZ_0031287-RA
EDO25322	PMZ_0033139-RA
EDO25338	PMZ_0036000-RA
EDO25344	PMZ_0030833-RA
EDO25344	PMZ_0041904-RA
EDO25345	PMZ_0042165-RA
EDO25383	PMZ_0044852-RA
EDO25386	PMZ_0045723-RA
EDO25387	PMZ_0045836-RA
EDO25388	PMZ_0035435-RA
EDO25405	PMZ_0011818-RA
EDO25410	PMZ_0040167-RA
EDO25439	PMZ_0046619-RA
EDO25442	PMZ_0046944-RA
EDO25448	PMZ_0041461-RA
EDO25453	PMZ_0026276-RA
EDO25459	PMZ_0038765-RA
EDO25459	PMZ_0030852-RA
EDO25459	PMZ_0000126-RA
EDO25459	PMZ_0000160-RA
EDO25466	PMZ_0048174-RA
EDO25466	PMZ_0000399-RA
EDO25466	PMZ_0039238-RA
EDO25466	PMZ_0000394-RA
EDO25475	PMZ_0011495-RA
EDO25479	PMZ_0041213-RA
EDO25495	PMZ_0031895-RA
EDO25495	PMZ_0047312-RA
EDO25499	PMZ_0008561-RA
EDO25503	PMZ_0045364-RA
EDO25514	PMZ_0000397-RA
EDO25516	PMZ_0020025-RA
EDO25523	PMZ_0030423-RA
EDO25563	PMZ_0045590-RA
EDO25564	PMZ_0047741-RA
EDO25565	PMZ_0044854-RA
EDO25565	PMZ_0039103-RA
EDO25572	PMZ_0037069-RA
EDO25572	PMZ_0042788-RA
EDO25591	PMZ_0035236-RA
EDO25595	PMZ_0032059-RA
EDO25598	PMZ_0029036-RA
EDO25620	PMZ_0016745-RA
EDO25628	PMZ_0001728-RA
EDO25629	PMZ_0047768-RA
EDO25629	PMZ_0016803-RA
EDO25633	PMZ_0029341-RA
EDO25637	PMZ_0043282-RA
EDO25642	PMZ_0016222-RA
EDO25647	PMZ_0044663-RA
EDO25662	PMZ_0028411-RA
EDO25662	PMZ_0047295-RA
EDO25670	PMZ_0004204-RA
EDO25673	PMZ_0030081-RA
EDO25674	PMZ_0000277-RA
EDO25693	PMZ_0037152-RA
EDO25699	PMZ_0037065-RA
EDO25716	PMZ_0021598-RA
EDO25716	PMZ_0035362-RA
EDO25728	PMZ_0010875-RA
EDO25728	PMZ_0048654-RA
EDO25739	PMZ_0016859-RA
EDO25739	PMZ_0028359-RA
EDO25751	PMZ_0020912-RA
EDO25760	PMZ_0034977-RA
EDO25767	PMZ_0016432-RA
EDO25767	PMZ_0038090-RA
EDO25781	PMZ_0048368-RA
EDO25785	PMZ_0043429-RA
EDO25785	PMZ_0021080-RA
EDO25785	PMZ_0009280-RA
EDO25789	PMZ_0042869-RA
EDO25800	PMZ_0048488-RA
EDO25811	PMZ_0034530-RA
EDO25837	PMZ_0020272-RA
EDO25846	PMZ_0048703-RA
EDO25846	PMZ_0026866-RA
EDO25859	PMZ_0046474-RA
EDO25862	PMZ_0044152-RA
EDO25867	PMZ_0029386-RA
EDO25871	PMZ_0046574-RA
EDO25873	PMZ_0049012-RA
EDO25873	PMZ_0030704-RA
EDO25874	PMZ_0015065-RA
EDO25879	PMZ_0044123-RA
EDO25879	PMZ_0041093-RA
EDO25893	PMZ_0046561-RA
EDO25895	PMZ_0032309-RA
EDO25905	PMZ_0044954-RA
EDO25915	PMZ_0046649-RA
EDO25915	PMZ_0030441-RA
EDO25925	PMZ_0021008-RA
EDO25928	PMZ_0008573-RA
EDO25932	PMZ_0041949-RA
EDO25934	PMZ_0013457-RA
EDO25935	PMZ_0045580-RA
EDO26003	PMZ_0034384-RA
EDO26013	PMZ_0040934-RA
EDO26017	PMZ_0040217-RA
EDO26017	PMZ_0034674-RA
EDO26042	PMZ_0018869-RA
EDO26048	PMZ_0030949-RA
EDO26048	PMZ_0045670-RA
EDO26062	PMZ_0040804-RA
EDO26067	PMZ_0026392-RA
EDO26067	PMZ_0036763-RA
EDO26072	PMZ_0032344-RA
EDO26072	PMZ_0040403-RA
EDO26076	PMZ_0047462-RA
EDO26094	PMZ_0000524-RA
EDO26094	PMZ_0035291-RA
EDO26107	PMZ_0023526-RA
EDO26115	PMZ_0030358-RA
EDO26116	PMZ_0047033-RA
EDO26116	PMZ_0048239-RA
EDO26116	PMZ_0037975-RA
EDO26116	PMZ_0045938-RA
EDO26149	PMZ_0030862-RA
EDO26149	PMZ_0042754-RA
EDO26151	PMZ_0002936-RA
EDO26151	PMZ_0048266-RA
EDO26151	PMZ_0042659-RA
EDO26151	PMZ_0042310-RA
EDO26161	PMZ_0047901-RA
EDO26163	PMZ_0031044-RA
EDO26185	PMZ_0030532-RA
EDO26193	PMZ_0036673-RA
EDO26197	PMZ_0012300-RA
EDO26201	PMZ_0048441-RA
EDO26203	PMZ_0047277-RA
EDO26218	PMZ_0048072-RA
EDO26270	PMZ_0042607-RA
EDO26294	PMZ_0007035-RA
EDO26298	PMZ_0045595-RA
EDO26315	PMZ_0015494-RA
EDO26320	PMZ_0047697-RA
EDO26321	PMZ_0042746-RA
EDO26334	PMZ_0000142-RA
EDO26342	PMZ_0035030-RA
EDO26343	PMZ_0035281-RA
EDO26355	PMZ_0002832-RA
EDO26355	PMZ_0002833-RA
EDO26359	PMZ_0047687-RA
EDO26360	PMZ_0042598-RA
EDO26365	PMZ_0042744-RA
EDO26368	PMZ_0048388-RA
EDO26381	PMZ_0040727-RA
EDO26384	PMZ_0009409-RA
EDO26384	PMZ_0027933-RA
EDO26406	PMZ_0041036-RA
EDO26409	PMZ_0032559-RA
EDO26410	PMZ_0043941-RA
EDO26410	PMZ_0036840-RA
EDO26410	PMZ_0034374-RA
EDO26415	PMZ_0014026-RA
EDO26421	PMZ_0039431-RA
EDO26431	PMZ_0002656-RA
EDO26431	PMZ_0048090-RA
EDO26431	PMZ_0048610-RA
EDO26431	PMZ_0048658-RA
EDO26436	PMZ_0037925-RA
EDO26441	PMZ_0036775-RA
EDO26443	PMZ_0044614-RA
EDO26451	PMZ_0006403-RA
EDO26465	PMZ_0046235-RA
EDO26471	PMZ_0049027-RA
EDO26481	PMZ_0047718-RA
EDO26481	PMZ_0035433-RA
EDO26481	PMZ_0040718-RA
EDO26485	PMZ_0048231-RA
EDO26492	PMZ_0042796-RA
EDO26495	PMZ_0048273-RA
EDO26497	PMZ_0026716-RA
EDO26509	PMZ_0036891-RA
EDO26519	PMZ_0032670-RA
EDO26552	PMZ_0048459-RA
EDO26567	PMZ_0026657-RA
EDO26568	PMZ_0037076-RA
EDO26569	PMZ_0009066-RA
EDO26587	PMZ_0040531-RA
EDO26590	PMZ_0041455-RA
EDO26591	PMZ_0047890-RA
EDO26597	PMZ_0046717-RA
EDO26623	PMZ_0043203-RA
EDO26650	PMZ_0043706-RA
EDO26650	PMZ_0015971-RA
EDO26652	PMZ_0043818-RA
EDO26670	PMZ_0041676-RA
EDO26680	PMZ_0047790-RA
EDO26698	PMZ_0030874-RA
EDO26719	PMZ_0046681-RA
EDO26719	PMZ_0029642-RA
EDO26725	PMZ_0004771-RA
EDO26725	PMZ_0035136-RA
EDO26725	PMZ_0048995-RA
EDO26725	PMZ_0020341-RA
EDO26730	PMZ_0037015-RA
EDO26743	PMZ_0043464-RA
EDO26763	PMZ_0044198-RA
EDO26770	PMZ_0027956-RA
EDO26779	PMZ_0043233-RA
EDO26784	PMZ_0048222-RA
EDO26794	PMZ_0047622-RA
EDO26797	PMZ_0016473-RA
EDO26798	PMZ_0041973-RA
EDO26809	PMZ_0044179-RA
EDO26819	PMZ_0045495-RA
EDO26822	PMZ_0002777-RA
EDO26827	PMZ_0022569-RA
EDO26829	PMZ_0049037-RA
EDO26861	PMZ_0042884-RA
EDO26865	PMZ_0028962-RA
EDO26865	PMZ_0037385-RA
EDO26873	PMZ_0048010-RA
EDO26875	PMZ_0010380-RA
EDO26877	PMZ_0029963-RA
EDO26879	PMZ_0048046-RA
EDO26879	PMZ_0041130-RA
EDO26879	PMZ_0027767-RA
EDO26879	PMZ_0037105-RA
EDO26885	PMZ_0045983-RA
EDO26905	PMZ_0036441-RA
EDO26914	PMZ_0037403-RA
EDO26921	PMZ_0036837-RA
EDO26925	PMZ_0032577-RA
EDO26933	PMZ_0043849-RA
EDO26937	PMZ_0044941-RA
EDO26939	PMZ_0042369-RA
EDO26950	PMZ_0015820-RA
EDO26953	PMZ_0043924-RA
EDO26964	PMZ_0044019-RA
EDO26964	PMZ_0048710-RA
EDO26964	PMZ_0044386-RA
EDO26964	PMZ_0048783-RA
EDO26966	PMZ_0029108-RA
EDO26970	PMZ_0047164-RA
EDO26986	PMZ_0034463-RA
EDO26989	PMZ_0037815-RA
EDO27017	PMZ_0030518-RA
EDO27017	PMZ_0044190-RA
EDO27017	PMZ_0018505-RA
EDO27017	PMZ_0031112-RA
EDO27021	PMZ_0045181-RA
EDO27022	PMZ_0032388-RA
EDO27025	PMZ_0044066-RA
EDO27025	PMZ_0020432-RA
EDO27025	PMZ_0047594-RA
EDO27052	PMZ_0033838-RA
EDO27055	PMZ_0040954-RA
EDO27065	PMZ_0019219-RA
EDO27071	PMZ_0015123-RA
EDO27071	PMZ_0006231-RA
EDO27075	PMZ_0041530-RA
EDO27078	PMZ_0048435-RA
EDO27090	PMZ_0045485-RA
EDO27094	PMZ_0020983-RA
EDO27102	PMZ_0042257-RA
EDO27112	PMZ_0043078-RA
EDO27141	PMZ_0044332-RA
EDO27141	PMZ_0043873-RA
EDO27141	PMZ_0035685-RA
EDO27141	PMZ_0034543-RA
EDO27152	PMZ_0042952-RA
EDO27163	PMZ_0043539-RA
EDO27196	PMZ_0045490-RA
EDO27206	PMZ_0045053-RA
EDO27207	PMZ_0010833-RA
EDO27219	PMZ_0046780-RA
EDO27238	PMZ_0041210-RA
EDO27257	PMZ_0010550-RA
EDO27257	PMZ_0035958-RA
EDO27257	PMZ_0045731-RA
EDO27257	PMZ_0044034-RA
EDO27267	PMZ_0005978-RA
EDO27268	PMZ_0031749-RA
EDO27269	PMZ_0035221-RA
EDO27293	PMZ_0048277-RA
EDO27295	PMZ_0007097-RA
EDO27295	PMZ_0029460-RA
EDO27309	PMZ_0045008-RA
EDO27315	PMZ_0035055-RA
EDO27317	PMZ_0036145-RA
EDO27319	PMZ_0042947-RA
EDO27335	PMZ_0035749-RA
EDO27335	PMZ_0048365-RA
EDO27335	PMZ_0040482-RA
EDO27335	PMZ_0029028-RA
EDO27336	PMZ_0018203-RA
EDO27349	PMZ_0042550-RA
EDO27353	PMZ_0017179-RA
EDO27372	PMZ_0045539-RA
EDO27372	PMZ_0041778-RA
EDO27372	PMZ_0046249-RA
EDO27372	PMZ_0040394-RA
EDO27382	PMZ_0032955-RA
EDO27384	PMZ_0008725-RA
EDO27384	PMZ_0041084-RA
EDO27387	PMZ_0018229-RA
EDO27406	PMZ_0035485-RA
EDO27407	PMZ_0042267-RA
EDO27416	PMZ_0028775-RA
EDO27422	PMZ_0008975-RA
EDO27430	PMZ_0002725-RA
EDO27463	PMZ_0043112-RA
EDO27469	PMZ_0031779-RA
EDO27472	PMZ_0037990-RA
EDO27472	PMZ_0047362-RA
EDO27476	PMZ_0001053-RA
EDO27480	PMZ_0048924-RA
EDO27481	PMZ_0037034-RA
EDO27481	PMZ_0038233-RA
EDO27494	PMZ_0032883-RA
EDO27494	PMZ_0045587-RA
EDO27495	PMZ_0048833-RA
EDO27509	PMZ_0046314-RA
EDO27514	PMZ_0005210-RA
EDO27519	PMZ_0045687-RA
EDO27524	PMZ_0017450-RA
EDO27525	PMZ_0032481-RA
EDO27525	PMZ_0046530-RA
EDO27528	PMZ_0014325-RA
EDO27529	PMZ_0041999-RA
EDO27532	PMZ_0041145-RA
EDO27536	PMZ_0000336-RA
EDO27536	PMZ_0049028-RA
EDO27539	PMZ_0040970-RA
EDO27551	PMZ_0005619-RA
EDO27553	PMZ_0048179-RA
EDO27556	PMZ_0040632-RA
EDO27560	PMZ_0010190-RA
EDO27563	PMZ_0046633-RA
EDO27566	PMZ_0046254-RA
EDO27575	PMZ_0027442-RA
EDO27580	PMZ_0037405-RA
EDO27586	PMZ_0048889-RA
EDO27598	PMZ_0045624-RA
EDO27616	PMZ_0044567-RA
EDO27635	PMZ_0040787-RA
EDO27656	PMZ_0014380-RA
EDO27664	PMZ_0034015-RA
EDO27673	PMZ_0030856-RA
EDO27705	PMZ_0012777-RA
EDO27705	PMZ_0029884-RA
EDO27705	PMZ_0043732-RA
EDO27708	PMZ_0044437-RA
EDO27708	PMZ_0033818-RA
EDO27708	PMZ_0030028-RA
EDO27708	PMZ_0036974-RA
EDO27713	PMZ_0004900-RA
EDO27720	PMZ_0027847-RA
EDO27720	PMZ_0033996-RA
EDO27720	PMZ_0037375-RA
EDO27720	PMZ_0045314-RA
EDO27724	PMZ_0030661-RA
EDO27724	PMZ_0047531-RA
EDO27725	PMZ_0037473-RA
EDO27734	PMZ_0048077-RA
EDO27736	PMZ_0040059-RA
EDO27757	PMZ_0047169-RA
EDO27772	PMZ_0042042-RA
EDO27778	PMZ_0041595-RA
EDO27798	PMZ_0044255-RA
EDO27798	PMZ_0018032-RA
EDO27822	PMZ_0035396-RA
EDO27822	PMZ_0047071-RA
EDO27824	PMZ_0045853-RA
EDO27824	PMZ_0030606-RA
EDO27824	PMZ_0041529-RA
EDO27834	PMZ_0034918-RA
EDO27834	PMZ_0043656-RA
EDO27836	PMZ_0046930-RA
EDO27838	PMZ_0029774-RA
EDO27839	PMZ_0026258-RA
EDO27841	PMZ_0042851-RA
EDO27841	PMZ_0046144-RA
EDO27856	PMZ_0031834-RA
EDO27857	PMZ_0022848-RA
EDO27858	PMZ_0040819-RA
EDO27880	PMZ_0041830-RA
EDO27881	PMZ_0030520-RA
EDO27882	PMZ_0005254-RA
EDO27911	PMZ_0044619-RA
EDO27912	PMZ_0036138-RA
EDO27921	PMZ_0005448-RA
EDO27921	PMZ_0046826-RA
EDO27921	PMZ_0003604-RA
EDO27921	PMZ_0048163-RA
EDO27931	PMZ_0029408-RA
EDO27937	PMZ_0043154-RA
EDO27941	PMZ_0043031-RA
EDO27941	PMZ_0032566-RA
EDO27947	PMZ_0018529-RA
EDO27959	PMZ_0005053-RA
EDO27959	PMZ_0030996-RA
EDO27959	PMZ_0007175-RA
EDO27959	PMZ_0036390-RA
EDO27980	PMZ_0043608-RA
EDO27989	PMZ_0030973-RA
EDO27994	PMZ_0028011-RA
EDO28035	PMZ_0014262-RA
EDO28045	PMZ_0043921-RA
EDO28066	PMZ_0032516-RA
EDO28081	PMZ_0033036-RA
EDO28095	PMZ_0019863-RA
EDO28096	PMZ_0036359-RA
EDO28096	PMZ_0032839-RA
EDO28097	PMZ_0007264-RA
EDO28097	PMZ_0007263-RA
EDO28097	PMZ_0034811-RA
EDO28097	PMZ_0007265-RA
EDO28098	PMZ_0043385-RA
EDO28098	PMZ_0033309-RA
EDO28101	PMZ_0044831-RA
EDO28105	PMZ_0040627-RA
EDO28105	PMZ_0028656-RA
EDO28120	PMZ_0031530-RA
EDO28121	PMZ_0042344-RA
EDO28136	PMZ_0044033-RA
EDO28144	PMZ_0027757-RA
EDO28144	PMZ_0047258-RA
EDO28147	PMZ_0034534-RA
EDO28155	PMZ_0042333-RA
EDO28178	PMZ_0044299-RA
EDO28178	PMZ_0027484-RA
EDO28178	PMZ_0044890-RA
EDO28178	PMZ_0044692-RA
EDO28185	PMZ_0047618-RA
EDO28203	PMZ_0009456-RA
EDO28208	PMZ_0045702-RA
EDO28210	PMZ_0026429-RA
EDO28210	PMZ_0045525-RA
EDO28212	PMZ_0009037-RA
EDO28217	PMZ_0028639-RA
EDO28217	PMZ_0045761-RA
EDO28219	PMZ_0044505-RA
EDO28224	PMZ_0041017-RA
EDO28226	PMZ_0046423-RA
EDO28231	PMZ_0043848-RA
EDO28237	PMZ_0043001-RA
EDO28237	PMZ_0017336-RA
EDO28268	PMZ_0009393-RA
EDO28268	PMZ_0033251-RA
EDO28281	PMZ_0046516-RA
EDO28288	PMZ_0028020-RA
EDO28288	PMZ_0029092-RA
EDO28296	PMZ_0040270-RA
EDO28305	PMZ_0043905-RA
EDO28308	PMZ_0040396-RA
EDO28309	PMZ_0030489-RA
EDO28309	PMZ_0045773-RA
EDO28318	PMZ_0029101-RA
EDO28323	PMZ_0040129-RA
EDO28327	PMZ_0033689-RA
EDO28327	PMZ_0042106-RA
EDO28327	PMZ_0043375-RA
EDO28336	PMZ_0041568-RA
EDO28337	PMZ_0032434-RA
EDO28349	PMZ_0032827-RA
EDO28356	PMZ_0040161-RA
EDO28360	PMZ_0044073-RA
EDO28364	PMZ_0043677-RA
EDO28369	PMZ_0044534-RA
EDO28397	PMZ_0029361-RA
EDO28398	PMZ_0048385-RA
EDO28399	PMZ_0029976-RA
EDO28399	PMZ_0044403-RA
EDO28399	PMZ_0000720-RA
EDO28409	PMZ_0037742-RA
EDO28412	PMZ_0047536-RA
EDO28418	PMZ_0001741-RA
EDO28418	PMZ_0030768-RA
EDO28418	PMZ_0034578-RA
EDO28422	PMZ_0036732-RA
EDO28424	PMZ_0043183-RA
EDO28430	PMZ_0034316-RA
EDO28437	PMZ_0036375-RA
EDO28444	PMZ_0026283-RA
EDO28446	PMZ_0015500-RA
EDO28447	PMZ_0042882-RA
EDO28452	PMZ_0010521-RA
EDO28460	PMZ_0005422-RA
EDO28460	PMZ_0046320-RA
EDO28460	PMZ_0036778-RA
EDO28463	PMZ_0043214-RA
EDO28467	PMZ_0045010-RA
EDO28468	PMZ_0048251-RA
EDO28472	PMZ_0045421-RA
EDO28477	PMZ_0040436-RA
EDO28477	PMZ_0047400-RA
EDO28477	PMZ_0029659-RA
EDO28480	PMZ_0032663-RA
EDO28487	PMZ_0042486-RA
EDO28487	PMZ_0032858-RA
EDO28496	PMZ_0005560-RA
EDO28502	PMZ_0013574-RA
EDO28502	PMZ_0010268-RA
EDO28519	PMZ_0047544-RA
EDO28528	PMZ_0046112-RA
EDO28528	PMZ_0046986-RA
EDO28534	PMZ_0008806-RA
EDO28535	PMZ_0026008-RA
EDO28539	PMZ_0033083-RA
EDO28543	PMZ_0046160-RA
EDO28546	PMZ_0022428-RA
EDO28570	PMZ_0029034-RA
EDO28570	PMZ_0043617-RA
EDO28571	PMZ_0031903-RA
EDO28578	PMZ_0027894-RA
EDO28584	PMZ_0006902-RA
EDO28584	PMZ_0047625-RA
EDO28586	PMZ_0042876-RA
EDO28588	PMZ_0029558-RA
EDO28592	PMZ_0037907-RA
EDO28592	PMZ_0045817-RA
EDO28592	PMZ_0045816-RA
EDO28592	PMZ_0033355-RA
EDO28593	PMZ_0045780-RA
EDO28602	PMZ_0041092-RA
EDO28603	PMZ_0034938-RA
EDO28603	PMZ_0009405-RA
EDO28603	PMZ_0034458-RA
EDO28603	PMZ_0038274-RA
EDO28605	PMZ_0032144-RA
EDO28630	PMZ_0043570-RA
EDO28644	PMZ_0044250-RA
EDO28648	PMZ_0047525-RA
EDO28653	PMZ_0047676-RA
EDO28665	PMZ_0040491-RA
EDO28667	PMZ_0032191-RA
EDO28687	PMZ_0045597-RA
EDO28714	PMZ_0040457-RA
EDO28714	PMZ_0022544-RA
EDO28716	PMZ_0045755-RA
EDO28717	PMZ_0048413-RA
EDO28717	PMZ_0045564-RA
EDO28723	PMZ_0005598-RA
EDO28725	PMZ_0040774-RA
EDO28728	PMZ_0002751-RA
EDO28730	PMZ_0014638-RA
EDO28739	PMZ_0041567-RA
EDO28740	PMZ_0037617-RA
EDO28754	PMZ_0046321-RA
EDO28755	PMZ_0047000-RA
EDO28760	PMZ_0010821-RA
EDO28769	PMZ_0012935-RA
EDO28794	PMZ_0048089-RA
EDO28796	PMZ_0036781-RA
EDO28796	PMZ_0045940-RA
EDO28801	PMZ_0047710-RA
EDO28803	PMZ_0008366-RA
EDO28813	PMZ_0036748-RA
EDO28813	PMZ_0043087-RA
EDO28817	PMZ_0040973-RA
EDO28817	PMZ_0040137-RA
EDO28821	PMZ_0041068-RA
EDO28841	PMZ_0044499-RA
EDO28841	PMZ_0044569-RA
EDO28841	PMZ_0033875-RA
EDO28841	PMZ_0003166-RA
EDO28854	PMZ_0045875-RA
EDO28860	PMZ_0029455-RA
EDO28862	PMZ_0040185-RA
EDO28862	PMZ_0043073-RA
EDO28863	PMZ_0048097-RA
EDO28863	PMZ_0041566-RA
EDO28863	PMZ_0045133-RA
EDO28866	PMZ_0027060-RA
EDO28875	PMZ_0012387-RA
EDO28875	PMZ_0034390-RA
EDO28882	PMZ_0047941-RA
EDO28883	PMZ_0041877-RA
EDO28892	PMZ_0032750-RA
EDO28892	PMZ_0032249-RA
EDO28902	PMZ_0046654-RA
EDO28923	PMZ_0041575-RA
EDO28923	PMZ_0030100-RA
EDO28935	PMZ_0029681-RA
EDO28945	PMZ_0037288-RA
EDO28945	PMZ_0036519-RA
EDO28946	PMZ_0022986-RA
EDO28946	PMZ_0010469-RA
EDO28946	PMZ_0030133-RA
EDO28946	PMZ_0035311-RA
EDO28949	PMZ_0047098-RA
EDO28955	PMZ_0045367-RA
EDO28961	PMZ_0016581-RA
EDO28968	PMZ_0030064-RA
EDO28971	PMZ_0038345-RA
EDO28980	PMZ_0048209-RA
EDO28980	PMZ_0044645-RA
EDO28980	PMZ_0047668-RA
EDO28980	PMZ_0039241-RA
EDO28993	PMZ_0044752-RA
EDO28995	PMZ_0048301-RA
EDO29009	PMZ_0034714-RA
EDO29015	PMZ_0000762-RA
EDO29015	PMZ_0043498-RA
EDO29022	PMZ_0011735-RA
EDO29023	PMZ_0042117-RA
EDO29030	PMZ_0042226-RA
EDO29035	PMZ_0029990-RA
EDO29038	PMZ_0033080-RA
EDO29039	PMZ_0040266-RA
EDO29045	PMZ_0046016-RA
EDO29045	PMZ_0038097-RA
EDO29048	PMZ_0038757-RA
EDO29054	PMZ_0007659-RA
EDO29055	PMZ_0031703-RA
EDO29063	PMZ_0035331-RA
EDO29065	PMZ_0018906-RA
EDO29066	PMZ_0046222-RA
EDO29066	PMZ_0034306-RA
EDO29068	PMZ_0004654-RA
EDO29068	PMZ_0038979-RA
EDO29072	PMZ_0042711-RA
EDO29072	PMZ_0047146-RA
EDO29078	PMZ_0031945-RA
EDO29081	PMZ_0007006-RA
EDO29086	PMZ_0047684-RA
EDO29086	PMZ_0033914-RA
EDO29092	PMZ_0045666-RA
EDO29093	PMZ_0041062-RA
EDO29094	PMZ_0047801-RA
EDO29094	PMZ_0034919-RA
EDO29101	PMZ_0039081-RA
EDO29103	PMZ_0014614-RA
EDO29109	PMZ_0040178-RA
EDO29112	PMZ_0016554-RA
EDO29112	PMZ_0046349-RA
EDO29125	PMZ_0031086-RA
EDO29126	PMZ_0047192-RA
EDO29126	PMZ_0026925-RB
EDO29126	PMZ_0046168-RA
EDO29138	PMZ_0026575-RA
EDO29146	PMZ_0041988-RA
EDO29146	PMZ_0042894-RA
EDO29151	PMZ_0037729-RA
EDO29153	PMZ_0042386-RA
EDO29157	PMZ_0040432-RA
EDO29158	PMZ_0033610-RA
EDO29161	PMZ_0026854-RA
EDO29162	PMZ_0032957-RA
EDO29171	PMZ_0026496-RA
EDO29172	PMZ_0035924-RA
EDO29176	PMZ_0037755-RA
EDO29184	PMZ_0026883-RA
EDO29184	PMZ_0036824-RA
EDO29184	PMZ_0032260-RA
EDO29184	PMZ_0040042-RA
EDO29186	PMZ_0034265-RA
EDO29199	PMZ_0040839-RA
EDO29202	PMZ_0036836-RA
EDO29202	PMZ_0037865-RA
EDO29204	PMZ_0041309-RA
EDO29209	PMZ_0032081-RA
EDO29209	PMZ_0035834-RA
EDO29209	PMZ_0035064-RA
EDO29209	PMZ_0016290-RA
EDO29214	PMZ_0037468-RA
EDO29214	PMZ_0038212-RA
EDO29217	PMZ_0041735-RA
EDO29225	PMZ_0045201-RA
EDO29227	PMZ_0031582-RA
EDO29231	PMZ_0045950-RA
EDO29231	PMZ_0015897-RA
EDO29232	PMZ_0043489-RA
EDO29236	PMZ_0038778-RA
EDO29236	PMZ_0037766-RA
EDO29236	PMZ_0038819-RA
EDO29236	PMZ_0043944-RA
EDO29237	PMZ_0033959-RA
EDO29239	PMZ_0026136-RA
EDO29244	PMZ_0029814-RA
EDO29248	PMZ_0030192-RA
EDO29248	PMZ_0047615-RA
EDO29256	PMZ_0042351-RA
EDO29276	PMZ_0040116-RA
EDO29278	PMZ_0039039-RA
EDO29278	PMZ_0048508-RA
EDO29280	PMZ_0026972-RA
EDO29280	PMZ_0030701-RA
EDO29280	PMZ_0029156-RA
EDO29280	PMZ_0032160-RA
EDO29286	PMZ_0001289-RA
EDO29288	PMZ_0000658-RA
EDO29292	PMZ_0042865-RA
EDO29292	PMZ_0013033-RA
EDO29293	PMZ_0047641-RA
EDO29311	PMZ_0017234-RA
EDO29317	PMZ_0032850-RA
EDO29328	PMZ_0031840-RA
EDO29336	PMZ_0036971-RA
EDO29336	PMZ_0039450-RA
EDO29351	PMZ_0044670-RA
EDO29365	PMZ_0032416-RA
EDO29375	PMZ_0040725-RA
EDO29378	PMZ_0030919-RA
EDO29379	PMZ_0029493-RA
EDO29379	PMZ_0029753-RA
EDO29382	PMZ_0037820-RA
EDO29384	PMZ_0043810-RA
EDO29387	PMZ_0044371-RA
EDO29391	PMZ_0036424-RA
EDO29391	PMZ_0037789-RA
EDO29392	PMZ_0047765-RA
EDO29398	PMZ_0048776-RA
EDO29401	PMZ_0045351-RA
EDO29408	PMZ_0048450-RA
EDO29413	PMZ_0004021-RA
EDO29413	PMZ_0048811-RA
EDO29413	PMZ_0033802-RA
EDO29421	PMZ_0043213-RA
EDO29422	PMZ_0034807-RA
EDO29422	PMZ_0029019-RA
EDO29426	PMZ_0017106-RA
EDO29426	PMZ_0047413-RA
EDO29428	PMZ_0034673-RA
EDO29435	PMZ_0020091-RA
EDO29435	PMZ_0048136-RA
EDO29435	PMZ_0036718-RA
EDO29443	PMZ_0044254-RA
EDO29444	PMZ_0046127-RA
EDO29455	PMZ_0034567-RA
EDO29455	PMZ_0048298-RA
EDO29469	PMZ_0019584-RA
EDO29469	PMZ_0030295-RA
EDO29492	PMZ_0041791-RA
EDO29492	PMZ_0038405-RA
EDO29492	PMZ_0047922-RA
EDO29496	PMZ_0030947-RA
EDO29497	PMZ_0011832-RA
EDO29498	PMZ_0048280-RA
EDO29512	PMZ_0047489-RA
EDO29519	PMZ_0030867-RA
EDO29525	PMZ_0025021-RA
EDO29529	PMZ_0047456-RA
EDO29538	PMZ_0033977-RA
EDO29543	PMZ_0045128-RA
EDO29544	PMZ_0018454-RA
EDO29544	PMZ_0044079-RA
EDO29548	PMZ_0034866-RA
EDO29550	PMZ_0006132-RA
EDO29570	PMZ_0029424-RA
EDO29570	PMZ_0048652-RA
EDO29572	PMZ_0012408-RA
EDO29573	PMZ_0038248-RA
EDO29576	PMZ_0012614-RA
EDO29577	PMZ_0040122-RA
EDO29578	PMZ_0016577-RA
EDO29580	PMZ_0042766-RA
EDO29582	PMZ_0001346-RA
EDO29585	PMZ_0007147-RA
EDO29587	PMZ_0045215-RA
EDO29587	PMZ_0011854-RA
EDO29595	PMZ_0040750-RA
EDO29601	PMZ_0019633-RA
EDO29601	PMZ_0037505-RA
EDO29603	PMZ_0047908-RA
EDO29612	PMZ_0043017-RA
EDO29612	PMZ_0045546-RA
EDO29615	PMZ_0046853-RA
EDO29616	PMZ_0028727-RA
EDO29616	PMZ_0038831-RA
EDO29616	PMZ_0047434-RA
EDO29616	PMZ_0014388-RA
EDO29623	PMZ_0031278-RA
EDO29627	PMZ_0044489-RA
EDO29630	PMZ_0041076-RA
EDO29631	PMZ_0003268-RA
EDO29637	PMZ_0011675-RA
EDO29640	PMZ_0011496-RA
EDO29640	PMZ_0039108-RA
EDO29648	PMZ_0035118-RA
EDO29651	PMZ_0043273-RA
EDO29653	PMZ_0017023-RA
EDO29659	PMZ_0037478-RA
EDO29661	PMZ_0034760-RA
EDO29665	PMZ_0045074-RA
EDO29666	PMZ_0044313-RA
EDO29666	PMZ_0005725-RA
EDO29666	PMZ_0040642-RA
EDO29667	PMZ_0033911-RA
EDO29668	PMZ_0042758-RA
EDO29670	PMZ_0046589-RA
EDO29671	PMZ_0042680-RA
EDO29673	PMZ_0043454-RA
EDO29673	PMZ_0034663-RA
EDO29674	PMZ_0037169-RA
EDO29675	PMZ_0002018-RA
EDO29675	PMZ_0026265-RA
EDO29684	PMZ_0045728-RA
EDO29699	PMZ_0036607-RA
EDO29702	PMZ_0031693-RA
EDO29702	PMZ_0041171-RA
EDO29702	PMZ_0031587-RA
EDO29702	PMZ_0027664-RA
EDO29718	PMZ_0040093-RA
EDO29720	PMZ_0033273-RA
EDO29720	PMZ_0018375-RA
EDO29722	PMZ_0030689-RA
EDO29728	PMZ_0000385-RA
EDO29729	PMZ_0048219-RA
EDO29732	PMZ_0029474-RA
EDO29737	PMZ_0004977-RA
EDO29742	PMZ_0045550-RA
EDO29743	PMZ_0031720-RA
EDO29744	PMZ_0046116-RA
EDO29744	PMZ_0029569-RA
EDO29759	PMZ_0048351-RA
EDO29759	PMZ_0044294-RA
EDO29763	PMZ_0030777-RA
EDO29763	PMZ_0040030-RA
EDO29765	PMZ_0044922-RA
EDO29765	PMZ_0045020-RA
EDO29765	PMZ_0034283-RA
EDO29765	PMZ_0034647-RA
EDO29770	PMZ_0014782-RA
EDO29771	PMZ_0038571-RA
EDO29771	PMZ_0042415-RA
EDO29774	PMZ_0008155-RA
EDO29784	PMZ_0042458-RA
EDO29788	PMZ_0006277-RA
EDO29788	PMZ_0043916-RA
EDO29788	PMZ_0040808-RA
EDO29795	PMZ_0046296-RA
EDO29795	PMZ_0047721-RA
EDO29795	PMZ_0023301-RA
EDO29803	PMZ_0010244-RA
EDO29815	PMZ_0033405-RA
EDO29819	PMZ_0040546-RA
EDO29819	PMZ_0047657-RA
EDO29819	PMZ_0029551-RA
EDO29819	PMZ_0043488-RA
EDO29824	PMZ_0048014-RA
EDO29824	PMZ_0032299-RA
EDO29829	PMZ_0036229-RA
EDO29833	PMZ_0032231-RA
EDO29835	PMZ_0039055-RA
EDO29842	PMZ_0030364-RA
EDO29842	PMZ_0045586-RA
EDO29850	PMZ_0045653-RA
EDO29851	PMZ_0022166-RA
EDO29851	PMZ_0036155-RA
EDO29851	PMZ_0046678-RA
EDO29852	PMZ_0041666-RA
EDO29852	PMZ_0044606-RA
EDO29852	PMZ_0042822-RA
EDO29852	PMZ_0038654-RA
EDO29853	PMZ_0027196-RA
EDO29859	PMZ_0042681-RA
EDO29864	PMZ_0038283-RA
EDO29865	PMZ_0019526-RA
EDO29868	PMZ_0044495-RA
EDO29869	PMZ_0029061-RA
EDO29874	PMZ_0046393-RA
EDO29879	PMZ_0045193-RA
EDO29879	PMZ_0016858-RA
EDO29879	PMZ_0048907-RA
EDO29879	PMZ_0036194-RA
EDO29880	PMZ_0035211-RA
EDO29880	PMZ_0038266-RA
EDO29880	PMZ_0048527-RA
EDO29885	PMZ_0041176-RA
EDO29888	PMZ_0006215-RA
EDO29888	PMZ_0046895-RA
EDO29889	PMZ_0041158-RA
EDO29891	PMZ_0041797-RA
EDO29891	PMZ_0041796-RA
EDO29891	PMZ_0041795-RA
EDO29891	PMZ_0048224-RA
EDO29896	PMZ_0045583-RA
EDO29902	PMZ_0039095-RA
EDO29907	PMZ_0007341-RA
EDO29907	PMZ_0004322-RA
EDO29907	PMZ_0015564-RA
EDO29907	PMZ_0044717-RA
EDO29908	PMZ_0026069-RA
EDO29908	PMZ_0018309-RA
EDO29908	PMZ_0040559-RA
EDO29908	PMZ_0044918-RA
EDO29913	PMZ_0042087-RA
EDO29917	PMZ_0045369-RA
EDO29919	PMZ_0047298-RA
EDO29925	PMZ_0048541-RA
EDO29925	PMZ_0046482-RA
EDO29925	PMZ_0047478-RA
EDO29925	PMZ_0038261-RA
EDO29929	PMZ_0006617-RA
EDO29930	PMZ_0009583-RA
EDO29930	PMZ_0029504-RA
EDO29930	PMZ_0037714-RA
EDO29932	PMZ_0011475-RA
EDO29933	PMZ_0040204-RA
EDO29934	PMZ_0012122-RA
EDO29936	PMZ_0041168-RA
EDO29936	PMZ_0033110-RA
EDO29937	PMZ_0042944-RA
EDO29938	PMZ_0029974-RA
EDO29939	PMZ_0035174-RA
EDO29941	PMZ_0042945-RA
EDO29943	PMZ_0012516-RA
EDO29943	PMZ_0046343-RA
EDO29946	PMZ_0047338-RA
EDO29952	PMZ_0018640-RA
EDO29953	PMZ_0045146-RA
EDO29953	PMZ_0047010-RA
EDO29954	PMZ_0040578-RA
EDO29956	PMZ_0048226-RA
EDO29959	PMZ_0042329-RA
EDO29974	PMZ_0040433-RA
EDO29974	PMZ_0037760-RA
EDO29976	PMZ_0029195-RA
EDO29978	PMZ_0021477-RA
EDO29979	PMZ_0041836-RA
EDO29982	PMZ_0041409-RA
EDO29989	PMZ_0021299-RA
EDO29990	PMZ_0044058-RA
EDO29993	PMZ_0031381-RA
EDO29997	PMZ_0033532-RA
EDO30000	PMZ_0006692-RA
EDO30001	PMZ_0038002-RA
EDO30001	PMZ_0047569-RA
EDO30001	PMZ_0045707-RA
EDO30004	PMZ_0044056-RA
EDO30005	PMZ_0047855-RA
EDO30013	PMZ_0026667-RA
EDO30014	PMZ_0033301-RA
EDO30014	PMZ_0041627-RA
EDO30014	PMZ_0032701-RA
EDO30017	PMZ_0014656-RA
EDO30019	PMZ_0032676-RA
EDO30028	PMZ_0030712-RA
EDO30028	PMZ_0045741-RA
EDO30029	PMZ_0041446-RA
EDO30041	PMZ_0040362-RA
EDO30044	PMZ_0045872-RA
EDO30046	PMZ_0003011-RA
EDO30052	PMZ_0030697-RA
EDO30056	PMZ_0045433-RA
EDO30061	PMZ_0048601-RA
EDO30063	PMZ_0036409-RA
EDO30063	PMZ_0046284-RA
EDO30063	PMZ_0029300-RA
EDO30063	PMZ_0034313-RA
EDO30064	PMZ_0040332-RA
EDO30068	PMZ_0040466-RA
EDO30075	PMZ_0033916-RA
EDO30075	PMZ_0035010-RA
EDO30077	PMZ_0045529-RA
EDO30084	PMZ_0012867-RA
EDO30084	PMZ_0047095-RA
EDO30084	PMZ_0042474-RA
EDO30084	PMZ_0046317-RA
EDO30094	PMZ_0046197-RA
EDO30095	PMZ_0019382-RA
EDO30099	PMZ_0036776-RA
EDO30109	PMZ_0023426-RA
EDO30112	PMZ_0000135-RA
EDO30112	PMZ_0021333-RA
EDO30119	PMZ_0031231-RA
EDO30122	PMZ_0039150-RA
EDO30122	PMZ_0037460-RA
EDO30122	PMZ_0038292-RA
EDO30125	PMZ_0045861-RA
EDO30126	PMZ_0003302-RA
EDO30132	PMZ_0036613-RA
EDO30135	PMZ_0040914-RA
EDO30135	PMZ_0042847-RA
EDO30135	PMZ_0040237-RA
EDO30135	PMZ_0037038-RA
EDO30136	PMZ_0048872-RA
EDO30137	PMZ_0010961-RA
EDO30138	PMZ_0043684-RA
EDO30139	PMZ_0035756-RA
EDO30140	PMZ_0026640-RA
EDO30140	PMZ_0043549-RA
EDO30140	PMZ_0034619-RA
EDO30140	PMZ_0002097-RA
EDO30141	PMZ_0044848-RA
EDO30144	PMZ_0044396-RA
EDO30146	PMZ_0044736-RA
EDO30148	PMZ_0017801-RA
EDO30148	PMZ_0027547-RA
EDO30150	PMZ_0043321-RA
EDO30154	PMZ_0041197-RA
EDO30154	PMZ_0028930-RA
EDO30158	PMZ_0048619-RA
EDO30160	PMZ_0015369-RA
EDO30162	PMZ_0047915-RA
EDO30169	PMZ_0033518-RA
EDO30170	PMZ_0030703-RA
EDO30175	PMZ_0031395-RA
EDO30176	PMZ_0041696-RA
EDO30176	PMZ_0011468-RA
EDO30185	PMZ_0040952-RA
EDO30185	PMZ_0028888-RA
EDO30194	PMZ_0036319-RA
EDO30198	PMZ_0042133-RA
EDO30200	PMZ_0043475-RA
EDO30202	PMZ_0045632-RA
EDO30203	PMZ_0036760-RA
EDO30203	PMZ_0034051-RA
EDO30203	PMZ_0044276-RA
EDO30203	PMZ_0036747-RA
EDO30204	PMZ_0036248-RA
EDO30206	PMZ_0038891-RA
EDO30208	PMZ_0042225-RA
EDO30209	PMZ_0031681-RA
EDO30215	PMZ_0046581-RA
EDO30215	PMZ_0015101-RA
EDO30215	PMZ_0035011-RA
EDO30215	PMZ_0048128-RA
EDO30217	PMZ_0044267-RA
EDO30219	PMZ_0043812-RA
EDO30220	PMZ_0004075-RA
EDO30220	PMZ_0011953-RA
EDO30220	PMZ_0041765-RA
EDO30220	PMZ_0028610-RA
EDO30221	PMZ_0031777-RA
EDO30221	PMZ_0038885-RA
EDO30223	PMZ_0013520-RA
EDO30223	PMZ_0037491-RA
EDO30223	PMZ_0042097-RA
EDO30224	PMZ_0045312-RA
EDO30224	PMZ_0036654-RA
EDO30224	PMZ_0041004-RA
EDO30224	PMZ_0045664-RA
EDO30228	PMZ_0046304-RA
EDO30230	PMZ_0041763-RA
EDO30230	PMZ_0001435-RA
EDO30230	PMZ_0047228-RA
EDO30232	PMZ_0018334-RA
EDO30233	PMZ_0004949-RA
EDO30233	PMZ_0036520-RA
EDO30233	PMZ_0036995-RA
EDO30239	PMZ_0042506-RA
EDO30239	PMZ_0046486-RA
EDO30242	PMZ_0042313-RA
EDO30245	PMZ_0038506-RA
EDO30245	PMZ_0001421-RA
EDO30247	PMZ_0031181-RA
EDO30247	PMZ_0038382-RA
EDO30247	PMZ_0048921-RA
EDO30249	PMZ_0034895-RA
EDO30253	PMZ_0042353-RA
EDO30253	PMZ_0043398-RA
EDO30253	PMZ_0044793-RA
EDO30256	PMZ_0035528-RA
EDO30257	PMZ_0002272-RA
EDO30260	PMZ_0029257-RA
EDO30260	PMZ_0040930-RA
EDO30260	PMZ_0030424-RA
EDO30260	PMZ_0048565-RA
EDO30263	PMZ_0036947-RA
EDO30268	PMZ_0017276-RA
EDO30269	PMZ_0029708-RA
EDO30269	PMZ_0026169-RA
EDO30269	PMZ_0037614-RA
EDO30269	PMZ_0020942-RA
EDO30271	PMZ_0012454-RA
EDO30279	PMZ_0004600-RA
EDO30279	PMZ_0031784-RA
EDO30281	PMZ_0044749-RA
EDO30281	PMZ_0042411-RA
EDO30281	PMZ_0042412-RA
EDO30281	PMZ_0032163-RA
EDO30289	PMZ_0048766-RA
EDO30290	PMZ_0047270-RA
EDO30290	PMZ_0036404-RA
EDO30290	PMZ_0012344-RA
EDO30290	PMZ_0031061-RA
EDO30292	PMZ_0044546-RA
EDO30292	PMZ_0047849-RA
EDO30294	PMZ_0044926-RA
EDO30294	PMZ_0044925-RA
EDO30294	PMZ_0045258-RA
EDO30294	PMZ_0040293-RA
EDO30295	PMZ_0023284-RA
EDO30295	PMZ_0038331-RA
EDO30295	PMZ_0045537-RA
EDO30295	PMZ_0048003-RA
EDO30297	PMZ_0044942-RA
EDO30298	PMZ_0021897-RA
EDO30302	PMZ_0020238-RA
EDO30306	PMZ_0031049-RA
EDO30311	PMZ_0004216-RA
EDO30311	PMZ_0042445-RA
EDO30311	PMZ_0034970-RA
EDO30312	PMZ_0045388-RA
EDO30312	PMZ_0030568-RA
EDO30312	PMZ_0046119-RA
EDO30312	PMZ_0045713-RA
EDO30313	PMZ_0032104-RA
EDO30318	PMZ_0030101-RA
EDO30319	PMZ_0034570-RA
EDO30320	PMZ_0041827-RA
EDO30320	PMZ_0048539-RA
EDO30322	PMZ_0016099-RA
EDO30322	PMZ_0037066-RA
EDO30322	PMZ_0048714-RA
EDO30323	PMZ_0031864-RA
EDO30325	PMZ_0021619-RA
EDO30326	PMZ_0034056-RA
EDO30326	PMZ_0005029-RA
EDO30326	PMZ_0043135-RA
EDO30326	PMZ_0040242-RA
EDO30330	PMZ_0030129-RA
EDO30330	PMZ_0030130-RA
EDO30332	PMZ_0013764-RA
EDO30333	PMZ_0011037-RA
EDO30333	PMZ_0036324-RA
EDO30333	PMZ_0016587-RA
EDO30333	PMZ_0040677-RA
EDO30334	PMZ_0010858-RA
EDO30334	PMZ_0038694-RA
EDO30335	PMZ_0045674-RA
EDO30336	PMZ_0005588-RA
EDO30336	PMZ_0043298-RA
EDO30336	PMZ_0047282-RA
EDO30339	PMZ_0047133-RA
EDO30342	PMZ_0006324-RA
EDO30342	PMZ_0048517-RA
EDO30342	PMZ_0048633-RA
EDO30342	PMZ_0045956-RA
EDO30345	PMZ_0032172-RA
EDO30345	PMZ_0033427-RA
EDO30353	PMZ_0008472-RA
EDO30360	PMZ_0041146-RA
EDO30360	PMZ_0017446-RA
EDO30362	PMZ_0042801-RA
EDO30362	PMZ_0042802-RA
EDO30362	PMZ_0048964-RA
EDO30364	PMZ_0010660-RA
EDO30364	PMZ_0034814-RA
EDO30364	PMZ_0042846-RA
EDO30364	PMZ_0036257-RA
EDO30379	PMZ_0042900-RA
EDO30379	PMZ_0027483-RA
EDO30379	PMZ_0030931-RA
EDO30379	PMZ_0007885-RA
EDO30380	PMZ_0035603-RA
EDO30380	PMZ_0037383-RA
EDO30380	PMZ_0028767-RA
EDO30383	PMZ_0034862-RA
EDO30384	PMZ_0017500-RA
EDO30384	PMZ_0047959-RA
EDO30397	PMZ_0020582-RA
EDO30399	PMZ_0044739-RA
EDO30400	PMZ_0048028-RA
EDO30403	PMZ_0042712-RA
EDO30406	PMZ_0046208-RA
EDO30406	PMZ_0038048-RA
EDO30409	PMZ_0037996-RA
EDO30411	PMZ_0045309-RA
EDO30411	PMZ_0038428-RA
EDO30411	PMZ_0035456-RA
EDO30411	PMZ_0042663-RA
EDO30416	PMZ_0037912-RA
EDO30416	PMZ_0040949-RA
EDO30416	PMZ_0035384-RA
EDO30416	PMZ_0043388-RA
EDO30417	PMZ_0033889-RA
EDO30420	PMZ_0042208-RA
EDO30421	PMZ_0042290-RA
EDO30421	PMZ_0046716-RA
EDO30422	PMZ_0032338-RA
EDO30422	PMZ_0043878-RA
EDO30424	PMZ_0029209-RA
EDO30424	PMZ_0006074-RA
EDO30424	PMZ_0003691-RA
EDO30424	PMZ_0034778-RA
EDO30426	PMZ_0043834-RA
EDO30427	PMZ_0035056-RA
EDO30428	PMZ_0020760-RA
EDO30428	PMZ_0040010-RA
EDO30428	PMZ_0027985-RA
EDO30428	PMZ_0044952-RA
EDO30432	PMZ_0021413-RA
EDO30432	PMZ_0040830-RA
EDO30432	PMZ_0003990-RA
EDO30433	PMZ_0045356-RA
EDO30434	PMZ_0010112-RA
EDO30434	PMZ_0043529-RA
EDO30434	PMZ_0043457-RA
EDO30434	PMZ_0034980-RA
EDO30437	PMZ_0037039-RA
EDO30437	PMZ_0035155-RA
EDO30437	PMZ_0019915-RA
EDO30438	PMZ_0026350-RA
EDO30440	PMZ_0037183-RA
EDO30440	PMZ_0043027-RA
EDO30440	PMZ_0040268-RA
EDO30443	PMZ_0047014-RA
EDO30444	PMZ_0041028-RA
EDO30445	PMZ_0033117-RA
EDO30445	PMZ_0047021-RA
EDO30445	PMZ_0009890-RA
EDO30447	PMZ_0031682-RA
EDO30447	PMZ_0006217-RA
EDO30448	PMZ_0042203-RA
EDO30448	PMZ_0021793-RA
EDO30448	PMZ_0035128-RA
EDO30449	PMZ_0029468-RA
EDO30450	PMZ_0020576-RA
EDO30450	PMZ_0034436-RA
EDO30462	PMZ_0045243-RA
EDO30463	PMZ_0046407-RA
EDO30465	PMZ_0014928-RA
EDO30468	PMZ_0035135-RA
EDO30468	PMZ_0045645-RA
EDO30476	PMZ_0042683-RA
EDO30481	PMZ_0012497-RA
EDO30482	PMZ_0031335-RA
EDO30482	PMZ_0047981-RA
EDO30486	PMZ_0042228-RA
EDO30487	PMZ_0044222-RA
EDO30494	PMZ_0044244-RA
EDO30495	PMZ_0013290-RA
EDO30495	PMZ_0045801-RA
EDO30495	PMZ_0043387-RA
EDO30501	PMZ_0026425-RA
EDO30504	PMZ_0046831-RA
EDO30505	PMZ_0036963-RA
EDO30506	PMZ_0022286-RA
EDO30506	PMZ_0034228-RA
EDO30506	PMZ_0048162-RA
EDO30506	PMZ_0032092-RA
EDO30507	PMZ_0042722-RA
EDO30510	PMZ_0011104-RA
EDO30510	PMZ_0036266-RA
EDO30512	PMZ_0042543-RA
EDO30512	PMZ_0004836-RA
EDO30521	PMZ_0027734-RA
EDO30524	PMZ_0021584-RA
EDO30525	PMZ_0044994-RA
EDO30526	PMZ_0048104-RA
EDO30527	PMZ_0028833-RA
EDO30527	PMZ_0048137-RA
EDO30528	PMZ_0001234-RA
EDO30536	PMZ_0045923-RA
EDO30537	PMZ_0043395-RA
EDO30537	PMZ_0035833-RA
EDO30537	PMZ_0043394-RA
EDO30537	PMZ_0031566-RA
EDO30541	PMZ_0042338-RA
EDO30543	PMZ_0046773-RA
EDO30549	PMZ_0042285-RA
EDO30549	PMZ_0043495-RA
EDO30550	PMZ_0040801-RA
EDO30552	PMZ_0031685-RA
EDO30552	PMZ_0031684-RA
EDO30554	PMZ_0043688-RA
EDO30554	PMZ_0043008-RA
EDO30559	PMZ_0030172-RA
EDO30560	PMZ_0026096-RA
EDO30561	PMZ_0043382-RA
EDO30561	PMZ_0017693-RA
EDO30566	PMZ_0007086-RA
EDO30569	PMZ_0042930-RA
EDO30576	PMZ_0020990-RA
EDO30576	PMZ_0009782-RA
EDO30576	PMZ_0030868-RA
EDO30577	PMZ_0047700-RA
EDO30588	PMZ_0043461-RA
EDO30588	PMZ_0010501-RA
EDO30601	PMZ_0030656-RA
EDO30602	PMZ_0031680-RA
EDO30610	PMZ_0035227-RA
EDO30615	PMZ_0033107-RA
EDO30616	PMZ_0042193-RA
EDO30625	PMZ_0040391-RA
EDO30626	PMZ_0035164-RA
EDO30626	PMZ_0041289-RA
EDO30633	PMZ_0032584-RA
EDO30633	PMZ_0045016-RA
EDO30637	PMZ_0005494-RA
EDO30639	PMZ_0040886-RA
EDO30641	PMZ_0021297-RA
EDO30641	PMZ_0019470-RA
EDO30641	PMZ_0022926-RA
EDO30641	PMZ_0040304-RA
EDO30642	PMZ_0035059-RA
EDO30642	PMZ_0048076-RA
EDO30642	PMZ_0031581-RA
EDO30642	PMZ_0042618-RA
EDO30644	PMZ_0026545-RA
EDO30645	PMZ_0020619-RA
EDO30645	PMZ_0044697-RA
EDO30648	PMZ_0040157-RA
EDO30648	PMZ_0042687-RA
EDO30648	PMZ_0043165-RA
EDO30651	PMZ_0041182-RA
EDO30653	PMZ_0026142-RA
EDO30655	PMZ_0044316-RA
EDO30658	PMZ_0035035-RA
EDO30663	PMZ_0048928-RA
EDO30663	PMZ_0048930-RA
EDO30665	PMZ_0006435-RA
EDO30665	PMZ_0048217-RA
EDO30671	PMZ_0045986-RA
EDO30674	PMZ_0012603-RA
EDO30675	PMZ_0036307-RA
EDO30675	PMZ_0036897-RA
EDO30675	PMZ_0044471-RA
EDO30681	PMZ_0036771-RA
EDO30690	PMZ_0027232-RA
EDO30690	PMZ_0014256-RA
EDO30690	PMZ_0044054-RA
EDO30690	PMZ_0032576-RA
EDO30691	PMZ_0032800-RA
EDO30691	PMZ_0029182-RA
EDO30692	PMZ_0041976-RA
EDO30692	PMZ_0043560-RA
EDO30699	PMZ_0042508-RA
EDO30699	PMZ_0042507-RA
EDO30702	PMZ_0032656-RA
EDO30702	PMZ_0041170-RA
EDO30703	PMZ_0038558-RA
EDO30704	PMZ_0016375-RA
EDO30704	PMZ_0040471-RA
EDO30706	PMZ_0026915-RA
EDO30709	PMZ_0040136-RA
EDO30710	PMZ_0032116-RA
EDO30710	PMZ_0002617-RA
EDO30710	PMZ_0043994-RA
EDO30710	PMZ_0043224-RA
EDO30712	PMZ_0044565-RA
EDO30726	PMZ_0046616-RA
EDO30733	PMZ_0026512-RA
EDO30733	PMZ_0014237-RA
EDO30738	PMZ_0033906-RA
EDO30746	PMZ_0017584-RA
EDO30752	PMZ_0030709-RA
EDO30753	PMZ_0033010-RA
EDO30754	PMZ_0041588-RA
EDO30757	PMZ_0046779-RA
EDO30759	PMZ_0008979-RA
EDO30759	PMZ_0003192-RA
EDO30759	PMZ_0017109-RA
EDO30763	PMZ_0042052-RA
EDO30765	PMZ_0045096-RA
EDO30766	PMZ_0042625-RA
EDO30766	PMZ_0034721-RA
EDO30766	PMZ_0031856-RA
EDO30766	PMZ_0006141-RA
EDO30767	PMZ_0021794-RA
EDO30768	PMZ_0028707-RA
EDO30768	PMZ_0032661-RA
EDO30768	PMZ_0026465-RA
EDO30768	PMZ_0030092-RA
EDO30769	PMZ_0044381-RA
EDO30771	PMZ_0017707-RA
EDO30788	PMZ_0034244-RA
EDO30788	PMZ_0038223-RA
EDO30788	PMZ_0044598-RA
EDO30788	PMZ_0032379-RA
EDO30794	PMZ_0046497-RA
EDO30796	PMZ_0003963-RA
EDO30796	PMZ_0027194-RA
EDO30801	PMZ_0045182-RA
EDO30802	PMZ_0034643-RA
EDO30803	PMZ_0017055-RA
EDO30803	PMZ_0048362-RA
EDO30806	PMZ_0005522-RA
EDO30806	PMZ_0040965-RA
EDO30807	PMZ_0015007-RA
EDO30813	PMZ_0047163-RA
EDO30815	PMZ_0012005-RA
EDO30816	PMZ_0019261-RA
EDO30816	PMZ_0005568-RA
EDO30817	PMZ_0028684-RA
EDO30819	PMZ_0015243-RA
EDO30829	PMZ_0033934-RA
EDO30830	PMZ_0041104-RA
EDO30832	PMZ_0038726-RA
EDO30832	PMZ_0046845-RA
EDO30834	PMZ_0031495-RA
EDO30835	PMZ_0046592-RA
EDO30836	PMZ_0045277-RA
EDO30836	PMZ_0045155-RA
EDO30837	PMZ_0039192-RA
EDO30837	PMZ_0038623-RA
EDO30837	PMZ_0040951-RA
EDO30840	PMZ_0030054-RA
EDO30842	PMZ_0029047-RA
EDO30843	PMZ_0046102-RA
EDO30854	PMZ_0048877-RA
EDO30857	PMZ_0031408-RA
EDO30857	PMZ_0038317-RA
EDO30859	PMZ_0044589-RA
EDO30864	PMZ_0033583-RA
EDO30865	PMZ_0041184-RA
EDO30872	PMZ_0043062-RA
EDO30872	PMZ_0020732-RA
EDO30872	PMZ_0029289-RA
EDO30872	PMZ_0043393-RA
EDO30873	PMZ_0047187-RA
EDO30873	PMZ_0047113-RA
EDO30875	PMZ_0027606-RA
EDO30876	PMZ_0041599-RA
EDO30877	PMZ_0046597-RA
EDO30880	PMZ_0037208-RA
EDO30885	PMZ_0042591-RA
EDO30887	PMZ_0041492-RA
EDO30887	PMZ_0034826-RA
EDO30887	PMZ_0014880-RA
EDO30890	PMZ_0041840-RA
EDO30890	PMZ_0043379-RA
EDO30898	PMZ_0026643-RA
EDO30899	PMZ_0038267-RA
EDO30900	PMZ_0045300-RA
EDO30901	PMZ_0035967-RA
EDO30902	PMZ_0043427-RA
EDO30902	PMZ_0040986-RA
EDO30905	PMZ_0044845-RA
EDO30905	PMZ_0044844-RA
EDO30905	PMZ_0004613-RA
EDO30907	PMZ_0044838-RA
EDO30907	PMZ_0004610-RA
EDO30907	PMZ_0044842-RA
EDO30907	PMZ_0046490-RA
EDO30908	PMZ_0039280-RA
EDO30910	PMZ_0012092-RA
EDO30911	PMZ_0044441-RA
EDO30912	PMZ_0041837-RA
EDO30912	PMZ_0029373-RA
EDO30912	PMZ_0043343-RA
EDO30916	PMZ_0041938-RA
EDO30918	PMZ_0037568-RA
EDO30918	PMZ_0046540-RA
EDO30919	PMZ_0016871-RA
EDO30922	PMZ_0044523-RA
EDO30922	PMZ_0044524-RA
EDO30945	PMZ_0031426-RA
EDO30947	PMZ_0041786-RA
EDO30947	PMZ_0041785-RA
EDO30947	PMZ_0043743-RA
EDO30947	PMZ_0041784-RA
EDO30954	PMZ_0033599-RA
EDO30957	PMZ_0028629-RA
EDO30957	PMZ_0030873-RA
EDO30958	PMZ_0040448-RA
EDO30959	PMZ_0040098-RA
EDO30959	PMZ_0035522-RA
EDO30959	PMZ_0029594-RA
EDO30959	PMZ_0026327-RA
EDO30964	PMZ_0047652-RA
EDO30965	PMZ_0042721-RA
EDO30976	PMZ_0030185-RA
EDO30979	PMZ_0028186-RA
EDO30979	PMZ_0046852-RA
EDO30985	PMZ_0030383-RA
EDO30985	PMZ_0026582-RA
EDO30987	PMZ_0023160-RA
EDO30987	PMZ_0048177-RA
EDO30989	PMZ_0043222-RA
EDO30990	PMZ_0044878-RA
EDO31000	PMZ_0048347-RA
EDO31000	PMZ_0034505-RA
EDO31000	PMZ_0030639-RA
EDO31000	PMZ_0037410-RA
EDO31001	PMZ_0008886-RA
EDO31001	PMZ_0032357-RA
EDO31001	PMZ_0046861-RA
EDO31001	PMZ_0036298-RA
EDO31003	PMZ_0032635-RA
EDO31005	PMZ_0040451-RA
EDO31006	PMZ_0021304-RA
EDO31006	PMZ_0021500-RA
EDO31006	PMZ_0048335-RA
EDO31009	PMZ_0003796-RA
EDO31010	PMZ_0044789-RA
EDO31011	PMZ_0044791-RA
EDO31013	PMZ_0041911-RA
EDO31020	PMZ_0003618-RA
EDO31021	PMZ_0037165-RA
EDO31021	PMZ_0046066-RA
EDO31034	PMZ_0031492-RA
EDO31034	PMZ_0030672-RA
EDO31034	PMZ_0031737-RA
EDO31035	PMZ_0043122-RA
EDO31035	PMZ_0031063-RA
EDO31035	PMZ_0043119-RA
EDO31037	PMZ_0048171-RA
EDO31038	PMZ_0048213-RA
EDO31039	PMZ_0008729-RA
EDO31039	PMZ_0041596-RA
EDO31042	PMZ_0017046-RA
EDO31042	PMZ_0045210-RA
EDO31044	PMZ_0027266-RA
EDO31045	PMZ_0048398-RA
EDO31045	PMZ_0029259-RA
EDO31046	PMZ_0009072-RA
EDO31048	PMZ_0035643-RA
EDO31051	PMZ_0038149-RA
EDO31051	PMZ_0040019-RA
EDO31056	PMZ_0043690-RA
EDO31056	PMZ_0040841-RA
EDO31056	PMZ_0031234-RA
EDO31057	PMZ_0029950-RA
EDO31057	PMZ_0041249-RA
EDO31059	PMZ_0047511-RA
EDO31059	PMZ_0047355-RA
EDO31059	PMZ_0045334-RA
EDO31059	PMZ_0047828-RA
EDO31070	PMZ_0019747-RA
EDO31070	PMZ_0043674-RA
EDO31071	PMZ_0042356-RA
EDO31076	PMZ_0036694-RA
EDO31076	PMZ_0003890-RA
EDO31080	PMZ_0010209-RA
EDO31081	PMZ_0030407-RA
EDO31081	PMZ_0004734-RA
EDO31082	PMZ_0041493-RA
EDO31087	PMZ_0028931-RA
EDO31089	PMZ_0042490-RA
EDO31100	PMZ_0040814-RA
EDO31103	PMZ_0026433-RA
EDO31103	PMZ_0048054-RA
EDO31108	PMZ_0027726-RA
EDO31108	PMZ_0016710-RA
EDO31108	PMZ_0046658-RA
EDO31108	PMZ_0040336-RA
EDO31110	PMZ_0019523-RA
EDO31113	PMZ_0047159-RA
EDO31117	PMZ_0031559-RA
EDO31117	PMZ_0030463-RA
EDO31117	PMZ_0041541-RA
EDO31117	PMZ_0045746-RA
EDO31121	PMZ_0032997-RA
EDO31121	PMZ_0031279-RA
EDO31125	PMZ_0048340-RA
EDO31127	PMZ_0038521-RA
EDO31130	PMZ_0048463-RA
EDO31130	PMZ_0000857-RA
EDO31130	PMZ_0039402-RA
EDO31130	PMZ_0048628-RA
EDO31145	PMZ_0016372-RA
EDO31150	PMZ_0032650-RA
EDO31156	PMZ_0046162-RA
EDO31160	PMZ_0004313-RA
EDO31161	PMZ_0003298-RA
EDO31161	PMZ_0043217-RA
EDO31161	PMZ_0034702-RA
EDO31161	PMZ_0026340-RA
EDO31162	PMZ_0046059-RA
EDO31163	PMZ_0047772-RA
EDO31165	PMZ_0044576-RA
EDO31167	PMZ_0041764-RA
EDO31177	PMZ_0015526-RA
EDO31180	PMZ_0043436-RA
EDO31183	PMZ_0030595-RA
EDO31184	PMZ_0048070-RA
EDO31186	PMZ_0033601-RA
EDO31186	PMZ_0017865-RA
EDO31186	PMZ_0045718-RA
EDO31186	PMZ_0028183-RA
EDO31188	PMZ_0034412-RA
EDO31188	PMZ_0036020-RA
EDO31188	PMZ_0035252-RA
EDO31188	PMZ_0011154-RA
EDO31189	PMZ_0019777-RA
EDO31189	PMZ_0045959-RA
EDO31189	PMZ_0045775-RA
EDO31189	PMZ_0034849-RA
EDO31190	PMZ_0040484-RA
EDO31190	PMZ_0037184-RA
EDO31191	PMZ_0040496-RA
EDO31193	PMZ_0004865-RA
EDO31193	PMZ_0040025-RA
EDO31193	PMZ_0008323-RA
EDO31194	PMZ_0033534-RA
EDO31204	PMZ_0017842-RA
EDO31204	PMZ_0046261-RA
EDO31207	PMZ_0044834-RA
EDO31207	PMZ_0044376-RA
EDO31207	PMZ_0005234-RA
EDO31207	PMZ_0045377-RA
EDO31208	PMZ_0043144-RA
EDO31208	PMZ_0013455-RA
EDO31208	PMZ_0031808-RA
EDO31211	PMZ_0030396-RA
EDO31212	PMZ_0007062-RA
EDO31212	PMZ_0035212-RA
EDO31214	PMZ_0029968-RA
EDO31220	PMZ_0027658-RA
EDO31220	PMZ_0030069-RA
EDO31221	PMZ_0044424-RA
EDO31221	PMZ_0031355-RA
EDO31222	PMZ_0045199-RA
EDO31223	PMZ_0018580-RA
EDO31223	PMZ_0042811-RA
EDO31224	PMZ_0044755-RA
EDO31227	PMZ_0024025-RA
EDO31227	PMZ_0037279-RA
EDO31227	PMZ_0035242-RA
EDO31227	PMZ_0035648-RA
EDO31230	PMZ_0035107-RA
EDO31230	PMZ_0044392-RA
EDO31234	PMZ_0034873-RA
EDO31242	PMZ_0046912-RA
EDO31244	PMZ_0031328-RA
EDO31245	PMZ_0020826-RA
EDO31262	PMZ_0045868-RA
EDO31265	PMZ_0034247-RA
EDO31266	PMZ_0030488-RA
EDO31275	PMZ_0026387-RA
EDO31278	PMZ_0015830-RA
EDO31278	PMZ_0046901-RA
EDO31278	PMZ_0038845-RA
EDO31278	PMZ_0046902-RA
EDO31279	PMZ_0046575-RA
EDO31279	PMZ_0048114-RA
EDO31279	PMZ_0045873-RA
EDO31287	PMZ_0046982-RA
EDO31288	PMZ_0019721-RA
EDO31290	PMZ_0041484-RA
EDO31290	PMZ_0017341-RA
EDO31293	PMZ_0037506-RA
EDO31294	PMZ_0020641-RA
EDO31296	PMZ_0015843-RA
EDO31298	PMZ_0029135-RA
EDO31298	PMZ_0041061-RA
EDO31298	PMZ_0046747-RA
EDO31298	PMZ_0046748-RA
EDO31299	PMZ_0017089-RA
EDO31300	PMZ_0026921-RA
EDO31301	PMZ_0040767-RA
EDO31301	PMZ_0016301-RA
EDO31301	PMZ_0007955-RA
EDO31301	PMZ_0007913-RA
EDO31302	PMZ_0043937-RA
EDO31304	PMZ_0007987-RA
EDO31304	PMZ_0040515-RA
EDO31304	PMZ_0038210-RA
EDO31305	PMZ_0033340-RA
EDO31305	PMZ_0036881-RA
EDO31305	PMZ_0030674-RA
EDO31306	PMZ_0043902-RA
EDO31309	PMZ_0035803-RA
EDO31316	PMZ_0019437-RA
EDO31318	PMZ_0045552-RA
EDO31318	PMZ_0045980-RA
EDO31321	PMZ_0042834-RA
EDO31321	PMZ_0041630-RA
EDO31321	PMZ_0033030-RA
EDO31325	PMZ_0029700-RA
EDO31328	PMZ_0002631-RA
EDO31329	PMZ_0019408-RA
EDO31329	PMZ_0029803-RA
EDO31331	PMZ_0047735-RA
EDO31332	PMZ_0013456-RA
EDO31333	PMZ_0041244-RA
EDO31333	PMZ_0041243-RA
EDO31334	PMZ_0041252-RA
EDO31335	PMZ_0045331-RA
EDO31336	PMZ_0015006-RA
EDO31341	PMZ_0045301-RA
EDO31342	PMZ_0048568-RA
EDO31351	PMZ_0043936-RA
EDO31361	PMZ_0031916-RA
EDO31363	PMZ_0032000-RA
EDO31365	PMZ_0018811-RA
EDO31372	PMZ_0034080-RA
EDO31375	PMZ_0029891-RA
EDO31379	PMZ_0040018-RA
EDO31381	PMZ_0046238-RA
EDO31382	PMZ_0031403-RA
EDO31382	PMZ_0015482-RA
EDO31382	PMZ_0040743-RA
EDO31384	PMZ_0038511-RA
EDO31384	PMZ_0047688-RA
EDO31384	PMZ_0046851-RA
EDO31384	PMZ_0037936-RA
EDO31386	PMZ_0027720-RA
EDO31386	PMZ_0030498-RA
EDO31386	PMZ_0022100-RA
EDO31386	PMZ_0046763-RA
EDO31390	PMZ_0014081-RA
EDO31396	PMZ_0048296-RA
EDO31406	PMZ_0028942-RA
EDO31406	PMZ_0044591-RA
EDO31406	PMZ_0028082-RA
EDO31406	PMZ_0031192-RA
EDO31407	PMZ_0044579-RA
EDO31414	PMZ_0015067-RA
EDO31417	PMZ_0046244-RA
EDO31418	PMZ_0012246-RA
EDO31419	PMZ_0022560-RA
EDO31420	PMZ_0008288-RA
EDO31420	PMZ_0034556-RA
EDO31422	PMZ_0004676-RA
EDO31422	PMZ_0043408-RA
EDO31423	PMZ_0002676-RA
EDO31423	PMZ_0042222-RA
EDO31424	PMZ_0048789-RA
EDO31424	PMZ_0040980-RA
EDO31425	PMZ_0028757-RA
EDO31427	PMZ_0043755-RA
EDO31428	PMZ_0044102-RA
EDO31436	PMZ_0032951-RA
EDO31439	PMZ_0022433-RA
EDO31441	PMZ_0046376-RA
EDO31441	PMZ_0009076-RA
EDO31441	PMZ_0046961-RA
EDO31441	PMZ_0046375-RA
EDO31445	PMZ_0019049-RA
EDO31446	PMZ_0007982-RA
EDO31446	PMZ_0030663-RA
EDO31446	PMZ_0028526-RA
EDO31450	PMZ_0047221-RA
EDO31455	PMZ_0043448-RA
EDO31457	PMZ_0032053-RA
EDO31457	PMZ_0044013-RA
EDO31458	PMZ_0033178-RA
EDO31459	PMZ_0028983-RA
EDO31461	PMZ_0027874-RA
EDO31461	PMZ_0012322-RA
EDO31463	PMZ_0010611-RA
EDO31465	PMZ_0009579-RA
EDO31470	PMZ_0009304-RA
EDO31470	PMZ_0047131-RA
EDO31471	PMZ_0009996-RA
EDO31473	PMZ_0011382-RA
EDO31474	PMZ_0041711-RA
EDO31475	PMZ_0041709-RA
EDO31475	PMZ_0041710-RA
EDO31475	PMZ_0018722-RA
EDO31475	PMZ_0031665-RA
EDO31476	PMZ_0013879-RA
EDO31477	PMZ_0029114-RA
EDO31480	PMZ_0026284-RA
EDO31482	PMZ_0010014-RA
EDO31484	PMZ_0031390-RA
EDO31484	PMZ_0046875-RA
EDO31489	PMZ_0022050-RA
EDO31490	PMZ_0031515-RA
EDO31490	PMZ_0046178-RA
EDO31491	PMZ_0046148-RA
EDO31496	PMZ_0027755-RA
EDO31501	PMZ_0029904-RA
EDO31502	PMZ_0017429-RA
EDO31503	PMZ_0035052-RA
EDO31509	PMZ_0046165-RA
EDO31509	PMZ_0039136-RA
EDO31510	PMZ_0000281-RA
EDO31510	PMZ_0046868-RA
EDO31511	PMZ_0014853-RA
EDO31512	PMZ_0041114-RA
EDO31512	PMZ_0035415-RA
EDO31514	PMZ_0010147-RA
EDO31514	PMZ_0000875-RA
EDO31514	PMZ_0020317-RA
EDO31514	PMZ_0022727-RA
EDO31515	PMZ_0028074-RA
EDO31516	PMZ_0047173-RA
EDO31520	PMZ_0045785-RA
EDO31523	PMZ_0014511-RA
EDO31525	PMZ_0042055-RA
EDO31525	PMZ_0042054-RA
EDO31526	PMZ_0045077-RA
EDO31528	PMZ_0016511-RA
EDO31530	PMZ_0026697-RA
EDO31530	PMZ_0031008-RA
EDO31530	PMZ_0040000-RA
EDO31530	PMZ_0031739-RA
EDO31533	PMZ_0017103-RA
EDO31533	PMZ_0017286-RA
EDO31533	PMZ_0047171-RA
EDO31537	PMZ_0036973-RA
EDO31538	PMZ_0026188-RA
EDO31538	PMZ_0043410-RA
EDO31538	PMZ_0030123-RA
EDO31538	PMZ_0037095-RA
EDO31539	PMZ_0042337-RA
EDO31541	PMZ_0045224-RA
EDO31541	PMZ_0036624-RA
EDO31543	PMZ_0026402-RA
EDO31545	PMZ_0017583-RA
EDO31545	PMZ_0043881-RA
EDO31545	PMZ_0036555-RA
EDO31545	PMZ_0035455-RA
EDO31547	PMZ_0041707-RA
EDO31552	PMZ_0028700-RA
EDO31555	PMZ_0033910-RA
EDO31555	PMZ_0038474-RA
EDO31560	PMZ_0043741-RA
EDO31562	PMZ_0013610-RA
EDO31562	PMZ_0028732-RA
EDO31568	PMZ_0018366-RA
EDO31568	PMZ_0047819-RA
EDO31572	PMZ_0040709-RA
EDO31573	PMZ_0044908-RA
EDO31573	PMZ_0010283-RA
EDO31574	PMZ_0002508-RA
EDO31577	PMZ_0016045-RA
EDO31578	PMZ_0012680-RA
EDO31578	PMZ_0023255-RA
EDO31578	PMZ_0047200-RA
EDO31581	PMZ_0048772-RA
EDO31581	PMZ_0033284-RA
EDO31584	PMZ_0030029-RA
EDO31588	PMZ_0031650-RA
EDO31591	PMZ_0036910-RA
EDO31592	PMZ_0040790-RA
EDO31594	PMZ_0034596-RA
EDO31595	PMZ_0045174-RA
EDO31597	PMZ_0044153-RA
EDO31599	PMZ_0046297-RA
EDO31599	PMZ_0044200-RA
EDO31599	PMZ_0043030-RA
EDO31601	PMZ_0007294-RA
EDO31605	PMZ_0040108-RA
EDO31606	PMZ_0015322-RA
EDO31606	PMZ_0043296-RA
EDO31607	PMZ_0045556-RA
EDO31608	PMZ_0045563-RA
EDO31608	PMZ_0026913-RA
EDO31608	PMZ_0047043-RA
EDO31610	PMZ_0048009-RA
EDO31612	PMZ_0031589-RA
EDO31613	PMZ_0045507-RA
EDO31613	PMZ_0001423-RA
EDO31613	PMZ_0047939-RA
EDO31616	PMZ_0014121-RA
EDO31616	PMZ_0032781-RA
EDO31616	PMZ_0044353-RA
EDO31616	PMZ_0046367-RA
EDO31619	PMZ_0032782-RA
EDO31624	PMZ_0045593-RA
EDO31625	PMZ_0011030-RA
EDO31629	PMZ_0042350-RA
EDO31634	PMZ_0017634-RA
EDO31635	PMZ_0045536-RA
EDO31635	PMZ_0032354-RA
EDO31635	PMZ_0043195-RA
EDO31635	PMZ_0038423-RA
EDO31643	PMZ_0026960-RA
EDO31647	PMZ_0045178-RA
EDO31647	PMZ_0040989-RA
EDO31647	PMZ_0045179-RA
EDO31647	PMZ_0037365-RA
EDO31650	PMZ_0019398-RA
EDO31650	PMZ_0026842-RA
EDO31650	PMZ_0047128-RA
EDO31651	PMZ_0029102-RA
EDO31652	PMZ_0010860-RA
EDO31653	PMZ_0043181-RA
EDO31653	PMZ_0030257-RA
EDO31653	PMZ_0042963-RA
EDO31653	PMZ_0043178-RA
EDO31657	PMZ_0007328-RA
EDO31657	PMZ_0037224-RA
EDO31657	PMZ_0036210-RA
EDO31658	PMZ_0007329-RA
EDO31658	PMZ_0034495-RA
EDO31660	PMZ_0023490-RA
EDO31660	PMZ_0040701-RA
EDO31666	PMZ_0015524-RA
EDO31666	PMZ_0016926-RA
EDO31669	PMZ_0036780-RA
EDO31669	PMZ_0008902-RA
EDO31669	PMZ_0028730-RA
EDO31669	PMZ_0004535-RA
EDO31673	PMZ_0005019-RA
EDO31677	PMZ_0026302-RA
EDO31677	PMZ_0004655-RA
EDO31678	PMZ_0031936-RA
EDO31681	PMZ_0042806-RA
EDO31687	PMZ_0048406-RA
EDO31691	PMZ_0047428-RA
EDO31700	PMZ_0040708-RA
EDO31701	PMZ_0045963-RA
EDO31701	PMZ_0041759-RA
EDO31703	PMZ_0046501-RA
EDO31703	PMZ_0048479-RA
EDO31703	PMZ_0001804-RA
EDO31703	PMZ_0035534-RA
EDO31705	PMZ_0041525-RA
EDO31705	PMZ_0036502-RA
EDO31706	PMZ_0005093-RA
EDO31706	PMZ_0000475-RA
EDO31707	PMZ_0012984-RA
EDO31707	PMZ_0040318-RA
EDO31707	PMZ_0012983-RA
EDO31708	PMZ_0034932-RA
EDO31709	PMZ_0031757-RA
EDO31709	PMZ_0033038-RA
EDO31711	PMZ_0011415-RA
EDO31711	PMZ_0046170-RA
EDO31711	PMZ_0042927-RA
EDO31712	PMZ_0037094-RA
EDO31712	PMZ_0034917-RA
EDO31713	PMZ_0001165-RA
EDO31716	PMZ_0041506-RA
EDO31716	PMZ_0042455-RA
EDO31716	PMZ_0019403-RA
EDO31716	PMZ_0031013-RA
EDO31718	PMZ_0014321-RA
EDO31718	PMZ_0030247-RA
EDO31719	PMZ_0042009-RA
EDO31722	PMZ_0043330-RA
EDO31722	PMZ_0044481-RA
EDO31722	PMZ_0009880-RA
EDO31722	PMZ_0044480-RA
EDO31736	PMZ_0006023-RA
EDO31736	PMZ_0043662-RA
EDO31736	PMZ_0001334-RA
EDO31745	PMZ_0041977-RA
EDO31745	PMZ_0026587-RA
EDO31745	PMZ_0003423-RA
EDO31745	PMZ_0036073-RA
EDO31746	PMZ_0032720-RA
EDO31746	PMZ_0017844-RA
EDO31746	PMZ_0038916-RA
EDO31746	PMZ_0041966-RA
EDO31747	PMZ_0040919-RA
EDO31747	PMZ_0010425-RA
EDO31750	PMZ_0040037-RA
EDO31751	PMZ_0027002-RA
EDO31751	PMZ_0046276-RA
EDO31754	PMZ_0002049-RA
EDO31754	PMZ_0029459-RA
EDO31755	PMZ_0041720-RA
EDO31756	PMZ_0007736-RA
EDO31757	PMZ_0043485-RA
EDO31767	PMZ_0035820-RA
EDO31767	PMZ_0047552-RA
EDO31767	PMZ_0010026-RA
EDO31767	PMZ_0034771-RA
EDO31769	PMZ_0028352-RA
EDO31769	PMZ_0035742-RA
EDO31769	PMZ_0043572-RA
EDO31770	PMZ_0048469-RA
EDO31771	PMZ_0011920-RA
EDO31776	PMZ_0044234-RA
EDO31776	PMZ_0043950-RA
EDO31776	PMZ_0042565-RA
EDO31781	PMZ_0026594-RA
EDO31781	PMZ_0030465-RA
EDO31784	PMZ_0033901-RA
EDO31784	PMZ_0047791-RA
EDO31786	PMZ_0046735-RA
EDO31789	PMZ_0047404-RA
EDO31789	PMZ_0048288-RA
EDO31791	PMZ_0038338-RA
EDO31792	PMZ_0011808-RA
EDO31793	PMZ_0044995-RA
EDO31793	PMZ_0006258-RA
EDO31793	PMZ_0032952-RA
EDO31793	PMZ_0036449-RA
EDO31794	PMZ_0029641-RA
EDO31796	PMZ_0042912-RA
EDO31796	PMZ_0033647-RA
EDO31796	PMZ_0032731-RA
EDO31798	PMZ_0010154-RA
EDO31800	PMZ_0040487-RA
EDO31800	PMZ_0045024-RA
EDO31800	PMZ_0044753-RA
EDO31800	PMZ_0007638-RA
EDO31803	PMZ_0037979-RA
EDO31803	PMZ_0037980-RA
EDO31803	PMZ_0010416-RA
EDO31804	PMZ_0041388-RA
EDO31805	PMZ_0044661-RA
EDO31805	PMZ_0043630-RA
EDO31806	PMZ_0044444-RA
EDO31806	PMZ_0044443-RA
EDO31807	PMZ_0012118-RA
EDO31808	PMZ_0045989-RA
EDO31811	PMZ_0046363-RA
EDO31815	PMZ_0013932-RA
EDO31817	PMZ_0040824-RA
EDO31822	PMZ_0022371-RA
EDO31823	PMZ_0037022-RA
EDO31824	PMZ_0014395-RA
EDO31824	PMZ_0008419-RA
EDO31824	PMZ_0001793-RA
EDO31824	PMZ_0016875-RA
EDO31825	PMZ_0028907-RA
EDO31825	PMZ_0043800-RA
EDO31827	PMZ_0031586-RA
EDO31828	PMZ_0031128-RA
EDO31830	PMZ_0042495-RA
EDO31830	PMZ_0037573-RA
EDO31834	PMZ_0042315-RA
EDO31835	PMZ_0015068-RA
EDO31835	PMZ_0015261-RA
EDO31838	PMZ_0023818-RA
EDO31838	PMZ_0036629-RA
EDO31838	PMZ_0019601-RA
EDO31838	PMZ_0023448-RA
EDO31841	PMZ_0022870-RA
EDO31845	PMZ_0046494-RA
EDO31845	PMZ_0031136-RA
EDO31845	PMZ_0036696-RA
EDO31845	PMZ_0037519-RA
EDO31846	PMZ_0045697-RA
EDO31847	PMZ_0008767-RA
EDO31849	PMZ_0011821-RA
[truncated: 15,527 more rows]
