# Supplementary material for: Reconstruction of proto-vertebrate, proto-cyclostome and proto-gnathostome genomes provides new insights into early vertebrate evolution
Source: Nat Commun. 2021 Jul 23;12:4489. doi: 10.1038/s41467-021-24573-z (PMC8302630; doi:10.1038/s41467-021-24573-z)
Supplement: Supplementary file 4 — Supplementary Data 1 [file 41467_2021_24573_MOESM4_ESM.zip › SuppData1/orthologs/ORYLA-CALMI.txt]

ENSORLP00000006429	SINCAM000003
ENSORLP00000009833	SINCAM000003
ENSORLP00000002480	SINCAM000008
ENSORLP00000024918	SINCAM000009
ENSORLP00000024907	SINCAM000010
ENSORLP00000025833	SINCAM000016
ENSORLP00000025834	SINCAM000017
ENSORLP00000001852	SINCAM000017
ENSORLP00000025836	SINCAM000018
ENSORLP00000025839	SINCAM000019
ENSORLP00000016922	SINCAM000019
ENSORLP00000009165	SINCAM000025
ENSORLP00000000257	SINCAM000025
ENSORLP00000006147	SINCAM000031
ENSORLP00000006144	SINCAM000033
ENSORLP00000009798	SINCAM000035
ENSORLP00000007059	SINCAM000035
ENSORLP00000007003	SINCAM000036
ENSORLP00000009817	SINCAM000036
ENSORLP00000009838	SINCAM000037
ENSORLP00000006969	SINCAM000037
ENSORLP00000006132	SINCAM000040
ENSORLP00000006449	SINCAM000044
ENSORLP00000006482	SINCAM000045
ENSORLP00000006492	SINCAM000046
ENSORLP00000005616	SINCAM000046
ENSORLP00000005646	SINCAM000047
ENSORLP00000006519	SINCAM000047
ENSORLP00000006713	SINCAM000049
ENSORLP00000011687	SINCAM000049
ENSORLP00000006690	SINCAM000051
ENSORLP00000017998	SINCAM000055
ENSORLP00000009102	SINCAM000055
ENSORLP00000013808	SINCAM000058
ENSORLP00000013733	SINCAM000059
ENSORLP00000022074	SINCAM000063
ENSORLP00000015022	SINCAM000066
ENSORLP00000002434	SINCAM000067
ENSORLP00000013032	SINCAM000067
ENSORLP00000002292	SINCAM000069
ENSORLP00000005800	SINCAM000069
ENSORLP00000002600	SINCAM000070
ENSORLP00000006153	SINCAM000075
ENSORLP00000008656	SINCAM000077
ENSORLP00000025459	SINCAM000078
ENSORLP00000012863	SINCAM000081
ENSORLP00000001720	SINCAM000084
ENSORLP00000012508	SINCAM000084
ENSORLP00000009727	SINCAM000086
ENSORLP00000016839	SINCAM000094
ENSORLP00000012599	SINCAM000100
ENSORLP00000003845	SINCAM000100
ENSORLP00000013706	SINCAM000101
ENSORLP00000025305	SINCAM000102
ENSORLP00000025389	SINCAM000104
ENSORLP00000022293	SINCAM000106
ENSORLP00000022295	SINCAM000106
ENSORLP00000006911	SINCAM000117
ENSORLP00000011580	SINCAM000120
ENSORLP00000007913	SINCAM000120
ENSORLP00000002905	SINCAM000123
ENSORLP00000009886	SINCAM000126
ENSORLP00000007499	SINCAM000129
ENSORLP00000019978	SINCAM000129
ENSORLP00000019987	SINCAM000130
ENSORLP00000024235	SINCAM000131
ENSORLP00000025544	SINCAM000132
ENSORLP00000001011	SINCAM000133
ENSORLP00000022474	SINCAM000133
ENSORLP00000005609	SINCAM000135
ENSORLP00000014251	SINCAM000136
ENSORLP00000013085	SINCAM000140
ENSORLP00000013053	SINCAM000141
ENSORLP00000012532	SINCAM000141
ENSORLP00000007999	SINCAM000143
ENSORLP00000002796	SINCAM000143
ENSORLP00000007609	SINCAM000148
ENSORLP00000009027	SINCAM000148
ENSORLP00000005907	SINCAM000151
ENSORLP00000005126	SINCAM000151
ENSORLP00000022019	SINCAM000152
ENSORLP00000006291	SINCAM000152
ENSORLP00000005898	SINCAM000153
ENSORLP00000013147	SINCAM000153
ENSORLP00000005193	SINCAM000154
ENSORLP00000024239	SINCAM000154
ENSORLP00000025741	SINCAM000155
ENSORLP00000025228	SINCAM000155
ENSORLP00000025740	SINCAM000156
ENSORLP00000011380	SINCAM000159
ENSORLP00000000202	SINCAM000160
ENSORLP00000025520	SINCAM000161
ENSORLP00000019645	SINCAM000161
ENSORLP00000000620	SINCAM000162
ENSORLP00000025527	SINCAM000162
ENSORLP00000007673	SINCAM000163
ENSORLP00000007655	SINCAM000164
ENSORLP00000018061	SINCAM000165
ENSORLP00000007643	SINCAM000165
ENSORLP00000018069	SINCAM000166
ENSORLP00000007625	SINCAM000166
ENSORLP00000007616	SINCAM000167
ENSORLP00000010023	SINCAM000174
ENSORLP00000009797	SINCAM000177
ENSORLP00000013386	SINCAM000178
ENSORLP00000007575	SINCAM000179
ENSORLP00000013377	SINCAM000179
ENSORLP00000025739	SINCAM000180
ENSORLP00000009570	SINCAM000180
ENSORLP00000007098	SINCAM000188
ENSORLP00000025285	SINCAM000191
ENSORLP00000022966	SINCAM000191
ENSORLP00000025233	SINCAM000193
ENSORLP00000018599	SINCAM000193
ENSORLP00000025223	SINCAM000194
ENSORLP00000008175	SINCAM000194
ENSORLP00000025084	SINCAM000197
ENSORLP00000025064	SINCAM000198
ENSORLP00000018596	SINCAM000198
ENSORLP00000025047	SINCAM000200
ENSORLP00000023942	SINCAM000200
ENSORLP00000024975	SINCAM000201
ENSORLP00000001261	SINCAM000201
ENSORLP00000002720	SINCAM000202
ENSORLP00000011238	SINCAM000203
ENSORLP00000009376	SINCAM000204
ENSORLP00000009756	SINCAM000204
ENSORLP00000004387	SINCAM000205
ENSORLP00000005138	SINCAM000205
ENSORLP00000009205	SINCAM000207
ENSORLP00000003567	SINCAM000209
ENSORLP00000003592	SINCAM000210
ENSORLP00000003603	SINCAM000211
ENSORLP00000009270	SINCAM000212
ENSORLP00000009259	SINCAM000212
ENSORLP00000009252	SINCAM000214
ENSORLP00000009247	SINCAM000215
ENSORLP00000011779	SINCAM000215
ENSORLP00000009279	SINCAM000216
ENSORLP00000020796	SINCAM000216
ENSORLP00000003739	SINCAM000218
ENSORLP00000009301	SINCAM000221
ENSORLP00000012897	SINCAM000221
ENSORLP00000009341	SINCAM000223
ENSORLP00000009431	SINCAM000224
ENSORLP00000009438	SINCAM000225
ENSORLP00000007570	SINCAM000225
ENSORLP00000009536	SINCAM000228
ENSORLP00000004902	SINCAM000228
ENSORLP00000009602	SINCAM000234
ENSORLP00000009623	SINCAM000235
ENSORLP00000009650	SINCAM000236
ENSORLP00000003867	SINCAM000236
ENSORLP00000012909	SINCAM000237
ENSORLP00000003879	SINCAM000237
ENSORLP00000009692	SINCAM000238
ENSORLP00000009720	SINCAM000239
ENSORLP00000003544	SINCAM000239
ENSORLP00000009725	SINCAM000240
ENSORLP00000004312	SINCAM000241
ENSORLP00000005296	SINCAM000241
ENSORLP00000010567	SINCAM000243
ENSORLP00000005243	SINCAM000243
ENSORLP00000010587	SINCAM000244
ENSORLP00000010652	SINCAM000245
ENSORLP00000003172	SINCAM000246
ENSORLP00000010319	SINCAM000246
ENSORLP00000009550	SINCAM000247
ENSORLP00000013980	SINCAM000247
ENSORLP00000010452	SINCAM000248
ENSORLP00000005324	SINCAM000248
ENSORLP00000010421	SINCAM000249
ENSORLP00000003101	SINCAM000250
ENSORLP00000003045	SINCAM000251
ENSORLP00000003049	SINCAM000251
ENSORLP00000010363	SINCAM000252
ENSORLP00000018126	SINCAM000253
ENSORLP00000024386	SINCAM000256
ENSORLP00000010422	SINCAM000261
ENSORLP00000010104	SINCAM000261
ENSORLP00000010399	SINCAM000263
ENSORLP00000010392	SINCAM000264
ENSORLP00000020955	SINCAM000267
ENSORLP00000020936	SINCAM000268
ENSORLP00000002085	SINCAM000268
ENSORLP00000020913	SINCAM000270
ENSORLP00000024200	SINCAM000270
ENSORLP00000020906	SINCAM000271
ENSORLP00000023735	SINCAM000272
ENSORLP00000022105	SINCAM000272
ENSORLP00000004885	SINCAM000274
ENSORLP00000000326	SINCAM000274
ENSORLP00000004869	SINCAM000276
ENSORLP00000006207	SINCAM000276
ENSORLP00000004848	SINCAM000277
ENSORLP00000022489	SINCAM000282
ENSORLP00000020090	SINCAM000282
ENSORLP00000017888	SINCAM000283
ENSORLP00000025368	SINCAM000288
ENSORLP00000017809	SINCAM000288
ENSORLP00000025345	SINCAM000289
ENSORLP00000014452	SINCAM000289
ENSORLP00000025336	SINCAM000290
ENSORLP00000002614	SINCAM000291
ENSORLP00000025306	SINCAM000291
ENSORLP00000002605	SINCAM000292
ENSORLP00000025303	SINCAM000295
ENSORLP00000002577	SINCAM000296
ENSORLP00000025523	SINCAM000297
ENSORLP00000009253	SINCAM000297
ENSORLP00000020969	SINCAM000299
ENSORLP00000013352	SINCAM000300
ENSORLP00000013383	SINCAM000301
ENSORLP00000008772	SINCAM000301
ENSORLP00000002514	SINCAM000303
ENSORLP00000009183	SINCAM000305
ENSORLP00000011390	SINCAM000306
ENSORLP00000005419	SINCAM000306
ENSORLP00000025479	SINCAM000307
ENSORLP00000025100	SINCAM000307
ENSORLP00000003328	SINCAM000308
ENSORLP00000024898	SINCAM000310
ENSORLP00000023378	SINCAM000312
ENSORLP00000009186	SINCAM000313
ENSORLP00000003987	SINCAM000313
ENSORLP00000006120	SINCAM000315
ENSORLP00000017551	SINCAM000315
ENSORLP00000012018	SINCAM000317
ENSORLP00000001641	SINCAM000317
ENSORLP00000025218	SINCAM000318
ENSORLP00000013221	SINCAM000320
ENSORLP00000002465	SINCAM000322
ENSORLP00000014473	SINCAM000322
ENSORLP00000023723	SINCAM000323
ENSORLP00000002479	SINCAM000324
ENSORLP00000019980	SINCAM000324
ENSORLP00000012310	SINCAM000325
ENSORLP00000014061	SINCAM000326
ENSORLP00000012414	SINCAM000327
ENSORLP00000014291	SINCAM000329
ENSORLP00000008587	SINCAM000332
ENSORLP00000011038	SINCAM000335
ENSORLP00000016574	SINCAM000340
ENSORLP00000008670	SINCAM000340
ENSORLP00000017896	SINCAM000343
ENSORLP00000003992	SINCAM000343
ENSORLP00000013880	SINCAM000344
ENSORLP00000001712	SINCAM000344
ENSORLP00000008712	SINCAM000349
ENSORLP00000003369	SINCAM000349
ENSORLP00000019851	SINCAM000354
ENSORLP00000007526	SINCAM000355
ENSORLP00000006001	SINCAM000356
ENSORLP00000002394	SINCAM000356
ENSORLP00000001096	SINCAM000357
ENSORLP00000006276	SINCAM000361
ENSORLP00000015477	SINCAM000363
ENSORLP00000014530	SINCAM000364
ENSORLP00000011802	SINCAM000365
ENSORLP00000025501	SINCAM000366
ENSORLP00000024509	SINCAM000367
ENSORLP00000025509	SINCAM000368
ENSORLP00000025515	SINCAM000371
ENSORLP00000022651	SINCAM000371
ENSORLP00000016626	SINCAM000372
ENSORLP00000023561	SINCAM000373
ENSORLP00000023543	SINCAM000374
ENSORLP00000020244	SINCAM000376
ENSORLP00000010970	SINCAM000379
ENSORLP00000025175	SINCAM000379
ENSORLP00000022263	SINCAM000380
ENSORLP00000022259	SINCAM000381
ENSORLP00000022256	SINCAM000383
ENSORLP00000004986	SINCAM000384
ENSORLP00000022251	SINCAM000385
ENSORLP00000014431	SINCAM000385
ENSORLP00000021174	SINCAM000386
ENSORLP00000021160	SINCAM000387
ENSORLP00000019417	SINCAM000387
ENSORLP00000008991	SINCAM000388
ENSORLP00000000602	SINCAM000388
ENSORLP00000021126	SINCAM000390
ENSORLP00000011308	SINCAM000390
ENSORLP00000002323	SINCAM000391
ENSORLP00000007840	SINCAM000392
ENSORLP00000019328	SINCAM000392
ENSORLP00000007884	SINCAM000393
ENSORLP00000007908	SINCAM000394
ENSORLP00000011041	SINCAM000394
ENSORLP00000025126	SINCAM000395
ENSORLP00000006241	SINCAM000397
ENSORLP00000000419	SINCAM000398
ENSORLP00000002139	SINCAM000398
ENSORLP00000008042	SINCAM000399
ENSORLP00000001384	SINCAM000400
ENSORLP00000008129	SINCAM000403
ENSORLP00000012225	SINCAM000404
ENSORLP00000008151	SINCAM000404
ENSORLP00000019043	SINCAM000409
ENSORLP00000005226	SINCAM000409
ENSORLP00000001934	SINCAM000413
ENSORLP00000002397	SINCAM000415
ENSORLP00000002372	SINCAM000416
ENSORLP00000006651	SINCAM000417
ENSORLP00000002335	SINCAM000418
ENSORLP00000014191	SINCAM000421
ENSORLP00000002299	SINCAM000423
ENSORLP00000002282	SINCAM000425
ENSORLP00000006716	SINCAM000425
ENSORLP00000006166	SINCAM000427
ENSORLP00000006196	SINCAM000428
ENSORLP00000006735	SINCAM000428
ENSORLP00000006212	SINCAM000429
ENSORLP00000010537	SINCAM000430
ENSORLP00000000746	SINCAM000433
ENSORLP00000000729	SINCAM000434
ENSORLP00000013714	SINCAM000435
ENSORLP00000009199	SINCAM000436
ENSORLP00000013724	SINCAM000436
ENSORLP00000021440	SINCAM000437
ENSORLP00000014591	SINCAM000438
ENSORLP00000020307	SINCAM000439
ENSORLP00000020265	SINCAM000441
ENSORLP00000005879	SINCAM000441
ENSORLP00000024936	SINCAM000443
ENSORLP00000009890	SINCAM000443
ENSORLP00000009915	SINCAM000444
ENSORLP00000024942	SINCAM000445
ENSORLP00000024957	SINCAM000446
ENSORLP00000009922	SINCAM000447
ENSORLP00000009950	SINCAM000448
ENSORLP00000007310	SINCAM000449
ENSORLP00000007300	SINCAM000450
ENSORLP00000007280	SINCAM000451
ENSORLP00000007251	SINCAM000452
ENSORLP00000007248	SINCAM000453
ENSORLP00000007229	SINCAM000454
ENSORLP00000009942	SINCAM000454
ENSORLP00000010561	SINCAM000458
ENSORLP00000014010	SINCAM000458
ENSORLP00000006027	SINCAM000459
ENSORLP00000006067	SINCAM000460
ENSORLP00000024196	SINCAM000460
ENSORLP00000024188	SINCAM000464
ENSORLP00000018016	SINCAM000466
ENSORLP00000014469	SINCAM000466
ENSORLP00000024779	SINCAM000468
ENSORLP00000000390	SINCAM000470
ENSORLP00000005426	SINCAM000471
ENSORLP00000020360	SINCAM000471
ENSORLP00000020384	SINCAM000472
ENSORLP00000005095	SINCAM000472
ENSORLP00000006154	SINCAM000473
ENSORLP00000008785	SINCAM000473
ENSORLP00000008779	SINCAM000474
ENSORLP00000022493	SINCAM000474
ENSORLP00000006163	SINCAM000475
ENSORLP00000008759	SINCAM000475
ENSORLP00000008747	SINCAM000476
ENSORLP00000006189	SINCAM000476
ENSORLP00000014151	SINCAM000477
ENSORLP00000008728	SINCAM000479
ENSORLP00000012835	SINCAM000479
ENSORLP00000008716	SINCAM000481
ENSORLP00000012918	SINCAM000481
ENSORLP00000006807	SINCAM000483
ENSORLP00000014171	SINCAM000483
ENSORLP00000006810	SINCAM000484
ENSORLP00000005545	SINCAM000485
ENSORLP00000006964	SINCAM000489
ENSORLP00000023507	SINCAM000489
ENSORLP00000007016	SINCAM000490
ENSORLP00000002084	SINCAM000491
ENSORLP00000007030	SINCAM000492
ENSORLP00000007052	SINCAM000493
ENSORLP00000005523	SINCAM000496
ENSORLP00000007118	SINCAM000496
ENSORLP00000004547	SINCAM000497
ENSORLP00000007135	SINCAM000497
ENSORLP00000007147	SINCAM000498
ENSORLP00000022612	SINCAM000498
ENSORLP00000007155	SINCAM000499
ENSORLP00000005501	SINCAM000500
ENSORLP00000004998	SINCAM000500
ENSORLP00000007356	SINCAM000501
ENSORLP00000025526	SINCAM000501
ENSORLP00000007340	SINCAM000504
ENSORLP00000005496	SINCAM000504
ENSORLP00000009827	SINCAM000506
ENSORLP00000009819	SINCAM000507
ENSORLP00000024880	SINCAM000507
ENSORLP00000024886	SINCAM000508
ENSORLP00000014086	SINCAM000508
ENSORLP00000024897	SINCAM000509
ENSORLP00000000802	SINCAM000510
ENSORLP00000000820	SINCAM000512
ENSORLP00000011342	SINCAM000513
ENSORLP00000000806	SINCAM000514
ENSORLP00000014999	SINCAM000514
ENSORLP00000022657	SINCAM000516
ENSORLP00000005621	SINCAM000516
ENSORLP00000023654	SINCAM000517
ENSORLP00000011834	SINCAM000518
ENSORLP00000022646	SINCAM000521
ENSORLP00000019787	SINCAM000522
ENSORLP00000007208	SINCAM000522
ENSORLP00000023732	SINCAM000527
ENSORLP00000019723	SINCAM000527
ENSORLP00000000319	SINCAM000531
ENSORLP00000016650	SINCAM000532
ENSORLP00000000315	SINCAM000533
ENSORLP00000000301	SINCAM000535
ENSORLP00000005456	SINCAM000536
ENSORLP00000000225	SINCAM000537
ENSORLP00000000208	SINCAM000540
ENSORLP00000000195	SINCAM000541
ENSORLP00000000556	SINCAM000542
ENSORLP00000000573	SINCAM000543
ENSORLP00000000580	SINCAM000545
ENSORLP00000005517	SINCAM000546
ENSORLP00000000605	SINCAM000548
ENSORLP00000005472	SINCAM000549
ENSORLP00000002447	SINCAM000549
ENSORLP00000024589	SINCAM000550
ENSORLP00000005520	SINCAM000553
ENSORLP00000008282	SINCAM000554
ENSORLP00000000749	SINCAM000555
ENSORLP00000020392	SINCAM000555
ENSORLP00000000754	SINCAM000556
ENSORLP00000000787	SINCAM000558
ENSORLP00000000817	SINCAM000559
ENSORLP00000002412	SINCAM000561
ENSORLP00000002421	SINCAM000562
ENSORLP00000002446	SINCAM000563
ENSORLP00000002464	SINCAM000564
ENSORLP00000007458	SINCAM000565
ENSORLP00000011589	SINCAM000565
ENSORLP00000004760	SINCAM000566
ENSORLP00000007492	SINCAM000567
ENSORLP00000005150	SINCAM000569
ENSORLP00000015949	SINCAM000570
ENSORLP00000018452	SINCAM000570
ENSORLP00000012577	SINCAM000571
ENSORLP00000025766	SINCAM000571
ENSORLP00000012584	SINCAM000572
ENSORLP00000012580	SINCAM000572
ENSORLP00000009513	SINCAM000573
ENSORLP00000007665	SINCAM000573
ENSORLP00000019506	SINCAM000574
ENSORLP00000024533	SINCAM000575
ENSORLP00000012633	SINCAM000576
ENSORLP00000008676	SINCAM000576
ENSORLP00000012745	SINCAM000577
ENSORLP00000004007	SINCAM000577
ENSORLP00000012775	SINCAM000578
ENSORLP00000012825	SINCAM000579
ENSORLP00000023289	SINCAM000579
ENSORLP00000010144	SINCAM000582
ENSORLP00000014821	SINCAM000585
ENSORLP00000010219	SINCAM000586
ENSORLP00000012817	SINCAM000586
ENSORLP00000010222	SINCAM000587
ENSORLP00000010277	SINCAM000590
ENSORLP00000010321	SINCAM000591
ENSORLP00000006754	SINCAM000591
ENSORLP00000010329	SINCAM000592
ENSORLP00000017698	SINCAM000592
ENSORLP00000023796	SINCAM000594
ENSORLP00000011185	SINCAM000596
ENSORLP00000024315	SINCAM000598
ENSORLP00000024319	SINCAM000600
ENSORLP00000024354	SINCAM000602
ENSORLP00000024348	SINCAM000602
ENSORLP00000010793	SINCAM000603
ENSORLP00000015114	SINCAM000603
ENSORLP00000010761	SINCAM000604
ENSORLP00000001396	SINCAM000604
ENSORLP00000025553	SINCAM000605
ENSORLP00000001511	SINCAM000607
ENSORLP00000001521	SINCAM000611
ENSORLP00000023712	SINCAM000611
ENSORLP00000013564	SINCAM000612
ENSORLP00000015362	SINCAM000613
ENSORLP00000000155	SINCAM000615
ENSORLP00000002457	SINCAM000616
ENSORLP00000002646	SINCAM000617
ENSORLP00000002694	SINCAM000618
ENSORLP00000025279	SINCAM000618
ENSORLP00000008349	SINCAM000619
ENSORLP00000025244	SINCAM000621
ENSORLP00000025238	SINCAM000622
ENSORLP00000013856	SINCAM000624
ENSORLP00000001348	SINCAM000630
ENSORLP00000025518	SINCAM000631
ENSORLP00000025210	SINCAM000632
ENSORLP00000000967	SINCAM000634
ENSORLP00000000951	SINCAM000634
ENSORLP00000013729	SINCAM000636
ENSORLP00000013751	SINCAM000637
ENSORLP00000019421	SINCAM000638
ENSORLP00000013755	SINCAM000638
ENSORLP00000019432	SINCAM000640
ENSORLP00000013819	SINCAM000642
ENSORLP00000009932	SINCAM000645
ENSORLP00000009939	SINCAM000646
ENSORLP00000006262	SINCAM000647
ENSORLP00000009959	SINCAM000648
ENSORLP00000001571	SINCAM000648
ENSORLP00000000545	SINCAM000649
ENSORLP00000000467	SINCAM000650
ENSORLP00000017683	SINCAM000650
ENSORLP00000002630	SINCAM000651
ENSORLP00000018096	SINCAM000653
ENSORLP00000007608	SINCAM000655
ENSORLP00000018182	SINCAM000656
ENSORLP00000007588	SINCAM000656
ENSORLP00000018366	SINCAM000657
ENSORLP00000007133	SINCAM000660
ENSORLP00000001966	SINCAM000661
ENSORLP00000007196	SINCAM000662
ENSORLP00000018661	SINCAM000664
ENSORLP00000010478	SINCAM000665
ENSORLP00000010520	SINCAM000666
ENSORLP00000009289	SINCAM000668
ENSORLP00000019916	SINCAM000670
ENSORLP00000008083	SINCAM000671
ENSORLP00000008103	SINCAM000672
ENSORLP00000008326	SINCAM000672
ENSORLP00000009529	SINCAM000674
ENSORLP00000007044	SINCAM000674
ENSORLP00000009544	SINCAM000678
ENSORLP00000022754	SINCAM000678
ENSORLP00000009547	SINCAM000679
ENSORLP00000009567	SINCAM000682
ENSORLP00000009898	SINCAM000683
ENSORLP00000019925	SINCAM000684
ENSORLP00000018622	SINCAM000686
ENSORLP00000019897	SINCAM000689
ENSORLP00000008086	SINCAM000689
ENSORLP00000025540	SINCAM000690
ENSORLP00000025564	SINCAM000692
ENSORLP00000025569	SINCAM000692
ENSORLP00000007060	SINCAM000693
ENSORLP00000012127	SINCAM000693
ENSORLP00000001723	SINCAM000694
ENSORLP00000013631	SINCAM000695
ENSORLP00000000285	SINCAM000696
ENSORLP00000000336	SINCAM000698
ENSORLP00000006795	SINCAM000698
ENSORLP00000019902	SINCAM000701
ENSORLP00000000372	SINCAM000701
ENSORLP00000010879	SINCAM000702
ENSORLP00000010996	SINCAM000704
ENSORLP00000011022	SINCAM000705
ENSORLP00000025572	SINCAM000706
ENSORLP00000019928	SINCAM000707
ENSORLP00000019948	SINCAM000710
ENSORLP00000025533	SINCAM000711
ENSORLP00000013130	SINCAM000711
ENSORLP00000025155	SINCAM000713
ENSORLP00000010659	SINCAM000714
ENSORLP00000017378	SINCAM000714
ENSORLP00000002145	SINCAM000715
ENSORLP00000004857	SINCAM000716
ENSORLP00000009167	SINCAM000716
ENSORLP00000004871	SINCAM000717
ENSORLP00000010640	SINCAM000719
ENSORLP00000012465	SINCAM000719
ENSORLP00000022780	SINCAM000720
ENSORLP00000007970	SINCAM000722
ENSORLP00000007636	SINCAM000723
ENSORLP00000007663	SINCAM000724
ENSORLP00000004199	SINCAM000724
ENSORLP00000022528	SINCAM000725
ENSORLP00000022532	SINCAM000726
ENSORLP00000004752	SINCAM000734
ENSORLP00000004843	SINCAM000735
ENSORLP00000014049	SINCAM000735
ENSORLP00000022792	SINCAM000736
ENSORLP00000022549	SINCAM000737
ENSORLP00000022537	SINCAM000739
ENSORLP00000006302	SINCAM000739
ENSORLP00000022526	SINCAM000741
ENSORLP00000000889	SINCAM000741
ENSORLP00000006124	SINCAM000752
ENSORLP00000002907	SINCAM000753
ENSORLP00000012060	SINCAM000755
ENSORLP00000001137	SINCAM000756
ENSORLP00000016103	SINCAM000758
ENSORLP00000025494	SINCAM000759
ENSORLP00000007425	SINCAM000763
ENSORLP00000007415	SINCAM000764
ENSORLP00000007408	SINCAM000765
ENSORLP00000014058	SINCAM000771
ENSORLP00000000855	SINCAM000773
ENSORLP00000022787	SINCAM000775
ENSORLP00000000881	SINCAM000776
ENSORLP00000002069	SINCAM000779
ENSORLP00000016701	SINCAM000779
ENSORLP00000009775	SINCAM000780
ENSORLP00000022769	SINCAM000785
ENSORLP00000006587	SINCAM000790
ENSORLP00000007763	SINCAM000790
ENSORLP00000024441	SINCAM000791
ENSORLP00000025119	SINCAM000791
ENSORLP00000008916	SINCAM000793
ENSORLP00000022750	SINCAM000794
ENSORLP00000022749	SINCAM000796
ENSORLP00000012160	SINCAM000797
ENSORLP00000022743	SINCAM000797
ENSORLP00000007675	SINCAM000798
ENSORLP00000007692	SINCAM000799
ENSORLP00000023672	SINCAM000799
ENSORLP00000007707	SINCAM000800
ENSORLP00000015285	SINCAM000800
ENSORLP00000025775	SINCAM000801
ENSORLP00000025781	SINCAM000804
ENSORLP00000014410	SINCAM000805
ENSORLP00000013857	SINCAM000805
ENSORLP00000013846	SINCAM000806
ENSORLP00000013821	SINCAM000807
ENSORLP00000019606	SINCAM000808
ENSORLP00000024259	SINCAM000810
ENSORLP00000022733	SINCAM000811
ENSORLP00000003934	SINCAM000812
ENSORLP00000006089	SINCAM000813
ENSORLP00000005164	SINCAM000813
ENSORLP00000006075	SINCAM000814
ENSORLP00000025387	SINCAM000815
ENSORLP00000006959	SINCAM000818
ENSORLP00000007809	SINCAM000821
ENSORLP00000008839	SINCAM000822
ENSORLP00000025035	SINCAM000822
ENSORLP00000008809	SINCAM000824
ENSORLP00000003808	SINCAM000826
ENSORLP00000002440	SINCAM000826
ENSORLP00000014143	SINCAM000827
ENSORLP00000014208	SINCAM000828
ENSORLP00000014241	SINCAM000830
ENSORLP00000003865	SINCAM000830
ENSORLP00000011429	SINCAM000831
ENSORLP00000008240	SINCAM000831
ENSORLP00000025385	SINCAM000834
ENSORLP00000011986	SINCAM000835
ENSORLP00000013734	SINCAM000837
ENSORLP00000018585	SINCAM000837
ENSORLP00000013667	SINCAM000838
ENSORLP00000025492	SINCAM000840
ENSORLP00000008769	SINCAM000846
ENSORLP00000003411	SINCAM000846
ENSORLP00000008256	SINCAM000847
ENSORLP00000003833	SINCAM000849
ENSORLP00000001529	SINCAM000849
ENSORLP00000024720	SINCAM000852
ENSORLP00000024752	SINCAM000854
ENSORLP00000008213	SINCAM000858
ENSORLP00000010466	SINCAM000861
ENSORLP00000015859	SINCAM000861
ENSORLP00000004116	SINCAM000864
ENSORLP00000025329	SINCAM000865
ENSORLP00000024389	SINCAM000865
ENSORLP00000024143	SINCAM000866
ENSORLP00000025187	SINCAM000866
ENSORLP00000020770	SINCAM000867
ENSORLP00000021461	SINCAM000867
ENSORLP00000004518	SINCAM000870
ENSORLP00000006538	SINCAM000872
ENSORLP00000012509	SINCAM000876
ENSORLP00000012882	SINCAM000877
ENSORLP00000014753	SINCAM000877
ENSORLP00000017099	SINCAM000879
ENSORLP00000025192	SINCAM000879
ENSORLP00000017919	SINCAM000881
ENSORLP00000004018	SINCAM000881
ENSORLP00000004039	SINCAM000882
ENSORLP00000017940	SINCAM000882
ENSORLP00000004059	SINCAM000883
ENSORLP00000017956	SINCAM000883
ENSORLP00000002656	SINCAM000884
ENSORLP00000025418	SINCAM000889
ENSORLP00000007507	SINCAM000889
ENSORLP00000025425	SINCAM000891
ENSORLP00000014659	SINCAM000894
ENSORLP00000014636	SINCAM000895
ENSORLP00000014610	SINCAM000896
ENSORLP00000014558	SINCAM000898
ENSORLP00000024059	SINCAM000898
ENSORLP00000009462	SINCAM000899
ENSORLP00000023717	SINCAM000899
ENSORLP00000005865	SINCAM000902
ENSORLP00000005901	SINCAM000902
ENSORLP00000001930	SINCAM000905
ENSORLP00000009464	SINCAM000909
ENSORLP00000009473	SINCAM000910
ENSORLP00000009400	SINCAM000911
ENSORLP00000015158	SINCAM000912
ENSORLP00000015124	SINCAM000913
ENSORLP00000009365	SINCAM000916
ENSORLP00000005420	SINCAM000918
ENSORLP00000005954	SINCAM000918
ENSORLP00000005384	SINCAM000919
ENSORLP00000005777	SINCAM000920
ENSORLP00000022377	SINCAM000921
ENSORLP00000005727	SINCAM000922
ENSORLP00000019120	SINCAM000923
ENSORLP00000024451	SINCAM000927
ENSORLP00000014312	SINCAM000929
ENSORLP00000017575	SINCAM000929
ENSORLP00000024468	SINCAM000930
ENSORLP00000018474	SINCAM000930
ENSORLP00000009493	SINCAM000935
ENSORLP00000020694	SINCAM000936
ENSORLP00000009510	SINCAM000936
ENSORLP00000008111	SINCAM000938
ENSORLP00000008114	SINCAM000939
ENSORLP00000005950	SINCAM000939
ENSORLP00000025589	SINCAM000941
ENSORLP00000013890	SINCAM000943
ENSORLP00000007896	SINCAM000943
ENSORLP00000007866	SINCAM000944
ENSORLP00000018898	SINCAM000944
ENSORLP00000007838	SINCAM000945
ENSORLP00000019614	SINCAM000945
ENSORLP00000013978	SINCAM000948
ENSORLP00000008880	SINCAM000951
ENSORLP00000002302	SINCAM000951
ENSORLP00000013537	SINCAM000954
ENSORLP00000008012	SINCAM000955
ENSORLP00000013466	SINCAM000957
ENSORLP00000009434	SINCAM000957
ENSORLP00000008253	SINCAM000958
ENSORLP00000016940	SINCAM000960
ENSORLP00000025044	SINCAM000962
ENSORLP00000016914	SINCAM000963
ENSORLP00000021658	SINCAM000963
ENSORLP00000007939	SINCAM000964
ENSORLP00000004767	SINCAM000965
ENSORLP00000013662	SINCAM000965
ENSORLP00000016902	SINCAM000967
ENSORLP00000019329	SINCAM000967
ENSORLP00000023277	SINCAM000968
ENSORLP00000011646	SINCAM000969
ENSORLP00000016819	SINCAM000969
ENSORLP00000005660	SINCAM000971
ENSORLP00000012985	SINCAM000971
ENSORLP00000005595	SINCAM000975
ENSORLP00000025772	SINCAM000976
ENSORLP00000003783	SINCAM000976
ENSORLP00000025382	SINCAM000977
ENSORLP00000009955	SINCAM000978
ENSORLP00000014136	SINCAM000978
ENSORLP00000018696	SINCAM000979
ENSORLP00000013262	SINCAM000979
ENSORLP00000009710	SINCAM000981
ENSORLP00000015090	SINCAM000982
ENSORLP00000006462	SINCAM000984
ENSORLP00000004398	SINCAM000984
ENSORLP00000005299	SINCAM000985
ENSORLP00000005283	SINCAM000986
ENSORLP00000008962	SINCAM000991
ENSORLP00000008893	SINCAM000991
ENSORLP00000008983	SINCAM000993
ENSORLP00000020787	SINCAM001000
ENSORLP00000007007	SINCAM001001
ENSORLP00000001948	SINCAM001001
ENSORLP00000006978	SINCAM001002
ENSORLP00000023405	SINCAM001003
ENSORLP00000008905	SINCAM001005
ENSORLP00000008884	SINCAM001006
ENSORLP00000001658	SINCAM001006
ENSORLP00000018447	SINCAM001008
ENSORLP00000020159	SINCAM001008
ENSORLP00000007219	SINCAM001009
ENSORLP00000025000	SINCAM001009
ENSORLP00000007238	SINCAM001011
ENSORLP00000012223	SINCAM001011
ENSORLP00000006918	SINCAM001012
ENSORLP00000006914	SINCAM001012
ENSORLP00000019105	SINCAM001013
ENSORLP00000024543	SINCAM001013
ENSORLP00000022527	SINCAM001015
ENSORLP00000019090	SINCAM001015
ENSORLP00000003086	SINCAM001016
ENSORLP00000004138	SINCAM001017
ENSORLP00000004932	SINCAM001020
ENSORLP00000017084	SINCAM001021
ENSORLP00000004919	SINCAM001021
ENSORLP00000004894	SINCAM001022
ENSORLP00000005353	SINCAM001023
ENSORLP00000005365	SINCAM001024
ENSORLP00000023544	SINCAM001024
ENSORLP00000005453	SINCAM001026
ENSORLP00000022154	SINCAM001026
ENSORLP00000005483	SINCAM001029
ENSORLP00000003746	SINCAM001030
ENSORLP00000025768	SINCAM001030
ENSORLP00000025760	SINCAM001032
ENSORLP00000015673	SINCAM001032
ENSORLP00000025759	SINCAM001033
ENSORLP00000024418	SINCAM001033
ENSORLP00000006745	SINCAM001035
ENSORLP00000006703	SINCAM001036
ENSORLP00000006595	SINCAM001037
ENSORLP00000005833	SINCAM001037
ENSORLP00000006523	SINCAM001039
ENSORLP00000015198	SINCAM001043
ENSORLP00000020108	SINCAM001043
ENSORLP00000024279	SINCAM001045
ENSORLP00000002088	SINCAM001050
ENSORLP00000004189	SINCAM001051
ENSORLP00000004197	SINCAM001051
ENSORLP00000007128	SINCAM001052
ENSORLP00000017726	SINCAM001052
ENSORLP00000007157	SINCAM001054
ENSORLP00000001683	SINCAM001054
ENSORLP00000023566	SINCAM001055
ENSORLP00000006018	SINCAM001056
ENSORLP00000007203	SINCAM001056
ENSORLP00000007231	SINCAM001058
ENSORLP00000007276	SINCAM001059
ENSORLP00000006116	SINCAM001059
ENSORLP00000004540	SINCAM001060
ENSORLP00000015497	SINCAM001065
ENSORLP00000009538	SINCAM001065
ENSORLP00000015460	SINCAM001067
ENSORLP00000018073	SINCAM001067
ENSORLP00000016317	SINCAM001068
ENSORLP00000015408	SINCAM001070
ENSORLP00000017086	SINCAM001070
ENSORLP00000023110	SINCAM001073
ENSORLP00000007243	SINCAM001075
ENSORLP00000021365	SINCAM001077
ENSORLP00000021378	SINCAM001080
ENSORLP00000021417	SINCAM001083
ENSORLP00000004428	SINCAM001085
ENSORLP00000003691	SINCAM001086
ENSORLP00000003094	SINCAM001089
ENSORLP00000004282	SINCAM001090
ENSORLP00000018643	SINCAM001090
ENSORLP00000004252	SINCAM001091
ENSORLP00000006268	SINCAM001096
ENSORLP00000015748	SINCAM001096
ENSORLP00000006227	SINCAM001098
ENSORLP00000018520	SINCAM001098
ENSORLP00000006162	SINCAM001099
ENSORLP00000000639	SINCAM001099
ENSORLP00000023815	SINCAM001102
ENSORLP00000003201	SINCAM001102
ENSORLP00000023754	SINCAM001104
ENSORLP00000018166	SINCAM001105
ENSORLP00000017485	SINCAM001110
ENSORLP00000024436	SINCAM001111
ENSORLP00000024273	SINCAM001112
ENSORLP00000024903	SINCAM001114
ENSORLP00000004938	SINCAM001117
ENSORLP00000004953	SINCAM001118
ENSORLP00000016614	SINCAM001118
ENSORLP00000021333	SINCAM001119
ENSORLP00000018150	SINCAM001122
ENSORLP00000010509	SINCAM001129
ENSORLP00000008764	SINCAM001131
ENSORLP00000010889	SINCAM001132
ENSORLP00000010865	SINCAM001135
ENSORLP00000003792	SINCAM001136
ENSORLP00000010824	SINCAM001136
ENSORLP00000010938	SINCAM001138
ENSORLP00000001634	SINCAM001138
ENSORLP00000010703	SINCAM001141
ENSORLP00000010803	SINCAM001142
ENSORLP00000010851	SINCAM001144
ENSORLP00000010874	SINCAM001145
ENSORLP00000012967	SINCAM001146
ENSORLP00000012935	SINCAM001148
ENSORLP00000012886	SINCAM001150
ENSORLP00000001311	SINCAM001150
ENSORLP00000012836	SINCAM001151
ENSORLP00000012821	SINCAM001152
ENSORLP00000012831	SINCAM001152
ENSORLP00000012803	SINCAM001154
ENSORLP00000012768	SINCAM001158
ENSORLP00000013008	SINCAM001159
ENSORLP00000001280	SINCAM001159
ENSORLP00000013145	SINCAM001162
ENSORLP00000013156	SINCAM001163
ENSORLP00000022828	SINCAM001163
ENSORLP00000013179	SINCAM001164
ENSORLP00000013183	SINCAM001166
ENSORLP00000012598	SINCAM001170
ENSORLP00000012528	SINCAM001171
ENSORLP00000012485	SINCAM001172
ENSORLP00000012418	SINCAM001173
ENSORLP00000001898	SINCAM001173
ENSORLP00000001252	SINCAM001174
ENSORLP00000012403	SINCAM001174
ENSORLP00000012392	SINCAM001175
ENSORLP00000000500	SINCAM001175
ENSORLP00000010230	SINCAM001176
ENSORLP00000024984	SINCAM001177
ENSORLP00000004854	SINCAM001179
ENSORLP00000009685	SINCAM001180
ENSORLP00000000160	SINCAM001181
ENSORLP00000001339	SINCAM001181
ENSORLP00000003975	SINCAM001182
ENSORLP00000003836	SINCAM001183
ENSORLP00000003829	SINCAM001183
ENSORLP00000006371	SINCAM001184
ENSORLP00000021690	SINCAM001188
ENSORLP00000021680	SINCAM001189
ENSORLP00000000800	SINCAM001190
ENSORLP00000021619	SINCAM001190
ENSORLP00000003628	SINCAM001192
ENSORLP00000002037	SINCAM001193
ENSORLP00000015102	SINCAM001193
ENSORLP00000000157	SINCAM001195
ENSORLP00000016583	SINCAM001195
ENSORLP00000004806	SINCAM001196
ENSORLP00000004111	SINCAM001196
ENSORLP00000004732	SINCAM001197
ENSORLP00000004809	SINCAM001198
ENSORLP00000004737	SINCAM001199
ENSORLP00000004043	SINCAM001203
ENSORLP00000004707	SINCAM001203
ENSORLP00000004053	SINCAM001204
ENSORLP00000002625	SINCAM001204
ENSORLP00000004078	SINCAM001206
ENSORLP00000000976	SINCAM001206
ENSORLP00000002610	SINCAM001207
ENSORLP00000002575	SINCAM001209
ENSORLP00000022506	SINCAM001209
ENSORLP00000004087	SINCAM001210
ENSORLP00000006493	SINCAM001210
ENSORLP00000004132	SINCAM001211
ENSORLP00000008994	SINCAM001211
ENSORLP00000004198	SINCAM001216
ENSORLP00000021654	SINCAM001219
ENSORLP00000002570	SINCAM001219
ENSORLP00000011703	SINCAM001220
ENSORLP00000002673	SINCAM001220
ENSORLP00000011743	SINCAM001221
ENSORLP00000011788	SINCAM001223
ENSORLP00000011850	SINCAM001224
ENSORLP00000003855	SINCAM001224
ENSORLP00000011713	SINCAM001225
ENSORLP00000002728	SINCAM001227
ENSORLP00000002719	SINCAM001227
ENSORLP00000002739	SINCAM001229
ENSORLP00000010000	SINCAM001229
ENSORLP00000002753	SINCAM001230
ENSORLP00000019653	SINCAM001230
ENSORLP00000004023	SINCAM001231
ENSORLP00000002768	SINCAM001231
ENSORLP00000020979	SINCAM001232
ENSORLP00000013393	SINCAM001233
ENSORLP00000004154	SINCAM001233
ENSORLP00000002823	SINCAM001234
ENSORLP00000004147	SINCAM001234
ENSORLP00000002847	SINCAM001235
ENSORLP00000004033	SINCAM001236
ENSORLP00000004062	SINCAM001239
ENSORLP00000002962	SINCAM001239
ENSORLP00000002967	SINCAM001240
ENSORLP00000004076	SINCAM001240
ENSORLP00000004115	SINCAM001242
ENSORLP00000003019	SINCAM001242
ENSORLP00000003075	SINCAM001246
ENSORLP00000011335	SINCAM001246
ENSORLP00000011273	SINCAM001247
ENSORLP00000011265	SINCAM001248
ENSORLP00000011247	SINCAM001249
ENSORLP00000021097	SINCAM001249
ENSORLP00000006238	SINCAM001250
ENSORLP00000011233	SINCAM001250
ENSORLP00000011177	SINCAM001251
ENSORLP00000011090	SINCAM001252
ENSORLP00000015089	SINCAM001252
ENSORLP00000017132	SINCAM001255
ENSORLP00000004816	SINCAM001255
ENSORLP00000016976	SINCAM001256
ENSORLP00000021829	SINCAM001257
ENSORLP00000003326	SINCAM001257
ENSORLP00000003589	SINCAM001261
ENSORLP00000002515	SINCAM001262
ENSORLP00000002495	SINCAM001263
ENSORLP00000002275	SINCAM001263
ENSORLP00000002481	SINCAM001265
ENSORLP00000008798	SINCAM001266
ENSORLP00000005270	SINCAM001267
ENSORLP00000018620	SINCAM001267
ENSORLP00000018626	SINCAM001269
ENSORLP00000005343	SINCAM001272
ENSORLP00000011442	SINCAM001273
ENSORLP00000011522	SINCAM001274
ENSORLP00000002114	SINCAM001274
ENSORLP00000005712	SINCAM001278
ENSORLP00000025663	SINCAM001280
ENSORLP00000005844	SINCAM001281
ENSORLP00000012295	SINCAM001281
ENSORLP00000005967	SINCAM001283
ENSORLP00000020295	SINCAM001283
ENSORLP00000013413	SINCAM001286
ENSORLP00000005995	SINCAM001286
ENSORLP00000011065	SINCAM001287
ENSORLP00000018136	SINCAM001292
ENSORLP00000021324	SINCAM001292
ENSORLP00000025607	SINCAM001293
ENSORLP00000019343	SINCAM001294
ENSORLP00000006882	SINCAM001295
ENSORLP00000004627	SINCAM001295
ENSORLP00000006853	SINCAM001296
ENSORLP00000002525	SINCAM001296
ENSORLP00000006762	SINCAM001299
ENSORLP00000002138	SINCAM001302
ENSORLP00000002144	SINCAM001303
ENSORLP00000016493	SINCAM001303
ENSORLP00000002227	SINCAM001305
ENSORLP00000020012	SINCAM001305
ENSORLP00000002330	SINCAM001309
ENSORLP00000014471	SINCAM001309
ENSORLP00000002338	SINCAM001310
ENSORLP00000014491	SINCAM001310
ENSORLP00000002341	SINCAM001312
ENSORLP00000002355	SINCAM001315
ENSORLP00000005795	SINCAM001319
ENSORLP00000012855	SINCAM001319
ENSORLP00000009843	SINCAM001320
ENSORLP00000015476	SINCAM001320
ENSORLP00000021518	SINCAM001321
ENSORLP00000018319	SINCAM001321
ENSORLP00000000380	SINCAM001323
ENSORLP00000007672	SINCAM001324
ENSORLP00000019257	SINCAM001324
ENSORLP00000001509	SINCAM001325
ENSORLP00000012594	SINCAM001327
ENSORLP00000005972	SINCAM001329
ENSORLP00000019046	SINCAM001329
ENSORLP00000010782	SINCAM001334
ENSORLP00000005130	SINCAM001338
ENSORLP00000001418	SINCAM001338
ENSORLP00000009674	SINCAM001342
ENSORLP00000021562	SINCAM001343
ENSORLP00000017201	SINCAM001344
ENSORLP00000001808	SINCAM001344
ENSORLP00000007467	SINCAM001347
ENSORLP00000000859	SINCAM001348
ENSORLP00000007722	SINCAM001348
ENSORLP00000009735	SINCAM001352
ENSORLP00000009708	SINCAM001353
ENSORLP00000016394	SINCAM001357
ENSORLP00000015429	SINCAM001357
ENSORLP00000005793	SINCAM001359
ENSORLP00000025795	SINCAM001359
ENSORLP00000021545	SINCAM001362
ENSORLP00000021532	SINCAM001362
ENSORLP00000012736	SINCAM001363
ENSORLP00000000784	SINCAM001364
ENSORLP00000010888	SINCAM001365
ENSORLP00000010936	SINCAM001367
ENSORLP00000000796	SINCAM001367
ENSORLP00000010981	SINCAM001368
ENSORLP00000024413	SINCAM001368
ENSORLP00000011045	SINCAM001369
ENSORLP00000007373	SINCAM001369
ENSORLP00000012759	SINCAM001370
ENSORLP00000011157	SINCAM001371
ENSORLP00000013392	SINCAM001375
ENSORLP00000011252	SINCAM001375
ENSORLP00000002151	SINCAM001376
ENSORLP00000019623	SINCAM001377
ENSORLP00000014989	SINCAM001381
ENSORLP00000015015	SINCAM001382
ENSORLP00000008172	SINCAM001385
ENSORLP00000013748	SINCAM001387
ENSORLP00000018077	SINCAM001389
ENSORLP00000007648	SINCAM001389
ENSORLP00000007628	SINCAM001390
ENSORLP00000007536	SINCAM001395
ENSORLP00000007566	SINCAM001396
ENSORLP00000011973	SINCAM001396
ENSORLP00000018897	SINCAM001402
ENSORLP00000018916	SINCAM001403
ENSORLP00000018930	SINCAM001405
ENSORLP00000000494	SINCAM001405
ENSORLP00000018808	SINCAM001409
ENSORLP00000018782	SINCAM001412
ENSORLP00000010963	SINCAM001412
ENSORLP00000000522	SINCAM001416
ENSORLP00000019197	SINCAM001417
ENSORLP00000006328	SINCAM001419
ENSORLP00000009647	SINCAM001419
ENSORLP00000006012	SINCAM001420
ENSORLP00000023395	SINCAM001423
ENSORLP00000022947	SINCAM001425
ENSORLP00000002062	SINCAM001425
ENSORLP00000003192	SINCAM001426
ENSORLP00000025209	SINCAM001429
ENSORLP00000007345	SINCAM001430
ENSORLP00000007343	SINCAM001431
ENSORLP00000017504	SINCAM001432
ENSORLP00000009554	SINCAM001432
ENSORLP00000007303	SINCAM001433
ENSORLP00000007268	SINCAM001434
ENSORLP00000007261	SINCAM001436
ENSORLP00000019643	SINCAM001437
ENSORLP00000014831	SINCAM001437
ENSORLP00000014886	SINCAM001439
ENSORLP00000003852	SINCAM001439
ENSORLP00000014904	SINCAM001440
ENSORLP00000021702	SINCAM001441
ENSORLP00000006361	SINCAM001442
ENSORLP00000004699	SINCAM001443
ENSORLP00000006383	SINCAM001443
ENSORLP00000006325	SINCAM001446
ENSORLP00000005458	SINCAM001447
ENSORLP00000006092	SINCAM001448
ENSORLP00000017058	SINCAM001451
ENSORLP00000000879	SINCAM001456
ENSORLP00000000874	SINCAM001457
ENSORLP00000024742	SINCAM001459
ENSORLP00000002012	SINCAM001461
ENSORLP00000012224	SINCAM001461
ENSORLP00000016160	SINCAM001462
ENSORLP00000005007	SINCAM001463
ENSORLP00000023021	SINCAM001465
ENSORLP00000004173	SINCAM001466
ENSORLP00000002542	SINCAM001466
ENSORLP00000016164	SINCAM001468
ENSORLP00000005069	SINCAM001474
ENSORLP00000018551	SINCAM001474
ENSORLP00000009535	SINCAM001478
ENSORLP00000006855	SINCAM001478
ENSORLP00000017893	SINCAM001479
ENSORLP00000006801	SINCAM001479
ENSORLP00000022020	SINCAM001480
ENSORLP00000005695	SINCAM001480
ENSORLP00000022023	SINCAM001482
ENSORLP00000022027	SINCAM001484
ENSORLP00000019869	SINCAM001488
ENSORLP00000019854	SINCAM001489
ENSORLP00000012280	SINCAM001492
ENSORLP00000011869	SINCAM001495
ENSORLP00000025063	SINCAM001499
ENSORLP00000007084	SINCAM001499
ENSORLP00000012197	SINCAM001500
ENSORLP00000014694	SINCAM001503
ENSORLP00000021986	SINCAM001511
ENSORLP00000006940	SINCAM001511
ENSORLP00000022031	SINCAM001513
ENSORLP00000022033	SINCAM001515
ENSORLP00000022035	SINCAM001517
ENSORLP00000014919	SINCAM001519
ENSORLP00000011826	SINCAM001519
ENSORLP00000011783	SINCAM001521
ENSORLP00000003893	SINCAM001521
ENSORLP00000011744	SINCAM001524
ENSORLP00000014962	SINCAM001525
ENSORLP00000011730	SINCAM001525
ENSORLP00000010077	SINCAM001529
ENSORLP00000010091	SINCAM001532
ENSORLP00000013087	SINCAM001533
ENSORLP00000013104	SINCAM001533
ENSORLP00000013115	SINCAM001534
ENSORLP00000002065	SINCAM001534
ENSORLP00000013214	SINCAM001537
ENSORLP00000013224	SINCAM001538
ENSORLP00000004696	SINCAM001538
ENSORLP00000013264	SINCAM001540
ENSORLP00000025264	SINCAM001540
ENSORLP00000013310	SINCAM001541
ENSORLP00000005306	SINCAM001541
ENSORLP00000020182	SINCAM001542
ENSORLP00000013328	SINCAM001542
ENSORLP00000013372	SINCAM001543
ENSORLP00000003376	SINCAM001548
ENSORLP00000003494	SINCAM001548
ENSORLP00000009677	SINCAM001550
ENSORLP00000024585	SINCAM001551
ENSORLP00000016979	SINCAM001557
ENSORLP00000016994	SINCAM001558
ENSORLP00000015365	SINCAM001560
ENSORLP00000010070	SINCAM001564
ENSORLP00000010048	SINCAM001565
ENSORLP00000009894	SINCAM001566
ENSORLP00000024039	SINCAM001567
ENSORLP00000007775	SINCAM001570
ENSORLP00000006281	SINCAM001570
ENSORLP00000016140	SINCAM001571
ENSORLP00000006292	SINCAM001572
ENSORLP00000007744	SINCAM001573
ENSORLP00000007453	SINCAM001577
ENSORLP00000013464	SINCAM001579
ENSORLP00000002422	SINCAM001579
ENSORLP00000016432	SINCAM001580
ENSORLP00000018830	SINCAM001580
ENSORLP00000016407	SINCAM001582
ENSORLP00000002498	SINCAM001582
ENSORLP00000009828	SINCAM001583
ENSORLP00000007380	SINCAM001584
ENSORLP00000011786	SINCAM001587
ENSORLP00000016218	SINCAM001592
ENSORLP00000017875	SINCAM001593
ENSORLP00000016115	SINCAM001594
ENSORLP00000023243	SINCAM001594
ENSORLP00000016083	SINCAM001596
ENSORLP00000000187	SINCAM001596
ENSORLP00000012023	SINCAM001597
ENSORLP00000016057	SINCAM001597
ENSORLP00000016015	SINCAM001601
ENSORLP00000016010	SINCAM001601
ENSORLP00000016343	SINCAM001602
ENSORLP00000005812	SINCAM001608
ENSORLP00000012049	SINCAM001608
ENSORLP00000012054	SINCAM001609
ENSORLP00000005791	SINCAM001610
ENSORLP00000012092	SINCAM001612
ENSORLP00000005730	SINCAM001614
ENSORLP00000012124	SINCAM001614
ENSORLP00000005642	SINCAM001615
ENSORLP00000005630	SINCAM001616
ENSORLP00000005631	SINCAM001617
ENSORLP00000003027	SINCAM001619
ENSORLP00000005338	SINCAM001619
ENSORLP00000005347	SINCAM001620
ENSORLP00000005382	SINCAM001621
ENSORLP00000002732	SINCAM001622
ENSORLP00000014360	SINCAM001622
ENSORLP00000002851	SINCAM001623
ENSORLP00000005443	SINCAM001623
ENSORLP00000002425	SINCAM001624
ENSORLP00000005872	SINCAM001625
ENSORLP00000002462	SINCAM001625
ENSORLP00000002501	SINCAM001627
ENSORLP00000005941	SINCAM001627
ENSORLP00000002648	SINCAM001630
ENSORLP00000005962	SINCAM001630
ENSORLP00000006015	SINCAM001631
ENSORLP00000002930	SINCAM001632
ENSORLP00000002662	SINCAM001632
ENSORLP00000006030	SINCAM001633
ENSORLP00000008552	SINCAM001633
ENSORLP00000006033	SINCAM001635
ENSORLP00000002666	SINCAM001635
ENSORLP00000007063	SINCAM001636
ENSORLP00000007635	SINCAM001636
ENSORLP00000007177	SINCAM001637
ENSORLP00000018640	SINCAM001638
ENSORLP00000004681	SINCAM001641
ENSORLP00000004648	SINCAM001643
ENSORLP00000020984	SINCAM001647
ENSORLP00000004819	SINCAM001647
ENSORLP00000016054	SINCAM001652
ENSORLP00000011633	SINCAM001654
ENSORLP00000011624	SINCAM001655
ENSORLP00000009246	SINCAM001659
ENSORLP00000005461	SINCAM001661
ENSORLP00000016113	SINCAM001662
ENSORLP00000021505	SINCAM001662
ENSORLP00000006738	SINCAM001664
ENSORLP00000013981	SINCAM001666
ENSORLP00000013363	SINCAM001666
ENSORLP00000023389	SINCAM001667
ENSORLP00000023983	SINCAM001667
ENSORLP00000013940	SINCAM001668
ENSORLP00000022839	SINCAM001669
ENSORLP00000023358	SINCAM001670
ENSORLP00000018408	SINCAM001673
ENSORLP00000010374	SINCAM001673
ENSORLP00000014545	SINCAM001674
ENSORLP00000023446	SINCAM001674
ENSORLP00000014611	SINCAM001675
ENSORLP00000014738	SINCAM001676
ENSORLP00000001616	SINCAM001676
ENSORLP00000014677	SINCAM001677
ENSORLP00000019583	SINCAM001677
ENSORLP00000015645	SINCAM001679
ENSORLP00000001639	SINCAM001679
ENSORLP00000010145	SINCAM001680
ENSORLP00000004486	SINCAM001680
ENSORLP00000004513	SINCAM001681
ENSORLP00000004297	SINCAM001683
ENSORLP00000022884	SINCAM001683
ENSORLP00000015912	SINCAM001684
ENSORLP00000015901	SINCAM001685
ENSORLP00000014627	SINCAM001686
ENSORLP00000014602	SINCAM001687
ENSORLP00000010132	SINCAM001688
ENSORLP00000020221	SINCAM001688
ENSORLP00000010285	SINCAM001689
ENSORLP00000004223	SINCAM001691
ENSORLP00000007767	SINCAM001692
ENSORLP00000007754	SINCAM001693
ENSORLP00000023009	SINCAM001696
ENSORLP00000009480	SINCAM001696
ENSORLP00000020916	SINCAM001697
ENSORLP00000017343	SINCAM001697
ENSORLP00000002690	SINCAM001699
ENSORLP00000011606	SINCAM001702
ENSORLP00000004294	SINCAM001703
ENSORLP00000021371	SINCAM001703
ENSORLP00000011679	SINCAM001704
ENSORLP00000003095	SINCAM001704
ENSORLP00000001855	SINCAM001705
ENSORLP00000011718	SINCAM001705
ENSORLP00000011726	SINCAM001706
ENSORLP00000011745	SINCAM001707
ENSORLP00000004407	SINCAM001707
ENSORLP00000011794	SINCAM001708
ENSORLP00000009672	SINCAM001709
ENSORLP00000024368	SINCAM001710
ENSORLP00000022159	SINCAM001712
ENSORLP00000022162	SINCAM001713
ENSORLP00000022163	SINCAM001714
ENSORLP00000005311	SINCAM001714
ENSORLP00000022291	SINCAM001717
ENSORLP00000019378	SINCAM001717
ENSORLP00000022395	SINCAM001722
ENSORLP00000013790	SINCAM001724
ENSORLP00000013712	SINCAM001726
ENSORLP00000023396	SINCAM001726
ENSORLP00000013669	SINCAM001727
ENSORLP00000022405	SINCAM001727
ENSORLP00000013632	SINCAM001728
ENSORLP00000013492	SINCAM001730
ENSORLP00000013498	SINCAM001730
ENSORLP00000013518	SINCAM001732
ENSORLP00000022419	SINCAM001732
ENSORLP00000003915	SINCAM001733
ENSORLP00000025278	SINCAM001733
ENSORLP00000010272	SINCAM001735
ENSORLP00000009051	SINCAM001736
ENSORLP00000003433	SINCAM001736
ENSORLP00000009038	SINCAM001737
ENSORLP00000000250	SINCAM001739
ENSORLP00000008980	SINCAM001740
ENSORLP00000003895	SINCAM001740
ENSORLP00000010381	SINCAM001741
ENSORLP00000012954	SINCAM001743
ENSORLP00000005675	SINCAM001743
ENSORLP00000016441	SINCAM001744
ENSORLP00000016354	SINCAM001745
ENSORLP00000016331	SINCAM001746
ENSORLP00000011759	SINCAM001746
ENSORLP00000011012	SINCAM001752
ENSORLP00000000085	SINCAM001752
ENSORLP00000024605	SINCAM001753
ENSORLP00000004190	SINCAM001754
ENSORLP00000019615	SINCAM001754
ENSORLP00000004200	SINCAM001755
ENSORLP00000007410	SINCAM001755
ENSORLP00000004368	SINCAM001756
ENSORLP00000015657	SINCAM001756
ENSORLP00000005314	SINCAM001760
ENSORLP00000007808	SINCAM001762
ENSORLP00000010344	SINCAM001764
ENSORLP00000020932	SINCAM001764
ENSORLP00000015966	SINCAM001765
ENSORLP00000008578	SINCAM001765
ENSORLP00000025319	SINCAM001769
ENSORLP00000023973	SINCAM001769
ENSORLP00000025786	SINCAM001772
ENSORLP00000021177	SINCAM001772
ENSORLP00000021184	SINCAM001775
ENSORLP00000018241	SINCAM001775
ENSORLP00000019455	SINCAM001777
ENSORLP00000019437	SINCAM001778
ENSORLP00000007169	SINCAM001778
ENSORLP00000019425	SINCAM001779
ENSORLP00000004745	SINCAM001782
ENSORLP00000017416	SINCAM001782
ENSORLP00000011741	SINCAM001784
ENSORLP00000008932	SINCAM001784
ENSORLP00000018809	SINCAM001786
ENSORLP00000005273	SINCAM001786
ENSORLP00000006687	SINCAM001787
ENSORLP00000008136	SINCAM001788
ENSORLP00000006709	SINCAM001789
ENSORLP00000005604	SINCAM001790
ENSORLP00000016177	SINCAM001790
ENSORLP00000010101	SINCAM001791
ENSORLP00000010114	SINCAM001794
ENSORLP00000010152	SINCAM001796
ENSORLP00000022847	SINCAM001796
ENSORLP00000010156	SINCAM001798
ENSORLP00000001888	SINCAM001799
ENSORLP00000010170	SINCAM001801
ENSORLP00000011453	SINCAM001802
ENSORLP00000024492	SINCAM001802
ENSORLP00000023187	SINCAM001804
ENSORLP00000004901	SINCAM001804
ENSORLP00000024782	SINCAM001806
ENSORLP00000008854	SINCAM001809
ENSORLP00000017267	SINCAM001809
ENSORLP00000017348	SINCAM001811
ENSORLP00000017367	SINCAM001811
ENSORLP00000016183	SINCAM001814
ENSORLP00000016110	SINCAM001815
ENSORLP00000021561	SINCAM001822
ENSORLP00000015927	SINCAM001823
ENSORLP00000015862	SINCAM001824
ENSORLP00000015775	SINCAM001826
ENSORLP00000021583	SINCAM001826
ENSORLP00000021597	SINCAM001828
ENSORLP00000016073	SINCAM001829
ENSORLP00000016098	SINCAM001830
ENSORLP00000016088	SINCAM001831
ENSORLP00000016052	SINCAM001832
ENSORLP00000002061	SINCAM001832
ENSORLP00000012204	SINCAM001833
ENSORLP00000006322	SINCAM001836
ENSORLP00000017882	SINCAM001836
ENSORLP00000006304	SINCAM001837
ENSORLP00000006255	SINCAM001840
ENSORLP00000014092	SINCAM001840
ENSORLP00000003941	SINCAM001841
ENSORLP00000018813	SINCAM001841
ENSORLP00000025793	SINCAM001842
ENSORLP00000009698	SINCAM001843
ENSORLP00000012778	SINCAM001845
ENSORLP00000010032	SINCAM001846
ENSORLP00000018184	SINCAM001846
ENSORLP00000016281	SINCAM001848
ENSORLP00000015779	SINCAM001849
ENSORLP00000001431	SINCAM001851
ENSORLP00000022746	SINCAM001852
ENSORLP00000003558	SINCAM001852
ENSORLP00000016808	SINCAM001855
ENSORLP00000015630	SINCAM001856
ENSORLP00000016444	SINCAM001857
ENSORLP00000006099	SINCAM001858
ENSORLP00000000861	SINCAM001861
ENSORLP00000006160	SINCAM001861
ENSORLP00000016138	SINCAM001863
ENSORLP00000016413	SINCAM001865
ENSORLP00000004644	SINCAM001866
ENSORLP00000014724	SINCAM001866
ENSORLP00000016381	SINCAM001867
ENSORLP00000016292	SINCAM001869
ENSORLP00000010398	SINCAM001869
ENSORLP00000015920	SINCAM001874
ENSORLP00000023341	SINCAM001876
ENSORLP00000024760	SINCAM001876
ENSORLP00000015963	SINCAM001877
ENSORLP00000010169	SINCAM001877
ENSORLP00000015995	SINCAM001878
ENSORLP00000021415	SINCAM001878
ENSORLP00000015698	SINCAM001879
ENSORLP00000015686	SINCAM001880
ENSORLP00000006138	SINCAM001881
ENSORLP00000004559	SINCAM001882
ENSORLP00000025784	SINCAM001882
ENSORLP00000009659	SINCAM001883
ENSORLP00000010346	SINCAM001884
ENSORLP00000004086	SINCAM001886
ENSORLP00000009823	SINCAM001887
ENSORLP00000004122	SINCAM001888
ENSORLP00000003959	SINCAM001889
ENSORLP00000019559	SINCAM001889
ENSORLP00000012927	SINCAM001891
ENSORLP00000012899	SINCAM001892
ENSORLP00000012864	SINCAM001893
ENSORLP00000012843	SINCAM001894
ENSORLP00000009282	SINCAM001895
ENSORLP00000022421	SINCAM001895
ENSORLP00000001506	SINCAM001896
ENSORLP00000007034	SINCAM001897
ENSORLP00000007487	SINCAM001897
ENSORLP00000007477	SINCAM001898
ENSORLP00000007055	SINCAM001898
ENSORLP00000007381	SINCAM001901
ENSORLP00000013731	SINCAM001901
ENSORLP00000007357	SINCAM001902
ENSORLP00000004535	SINCAM001902
ENSORLP00000005379	SINCAM001903
ENSORLP00000019880	SINCAM001904
ENSORLP00000014739	SINCAM001906
ENSORLP00000005395	SINCAM001906
ENSORLP00000002795	SINCAM001907
ENSORLP00000005721	SINCAM001908
ENSORLP00000002778	SINCAM001908
ENSORLP00000002769	SINCAM001909
ENSORLP00000005750	SINCAM001910
ENSORLP00000005761	SINCAM001911
ENSORLP00000009189	SINCAM001911
ENSORLP00000013017	SINCAM001912
ENSORLP00000004302	SINCAM001912
ENSORLP00000004620	SINCAM001915
ENSORLP00000004656	SINCAM001916
ENSORLP00000000996	SINCAM001920
ENSORLP00000004702	SINCAM001921
ENSORLP00000025237	SINCAM001922
ENSORLP00000006660	SINCAM001923
ENSORLP00000018135	SINCAM001923
ENSORLP00000014651	SINCAM001925
ENSORLP00000014702	SINCAM001926
ENSORLP00000015896	SINCAM001927
ENSORLP00000000691	SINCAM001927
ENSORLP00000022670	SINCAM001929
ENSORLP00000007964	SINCAM001930
ENSORLP00000007869	SINCAM001931
ENSORLP00000008027	SINCAM001932
ENSORLP00000020819	SINCAM001932
ENSORLP00000017280	SINCAM001933
ENSORLP00000015827	SINCAM001933
ENSORLP00000017257	SINCAM001935
ENSORLP00000017234	SINCAM001936
ENSORLP00000017103	SINCAM001936
ENSORLP00000017054	SINCAM001937
ENSORLP00000025291	SINCAM001937
ENSORLP00000010042	SINCAM001938
ENSORLP00000016927	SINCAM001940
ENSORLP00000008811	SINCAM001941
ENSORLP00000021525	SINCAM001943
ENSORLP00000009953	SINCAM001943
ENSORLP00000015223	SINCAM001944
ENSORLP00000020591	SINCAM001944
ENSORLP00000010200	SINCAM001945
ENSORLP00000010856	SINCAM001950
ENSORLP00000002878	SINCAM001952
ENSORLP00000006797	SINCAM001952
ENSORLP00000006784	SINCAM001953
ENSORLP00000002855	SINCAM001955
ENSORLP00000009251	SINCAM001957
ENSORLP00000006226	SINCAM001957
ENSORLP00000009275	SINCAM001958
ENSORLP00000009294	SINCAM001959
ENSORLP00000006181	SINCAM001959
ENSORLP00000009387	SINCAM001964
ENSORLP00000009415	SINCAM001966
ENSORLP00000006463	SINCAM001966
ENSORLP00000009476	SINCAM001968
ENSORLP00000006431	SINCAM001968
ENSORLP00000009508	SINCAM001969
ENSORLP00000006384	SINCAM001969
ENSORLP00000006363	SINCAM001970
ENSORLP00000021300	SINCAM001970
ENSORLP00000006355	SINCAM001971
ENSORLP00000009523	SINCAM001971
ENSORLP00000006344	SINCAM001972
ENSORLP00000009546	SINCAM001972
ENSORLP00000021315	SINCAM001973
ENSORLP00000009549	SINCAM001973
ENSORLP00000009961	SINCAM001976
ENSORLP00000006298	SINCAM001978
ENSORLP00000015488	SINCAM001978
ENSORLP00000006289	SINCAM001979
ENSORLP00000009938	SINCAM001979
ENSORLP00000006278	SINCAM001980
ENSORLP00000015484	SINCAM001980
ENSORLP00000009601	SINCAM001981
ENSORLP00000006270	SINCAM001983
ENSORLP00000009999	SINCAM001983
ENSORLP00000006256	SINCAM001985
ENSORLP00000009687	SINCAM001986
ENSORLP00000009741	SINCAM001988
ENSORLP00000006528	SINCAM001988
ENSORLP00000009749	SINCAM001989
ENSORLP00000006533	SINCAM001989
ENSORLP00000021027	SINCAM001990
ENSORLP00000021048	SINCAM001991
ENSORLP00000001881	SINCAM001991
ENSORLP00000000221	SINCAM001998
ENSORLP00000006541	SINCAM002000
ENSORLP00000017972	SINCAM002002
ENSORLP00000017949	SINCAM002003
ENSORLP00000006140	SINCAM002003
ENSORLP00000017943	SINCAM002005
ENSORLP00000006531	SINCAM002006
ENSORLP00000006517	SINCAM002007
ENSORLP00000018985	SINCAM002007
ENSORLP00000006499	SINCAM002009
ENSORLP00000017930	SINCAM002009
ENSORLP00000006491	SINCAM002010
ENSORLP00000006474	SINCAM002011
ENSORLP00000017915	SINCAM002011
ENSORLP00000006458	SINCAM002013
ENSORLP00000023786	SINCAM002013
ENSORLP00000024099	SINCAM002016
ENSORLP00000006630	SINCAM002016
ENSORLP00000015722	SINCAM002017
ENSORLP00000023668	SINCAM002018
ENSORLP00000001887	SINCAM002022
ENSORLP00000017716	SINCAM002022
ENSORLP00000013817	SINCAM002023
ENSORLP00000013807	SINCAM002024
ENSORLP00000013783	SINCAM002025
ENSORLP00000005843	SINCAM002027
ENSORLP00000009871	SINCAM002027
ENSORLP00000004849	SINCAM002032
ENSORLP00000020377	SINCAM002032
ENSORLP00000025365	SINCAM002033
ENSORLP00000004858	SINCAM002035
ENSORLP00000004865	SINCAM002036
ENSORLP00000004928	SINCAM002039
ENSORLP00000004958	SINCAM002047
ENSORLP00000000126	SINCAM002047
ENSORLP00000021136	SINCAM002049
ENSORLP00000009093	SINCAM002050
ENSORLP00000005025	SINCAM002051
ENSORLP00000020120	SINCAM002054
ENSORLP00000000149	SINCAM002055
ENSORLP00000022866	SINCAM002055
ENSORLP00000020927	SINCAM002056
ENSORLP00000020915	SINCAM002058
ENSORLP00000010175	SINCAM002058
ENSORLP00000020909	SINCAM002059
ENSORLP00000020903	SINCAM002060
ENSORLP00000020896	SINCAM002062
ENSORLP00000020799	SINCAM002065
ENSORLP00000015457	SINCAM002066
ENSORLP00000022043	SINCAM002066
ENSORLP00000000142	SINCAM002068
ENSORLP00000020785	SINCAM002068
ENSORLP00000020782	SINCAM002072
ENSORLP00000001882	SINCAM002072
ENSORLP00000012940	SINCAM002073
ENSORLP00000020763	SINCAM002073
ENSORLP00000012893	SINCAM002075
ENSORLP00000012880	SINCAM002080
ENSORLP00000020716	SINCAM002081
ENSORLP00000021450	SINCAM002082
ENSORLP00000012874	SINCAM002082
ENSORLP00000009399	SINCAM002083
ENSORLP00000002042	SINCAM002083
ENSORLP00000011076	SINCAM002084
ENSORLP00000020472	SINCAM002086
ENSORLP00000012832	SINCAM002087
ENSORLP00000005682	SINCAM002088
ENSORLP00000005708	SINCAM002090
ENSORLP00000005733	SINCAM002091
ENSORLP00000005600	SINCAM002092
ENSORLP00000005559	SINCAM002093
ENSORLP00000008533	SINCAM002094
ENSORLP00000008545	SINCAM002094
ENSORLP00000005546	SINCAM002095
ENSORLP00000020862	SINCAM002095
ENSORLP00000005506	SINCAM002097
ENSORLP00000014080	SINCAM002097
ENSORLP00000005462	SINCAM002098
ENSORLP00000005414	SINCAM002099
ENSORLP00000006441	SINCAM002099
ENSORLP00000023034	SINCAM002100
ENSORLP00000023041	SINCAM002101
ENSORLP00000005234	SINCAM002103
ENSORLP00000005218	SINCAM002104
ENSORLP00000005202	SINCAM002105
ENSORLP00000018105	SINCAM002105
ENSORLP00000005191	SINCAM002106
ENSORLP00000005124	SINCAM002107
ENSORLP00000004281	SINCAM002108
ENSORLP00000004253	SINCAM002110
ENSORLP00000021241	SINCAM002110
ENSORLP00000004237	SINCAM002113
ENSORLP00000004218	SINCAM002114
ENSORLP00000014289	SINCAM002118
ENSORLP00000009678	SINCAM002119
ENSORLP00000016029	SINCAM002121
ENSORLP00000014047	SINCAM002121
ENSORLP00000009646	SINCAM002122
ENSORLP00000014917	SINCAM002122
ENSORLP00000011069	SINCAM002123
ENSORLP00000014952	SINCAM002124
ENSORLP00000011062	SINCAM002126
ENSORLP00000011032	SINCAM002127
ENSORLP00000011021	SINCAM002128
ENSORLP00000010988	SINCAM002129
ENSORLP00000010966	SINCAM002130
ENSORLP00000019255	SINCAM002130
ENSORLP00000010951	SINCAM002131
ENSORLP00000010943	SINCAM002132
ENSORLP00000010670	SINCAM002133
ENSORLP00000010915	SINCAM002134
ENSORLP00000020871	SINCAM002134
ENSORLP00000010853	SINCAM002135
ENSORLP00000010929	SINCAM002136
ENSORLP00000010934	SINCAM002137
ENSORLP00000018082	SINCAM002141
ENSORLP00000023746	SINCAM002141
ENSORLP00000017973	SINCAM002142
ENSORLP00000021679	SINCAM002144
ENSORLP00000025471	SINCAM002148
ENSORLP00000025470	SINCAM002149
ENSORLP00000015312	SINCAM002149
ENSORLP00000006731	SINCAM002151
ENSORLP00000003929	SINCAM002151
ENSORLP00000004357	SINCAM002153
ENSORLP00000021444	SINCAM002155
ENSORLP00000016169	SINCAM002155
ENSORLP00000021454	SINCAM002156
ENSORLP00000002784	SINCAM002156
ENSORLP00000002773	SINCAM002157
ENSORLP00000021485	SINCAM002158
ENSORLP00000016126	SINCAM002158
ENSORLP00000015830	SINCAM002159
ENSORLP00000009119	SINCAM002160
ENSORLP00000003830	SINCAM002161
ENSORLP00000005370	SINCAM002161
ENSORLP00000003749	SINCAM002162
ENSORLP00000002350	SINCAM002164
ENSORLP00000024357	SINCAM002164
ENSORLP00000008940	SINCAM002165
ENSORLP00000005535	SINCAM002165
ENSORLP00000008887	SINCAM002166
ENSORLP00000016004	SINCAM002168
ENSORLP00000008881	SINCAM002168
ENSORLP00000022141	SINCAM002169
ENSORLP00000004468	SINCAM002169
ENSORLP00000005471	SINCAM002173
ENSORLP00000005194	SINCAM002174
ENSORLP00000005295	SINCAM002175
ENSORLP00000019301	SINCAM002175
ENSORLP00000009206	SINCAM002176
ENSORLP00000005051	SINCAM002177
ENSORLP00000009178	SINCAM002178
ENSORLP00000005068	SINCAM002178
ENSORLP00000006171	SINCAM002180
ENSORLP00000006151	SINCAM002181
ENSORLP00000020681	SINCAM002181
ENSORLP00000006104	SINCAM002182
ENSORLP00000020658	SINCAM002183
ENSORLP00000004874	SINCAM002183
ENSORLP00000006040	SINCAM002184
ENSORLP00000005990	SINCAM002185
ENSORLP00000020641	SINCAM002185
ENSORLP00000005975	SINCAM002186
ENSORLP00000005613	SINCAM002186
ENSORLP00000020612	SINCAM002187
ENSORLP00000015316	SINCAM002191
ENSORLP00000004829	SINCAM002191
ENSORLP00000015234	SINCAM002192
ENSORLP00000004298	SINCAM002193
ENSORLP00000008270	SINCAM002195
ENSORLP00000004421	SINCAM002197
ENSORLP00000008274	SINCAM002198
ENSORLP00000004376	SINCAM002199
ENSORLP00000004566	SINCAM002201
ENSORLP00000021173	SINCAM002202
ENSORLP00000021306	SINCAM002203
ENSORLP00000015930	SINCAM002207
ENSORLP00000006809	SINCAM002208
ENSORLP00000015681	SINCAM002208
ENSORLP00000024830	SINCAM002209
ENSORLP00000025077	SINCAM002209
ENSORLP00000002188	SINCAM002213
ENSORLP00000024374	SINCAM002213
ENSORLP00000004724	SINCAM002216
ENSORLP00000010655	SINCAM002219
ENSORLP00000010503	SINCAM002221
ENSORLP00000010489	SINCAM002222
ENSORLP00000010458	SINCAM002223
ENSORLP00000014997	SINCAM002223
ENSORLP00000011519	SINCAM002224
ENSORLP00000005189	SINCAM002226
ENSORLP00000004543	SINCAM002227
ENSORLP00000006984	SINCAM002227
ENSORLP00000004532	SINCAM002228
ENSORLP00000015207	SINCAM002228
ENSORLP00000007011	SINCAM002229
ENSORLP00000004564	SINCAM002229
ENSORLP00000004388	SINCAM002231
ENSORLP00000025168	SINCAM002233
ENSORLP00000020779	SINCAM002233
ENSORLP00000020832	SINCAM002236
ENSORLP00000022262	SINCAM002236
ENSORLP00000015574	SINCAM002237
ENSORLP00000009610	SINCAM002237
ENSORLP00000015553	SINCAM002238
ENSORLP00000015414	SINCAM002240
ENSORLP00000009604	SINCAM002241
ENSORLP00000004610	SINCAM002244
ENSORLP00000008399	SINCAM002245
ENSORLP00000012196	SINCAM002245
ENSORLP00000016864	SINCAM002251
ENSORLP00000009638	SINCAM002251
ENSORLP00000016874	SINCAM002252
ENSORLP00000001330	SINCAM002252
ENSORLP00000008793	SINCAM002254
ENSORLP00000017284	SINCAM002256
ENSORLP00000007872	SINCAM002257
ENSORLP00000014063	SINCAM002257
ENSORLP00000000445	SINCAM002264
ENSORLP00000014849	SINCAM002266
ENSORLP00000004426	SINCAM002266
ENSORLP00000014883	SINCAM002267
ENSORLP00000017224	SINCAM002267
ENSORLP00000019291	SINCAM002268
ENSORLP00000004496	SINCAM002268
ENSORLP00000019365	SINCAM002269
ENSORLP00000019394	SINCAM002271
ENSORLP00000020962	SINCAM002274
ENSORLP00000020952	SINCAM002275
ENSORLP00000002979	SINCAM002275
ENSORLP00000007174	SINCAM002276
ENSORLP00000006301	SINCAM002276
ENSORLP00000008328	SINCAM002277
ENSORLP00000008264	SINCAM002278
ENSORLP00000008261	SINCAM002280
ENSORLP00000008249	SINCAM002281
ENSORLP00000008237	SINCAM002283
ENSORLP00000008204	SINCAM002284
ENSORLP00000014690	SINCAM002284
ENSORLP00000019601	SINCAM002288
ENSORLP00000021426	SINCAM002289
ENSORLP00000016016	SINCAM002289
ENSORLP00000010324	SINCAM002290
ENSORLP00000000785	SINCAM002293
ENSORLP00000006228	SINCAM002294
ENSORLP00000000819	SINCAM002294
ENSORLP00000000501	SINCAM002295
ENSORLP00000006490	SINCAM002296
ENSORLP00000001279	SINCAM002296
ENSORLP00000022821	SINCAM002298
ENSORLP00000024622	SINCAM002300
ENSORLP00000007796	SINCAM002300
ENSORLP00000015444	SINCAM002303
ENSORLP00000007087	SINCAM002303
ENSORLP00000007075	SINCAM002306
ENSORLP00000003980	SINCAM002307
ENSORLP00000004813	SINCAM002312
ENSORLP00000000985	SINCAM002312
ENSORLP00000005787	SINCAM002314
ENSORLP00000000991	SINCAM002314
ENSORLP00000001098	SINCAM002315
ENSORLP00000021627	SINCAM002315
ENSORLP00000005848	SINCAM002316
ENSORLP00000006069	SINCAM002317
ENSORLP00000006051	SINCAM002317
ENSORLP00000025685	SINCAM002320
ENSORLP00000018630	SINCAM002320
ENSORLP00000025686	SINCAM002321
ENSORLP00000001251	SINCAM002321
ENSORLP00000025687	SINCAM002322
ENSORLP00000007875	SINCAM002325
ENSORLP00000021073	SINCAM002325
ENSORLP00000007839	SINCAM002327
ENSORLP00000001270	SINCAM002328
ENSORLP00000011781	SINCAM002328
ENSORLP00000007829	SINCAM002330
ENSORLP00000012589	SINCAM002330
ENSORLP00000002051	SINCAM002332
ENSORLP00000015501	SINCAM002335
ENSORLP00000007123	SINCAM002335
ENSORLP00000015486	SINCAM002337
ENSORLP00000025683	SINCAM002339
ENSORLP00000025680	SINCAM002340
ENSORLP00000025676	SINCAM002342
ENSORLP00000004008	SINCAM002342
ENSORLP00000025674	SINCAM002345
ENSORLP00000025667	SINCAM002346
ENSORLP00000011149	SINCAM002346
ENSORLP00000025664	SINCAM002347
ENSORLP00000025658	SINCAM002348
ENSORLP00000011141	SINCAM002348
ENSORLP00000025656	SINCAM002350
ENSORLP00000010102	SINCAM002350
ENSORLP00000017031	SINCAM002351
ENSORLP00000000680	SINCAM002353
ENSORLP00000017038	SINCAM002353
ENSORLP00000017060	SINCAM002354
ENSORLP00000020496	SINCAM002355
ENSORLP00000010962	SINCAM002355
ENSORLP00000009982	SINCAM002357
ENSORLP00000025630	SINCAM002358
ENSORLP00000025631	SINCAM002359
ENSORLP00000009998	SINCAM002359
ENSORLP00000025638	SINCAM002360
ENSORLP00000025643	SINCAM002361
ENSORLP00000025645	SINCAM002362
ENSORLP00000012823	SINCAM002363
ENSORLP00000012075	SINCAM002363
ENSORLP00000004035	SINCAM002364
ENSORLP00000004027	SINCAM002366
ENSORLP00000004010	SINCAM002367
ENSORLP00000011096	SINCAM002368
ENSORLP00000015426	SINCAM002370
ENSORLP00000015412	SINCAM002372
ENSORLP00000007021	SINCAM002372
ENSORLP00000015385	SINCAM002375
ENSORLP00000015975	SINCAM002376
ENSORLP00000003113	SINCAM002376
ENSORLP00000016013	SINCAM002378
ENSORLP00000005949	SINCAM002378
ENSORLP00000016024	SINCAM002379
ENSORLP00000016337	SINCAM002380
ENSORLP00000011234	SINCAM002380
ENSORLP00000024047	SINCAM002381
ENSORLP00000011843	SINCAM002382
ENSORLP00000011813	SINCAM002383
ENSORLP00000010554	SINCAM002384
ENSORLP00000001009	SINCAM002384
ENSORLP00000022158	SINCAM002385
ENSORLP00000007510	SINCAM002385
ENSORLP00000006427	SINCAM002389
ENSORLP00000004480	SINCAM002389
ENSORLP00000010735	SINCAM002390
ENSORLP00000002045	SINCAM002391
ENSORLP00000003063	SINCAM002392
ENSORLP00000003013	SINCAM002393
ENSORLP00000003005	SINCAM002396
ENSORLP00000002035	SINCAM002396
ENSORLP00000002935	SINCAM002399
ENSORLP00000002906	SINCAM002400
ENSORLP00000002877	SINCAM002401
ENSORLP00000002887	SINCAM002401
ENSORLP00000023883	SINCAM002402
ENSORLP00000004614	SINCAM002402
ENSORLP00000004287	SINCAM002404
ENSORLP00000002142	SINCAM002406
ENSORLP00000012025	SINCAM002407
ENSORLP00000016030	SINCAM002408
ENSORLP00000022441	SINCAM002413
ENSORLP00000015726	SINCAM002417
ENSORLP00000009800	SINCAM002417
ENSORLP00000009748	SINCAM002420
ENSORLP00000009745	SINCAM002421
ENSORLP00000017047	SINCAM002421
ENSORLP00000009730	SINCAM002422
ENSORLP00000009703	SINCAM002423
ENSORLP00000011709	SINCAM002424
ENSORLP00000025207	SINCAM002424
ENSORLP00000021842	SINCAM002428
ENSORLP00000013186	SINCAM002428
ENSORLP00000006867	SINCAM002429
ENSORLP00000021814	SINCAM002430
ENSORLP00000018839	SINCAM002430
ENSORLP00000021811	SINCAM002431
ENSORLP00000021810	SINCAM002432
ENSORLP00000021800	SINCAM002433
ENSORLP00000018485	SINCAM002435
ENSORLP00000025131	SINCAM002435
ENSORLP00000021797	SINCAM002438
ENSORLP00000006806	SINCAM002440
ENSORLP00000022160	SINCAM002440
ENSORLP00000004222	SINCAM002441
ENSORLP00000003636	SINCAM002443
ENSORLP00000003226	SINCAM002444
ENSORLP00000003572	SINCAM002444
ENSORLP00000003766	SINCAM002445
ENSORLP00000019033	SINCAM002446
ENSORLP00000022671	SINCAM002446
ENSORLP00000015245	SINCAM002448
ENSORLP00000011123	SINCAM002450
ENSORLP00000012293	SINCAM002450
ENSORLP00000011194	SINCAM002455
ENSORLP00000011219	SINCAM002457
ENSORLP00000009734	SINCAM002459
ENSORLP00000025208	SINCAM002459
ENSORLP00000019199	SINCAM002460
ENSORLP00000020275	SINCAM002460
ENSORLP00000009842	SINCAM002461
ENSORLP00000019207	SINCAM002462
ENSORLP00000019215	SINCAM002463
ENSORLP00000019239	SINCAM002464
ENSORLP00000019252	SINCAM002465
ENSORLP00000019319	SINCAM002466
ENSORLP00000025626	SINCAM002467
ENSORLP00000009855	SINCAM002467
ENSORLP00000015909	SINCAM002468
ENSORLP00000015900	SINCAM002469
ENSORLP00000010068	SINCAM002470
ENSORLP00000015894	SINCAM002470
ENSORLP00000012791	SINCAM002471
ENSORLP00000005910	SINCAM002471
ENSORLP00000005897	SINCAM002472
ENSORLP00000022119	SINCAM002475
ENSORLP00000018658	SINCAM002475
ENSORLP00000008236	SINCAM002477
ENSORLP00000001054	SINCAM002477
ENSORLP00000008171	SINCAM002478
ENSORLP00000008167	SINCAM002478
ENSORLP00000008163	SINCAM002479
ENSORLP00000016977	SINCAM002479
ENSORLP00000017064	SINCAM002480
ENSORLP00000008051	SINCAM002480
ENSORLP00000011764	SINCAM002481
ENSORLP00000015193	SINCAM002481
ENSORLP00000016593	SINCAM002483
ENSORLP00000014875	SINCAM002483
ENSORLP00000016585	SINCAM002484
ENSORLP00000022056	SINCAM002485
ENSORLP00000022089	SINCAM002487
ENSORLP00000014564	SINCAM002487
ENSORLP00000022363	SINCAM002491
ENSORLP00000014123	SINCAM002493
ENSORLP00000022359	SINCAM002494
ENSORLP00000020214	SINCAM002494
ENSORLP00000022357	SINCAM002495
ENSORLP00000014179	SINCAM002495
ENSORLP00000000089	SINCAM002496
ENSORLP00000014276	SINCAM002497
ENSORLP00000022349	SINCAM002497
ENSORLP00000014283	SINCAM002498
ENSORLP00000020800	SINCAM002498
ENSORLP00000012963	SINCAM002499
ENSORLP00000020794	SINCAM002499
ENSORLP00000013016	SINCAM002500
ENSORLP00000010417	SINCAM002500
ENSORLP00000005251	SINCAM002502
ENSORLP00000011418	SINCAM002504
ENSORLP00000004378	SINCAM002504
ENSORLP00000022107	SINCAM002505
ENSORLP00000000190	SINCAM002505
[truncated: 12,877 more rows]
