# Supplementary material for: Reconstruction of proto-vertebrate, proto-cyclostome and proto-gnathostome genomes provides new insights into early vertebrate evolution
Source: Nat Commun. 2021 Jul 23;12:4489. doi: 10.1038/s41467-021-24573-z (PMC8302630; doi:10.1038/s41467-021-24573-z)
Supplement: Supplementary file 4 — Supplementary Data 1 [file 41467_2021_24573_MOESM4_ESM.zip › SuppData1/orthologs/ORYLA-CANFA.txt]

ENSORLP00000017023	ENSCAFP00000014731
ENSORLP00000018100	ENSCAFP00000004893
ENSORLP00000011872	ENSCAFP00000004893
ENSORLP00000019139	ENSCAFP00000000536
ENSORLP00000021204	ENSCAFP00000026820
ENSORLP00000017158	ENSCAFP00000014703
ENSORLP00000011600	ENSCAFP00000027009
ENSORLP00000018033	ENSCAFP00000014101
ENSORLP00000014071	ENSCAFP00000010599
ENSORLP00000024532	ENSCAFP00000041478
ENSORLP00000003595	ENSCAFP00000011228
ENSORLP00000017662	ENSCAFP00000025792
ENSORLP00000001741	ENSCAFP00000025906
ENSORLP00000002049	ENSCAFP00000020532
ENSORLP00000003123	ENSCAFP00000019636
ENSORLP00000025526	ENSCAFP00000008815
ENSORLP00000003018	ENSCAFP00000012433
ENSORLP00000016722	ENSCAFP00000022926
ENSORLP00000025748	ENSCAFP00000015206
ENSORLP00000005821	ENSCAFP00000003668
ENSORLP00000005856	ENSCAFP00000003657
ENSORLP00000007952	ENSCAFP00000035869
ENSORLP00000001368	ENSCAFP00000041440
ENSORLP00000024257	ENSCAFP00000026713
ENSORLP00000003220	ENSCAFP00000028894
ENSORLP00000020860	ENSCAFP00000028894
ENSORLP00000001290	ENSCAFP00000010159
ENSORLP00000005579	ENSCAFP00000027741
ENSORLP00000008446	ENSCAFP00000025741
ENSORLP00000002593	ENSCAFP00000025741
ENSORLP00000008437	ENSCAFP00000023060
ENSORLP00000011200	ENSCAFP00000023060
ENSORLP00000008651	ENSCAFP00000029957
ENSORLP00000015785	ENSCAFP00000007014
ENSORLP00000011714	ENSCAFP00000027190
ENSORLP00000007515	ENSCAFP00000012528
ENSORLP00000000443	ENSCAFP00000012512
ENSORLP00000023088	ENSCAFP00000025582
ENSORLP00000018127	ENSCAFP00000019089
ENSORLP00000003515	ENSCAFP00000035150
ENSORLP00000015272	ENSCAFP00000002012
ENSORLP00000010748	ENSCAFP00000012157
ENSORLP00000016221	ENSCAFP00000012157
ENSORLP00000008997	ENSCAFP00000024137
ENSORLP00000006561	ENSCAFP00000027297
ENSORLP00000003243	ENSCAFP00000018115
ENSORLP00000013178	ENSCAFP00000018115
ENSORLP00000021323	ENSCAFP00000017392
ENSORLP00000021828	ENSCAFP00000030690
ENSORLP00000020822	ENSCAFP00000025261
ENSORLP00000021812	ENSCAFP00000011525
ENSORLP00000023561	ENSCAFP00000012786
ENSORLP00000006376	ENSCAFP00000000688
ENSORLP00000019321	ENSCAFP00000028846
ENSORLP00000005874	ENSCAFP00000004119
ENSORLP00000021980	ENSCAFP00000019894
ENSORLP00000006256	ENSCAFP00000004239
ENSORLP00000022436	ENSCAFP00000041229
ENSORLP00000003775	ENSCAFP00000039048
ENSORLP00000006361	ENSCAFP00000025974
ENSORLP00000018342	ENSCAFP00000017436
ENSORLP00000018930	ENSCAFP00000000191
ENSORLP00000010509	ENSCAFP00000016481
ENSORLP00000001148	ENSCAFP00000011055
ENSORLP00000019667	ENSCAFP00000037675
ENSORLP00000010566	ENSCAFP00000028469
ENSORLP00000002272	ENSCAFP00000005175
ENSORLP00000000244	ENSCAFP00000000678
ENSORLP00000004298	ENSCAFP00000004185
ENSORLP00000009022	ENSCAFP00000001898
ENSORLP00000010106	ENSCAFP00000034643
ENSORLP00000020930	ENSCAFP00000010553
ENSORLP00000018662	ENSCAFP00000010553
ENSORLP00000004264	ENSCAFP00000013282
ENSORLP00000022821	ENSCAFP00000001467
ENSORLP00000021772	ENSCAFP00000028666
ENSORLP00000010763	ENSCAFP00000022241
ENSORLP00000013654	ENSCAFP00000016786
ENSORLP00000025491	ENSCAFP00000016786
ENSORLP00000020331	ENSCAFP00000018033
ENSORLP00000007167	ENSCAFP00000030540
ENSORLP00000001018	ENSCAFP00000035073
ENSORLP00000018097	ENSCAFP00000013243
ENSORLP00000008607	ENSCAFP00000014218
ENSORLP00000022020	ENSCAFP00000042751
ENSORLP00000005695	ENSCAFP00000019792
ENSORLP00000022851	ENSCAFP00000022068
ENSORLP00000010817	ENSCAFP00000023624
ENSORLP00000007342	ENSCAFP00000001306
ENSORLP00000011413	ENSCAFP00000020713
ENSORLP00000022256	ENSCAFP00000013047
ENSORLP00000019505	ENSCAFP00000026382
ENSORLP00000004295	ENSCAFP00000009752
ENSORLP00000014720	ENSCAFP00000023231
ENSORLP00000012324	ENSCAFP00000027825
ENSORLP00000000585	ENSCAFP00000021439
ENSORLP00000020019	ENSCAFP00000018637
ENSORLP00000013874	ENSCAFP00000018637
ENSORLP00000005351	ENSCAFP00000004138
ENSORLP00000019519	ENSCAFP00000025317
ENSORLP00000018585	ENSCAFP00000027841
ENSORLP00000018984	ENSCAFP00000029742
ENSORLP00000012489	ENSCAFP00000025289
ENSORLP00000002135	ENSCAFP00000029577
ENSORLP00000025830	ENSCAFP00000005947
ENSORLP00000010622	ENSCAFP00000021524
ENSORLP00000010171	ENSCAFP00000019815
ENSORLP00000021378	ENSCAFP00000031903
ENSORLP00000021967	ENSCAFP00000030461
ENSORLP00000008922	ENSCAFP00000030461
ENSORLP00000010172	ENSCAFP00000036507
ENSORLP00000024935	ENSCAFP00000029719
ENSORLP00000012679	ENSCAFP00000011995
ENSORLP00000016516	ENSCAFP00000021690
ENSORLP00000011838	ENSCAFP00000022596
ENSORLP00000022565	ENSCAFP00000023182
ENSORLP00000015239	ENSCAFP00000014825
ENSORLP00000021947	ENSCAFP00000007048
ENSORLP00000011216	ENSCAFP00000017550
ENSORLP00000022337	ENSCAFP00000037940
ENSORLP00000022670	ENSCAFP00000018354
ENSORLP00000010397	ENSCAFP00000024345
ENSORLP00000009355	ENSCAFP00000010341
ENSORLP00000008594	ENSCAFP00000010262
ENSORLP00000008023	ENSCAFP00000001922
ENSORLP00000022797	ENSCAFP00000005678
ENSORLP00000011723	ENSCAFP00000000979
ENSORLP00000025157	ENSCAFP00000022990
ENSORLP00000001104	ENSCAFP00000001491
ENSORLP00000002977	ENSCAFP00000018897
ENSORLP00000018923	ENSCAFP00000017225
ENSORLP00000023720	ENSCAFP00000001025
ENSORLP00000012925	ENSCAFP00000029725
ENSORLP00000000034	ENSCAFP00000013959
ENSORLP00000013671	ENSCAFP00000013459
ENSORLP00000006742	ENSCAFP00000007656
ENSORLP00000014072	ENSCAFP00000021476
ENSORLP00000009294	ENSCAFP00000004543
ENSORLP00000006181	ENSCAFP00000004543
ENSORLP00000018956	ENSCAFP00000042734
ENSORLP00000014883	ENSCAFP00000004699
ENSORLP00000017224	ENSCAFP00000023374
ENSORLP00000004455	ENSCAFP00000023374
ENSORLP00000007557	ENSCAFP00000033673
ENSORLP00000007575	ENSCAFP00000015628
ENSORLP00000020818	ENSCAFP00000041937
ENSORLP00000016131	ENSCAFP00000018097
ENSORLP00000021474	ENSCAFP00000018097
ENSORLP00000002773	ENSCAFP00000021381
ENSORLP00000018416	ENSCAFP00000021381
ENSORLP00000015721	ENSCAFP00000003057
ENSORLP00000005075	ENSCAFP00000042913
ENSORLP00000004108	ENSCAFP00000030233
ENSORLP00000005033	ENSCAFP00000030233
ENSORLP00000015324	ENSCAFP00000041421
ENSORLP00000011019	ENSCAFP00000007210
ENSORLP00000002202	ENSCAFP00000001179
ENSORLP00000003059	ENSCAFP00000032670
ENSORLP00000018136	ENSCAFP00000005013
ENSORLP00000018833	ENSCAFP00000027366
ENSORLP00000004173	ENSCAFP00000027533
ENSORLP00000004274	ENSCAFP00000019445
ENSORLP00000015164	ENSCAFP00000042805
ENSORLP00000016308	ENSCAFP00000015347
ENSORLP00000024951	ENSCAFP00000001267
ENSORLP00000009657	ENSCAFP00000036079
ENSORLP00000018316	ENSCAFP00000036079
ENSORLP00000007380	ENSCAFP00000007816
ENSORLP00000013444	ENSCAFP00000007816
ENSORLP00000012886	ENSCAFP00000011829
ENSORLP00000001311	ENSCAFP00000011829
ENSORLP00000013607	ENSCAFP00000030086
ENSORLP00000025288	ENSCAFP00000023803
ENSORLP00000001374	ENSCAFP00000001165
ENSORLP00000014802	ENSCAFP00000016128
ENSORLP00000018111	ENSCAFP00000040632
ENSORLP00000005218	ENSCAFP00000003004
ENSORLP00000013299	ENSCAFP00000025369
ENSORLP00000016364	ENSCAFP00000029086
ENSORLP00000019561	ENSCAFP00000026399
ENSORLP00000011906	ENSCAFP00000026399
ENSORLP00000002839	ENSCAFP00000008867
ENSORLP00000014848	ENSCAFP00000021003
ENSORLP00000012741	ENSCAFP00000003598
ENSORLP00000011358	ENSCAFP00000028722
ENSORLP00000020718	ENSCAFP00000034674
ENSORLP00000017749	ENSCAFP00000030999
ENSORLP00000019122	ENSCAFP00000009236
ENSORLP00000019397	ENSCAFP00000020942
ENSORLP00000020399	ENSCAFP00000036371
ENSORLP00000003855	ENSCAFP00000036371
ENSORLP00000008892	ENSCAFP00000016465
ENSORLP00000008411	ENSCAFP00000025949
ENSORLP00000002451	ENSCAFP00000025949
ENSORLP00000001579	ENSCAFP00000020623
ENSORLP00000016596	ENSCAFP00000019067
ENSORLP00000012171	ENSCAFP00000019067
ENSORLP00000000631	ENSCAFP00000002572
ENSORLP00000000643	ENSCAFP00000002573
ENSORLP00000003863	ENSCAFP00000015697
ENSORLP00000003946	ENSCAFP00000008315
ENSORLP00000018264	ENSCAFP00000023232
ENSORLP00000004025	ENSCAFP00000014368
ENSORLP00000008236	ENSCAFP00000001557
ENSORLP00000015074	ENSCAFP00000004162
ENSORLP00000025646	ENSCAFP00000023110
ENSORLP00000008488	ENSCAFP00000006542
ENSORLP00000019732	ENSCAFP00000022969
ENSORLP00000019739	ENSCAFP00000040206
ENSORLP00000005562	ENSCAFP00000003716
ENSORLP00000005568	ENSCAFP00000003708
ENSORLP00000000954	ENSCAFP00000012996
ENSORLP00000022406	ENSCAFP00000027024
ENSORLP00000022541	ENSCAFP00000028252
ENSORLP00000021818	ENSCAFP00000028252
ENSORLP00000001585	ENSCAFP00000018239
ENSORLP00000024109	ENSCAFP00000013467
ENSORLP00000020061	ENSCAFP00000006489
ENSORLP00000013463	ENSCAFP00000006489
ENSORLP00000011283	ENSCAFP00000021364
ENSORLP00000022013	ENSCAFP00000004775
ENSORLP00000021863	ENSCAFP00000010009
ENSORLP00000007508	ENSCAFP00000011007
ENSORLP00000019672	ENSCAFP00000001321
ENSORLP00000013177	ENSCAFP00000043077
ENSORLP00000001420	ENSCAFP00000041266
ENSORLP00000021168	ENSCAFP00000015470
ENSORLP00000004254	ENSCAFP00000015470
ENSORLP00000008713	ENSCAFP00000042532
ENSORLP00000023858	ENSCAFP00000042532
ENSORLP00000025494	ENSCAFP00000012421
ENSORLP00000013846	ENSCAFP00000024642
ENSORLP00000004640	ENSCAFP00000010770
ENSORLP00000003433	ENSCAFP00000024338
ENSORLP00000009051	ENSCAFP00000006187
ENSORLP00000008276	ENSCAFP00000025113
ENSORLP00000014984	ENSCAFP00000005216
ENSORLP00000018887	ENSCAFP00000017041
ENSORLP00000005319	ENSCAFP00000039810
ENSORLP00000018843	ENSCAFP00000020878
ENSORLP00000014859	ENSCAFP00000002131
ENSORLP00000017630	ENSCAFP00000028913
ENSORLP00000002967	ENSCAFP00000042339
ENSORLP00000009719	ENSCAFP00000008259
ENSORLP00000016385	ENSCAFP00000031887
ENSORLP00000011881	ENSCAFP00000020325
ENSORLP00000004619	ENSCAFP00000010756
ENSORLP00000012934	ENSCAFP00000008390
ENSORLP00000014691	ENSCAFP00000028873
ENSORLP00000025699	ENSCAFP00000025456
ENSORLP00000025092	ENSCAFP00000002279
ENSORLP00000008947	ENSCAFP00000002279
ENSORLP00000007330	ENSCAFP00000030020
ENSORLP00000021066	ENSCAFP00000029648
ENSORLP00000017966	ENSCAFP00000029648
ENSORLP00000019821	ENSCAFP00000018839
ENSORLP00000011260	ENSCAFP00000018839
ENSORLP00000003189	ENSCAFP00000019099
ENSORLP00000015135	ENSCAFP00000042471
ENSORLP00000015125	ENSCAFP00000037953
ENSORLP00000011254	ENSCAFP00000037953
ENSORLP00000024718	ENSCAFP00000009132
ENSORLP00000013929	ENSCAFP00000008783
ENSORLP00000020501	ENSCAFP00000013874
ENSORLP00000005391	ENSCAFP00000039644
ENSORLP00000001836	ENSCAFP00000017037
ENSORLP00000002802	ENSCAFP00000017037
ENSORLP00000004251	ENSCAFP00000010681
ENSORLP00000007785	ENSCAFP00000008523
ENSORLP00000003955	ENSCAFP00000021553
ENSORLP00000005716	ENSCAFP00000021553
ENSORLP00000009447	ENSCAFP00000029683
ENSORLP00000025680	ENSCAFP00000000032
ENSORLP00000017370	ENSCAFP00000039820
ENSORLP00000015976	ENSCAFP00000025905
ENSORLP00000010846	ENSCAFP00000025905
ENSORLP00000014408	ENSCAFP00000037408
ENSORLP00000021608	ENSCAFP00000024003
ENSORLP00000014160	ENSCAFP00000024003
ENSORLP00000006974	ENSCAFP00000005367
ENSORLP00000004278	ENSCAFP00000022150
ENSORLP00000020050	ENSCAFP00000029639
ENSORLP00000008218	ENSCAFP00000013939
ENSORLP00000012723	ENSCAFP00000018700
ENSORLP00000007001	ENSCAFP00000001191
ENSORLP00000002142	ENSCAFP00000001191
ENSORLP00000014484	ENSCAFP00000012166
ENSORLP00000019891	ENSCAFP00000023790
ENSORLP00000019320	ENSCAFP00000018292
ENSORLP00000020797	ENSCAFP00000018292
ENSORLP00000004088	ENSCAFP00000019683
ENSORLP00000005176	ENSCAFP00000014137
ENSORLP00000010903	ENSCAFP00000020384
ENSORLP00000003924	ENSCAFP00000009003
ENSORLP00000005958	ENSCAFP00000009003
ENSORLP00000009004	ENSCAFP00000026323
ENSORLP00000016407	ENSCAFP00000037494
ENSORLP00000002498	ENSCAFP00000017429
ENSORLP00000005899	ENSCAFP00000024276
ENSORLP00000000178	ENSCAFP00000005317
ENSORLP00000018925	ENSCAFP00000015478
ENSORLP00000003200	ENSCAFP00000027600
ENSORLP00000016932	ENSCAFP00000022673
ENSORLP00000006703	ENSCAFP00000001958
ENSORLP00000020649	ENSCAFP00000012263
ENSORLP00000013120	ENSCAFP00000006886
ENSORLP00000009845	ENSCAFP00000021570
ENSORLP00000006238	ENSCAFP00000013230
ENSORLP00000011233	ENSCAFP00000013230
ENSORLP00000005200	ENSCAFP00000002446
ENSORLP00000025778	ENSCAFP00000002925
ENSORLP00000002793	ENSCAFP00000011342
ENSORLP00000007565	ENSCAFP00000011342
ENSORLP00000019101	ENSCAFP00000027100
ENSORLP00000008804	ENSCAFP00000038401
ENSORLP00000010408	ENSCAFP00000038401
ENSORLP00000000955	ENSCAFP00000013877
ENSORLP00000024303	ENSCAFP00000005116
ENSORLP00000007370	ENSCAFP00000020107
ENSORLP00000011202	ENSCAFP00000020107
ENSORLP00000002460	ENSCAFP00000013583
ENSORLP00000014546	ENSCAFP00000004554
ENSORLP00000025283	ENSCAFP00000042713
ENSORLP00000023562	ENSCAFP00000042713
ENSORLP00000025361	ENSCAFP00000009964
ENSORLP00000002544	ENSCAFP00000004942
ENSORLP00000013157	ENSCAFP00000004942
ENSORLP00000019751	ENSCAFP00000020374
ENSORLP00000013289	ENSCAFP00000020374
ENSORLP00000020092	ENSCAFP00000015121
ENSORLP00000007978	ENSCAFP00000015121
ENSORLP00000019342	ENSCAFP00000027678
ENSORLP00000022468	ENSCAFP00000021753
ENSORLP00000007005	ENSCAFP00000028620
ENSORLP00000015046	ENSCAFP00000020375
ENSORLP00000007689	ENSCAFP00000020375
ENSORLP00000006193	ENSCAFP00000038936
ENSORLP00000018788	ENSCAFP00000004845
ENSORLP00000008504	ENSCAFP00000026000
ENSORLP00000018750	ENSCAFP00000026000
ENSORLP00000002291	ENSCAFP00000029873
ENSORLP00000019227	ENSCAFP00000000550
ENSORLP00000014563	ENSCAFP00000009897
ENSORLP00000016522	ENSCAFP00000031869
ENSORLP00000018166	ENSCAFP00000032071
ENSORLP00000006852	ENSCAFP00000001786
ENSORLP00000019932	ENSCAFP00000038509
ENSORLP00000018275	ENSCAFP00000037679
ENSORLP00000005287	ENSCAFP00000005292
ENSORLP00000007697	ENSCAFP00000011536
ENSORLP00000001913	ENSCAFP00000011536
ENSORLP00000021170	ENSCAFP00000015605
ENSORLP00000006700	ENSCAFP00000005101
ENSORLP00000017682	ENSCAFP00000024052
ENSORLP00000008593	ENSCAFP00000025530
ENSORLP00000004579	ENSCAFP00000009488
ENSORLP00000005540	ENSCAFP00000023599
ENSORLP00000022648	ENSCAFP00000007651
ENSORLP00000010020	ENSCAFP00000011875
ENSORLP00000021423	ENSCAFP00000024108
ENSORLP00000016275	ENSCAFP00000015277
ENSORLP00000017243	ENSCAFP00000027492
ENSORLP00000001337	ENSCAFP00000014581
ENSORLP00000005361	ENSCAFP00000035619
ENSORLP00000020996	ENSCAFP00000035619
ENSORLP00000009804	ENSCAFP00000031589
ENSORLP00000019121	ENSCAFP00000036663
ENSORLP00000024813	ENSCAFP00000008996
ENSORLP00000000315	ENSCAFP00000002884
ENSORLP00000021052	ENSCAFP00000024409
ENSORLP00000000841	ENSCAFP00000007560
ENSORLP00000015688	ENSCAFP00000007560
ENSORLP00000013754	ENSCAFP00000005895
ENSORLP00000014648	ENSCAFP00000001057
ENSORLP00000019946	ENSCAFP00000005803
ENSORLP00000020510	ENSCAFP00000026118
ENSORLP00000021804	ENSCAFP00000028279
ENSORLP00000021576	ENSCAFP00000027873
ENSORLP00000015998	ENSCAFP00000029704
ENSORLP00000015424	ENSCAFP00000003369
ENSORLP00000023222	ENSCAFP00000000511
ENSORLP00000012302	ENSCAFP00000027972
ENSORLP00000012334	ENSCAFP00000027955
ENSORLP00000018569	ENSCAFP00000027458
ENSORLP00000005246	ENSCAFP00000027458
ENSORLP00000018612	ENSCAFP00000027446
ENSORLP00000000570	ENSCAFP00000013818
ENSORLP00000001147	ENSCAFP00000013818
ENSORLP00000011697	ENSCAFP00000021258
ENSORLP00000008639	ENSCAFP00000021258
ENSORLP00000020054	ENSCAFP00000021749
ENSORLP00000016781	ENSCAFP00000010606
ENSORLP00000007482	ENSCAFP00000013783
ENSORLP00000006064	ENSCAFP00000013783
ENSORLP00000015107	ENSCAFP00000008430
ENSORLP00000011026	ENSCAFP00000008430
ENSORLP00000020990	ENSCAFP00000010647
ENSORLP00000013665	ENSCAFP00000017880
ENSORLP00000008309	ENSCAFP00000001183
ENSORLP00000015790	ENSCAFP00000001183
ENSORLP00000020220	ENSCAFP00000001198
ENSORLP00000023486	ENSCAFP00000011396
ENSORLP00000021952	ENSCAFP00000007003
ENSORLP00000009060	ENSCAFP00000010757
ENSORLP00000009935	ENSCAFP00000010535
ENSORLP00000022033	ENSCAFP00000008003
ENSORLP00000000805	ENSCAFP00000016804
ENSORLP00000021561	ENSCAFP00000013721
ENSORLP00000010554	ENSCAFP00000013170
ENSORLP00000015653	ENSCAFP00000014998
ENSORLP00000009407	ENSCAFP00000020477
ENSORLP00000007507	ENSCAFP00000004081
ENSORLP00000025418	ENSCAFP00000004081
ENSORLP00000002376	ENSCAFP00000000938
ENSORLP00000020582	ENSCAFP00000026148
ENSORLP00000023533	ENSCAFP00000026148
ENSORLP00000005021	ENSCAFP00000030253
ENSORLP00000009566	ENSCAFP00000036535
ENSORLP00000001925	ENSCAFP00000036535
ENSORLP00000025471	ENSCAFP00000005014
ENSORLP00000003329	ENSCAFP00000024021
ENSORLP00000017612	ENSCAFP00000038277
ENSORLP00000002721	ENSCAFP00000024667
ENSORLP00000010780	ENSCAFP00000014770
ENSORLP00000013167	ENSCAFP00000027739
ENSORLP00000023378	ENSCAFP00000005389
ENSORLP00000019339	ENSCAFP00000012208
ENSORLP00000012858	ENSCAFP00000035961
ENSORLP00000024341	ENSCAFP00000024410
ENSORLP00000002505	ENSCAFP00000004364
ENSORLP00000012495	ENSCAFP00000013933
ENSORLP00000019452	ENSCAFP00000001409
ENSORLP00000023753	ENSCAFP00000019708
ENSORLP00000011177	ENSCAFP00000013071
ENSORLP00000010429	ENSCAFP00000019667
ENSORLP00000015853	ENSCAFP00000019667
ENSORLP00000009376	ENSCAFP00000034803
ENSORLP00000020197	ENSCAFP00000023001
ENSORLP00000017836	ENSCAFP00000042901
ENSORLP00000010308	ENSCAFP00000042901
ENSORLP00000003871	ENSCAFP00000008944
ENSORLP00000009664	ENSCAFP00000008944
ENSORLP00000022395	ENSCAFP00000006746
ENSORLP00000018310	ENSCAFP00000002508
ENSORLP00000019175	ENSCAFP00000002508
ENSORLP00000006121	ENSCAFP00000037475
ENSORLP00000004141	ENSCAFP00000037475
ENSORLP00000004548	ENSCAFP00000041417
ENSORLP00000013610	ENSCAFP00000041417
ENSORLP00000017101	ENSCAFP00000021028
ENSORLP00000021644	ENSCAFP00000022735
ENSORLP00000017858	ENSCAFP00000042451
ENSORLP00000007854	ENSCAFP00000021134
ENSORLP00000020087	ENSCAFP00000021134
ENSORLP00000023047	ENSCAFP00000042686
ENSORLP00000008712	ENSCAFP00000014131
ENSORLP00000003369	ENSCAFP00000014131
ENSORLP00000013373	ENSCAFP00000017529
ENSORLP00000003415	ENSCAFP00000017529
ENSORLP00000000238	ENSCAFP00000028361
ENSORLP00000019096	ENSCAFP00000029349
ENSORLP00000019098	ENSCAFP00000042579
ENSORLP00000009345	ENSCAFP00000020955
ENSORLP00000020004	ENSCAFP00000020445
ENSORLP00000003021	ENSCAFP00000020445
ENSORLP00000024871	ENSCAFP00000002028
ENSORLP00000018782	ENSCAFP00000000213
ENSORLP00000010963	ENSCAFP00000023411
ENSORLP00000005390	ENSCAFP00000010967
ENSORLP00000015200	ENSCAFP00000018144
ENSORLP00000006988	ENSCAFP00000020719
ENSORLP00000003948	ENSCAFP00000002550
ENSORLP00000002389	ENSCAFP00000018686
ENSORLP00000002820	ENSCAFP00000008070
ENSORLP00000019504	ENSCAFP00000015204
ENSORLP00000009948	ENSCAFP00000026719
ENSORLP00000020094	ENSCAFP00000033564
ENSORLP00000010119	ENSCAFP00000033192
ENSORLP00000024224	ENSCAFP00000015703
ENSORLP00000001322	ENSCAFP00000027307
ENSORLP00000010128	ENSCAFP00000024567
ENSORLP00000005919	ENSCAFP00000011460
ENSORLP00000019655	ENSCAFP00000022476
ENSORLP00000019708	ENSCAFP00000016511
ENSORLP00000008667	ENSCAFP00000000786
ENSORLP00000009527	ENSCAFP00000030051
ENSORLP00000012965	ENSCAFP00000030051
ENSORLP00000020236	ENSCAFP00000017095
ENSORLP00000006042	ENSCAFP00000008426
ENSORLP00000024937	ENSCAFP00000014145
ENSORLP00000023002	ENSCAFP00000000711
ENSORLP00000005534	ENSCAFP00000018208
ENSORLP00000021704	ENSCAFP00000026469
ENSORLP00000010296	ENSCAFP00000029071
ENSORLP00000008681	ENSCAFP00000006235
ENSORLP00000013025	ENSCAFP00000020484
ENSORLP00000019892	ENSCAFP00000023862
ENSORLP00000011572	ENSCAFP00000023862
ENSORLP00000014379	ENSCAFP00000036692
ENSORLP00000021970	ENSCAFP00000026420
ENSORLP00000023141	ENSCAFP00000017789
ENSORLP00000011273	ENSCAFP00000013295
ENSORLP00000016465	ENSCAFP00000005569
ENSORLP00000005631	ENSCAFP00000005913
ENSORLP00000013229	ENSCAFP00000020169
ENSORLP00000024752	ENSCAFP00000004319
ENSORLP00000008749	ENSCAFP00000000488
ENSORLP00000003095	ENSCAFP00000020929
ENSORLP00000007089	ENSCAFP00000020929
ENSORLP00000018447	ENSCAFP00000000867
ENSORLP00000001033	ENSCAFP00000041094
ENSORLP00000009350	ENSCAFP00000019618
ENSORLP00000020926	ENSCAFP00000024952
ENSORLP00000019177	ENSCAFP00000008454
ENSORLP00000001403	ENSCAFP00000024765
ENSORLP00000003191	ENSCAFP00000024968
ENSORLP00000015686	ENSCAFP00000013819
ENSORLP00000003431	ENSCAFP00000018695
ENSORLP00000008375	ENSCAFP00000039921
ENSORLP00000018768	ENSCAFP00000000121
ENSORLP00000007024	ENSCAFP00000024586
ENSORLP00000009202	ENSCAFP00000014427
ENSORLP00000013725	ENSCAFP00000015058
ENSORLP00000017009	ENSCAFP00000010182
ENSORLP00000020666	ENSCAFP00000018594
ENSORLP00000003654	ENSCAFP00000041042
ENSORLP00000022073	ENSCAFP00000041042
ENSORLP00000012544	ENSCAFP00000017213
ENSORLP00000003476	ENSCAFP00000018712
ENSORLP00000005239	ENSCAFP00000015207
ENSORLP00000011455	ENSCAFP00000015207
ENSORLP00000003137	ENSCAFP00000017680
ENSORLP00000007160	ENSCAFP00000017680
ENSORLP00000001406	ENSCAFP00000014886
ENSORLP00000009050	ENSCAFP00000010829
ENSORLP00000012144	ENSCAFP00000008566
ENSORLP00000003645	ENSCAFP00000014939
ENSORLP00000016043	ENSCAFP00000014939
ENSORLP00000011059	ENSCAFP00000017275
ENSORLP00000010245	ENSCAFP00000026384
ENSORLP00000000220	ENSCAFP00000037413
ENSORLP00000015387	ENSCAFP00000007269
ENSORLP00000022133	ENSCAFP00000026870
ENSORLP00000020198	ENSCAFP00000007005
ENSORLP00000018854	ENSCAFP00000004219
ENSORLP00000009678	ENSCAFP00000014869
ENSORLP00000001295	ENSCAFP00000014452
ENSORLP00000014273	ENSCAFP00000019835
ENSORLP00000001266	ENSCAFP00000038493
ENSORLP00000025832	ENSCAFP00000039860
ENSORLP00000013872	ENSCAFP00000036390
ENSORLP00000005600	ENSCAFP00000003118
ENSORLP00000013956	ENSCAFP00000027224
ENSORLP00000016851	ENSCAFP00000015466
ENSORLP00000023310	ENSCAFP00000023037
ENSORLP00000001915	ENSCAFP00000019298
ENSORLP00000015380	ENSCAFP00000011661
ENSORLP00000008328	ENSCAFP00000014194
ENSORLP00000007748	ENSCAFP00000017664
ENSORLP00000022151	ENSCAFP00000003141
ENSORLP00000019445	ENSCAFP00000000408
ENSORLP00000006247	ENSCAFP00000037362
ENSORLP00000000336	ENSCAFP00000024551
ENSORLP00000007094	ENSCAFP00000020603
ENSORLP00000014849	ENSCAFP00000006920
ENSORLP00000015732	ENSCAFP00000003692
ENSORLP00000015914	ENSCAFP00000021617
ENSORLP00000000400	ENSCAFP00000013912
ENSORLP00000008644	ENSCAFP00000010288
ENSORLP00000016208	ENSCAFP00000023336
ENSORLP00000019992	ENSCAFP00000012593
ENSORLP00000009003	ENSCAFP00000023342
ENSORLP00000014146	ENSCAFP00000033932
ENSORLP00000005243	ENSCAFP00000009658
ENSORLP00000004364	ENSCAFP00000009658
ENSORLP00000007029	ENSCAFP00000035463
ENSORLP00000010482	ENSCAFP00000014481
ENSORLP00000016792	ENSCAFP00000009645
ENSORLP00000013757	ENSCAFP00000009645
ENSORLP00000013777	ENSCAFP00000013621
ENSORLP00000006860	ENSCAFP00000001811
ENSORLP00000015259	ENSCAFP00000024565
ENSORLP00000021053	ENSCAFP00000014694
ENSORLP00000006822	ENSCAFP00000002899
ENSORLP00000009802	ENSCAFP00000035067
ENSORLP00000019285	ENSCAFP00000035067
ENSORLP00000015837	ENSCAFP00000002091
ENSORLP00000000553	ENSCAFP00000006727
ENSORLP00000001972	ENSCAFP00000006727
ENSORLP00000004064	ENSCAFP00000011557
ENSORLP00000006133	ENSCAFP00000011557
ENSORLP00000017659	ENSCAFP00000037714
ENSORLP00000000772	ENSCAFP00000041877
ENSORLP00000006273	ENSCAFP00000026565
ENSORLP00000016293	ENSCAFP00000026565
ENSORLP00000019064	ENSCAFP00000038444
ENSORLP00000014092	ENSCAFP00000003932
ENSORLP00000015815	ENSCAFP00000021277
ENSORLP00000016050	ENSCAFP00000011031
ENSORLP00000015650	ENSCAFP00000037092
ENSORLP00000000265	ENSCAFP00000037092
ENSORLP00000018809	ENSCAFP00000030225
ENSORLP00000022449	ENSCAFP00000026876
ENSORLP00000010391	ENSCAFP00000028871
ENSORLP00000011341	ENSCAFP00000027665
ENSORLP00000010111	ENSCAFP00000019697
ENSORLP00000011469	ENSCAFP00000042142
ENSORLP00000010016	ENSCAFP00000009830
ENSORLP00000000669	ENSCAFP00000006943
ENSORLP00000020214	ENSCAFP00000006943
ENSORLP00000008445	ENSCAFP00000017831
ENSORLP00000020827	ENSCAFP00000028698
ENSORLP00000010979	ENSCAFP00000028698
ENSORLP00000020295	ENSCAFP00000007056
ENSORLP00000025658	ENSCAFP00000000016
ENSORLP00000011141	ENSCAFP00000000016
ENSORLP00000017336	ENSCAFP00000014336
ENSORLP00000001960	ENSCAFP00000006722
ENSORLP00000022402	ENSCAFP00000027011
ENSORLP00000010212	ENSCAFP00000019038
ENSORLP00000015767	ENSCAFP00000026912
ENSORLP00000015693	ENSCAFP00000013013
ENSORLP00000019843	ENSCAFP00000013013
ENSORLP00000008717	ENSCAFP00000024848
ENSORLP00000001140	ENSCAFP00000040398
ENSORLP00000020394	ENSCAFP00000040398
ENSORLP00000005508	ENSCAFP00000031366
ENSORLP00000019329	ENSCAFP00000028316
ENSORLP00000008010	ENSCAFP00000015301
ENSORLP00000006581	ENSCAFP00000015301
ENSORLP00000025402	ENSCAFP00000018207
ENSORLP00000013821	ENSCAFP00000024645
ENSORLP00000024053	ENSCAFP00000010109
ENSORLP00000022745	ENSCAFP00000010963
ENSORLP00000019733	ENSCAFP00000018300
ENSORLP00000005546	ENSCAFP00000003095
ENSORLP00000003676	ENSCAFP00000014918
ENSORLP00000008526	ENSCAFP00000036658
ENSORLP00000013930	ENSCAFP00000019655
ENSORLP00000001967	ENSCAFP00000004425
ENSORLP00000012779	ENSCAFP00000030645
ENSORLP00000004346	ENSCAFP00000030645
ENSORLP00000005986	ENSCAFP00000016401
ENSORLP00000022686	ENSCAFP00000038238
ENSORLP00000014296	ENSCAFP00000028983
ENSORLP00000012051	ENSCAFP00000022556
ENSORLP00000013949	ENSCAFP00000026455
ENSORLP00000021489	ENSCAFP00000020513
ENSORLP00000000650	ENSCAFP00000028758
ENSORLP00000012769	ENSCAFP00000010870
ENSORLP00000005793	ENSCAFP00000028224
ENSORLP00000025795	ENSCAFP00000025626
ENSORLP00000007563	ENSCAFP00000013655
ENSORLP00000012733	ENSCAFP00000010567
ENSORLP00000000565	ENSCAFP00000008356
ENSORLP00000007881	ENSCAFP00000014031
ENSORLP00000010638	ENSCAFP00000001995
ENSORLP00000024345	ENSCAFP00000021489
ENSORLP00000016574	ENSCAFP00000001037
ENSORLP00000006562	ENSCAFP00000004178
ENSORLP00000011935	ENSCAFP00000014005
ENSORLP00000003005	ENSCAFP00000000950
ENSORLP00000002035	ENSCAFP00000000950
ENSORLP00000002178	ENSCAFP00000003850
ENSORLP00000003215	ENSCAFP00000003850
ENSORLP00000012347	ENSCAFP00000017744
ENSORLP00000017025	ENSCAFP00000021105
ENSORLP00000002917	ENSCAFP00000010648
ENSORLP00000002081	ENSCAFP00000008708
ENSORLP00000017941	ENSCAFP00000012933
ENSORLP00000021416	ENSCAFP00000023570
ENSORLP00000002160	ENSCAFP00000037367
ENSORLP00000005823	ENSCAFP00000016218
ENSORLP00000008502	ENSCAFP00000010863
ENSORLP00000011510	ENSCAFP00000010863
ENSORLP00000018108	ENSCAFP00000022163
ENSORLP00000005181	ENSCAFP00000022163
ENSORLP00000009831	ENSCAFP00000018366
ENSORLP00000003480	ENSCAFP00000018366
ENSORLP00000009603	ENSCAFP00000003034
ENSORLP00000000006	ENSCAFP00000003034
ENSORLP00000003456	ENSCAFP00000006870
ENSORLP00000017157	ENSCAFP00000023440
ENSORLP00000022274	ENSCAFP00000013014
ENSORLP00000014310	ENSCAFP00000013014
ENSORLP00000002831	ENSCAFP00000025484
ENSORLP00000011764	ENSCAFP00000020508
ENSORLP00000002509	ENSCAFP00000033194
ENSORLP00000007395	ENSCAFP00000038688
ENSORLP00000022501	ENSCAFP00000028685
ENSORLP00000015899	ENSCAFP00000022558
ENSORLP00000012111	ENSCAFP00000015422
ENSORLP00000014673	ENSCAFP00000020480
ENSORLP00000013484	ENSCAFP00000002291
ENSORLP00000010247	ENSCAFP00000002291
ENSORLP00000009698	ENSCAFP00000014950
ENSORLP00000017392	ENSCAFP00000001948
ENSORLP00000001129	ENSCAFP00000037305
ENSORLP00000018708	ENSCAFP00000037305
ENSORLP00000003488	ENSCAFP00000000717
ENSORLP00000013456	ENSCAFP00000005619
ENSORLP00000005873	ENSCAFP00000024195
ENSORLP00000024425	ENSCAFP00000004803
ENSORLP00000022529	ENSCAFP00000006011
ENSORLP00000012717	ENSCAFP00000029424
ENSORLP00000001122	ENSCAFP00000001464
ENSORLP00000013723	ENSCAFP00000016780
ENSORLP00000013239	ENSCAFP00000021916
ENSORLP00000017998	ENSCAFP00000003365
ENSORLP00000004097	ENSCAFP00000003365
ENSORLP00000009102	ENSCAFP00000024521
ENSORLP00000010280	ENSCAFP00000019525
ENSORLP00000018087	ENSCAFP00000018607
ENSORLP00000021945	ENSCAFP00000018970
ENSORLP00000019528	ENSCAFP00000033031
ENSORLP00000015377	ENSCAFP00000003128
ENSORLP00000025594	ENSCAFP00000011759
ENSORLP00000002384	ENSCAFP00000025812
ENSORLP00000020262	ENSCAFP00000042260
ENSORLP00000012261	ENSCAFP00000025138
ENSORLP00000004953	ENSCAFP00000011070
ENSORLP00000016614	ENSCAFP00000011070
ENSORLP00000012287	ENSCAFP00000025134
ENSORLP00000000592	ENSCAFP00000025134
ENSORLP00000011444	ENSCAFP00000028170
ENSORLP00000001684	ENSCAFP00000001330
ENSORLP00000016576	ENSCAFP00000027044
ENSORLP00000023064	ENSCAFP00000007214
ENSORLP00000025337	ENSCAFP00000016816
ENSORLP00000007576	ENSCAFP00000013509
ENSORLP00000013335	ENSCAFP00000001961
ENSORLP00000016413	ENSCAFP00000014548
ENSORLP00000021954	ENSCAFP00000037592
ENSORLP00000017818	ENSCAFP00000037592
ENSORLP00000011072	ENSCAFP00000007638
ENSORLP00000014907	ENSCAFP00000018084
ENSORLP00000022777	ENSCAFP00000025970
ENSORLP00000021784	ENSCAFP00000011747
ENSORLP00000003734	ENSCAFP00000024293
ENSORLP00000008195	ENSCAFP00000008647
ENSORLP00000013669	ENSCAFP00000006688
ENSORLP00000000895	ENSCAFP00000011027
ENSORLP00000020307	ENSCAFP00000022636
ENSORLP00000021185	ENSCAFP00000012980
ENSORLP00000004354	ENSCAFP00000037595
ENSORLP00000022532	ENSCAFP00000010977
ENSORLP00000002805	ENSCAFP00000031798
ENSORLP00000001429	ENSCAFP00000010280
ENSORLP00000005957	ENSCAFP00000010588
ENSORLP00000011190	ENSCAFP00000013503
ENSORLP00000003384	ENSCAFP00000014871
ENSORLP00000002822	ENSCAFP00000014871
ENSORLP00000007639	ENSCAFP00000025411
ENSORLP00000014542	ENSCAFP00000001020
ENSORLP00000008052	ENSCAFP00000013146
ENSORLP00000006220	ENSCAFP00000000433
ENSORLP00000021513	ENSCAFP00000014411
ENSORLP00000016090	ENSCAFP00000014411
ENSORLP00000014801	ENSCAFP00000007406
ENSORLP00000012367	ENSCAFP00000007406
ENSORLP00000003014	ENSCAFP00000019021
ENSORLP00000005155	ENSCAFP00000018105
ENSORLP00000024315	ENSCAFP00000039971
ENSORLP00000013031	ENSCAFP00000030494
ENSORLP00000007593	ENSCAFP00000030494
ENSORLP00000016550	ENSCAFP00000005932
ENSORLP00000018242	ENSCAFP00000023239
ENSORLP00000024213	ENSCAFP00000023239
ENSORLP00000012675	ENSCAFP00000016496
ENSORLP00000019877	ENSCAFP00000017015
ENSORLP00000009389	ENSCAFP00000018035
ENSORLP00000004435	ENSCAFP00000001608
ENSORLP00000006024	ENSCAFP00000001608
ENSORLP00000012592	ENSCAFP00000008168
ENSORLP00000019373	ENSCAFP00000029552
ENSORLP00000007317	ENSCAFP00000001478
ENSORLP00000021742	ENSCAFP00000001478
ENSORLP00000004010	ENSCAFP00000000973
ENSORLP00000018368	ENSCAFP00000012693
ENSORLP00000002348	ENSCAFP00000039140
ENSORLP00000025528	ENSCAFP00000001731
ENSORLP00000008521	ENSCAFP00000001731
ENSORLP00000022540	ENSCAFP00000009362
ENSORLP00000013537	ENSCAFP00000002671
ENSORLP00000009943	ENSCAFP00000041128
ENSORLP00000003574	ENSCAFP00000018474
ENSORLP00000015422	ENSCAFP00000008904
ENSORLP00000019645	ENSCAFP00000012325
ENSORLP00000018767	ENSCAFP00000018471
ENSORLP00000006779	ENSCAFP00000013268
ENSORLP00000010730	ENSCAFP00000040383
ENSORLP00000013632	ENSCAFP00000006600
ENSORLP00000024563	ENSCAFP00000024249
ENSORLP00000020397	ENSCAFP00000024249
ENSORLP00000011776	ENSCAFP00000007772
ENSORLP00000024514	ENSCAFP00000001767
ENSORLP00000010808	ENSCAFP00000001767
ENSORLP00000007843	ENSCAFP00000021126
ENSORLP00000013341	ENSCAFP00000001094
ENSORLP00000012100	ENSCAFP00000012576
ENSORLP00000016714	ENSCAFP00000037339
ENSORLP00000003525	ENSCAFP00000011130
ENSORLP00000008509	ENSCAFP00000023701
ENSORLP00000025005	ENSCAFP00000020741
ENSORLP00000006416	ENSCAFP00000020741
ENSORLP00000017419	ENSCAFP00000027973
ENSORLP00000004194	ENSCAFP00000017214
ENSORLP00000009726	ENSCAFP00000030290
ENSORLP00000013078	ENSCAFP00000041636
ENSORLP00000014675	ENSCAFP00000041636
ENSORLP00000008345	ENSCAFP00000012369
ENSORLP00000025379	ENSCAFP00000007768
ENSORLP00000016345	ENSCAFP00000014617
ENSORLP00000008267	ENSCAFP00000019709
ENSORLP00000019978	ENSCAFP00000005822
ENSORLP00000024083	ENSCAFP00000017928
ENSORLP00000019777	ENSCAFP00000022925
ENSORLP00000020531	ENSCAFP00000016758
ENSORLP00000000751	ENSCAFP00000016758
ENSORLP00000001630	ENSCAFP00000001305
ENSORLP00000023096	ENSCAFP00000042619
ENSORLP00000002288	ENSCAFP00000017607
ENSORLP00000021942	ENSCAFP00000014908
ENSORLP00000011138	ENSCAFP00000021577
ENSORLP00000007908	ENSCAFP00000013880
ENSORLP00000012616	ENSCAFP00000012216
ENSORLP00000008700	ENSCAFP00000016565
ENSORLP00000001191	ENSCAFP00000001404
ENSORLP00000020965	ENSCAFP00000024678
ENSORLP00000011113	ENSCAFP00000008945
ENSORLP00000003540	ENSCAFP00000020118
ENSORLP00000009262	ENSCAFP00000020118
ENSORLP00000000313	ENSCAFP00000023307
ENSORLP00000007695	ENSCAFP00000023981
ENSORLP00000014371	ENSCAFP00000021152
ENSORLP00000017185	ENSCAFP00000023648
ENSORLP00000014562	ENSCAFP00000009788
ENSORLP00000005984	ENSCAFP00000019146
ENSORLP00000012849	ENSCAFP00000022671
ENSORLP00000015667	ENSCAFP00000036018
ENSORLP00000009272	ENSCAFP00000009823
ENSORLP00000003067	ENSCAFP00000008270
ENSORLP00000016017	ENSCAFP00000014093
ENSORLP00000011761	ENSCAFP00000014093
ENSORLP00000018198	ENSCAFP00000011244
ENSORLP00000004308	ENSCAFP00000013234
ENSORLP00000008626	ENSCAFP00000014261
ENSORLP00000006206	ENSCAFP00000025742
ENSORLP00000009945	ENSCAFP00000022112
ENSORLP00000006947	ENSCAFP00000022112
ENSORLP00000003364	ENSCAFP00000011253
ENSORLP00000020749	ENSCAFP00000000330
ENSORLP00000014540	ENSCAFP00000013756
ENSORLP00000020779	ENSCAFP00000031950
ENSORLP00000011130	ENSCAFP00000002708
ENSORLP00000023787	ENSCAFP00000001186
ENSORLP00000014313	ENSCAFP00000013738
ENSORLP00000003831	ENSCAFP00000000907
ENSORLP00000015618	ENSCAFP00000000907
ENSORLP00000021486	ENSCAFP00000018229
ENSORLP00000011770	ENSCAFP00000007958
ENSORLP00000001567	ENSCAFP00000032366
ENSORLP00000024959	ENSCAFP00000028386
ENSORLP00000021831	ENSCAFP00000024883
ENSORLP00000015289	ENSCAFP00000003300
ENSORLP00000008189	ENSCAFP00000002810
ENSORLP00000011743	ENSCAFP00000013822
ENSORLP00000019871	ENSCAFP00000002327
ENSORLP00000017722	ENSCAFP00000023193
ENSORLP00000016884	ENSCAFP00000036381
ENSORLP00000003890	ENSCAFP00000036381
ENSORLP00000013110	ENSCAFP00000005050
ENSORLP00000001292	ENSCAFP00000022210
ENSORLP00000011353	ENSCAFP00000035204
ENSORLP00000013022	ENSCAFP00000017625
ENSORLP00000015113	ENSCAFP00000002408
ENSORLP00000008885	ENSCAFP00000025394
ENSORLP00000000008	ENSCAFP00000025394
ENSORLP00000013199	ENSCAFP00000027748
ENSORLP00000013004	ENSCAFP00000027748
ENSORLP00000025772	ENSCAFP00000002907
ENSORLP00000010449	ENSCAFP00000027318
ENSORLP00000001971	ENSCAFP00000009609
ENSORLP00000016868	ENSCAFP00000007191
ENSORLP00000007714	ENSCAFP00000023408
ENSORLP00000003967	ENSCAFP00000007061
ENSORLP00000021777	ENSCAFP00000000632
ENSORLP00000010913	ENSCAFP00000007322
ENSORLP00000004065	ENSCAFP00000007322
ENSORLP00000006557	ENSCAFP00000011841
ENSORLP00000002835	ENSCAFP00000017021
ENSORLP00000001851	ENSCAFP00000017021
ENSORLP00000003990	ENSCAFP00000027910
ENSORLP00000009467	ENSCAFP00000015093
ENSORLP00000006021	ENSCAFP00000000383
ENSORLP00000025490	ENSCAFP00000009652
ENSORLP00000016187	ENSCAFP00000015194
ENSORLP00000001010	ENSCAFP00000003492
ENSORLP00000016432	ENSCAFP00000001851
ENSORLP00000018830	ENSCAFP00000011084
ENSORLP00000014611	ENSCAFP00000007042
ENSORLP00000022131	ENSCAFP00000001353
ENSORLP00000010470	ENSCAFP00000014522
ENSORLP00000021850	ENSCAFP00000009921
ENSORLP00000024476	ENSCAFP00000029813
ENSORLP00000006896	ENSCAFP00000029813
ENSORLP00000019268	ENSCAFP00000031556
ENSORLP00000000074	ENSCAFP00000013258
ENSORLP00000009952	ENSCAFP00000013258
ENSORLP00000016846	ENSCAFP00000005620
ENSORLP00000015478	ENSCAFP00000024751
ENSORLP00000007802	ENSCAFP00000015723
ENSORLP00000020639	ENSCAFP00000000283
ENSORLP00000013194	ENSCAFP00000020859
ENSORLP00000020591	ENSCAFP00000008672
ENSORLP00000015223	ENSCAFP00000008672
ENSORLP00000003125	ENSCAFP00000028388
ENSORLP00000006538	ENSCAFP00000042477
ENSORLP00000020579	ENSCAFP00000004172
ENSORLP00000012738	ENSCAFP00000000816
ENSORLP00000015123	ENSCAFP00000014144
ENSORLP00000019853	ENSCAFP00000002320
ENSORLP00000003843	ENSCAFP00000009713
ENSORLP00000008406	ENSCAFP00000012717
ENSORLP00000001572	ENSCAFP00000012717
ENSORLP00000011624	ENSCAFP00000014382
ENSORLP00000024677	ENSCAFP00000003747
ENSORLP00000000083	ENSCAFP00000013767
ENSORLP00000009667	ENSCAFP00000019786
ENSORLP00000009993	ENSCAFP00000018798
ENSORLP00000002332	ENSCAFP00000037639
ENSORLP00000021276	ENSCAFP00000037639
ENSORLP00000010464	ENSCAFP00000014524
ENSORLP00000001028	ENSCAFP00000004275
ENSORLP00000000790	ENSCAFP00000012522
ENSORLP00000003117	ENSCAFP00000008250
ENSORLP00000012518	ENSCAFP00000025287
ENSORLP00000007975	ENSCAFP00000007038
ENSORLP00000022496	ENSCAFP00000036910
ENSORLP00000013545	ENSCAFP00000002657
ENSORLP00000015094	ENSCAFP00000016690
ENSORLP00000003712	ENSCAFP00000013803
ENSORLP00000022992	ENSCAFP00000025455
ENSORLP00000010161	ENSCAFP00000003821
ENSORLP00000014096	ENSCAFP00000003821
ENSORLP00000008078	ENSCAFP00000034839
ENSORLP00000007396	ENSCAFP00000029326
ENSORLP00000000598	ENSCAFP00000029326
ENSORLP00000002551	ENSCAFP00000019360
ENSORLP00000022798	ENSCAFP00000007787
ENSORLP00000008366	ENSCAFP00000006628
ENSORLP00000021883	ENSCAFP00000025086
ENSORLP00000021887	ENSCAFP00000025086
ENSORLP00000020667	ENSCAFP00000025086
ENSORLP00000024397	ENSCAFP00000016769
ENSORLP00000002898	ENSCAFP00000015395
ENSORLP00000011693	ENSCAFP00000003245
ENSORLP00000020891	ENSCAFP00000019606
ENSORLP00000017844	ENSCAFP00000019606
ENSORLP00000008183	ENSCAFP00000020904
ENSORLP00000008219	ENSCAFP00000019314
ENSORLP00000020792	ENSCAFP00000000354
ENSORLP00000018249	ENSCAFP00000005159
ENSORLP00000011987	ENSCAFP00000005159
ENSORLP00000004757	ENSCAFP00000023103
ENSORLP00000021147	ENSCAFP00000015359
ENSORLP00000013300	ENSCAFP00000021451
ENSORLP00000010053	ENSCAFP00000019229
ENSORLP00000011923	ENSCAFP00000036558
ENSORLP00000016328	ENSCAFP00000026292
ENSORLP00000011763	ENSCAFP00000039715
ENSORLP00000023015	ENSCAFP00000012666
ENSORLP00000010186	ENSCAFP00000002382
ENSORLP00000000649	ENSCAFP00000028575
ENSORLP00000006924	ENSCAFP00000031617
ENSORLP00000005567	ENSCAFP00000007311
ENSORLP00000024368	ENSCAFP00000002744
ENSORLP00000008841	ENSCAFP00000004322
ENSORLP00000005038	ENSCAFP00000012985
ENSORLP00000022433	ENSCAFP00000016299
ENSORLP00000023461	ENSCAFP00000027988
ENSORLP00000013964	ENSCAFP00000026442
ENSORLP00000009231	ENSCAFP00000026442
ENSORLP00000005043	ENSCAFP00000005987
ENSORLP00000005867	ENSCAFP00000005987
ENSORLP00000012065	ENSCAFP00000038424
ENSORLP00000008404	ENSCAFP00000018018
ENSORLP00000003395	ENSCAFP00000002182
ENSORLP00000020854	ENSCAFP00000008737
ENSORLP00000004857	ENSCAFP00000009607
ENSORLP00000008802	ENSCAFP00000000336
ENSORLP00000013234	ENSCAFP00000014785
ENSORLP00000009167	ENSCAFP00000014341
ENSORLP00000014470	ENSCAFP00000014341
ENSORLP00000009154	ENSCAFP00000016482
ENSORLP00000002045	ENSCAFP00000000960
ENSORLP00000015147	ENSCAFP00000010199
ENSORLP00000024165	ENSCAFP00000009831
ENSORLP00000015412	ENSCAFP00000013371
ENSORLP00000019071	ENSCAFP00000021267
ENSORLP00000014829	ENSCAFP00000005807
ENSORLP00000000340	ENSCAFP00000014755
ENSORLP00000020873	ENSCAFP00000009333
ENSORLP00000005160	ENSCAFP00000009333
ENSORLP00000023777	ENSCAFP00000001181
ENSORLP00000005352	ENSCAFP00000008269
ENSORLP00000014117	ENSCAFP00000040025
ENSORLP00000020395	ENSCAFP00000040397
ENSORLP00000009101	ENSCAFP00000040397
ENSORLP00000008514	ENSCAFP00000029650
ENSORLP00000015177	ENSCAFP00000030301
ENSORLP00000021726	ENSCAFP00000030301
ENSORLP00000001610	ENSCAFP00000010357
ENSORLP00000012225	ENSCAFP00000012634
ENSORLP00000013038	ENSCAFP00000027626
ENSORLP00000002613	ENSCAFP00000019248
ENSORLP00000016447	ENSCAFP00000014457
ENSORLP00000014289	ENSCAFP00000014876
ENSORLP00000010745	ENSCAFP00000004684
ENSORLP00000021470	ENSCAFP00000018196
ENSORLP00000020357	ENSCAFP00000008676
ENSORLP00000019914	ENSCAFP00000015142
ENSORLP00000020352	ENSCAFP00000008695
ENSORLP00000000856	ENSCAFP00000013332
ENSORLP00000011104	ENSCAFP00000010208
ENSORLP00000013868	ENSCAFP00000017851
ENSORLP00000003174	ENSCAFP00000022877
ENSORLP00000007378	ENSCAFP00000002807
ENSORLP00000020999	ENSCAFP00000022394
ENSORLP00000022301	ENSCAFP00000035182
ENSORLP00000009173	ENSCAFP00000019592
ENSORLP00000014847	ENSCAFP00000039994
ENSORLP00000021279	ENSCAFP00000022071
ENSORLP00000005353	ENSCAFP00000001737
ENSORLP00000022038	ENSCAFP00000029582
ENSORLP00000009246	ENSCAFP00000017055
ENSORLP00000011772	ENSCAFP00000017546
ENSORLP00000001324	ENSCAFP00000027327
ENSORLP00000006584	ENSCAFP00000040914
ENSORLP00000017378	ENSCAFP00000024324
ENSORLP00000020232	ENSCAFP00000008580
ENSORLP00000021461	ENSCAFP00000005796
ENSORLP00000021155	ENSCAFP00000026836
ENSORLP00000001583	ENSCAFP00000026836
ENSORLP00000004124	ENSCAFP00000015417
ENSORLP00000006939	ENSCAFP00000039187
ENSORLP00000008136	ENSCAFP00000016267
ENSORLP00000010284	ENSCAFP00000027450
ENSORLP00000011055	ENSCAFP00000027450
ENSORLP00000005195	ENSCAFP00000024076
ENSORLP00000019605	ENSCAFP00000024050
ENSORLP00000013402	ENSCAFP00000018889
ENSORLP00000018367	ENSCAFP00000004870
ENSORLP00000007233	ENSCAFP00000001500
ENSORLP00000025645	ENSCAFP00000000995
ENSORLP00000019356	ENSCAFP00000011248
ENSORLP00000009734	ENSCAFP00000013744
ENSORLP00000022355	ENSCAFP00000040454
ENSORLP00000003715	ENSCAFP00000026515
ENSORLP00000005597	ENSCAFP00000007442
ENSORLP00000011559	ENSCAFP00000040576
ENSORLP00000002483	ENSCAFP00000034132
ENSORLP00000001134	ENSCAFP00000027185
ENSORLP00000014278	ENSCAFP00000042803
ENSORLP00000000586	ENSCAFP00000016366
ENSORLP00000008274	ENSCAFP00000003752
ENSORLP00000004362	ENSCAFP00000003752
ENSORLP00000000321	ENSCAFP00000024542
ENSORLP00000003058	ENSCAFP00000022968
ENSORLP00000008918	ENSCAFP00000028973
ENSORLP00000019108	ENSCAFP00000005211
ENSORLP00000015471	ENSCAFP00000010842
ENSORLP00000012283	ENSCAFP00000010842
ENSORLP00000015248	ENSCAFP00000030300
ENSORLP00000025663	ENSCAFP00000010601
ENSORLP00000006034	ENSCAFP00000001779
ENSORLP00000020350	ENSCAFP00000008700
ENSORLP00000021471	ENSCAFP00000005713
ENSORLP00000013414	ENSCAFP00000007922
ENSORLP00000015064	ENSCAFP00000019768
ENSORLP00000018808	ENSCAFP00000000205
ENSORLP00000005807	ENSCAFP00000027611
ENSORLP00000007238	ENSCAFP00000003204
ENSORLP00000008470	ENSCAFP00000001720
ENSORLP00000019355	ENSCAFP00000040350
ENSORLP00000008083	ENSCAFP00000021931
ENSORLP00000008344	ENSCAFP00000024190
ENSORLP00000018244	ENSCAFP00000014199
ENSORLP00000006505	ENSCAFP00000011773
ENSORLP00000008924	ENSCAFP00000011773
ENSORLP00000017688	ENSCAFP00000014169
ENSORLP00000005746	ENSCAFP00000025701
ENSORLP00000010721	ENSCAFP00000026635
ENSORLP00000014578	ENSCAFP00000026635
ENSORLP00000017304	ENSCAFP00000006790
ENSORLP00000009425	ENSCAFP00000006790
ENSORLP00000024319	ENSCAFP00000011266
ENSORLP00000023671	ENSCAFP00000015053
ENSORLP00000019398	ENSCAFP00000011272
ENSORLP00000025676	ENSCAFP00000036000
ENSORLP00000025725	ENSCAFP00000039647
ENSORLP00000008779	ENSCAFP00000036103
ENSORLP00000021065	ENSCAFP00000040130
ENSORLP00000017874	ENSCAFP00000040130
ENSORLP00000016372	ENSCAFP00000020218
ENSORLP00000012147	ENSCAFP00000025299
ENSORLP00000000982	ENSCAFP00000014399
ENSORLP00000015440	ENSCAFP00000008612
ENSORLP00000010365	ENSCAFP00000015847
ENSORLP00000008926	ENSCAFP00000015847
ENSORLP00000008781	ENSCAFP00000015880
ENSORLP00000010456	ENSCAFP00000015880
ENSORLP00000012791	ENSCAFP00000042364
ENSORLP00000003723	ENSCAFP00000038599
ENSORLP00000002991	ENSCAFP00000008435
ENSORLP00000021336	ENSCAFP00000012357
ENSORLP00000007366	ENSCAFP00000011403
ENSORLP00000019150	ENSCAFP00000029345
ENSORLP00000022231	ENSCAFP00000029694
ENSORLP00000015903	ENSCAFP00000029694
ENSORLP00000000940	ENSCAFP00000013856
ENSORLP00000014049	ENSCAFP00000011059
ENSORLP00000004843	ENSCAFP00000011059
ENSORLP00000004830	ENSCAFP00000016186
ENSORLP00000018247	ENSCAFP00000020520
ENSORLP00000010258	ENSCAFP00000038130
ENSORLP00000021062	ENSCAFP00000000512
ENSORLP00000006263	ENSCAFP00000006229
ENSORLP00000014951	ENSCAFP00000002920
ENSORLP00000020815	ENSCAFP00000025266
ENSORLP00000003416	ENSCAFP00000021708
ENSORLP00000007857	ENSCAFP00000015003
ENSORLP00000020203	ENSCAFP00000013717
ENSORLP00000017828	ENSCAFP00000042832
ENSORLP00000009165	ENSCAFP00000014462
ENSORLP00000018059	ENSCAFP00000002162
ENSORLP00000019553	ENSCAFP00000011346
ENSORLP00000017528	ENSCAFP00000011346
ENSORLP00000007206	ENSCAFP00000029203
ENSORLP00000011479	ENSCAFP00000021440
ENSORLP00000007341	ENSCAFP00000019182
ENSORLP00000025607	ENSCAFP00000010252
ENSORLP00000004167	ENSCAFP00000002487
ENSORLP00000025091	ENSCAFP00000023340
ENSORLP00000025244	ENSCAFP00000012324
ENSORLP00000013954	ENSCAFP00000024041
ENSORLP00000024533	ENSCAFP00000034722
ENSORLP00000012904	ENSCAFP00000035064
ENSORLP00000020740	ENSCAFP00000035064
ENSORLP00000006934	ENSCAFP00000039566
ENSORLP00000002633	ENSCAFP00000011653
ENSORLP00000004575	ENSCAFP00000011653
ENSORLP00000004437	ENSCAFP00000011629
ENSORLP00000000013	ENSCAFP00000011629
ENSORLP00000001027	ENSCAFP00000025994
ENSORLP00000019451	ENSCAFP00000023098
ENSORLP00000001605	ENSCAFP00000009936
ENSORLP00000012762	ENSCAFP00000032124
ENSORLP00000023452	ENSCAFP00000008080
ENSORLP00000021810	ENSCAFP00000026490
ENSORLP00000005282	ENSCAFP00000029480
ENSORLP00000004570	ENSCAFP00000004723
ENSORLP00000013984	ENSCAFP00000004259
ENSORLP00000012188	ENSCAFP00000018827
ENSORLP00000023313	ENSCAFP00000011000
ENSORLP00000018839	ENSCAFP00000036854
ENSORLP00000023322	ENSCAFP00000011002
ENSORLP00000024724	ENSCAFP00000002323
ENSORLP00000005322	ENSCAFP00000002323
ENSORLP00000002469	ENSCAFP00000028904
ENSORLP00000021765	ENSCAFP00000009205
ENSORLP00000011556	ENSCAFP00000028822
ENSORLP00000025404	ENSCAFP00000021571
ENSORLP00000001270	ENSCAFP00000039837
ENSORLP00000025686	ENSCAFP00000001373
ENSORLP00000001251	ENSCAFP00000001373
ENSORLP00000015294	ENSCAFP00000038527
ENSORLP00000007443	ENSCAFP00000027709
ENSORLP00000000408	ENSCAFP00000027709
ENSORLP00000017499	ENSCAFP00000019682
ENSORLP00000020452	ENSCAFP00000017872
ENSORLP00000009772	ENSCAFP00000007900
ENSORLP00000015383	ENSCAFP00000007900
ENSORLP00000004165	ENSCAFP00000029657
ENSORLP00000015081	ENSCAFP00000007805
ENSORLP00000022267	ENSCAFP00000013031
ENSORLP00000014358	ENSCAFP00000013031
ENSORLP00000014067	ENSCAFP00000019330
ENSORLP00000003907	ENSCAFP00000014260
ENSORLP00000008130	ENSCAFP00000017520
ENSORLP00000016025	ENSCAFP00000025858
ENSORLP00000015015	ENSCAFP00000002871
ENSORLP00000024324	ENSCAFP00000038335
ENSORLP00000011703	ENSCAFP00000013953
ENSORLP00000002673	ENSCAFP00000013953
ENSORLP00000020568	ENSCAFP00000034708
ENSORLP00000009895	ENSCAFP00000012024
ENSORLP00000015851	ENSCAFP00000029486
ENSORLP00000000090	ENSCAFP00000029486
ENSORLP00000002837	ENSCAFP00000016477
ENSORLP00000005664	ENSCAFP00000017974
ENSORLP00000013681	ENSCAFP00000006504
ENSORLP00000005706	ENSCAFP00000006504
ENSORLP00000005420	ENSCAFP00000002121
ENSORLP00000005954	ENSCAFP00000002121
ENSORLP00000008448	ENSCAFP00000005246
ENSORLP00000004436	ENSCAFP00000019085
ENSORLP00000024488	ENSCAFP00000013033
ENSORLP00000009131	ENSCAFP00000001753
ENSORLP00000016553	ENSCAFP00000001753
ENSORLP00000005025	ENSCAFP00000003601
ENSORLP00000018684	ENSCAFP00000004486
ENSORLP00000006425	ENSCAFP00000027765
ENSORLP00000003719	ENSCAFP00000027765
ENSORLP00000016352	ENSCAFP00000026362
ENSORLP00000013216	ENSCAFP00000002059
ENSORLP00000001987	ENSCAFP00000005718
ENSORLP00000010673	ENSCAFP00000014297
ENSORLP00000008065	ENSCAFP00000014297
ENSORLP00000019308	ENSCAFP00000002751
ENSORLP00000015439	ENSCAFP00000010831
ENSORLP00000020174	ENSCAFP00000013825
ENSORLP00000005089	ENSCAFP00000019848
ENSORLP00000018231	ENSCAFP00000014225
ENSORLP00000007043	ENSCAFP00000023211
ENSORLP00000019656	ENSCAFP00000030795
ENSORLP00000010680	ENSCAFP00000016356
ENSORLP00000003549	ENSCAFP00000006911
ENSORLP00000022202	ENSCAFP00000028851
ENSORLP00000022298	ENSCAFP00000017369
ENSORLP00000016339	ENSCAFP00000021058
ENSORLP00000011215	ENSCAFP00000016577
ENSORLP00000021718	ENSCAFP00000041213
ENSORLP00000007662	ENSCAFP00000016777
ENSORLP00000016527	ENSCAFP00000012323
ENSORLP00000008652	ENSCAFP00000021750
ENSORLP00000016076	ENSCAFP00000021750
ENSORLP00000005074	ENSCAFP00000041567
ENSORLP00000013994	ENSCAFP00000027005
ENSORLP00000005951	ENSCAFP00000014051
ENSORLP00000008246	ENSCAFP00000024728
ENSORLP00000009415	ENSCAFP00000004477
ENSORLP00000021917	ENSCAFP00000019690
ENSORLP00000015195	ENSCAFP00000015958
ENSORLP00000017196	ENSCAFP00000015958
ENSORLP00000024190	ENSCAFP00000010477
ENSORLP00000000811	ENSCAFP00000014011
ENSORLP00000001309	ENSCAFP00000011233
ENSORLP00000009062	ENSCAFP00000011233
ENSORLP00000015151	ENSCAFP00000014952
ENSORLP00000014956	ENSCAFP00000002835
ENSORLP00000020549	ENSCAFP00000002835
ENSORLP00000014558	ENSCAFP00000004557
ENSORLP00000010179	ENSCAFP00000027559
ENSORLP00000007223	ENSCAFP00000008228
ENSORLP00000006215	ENSCAFP00000008228
ENSORLP00000008462	ENSCAFP00000013277
ENSORLP00000002140	ENSCAFP00000013277
ENSORLP00000017264	ENSCAFP00000030227
ENSORLP00000020634	ENSCAFP00000019481
ENSORLP00000008656	ENSCAFP00000016506
ENSORLP00000018617	ENSCAFP00000021906
ENSORLP00000011918	ENSCAFP00000016885
ENSORLP00000024013	ENSCAFP00000029445
ENSORLP00000015274	ENSCAFP00000029334
ENSORLP00000011769	ENSCAFP00000027443
ENSORLP00000018303	ENSCAFP00000004890
ENSORLP00000000482	ENSCAFP00000040044
ENSORLP00000012328	ENSCAFP00000007389
ENSORLP00000000609	ENSCAFP00000010660
ENSORLP00000005920	ENSCAFP00000017097
ENSORLP00000007794	ENSCAFP00000026548
ENSORLP00000002434	ENSCAFP00000003459
ENSORLP00000004900	ENSCAFP00000007211
ENSORLP00000011295	ENSCAFP00000020602
ENSORLP00000001614	ENSCAFP00000025819
ENSORLP00000016872	ENSCAFP00000015487
ENSORLP00000018989	ENSCAFP00000015741
ENSORLP00000007550	ENSCAFP00000015741
ENSORLP00000004914	ENSCAFP00000007340
ENSORLP00000020994	ENSCAFP00000007340
ENSORLP00000001994	ENSCAFP00000012869
ENSORLP00000022813	ENSCAFP00000007343
ENSORLP00000006691	ENSCAFP00000007343
ENSORLP00000005300	ENSCAFP00000010930
ENSORLP00000000681	ENSCAFP00000021831
ENSORLP00000017306	ENSCAFP00000017967
ENSORLP00000006146	ENSCAFP00000016703
ENSORLP00000025739	ENSCAFP00000021336
ENSORLP00000014649	ENSCAFP00000005395
ENSORLP00000021007	ENSCAFP00000005395
ENSORLP00000014179	ENSCAFP00000027242
ENSORLP00000022184	ENSCAFP00000030101
ENSORLP00000013690	ENSCAFP00000030101
ENSORLP00000000431	ENSCAFP00000042740
ENSORLP00000020468	ENSCAFP00000042740
ENSORLP00000019825	ENSCAFP00000033785
ENSORLP00000003691	ENSCAFP00000022584
ENSORLP00000015858	ENSCAFP00000037874
ENSORLP00000019546	ENSCAFP00000041075
ENSORLP00000012957	ENSCAFP00000017473
ENSORLP00000003293	ENSCAFP00000017473
ENSORLP00000004933	ENSCAFP00000012989
ENSORLP00000014930	ENSCAFP00000026368
ENSORLP00000005418	ENSCAFP00000007541
ENSORLP00000012322	ENSCAFP00000010866
ENSORLP00000008642	ENSCAFP00000016342
ENSORLP00000019662	ENSCAFP00000016342
ENSORLP00000007590	ENSCAFP00000027014
ENSORLP00000009476	ENSCAFP00000004461
ENSORLP00000006431	ENSCAFP00000004461
ENSORLP00000022342	ENSCAFP00000042874
ENSORLP00000022706	ENSCAFP00000042874
ENSORLP00000002798	ENSCAFP00000019510
ENSORLP00000024992	ENSCAFP00000019510
ENSORLP00000021882	ENSCAFP00000010096
ENSORLP00000009396	ENSCAFP00000016040
ENSORLP00000014029	ENSCAFP00000025048
ENSORLP00000002711	ENSCAFP00000027803
ENSORLP00000006825	ENSCAFP00000008257
ENSORLP00000015496	ENSCAFP00000030286
ENSORLP00000003874	ENSCAFP00000004338
ENSORLP00000016652	ENSCAFP00000021920
ENSORLP00000019293	ENSCAFP00000021920
ENSORLP00000021565	ENSCAFP00000020479
ENSORLP00000006589	ENSCAFP00000010528
ENSORLP00000023996	ENSCAFP00000002282
ENSORLP00000010826	ENSCAFP00000002282
ENSORLP00000005145	ENSCAFP00000006042
ENSORLP00000013701	ENSCAFP00000003937
ENSORLP00000005572	ENSCAFP00000016027
ENSORLP00000021994	ENSCAFP00000017416
ENSORLP00000015902	ENSCAFP00000009217
ENSORLP00000004265	ENSCAFP00000024111
ENSORLP00000007929	ENSCAFP00000041330
ENSORLP00000008583	ENSCAFP00000003808
ENSORLP00000021000	ENSCAFP00000003808
ENSORLP00000020059	ENSCAFP00000017937
ENSORLP00000013116	ENSCAFP00000017937
ENSORLP00000016114	ENSCAFP00000020147
ENSORLP00000011790	ENSCAFP00000035860
ENSORLP00000008666	ENSCAFP00000035860
ENSORLP00000025515	ENSCAFP00000016927
ENSORLP00000008677	ENSCAFP00000023419
ENSORLP00000011801	ENSCAFP00000023419
ENSORLP00000020595	ENSCAFP00000007875
ENSORLP00000020709	ENSCAFP00000013248
ENSORLP00000024089	ENSCAFP00000019203
ENSORLP00000018580	ENSCAFP00000026175
ENSORLP00000003195	ENSCAFP00000014976
ENSORLP00000021920	ENSCAFP00000007169
ENSORLP00000005559	ENSCAFP00000003112
ENSORLP00000008673	ENSCAFP00000029255
ENSORLP00000011650	ENSCAFP00000000403
ENSORLP00000011106	ENSCAFP00000000403
ENSORLP00000017701	ENSCAFP00000015779
ENSORLP00000002640	ENSCAFP00000030483
ENSORLP00000004314	ENSCAFP00000006606
ENSORLP00000006054	ENSCAFP00000000245
ENSORLP00000017142	ENSCAFP00000019617
ENSORLP00000024755	ENSCAFP00000015057
ENSORLP00000021295	ENSCAFP00000024843
ENSORLP00000000884	ENSCAFP00000007577
ENSORLP00000007176	ENSCAFP00000001504
ENSORLP00000021299	ENSCAFP00000001504
ENSORLP00000003248	ENSCAFP00000012674
ENSORLP00000018535	ENSCAFP00000012674
ENSORLP00000002745	ENSCAFP00000002112
ENSORLP00000008465	ENSCAFP00000016211
ENSORLP00000020987	ENSCAFP00000008798
ENSORLP00000010315	ENSCAFP00000008798
ENSORLP00000010060	ENSCAFP00000019018
ENSORLP00000022287	ENSCAFP00000004540
ENSORLP00000018553	ENSCAFP00000004540
ENSORLP00000018341	ENSCAFP00000004467
ENSORLP00000013944	ENSCAFP00000017449
ENSORLP00000016911	ENSCAFP00000030785
ENSORLP00000012825	ENSCAFP00000010402
ENSORLP00000023289	ENSCAFP00000010402
ENSORLP00000003945	ENSCAFP00000009979
ENSORLP00000020802	ENSCAFP00000029454
ENSORLP00000006196	ENSCAFP00000016665
ENSORLP00000006735	ENSCAFP00000000346
ENSORLP00000002480	ENSCAFP00000006144
ENSORLP00000002795	ENSCAFP00000020720
ENSORLP00000005030	ENSCAFP00000009188
ENSORLP00000012040	ENSCAFP00000022743
ENSORLP00000016800	ENSCAFP00000030624
ENSORLP00000013232	ENSCAFP00000030624
ENSORLP00000021360	ENSCAFP00000021891
ENSORLP00000017970	ENSCAFP00000035137
ENSORLP00000014290	ENSCAFP00000005875
ENSORLP00000005000	ENSCAFP00000029678
ENSORLP00000019233	ENSCAFP00000037136
ENSORLP00000009186	ENSCAFP00000005384
ENSORLP00000012019	ENSCAFP00000029008
ENSORLP00000008398	ENSCAFP00000017800
ENSORLP00000002603	ENSCAFP00000013620
ENSORLP00000016152	ENSCAFP00000040405
ENSORLP00000006461	ENSCAFP00000021918
ENSORLP00000017473	ENSCAFP00000021918
ENSORLP00000021330	ENSCAFP00000027161
ENSORLP00000012815	ENSCAFP00000029306
ENSORLP00000002988	ENSCAFP00000013457
ENSORLP00000000363	ENSCAFP00000014414
ENSORLP00000006545	ENSCAFP00000014414
ENSORLP00000017968	ENSCAFP00000017615
ENSORLP00000013508	ENSCAFP00000038422
ENSORLP00000005827	ENSCAFP00000009604
ENSORLP00000015906	ENSCAFP00000030150
ENSORLP00000007911	ENSCAFP00000030151
ENSORLP00000011705	ENSCAFP00000033519
ENSORLP00000017492	ENSCAFP00000029837
ENSORLP00000022178	ENSCAFP00000029837
ENSORLP00000017310	ENSCAFP00000006275
ENSORLP00000005929	ENSCAFP00000004102
ENSORLP00000002342	ENSCAFP00000024783
ENSORLP00000012719	ENSCAFP00000027907
ENSORLP00000020670	ENSCAFP00000000305
ENSORLP00000019072	ENSCAFP00000032037
ENSORLP00000006290	ENSCAFP00000000237
ENSORLP00000001106	ENSCAFP00000008287
ENSORLP00000024539	ENSCAFP00000005060
ENSORLP00000010889	ENSCAFP00000039695
ENSORLP00000010565	ENSCAFP00000016162
ENSORLP00000006291	ENSCAFP00000037526
ENSORLP00000024234	ENSCAFP00000018306
ENSORLP00000022019	ENSCAFP00000018306
ENSORLP00000005117	ENSCAFP00000021870
ENSORLP00000013171	ENSCAFP00000021870
ENSORLP00000017084	ENSCAFP00000029644
ENSORLP00000004919	ENSCAFP00000001713
ENSORLP00000018428	ENSCAFP00000013814
ENSORLP00000011673	ENSCAFP00000022420
ENSORLP00000021689	ENSCAFP00000025167
ENSORLP00000012806	ENSCAFP00000041269
ENSORLP00000012811	ENSCAFP00000041648
ENSORLP00000003122	ENSCAFP00000024921
ENSORLP00000008261	ENSCAFP00000014125
ENSORLP00000014926	ENSCAFP00000038197
ENSORLP00000000120	ENSCAFP00000008225
ENSORLP00000025012	ENSCAFP00000008225
ENSORLP00000008704	ENSCAFP00000012211
ENSORLP00000004063	ENSCAFP00000007064
ENSORLP00000012205	ENSCAFP00000007064
ENSORLP00000018253	ENSCAFP00000002156
ENSORLP00000012582	ENSCAFP00000031044
ENSORLP00000015190	ENSCAFP00000000946
ENSORLP00000013576	ENSCAFP00000026270
ENSORLP00000013143	ENSCAFP00000026270
ENSORLP00000002119	ENSCAFP00000004380
ENSORLP00000006458	ENSCAFP00000015442
ENSORLP00000025807	ENSCAFP00000015379
ENSORLP00000002521	ENSCAFP00000017194
ENSORLP00000015545	ENSCAFP00000017194
ENSORLP00000004082	ENSCAFP00000036795
ENSORLP00000016341	ENSCAFP00000036795
ENSORLP00000013831	ENSCAFP00000038623
ENSORLP00000004429	ENSCAFP00000029584
ENSORLP00000022085	ENSCAFP00000029584
ENSORLP00000022302	ENSCAFP00000013678
ENSORLP00000009810	ENSCAFP00000008859
ENSORLP00000015279	ENSCAFP00000008859
ENSORLP00000020248	ENSCAFP00000022404
ENSORLP00000003080	ENSCAFP00000004720
ENSORLP00000003735	ENSCAFP00000004720
ENSORLP00000011589	ENSCAFP00000027128
ENSORLP00000007458	ENSCAFP00000040146
ENSORLP00000023091	ENSCAFP00000012718
ENSORLP00000010421	ENSCAFP00000012356
ENSORLP00000017680	ENSCAFP00000019271
ENSORLP00000006577	ENSCAFP00000004107
ENSORLP00000019615	ENSCAFP00000015214
ENSORLP00000019638	ENSCAFP00000030219
ENSORLP00000023819	ENSCAFP00000012808
ENSORLP00000003778	ENSCAFP00000008035
ENSORLP00000012464	ENSCAFP00000024185
ENSORLP00000020043	ENSCAFP00000023918
ENSORLP00000017742	ENSCAFP00000029643
ENSORLP00000017617	ENSCAFP00000006919
ENSORLP00000009555	ENSCAFP00000017804
ENSORLP00000018186	ENSCAFP00000017804
ENSORLP00000004806	ENSCAFP00000011771
ENSORLP00000004111	ENSCAFP00000022440
ENSORLP00000017935	ENSCAFP00000022440
ENSORLP00000021819	ENSCAFP00000019424
ENSORLP00000025339	ENSCAFP00000007947
ENSORLP00000020353	ENSCAFP00000025284
ENSORLP00000021165	ENSCAFP00000023813
ENSORLP00000009375	ENSCAFP00000038683
ENSORLP00000017309	ENSCAFP00000000386
ENSORLP00000005890	ENSCAFP00000024250
ENSORLP00000014414	ENSCAFP00000010363
ENSORLP00000022641	ENSCAFP00000025521
ENSORLP00000011990	ENSCAFP00000032890
ENSORLP00000020466	ENSCAFP00000018805
ENSORLP00000004514	ENSCAFP00000018805
ENSORLP00000014905	ENSCAFP00000021097
ENSORLP00000007598	ENSCAFP00000021097
ENSORLP00000011230	ENSCAFP00000021509
ENSORLP00000019172	ENSCAFP00000010522
ENSORLP00000004596	ENSCAFP00000017270
ENSORLP00000015948	ENSCAFP00000017270
ENSORLP00000019300	ENSCAFP00000028888
ENSORLP00000013252	ENSCAFP00000012271
ENSORLP00000019334	ENSCAFP00000014052
ENSORLP00000008162	ENSCAFP00000007593
ENSORLP00000020101	ENSCAFP00000016094
ENSORLP00000008423	ENSCAFP00000015248
ENSORLP00000005238	ENSCAFP00000027436
ENSORLP00000002644	ENSCAFP00000031095
ENSORLP00000009270	ENSCAFP00000011429
ENSORLP00000017950	ENSCAFP00000028654
ENSORLP00000006614	ENSCAFP00000036046
ENSORLP00000021635	ENSCAFP00000018620
ENSORLP00000016814	ENSCAFP00000017612
ENSORLP00000003806	ENSCAFP00000018360
ENSORLP00000020722	ENSCAFP00000040776
ENSORLP00000005923	ENSCAFP00000021115
ENSORLP00000013215	ENSCAFP00000002114
ENSORLP00000014476	ENSCAFP00000022465
ENSORLP00000024763	ENSCAFP00000025517
ENSORLP00000013899	ENSCAFP00000011755
ENSORLP00000021694	ENSCAFP00000011755
ENSORLP00000015144	ENSCAFP00000030943
ENSORLP00000018137	ENSCAFP00000008897
ENSORLP00000023296	ENSCAFP00000040084
ENSORLP00000005365	ENSCAFP00000001757
ENSORLP00000014954	ENSCAFP00000029839
ENSORLP00000017720	ENSCAFP00000029636
ENSORLP00000002627	ENSCAFP00000008605
ENSORLP00000024062	ENSCAFP00000021166
ENSORLP00000004632	ENSCAFP00000016160
ENSORLP00000008029	ENSCAFP00000024579
ENSORLP00000002270	ENSCAFP00000026656
ENSORLP00000002338	ENSCAFP00000027162
ENSORLP00000014491	ENSCAFP00000027162
ENSORLP00000015110	ENSCAFP00000015483
ENSORLP00000009853	ENSCAFP00000037628
ENSORLP00000006295	ENSCAFP00000038890
ENSORLP00000011817	ENSCAFP00000026634
ENSORLP00000012854	ENSCAFP00000029281
ENSORLP00000011247	ENSCAFP00000039968
ENSORLP00000001650	ENSCAFP00000019775
ENSORLP00000006333	ENSCAFP00000012583
ENSORLP00000011186	ENSCAFP00000012583
ENSORLP00000022262	ENSCAFP00000020432
ENSORLP00000014172	ENSCAFP00000009251
ENSORLP00000019753	ENSCAFP00000022940
ENSORLP00000008629	ENSCAFP00000006601
ENSORLP00000011484	ENSCAFP00000006601
ENSORLP00000020315	ENSCAFP00000016718
ENSORLP00000012372	ENSCAFP00000027819
ENSORLP00000013987	ENSCAFP00000025014
ENSORLP00000006883	ENSCAFP00000018718
ENSORLP00000008632	ENSCAFP00000039272
ENSORLP00000004669	ENSCAFP00000015650
ENSORLP00000002783	ENSCAFP00000015650
ENSORLP00000019742	ENSCAFP00000037417
ENSORLP00000005416	ENSCAFP00000040503
ENSORLP00000011470	ENSCAFP00000021263
ENSORLP00000008530	ENSCAFP00000021263
ENSORLP00000010005	ENSCAFP00000028310
ENSORLP00000016138	ENSCAFP00000015388
ENSORLP00000022152	ENSCAFP00000019700
ENSORLP00000006816	ENSCAFP00000018831
ENSORLP00000007321	ENSCAFP00000017575
ENSORLP00000011224	ENSCAFP00000020134
ENSORLP00000002357	ENSCAFP00000029045
ENSORLP00000002587	ENSCAFP00000004375
ENSORLP00000021247	ENSCAFP00000004375
ENSORLP00000005051	ENSCAFP00000008880
ENSORLP00000003765	ENSCAFP00000015065
ENSORLP00000025014	ENSCAFP00000023775
ENSORLP00000023046	ENSCAFP00000023775
ENSORLP00000004584	ENSCAFP00000016192
ENSORLP00000023370	ENSCAFP00000011181
ENSORLP00000005779	ENSCAFP00000007862
ENSORLP00000001843	ENSCAFP00000009370
ENSORLP00000000380	ENSCAFP00000027304
ENSORLP00000016337	ENSCAFP00000032856
ENSORLP00000011234	ENSCAFP00000032856
ENSORLP00000004424	ENSCAFP00000005719
ENSORLP00000010522	ENSCAFP00000008265
ENSORLP00000013931	ENSCAFP00000024272
ENSORLP00000000404	ENSCAFP00000030200
ENSORLP00000010156	ENSCAFP00000016005
ENSORLP00000006817	ENSCAFP00000026921
ENSORLP00000010839	ENSCAFP00000039259
ENSORLP00000018382	ENSCAFP00000018790
ENSORLP00000012218	ENSCAFP00000018790
ENSORLP00000017958	ENSCAFP00000030532
ENSORLP00000000765	ENSCAFP00000020190
ENSORLP00000022963	ENSCAFP00000020190
ENSORLP00000012341	ENSCAFP00000008898
ENSORLP00000008971	ENSCAFP00000008677
ENSORLP00000012770	ENSCAFP00000006361
ENSORLP00000011639	ENSCAFP00000023878
ENSORLP00000011409	ENSCAFP00000028164
ENSORLP00000009205	ENSCAFP00000011227
ENSORLP00000002583	ENSCAFP00000000801
ENSORLP00000023345	ENSCAFP00000007381
ENSORLP00000007496	ENSCAFP00000011793
ENSORLP00000005624	ENSCAFP00000022009
ENSORLP00000025492	ENSCAFP00000003370
ENSORLP00000013878	ENSCAFP00000002728
ENSORLP00000001089	ENSCAFP00000010651
ENSORLP00000001552	ENSCAFP00000027597
ENSORLP00000017675	ENSCAFP00000000523
ENSORLP00000006205	ENSCAFP00000001204
ENSORLP00000004588	ENSCAFP00000035853
ENSORLP00000006352	ENSCAFP00000009014
ENSORLP00000010309	ENSCAFP00000024607
ENSORLP00000005146	ENSCAFP00000015809
ENSORLP00000012308	ENSCAFP00000017765
ENSORLP00000011744	ENSCAFP00000007888
ENSORLP00000014035	ENSCAFP00000035502
ENSORLP00000020821	ENSCAFP00000015819
ENSORLP00000012196	ENSCAFP00000003279
ENSORLP00000024929	ENSCAFP00000027575
ENSORLP00000022596	ENSCAFP00000030865
ENSORLP00000009862	ENSCAFP00000042228
ENSORLP00000006891	ENSCAFP00000042228
ENSORLP00000003557	ENSCAFP00000001990
ENSORLP00000007985	ENSCAFP00000013629
ENSORLP00000021646	ENSCAFP00000006994
ENSORLP00000006008	ENSCAFP00000016459
ENSORLP00000004020	ENSCAFP00000031768
ENSORLP00000025678	ENSCAFP00000031768
ENSORLP00000019393	ENSCAFP00000011262
ENSORLP00000020263	ENSCAFP00000011262
ENSORLP00000020160	ENSCAFP00000017362
ENSORLP00000020418	ENSCAFP00000007312
ENSORLP00000017369	ENSCAFP00000034814
ENSORLP00000018703	ENSCAFP00000018618
ENSORLP00000003121	ENSCAFP00000034783
ENSORLP00000010358	ENSCAFP00000034902
ENSORLP00000018379	ENSCAFP00000018766
ENSORLP00000008025	ENSCAFP00000042944
ENSORLP00000004446	ENSCAFP00000012613
ENSORLP00000024471	ENSCAFP00000005070
ENSORLP00000001596	ENSCAFP00000006422
ENSORLP00000008097	ENSCAFP00000012487
ENSORLP00000000429	ENSCAFP00000012487
ENSORLP00000004449	ENSCAFP00000018934
ENSORLP00000020164	ENSCAFP00000023283
ENSORLP00000005776	ENSCAFP00000006305
ENSORLP00000010859	ENSCAFP00000021924
ENSORLP00000011112	ENSCAFP00000015559
ENSORLP00000018205	ENSCAFP00000017824
ENSORLP00000009540	ENSCAFP00000017824
ENSORLP00000017078	ENSCAFP00000006923
ENSORLP00000023811	ENSCAFP00000016524
ENSORLP00000017035	ENSCAFP00000006202
ENSORLP00000020445	ENSCAFP00000030405
ENSORLP00000019236	ENSCAFP00000012834
ENSORLP00000008154	ENSCAFP00000015986
ENSORLP00000007869	ENSCAFP00000028176
ENSORLP00000006661	ENSCAFP00000022237
ENSORLP00000000212	ENSCAFP00000018294
ENSORLP00000004078	ENSCAFP00000031216
ENSORLP00000000976	ENSCAFP00000021154
ENSORLP00000020199	ENSCAFP00000008466
ENSORLP00000009519	ENSCAFP00000012759
ENSORLP00000007337	ENSCAFP00000001297
ENSORLP00000001624	ENSCAFP00000001297
ENSORLP00000018408	ENSCAFP00000007104
ENSORLP00000004345	ENSCAFP00000024254
ENSORLP00000010374	ENSCAFP00000024254
ENSORLP00000004805	ENSCAFP00000038416
ENSORLP00000001377	ENSCAFP00000017840
ENSORLP00000011375	ENSCAFP00000010409
ENSORLP00000003554	ENSCAFP00000009096
ENSORLP00000015073	ENSCAFP00000004511
ENSORLP00000005894	ENSCAFP00000011487
ENSORLP00000005907	ENSCAFP00000018286
ENSORLP00000019315	ENSCAFP00000015326
ENSORLP00000024717	ENSCAFP00000023948
ENSORLP00000013410	ENSCAFP00000020557
ENSORLP00000020586	ENSCAFP00000021261
ENSORLP00000020760	ENSCAFP00000040391
ENSORLP00000019029	ENSCAFP00000040391
ENSORLP00000007969	ENSCAFP00000028190
ENSORLP00000001371	ENSCAFP00000011018
ENSORLP00000019923	ENSCAFP00000005790
ENSORLP00000000360	ENSCAFP00000024552
ENSORLP00000002647	ENSCAFP00000041939
ENSORLP00000010561	ENSCAFP00000014772
ENSORLP00000015469	ENSCAFP00000014772
ENSORLP00000014010	ENSCAFP00000027002
ENSORLP00000019596	ENSCAFP00000011620
ENSORLP00000011560	ENSCAFP00000000882
ENSORLP00000015154	ENSCAFP00000000882
ENSORLP00000012214	ENSCAFP00000026476
ENSORLP00000000531	ENSCAFP00000002486
ENSORLP00000020274	ENSCAFP00000001419
ENSORLP00000018488	ENSCAFP00000004755
ENSORLP00000025629	ENSCAFP00000014048
ENSORLP00000018144	ENSCAFP00000019069
ENSORLP00000006400	ENSCAFP00000027790
ENSORLP00000003599	ENSCAFP00000027790
ENSORLP00000007535	ENSCAFP00000036623
ENSORLP00000014285	ENSCAFP00000036623
ENSORLP00000020878	ENSCAFP00000009967
ENSORLP00000007208	ENSCAFP00000025430
ENSORLP00000022644	ENSCAFP00000002797
ENSORLP00000019787	ENSCAFP00000014827
ENSORLP00000024448	ENSCAFP00000005369
ENSORLP00000024453	ENSCAFP00000036666
ENSORLP00000010822	ENSCAFP00000038621
ENSORLP00000008703	ENSCAFP00000025009
ENSORLP00000010606	ENSCAFP00000015455
ENSORLP00000006785	ENSCAFP00000020641
ENSORLP00000020810	ENSCAFP00000025013
ENSORLP00000005808	ENSCAFP00000040257
ENSORLP00000012156	ENSCAFP00000040257
ENSORLP00000014236	ENSCAFP00000003872
ENSORLP00000013816	ENSCAFP00000006750
ENSORLP00000009296	ENSCAFP00000006750
ENSORLP00000014946	ENSCAFP00000008171
ENSORLP00000020360	ENSCAFP00000024164
ENSORLP00000005426	ENSCAFP00000024164
ENSORLP00000006343	ENSCAFP00000024163
ENSORLP00000021224	ENSCAFP00000019177
ENSORLP00000021641	ENSCAFP00000042254
ENSORLP00000018138	ENSCAFP00000000611
ENSORLP00000019690	ENSCAFP00000023609
ENSORLP00000002892	ENSCAFP00000037303
ENSORLP00000011226	ENSCAFP00000020460
ENSORLP00000024597	ENSCAFP00000005173
ENSORLP00000002994	ENSCAFP00000020684
ENSORLP00000025687	ENSCAFP00000001384
ENSORLP00000015770	ENSCAFP00000041590
ENSORLP00000011728	ENSCAFP00000034454
ENSORLP00000004907	ENSCAFP00000021710
ENSORLP00000014019	ENSCAFP00000024807
ENSORLP00000015646	ENSCAFP00000024807
ENSORLP00000004667	ENSCAFP00000016916
ENSORLP00000007841	ENSCAFP00000025633
ENSORLP00000019964	ENSCAFP00000018539
ENSORLP00000022633	ENSCAFP00000042074
ENSORLP00000009679	ENSCAFP00000008865
ENSORLP00000010356	ENSCAFP00000006631
ENSORLP00000023550	ENSCAFP00000021491
ENSORLP00000001882	ENSCAFP00000013335
ENSORLP00000016444	ENSCAFP00000000006
ENSORLP00000023337	ENSCAFP00000040187
ENSORLP00000005305	ENSCAFP00000024864
ENSORLP00000020385	ENSCAFP00000016648
ENSORLP00000024974	ENSCAFP00000010728
ENSORLP00000010863	ENSCAFP00000008470
ENSORLP00000000069	ENSCAFP00000041404
ENSORLP00000018084	ENSCAFP00000041404
ENSORLP00000003379	ENSCAFP00000006055
ENSORLP00000017949	ENSCAFP00000041357
ENSORLP00000018328	ENSCAFP00000002013
ENSORLP00000013259	ENSCAFP00000006093
ENSORLP00000001922	ENSCAFP00000011107
ENSORLP00000006918	ENSCAFP00000031885
ENSORLP00000021449	ENSCAFP00000037876
ENSORLP00000022618	ENSCAFP00000000264
ENSORLP00000020645	ENSCAFP00000000296
ENSORLP00000010073	ENSCAFP00000011719
ENSORLP00000017319	ENSCAFP00000017970
ENSORLP00000011378	ENSCAFP00000022573
ENSORLP00000002058	ENSCAFP00000037611
ENSORLP00000002021	ENSCAFP00000012415
ENSORLP00000010413	ENSCAFP00000023021
ENSORLP00000000115	ENSCAFP00000042521
ENSORLP00000011519	ENSCAFP00000006969
ENSORLP00000017738	ENSCAFP00000020864
ENSORLP00000010084	ENSCAFP00000042403
ENSORLP00000005499	ENSCAFP00000013012
ENSORLP00000024188	ENSCAFP00000024271
ENSORLP00000018921	ENSCAFP00000013821
ENSORLP00000010438	ENSCAFP00000024099
ENSORLP00000012428	ENSCAFP00000019352
ENSORLP00000009922	ENSCAFP00000022263
ENSORLP00000019196	ENSCAFP00000009203
ENSORLP00000024687	ENSCAFP00000003355
ENSORLP00000004490	ENSCAFP00000039403
ENSORLP00000018660	ENSCAFP00000011391
ENSORLP00000003107	ENSCAFP00000010130
ENSORLP00000014199	ENSCAFP00000021204
ENSORLP00000021351	ENSCAFP00000017476
ENSORLP00000008096	ENSCAFP00000024547
ENSORLP00000005987	ENSCAFP00000009630
ENSORLP00000003518	ENSCAFP00000024719
ENSORLP00000021884	ENSCAFP00000019512
ENSORLP00000006699	ENSCAFP00000018180
ENSORLP00000020661	ENSCAFP00000010864
ENSORLP00000013811	ENSCAFP00000036165
ENSORLP00000010489	ENSCAFP00000006878
ENSORLP00000012557	ENSCAFP00000024984
ENSORLP00000016253	ENSCAFP00000012381
ENSORLP00000022988	ENSCAFP00000012191
ENSORLP00000020264	ENSCAFP00000012191
ENSORLP00000004340	ENSCAFP00000031933
ENSORLP00000007549	ENSCAFP00000004688
ENSORLP00000019755	ENSCAFP00000010400
ENSORLP00000007126	ENSCAFP00000004379
ENSORLP00000019754	ENSCAFP00000012822
ENSORLP00000009437	ENSCAFP00000025547
ENSORLP00000020730	ENSCAFP00000000327
ENSORLP00000005949	ENSCAFP00000011032
ENSORLP00000016890	ENSCAFP00000019862
ENSORLP00000022125	ENSCAFP00000029838
ENSORLP00000017549	ENSCAFP00000029838
ENSORLP00000021246	ENSCAFP00000029279
ENSORLP00000012224	ENSCAFP00000029122
ENSORLP00000017211	ENSCAFP00000010020
ENSORLP00000013572	ENSCAFP00000010020
ENSORLP00000004032	ENSCAFP00000035754
ENSORLP00000018299	ENSCAFP00000017245
ENSORLP00000009052	ENSCAFP00000024492
ENSORLP00000011883	ENSCAFP00000018711
ENSORLP00000002871	ENSCAFP00000015378
ENSORLP00000007584	ENSCAFP00000015378
ENSORLP00000008216	ENSCAFP00000024740
ENSORLP00000009194	ENSCAFP00000027324
ENSORLP00000006833	ENSCAFP00000014212
ENSORLP00000006764	ENSCAFP00000014212
ENSORLP00000014650	ENSCAFP00000016036
ENSORLP00000016255	ENSCAFP00000003227
ENSORLP00000008757	ENSCAFP00000008187
ENSORLP00000002679	ENSCAFP00000007451
ENSORLP00000013553	ENSCAFP00000012493
ENSORLP00000018778	ENSCAFP00000038426
ENSORLP00000011633	ENSCAFP00000014389
ENSORLP00000011814	ENSCAFP00000018044
ENSORLP00000008524	ENSCAFP00000016333
ENSORLP00000007971	ENSCAFP00000022864
ENSORLP00000021902	ENSCAFP00000040725
ENSORLP00000015867	ENSCAFP00000033984
ENSORLP00000001327	ENSCAFP00000037445
ENSORLP00000000301	ENSCAFP00000002915
ENSORLP00000006347	ENSCAFP00000028695
ENSORLP00000009648	ENSCAFP00000008588
ENSORLP00000004552	ENSCAFP00000008588
ENSORLP00000017138	ENSCAFP00000023586
ENSORLP00000024023	ENSCAFP00000028990
ENSORLP00000015348	ENSCAFP00000022410
ENSORLP00000004472	ENSCAFP00000036530
ENSORLP00000008559	ENSCAFP00000028339
ENSORLP00000004240	ENSCAFP00000009849
ENSORLP00000015829	ENSCAFP00000023013
ENSORLP00000021660	ENSCAFP00000003965
ENSORLP00000002441	ENSCAFP00000025318
ENSORLP00000007201	ENSCAFP00000029391
ENSORLP00000007687	ENSCAFP00000016960
ENSORLP00000003041	ENSCAFP00000012705
ENSORLP00000011839	ENSCAFP00000004913
ENSORLP00000004326	ENSCAFP00000005711
ENSORLP00000017619	ENSCAFP00000005711
ENSORLP00000012004	ENSCAFP00000022728
ENSORLP00000021309	ENSCAFP00000029861
ENSORLP00000016155	ENSCAFP00000029276
ENSORLP00000019983	ENSCAFP00000005546
ENSORLP00000014044	ENSCAFP00000003325
ENSORLP00000002939	ENSCAFP00000003325
ENSORLP00000018283	ENSCAFP00000020205
ENSORLP00000016228	ENSCAFP00000012095
ENSORLP00000022025	ENSCAFP00000004325
ENSORLP00000002778	ENSCAFP00000020709
ENSORLP00000005721	ENSCAFP00000020709
ENSORLP00000009414	ENSCAFP00000029682
ENSORLP00000010856	ENSCAFP00000008477
ENSORLP00000016949	ENSCAFP00000009039
ENSORLP00000023762	ENSCAFP00000000373
ENSORLP00000021407	ENSCAFP00000000368
ENSORLP00000014274	ENSCAFP00000016365
ENSORLP00000020177	ENSCAFP00000008460
ENSORLP00000009255	ENSCAFP00000023298
ENSORLP00000016105	ENSCAFP00000023298
ENSORLP00000007913	ENSCAFP00000011509
ENSORLP00000011580	ENSCAFP00000011509
ENSORLP00000016589	ENSCAFP00000029939
ENSORLP00000016286	ENSCAFP00000022628
ENSORLP00000012918	ENSCAFP00000008375
ENSORLP00000008716	ENSCAFP00000023960
ENSORLP00000008854	ENSCAFP00000042838
ENSORLP00000017267	ENSCAFP00000042838
ENSORLP00000024782	ENSCAFP00000005143
ENSORLP00000024385	ENSCAFP00000027655
ENSORLP00000008876	ENSCAFP00000026935
ENSORLP00000013079	ENSCAFP00000002050
ENSORLP00000013238	ENSCAFP00000020984
ENSORLP00000006554	ENSCAFP00000009511
ENSORLP00000014852	ENSCAFP00000018423
ENSORLP00000016972	ENSCAFP00000018423
ENSORLP00000018436	ENSCAFP00000017898
ENSORLP00000019008	ENSCAFP00000005836
ENSORLP00000003649	ENSCAFP00000025324
ENSORLP00000006767	ENSCAFP00000022829
ENSORLP00000024583	ENSCAFP00000003396
ENSORLP00000019090	ENSCAFP00000003396
ENSORLP00000014887	ENSCAFP00000010760
ENSORLP00000015807	ENSCAFP00000031910
ENSORLP00000022167	ENSCAFP00000008195
ENSORLP00000004716	ENSCAFP00000023160
ENSORLP00000017458	ENSCAFP00000023160
ENSORLP00000018971	ENSCAFP00000007837
ENSORLP00000007333	ENSCAFP00000040289
ENSORLP00000015644	ENSCAFP00000000194
ENSORLP00000010956	ENSCAFP00000042559
ENSORLP00000010480	ENSCAFP00000022024
ENSORLP00000008957	ENSCAFP00000009201
ENSORLP00000009387	ENSCAFP00000004493
ENSORLP00000017236	ENSCAFP00000022180
ENSORLP00000006905	ENSCAFP00000030283
ENSORLP00000000343	ENSCAFP00000037897
ENSORLP00000002465	ENSCAFP00000013453
ENSORLP00000024657	ENSCAFP00000013453
ENSORLP00000014042	ENSCAFP00000024814
ENSORLP00000024969	ENSCAFP00000002231
ENSORLP00000016411	ENSCAFP00000025919
ENSORLP00000008538	ENSCAFP00000012288
ENSORLP00000000352	ENSCAFP00000015731
ENSORLP00000019815	ENSCAFP00000022622
ENSORLP00000000673	ENSCAFP00000029108
ENSORLP00000012070	ENSCAFP00000027660
ENSORLP00000003876	ENSCAFP00000020765
ENSORLP00000004175	ENSCAFP00000002506
ENSORLP00000023475	ENSCAFP00000002506
ENSORLP00000003204	ENSCAFP00000023214
ENSORLP00000013513	ENSCAFP00000023214
ENSORLP00000002539	ENSCAFP00000019367
ENSORLP00000016525	ENSCAFP00000004330
ENSORLP00000008268	ENSCAFP00000018873
ENSORLP00000011565	ENSCAFP00000014205
ENSORLP00000008592	ENSCAFP00000014205
ENSORLP00000000538	ENSCAFP00000030590
ENSORLP00000007799	ENSCAFP00000034237
ENSORLP00000019004	ENSCAFP00000005847
ENSORLP00000007232	ENSCAFP00000029357
ENSORLP00000020910	ENSCAFP00000006330
ENSORLP00000016386	ENSCAFP00000006330
ENSORLP00000004125	ENSCAFP00000041314
ENSORLP00000015408	ENSCAFP00000002637
ENSORLP00000017086	ENSCAFP00000002637
ENSORLP00000011437	ENSCAFP00000019983
ENSORLP00000015096	ENSCAFP00000007804
ENSORLP00000000077	ENSCAFP00000010389
ENSORLP00000007357	ENSCAFP00000007783
ENSORLP00000010332	ENSCAFP00000017723
ENSORLP00000015793	ENSCAFP00000017723
ENSORLP00000000319	ENSCAFP00000002876
ENSORLP00000007433	ENSCAFP00000033658
ENSORLP00000006101	ENSCAFP00000034617
ENSORLP00000014059	ENSCAFP00000012019
ENSORLP00000021480	ENSCAFP00000001575
ENSORLP00000007236	ENSCAFP00000033509
ENSORLP00000016251	ENSCAFP00000003680
ENSORLP00000017415	ENSCAFP00000003680
ENSORLP00000024936	ENSCAFP00000022493
ENSORLP00000009890	ENSCAFP00000022493
ENSORLP00000003500	ENSCAFP00000023012
ENSORLP00000008389	ENSCAFP00000038177
ENSORLP00000023715	ENSCAFP00000002806
ENSORLP00000002937	ENSCAFP00000016859
ENSORLP00000001111	ENSCAFP00000002822
ENSORLP00000008168	ENSCAFP00000002822
ENSORLP00000021536	ENSCAFP00000004570
ENSORLP00000017085	ENSCAFP00000004570
ENSORLP00000020886	ENSCAFP00000024888
ENSORLP00000003803	ENSCAFP00000006402
ENSORLP00000024880	ENSCAFP00000002607
ENSORLP00000009819	ENSCAFP00000002607
ENSORLP00000024042	ENSCAFP00000012214
ENSORLP00000019333	ENSCAFP00000037226
ENSORLP00000020327	ENSCAFP00000037226
ENSORLP00000006228	ENSCAFP00000001484
ENSORLP00000000819	ENSCAFP00000001484
ENSORLP00000011199	ENSCAFP00000026025
ENSORLP00000007453	ENSCAFP00000008483
ENSORLP00000017104	ENSCAFP00000015830
ENSORLP00000015086	ENSCAFP00000015830
ENSORLP00000019038	ENSCAFP00000029335
ENSORLP00000003933	ENSCAFP00000027805
ENSORLP00000015587	ENSCAFP00000027805
ENSORLP00000011596	ENSCAFP00000011357
ENSORLP00000007965	ENSCAFP00000011357
ENSORLP00000009075	ENSCAFP00000024505
ENSORLP00000012135	ENSCAFP00000018714
ENSORLP00000000561	ENSCAFP00000018714
ENSORLP00000015258	ENSCAFP00000017426
ENSORLP00000015318	ENSCAFP00000017426
ENSORLP00000002921	ENSCAFP00000021903
ENSORLP00000013095	ENSCAFP00000006944
ENSORLP00000012127	ENSCAFP00000018761
ENSORLP00000007060	ENSCAFP00000018761
ENSORLP00000006783	ENSCAFP00000009873
ENSORLP00000001239	ENSCAFP00000001188
ENSORLP00000001350	ENSCAFP00000011038
ENSORLP00000008946	ENSCAFP00000011038
ENSORLP00000008348	ENSCAFP00000001876
ENSORLP00000015638	ENSCAFP00000024485
ENSORLP00000016486	ENSCAFP00000000854
ENSORLP00000005898	ENSCAFP00000018338
ENSORLP00000009160	ENSCAFP00000002409
[truncated: 5,686 more rows]
