# Supplementary material for: Reconstruction of proto-vertebrate, proto-cyclostome and proto-gnathostome genomes provides new insights into early vertebrate evolution
Source: Nat Commun. 2021 Jul 23;12:4489. doi: 10.1038/s41467-021-24573-z (PMC8302630; doi:10.1038/s41467-021-24573-z)
Supplement: Supplementary file 4 — Supplementary Data 1 [file 41467_2021_24573_MOESM4_ESM.zip › SuppData1/orthologs/ORYLA-CHICK.txt]

ENSORLP00000017023	ENSGALP00000006197
ENSORLP00000018100	ENSGALP00000003140
ENSORLP00000011872	ENSGALP00000003140
ENSORLP00000011982	ENSGALP00000007499
ENSORLP00000006953	ENSGALP00000006308
ENSORLP00000021204	ENSGALP00000024336
ENSORLP00000017158	ENSGALP00000006178
ENSORLP00000016021	ENSGALP00000002175
ENSORLP00000014861	ENSGALP00000013518
ENSORLP00000011600	ENSGALP00000003417
ENSORLP00000020191	ENSGALP00000024624
ENSORLP00000018033	ENSGALP00000006527
ENSORLP00000014071	ENSGALP00000013423
ENSORLP00000014078	ENSGALP00000014051
ENSORLP00000024532	ENSGALP00000042226
ENSORLP00000001259	ENSGALP00000010474
ENSORLP00000018991	ENSGALP00000005074
ENSORLP00000000678	ENSGALP00000005074
ENSORLP00000015857	ENSGALP00000041254
ENSORLP00000003595	ENSGALP00000002938
ENSORLP00000017662	ENSGALP00000013077
ENSORLP00000006648	ENSGALP00000003834
ENSORLP00000001741	ENSGALP00000010835
ENSORLP00000002049	ENSGALP00000026172
ENSORLP00000003123	ENSGALP00000025476
ENSORLP00000025526	ENSGALP00000009477
ENSORLP00000003018	ENSGALP00000015078
ENSORLP00000007356	ENSGALP00000023036
ENSORLP00000016722	ENSGALP00000005964
ENSORLP00000025748	ENSGALP00000025999
ENSORLP00000005821	ENSGALP00000016167
ENSORLP00000005856	ENSGALP00000016163
ENSORLP00000013089	ENSGALP00000042521
ENSORLP00000003278	ENSGALP00000042521
ENSORLP00000022254	ENSGALP00000017721
ENSORLP00000007952	ENSGALP00000006027
ENSORLP00000021688	ENSGALP00000041168
ENSORLP00000025578	ENSGALP00000029643
ENSORLP00000001368	ENSGALP00000016021
ENSORLP00000024257	ENSGALP00000018553
ENSORLP00000003220	ENSGALP00000014649
ENSORLP00000020860	ENSGALP00000014649
ENSORLP00000001290	ENSGALP00000012873
ENSORLP00000005579	ENSGALP00000006340
ENSORLP00000008446	ENSGALP00000012927
ENSORLP00000002593	ENSGALP00000012927
ENSORLP00000008437	ENSGALP00000007730
ENSORLP00000011200	ENSGALP00000007730
ENSORLP00000006701	ENSGALP00000010510
ENSORLP00000008651	ENSGALP00000001474
ENSORLP00000015785	ENSGALP00000010718
ENSORLP00000020633	ENSGALP00000009351
ENSORLP00000019791	ENSGALP00000019566
ENSORLP00000011714	ENSGALP00000007847
ENSORLP00000007515	ENSGALP00000016882
ENSORLP00000000443	ENSGALP00000016891
ENSORLP00000000994	ENSGALP00000007963
ENSORLP00000023088	ENSGALP00000005960
ENSORLP00000019930	ENSGALP00000035809
ENSORLP00000018127	ENSGALP00000006776
ENSORLP00000003515	ENSGALP00000035831
ENSORLP00000014267	ENSGALP00000004717
ENSORLP00000015272	ENSGALP00000000103
ENSORLP00000019966	ENSGALP00000020923
ENSORLP00000021323	ENSGALP00000017712
ENSORLP00000021828	ENSGALP00000004991
ENSORLP00000020822	ENSGALP00000016880
ENSORLP00000021812	ENSGALP00000009004
ENSORLP00000006376	ENSGALP00000009685
ENSORLP00000020723	ENSGALP00000010541
ENSORLP00000017283	ENSGALP00000010541
ENSORLP00000019321	ENSGALP00000042528
ENSORLP00000005874	ENSGALP00000017856
ENSORLP00000021980	ENSGALP00000032649
ENSORLP00000022436	ENSGALP00000025114
ENSORLP00000003775	ENSGALP00000014101
ENSORLP00000006361	ENSGALP00000042998
ENSORLP00000018342	ENSGALP00000021550
ENSORLP00000010509	ENSGALP00000011134
ENSORLP00000017999	ENSGALP00000042712
ENSORLP00000001148	ENSGALP00000042464
ENSORLP00000022426	ENSGALP00000030213
ENSORLP00000019667	ENSGALP00000002638
ENSORLP00000010566	ENSGALP00000009200
ENSORLP00000024016	ENSGALP00000040642
ENSORLP00000000244	ENSGALP00000016547
ENSORLP00000004298	ENSGALP00000021543
ENSORLP00000009022	ENSGALP00000003847
ENSORLP00000010698	ENSGALP00000008131
ENSORLP00000011805	ENSGALP00000008131
ENSORLP00000010106	ENSGALP00000035892
ENSORLP00000020930	ENSGALP00000010428
ENSORLP00000018662	ENSGALP00000010428
ENSORLP00000004264	ENSGALP00000025899
ENSORLP00000022821	ENSGALP00000026322
ENSORLP00000021772	ENSGALP00000013796
ENSORLP00000013008	ENSGALP00000043032
ENSORLP00000010763	ENSGALP00000005571
ENSORLP00000001018	ENSGALP00000006299
ENSORLP00000013287	ENSGALP00000038075
ENSORLP00000018097	ENSGALP00000000412
ENSORLP00000008607	ENSGALP00000039341
ENSORLP00000022020	ENSGALP00000008661
ENSORLP00000005695	ENSGALP00000040060
ENSORLP00000022851	ENSGALP00000018503
ENSORLP00000010876	ENSGALP00000024768
ENSORLP00000007022	ENSGALP00000041815
ENSORLP00000010817	ENSGALP00000007547
ENSORLP00000008226	ENSGALP00000039976
ENSORLP00000014132	ENSGALP00000039976
ENSORLP00000022256	ENSGALP00000017701
ENSORLP00000019505	ENSGALP00000018224
ENSORLP00000004295	ENSGALP00000016105
ENSORLP00000002403	ENSGALP00000013191
ENSORLP00000020546	ENSGALP00000017290
ENSORLP00000013879	ENSGALP00000010863
ENSORLP00000020030	ENSGALP00000010863
ENSORLP00000012324	ENSGALP00000009806
ENSORLP00000020019	ENSGALP00000003684
ENSORLP00000013874	ENSGALP00000003684
ENSORLP00000002330	ENSGALP00000032215
ENSORLP00000014471	ENSGALP00000032215
ENSORLP00000005351	ENSGALP00000013142
ENSORLP00000018585	ENSGALP00000017678
ENSORLP00000018984	ENSGALP00000001334
ENSORLP00000006254	ENSGALP00000010979
ENSORLP00000007804	ENSGALP00000010979
ENSORLP00000012489	ENSGALP00000039924
ENSORLP00000025830	ENSGALP00000019325
ENSORLP00000010622	ENSGALP00000005090
ENSORLP00000010171	ENSGALP00000002366
ENSORLP00000003679	ENSGALP00000038404
ENSORLP00000013805	ENSGALP00000020571
ENSORLP00000021378	ENSGALP00000008574
ENSORLP00000010172	ENSGALP00000035907
ENSORLP00000024935	ENSGALP00000007976
ENSORLP00000012679	ENSGALP00000010958
ENSORLP00000011838	ENSGALP00000008112
ENSORLP00000022565	ENSGALP00000006300
ENSORLP00000015239	ENSGALP00000000973
ENSORLP00000021947	ENSGALP00000041492
ENSORLP00000011216	ENSGALP00000026677
ENSORLP00000022337	ENSGALP00000026679
ENSORLP00000022670	ENSGALP00000006782
ENSORLP00000010397	ENSGALP00000012265
ENSORLP00000024355	ENSGALP00000021655
ENSORLP00000009355	ENSGALP00000009402
ENSORLP00000008594	ENSGALP00000009612
ENSORLP00000008023	ENSGALP00000010281
ENSORLP00000022797	ENSGALP00000036082
ENSORLP00000011723	ENSGALP00000014065
ENSORLP00000009115	ENSGALP00000017619
ENSORLP00000001104	ENSGALP00000010325
ENSORLP00000002977	ENSGALP00000000810
ENSORLP00000002814	ENSGALP00000025626
ENSORLP00000018923	ENSGALP00000005576
ENSORLP00000023720	ENSGALP00000000239
ENSORLP00000012925	ENSGALP00000007948
ENSORLP00000000034	ENSGALP00000038787
ENSORLP00000013671	ENSGALP00000000530
ENSORLP00000012537	ENSGALP00000011453
ENSORLP00000006742	ENSGALP00000018774
ENSORLP00000009294	ENSGALP00000018209
ENSORLP00000006181	ENSGALP00000018209
ENSORLP00000018956	ENSGALP00000014878
ENSORLP00000014883	ENSGALP00000019882
ENSORLP00000017224	ENSGALP00000041356
ENSORLP00000004455	ENSGALP00000041356
ENSORLP00000007557	ENSGALP00000013781
ENSORLP00000007575	ENSGALP00000013726
ENSORLP00000016131	ENSGALP00000020307
ENSORLP00000021474	ENSGALP00000020307
ENSORLP00000002773	ENSGALP00000018675
ENSORLP00000018416	ENSGALP00000018675
ENSORLP00000015721	ENSGALP00000027075
ENSORLP00000005075	ENSGALP00000008481
ENSORLP00000004108	ENSGALP00000014663
ENSORLP00000005033	ENSGALP00000014663
ENSORLP00000005082	ENSGALP00000008104
ENSORLP00000004103	ENSGALP00000014672
ENSORLP00000015324	ENSGALP00000016015
ENSORLP00000002202	ENSGALP00000025920
ENSORLP00000003059	ENSGALP00000009133
ENSORLP00000018136	ENSGALP00000003295
ENSORLP00000018833	ENSGALP00000018278
ENSORLP00000004173	ENSGALP00000005914
ENSORLP00000002542	ENSGALP00000005933
ENSORLP00000025253	ENSGALP00000037396
ENSORLP00000004274	ENSGALP00000009678
ENSORLP00000015164	ENSGALP00000014673
ENSORLP00000016308	ENSGALP00000013448
ENSORLP00000024941	ENSGALP00000024083
ENSORLP00000024951	ENSGALP00000024082
ENSORLP00000022635	ENSGALP00000019723
ENSORLP00000018715	ENSGALP00000011296
ENSORLP00000010626	ENSGALP00000011296
ENSORLP00000012886	ENSGALP00000023592
ENSORLP00000001311	ENSGALP00000023592
ENSORLP00000013607	ENSGALP00000014112
ENSORLP00000025288	ENSGALP00000041748
ENSORLP00000019460	ENSGALP00000010121
ENSORLP00000017788	ENSGALP00000018337
ENSORLP00000010861	ENSGALP00000017274
ENSORLP00000001374	ENSGALP00000010722
ENSORLP00000014802	ENSGALP00000041770
ENSORLP00000011582	ENSGALP00000040940
ENSORLP00000018111	ENSGALP00000033380
ENSORLP00000005218	ENSGALP00000015469
ENSORLP00000013299	ENSGALP00000011904
ENSORLP00000016364	ENSGALP00000000058
ENSORLP00000019561	ENSGALP00000018258
ENSORLP00000011906	ENSGALP00000018258
ENSORLP00000016312	ENSGALP00000042267
ENSORLP00000022007	ENSGALP00000026355
ENSORLP00000022338	ENSGALP00000026363
ENSORLP00000025861	ENSGALP00000005166
ENSORLP00000021466	ENSGALP00000005166
ENSORLP00000012741	ENSGALP00000026192
ENSORLP00000011358	ENSGALP00000016984
ENSORLP00000020718	ENSGALP00000041658
ENSORLP00000017749	ENSGALP00000037169
ENSORLP00000019122	ENSGALP00000018378
ENSORLP00000019397	ENSGALP00000012308
ENSORLP00000002704	ENSGALP00000032209
ENSORLP00000011850	ENSGALP00000032209
ENSORLP00000018351	ENSGALP00000011089
ENSORLP00000018365	ENSGALP00000011089
ENSORLP00000020399	ENSGALP00000042413
ENSORLP00000003855	ENSGALP00000042413
ENSORLP00000008892	ENSGALP00000007956
ENSORLP00000024191	ENSGALP00000020873
ENSORLP00000021088	ENSGALP00000041496
ENSORLP00000008411	ENSGALP00000013164
ENSORLP00000002451	ENSGALP00000013164
ENSORLP00000006366	ENSGALP00000020507
ENSORLP00000016596	ENSGALP00000012087
ENSORLP00000012171	ENSGALP00000012087
ENSORLP00000000643	ENSGALP00000030077
ENSORLP00000003863	ENSGALP00000040977
ENSORLP00000003946	ENSGALP00000013575
ENSORLP00000004025	ENSGALP00000015542
ENSORLP00000002826	ENSGALP00000025631
ENSORLP00000003087	ENSGALP00000025631
ENSORLP00000008236	ENSGALP00000026153
ENSORLP00000025646	ENSGALP00000010290
ENSORLP00000019732	ENSGALP00000028023
ENSORLP00000019739	ENSGALP00000036578
ENSORLP00000005562	ENSGALP00000043451
ENSORLP00000019744	ENSGALP00000036574
ENSORLP00000000954	ENSGALP00000025071
ENSORLP00000022406	ENSGALP00000018782
ENSORLP00000019916	ENSGALP00000025254
ENSORLP00000022541	ENSGALP00000040460
ENSORLP00000021818	ENSGALP00000040460
ENSORLP00000020061	ENSGALP00000038910
ENSORLP00000013463	ENSGALP00000038910
ENSORLP00000011283	ENSGALP00000020137
ENSORLP00000022136	ENSGALP00000041417
ENSORLP00000019865	ENSGALP00000041417
ENSORLP00000022013	ENSGALP00000026350
ENSORLP00000021863	ENSGALP00000024556
ENSORLP00000007508	ENSGALP00000040830
ENSORLP00000019672	ENSGALP00000023990
ENSORLP00000013177	ENSGALP00000040961
ENSORLP00000021900	ENSGALP00000001914
ENSORLP00000012795	ENSGALP00000030892
ENSORLP00000005479	ENSGALP00000030892
ENSORLP00000025635	ENSGALP00000025760
ENSORLP00000001420	ENSGALP00000007523
ENSORLP00000017575	ENSGALP00000003035
ENSORLP00000014312	ENSGALP00000003035
ENSORLP00000021168	ENSGALP00000037618
ENSORLP00000004254	ENSGALP00000037618
ENSORLP00000008713	ENSGALP00000009621
ENSORLP00000023858	ENSGALP00000009621
ENSORLP00000015312	ENSGALP00000017259
ENSORLP00000020381	ENSGALP00000042449
ENSORLP00000021195	ENSGALP00000011148
ENSORLP00000002046	ENSGALP00000013380
ENSORLP00000025494	ENSGALP00000040755
ENSORLP00000013846	ENSGALP00000024701
ENSORLP00000004640	ENSGALP00000010493
ENSORLP00000003433	ENSGALP00000039384
ENSORLP00000009051	ENSGALP00000041259
ENSORLP00000014984	ENSGALP00000027876
ENSORLP00000018887	ENSGALP00000002287
ENSORLP00000005319	ENSGALP00000001583
ENSORLP00000014859	ENSGALP00000016475
ENSORLP00000017630	ENSGALP00000039646
ENSORLP00000011608	ENSGALP00000002721
ENSORLP00000013942	ENSGALP00000020611
ENSORLP00000002967	ENSGALP00000007049
ENSORLP00000020153	ENSGALP00000001317
ENSORLP00000008018	ENSGALP00000001317
ENSORLP00000009719	ENSGALP00000042939
ENSORLP00000009264	ENSGALP00000008256
ENSORLP00000016385	ENSGALP00000026019
ENSORLP00000011881	ENSGALP00000008107
ENSORLP00000004619	ENSGALP00000010477
ENSORLP00000014691	ENSGALP00000002718
ENSORLP00000025699	ENSGALP00000011876
ENSORLP00000018746	ENSGALP00000003502
ENSORLP00000025092	ENSGALP00000024312
ENSORLP00000008947	ENSGALP00000024312
ENSORLP00000007330	ENSGALP00000007174
ENSORLP00000019821	ENSGALP00000011976
ENSORLP00000011260	ENSGALP00000011976
ENSORLP00000003189	ENSGALP00000042850
ENSORLP00000015135	ENSGALP00000033652
ENSORLP00000015125	ENSGALP00000011971
ENSORLP00000011254	ENSGALP00000011971
ENSORLP00000020032	ENSGALP00000017858
ENSORLP00000018578	ENSGALP00000017858
ENSORLP00000024718	ENSGALP00000018235
ENSORLP00000013929	ENSGALP00000027206
ENSORLP00000007935	ENSGALP00000008699
ENSORLP00000020501	ENSGALP00000006738
ENSORLP00000005391	ENSGALP00000024953
ENSORLP00000001836	ENSGALP00000041666
ENSORLP00000002802	ENSGALP00000041666
ENSORLP00000004251	ENSGALP00000024913
ENSORLP00000019486	ENSGALP00000042630
ENSORLP00000007785	ENSGALP00000003973
ENSORLP00000008561	ENSGALP00000039901
ENSORLP00000003224	ENSGALP00000022198
ENSORLP00000020210	ENSGALP00000022198
ENSORLP00000003955	ENSGALP00000004444
ENSORLP00000005716	ENSGALP00000004444
ENSORLP00000009447	ENSGALP00000021570
ENSORLP00000016755	ENSGALP00000018510
ENSORLP00000025680	ENSGALP00000036151
ENSORLP00000015976	ENSGALP00000040814
ENSORLP00000010846	ENSGALP00000040814
ENSORLP00000014665	ENSGALP00000002373
ENSORLP00000021608	ENSGALP00000026331
ENSORLP00000014160	ENSGALP00000026331
ENSORLP00000006974	ENSGALP00000003970
ENSORLP00000004278	ENSGALP00000019842
ENSORLP00000020050	ENSGALP00000043429
ENSORLP00000012723	ENSGALP00000040906
ENSORLP00000007930	ENSGALP00000000410
ENSORLP00000019309	ENSGALP00000042261
ENSORLP00000006865	ENSGALP00000003190
ENSORLP00000004088	ENSGALP00000000626
ENSORLP00000005176	ENSGALP00000032471
ENSORLP00000005255	ENSGALP00000018165
ENSORLP00000010903	ENSGALP00000006610
ENSORLP00000003924	ENSGALP00000027477
ENSORLP00000005958	ENSGALP00000027477
ENSORLP00000009004	ENSGALP00000002224
ENSORLP00000016407	ENSGALP00000042973
ENSORLP00000005899	ENSGALP00000006645
ENSORLP00000000178	ENSGALP00000014400
ENSORLP00000018925	ENSGALP00000007061
ENSORLP00000003200	ENSGALP00000034297
ENSORLP00000016932	ENSGALP00000009628
ENSORLP00000006703	ENSGALP00000020540
ENSORLP00000020649	ENSGALP00000039900
ENSORLP00000013120	ENSGALP00000026608
ENSORLP00000000640	ENSGALP00000005861
ENSORLP00000012533	ENSGALP00000041792
ENSORLP00000004693	ENSGALP00000041792
ENSORLP00000022311	ENSGALP00000015662
ENSORLP00000021091	ENSGALP00000015662
ENSORLP00000013449	ENSGALP00000018239
ENSORLP00000009845	ENSGALP00000005183
ENSORLP00000006238	ENSGALP00000023854
ENSORLP00000011233	ENSGALP00000023854
ENSORLP00000025382	ENSGALP00000037648
ENSORLP00000025778	ENSGALP00000043296
ENSORLP00000019118	ENSGALP00000002940
ENSORLP00000002793	ENSGALP00000017594
ENSORLP00000007565	ENSGALP00000017594
ENSORLP00000016480	ENSGALP00000042395
ENSORLP00000018319	ENSGALP00000019701
ENSORLP00000019101	ENSGALP00000003605
ENSORLP00000008804	ENSGALP00000000423
ENSORLP00000010408	ENSGALP00000000423
ENSORLP00000015382	ENSGALP00000043387
ENSORLP00000000955	ENSGALP00000006426
ENSORLP00000024303	ENSGALP00000014860
ENSORLP00000007370	ENSGALP00000041570
ENSORLP00000011202	ENSGALP00000041570
ENSORLP00000002460	ENSGALP00000024602
ENSORLP00000021417	ENSGALP00000008547
ENSORLP00000014546	ENSGALP00000025200
ENSORLP00000024006	ENSGALP00000008787
ENSORLP00000025283	ENSGALP00000010774
ENSORLP00000023562	ENSGALP00000010774
ENSORLP00000025361	ENSGALP00000041595
ENSORLP00000002544	ENSGALP00000038111
ENSORLP00000013157	ENSGALP00000038111
ENSORLP00000014924	ENSGALP00000027991
ENSORLP00000019751	ENSGALP00000033249
ENSORLP00000013289	ENSGALP00000033249
ENSORLP00000020092	ENSGALP00000000223
ENSORLP00000007978	ENSGALP00000000223
ENSORLP00000019342	ENSGALP00000006462
ENSORLP00000022468	ENSGALP00000015273
ENSORLP00000007005	ENSGALP00000003483
ENSORLP00000009287	ENSGALP00000043309
ENSORLP00000024202	ENSGALP00000043309
ENSORLP00000003686	ENSGALP00000015251
ENSORLP00000015046	ENSGALP00000023027
ENSORLP00000007689	ENSGALP00000023027
ENSORLP00000006193	ENSGALP00000043336
ENSORLP00000018788	ENSGALP00000042407
ENSORLP00000015748	ENSGALP00000013449
ENSORLP00000002291	ENSGALP00000009483
ENSORLP00000019066	ENSGALP00000037994
ENSORLP00000019227	ENSGALP00000041928
ENSORLP00000014563	ENSGALP00000027543
ENSORLP00000014904	ENSGALP00000002864
ENSORLP00000016522	ENSGALP00000024461
ENSORLP00000018166	ENSGALP00000037103
ENSORLP00000006852	ENSGALP00000027996
ENSORLP00000019932	ENSGALP00000025409
ENSORLP00000018275	ENSGALP00000004574
ENSORLP00000005287	ENSGALP00000024889
ENSORLP00000006617	ENSGALP00000024026
ENSORLP00000007697	ENSGALP00000038592
ENSORLP00000001913	ENSGALP00000038592
ENSORLP00000014432	ENSGALP00000001365
ENSORLP00000006622	ENSGALP00000014104
ENSORLP00000021170	ENSGALP00000032500
ENSORLP00000006700	ENSGALP00000021356
ENSORLP00000017682	ENSGALP00000043046
ENSORLP00000004579	ENSGALP00000027517
ENSORLP00000005540	ENSGALP00000023080
ENSORLP00000022648	ENSGALP00000020127
ENSORLP00000010020	ENSGALP00000043303
ENSORLP00000021423	ENSGALP00000006759
ENSORLP00000016275	ENSGALP00000013398
ENSORLP00000017243	ENSGALP00000009076
ENSORLP00000001337	ENSGALP00000013225
ENSORLP00000005361	ENSGALP00000020504
ENSORLP00000020996	ENSGALP00000020504
ENSORLP00000024525	ENSGALP00000018059
ENSORLP00000009804	ENSGALP00000022304
ENSORLP00000024813	ENSGALP00000027184
ENSORLP00000000315	ENSGALP00000022799
ENSORLP00000021052	ENSGALP00000015323
ENSORLP00000000841	ENSGALP00000038332
ENSORLP00000015688	ENSGALP00000038332
ENSORLP00000014648	ENSGALP00000030103
ENSORLP00000013260	ENSGALP00000014475
ENSORLP00000019946	ENSGALP00000020966
ENSORLP00000012742	ENSGALP00000001800
ENSORLP00000015998	ENSGALP00000007477
ENSORLP00000015424	ENSGALP00000027001
ENSORLP00000023222	ENSGALP00000009513
ENSORLP00000012302	ENSGALP00000017612
ENSORLP00000012334	ENSGALP00000017617
ENSORLP00000018569	ENSGALP00000023901
ENSORLP00000005246	ENSGALP00000023901
ENSORLP00000000570	ENSGALP00000013735
ENSORLP00000001147	ENSGALP00000013735
ENSORLP00000011697	ENSGALP00000039792
ENSORLP00000008639	ENSGALP00000039792
ENSORLP00000004401	ENSGALP00000012145
ENSORLP00000016781	ENSGALP00000024866
ENSORLP00000007482	ENSGALP00000033981
ENSORLP00000006064	ENSGALP00000033981
ENSORLP00000013665	ENSGALP00000018057
ENSORLP00000008309	ENSGALP00000000236
ENSORLP00000015790	ENSGALP00000000236
ENSORLP00000020220	ENSGALP00000041758
ENSORLP00000023486	ENSGALP00000005918
ENSORLP00000009060	ENSGALP00000024965
ENSORLP00000009935	ENSGALP00000024844
ENSORLP00000021561	ENSGALP00000036419
ENSORLP00000010554	ENSGALP00000040927
ENSORLP00000015653	ENSGALP00000025962
ENSORLP00000009407	ENSGALP00000012668
ENSORLP00000007507	ENSGALP00000024856
ENSORLP00000025418	ENSGALP00000024856
ENSORLP00000020582	ENSGALP00000042108
ENSORLP00000023533	ENSGALP00000042108
ENSORLP00000005021	ENSGALP00000018540
ENSORLP00000020066	ENSGALP00000039156
ENSORLP00000025471	ENSGALP00000021333
ENSORLP00000003329	ENSGALP00000021927
ENSORLP00000017612	ENSGALP00000008742
ENSORLP00000010780	ENSGALP00000029846
ENSORLP00000008011	ENSGALP00000031700
ENSORLP00000013167	ENSGALP00000017812
ENSORLP00000023378	ENSGALP00000016052
ENSORLP00000000556	ENSGALP00000031452
ENSORLP00000019339	ENSGALP00000015855
ENSORLP00000012858	ENSGALP00000006706
ENSORLP00000024341	ENSGALP00000041197
ENSORLP00000002505	ENSGALP00000042434
ENSORLP00000016642	ENSGALP00000014921
ENSORLP00000014817	ENSGALP00000014921
ENSORLP00000007491	ENSGALP00000016865
ENSORLP00000010552	ENSGALP00000034548
ENSORLP00000024673	ENSGALP00000034548
ENSORLP00000012495	ENSGALP00000006699
ENSORLP00000019452	ENSGALP00000023943
ENSORLP00000023753	ENSGALP00000022517
ENSORLP00000011177	ENSGALP00000023842
ENSORLP00000000800	ENSGALP00000042744
ENSORLP00000021619	ENSGALP00000042744
ENSORLP00000009376	ENSGALP00000009416
ENSORLP00000013283	ENSGALP00000013472
ENSORLP00000020197	ENSGALP00000021851
ENSORLP00000017836	ENSGALP00000041822
ENSORLP00000010308	ENSGALP00000041822
ENSORLP00000003871	ENSGALP00000027470
ENSORLP00000009664	ENSGALP00000027470
ENSORLP00000022395	ENSGALP00000014081
ENSORLP00000018310	ENSGALP00000020470
ENSORLP00000019175	ENSGALP00000020470
ENSORLP00000006121	ENSGALP00000034313
ENSORLP00000004141	ENSGALP00000034313
ENSORLP00000004548	ENSGALP00000037969
ENSORLP00000013610	ENSGALP00000037969
ENSORLP00000017101	ENSGALP00000029689
ENSORLP00000021644	ENSGALP00000002266
ENSORLP00000017858	ENSGALP00000008101
ENSORLP00000007854	ENSGALP00000015507
ENSORLP00000020087	ENSGALP00000015507
ENSORLP00000023047	ENSGALP00000010092
ENSORLP00000008712	ENSGALP00000018364
ENSORLP00000003369	ENSGALP00000018364
ENSORLP00000016209	ENSGALP00000042785
ENSORLP00000013373	ENSGALP00000011107
ENSORLP00000003415	ENSGALP00000011107
ENSORLP00000000238	ENSGALP00000002102
ENSORLP00000019096	ENSGALP00000009912
ENSORLP00000019098	ENSGALP00000012993
ENSORLP00000011080	ENSGALP00000033231
ENSORLP00000015725	ENSGALP00000033231
ENSORLP00000007866	ENSGALP00000036774
ENSORLP00000009345	ENSGALP00000005132
ENSORLP00000020004	ENSGALP00000004578
ENSORLP00000003021	ENSGALP00000004578
ENSORLP00000024871	ENSGALP00000034605
ENSORLP00000006399	ENSGALP00000020510
ENSORLP00000010963	ENSGALP00000007047
ENSORLP00000005390	ENSGALP00000020754
ENSORLP00000022513	ENSGALP00000024086
ENSORLP00000015200	ENSGALP00000015963
ENSORLP00000022595	ENSGALP00000019298
ENSORLP00000003948	ENSGALP00000013883
ENSORLP00000021534	ENSGALP00000017157
ENSORLP00000002389	ENSGALP00000019672
ENSORLP00000002820	ENSGALP00000018684
ENSORLP00000019504	ENSGALP00000010319
ENSORLP00000009948	ENSGALP00000004476
ENSORLP00000012393	ENSGALP00000039313
ENSORLP00000020094	ENSGALP00000002903
ENSORLP00000010119	ENSGALP00000013470
ENSORLP00000019214	ENSGALP00000020073
ENSORLP00000024224	ENSGALP00000011511
ENSORLP00000001322	ENSGALP00000038293
ENSORLP00000005919	ENSGALP00000004355
ENSORLP00000019655	ENSGALP00000024537
ENSORLP00000019708	ENSGALP00000007090
ENSORLP00000009527	ENSGALP00000000945
ENSORLP00000012965	ENSGALP00000000945
ENSORLP00000025656	ENSGALP00000020619
ENSORLP00000010102	ENSGALP00000020619
ENSORLP00000020236	ENSGALP00000012917
ENSORLP00000014987	ENSGALP00000005357
ENSORLP00000022063	ENSGALP00000027233
ENSORLP00000003559	ENSGALP00000027233
ENSORLP00000004136	ENSGALP00000009728
ENSORLP00000006042	ENSGALP00000009265
ENSORLP00000024937	ENSGALP00000006511
ENSORLP00000021704	ENSGALP00000009365
ENSORLP00000010296	ENSGALP00000041111
ENSORLP00000008681	ENSGALP00000000595
ENSORLP00000013360	ENSGALP00000016137
ENSORLP00000014379	ENSGALP00000010236
ENSORLP00000021970	ENSGALP00000031875
ENSORLP00000023141	ENSGALP00000043043
ENSORLP00000011273	ENSGALP00000023865
ENSORLP00000016465	ENSGALP00000017275
ENSORLP00000005631	ENSGALP00000011874
ENSORLP00000024752	ENSGALP00000018837
ENSORLP00000008749	ENSGALP00000009617
ENSORLP00000003095	ENSGALP00000041518
ENSORLP00000007089	ENSGALP00000041518
ENSORLP00000018447	ENSGALP00000023648
ENSORLP00000010115	ENSGALP00000004458
ENSORLP00000001033	ENSGALP00000033003
ENSORLP00000009350	ENSGALP00000041010
ENSORLP00000020926	ENSGALP00000016147
ENSORLP00000019177	ENSGALP00000005756
ENSORLP00000003191	ENSGALP00000023538
ENSORLP00000015686	ENSGALP00000020874
ENSORLP00000002367	ENSGALP00000005156
ENSORLP00000008375	ENSGALP00000024275
ENSORLP00000005056	ENSGALP00000036114
ENSORLP00000005122	ENSGALP00000015412
ENSORLP00000024000	ENSGALP00000042598
ENSORLP00000018768	ENSGALP00000041027
ENSORLP00000011835	ENSGALP00000015296
ENSORLP00000007024	ENSGALP00000005157
ENSORLP00000009202	ENSGALP00000038512
ENSORLP00000017009	ENSGALP00000004240
ENSORLP00000020666	ENSGALP00000021351
ENSORLP00000003654	ENSGALP00000027228
ENSORLP00000022073	ENSGALP00000027228
ENSORLP00000012544	ENSGALP00000019052
ENSORLP00000005239	ENSGALP00000024751
ENSORLP00000011455	ENSGALP00000024751
ENSORLP00000003137	ENSGALP00000010887
ENSORLP00000007160	ENSGALP00000010887
ENSORLP00000001406	ENSGALP00000009030
ENSORLP00000012144	ENSGALP00000001319
ENSORLP00000003645	ENSGALP00000009095
ENSORLP00000016043	ENSGALP00000009095
ENSORLP00000011059	ENSGALP00000014300
ENSORLP00000010245	ENSGALP00000003552
ENSORLP00000002565	ENSGALP00000027704
ENSORLP00000000220	ENSGALP00000022752
ENSORLP00000016099	ENSGALP00000021484
ENSORLP00000010178	ENSGALP00000013422
ENSORLP00000015387	ENSGALP00000003806
ENSORLP00000022133	ENSGALP00000024194
ENSORLP00000020198	ENSGALP00000016460
ENSORLP00000009678	ENSGALP00000021275
ENSORLP00000001295	ENSGALP00000013280
ENSORLP00000014273	ENSGALP00000003187
ENSORLP00000001266	ENSGALP00000023563
ENSORLP00000025832	ENSGALP00000042990
ENSORLP00000013872	ENSGALP00000041233
ENSORLP00000021782	ENSGALP00000021580
ENSORLP00000005600	ENSGALP00000015774
ENSORLP00000013956	ENSGALP00000004425
ENSORLP00000016851	ENSGALP00000024472
ENSORLP00000014269	ENSGALP00000025442
ENSORLP00000001915	ENSGALP00000032950
ENSORLP00000015230	ENSGALP00000023298
ENSORLP00000022617	ENSGALP00000027168
ENSORLP00000015380	ENSGALP00000017323
ENSORLP00000007748	ENSGALP00000012451
ENSORLP00000022151	ENSGALP00000030899
ENSORLP00000006247	ENSGALP00000027185
ENSORLP00000002888	ENSGALP00000032767
ENSORLP00000020194	ENSGALP00000020014
ENSORLP00000025390	ENSGALP00000020164
ENSORLP00000020763	ENSGALP00000017421
ENSORLP00000012940	ENSGALP00000017421
ENSORLP00000000336	ENSGALP00000043075
ENSORLP00000007094	ENSGALP00000011808
ENSORLP00000014849	ENSGALP00000036750
ENSORLP00000015732	ENSGALP00000007707
ENSORLP00000015914	ENSGALP00000023347
ENSORLP00000020378	ENSGALP00000040523
ENSORLP00000000400	ENSGALP00000003066
ENSORLP00000008644	ENSGALP00000009567
ENSORLP00000012199	ENSGALP00000009239
ENSORLP00000006992	ENSGALP00000035646
ENSORLP00000010149	ENSGALP00000038337
ENSORLP00000019992	ENSGALP00000007307
ENSORLP00000009150	ENSGALP00000012206
ENSORLP00000013015	ENSGALP00000013802
ENSORLP00000014146	ENSGALP00000016960
ENSORLP00000011048	ENSGALP00000041993
ENSORLP00000005243	ENSGALP00000029287
ENSORLP00000004364	ENSGALP00000029287
ENSORLP00000010567	ENSGALP00000014974
ENSORLP00000003207	ENSGALP00000014974
ENSORLP00000007029	ENSGALP00000030515
ENSORLP00000010482	ENSGALP00000023879
ENSORLP00000010906	ENSGALP00000010490
ENSORLP00000018286	ENSGALP00000010490
ENSORLP00000004294	ENSGALP00000017690
ENSORLP00000019702	ENSGALP00000012845
ENSORLP00000016792	ENSGALP00000012607
ENSORLP00000013757	ENSGALP00000012607
ENSORLP00000006860	ENSGALP00000012417
ENSORLP00000006797	ENSGALP00000041400
ENSORLP00000002878	ENSGALP00000041400
ENSORLP00000021053	ENSGALP00000018106
ENSORLP00000007068	ENSGALP00000003737
ENSORLP00000008004	ENSGALP00000023398
ENSORLP00000015753	ENSGALP00000023398
ENSORLP00000001793	ENSGALP00000013585
ENSORLP00000000772	ENSGALP00000041725
ENSORLP00000006273	ENSGALP00000022809
ENSORLP00000016293	ENSGALP00000022809
ENSORLP00000019064	ENSGALP00000001525
ENSORLP00000020289	ENSGALP00000013815
ENSORLP00000019006	ENSGALP00000013815
ENSORLP00000017521	ENSGALP00000036709
ENSORLP00000000888	ENSGALP00000036709
ENSORLP00000015815	ENSGALP00000023450
ENSORLP00000006085	ENSGALP00000014576
ENSORLP00000016050	ENSGALP00000027645
ENSORLP00000007816	ENSGALP00000007837
ENSORLP00000008370	ENSGALP00000026729
ENSORLP00000015650	ENSGALP00000002881
ENSORLP00000000265	ENSGALP00000002881
ENSORLP00000005273	ENSGALP00000021811
ENSORLP00000018809	ENSGALP00000002611
ENSORLP00000022449	ENSGALP00000018643
ENSORLP00000012129	ENSGALP00000008916
ENSORLP00000010391	ENSGALP00000024479
ENSORLP00000004478	ENSGALP00000042272
ENSORLP00000006537	ENSGALP00000042272
ENSORLP00000012049	ENSGALP00000007510
ENSORLP00000011341	ENSGALP00000039779
ENSORLP00000010111	ENSGALP00000040646
ENSORLP00000011469	ENSGALP00000030045
ENSORLP00000010016	ENSGALP00000041219
ENSORLP00000017034	ENSGALP00000042380
ENSORLP00000018317	ENSGALP00000018350
ENSORLP00000008445	ENSGALP00000040736
ENSORLP00000020827	ENSGALP00000009374
ENSORLP00000010979	ENSGALP00000009374
ENSORLP00000016443	ENSGALP00000004286
ENSORLP00000009210	ENSGALP00000004286
ENSORLP00000020295	ENSGALP00000016453
ENSORLP00000012039	ENSGALP00000009850
ENSORLP00000019987	ENSGALP00000016553
ENSORLP00000025674	ENSGALP00000022167
ENSORLP00000025658	ENSGALP00000030451
ENSORLP00000011141	ENSGALP00000030451
ENSORLP00000017336	ENSGALP00000005923
ENSORLP00000020188	ENSGALP00000012696
ENSORLP00000012927	ENSGALP00000019105
ENSORLP00000009030	ENSGALP00000037486
ENSORLP00000015693	ENSGALP00000032335
ENSORLP00000019843	ENSGALP00000032335
ENSORLP00000005497	ENSGALP00000006372
ENSORLP00000002306	ENSGALP00000042154
ENSORLP00000005508	ENSGALP00000042693
ENSORLP00000019329	ENSGALP00000001085
ENSORLP00000008010	ENSGALP00000033875
ENSORLP00000006581	ENSGALP00000033875
ENSORLP00000008369	ENSGALP00000007961
ENSORLP00000025402	ENSGALP00000015935
ENSORLP00000020686	ENSGALP00000016790
ENSORLP00000011402	ENSGALP00000016790
ENSORLP00000013821	ENSGALP00000037040
ENSORLP00000012460	ENSGALP00000019067
ENSORLP00000024053	ENSGALP00000008475
ENSORLP00000005236	ENSGALP00000025497
ENSORLP00000019733	ENSGALP00000041217
ENSORLP00000021802	ENSGALP00000021578
ENSORLP00000005546	ENSGALP00000015748
ENSORLP00000003676	ENSGALP00000042025
ENSORLP00000001967	ENSGALP00000039504
ENSORLP00000006583	ENSGALP00000039979
ENSORLP00000012779	ENSGALP00000005249
ENSORLP00000004346	ENSGALP00000005249
ENSORLP00000010071	ENSGALP00000033602
ENSORLP00000015907	ENSGALP00000025669
ENSORLP00000005986	ENSGALP00000014482
ENSORLP00000022686	ENSGALP00000009075
ENSORLP00000014493	ENSGALP00000039649
ENSORLP00000014296	ENSGALP00000008415
ENSORLP00000012051	ENSGALP00000009768
ENSORLP00000011339	ENSGALP00000003644
ENSORLP00000013949	ENSGALP00000002056
ENSORLP00000021489	ENSGALP00000006692
ENSORLP00000025588	ENSGALP00000042082
ENSORLP00000000650	ENSGALP00000014035
ENSORLP00000012769	ENSGALP00000040464
ENSORLP00000005793	ENSGALP00000001898
ENSORLP00000007563	ENSGALP00000013658
ENSORLP00000014895	ENSGALP00000041927
ENSORLP00000011900	ENSGALP00000041927
ENSORLP00000024811	ENSGALP00000014521
ENSORLP00000012733	ENSGALP00000011620
ENSORLP00000018038	ENSGALP00000005496
ENSORLP00000016193	ENSGALP00000022904
ENSORLP00000007881	ENSGALP00000023449
ENSORLP00000024345	ENSGALP00000027665
ENSORLP00000016574	ENSGALP00000019037
ENSORLP00000003192	ENSGALP00000004375
ENSORLP00000023513	ENSGALP00000026663
ENSORLP00000020346	ENSGALP00000019469
ENSORLP00000007073	ENSGALP00000032883
ENSORLP00000006562	ENSGALP00000005026
ENSORLP00000011935	ENSGALP00000006585
ENSORLP00000003005	ENSGALP00000025853
ENSORLP00000002035	ENSGALP00000025853
ENSORLP00000002178	ENSGALP00000025647
ENSORLP00000003215	ENSGALP00000025647
ENSORLP00000012347	ENSGALP00000019087
ENSORLP00000017025	ENSGALP00000014379
ENSORLP00000008237	ENSGALP00000020830
ENSORLP00000002917	ENSGALP00000010593
ENSORLP00000002081	ENSGALP00000010473
ENSORLP00000017941	ENSGALP00000008863
ENSORLP00000018106	ENSGALP00000020258
ENSORLP00000021416	ENSGALP00000019224
ENSORLP00000007827	ENSGALP00000022034
ENSORLP00000002160	ENSGALP00000017621
ENSORLP00000005823	ENSGALP00000005548
ENSORLP00000008502	ENSGALP00000005054
ENSORLP00000011510	ENSGALP00000005054
ENSORLP00000018108	ENSGALP00000005145
ENSORLP00000005181	ENSGALP00000005145
ENSORLP00000009831	ENSGALP00000039786
ENSORLP00000003480	ENSGALP00000039786
ENSORLP00000008588	ENSGALP00000011249
ENSORLP00000009603	ENSGALP00000042230
ENSORLP00000000006	ENSGALP00000042230
ENSORLP00000003456	ENSGALP00000016611
ENSORLP00000017157	ENSGALP00000036715
ENSORLP00000022274	ENSGALP00000017674
ENSORLP00000014310	ENSGALP00000017674
ENSORLP00000022740	ENSGALP00000043416
ENSORLP00000002831	ENSGALP00000005837
ENSORLP00000002509	ENSGALP00000015961
ENSORLP00000019461	ENSGALP00000010070
ENSORLP00000007502	ENSGALP00000010070
ENSORLP00000020655	ENSGALP00000020786
ENSORLP00000007395	ENSGALP00000011632
ENSORLP00000022501	ENSGALP00000000586
ENSORLP00000015899	ENSGALP00000009230
ENSORLP00000012111	ENSGALP00000011293
ENSORLP00000023111	ENSGALP00000010006
ENSORLP00000014673	ENSGALP00000023051
ENSORLP00000013484	ENSGALP00000005099
ENSORLP00000010247	ENSGALP00000005099
ENSORLP00000009698	ENSGALP00000020669
ENSORLP00000017392	ENSGALP00000037077
ENSORLP00000001129	ENSGALP00000037639
ENSORLP00000018708	ENSGALP00000037639
ENSORLP00000003488	ENSGALP00000025755
ENSORLP00000013456	ENSGALP00000026526
ENSORLP00000011809	ENSGALP00000012563
ENSORLP00000005873	ENSGALP00000022525
ENSORLP00000024425	ENSGALP00000014372
ENSORLP00000022529	ENSGALP00000024133
ENSORLP00000012043	ENSGALP00000007696
ENSORLP00000011294	ENSGALP00000004141
ENSORLP00000010662	ENSGALP00000012471
ENSORLP00000012717	ENSGALP00000005275
ENSORLP00000001122	ENSGALP00000010342
ENSORLP00000013723	ENSGALP00000016935
ENSORLP00000013239	ENSGALP00000008311
ENSORLP00000005955	ENSGALP00000019555
ENSORLP00000017998	ENSGALP00000024668
ENSORLP00000004097	ENSGALP00000024668
ENSORLP00000009102	ENSGALP00000042045
ENSORLP00000007705	ENSGALP00000012555
ENSORLP00000011167	ENSGALP00000027579
ENSORLP00000010280	ENSGALP00000026391
ENSORLP00000018087	ENSGALP00000000759
ENSORLP00000021945	ENSGALP00000001868
ENSORLP00000019528	ENSGALP00000021577
ENSORLP00000015377	ENSGALP00000026871
ENSORLP00000024666	ENSGALP00000012712
ENSORLP00000000977	ENSGALP00000012712
ENSORLP00000002253	ENSGALP00000002573
ENSORLP00000015530	ENSGALP00000002573
ENSORLP00000002384	ENSGALP00000013096
ENSORLP00000020262	ENSGALP00000026856
ENSORLP00000024662	ENSGALP00000015740
ENSORLP00000004953	ENSGALP00000000368
ENSORLP00000016614	ENSGALP00000000368
ENSORLP00000011444	ENSGALP00000014918
ENSORLP00000015221	ENSGALP00000027020
ENSORLP00000008076	ENSGALP00000017970
ENSORLP00000008072	ENSGALP00000017970
ENSORLP00000001684	ENSGALP00000011529
ENSORLP00000016576	ENSGALP00000023237
ENSORLP00000023064	ENSGALP00000013059
ENSORLP00000003826	ENSGALP00000011344
ENSORLP00000023083	ENSGALP00000011344
ENSORLP00000005487	ENSGALP00000013072
ENSORLP00000010584	ENSGALP00000005814
ENSORLP00000007576	ENSGALP00000013590
ENSORLP00000013335	ENSGALP00000040890
ENSORLP00000018794	ENSGALP00000000581
ENSORLP00000018507	ENSGALP00000000581
ENSORLP00000016413	ENSGALP00000020711
ENSORLP00000015615	ENSGALP00000026515
ENSORLP00000015685	ENSGALP00000026515
ENSORLP00000021954	ENSGALP00000001572
ENSORLP00000017818	ENSGALP00000001572
ENSORLP00000020436	ENSGALP00000026582
ENSORLP00000008813	ENSGALP00000024999
ENSORLP00000014907	ENSGALP00000013553
ENSORLP00000009992	ENSGALP00000025165
ENSORLP00000023230	ENSGALP00000019507
ENSORLP00000022777	ENSGALP00000017666
ENSORLP00000021784	ENSGALP00000008868
ENSORLP00000003734	ENSGALP00000042042
ENSORLP00000008195	ENSGALP00000020410
ENSORLP00000013669	ENSGALP00000013972
ENSORLP00000000895	ENSGALP00000011187
ENSORLP00000020307	ENSGALP00000023384
ENSORLP00000021185	ENSGALP00000015647
ENSORLP00000004354	ENSGALP00000005347
ENSORLP00000022532	ENSGALP00000025668
ENSORLP00000002805	ENSGALP00000042146
ENSORLP00000001429	ENSGALP00000009581
ENSORLP00000005957	ENSGALP00000042980
ENSORLP00000011190	ENSGALP00000025665
ENSORLP00000003384	ENSGALP00000005120
ENSORLP00000002822	ENSGALP00000005120
ENSORLP00000014542	ENSGALP00000013908
ENSORLP00000008052	ENSGALP00000000320
ENSORLP00000006220	ENSGALP00000022322
ENSORLP00000021513	ENSGALP00000036468
ENSORLP00000016090	ENSGALP00000036468
ENSORLP00000014801	ENSGALP00000009602
ENSORLP00000012367	ENSGALP00000009602
ENSORLP00000003014	ENSGALP00000000765
ENSORLP00000005155	ENSGALP00000013627
ENSORLP00000024315	ENSGALP00000017250
ENSORLP00000013031	ENSGALP00000040789
ENSORLP00000007593	ENSGALP00000040789
ENSORLP00000010349	ENSGALP00000011785
ENSORLP00000025006	ENSGALP00000011785
ENSORLP00000022971	ENSGALP00000042083
ENSORLP00000019877	ENSGALP00000015886
ENSORLP00000020165	ENSGALP00000012699
ENSORLP00000009389	ENSGALP00000010995
ENSORLP00000023613	ENSGALP00000002263
ENSORLP00000017330	ENSGALP00000002263
ENSORLP00000004435	ENSGALP00000026092
ENSORLP00000006024	ENSGALP00000026092
ENSORLP00000019373	ENSGALP00000028898
ENSORLP00000007317	ENSGALP00000031109
ENSORLP00000021742	ENSGALP00000031109
ENSORLP00000018368	ENSGALP00000042408
ENSORLP00000002348	ENSGALP00000039434
ENSORLP00000025528	ENSGALP00000012311
ENSORLP00000008521	ENSGALP00000012311
ENSORLP00000013248	ENSGALP00000002763
ENSORLP00000022540	ENSGALP00000025786
ENSORLP00000013537	ENSGALP00000024381
ENSORLP00000003574	ENSGALP00000039965
ENSORLP00000015422	ENSGALP00000017198
ENSORLP00000017170	ENSGALP00000010482
ENSORLP00000019645	ENSGALP00000042257
ENSORLP00000018767	ENSGALP00000025070
ENSORLP00000006779	ENSGALP00000024818
ENSORLP00000010730	ENSGALP00000016849
ENSORLP00000013632	ENSGALP00000013934
ENSORLP00000024563	ENSGALP00000034535
ENSORLP00000020397	ENSGALP00000034535
ENSORLP00000001640	ENSGALP00000003271
ENSORLP00000016745	ENSGALP00000003271
ENSORLP00000011776	ENSGALP00000010211
ENSORLP00000008198	ENSGALP00000005236
ENSORLP00000024514	ENSGALP00000026006
ENSORLP00000010808	ENSGALP00000026006
ENSORLP00000015475	ENSGALP00000040955
ENSORLP00000021341	ENSGALP00000040955
ENSORLP00000007843	ENSGALP00000015514
ENSORLP00000023124	ENSGALP00000035695
ENSORLP00000017354	ENSGALP00000039006
ENSORLP00000025443	ENSGALP00000026077
ENSORLP00000013341	ENSGALP00000018851
ENSORLP00000012100	ENSGALP00000026290
ENSORLP00000016714	ENSGALP00000014726
ENSORLP00000002885	ENSGALP00000022734
ENSORLP00000003525	ENSGALP00000023773
ENSORLP00000006524	ENSGALP00000027030
ENSORLP00000023191	ENSGALP00000013689
ENSORLP00000017708	ENSGALP00000013689
ENSORLP00000025005	ENSGALP00000012864
ENSORLP00000006416	ENSGALP00000012864
ENSORLP00000017419	ENSGALP00000041317
ENSORLP00000004194	ENSGALP00000043171
ENSORLP00000009726	ENSGALP00000018433
ENSORLP00000013078	ENSGALP00000008988
ENSORLP00000014675	ENSGALP00000008988
ENSORLP00000022486	ENSGALP00000024939
ENSORLP00000008316	ENSGALP00000039705
ENSORLP00000011054	ENSGALP00000039705
ENSORLP00000008345	ENSGALP00000013113
ENSORLP00000025379	ENSGALP00000020186
ENSORLP00000005291	ENSGALP00000038408
ENSORLP00000016345	ENSGALP00000020714
ENSORLP00000017890	ENSGALP00000015246
ENSORLP00000013204	ENSGALP00000016629
ENSORLP00000008267	ENSGALP00000026337
ENSORLP00000019978	ENSGALP00000016536
ENSORLP00000007499	ENSGALP00000011770
ENSORLP00000024083	ENSGALP00000039757
ENSORLP00000025071	ENSGALP00000035370
ENSORLP00000011897	ENSGALP00000000387
ENSORLP00000019777	ENSGALP00000019425
ENSORLP00000020531	ENSGALP00000026764
ENSORLP00000000751	ENSGALP00000026764
ENSORLP00000019043	ENSGALP00000018701
ENSORLP00000003610	ENSGALP00000000260
ENSORLP00000023096	ENSGALP00000031127
ENSORLP00000002288	ENSGALP00000015096
ENSORLP00000021942	ENSGALP00000002591
ENSORLP00000011138	ENSGALP00000020178
ENSORLP00000013175	ENSGALP00000018405
ENSORLP00000005580	ENSGALP00000018405
ENSORLP00000011041	ENSGALP00000009820
ENSORLP00000002879	ENSGALP00000009820
ENSORLP00000007908	ENSGALP00000018028
ENSORLP00000010661	ENSGALP00000011486
ENSORLP00000018765	ENSGALP00000011486
ENSORLP00000012616	ENSGALP00000023559
ENSORLP00000008700	ENSGALP00000017123
ENSORLP00000001191	ENSGALP00000010462
ENSORLP00000020965	ENSGALP00000015213
ENSORLP00000013573	ENSGALP00000018228
ENSORLP00000000313	ENSGALP00000005977
ENSORLP00000014371	ENSGALP00000007283
ENSORLP00000017185	ENSGALP00000017075
ENSORLP00000014562	ENSGALP00000042849
ENSORLP00000005984	ENSGALP00000004725
ENSORLP00000012849	ENSGALP00000000021
ENSORLP00000015667	ENSGALP00000000384
ENSORLP00000009272	ENSGALP00000012219
ENSORLP00000019746	ENSGALP00000021757
ENSORLP00000003067	ENSGALP00000039780
ENSORLP00000016017	ENSGALP00000005196
ENSORLP00000011761	ENSGALP00000005196
ENSORLP00000018198	ENSGALP00000010871
ENSORLP00000004308	ENSGALP00000025896
ENSORLP00000002541	ENSGALP00000010878
ENSORLP00000024707	ENSGALP00000013215
ENSORLP00000008626	ENSGALP00000009127
ENSORLP00000006206	ENSGALP00000010168
ENSORLP00000012478	ENSGALP00000019062
ENSORLP00000016788	ENSGALP00000016769
ENSORLP00000009945	ENSGALP00000005525
ENSORLP00000006947	ENSGALP00000005525
ENSORLP00000003364	ENSGALP00000023805
ENSORLP00000020749	ENSGALP00000022584
ENSORLP00000014540	ENSGALP00000005531
ENSORLP00000017913	ENSGALP00000004267
ENSORLP00000020779	ENSGALP00000018459
ENSORLP00000025168	ENSGALP00000019498
ENSORLP00000011130	ENSGALP00000003857
ENSORLP00000010364	ENSGALP00000006765
ENSORLP00000010329	ENSGALP00000021842
ENSORLP00000017698	ENSGALP00000008695
ENSORLP00000023787	ENSGALP00000042746
ENSORLP00000022229	ENSGALP00000026476
ENSORLP00000003831	ENSGALP00000035817
ENSORLP00000015618	ENSGALP00000035817
ENSORLP00000025064	ENSGALP00000015366
ENSORLP00000021486	ENSGALP00000015979
ENSORLP00000011770	ENSGALP00000015981
ENSORLP00000007318	ENSGALP00000002633
ENSORLP00000019018	ENSGALP00000018658
ENSORLP00000001567	ENSGALP00000039111
ENSORLP00000010831	ENSGALP00000019513
ENSORLP00000004996	ENSGALP00000009045
ENSORLP00000021831	ENSGALP00000016610
ENSORLP00000015289	ENSGALP00000027018
ENSORLP00000008189	ENSGALP00000037252
ENSORLP00000011743	ENSGALP00000032210
ENSORLP00000019871	ENSGALP00000005375
ENSORLP00000016884	ENSGALP00000042425
ENSORLP00000003890	ENSGALP00000042425
ENSORLP00000013110	ENSGALP00000042575
ENSORLP00000001292	ENSGALP00000013852
ENSORLP00000011353	ENSGALP00000020135
ENSORLP00000013022	ENSGALP00000041061
ENSORLP00000006858	ENSGALP00000025340
ENSORLP00000012194	ENSGALP00000019107
ENSORLP00000013809	ENSGALP00000014088
ENSORLP00000008885	ENSGALP00000012079
ENSORLP00000000008	ENSGALP00000012079
ENSORLP00000013199	ENSGALP00000017807
ENSORLP00000013004	ENSGALP00000017807
ENSORLP00000025772	ENSGALP00000016496
ENSORLP00000010449	ENSGALP00000040485
ENSORLP00000007714	ENSGALP00000011669
ENSORLP00000003967	ENSGALP00000016449
ENSORLP00000021777	ENSGALP00000016269
ENSORLP00000010913	ENSGALP00000016357
ENSORLP00000004065	ENSGALP00000016357
ENSORLP00000008475	ENSGALP00000006501
ENSORLP00000006557	ENSGALP00000043291
ENSORLP00000016263	ENSGALP00000025951
ENSORLP00000011762	ENSGALP00000005944
ENSORLP00000019496	ENSGALP00000008738
ENSORLP00000002835	ENSGALP00000010798
ENSORLP00000001851	ENSGALP00000010798
ENSORLP00000022096	ENSGALP00000024049
ENSORLP00000009467	ENSGALP00000006022
ENSORLP00000006021	ENSGALP00000022443
ENSORLP00000025490	ENSGALP00000018616
ENSORLP00000022856	ENSGALP00000013530
ENSORLP00000019854	ENSGALP00000041223
ENSORLP00000016432	ENSGALP00000025954
ENSORLP00000018830	ENSGALP00000007674
ENSORLP00000014611	ENSGALP00000019634
ENSORLP00000022131	ENSGALP00000023961
ENSORLP00000018644	ENSGALP00000001537
ENSORLP00000010470	ENSGALP00000023152
ENSORLP00000011590	ENSGALP00000012995
ENSORLP00000017376	ENSGALP00000012995
ENSORLP00000021850	ENSGALP00000024548
ENSORLP00000024476	ENSGALP00000042256
ENSORLP00000006896	ENSGALP00000042256
ENSORLP00000019268	ENSGALP00000023099
ENSORLP00000000074	ENSGALP00000032595
ENSORLP00000009952	ENSGALP00000032595
ENSORLP00000002261	ENSGALP00000009066
ENSORLP00000016846	ENSGALP00000024654
ENSORLP00000009622	ENSGALP00000017972
ENSORLP00000002280	ENSGALP00000006752
ENSORLP00000002470	ENSGALP00000006752
ENSORLP00000011778	ENSGALP00000001125
ENSORLP00000007802	ENSGALP00000007168
ENSORLP00000020639	ENSGALP00000022622
ENSORLP00000013194	ENSGALP00000038010
ENSORLP00000020591	ENSGALP00000018385
ENSORLP00000015223	ENSGALP00000018385
ENSORLP00000006538	ENSGALP00000008721
ENSORLP00000016557	ENSGALP00000000726
ENSORLP00000016197	ENSGALP00000003007
ENSORLP00000013041	ENSGALP00000031725
ENSORLP00000020579	ENSGALP00000031029
ENSORLP00000011036	ENSGALP00000021538
ENSORLP00000015123	ENSGALP00000000772
ENSORLP00000019853	ENSGALP00000005325
ENSORLP00000013152	ENSGALP00000015329
ENSORLP00000003843	ENSGALP00000012592
ENSORLP00000008406	ENSGALP00000009811
ENSORLP00000001572	ENSGALP00000009811
ENSORLP00000011624	ENSGALP00000020761
ENSORLP00000024677	ENSGALP00000041421
ENSORLP00000000083	ENSGALP00000037568
ENSORLP00000012412	ENSGALP00000020480
ENSORLP00000019540	ENSGALP00000039641
ENSORLP00000014264	ENSGALP00000006921
ENSORLP00000002332	ENSGALP00000025530
ENSORLP00000021276	ENSGALP00000025530
ENSORLP00000010464	ENSGALP00000023291
ENSORLP00000000790	ENSGALP00000032645
ENSORLP00000003117	ENSGALP00000005963
ENSORLP00000012518	ENSGALP00000041436
ENSORLP00000022496	ENSGALP00000027178
ENSORLP00000013545	ENSGALP00000042466
ENSORLP00000015094	ENSGALP00000041483
ENSORLP00000003712	ENSGALP00000037987
ENSORLP00000022992	ENSGALP00000012350
ENSORLP00000011754	ENSGALP00000012585
ENSORLP00000022798	ENSGALP00000016284
ENSORLP00000021883	ENSGALP00000041340
ENSORLP00000021887	ENSGALP00000041340
ENSORLP00000020667	ENSGALP00000041340
ENSORLP00000024397	ENSGALP00000034504
ENSORLP00000011693	ENSGALP00000027027
ENSORLP00000006433	ENSGALP00000001944
ENSORLP00000020891	ENSGALP00000005415
ENSORLP00000017844	ENSGALP00000005415
ENSORLP00000008183	ENSGALP00000021848
ENSORLP00000008219	ENSGALP00000026428
ENSORLP00000020792	ENSGALP00000022497
ENSORLP00000018249	ENSGALP00000034427
ENSORLP00000011987	ENSGALP00000034427
ENSORLP00000004757	ENSGALP00000005315
ENSORLP00000021147	ENSGALP00000018045
ENSORLP00000004536	ENSGALP00000010379
ENSORLP00000009901	ENSGALP00000012608
ENSORLP00000010189	ENSGALP00000012608
ENSORLP00000001427	ENSGALP00000007527
ENSORLP00000011923	ENSGALP00000035245
ENSORLP00000016328	ENSGALP00000002650
ENSORLP00000011763	ENSGALP00000024079
ENSORLP00000023015	ENSGALP00000001501
ENSORLP00000000649	ENSGALP00000039379
ENSORLP00000006924	ENSGALP00000005904
ENSORLP00000001216	ENSGALP00000010494
ENSORLP00000000676	ENSGALP00000028961
ENSORLP00000003099	ENSGALP00000028961
ENSORLP00000005567	ENSGALP00000019763
ENSORLP00000024368	ENSGALP00000014653
ENSORLP00000005038	ENSGALP00000013353
ENSORLP00000022433	ENSGALP00000024926
ENSORLP00000023461	ENSGALP00000042221
ENSORLP00000013964	ENSGALP00000040670
ENSORLP00000009231	ENSGALP00000040670
ENSORLP00000007224	ENSGALP00000005781
ENSORLP00000012065	ENSGALP00000041085
ENSORLP00000008404	ENSGALP00000041942
ENSORLP00000009723	ENSGALP00000010352
ENSORLP00000003395	ENSGALP00000020372
ENSORLP00000020854	ENSGALP00000036952
ENSORLP00000006252	ENSGALP00000001762
ENSORLP00000004792	ENSGALP00000010368
ENSORLP00000004857	ENSGALP00000025734
ENSORLP00000008802	ENSGALP00000022701
ENSORLP00000013234	ENSGALP00000002647
ENSORLP00000009167	ENSGALP00000038507
ENSORLP00000014470	ENSGALP00000038507
ENSORLP00000002045	ENSGALP00000025859
ENSORLP00000015147	ENSGALP00000012805
ENSORLP00000024165	ENSGALP00000008146
ENSORLP00000015412	ENSGALP00000035841
ENSORLP00000000771	ENSGALP00000042929
ENSORLP00000019071	ENSGALP00000003091
ENSORLP00000014829	ENSGALP00000009979
ENSORLP00000000340	ENSGALP00000000948
ENSORLP00000020873	ENSGALP00000018449
ENSORLP00000005160	ENSGALP00000018449
ENSORLP00000003373	ENSGALP00000013816
ENSORLP00000013722	ENSGALP00000013816
ENSORLP00000023777	ENSGALP00000010783
ENSORLP00000005352	ENSGALP00000027922
ENSORLP00000014117	ENSGALP00000041057
ENSORLP00000020395	ENSGALP00000042373
ENSORLP00000009101	ENSGALP00000042373
ENSORLP00000008514	ENSGALP00000008671
ENSORLP00000015177	ENSGALP00000018351
ENSORLP00000021726	ENSGALP00000018351
ENSORLP00000001610	ENSGALP00000004761
ENSORLP00000012225	ENSGALP00000018715
ENSORLP00000013038	ENSGALP00000017873
ENSORLP00000002613	ENSGALP00000010165
ENSORLP00000016447	ENSGALP00000011153
ENSORLP00000014289	ENSGALP00000021276
ENSORLP00000010745	ENSGALP00000008969
ENSORLP00000021470	ENSGALP00000015983
ENSORLP00000020357	ENSGALP00000030023
ENSORLP00000019914	ENSGALP00000039912
ENSORLP00000020352	ENSGALP00000043455
ENSORLP00000000856	ENSGALP00000038684
ENSORLP00000011104	ENSGALP00000027574
ENSORLP00000013868	ENSGALP00000022658
ENSORLP00000017542	ENSGALP00000024262
ENSORLP00000003174	ENSGALP00000029867
ENSORLP00000020139	ENSGALP00000016443
ENSORLP00000007378	ENSGALP00000009309
ENSORLP00000020999	ENSGALP00000009594
ENSORLP00000022301	ENSGALP00000024609
ENSORLP00000005476	ENSGALP00000041329
ENSORLP00000009173	ENSGALP00000007425
ENSORLP00000015065	ENSGALP00000038735
ENSORLP00000011617	ENSGALP00000008802
ENSORLP00000014847	ENSGALP00000038852
ENSORLP00000011808	ENSGALP00000013862
ENSORLP00000021279	ENSGALP00000016375
ENSORLP00000001758	ENSGALP00000041628
ENSORLP00000001233	ENSGALP00000041628
ENSORLP00000022038	ENSGALP00000040737
ENSORLP00000016107	ENSGALP00000003152
ENSORLP00000023236	ENSGALP00000043346
ENSORLP00000011772	ENSGALP00000012540
ENSORLP00000001324	ENSGALP00000013946
ENSORLP00000022361	ENSGALP00000024898
ENSORLP00000017378	ENSGALP00000001718
ENSORLP00000020232	ENSGALP00000005486
ENSORLP00000021461	ENSGALP00000017136
ENSORLP00000021155	ENSGALP00000024258
ENSORLP00000001583	ENSGALP00000024258
ENSORLP00000006939	ENSGALP00000005084
ENSORLP00000008136	ENSGALP00000021816
ENSORLP00000010284	ENSGALP00000013808
ENSORLP00000011055	ENSGALP00000013808
ENSORLP00000000969	ENSGALP00000003376
ENSORLP00000011506	ENSGALP00000019918
ENSORLP00000019605	ENSGALP00000015132
ENSORLP00000018367	ENSGALP00000003008
ENSORLP00000007233	ENSGALP00000036605
ENSORLP00000025645	ENSGALP00000042187
ENSORLP00000019356	ENSGALP00000007244
ENSORLP00000009734	ENSGALP00000025695
ENSORLP00000019924	ENSGALP00000019831
ENSORLP00000022355	ENSGALP00000036803
ENSORLP00000000392	ENSGALP00000013766
ENSORLP00000003060	ENSGALP00000013766
ENSORLP00000010183	ENSGALP00000037440
ENSORLP00000005597	ENSGALP00000007955
ENSORLP00000002483	ENSGALP00000013212
ENSORLP00000021059	ENSGALP00000001872
ENSORLP00000012244	ENSGALP00000005295
ENSORLP00000001134	ENSGALP00000014072
ENSORLP00000000586	ENSGALP00000032327
ENSORLP00000017990	ENSGALP00000005154
ENSORLP00000005108	ENSGALP00000005154
ENSORLP00000008274	ENSGALP00000042730
ENSORLP00000004362	ENSGALP00000042730
ENSORLP00000000321	ENSGALP00000025299
ENSORLP00000006778	ENSGALP00000012349
ENSORLP00000019108	ENSGALP00000040907
ENSORLP00000015471	ENSGALP00000019072
ENSORLP00000012283	ENSGALP00000019072
ENSORLP00000015248	ENSGALP00000018376
ENSORLP00000025663	ENSGALP00000023706
ENSORLP00000007427	ENSGALP00000039371
ENSORLP00000020350	ENSGALP00000017782
ENSORLP00000002326	ENSGALP00000039853
ENSORLP00000013414	ENSGALP00000016165
ENSORLP00000015064	ENSGALP00000023762
ENSORLP00000005807	ENSGALP00000043256
ENSORLP00000005965	ENSGALP00000036836
ENSORLP00000021050	ENSGALP00000001966
ENSORLP00000007238	ENSGALP00000017365
ENSORLP00000012223	ENSGALP00000011095
ENSORLP00000008777	ENSGALP00000007779
ENSORLP00000005718	ENSGALP00000041616
ENSORLP00000006732	ENSGALP00000035964
ENSORLP00000008470	ENSGALP00000005105
ENSORLP00000019355	ENSGALP00000022471
ENSORLP00000008083	ENSGALP00000025256
ENSORLP00000008344	ENSGALP00000041667
ENSORLP00000022122	ENSGALP00000016543
ENSORLP00000015067	ENSGALP00000015343
ENSORLP00000006841	ENSGALP00000012399
ENSORLP00000006505	ENSGALP00000041795
ENSORLP00000008924	ENSGALP00000041795
ENSORLP00000006095	ENSGALP00000042010
ENSORLP00000013174	ENSGALP00000019896
ENSORLP00000006685	ENSGALP00000011562
ENSORLP00000005746	ENSGALP00000008845
ENSORLP00000010721	ENSGALP00000003147
ENSORLP00000014578	ENSGALP00000003147
ENSORLP00000017304	ENSGALP00000033823
ENSORLP00000009425	ENSGALP00000033823
ENSORLP00000023671	ENSGALP00000010387
ENSORLP00000015211	ENSGALP00000016623
ENSORLP00000019398	ENSGALP00000033461
ENSORLP00000025676	ENSGALP00000022179
ENSORLP00000025725	ENSGALP00000041946
ENSORLP00000008779	ENSGALP00000023158
ENSORLP00000016372	ENSGALP00000003993
ENSORLP00000012147	ENSGALP00000041998
ENSORLP00000023037	ENSGALP00000038179
ENSORLP00000011094	ENSGALP00000014119
ENSORLP00000000982	ENSGALP00000039475
ENSORLP00000015440	ENSGALP00000016759
ENSORLP00000010365	ENSGALP00000000490
ENSORLP00000008926	ENSGALP00000000490
ENSORLP00000008781	ENSGALP00000000418
ENSORLP00000010456	ENSGALP00000000418
ENSORLP00000003723	ENSGALP00000006255
ENSORLP00000002991	ENSGALP00000010746
ENSORLP00000021336	ENSGALP00000023914
ENSORLP00000007366	ENSGALP00000038018
ENSORLP00000019150	ENSGALP00000000701
ENSORLP00000022231	ENSGALP00000007419
ENSORLP00000015903	ENSGALP00000007419
ENSORLP00000000940	ENSGALP00000006488
ENSORLP00000013764	ENSGALP00000015907
ENSORLP00000014049	ENSGALP00000025637
ENSORLP00000004843	ENSGALP00000025637
ENSORLP00000004830	ENSGALP00000006638
ENSORLP00000018247	ENSGALP00000006719
ENSORLP00000010258	ENSGALP00000018361
ENSORLP00000021062	ENSGALP00000016008
ENSORLP00000006263	ENSGALP00000027770
ENSORLP00000014114	ENSGALP00000016972
ENSORLP00000014951	ENSGALP00000016511
ENSORLP00000020815	ENSGALP00000036900
ENSORLP00000003416	ENSGALP00000015298
ENSORLP00000020203	ENSGALP00000024636
ENSORLP00000003275	ENSGALP00000013230
ENSORLP00000020171	ENSGALP00000001306
ENSORLP00000008093	ENSGALP00000001306
ENSORLP00000001536	ENSGALP00000010558
ENSORLP00000009165	ENSGALP00000016878
ENSORLP00000018059	ENSGALP00000020304
ENSORLP00000019553	ENSGALP00000028002
ENSORLP00000017528	ENSGALP00000028002
ENSORLP00000007206	ENSGALP00000003942
ENSORLP00000007341	ENSGALP00000010315
ENSORLP00000020904	ENSGALP00000026509
ENSORLP00000025607	ENSGALP00000038038
ENSORLP00000004167	ENSGALP00000016092
ENSORLP00000025091	ENSGALP00000025658
ENSORLP00000025244	ENSGALP00000017419
ENSORLP00000013954	ENSGALP00000008333
ENSORLP00000020113	ENSGALP00000005929
ENSORLP00000024533	ENSGALP00000022155
ENSORLP00000012904	ENSGALP00000017404
ENSORLP00000020740	ENSGALP00000017404
ENSORLP00000000201	ENSGALP00000013987
ENSORLP00000002633	ENSGALP00000032036
ENSORLP00000004575	ENSGALP00000032036
ENSORLP00000001027	ENSGALP00000006317
ENSORLP00000024169	ENSGALP00000010254
ENSORLP00000010006	ENSGALP00000015550
ENSORLP00000012762	ENSGALP00000015440
ENSORLP00000023452	ENSGALP00000024775
ENSORLP00000021810	ENSGALP00000035995
ENSORLP00000011005	ENSGALP00000041643
ENSORLP00000005282	ENSGALP00000005911
ENSORLP00000004570	ENSGALP00000021309
ENSORLP00000009518	ENSGALP00000038677
ENSORLP00000021348	ENSGALP00000031103
ENSORLP00000012188	ENSGALP00000033347
ENSORLP00000023313	ENSGALP00000007758
ENSORLP00000018839	ENSGALP00000012991
ENSORLP00000023322	ENSGALP00000043098
ENSORLP00000021765	ENSGALP00000017248
ENSORLP00000011556	ENSGALP00000008657
ENSORLP00000025404	ENSGALP00000034943
ENSORLP00000019059	ENSGALP00000029144
ENSORLP00000001270	ENSGALP00000026367
ENSORLP00000025686	ENSGALP00000026389
ENSORLP00000001251	ENSGALP00000026389
ENSORLP00000007443	ENSGALP00000038374
ENSORLP00000000408	ENSGALP00000038374
ENSORLP00000017550	ENSGALP00000041435
ENSORLP00000017499	ENSGALP00000026339
ENSORLP00000019597	ENSGALP00000026940
ENSORLP00000004678	ENSGALP00000022345
ENSORLP00000005366	ENSGALP00000039731
ENSORLP00000020452	ENSGALP00000042770
ENSORLP00000009772	ENSGALP00000043184
ENSORLP00000015383	ENSGALP00000043184
ENSORLP00000013491	ENSGALP00000019827
ENSORLP00000010775	ENSGALP00000008955
ENSORLP00000016398	ENSGALP00000008955
ENSORLP00000014167	ENSGALP00000006931
ENSORLP00000004165	ENSGALP00000008453
ENSORLP00000015081	ENSGALP00000013267
ENSORLP00000016222	ENSGALP00000011170
ENSORLP00000014135	ENSGALP00000000135
ENSORLP00000011198	ENSGALP00000000135
ENSORLP00000022267	ENSGALP00000017682
ENSORLP00000014358	ENSGALP00000017682
ENSORLP00000014067	ENSGALP00000032783
ENSORLP00000020672	ENSGALP00000010405
ENSORLP00000024770	ENSGALP00000011051
ENSORLP00000003907	ENSGALP00000015600
ENSORLP00000008130	ENSGALP00000006980
ENSORLP00000016025	ENSGALP00000009774
ENSORLP00000019607	ENSGALP00000003253
ENSORLP00000013726	ENSGALP00000003253
ENSORLP00000015015	ENSGALP00000009383
ENSORLP00000009275	ENSGALP00000018216
ENSORLP00000024324	ENSGALP00000032659
ENSORLP00000011703	ENSGALP00000024072
ENSORLP00000002673	ENSGALP00000024072
ENSORLP00000020568	ENSGALP00000039162
ENSORLP00000009895	ENSGALP00000025193
ENSORLP00000015851	ENSGALP00000009289
ENSORLP00000000090	ENSGALP00000009289
ENSORLP00000002837	ENSGALP00000017129
ENSORLP00000007882	ENSGALP00000005856
ENSORLP00000005664	ENSGALP00000001390
ENSORLP00000011430	ENSGALP00000024849
ENSORLP00000013681	ENSGALP00000027812
ENSORLP00000005706	ENSGALP00000027812
ENSORLP00000022234	ENSGALP00000035733
ENSORLP00000005420	ENSGALP00000037537
ENSORLP00000005954	ENSGALP00000037537
ENSORLP00000000818	ENSGALP00000038883
ENSORLP00000018948	ENSGALP00000041545
ENSORLP00000004436	ENSGALP00000026603
ENSORLP00000024488	ENSGALP00000013381
ENSORLP00000019529	ENSGALP00000022861
ENSORLP00000009131	ENSGALP00000004423
ENSORLP00000016553	ENSGALP00000004423
ENSORLP00000005025	ENSGALP00000017600
ENSORLP00000011185	ENSGALP00000017243
ENSORLP00000018684	ENSGALP00000025477
ENSORLP00000006425	ENSGALP00000004775
ENSORLP00000003719	ENSGALP00000004775
ENSORLP00000016631	ENSGALP00000019596
ENSORLP00000003007	ENSGALP00000019596
ENSORLP00000016352	ENSGALP00000040936
ENSORLP00000025679	ENSGALP00000011192
ENSORLP00000009348	ENSGALP00000011192
ENSORLP00000004169	ENSGALP00000005601
ENSORLP00000011904	ENSGALP00000005601
ENSORLP00000013216	ENSGALP00000020051
ENSORLP00000010673	ENSGALP00000004030
ENSORLP00000008065	ENSGALP00000004030
ENSORLP00000009237	ENSGALP00000004234
ENSORLP00000019308	ENSGALP00000036889
ENSORLP00000015439	ENSGALP00000019086
ENSORLP00000023722	ENSGALP00000013528
ENSORLP00000005089	ENSGALP00000007663
ENSORLP00000018231	ENSGALP00000033857
ENSORLP00000025103	ENSGALP00000025661
ENSORLP00000019656	ENSGALP00000020806
ENSORLP00000003549	ENSGALP00000027828
ENSORLP00000022202	ENSGALP00000014813
ENSORLP00000022298	ENSGALP00000026702
ENSORLP00000025518	ENSGALP00000031563
ENSORLP00000016339	ENSGALP00000007158
ENSORLP00000021718	ENSGALP00000016303
ENSORLP00000007662	ENSGALP00000007750
ENSORLP00000016527	ENSGALP00000015978
ENSORLP00000008652	ENSGALP00000023303
ENSORLP00000016076	ENSGALP00000023303
ENSORLP00000005074	ENSGALP00000042674
ENSORLP00000013994	ENSGALP00000001903
ENSORLP00000005951	ENSGALP00000011809
ENSORLP00000008246	ENSGALP00000004508
ENSORLP00000009415	ENSGALP00000018139
ENSORLP00000021917	ENSGALP00000032623
ENSORLP00000015195	ENSGALP00000007263
ENSORLP00000017196	ENSGALP00000007263
ENSORLP00000010164	ENSGALP00000025120
ENSORLP00000007267	ENSGALP00000025120
ENSORLP00000024968	ENSGALP00000010621
ENSORLP00000024190	ENSGALP00000024806
ENSORLP00000000811	ENSGALP00000003242
ENSORLP00000001309	ENSGALP00000009070
ENSORLP00000009062	ENSGALP00000009070
ENSORLP00000015151	ENSGALP00000001016
ENSORLP00000001423	ENSGALP00000010066
ENSORLP00000014558	ENSGALP00000040780
ENSORLP00000010179	ENSGALP00000005695
ENSORLP00000007223	ENSGALP00000011232
ENSORLP00000006215	ENSGALP00000011232
ENSORLP00000023781	ENSGALP00000028981
ENSORLP00000022345	ENSGALP00000021770
ENSORLP00000003075	ENSGALP00000023872
ENSORLP00000004228	ENSGALP00000009653
ENSORLP00000017264	ENSGALP00000005096
ENSORLP00000019407	ENSGALP00000031100
ENSORLP00000020634	ENSGALP00000010786
ENSORLP00000008656	ENSGALP00000025929
ENSORLP00000009259	ENSGALP00000031608
ENSORLP00000018617	ENSGALP00000018561
ENSORLP00000011752	ENSGALP00000011572
ENSORLP00000011918	ENSGALP00000012999
ENSORLP00000024013	ENSGALP00000011768
ENSORLP00000015274	ENSGALP00000004246
ENSORLP00000018303	ENSGALP00000003126
ENSORLP00000020795	ENSGALP00000020204
ENSORLP00000012328	ENSGALP00000007982
ENSORLP00000022130	ENSGALP00000016384
ENSORLP00000021805	ENSGALP00000013683
ENSORLP00000000609	ENSGALP00000027611
ENSORLP00000025764	ENSGALP00000022180
ENSORLP00000005920	ENSGALP00000026733
ENSORLP00000002434	ENSGALP00000036695
ENSORLP00000014255	ENSGALP00000041564
ENSORLP00000004900	ENSGALP00000005812
ENSORLP00000001614	ENSGALP00000010977
ENSORLP00000016872	ENSGALP00000024466
ENSORLP00000018989	ENSGALP00000032493
ENSORLP00000007550	ENSGALP00000032493
ENSORLP00000004914	ENSGALP00000037978
ENSORLP00000020994	ENSGALP00000037978
ENSORLP00000001994	ENSGALP00000041835
ENSORLP00000022813	ENSGALP00000037439
ENSORLP00000006691	ENSGALP00000037439
ENSORLP00000016028	ENSGALP00000008824
ENSORLP00000005300	ENSGALP00000035658
ENSORLP00000009352	ENSGALP00000003954
ENSORLP00000003074	ENSGALP00000008530
ENSORLP00000017306	ENSGALP00000015333
ENSORLP00000006146	ENSGALP00000014623
ENSORLP00000025739	ENSGALP00000036444
ENSORLP00000014649	ENSGALP00000026501
ENSORLP00000021007	ENSGALP00000026501
ENSORLP00000014179	ENSGALP00000023902
ENSORLP00000022184	ENSGALP00000014155
ENSORLP00000013690	ENSGALP00000014155
ENSORLP00000000431	ENSGALP00000022017
ENSORLP00000020468	ENSGALP00000022017
ENSORLP00000007520	ENSGALP00000014175
ENSORLP00000003691	ENSGALP00000007631
ENSORLP00000015858	ENSGALP00000023600
ENSORLP00000019546	ENSGALP00000008499
ENSORLP00000004933	ENSGALP00000010965
ENSORLP00000014930	ENSGALP00000021401
ENSORLP00000005418	ENSGALP00000019932
ENSORLP00000012322	ENSGALP00000019608
ENSORLP00000008642	ENSGALP00000003359
ENSORLP00000019662	ENSGALP00000003359
ENSORLP00000000843	ENSGALP00000002590
ENSORLP00000006602	ENSGALP00000002590
ENSORLP00000020221	ENSGALP00000018799
ENSORLP00000002080	ENSGALP00000018799
ENSORLP00000009476	ENSGALP00000018109
ENSORLP00000006431	ENSGALP00000018109
ENSORLP00000015538	ENSGALP00000002315
ENSORLP00000022342	ENSGALP00000026378
ENSORLP00000022706	ENSGALP00000026378
ENSORLP00000002798	ENSGALP00000009531
ENSORLP00000024992	ENSGALP00000009531
ENSORLP00000021882	ENSGALP00000024567
ENSORLP00000009396	ENSGALP00000008235
ENSORLP00000002711	ENSGALP00000041987
ENSORLP00000006825	ENSGALP00000043009
ENSORLP00000015496	ENSGALP00000008433
ENSORLP00000016003	ENSGALP00000009571
ENSORLP00000003874	ENSGALP00000042484
ENSORLP00000017437	ENSGALP00000015396
ENSORLP00000010330	ENSGALP00000005158
ENSORLP00000016652	ENSGALP00000020284
ENSORLP00000019293	ENSGALP00000020284
ENSORLP00000021565	ENSGALP00000006680
ENSORLP00000014899	ENSGALP00000016523
ENSORLP00000005145	ENSGALP00000019318
ENSORLP00000010185	ENSGALP00000012171
ENSORLP00000013350	ENSGALP00000037522
ENSORLP00000013438	ENSGALP00000017191
ENSORLP00000013701	ENSGALP00000014787
ENSORLP00000005572	ENSGALP00000014283
ENSORLP00000003752	ENSGALP00000023270
ENSORLP00000021994	ENSGALP00000018176
ENSORLP00000015902	ENSGALP00000005119
ENSORLP00000011263	ENSGALP00000007153
ENSORLP00000004265	ENSGALP00000023510
ENSORLP00000007929	ENSGALP00000000400
ENSORLP00000024452	ENSGALP00000010605
ENSORLP00000000839	ENSGALP00000010605
ENSORLP00000016114	ENSGALP00000000885
ENSORLP00000011790	ENSGALP00000040383
ENSORLP00000008666	ENSGALP00000040383
ENSORLP00000025515	ENSGALP00000041005
ENSORLP00000008677	ENSGALP00000003616
ENSORLP00000011801	ENSGALP00000003616
ENSORLP00000012943	ENSGALP00000016266
ENSORLP00000020595	ENSGALP00000016189
ENSORLP00000020709	ENSGALP00000009976
ENSORLP00000022185	ENSGALP00000010189
ENSORLP00000011208	ENSGALP00000021127
ENSORLP00000024089	ENSGALP00000009867
ENSORLP00000018580	ENSGALP00000038436
ENSORLP00000021920	ENSGALP00000021740
ENSORLP00000005559	ENSGALP00000015756
ENSORLP00000008673	ENSGALP00000005007
ENSORLP00000007306	ENSGALP00000039774
ENSORLP00000021528	ENSGALP00000039774
ENSORLP00000016330	ENSGALP00000036097
ENSORLP00000011650	ENSGALP00000022390
ENSORLP00000011106	ENSGALP00000022390
ENSORLP00000017701	ENSGALP00000005123
ENSORLP00000023625	ENSGALP00000026648
ENSORLP00000002640	ENSGALP00000025506
ENSORLP00000004314	ENSGALP00000027827
ENSORLP00000017142	ENSGALP00000004350
ENSORLP00000016113	ENSGALP00000020691
ENSORLP00000021505	ENSGALP00000020691
ENSORLP00000024755	ENSGALP00000011706
ENSORLP00000021295	ENSGALP00000002001
ENSORLP00000000884	ENSGALP00000003058
ENSORLP00000007176	ENSGALP00000023887
ENSORLP00000021299	ENSGALP00000023887
ENSORLP00000003248	ENSGALP00000005381
ENSORLP00000018535	ENSGALP00000005381
ENSORLP00000002745	ENSGALP00000001096
ENSORLP00000008465	ENSGALP00000017170
ENSORLP00000022783	ENSGALP00000025880
ENSORLP00000000833	ENSGALP00000025880
ENSORLP00000020987	ENSGALP00000039913
ENSORLP00000010315	ENSGALP00000039913
ENSORLP00000020664	ENSGALP00000022616
ENSORLP00000010060	ENSGALP00000003891
ENSORLP00000022287	ENSGALP00000041204
ENSORLP00000018553	ENSGALP00000041204
ENSORLP00000018341	ENSGALP00000001262
ENSORLP00000013944	ENSGALP00000040623
ENSORLP00000016911	ENSGALP00000024627
ENSORLP00000002703	ENSGALP00000009047
ENSORLP00000011267	ENSGALP00000003646
ENSORLP00000012825	ENSGALP00000022108
ENSORLP00000023289	ENSGALP00000022108
ENSORLP00000003945	ENSGALP00000027552
ENSORLP00000013053	ENSGALP00000023284
ENSORLP00000012532	ENSGALP00000017952
ENSORLP00000020802	ENSGALP00000021824
ENSORLP00000006196	ENSGALP00000017115
ENSORLP00000006735	ENSGALP00000023190
ENSORLP00000002480	ENSGALP00000036966
ENSORLP00000002795	ENSGALP00000019366
ENSORLP00000005030	ENSGALP00000027492
ENSORLP00000012040	ENSGALP00000005475
ENSORLP00000012009	ENSGALP00000033677
ENSORLP00000016800	ENSGALP00000020426
ENSORLP00000013232	ENSGALP00000020426
ENSORLP00000021360	ENSGALP00000038334
ENSORLP00000017970	ENSGALP00000027391
ENSORLP00000020441	ENSGALP00000009970
ENSORLP00000005000	ENSGALP00000007314
ENSORLP00000019233	ENSGALP00000001312
ENSORLP00000009186	ENSGALP00000016076
ENSORLP00000012019	ENSGALP00000013681
ENSORLP00000008398	ENSGALP00000013190
ENSORLP00000018149	ENSGALP00000003342
ENSORLP00000002603	ENSGALP00000039305
ENSORLP00000016152	ENSGALP00000001702
ENSORLP00000012319	ENSGALP00000036860
ENSORLP00000021330	ENSGALP00000019012
ENSORLP00000012815	ENSGALP00000004490
ENSORLP00000002988	ENSGALP00000007139
ENSORLP00000024633	ENSGALP00000025348
ENSORLP00000015744	ENSGALP00000025348
ENSORLP00000000363	ENSGALP00000002228
ENSORLP00000006545	ENSGALP00000002228
ENSORLP00000017968	ENSGALP00000001051
ENSORLP00000013508	ENSGALP00000023938
ENSORLP00000005827	ENSGALP00000041541
ENSORLP00000015906	ENSGALP00000002189
ENSORLP00000007911	ENSGALP00000020696
ENSORLP00000014421	ENSGALP00000003111
ENSORLP00000017492	ENSGALP00000011635
ENSORLP00000022178	ENSGALP00000011635
ENSORLP00000023350	ENSGALP00000027988
ENSORLP00000001513	ENSGALP00000027988
ENSORLP00000017310	ENSGALP00000003371
ENSORLP00000004432	ENSGALP00000041951
ENSORLP00000005929	ENSGALP00000043342
ENSORLP00000017922	ENSGALP00000027954
ENSORLP00000000768	ENSGALP00000027954
ENSORLP00000002339	ENSGALP00000000971
ENSORLP00000012719	ENSGALP00000027436
ENSORLP00000020670	ENSGALP00000022613
ENSORLP00000019072	ENSGALP00000001658
ENSORLP00000001106	ENSGALP00000041630
ENSORLP00000011541	ENSGALP00000020491
ENSORLP00000024539	ENSGALP00000015287
ENSORLP00000010889	ENSGALP00000024623
ENSORLP00000010565	ENSGALP00000042077
ENSORLP00000006291	ENSGALP00000007246
ENSORLP00000024234	ENSGALP00000019534
ENSORLP00000022019	ENSGALP00000019534
ENSORLP00000005117	ENSGALP00000008383
ENSORLP00000013171	ENSGALP00000008383
ENSORLP00000017084	ENSGALP00000008417
ENSORLP00000011114	ENSGALP00000042275
ENSORLP00000004919	ENSGALP00000042481
ENSORLP00000018428	ENSGALP00000013730
ENSORLP00000012362	ENSGALP00000018081
ENSORLP00000012806	ENSGALP00000043426
ENSORLP00000012222	ENSGALP00000009161
ENSORLP00000003122	ENSGALP00000016142
ENSORLP00000008261	ENSGALP00000020819
ENSORLP00000014926	ENSGALP00000016521
ENSORLP00000000120	ENSGALP00000020312
ENSORLP00000025012	ENSGALP00000020312
ENSORLP00000008704	ENSGALP00000025229
ENSORLP00000004063	ENSGALP00000012961
ENSORLP00000012205	ENSGALP00000012961
ENSORLP00000012582	ENSGALP00000009899
ENSORLP00000015190	ENSGALP00000022298
ENSORLP00000016389	ENSGALP00000027609
ENSORLP00000002119	ENSGALP00000012750
ENSORLP00000017107	ENSGALP00000005649
ENSORLP00000006458	ENSGALP00000021516
ENSORLP00000025807	ENSGALP00000026030
ENSORLP00000013861	ENSGALP00000020927
ENSORLP00000022991	ENSGALP00000033974
ENSORLP00000002521	ENSGALP00000042361
ENSORLP00000015545	ENSGALP00000042361
ENSORLP00000004082	ENSGALP00000030056
ENSORLP00000016341	ENSGALP00000030056
ENSORLP00000013831	ENSGALP00000012678
ENSORLP00000004429	ENSGALP00000006494
ENSORLP00000022085	ENSGALP00000006494
ENSORLP00000022302	ENSGALP00000007102
ENSORLP00000020248	ENSGALP00000019779
ENSORLP00000003080	ENSGALP00000038747
ENSORLP00000003735	ENSGALP00000038747
ENSORLP00000005383	ENSGALP00000019969
ENSORLP00000011655	ENSGALP00000027022
ENSORLP00000011589	ENSGALP00000014376
ENSORLP00000007458	ENSGALP00000022268
ENSORLP00000009686	ENSGALP00000006474
ENSORLP00000023555	ENSGALP00000020364
ENSORLP00000023091	ENSGALP00000039652
ENSORLP00000010421	ENSGALP00000015051
ENSORLP00000019580	ENSGALP00000035888
ENSORLP00000006577	ENSGALP00000019178
ENSORLP00000019615	ENSGALP00000011711
ENSORLP00000019638	ENSGALP00000002699
ENSORLP00000023819	ENSGALP00000002030
ENSORLP00000011632	ENSGALP00000041622
ENSORLP00000000924	ENSGALP00000007181
ENSORLP00000012464	ENSGALP00000015485
ENSORLP00000020043	ENSGALP00000022199
ENSORLP00000001708	ENSGALP00000010910
ENSORLP00000000496	ENSGALP00000010140
ENSORLP00000017742	ENSGALP00000008427
ENSORLP00000006574	ENSGALP00000024723
ENSORLP00000006790	ENSGALP00000024723
ENSORLP00000009555	ENSGALP00000010929
ENSORLP00000018186	ENSGALP00000010929
ENSORLP00000004806	ENSGALP00000024142
ENSORLP00000004111	ENSGALP00000041636
ENSORLP00000017935	ENSGALP00000041636
ENSORLP00000021819	ENSGALP00000006431
ENSORLP00000025339	ENSGALP00000027264
ENSORLP00000020353	ENSGALP00000016926
ENSORLP00000021165	ENSGALP00000015071
ENSORLP00000017554	ENSGALP00000041185
ENSORLP00000006677	ENSGALP00000040722
ENSORLP00000009375	ENSGALP00000007382
ENSORLP00000018641	ENSGALP00000019231
ENSORLP00000005890	ENSGALP00000006671
ENSORLP00000014414	ENSGALP00000043246
ENSORLP00000009360	ENSGALP00000006365
ENSORLP00000022641	ENSGALP00000017201
ENSORLP00000020384	ENSGALP00000023169
ENSORLP00000020466	ENSGALP00000035839
ENSORLP00000004514	ENSGALP00000035839
ENSORLP00000017296	ENSGALP00000040812
ENSORLP00000004596	ENSGALP00000024377
ENSORLP00000015948	ENSGALP00000024377
ENSORLP00000013252	ENSGALP00000006378
ENSORLP00000019334	ENSGALP00000013993
ENSORLP00000021446	ENSGALP00000014741
ENSORLP00000020101	ENSGALP00000026933
ENSORLP00000008423	ENSGALP00000024760
ENSORLP00000005238	ENSGALP00000023916
ENSORLP00000009270	ENSGALP00000016204
ENSORLP00000017950	ENSGALP00000042038
ENSORLP00000006614	ENSGALP00000041380
ENSORLP00000021635	ENSGALP00000015559
ENSORLP00000019425	ENSGALP00000018802
ENSORLP00000003806	ENSGALP00000013782
ENSORLP00000003105	ENSGALP00000016146
ENSORLP00000007049	ENSGALP00000016146
ENSORLP00000020722	ENSGALP00000017392
ENSORLP00000014476	ENSGALP00000002144
ENSORLP00000014405	ENSGALP00000002109
ENSORLP00000013899	ENSGALP00000035933
ENSORLP00000021694	ENSGALP00000035933
ENSORLP00000015144	ENSGALP00000028353
ENSORLP00000005778	ENSGALP00000006798
ENSORLP00000018137	ENSGALP00000004473
ENSORLP00000023296	ENSGALP00000006162
ENSORLP00000005365	ENSGALP00000020574
ENSORLP00000014954	ENSGALP00000009323
ENSORLP00000016976	ENSGALP00000023825
ENSORLP00000017720	ENSGALP00000032851
ENSORLP00000002627	ENSGALP00000017255
ENSORLP00000025331	ENSGALP00000027189
ENSORLP00000024062	ENSGALP00000027658
ENSORLP00000004632	ENSGALP00000024921
ENSORLP00000005521	ENSGALP00000001485
ENSORLP00000002270	ENSGALP00000043116
ENSORLP00000002338	ENSGALP00000024006
ENSORLP00000014491	ENSGALP00000024006
ENSORLP00000022087	ENSGALP00000006352
ENSORLP00000015110	ENSGALP00000020005
ENSORLP00000009853	ENSGALP00000043142
ENSORLP00000006295	ENSGALP00000024696
ENSORLP00000011817	ENSGALP00000013147
ENSORLP00000012854	ENSGALP00000004609
ENSORLP00000011247	ENSGALP00000023859
ENSORLP00000001650	ENSGALP00000015059
ENSORLP00000006333	ENSGALP00000036014
ENSORLP00000011186	ENSGALP00000036014
ENSORLP00000022262	ENSGALP00000036811
ENSORLP00000014172	ENSGALP00000018382
ENSORLP00000019753	ENSGALP00000019417
ENSORLP00000020315	ENSGALP00000015303
ENSORLP00000019444	ENSGALP00000007553
ENSORLP00000013988	ENSGALP00000007415
ENSORLP00000012561	ENSGALP00000000694
ENSORLP00000022319	ENSGALP00000036465
ENSORLP00000016032	ENSGALP00000036465
ENSORLP00000012372	ENSGALP00000041070
ENSORLP00000001473	ENSGALP00000008938
ENSORLP00000007979	ENSGALP00000024815
ENSORLP00000001762	ENSGALP00000010707
ENSORLP00000006883	ENSGALP00000000494
ENSORLP00000008632	ENSGALP00000010010
ENSORLP00000019742	ENSGALP00000001221
ENSORLP00000011470	ENSGALP00000041851
ENSORLP00000008530	ENSGALP00000041851
ENSORLP00000010005	ENSGALP00000001055
ENSORLP00000016138	ENSGALP00000022126
ENSORLP00000004021	ENSGALP00000012980
ENSORLP00000022152	ENSGALP00000016315
ENSORLP00000013616	ENSGALP00000026904
ENSORLP00000014792	ENSGALP00000001832
ENSORLP00000019845	ENSGALP00000016398
ENSORLP00000001421	ENSGALP00000011947
ENSORLP00000021683	ENSGALP00000033069
ENSORLP00000007321	ENSGALP00000002091
ENSORLP00000011224	ENSGALP00000039428
ENSORLP00000017850	ENSGALP00000017056
ENSORLP00000002357	ENSGALP00000013675
ENSORLP00000006748	ENSGALP00000025503
ENSORLP00000002587	ENSGALP00000025502
ENSORLP00000021247	ENSGALP00000025502
ENSORLP00000005051	ENSGALP00000018269
ENSORLP00000003765	ENSGALP00000003731
ENSORLP00000007792	ENSGALP00000000545
ENSORLP00000000534	ENSGALP00000000545
ENSORLP00000025014	ENSGALP00000005794
ENSORLP00000023046	ENSGALP00000005794
ENSORLP00000004584	ENSGALP00000024208
ENSORLP00000023370	ENSGALP00000016102
ENSORLP00000005779	ENSGALP00000027276
ENSORLP00000019283	ENSGALP00000012035
ENSORLP00000000380	ENSGALP00000038139
ENSORLP00000016337	ENSGALP00000041715
ENSORLP00000011234	ENSGALP00000041715
ENSORLP00000000404	ENSGALP00000003277
ENSORLP00000010156	ENSGALP00000020417
ENSORLP00000019350	ENSGALP00000010467
ENSORLP00000020369	ENSGALP00000010467
ENSORLP00000006817	ENSGALP00000012899
ENSORLP00000013108	ENSGALP00000017306
ENSORLP00000011033	ENSGALP00000027569
ENSORLP00000010839	ENSGALP00000024954
ENSORLP00000018382	ENSGALP00000009213
ENSORLP00000012218	ENSGALP00000009213
ENSORLP00000017958	ENSGALP00000001412
ENSORLP00000000765	ENSGALP00000011399
ENSORLP00000022963	ENSGALP00000011399
ENSORLP00000005996	ENSGALP00000023225
ENSORLP00000014275	ENSGALP00000004917
ENSORLP00000012341	ENSGALP00000014328
ENSORLP00000001385	ENSGALP00000013850
ENSORLP00000008971	ENSGALP00000011677
ENSORLP00000012770	ENSGALP00000027438
ENSORLP00000011639	ENSGALP00000008268
ENSORLP00000014777	ENSGALP00000014383
ENSORLP00000011409	ENSGALP00000014935
ENSORLP00000022729	ENSGALP00000015358
ENSORLP00000009205	ENSGALP00000016156
ENSORLP00000006951	ENSGALP00000005982
ENSORLP00000023345	ENSGALP00000003428
ENSORLP00000007496	ENSGALP00000006999
ENSORLP00000005624	ENSGALP00000005059
ENSORLP00000025492	ENSGALP00000037170
ENSORLP00000013878	ENSGALP00000020620
ENSORLP00000001089	ENSGALP00000014001
ENSORLP00000001552	ENSGALP00000039758
ENSORLP00000017675	ENSGALP00000020138
ENSORLP00000006205	ENSGALP00000030175
ENSORLP00000006352	ENSGALP00000042161
ENSORLP00000010309	ENSGALP00000039891
ENSORLP00000005146	ENSGALP00000041744
ENSORLP00000012308	ENSGALP00000019095
ENSORLP00000011744	ENSGALP00000008440
ENSORLP00000014035	ENSGALP00000035739
ENSORLP00000020821	ENSGALP00000008879
ENSORLP00000012196	ENSGALP00000026281
ENSORLP00000015982	ENSGALP00000018518
ENSORLP00000022596	ENSGALP00000034451
ENSORLP00000009862	ENSGALP00000005887
ENSORLP00000006891	ENSGALP00000005887
ENSORLP00000012978	ENSGALP00000013813
ENSORLP00000002873	ENSGALP00000013813
ENSORLP00000003557	ENSGALP00000019952
ENSORLP00000007985	ENSGALP00000041920
ENSORLP00000021646	ENSGALP00000022533
ENSORLP00000006008	ENSGALP00000032457
ENSORLP00000004020	ENSGALP00000022193
ENSORLP00000025678	ENSGALP00000022193
ENSORLP00000019393	ENSGALP00000007200
ENSORLP00000020263	ENSGALP00000007200
ENSORLP00000020160	ENSGALP00000012655
ENSORLP00000020418	ENSGALP00000026600
ENSORLP00000017369	ENSGALP00000026342
ENSORLP00000018703	ENSGALP00000002206
ENSORLP00000003121	ENSGALP00000040717
ENSORLP00000010358	ENSGALP00000024834
ENSORLP00000010790	ENSGALP00000007799
ENSORLP00000018379	ENSGALP00000001472
ENSORLP00000008025	ENSGALP00000002825
ENSORLP00000004446	ENSGALP00000007323
ENSORLP00000024471	ENSGALP00000015277
ENSORLP00000021169	ENSGALP00000026127
ENSORLP00000008097	ENSGALP00000018767
ENSORLP00000000429	ENSGALP00000018767
ENSORLP00000004449	ENSGALP00000026611
ENSORLP00000001227	ENSGALP00000041323
ENSORLP00000020164	ENSGALP00000017341
ENSORLP00000010222	ENSGALP00000022058
ENSORLP00000005776	ENSGALP00000027791
ENSORLP00000008205	ENSGALP00000014739
ENSORLP00000018205	ENSGALP00000010935
ENSORLP00000009540	ENSGALP00000010935
ENSORLP00000023811	ENSGALP00000001381
ENSORLP00000017035	ENSGALP00000027769
ENSORLP00000020445	ENSGALP00000000002
ENSORLP00000019236	ENSGALP00000020656
ENSORLP00000008154	ENSGALP00000017216
ENSORLP00000005571	ENSGALP00000004993
ENSORLP00000007869	ENSGALP00000042047
ENSORLP00000006661	ENSGALP00000018472
ENSORLP00000004078	ENSGALP00000035061
ENSORLP00000000976	ENSGALP00000042643
ENSORLP00000020199	ENSGALP00000014616
ENSORLP00000007337	ENSGALP00000042723
ENSORLP00000001624	ENSGALP00000042723
ENSORLP00000018408	ENSGALP00000019662
ENSORLP00000001377	ENSGALP00000016032
ENSORLP00000003554	ENSGALP00000000272
ENSORLP00000015073	ENSGALP00000019045
ENSORLP00000004075	ENSGALP00000026206
ENSORLP00000010125	ENSGALP00000026206
ENSORLP00000005894	ENSGALP00000004298
ENSORLP00000016965	ENSGALP00000018391
ENSORLP00000005907	ENSGALP00000019540
ENSORLP00000019315	ENSGALP00000006521
ENSORLP00000024717	ENSGALP00000015128
ENSORLP00000020586	ENSGALP00000018692
ENSORLP00000007969	ENSGALP00000028721
ENSORLP00000001371	ENSGALP00000042443
ENSORLP00000019923	ENSGALP00000020972
ENSORLP00000000360	ENSGALP00000025312
ENSORLP00000002647	ENSGALP00000042650
ENSORLP00000010561	ENSGALP00000011997
ENSORLP00000015469	ENSGALP00000011997
ENSORLP00000014010	ENSGALP00000001890
ENSORLP00000019596	ENSGALP00000041330
ENSORLP00000012400	ENSGALP00000043238
ENSORLP00000014703	ENSGALP00000043238
[truncated: 6,932 more rows]
