# Supplementary material for: Reconstruction of proto-vertebrate, proto-cyclostome and proto-gnathostome genomes provides new insights into early vertebrate evolution
Source: Nat Commun. 2021 Jul 23;12:4489. doi: 10.1038/s41467-021-24573-z (PMC8302630; doi:10.1038/s41467-021-24573-z)
Supplement: Supplementary file 4 — Supplementary Data 1 [file 41467_2021_24573_MOESM4_ESM.zip › SuppData1/orthologs/ORYLA-HUMAN.txt]

ENSORLP00000017023	ENSP00000262384
ENSORLP00000018100	ENSP00000362179
ENSORLP00000011872	ENSP00000362179
ENSORLP00000019139	ENSP00000386616
ENSORLP00000021204	ENSP00000354794
ENSORLP00000017158	ENSP00000455426
ENSORLP00000011600	ENSP00000268876
ENSORLP00000018033	ENSP00000361900
ENSORLP00000014071	ENSP00000295408
ENSORLP00000024532	ENSP00000317272
ENSORLP00000003595	ENSP00000363970
ENSORLP00000017662	ENSP00000373518
ENSORLP00000001741	ENSP00000362057
ENSORLP00000002049	ENSP00000367851
ENSORLP00000025526	ENSP00000445366
ENSORLP00000003018	ENSP00000281722
ENSORLP00000016722	ENSP00000363107
ENSORLP00000025748	ENSP00000354995
ENSORLP00000005821	ENSP00000272286
ENSORLP00000005856	ENSP00000260645
ENSORLP00000007952	ENSP00000363092
ENSORLP00000001368	ENSP00000261464
ENSORLP00000024257	ENSP00000454207
ENSORLP00000003220	ENSP00000247668
ENSORLP00000020860	ENSP00000247668
ENSORLP00000001290	ENSP00000433623
ENSORLP00000008446	ENSP00000249636
ENSORLP00000002593	ENSP00000249636
ENSORLP00000008437	ENSP00000334474
ENSORLP00000011200	ENSP00000334474
ENSORLP00000008651	ENSP00000324173
ENSORLP00000015785	ENSP00000367623
ENSORLP00000020633	ENSP00000234038
ENSORLP00000011714	ENSP00000326870
ENSORLP00000007515	ENSP00000307259
ENSORLP00000000443	ENSP00000308479
ENSORLP00000023088	ENSP00000311687
ENSORLP00000018127	ENSP00000363520
ENSORLP00000003515	ENSP00000339256
ENSORLP00000015272	ENSP00000414055
ENSORLP00000008997	ENSP00000350676
ENSORLP00000006561	ENSP00000251363
ENSORLP00000003243	ENSP00000271688
ENSORLP00000013178	ENSP00000271688
ENSORLP00000021323	ENSP00000376453
ENSORLP00000021828	ENSP00000402697
ENSORLP00000020822	ENSP00000251089
ENSORLP00000021812	ENSP00000309142
ENSORLP00000023561	ENSP00000264903
ENSORLP00000006376	ENSP00000377024
ENSORLP00000019321	ENSP00000468788
ENSORLP00000005874	ENSP00000297071
ENSORLP00000021980	ENSP00000380252
ENSORLP00000022436	ENSP00000257749
ENSORLP00000003775	ENSP00000366827
ENSORLP00000006361	ENSP00000321343
ENSORLP00000018342	ENSP00000379353
ENSORLP00000018930	ENSP00000320431
ENSORLP00000010509	ENSP00000268164
ENSORLP00000001148	ENSP00000345571
ENSORLP00000019667	ENSP00000368686
ENSORLP00000010566	ENSP00000268989
ENSORLP00000002272	ENSP00000221543
ENSORLP00000000244	ENSP00000448182
ENSORLP00000004298	ENSP00000320434
ENSORLP00000009022	ENSP00000304669
ENSORLP00000010106	ENSP00000386141
ENSORLP00000020930	ENSP00000477059
ENSORLP00000018662	ENSP00000477059
ENSORLP00000004264	ENSP00000386881
ENSORLP00000022821	ENSP00000428280
ENSORLP00000021772	ENSP00000360475
ENSORLP00000010763	ENSP00000222250
ENSORLP00000013654	ENSP00000358323
ENSORLP00000025491	ENSP00000358323
ENSORLP00000020331	ENSP00000380759
ENSORLP00000007167	ENSP00000359095
ENSORLP00000001018	ENSP00000331879
ENSORLP00000018097	ENSP00000276440
ENSORLP00000008607	ENSP00000340677
ENSORLP00000022020	ENSP00000272164
ENSORLP00000005695	ENSP00000290015
ENSORLP00000022851	ENSP00000258411
ENSORLP00000020711	ENSP00000252456
ENSORLP00000010817	ENSP00000252677
ENSORLP00000007342	ENSP00000367942
ENSORLP00000011413	ENSP00000287139
ENSORLP00000022256	ENSP00000282701
ENSORLP00000019505	ENSP00000334314
ENSORLP00000004295	ENSP00000320663
ENSORLP00000014720	ENSP00000378254
ENSORLP00000012324	ENSP00000377836
ENSORLP00000000585	ENSP00000292377
ENSORLP00000020019	ENSP00000264039
ENSORLP00000013874	ENSP00000264039
ENSORLP00000005351	ENSP00000338728
ENSORLP00000019519	ENSP00000380785
ENSORLP00000018585	ENSP00000360252
ENSORLP00000018984	ENSP00000310015
ENSORLP00000006254	ENSP00000370713
ENSORLP00000007804	ENSP00000370713
ENSORLP00000012489	ENSP00000357459
ENSORLP00000002135	ENSP00000268624
ENSORLP00000025830	ENSP00000296513
ENSORLP00000010622	ENSP00000262803
ENSORLP00000010171	ENSP00000399797
ENSORLP00000021378	ENSP00000384725
ENSORLP00000021967	ENSP00000253008
ENSORLP00000008922	ENSP00000253008
ENSORLP00000010172	ENSP00000276594
ENSORLP00000024935	ENSP00000361929
ENSORLP00000012679	ENSP00000282903
ENSORLP00000016516	ENSP00000352603
ENSORLP00000011838	ENSP00000347408
ENSORLP00000022565	ENSP00000388996
ENSORLP00000015239	ENSP00000423665
ENSORLP00000011216	ENSP00000417914
ENSORLP00000022670	ENSP00000264607
ENSORLP00000010397	ENSP00000355195
ENSORLP00000009355	ENSP00000363512
ENSORLP00000008594	ENSP00000305426
ENSORLP00000008023	ENSP00000229771
ENSORLP00000022797	ENSP00000314444
ENSORLP00000011723	ENSP00000216271
ENSORLP00000025157	ENSP00000334061
ENSORLP00000001104	ENSP00000346236
ENSORLP00000002977	ENSP00000464050
ENSORLP00000018923	ENSP00000225792
ENSORLP00000023720	ENSP00000262462
ENSORLP00000012925	ENSP00000300456
ENSORLP00000000034	ENSP00000359520
ENSORLP00000013671	ENSP00000351520
ENSORLP00000006742	ENSP00000301825
ENSORLP00000014072	ENSP00000378046
ENSORLP00000009294	ENSP00000222803
ENSORLP00000006181	ENSP00000222803
ENSORLP00000018956	ENSP00000413152
ENSORLP00000014883	ENSP00000242209
ENSORLP00000017224	ENSP00000317232
ENSORLP00000004455	ENSP00000317232
ENSORLP00000007557	ENSP00000345964
ENSORLP00000007575	ENSP00000358715
ENSORLP00000020818	ENSP00000301464
ENSORLP00000016131	ENSP00000275525
ENSORLP00000021474	ENSP00000275525
ENSORLP00000002773	ENSP00000233809
ENSORLP00000018416	ENSP00000233809
ENSORLP00000015721	ENSP00000386942
ENSORLP00000005075	ENSP00000362239
ENSORLP00000004108	ENSP00000417583
ENSORLP00000005033	ENSP00000417583
ENSORLP00000015324	ENSP00000355968
ENSORLP00000011019	ENSP00000233535
ENSORLP00000002202	ENSP00000415011
ENSORLP00000003059	ENSP00000261867
ENSORLP00000018136	ENSP00000362195
ENSORLP00000018833	ENSP00000262345
ENSORLP00000004173	ENSP00000263409
ENSORLP00000004274	ENSP00000261721
ENSORLP00000015164	ENSP00000384545
ENSORLP00000016308	ENSP00000329926
ENSORLP00000024951	ENSP00000357588
ENSORLP00000009657	ENSP00000445952
ENSORLP00000018316	ENSP00000445952
ENSORLP00000007380	ENSP00000251527
ENSORLP00000013444	ENSP00000251527
ENSORLP00000012886	ENSP00000424126
ENSORLP00000001311	ENSP00000424126
ENSORLP00000013607	ENSP00000340594
ENSORLP00000025288	ENSP00000341489
ENSORLP00000001374	ENSP00000368566
ENSORLP00000014802	ENSP00000348429
ENSORLP00000018111	ENSP00000233156
ENSORLP00000005218	ENSP00000222543
ENSORLP00000013299	ENSP00000311184
ENSORLP00000016364	ENSP00000324763
ENSORLP00000019561	ENSP00000376652
ENSORLP00000011906	ENSP00000376652
ENSORLP00000002839	ENSP00000345405
ENSORLP00000012741	ENSP00000281156
ENSORLP00000011358	ENSP00000349575
ENSORLP00000020718	ENSP00000271139
ENSORLP00000017749	ENSP00000331305
ENSORLP00000019397	ENSP00000348300
ENSORLP00000002704	ENSP00000423541
ENSORLP00000011850	ENSP00000423541
ENSORLP00000020399	ENSP00000358142
ENSORLP00000003855	ENSP00000358142
ENSORLP00000008892	ENSP00000299134
ENSORLP00000008411	ENSP00000452871
ENSORLP00000002451	ENSP00000452871
ENSORLP00000001579	ENSP00000351484
ENSORLP00000016596	ENSP00000353224
ENSORLP00000012171	ENSP00000353224
ENSORLP00000000631	ENSP00000223026
ENSORLP00000003863	ENSP00000337425
ENSORLP00000003946	ENSP00000157600
ENSORLP00000018264	ENSP00000365494
ENSORLP00000004025	ENSP00000401060
ENSORLP00000008236	ENSP00000373648
ENSORLP00000015074	ENSP00000262916
ENSORLP00000025646	ENSP00000337354
ENSORLP00000008488	ENSP00000316842
ENSORLP00000019732	ENSP00000216513
ENSORLP00000019739	ENSP00000247182
ENSORLP00000005562	ENSP00000304502
ENSORLP00000005568	ENSP00000260653
ENSORLP00000000954	ENSP00000337159
ENSORLP00000022406	ENSP00000216602
ENSORLP00000022541	ENSP00000390941
ENSORLP00000021818	ENSP00000390941
ENSORLP00000001585	ENSP00000357927
ENSORLP00000024109	ENSP00000310491
ENSORLP00000020061	ENSP00000346151
ENSORLP00000013463	ENSP00000346151
ENSORLP00000011283	ENSP00000324729
ENSORLP00000022013	ENSP00000311837
ENSORLP00000021863	ENSP00000429842
ENSORLP00000007508	ENSP00000217381
ENSORLP00000019672	ENSP00000357484
ENSORLP00000013177	ENSP00000419378
ENSORLP00000001420	ENSP00000358460
ENSORLP00000021168	ENSP00000333836
ENSORLP00000004254	ENSP00000333836
ENSORLP00000020381	ENSP00000218436
ENSORLP00000025494	ENSP00000233630
ENSORLP00000013846	ENSP00000354724
ENSORLP00000004640	ENSP00000337500
ENSORLP00000003433	ENSP00000461961
ENSORLP00000008276	ENSP00000355026
ENSORLP00000014984	ENSP00000056217
ENSORLP00000018887	ENSP00000264051
ENSORLP00000005319	ENSP00000367629
ENSORLP00000014859	ENSP00000402584
ENSORLP00000017630	ENSP00000319388
ENSORLP00000002967	ENSP00000369702
ENSORLP00000009719	ENSP00000441214
ENSORLP00000009264	ENSP00000406191
ENSORLP00000016385	ENSP00000291536
ENSORLP00000011881	ENSP00000356436
ENSORLP00000004619	ENSP00000360762
ENSORLP00000012934	ENSP00000263674
ENSORLP00000014691	ENSP00000250894
ENSORLP00000025699	ENSP00000262013
ENSORLP00000025092	ENSP00000369981
ENSORLP00000008947	ENSP00000369981
ENSORLP00000007330	ENSP00000418744
ENSORLP00000021066	ENSP00000361645
ENSORLP00000017966	ENSP00000361645
ENSORLP00000019821	ENSP00000278937
ENSORLP00000011260	ENSP00000278937
ENSORLP00000003189	ENSP00000432943
ENSORLP00000015135	ENSP00000278947
ENSORLP00000015125	ENSP00000322460
ENSORLP00000011254	ENSP00000322460
ENSORLP00000024718	ENSP00000266712
ENSORLP00000013929	ENSP00000343871
ENSORLP00000007935	ENSP00000362824
ENSORLP00000020501	ENSP00000361995
ENSORLP00000001836	ENSP00000268125
ENSORLP00000002802	ENSP00000268125
ENSORLP00000004251	ENSP00000428402
ENSORLP00000007785	ENSP00000302843
ENSORLP00000003955	ENSP00000347872
ENSORLP00000005716	ENSP00000347872
ENSORLP00000009447	ENSP00000303129
ENSORLP00000016755	ENSP00000399805
ENSORLP00000025680	ENSP00000323678
ENSORLP00000014402	ENSP00000375647
ENSORLP00000017370	ENSP00000436836
ENSORLP00000015976	ENSP00000005284
ENSORLP00000010846	ENSP00000005284
ENSORLP00000012076	ENSP00000262138
ENSORLP00000014408	ENSP00000270458
ENSORLP00000021608	ENSP00000400258
ENSORLP00000014160	ENSP00000400258
ENSORLP00000006974	ENSP00000362444
ENSORLP00000004278	ENSP00000247191
ENSORLP00000020050	ENSP00000359132
ENSORLP00000008218	ENSP00000379032
ENSORLP00000012723	ENSP00000363398
ENSORLP00000007001	ENSP00000367446
ENSORLP00000002142	ENSP00000367446
ENSORLP00000014484	ENSP00000220562
ENSORLP00000007930	ENSP00000322020
ENSORLP00000019891	ENSP00000329033
ENSORLP00000019320	ENSP00000272937
ENSORLP00000020797	ENSP00000272937
ENSORLP00000004088	ENSP00000307513
ENSORLP00000005176	ENSP00000283243
ENSORLP00000010903	ENSP00000356587
ENSORLP00000003924	ENSP00000368952
ENSORLP00000005958	ENSP00000368952
ENSORLP00000009004	ENSP00000319323
ENSORLP00000016407	ENSP00000328364
ENSORLP00000002498	ENSP00000454062
ENSORLP00000005899	ENSP00000344903
ENSORLP00000000178	ENSP00000194130
ENSORLP00000018925	ENSP00000279027
ENSORLP00000003200	ENSP00000392411
ENSORLP00000016932	ENSP00000406220
ENSORLP00000006703	ENSP00000365251
ENSORLP00000020649	ENSP00000435582
ENSORLP00000013120	ENSP00000353249
ENSORLP00000021408	ENSP00000360905
ENSORLP00000013449	ENSP00000355751
ENSORLP00000009845	ENSP00000222271
ENSORLP00000006238	ENSP00000339730
ENSORLP00000011233	ENSP00000339730
ENSORLP00000005200	ENSP00000319651
ENSORLP00000025778	ENSP00000371686
ENSORLP00000002793	ENSP00000227451
ENSORLP00000007565	ENSP00000227451
ENSORLP00000016480	ENSP00000257600
ENSORLP00000019101	ENSP00000316532
ENSORLP00000008804	ENSP00000356275
ENSORLP00000010408	ENSP00000356275
ENSORLP00000000955	ENSP00000431813
ENSORLP00000024303	ENSP00000160373
ENSORLP00000007370	ENSP00000271277
ENSORLP00000011202	ENSP00000271277
ENSORLP00000002460	ENSP00000346560
ENSORLP00000014546	ENSP00000363349
ENSORLP00000025283	ENSP00000238994
ENSORLP00000023562	ENSP00000238994
ENSORLP00000025361	ENSP00000308318
ENSORLP00000002544	ENSP00000284601
ENSORLP00000013157	ENSP00000284601
ENSORLP00000019751	ENSP00000336630
ENSORLP00000013289	ENSP00000336630
ENSORLP00000020092	ENSP00000356205
ENSORLP00000007978	ENSP00000356205
ENSORLP00000019342	ENSP00000276218
ENSORLP00000022468	ENSP00000391299
ENSORLP00000007005	ENSP00000342313
ENSORLP00000015046	ENSP00000440674
ENSORLP00000007689	ENSP00000440674
ENSORLP00000006193	ENSP00000332723
ENSORLP00000018788	ENSP00000411770
ENSORLP00000008504	ENSP00000214869
ENSORLP00000018750	ENSP00000214869
ENSORLP00000002291	ENSP00000359305
ENSORLP00000019227	ENSP00000356381
ENSORLP00000014563	ENSP00000369989
ENSORLP00000016522	ENSP00000233596
ENSORLP00000018166	ENSP00000368959
ENSORLP00000006852	ENSP00000254901
ENSORLP00000019932	ENSP00000438346
ENSORLP00000018275	ENSP00000362863
ENSORLP00000005287	ENSP00000358159
ENSORLP00000006617	ENSP00000264233
ENSORLP00000015378	ENSP00000317123
ENSORLP00000007697	ENSP00000253083
ENSORLP00000001913	ENSP00000253083
ENSORLP00000021170	ENSP00000263915
ENSORLP00000006700	ENSP00000381793
ENSORLP00000017682	ENSP00000403459
ENSORLP00000008593	ENSP00000343490
ENSORLP00000004579	ENSP00000369442
ENSORLP00000005540	ENSP00000257408
ENSORLP00000022648	ENSP00000264162
ENSORLP00000010020	ENSP00000240285
ENSORLP00000021423	ENSP00000365397
ENSORLP00000016275	ENSP00000358854
ENSORLP00000017243	ENSP00000262394
ENSORLP00000001337	ENSP00000319474
ENSORLP00000005361	ENSP00000387078
ENSORLP00000020996	ENSP00000387078
ENSORLP00000009575	ENSP00000344504
ENSORLP00000009804	ENSP00000372160
ENSORLP00000019121	ENSP00000263512
ENSORLP00000024813	ENSP00000245312
ENSORLP00000000315	ENSP00000273861
ENSORLP00000021052	ENSP00000216540
ENSORLP00000000841	ENSP00000313681
ENSORLP00000015688	ENSP00000313681
ENSORLP00000013754	ENSP00000245222
ENSORLP00000014648	ENSP00000216264
ENSORLP00000019946	ENSP00000347581
ENSORLP00000020510	ENSP00000404121
ENSORLP00000021804	ENSP00000262961
ENSORLP00000021576	ENSP00000265069
ENSORLP00000015998	ENSP00000361800
ENSORLP00000015424	ENSP00000264968
ENSORLP00000023222	ENSP00000338487
ENSORLP00000012302	ENSP00000354458
ENSORLP00000012334	ENSP00000360281
ENSORLP00000018569	ENSP00000322061
ENSORLP00000005246	ENSP00000322061
ENSORLP00000018612	ENSP00000263413
ENSORLP00000000570	ENSP00000309270
ENSORLP00000001147	ENSP00000309270
ENSORLP00000011697	ENSP00000362207
ENSORLP00000008639	ENSP00000362207
ENSORLP00000020054	ENSP00000276055
ENSORLP00000016781	ENSP00000354842
ENSORLP00000007482	ENSP00000344724
ENSORLP00000006064	ENSP00000344724
ENSORLP00000020990	ENSP00000441032
ENSORLP00000020220	ENSP00000346206
ENSORLP00000023486	ENSP00000440288
ENSORLP00000021952	ENSP00000351717
ENSORLP00000009060	ENSP00000310721
ENSORLP00000009935	ENSP00000301645
ENSORLP00000022033	ENSP00000318867
ENSORLP00000000805	ENSP00000244043
ENSORLP00000021561	ENSP00000259808
ENSORLP00000010554	ENSP00000220751
ENSORLP00000015653	ENSP00000332454
ENSORLP00000009407	ENSP00000306678
ENSORLP00000007507	ENSP00000363852
ENSORLP00000025418	ENSP00000363852
ENSORLP00000002376	ENSP00000229729
ENSORLP00000020582	ENSP00000336888
ENSORLP00000023533	ENSP00000336888
ENSORLP00000005021	ENSP00000359892
ENSORLP00000009566	ENSP00000262032
ENSORLP00000001925	ENSP00000262032
ENSORLP00000025471	ENSP00000413025
ENSORLP00000003329	ENSP00000344544
ENSORLP00000010833	ENSP00000473474
ENSORLP00000002721	ENSP00000297679
ENSORLP00000013167	ENSP00000343526
ENSORLP00000023378	ENSP00000303434
ENSORLP00000012858	ENSP00000346643
ENSORLP00000024341	ENSP00000292432
ENSORLP00000002505	ENSP00000223366
ENSORLP00000012495	ENSP00000340243
ENSORLP00000019452	ENSP00000342962
ENSORLP00000023753	ENSP00000319796
ENSORLP00000011177	ENSP00000420863
ENSORLP00000010429	ENSP00000320346
ENSORLP00000015853	ENSP00000320346
ENSORLP00000009376	ENSP00000379118
ENSORLP00000017836	ENSP00000361672
ENSORLP00000010308	ENSP00000361672
ENSORLP00000022395	ENSP00000366746
ENSORLP00000018310	ENSP00000413697
ENSORLP00000019175	ENSP00000413697
ENSORLP00000006121	ENSP00000330631
ENSORLP00000004141	ENSP00000330631
ENSORLP00000004548	ENSP00000335397
ENSORLP00000013610	ENSP00000335397
ENSORLP00000017101	ENSP00000340328
ENSORLP00000016759	ENSP00000294635
ENSORLP00000021644	ENSP00000263212
ENSORLP00000017858	ENSP00000312411
ENSORLP00000007854	ENSP00000417659
ENSORLP00000020087	ENSP00000417659
ENSORLP00000023047	ENSP00000254654
ENSORLP00000008712	ENSP00000477341
ENSORLP00000003369	ENSP00000477341
ENSORLP00000013373	ENSP00000378830
ENSORLP00000003415	ENSP00000378830
ENSORLP00000019096	ENSP00000338673
ENSORLP00000019098	ENSP00000376345
ENSORLP00000009345	ENSP00000378324
ENSORLP00000020004	ENSP00000307280
ENSORLP00000003021	ENSP00000307280
ENSORLP00000024871	ENSP00000229824
ENSORLP00000006399	ENSP00000365630
ENSORLP00000018782	ENSP00000262094
ENSORLP00000010963	ENSP00000379601
ENSORLP00000012068	ENSP00000330247
ENSORLP00000005390	ENSP00000376615
ENSORLP00000015200	ENSP00000261461
ENSORLP00000006988	ENSP00000164133
ENSORLP00000003948	ENSP00000417963
ENSORLP00000021534	ENSP00000412733
ENSORLP00000002389	ENSP00000296220
ENSORLP00000002820	ENSP00000379804
ENSORLP00000019504	ENSP00000263650
ENSORLP00000009948	ENSP00000378349
ENSORLP00000020094	ENSP00000353094
ENSORLP00000024224	ENSP00000328327
ENSORLP00000001322	ENSP00000218008
ENSORLP00000010128	ENSP00000250111
ENSORLP00000019655	ENSP00000356790
ENSORLP00000019708	ENSP00000473410
ENSORLP00000008667	ENSP00000216139
ENSORLP00000009527	ENSP00000396538
ENSORLP00000012965	ENSP00000396538
ENSORLP00000020236	ENSP00000379330
ENSORLP00000004136	ENSP00000377867
ENSORLP00000006042	ENSP00000325748
ENSORLP00000024937	ENSP00000361892
ENSORLP00000023002	ENSP00000429744
ENSORLP00000005534	ENSP00000320485
ENSORLP00000021704	ENSP00000368189
ENSORLP00000010296	ENSP00000263620
ENSORLP00000008681	ENSP00000263270
ENSORLP00000013025	ENSP00000336666
ENSORLP00000019892	ENSP00000379891
ENSORLP00000011572	ENSP00000379891
ENSORLP00000014379	ENSP00000413049
ENSORLP00000021970	ENSP00000354886
ENSORLP00000023141	ENSP00000326305
ENSORLP00000011273	ENSP00000397563
ENSORLP00000016465	ENSP00000257177
ENSORLP00000005631	ENSP00000263063
ENSORLP00000013229	ENSP00000373420
ENSORLP00000008749	ENSP00000325594
ENSORLP00000003095	ENSP00000410862
ENSORLP00000007089	ENSP00000410862
ENSORLP00000018447	ENSP00000274473
ENSORLP00000001033	ENSP00000266214
ENSORLP00000009350	ENSP00000340330
ENSORLP00000020926	ENSP00000259021
ENSORLP00000019177	ENSP00000380136
ENSORLP00000001403	ENSP00000406037
ENSORLP00000015686	ENSP00000337194
ENSORLP00000003431	ENSP00000356992
ENSORLP00000008375	ENSP00000264245
ENSORLP00000018768	ENSP00000266970
ENSORLP00000007024	ENSP00000316905
ENSORLP00000009202	ENSP00000224807
ENSORLP00000013725	ENSP00000358909
ENSORLP00000017009	ENSP00000266771
ENSORLP00000020666	ENSP00000340402
ENSORLP00000003654	ENSP00000365686
ENSORLP00000022073	ENSP00000365686
ENSORLP00000012544	ENSP00000417085
ENSORLP00000003476	ENSP00000356991
ENSORLP00000005239	ENSP00000418070
ENSORLP00000011455	ENSP00000418070
ENSORLP00000003137	ENSP00000264025
ENSORLP00000007160	ENSP00000264025
ENSORLP00000001406	ENSP00000359000
ENSORLP00000009050	ENSP00000245796
ENSORLP00000012144	ENSP00000274710
ENSORLP00000003645	ENSP00000020673
ENSORLP00000016043	ENSP00000020673
ENSORLP00000011059	ENSP00000292782
ENSORLP00000010245	ENSP00000319482
ENSORLP00000000220	ENSP00000334625
ENSORLP00000015387	ENSP00000317636
ENSORLP00000022133	ENSP00000269228
ENSORLP00000020198	ENSP00000361266
ENSORLP00000018854	ENSP00000270642
ENSORLP00000009678	ENSP00000264668
ENSORLP00000001295	ENSP00000337459
ENSORLP00000014273	ENSP00000419970
ENSORLP00000001266	ENSP00000283122
ENSORLP00000013872	ENSP00000355480
ENSORLP00000021782	ENSP00000282077
ENSORLP00000005600	ENSP00000005178
ENSORLP00000013956	ENSP00000333633
ENSORLP00000016851	ENSP00000417654
ENSORLP00000023310	ENSP00000247138
ENSORLP00000001915	ENSP00000322142
ENSORLP00000015230	ENSP00000380024
ENSORLP00000022617	ENSP00000364929
ENSORLP00000015380	ENSP00000307183
ENSORLP00000008328	ENSP00000368924
ENSORLP00000007748	ENSP00000201031
ENSORLP00000022151	ENSP00000008391
ENSORLP00000019445	ENSP00000300209
ENSORLP00000020763	ENSP00000406482
ENSORLP00000012940	ENSP00000406482
ENSORLP00000000336	ENSP00000290902
ENSORLP00000007094	ENSP00000316881
ENSORLP00000014849	ENSP00000323696
ENSORLP00000015732	ENSP00000236040
ENSORLP00000015914	ENSP00000379951
ENSORLP00000000400	ENSP00000351250
ENSORLP00000008644	ENSP00000384876
ENSORLP00000016208	ENSP00000302630
ENSORLP00000019992	ENSP00000261726
ENSORLP00000013015	ENSP00000417003
ENSORLP00000009003	ENSP00000270560
ENSORLP00000014146	ENSP00000305852
ENSORLP00000005243	ENSP00000433102
ENSORLP00000004364	ENSP00000433102
ENSORLP00000007029	ENSP00000373272
ENSORLP00000010482	ENSP00000256649
ENSORLP00000010906	ENSP00000381340
ENSORLP00000018286	ENSP00000381340
ENSORLP00000016792	ENSP00000393324
ENSORLP00000013757	ENSP00000393324
ENSORLP00000013777	ENSP00000318057
ENSORLP00000006860	ENSP00000239938
ENSORLP00000015259	ENSP00000177694
ENSORLP00000021053	ENSP00000374205
ENSORLP00000009802	ENSP00000321951
ENSORLP00000019285	ENSP00000321951
ENSORLP00000015837	ENSP00000314380
ENSORLP00000000553	ENSP00000221476
ENSORLP00000001972	ENSP00000221476
ENSORLP00000004064	ENSP00000384193
ENSORLP00000006133	ENSP00000384193
ENSORLP00000017659	ENSP00000222374
ENSORLP00000000772	ENSP00000307275
ENSORLP00000006273	ENSP00000355387
ENSORLP00000016293	ENSP00000355387
ENSORLP00000019064	ENSP00000316007
ENSORLP00000014092	ENSP00000245615
ENSORLP00000015815	ENSP00000261407
ENSORLP00000016050	ENSP00000255324
ENSORLP00000015650	ENSP00000414624
ENSORLP00000000265	ENSP00000414624
ENSORLP00000018809	ENSP00000325674
ENSORLP00000022449	ENSP00000452634
ENSORLP00000012129	ENSP00000284073
ENSORLP00000010391	ENSP00000233078
ENSORLP00000011341	ENSP00000257017
ENSORLP00000010111	ENSP00000358644
ENSORLP00000011469	ENSP00000393987
ENSORLP00000010016	ENSP00000295569
ENSORLP00000017034	ENSP00000418575
ENSORLP00000000669	ENSP00000369677
ENSORLP00000020214	ENSP00000369677
ENSORLP00000008445	ENSP00000335481
ENSORLP00000020827	ENSP00000345436
ENSORLP00000010979	ENSP00000345436
ENSORLP00000020295	ENSP00000361275
ENSORLP00000025674	ENSP00000253159
ENSORLP00000025658	ENSP00000441823
ENSORLP00000011141	ENSP00000441823
ENSORLP00000017336	ENSP00000251020
ENSORLP00000001960	ENSP00000375810
ENSORLP00000010212	ENSP00000399403
ENSORLP00000015767	ENSP00000320543
ENSORLP00000015693	ENSP00000419952
ENSORLP00000019843	ENSP00000419952
ENSORLP00000008717	ENSP00000302719
ENSORLP00000001140	ENSP00000285208
ENSORLP00000020394	ENSP00000285208
ENSORLP00000005508	ENSP00000410403
ENSORLP00000019329	ENSP00000465419
ENSORLP00000008010	ENSP00000281537
ENSORLP00000006581	ENSP00000281537
ENSORLP00000025402	ENSP00000355938
ENSORLP00000013821	ENSP00000320234
ENSORLP00000024053	ENSP00000437041
ENSORLP00000022745	ENSP00000371419
ENSORLP00000019733	ENSP00000398688
ENSORLP00000005546	ENSP00000405514
ENSORLP00000003676	ENSP00000358983
ENSORLP00000008526	ENSP00000221452
ENSORLP00000013930	ENSP00000384273
ENSORLP00000001967	ENSP00000295025
ENSORLP00000012779	ENSP00000329468
ENSORLP00000004346	ENSP00000329468
ENSORLP00000005986	ENSP00000353078
ENSORLP00000022686	ENSP00000338348
ENSORLP00000012051	ENSP00000341346
ENSORLP00000011339	ENSP00000207457
ENSORLP00000013949	ENSP00000379263
ENSORLP00000021489	ENSP00000356599
ENSORLP00000000650	ENSP00000350102
ENSORLP00000012769	ENSP00000378292
ENSORLP00000005793	ENSP00000078445
ENSORLP00000025795	ENSP00000357596
ENSORLP00000007563	ENSP00000434939
ENSORLP00000014895	ENSP00000273179
ENSORLP00000011900	ENSP00000273179
ENSORLP00000024811	ENSP00000411145
ENSORLP00000012733	ENSP00000283268
ENSORLP00000000565	ENSP00000342137
ENSORLP00000007881	ENSP00000337701
ENSORLP00000010638	ENSP00000378072
ENSORLP00000024345	ENSP00000265838
ENSORLP00000016574	ENSP00000356015
ENSORLP00000006562	ENSP00000361769
ENSORLP00000011935	ENSP00000439287
ENSORLP00000003005	ENSP00000384892
ENSORLP00000002035	ENSP00000384892
ENSORLP00000002178	ENSP00000428417
ENSORLP00000003215	ENSP00000428417
ENSORLP00000012347	ENSP00000323313
ENSORLP00000017025	ENSP00000264065
ENSORLP00000002917	ENSP00000381104
ENSORLP00000017941	ENSP00000360184
ENSORLP00000021416	ENSP00000216605
ENSORLP00000002160	ENSP00000379108
ENSORLP00000005823	ENSP00000265686
ENSORLP00000008502	ENSP00000332247
ENSORLP00000011510	ENSP00000332247
ENSORLP00000018108	ENSP00000264649
ENSORLP00000005181	ENSP00000264649
ENSORLP00000009831	ENSP00000336740
ENSORLP00000003480	ENSP00000336740
ENSORLP00000009603	ENSP00000338127
ENSORLP00000000006	ENSP00000338127
ENSORLP00000003456	ENSP00000361158
ENSORLP00000017157	ENSP00000349616
ENSORLP00000022274	ENSP00000421981
ENSORLP00000014310	ENSP00000421981
ENSORLP00000002831	ENSP00000430955
ENSORLP00000011764	ENSP00000366395
ENSORLP00000002509	ENSP00000326699
ENSORLP00000007395	ENSP00000264735
ENSORLP00000015899	ENSP00000261854
ENSORLP00000012111	ENSP00000288680
ENSORLP00000014673	ENSP00000229335
ENSORLP00000013484	ENSP00000244669
ENSORLP00000010247	ENSP00000244669
ENSORLP00000009698	ENSP00000297792
ENSORLP00000017392	ENSP00000216133
ENSORLP00000001129	ENSP00000308750
ENSORLP00000018708	ENSP00000308750
ENSORLP00000003488	ENSP00000297565
ENSORLP00000013456	ENSP00000441801
ENSORLP00000005873	ENSP00000227524
ENSORLP00000024425	ENSP00000363313
ENSORLP00000022529	ENSP00000430432
ENSORLP00000010662	ENSP00000359128
ENSORLP00000012717	ENSP00000361110
ENSORLP00000001122	ENSP00000381823
ENSORLP00000013723	ENSP00000265175
ENSORLP00000013239	ENSP00000343405
ENSORLP00000005955	ENSP00000280551
ENSORLP00000017998	ENSP00000259605
ENSORLP00000004097	ENSP00000259605
ENSORLP00000009102	ENSP00000274811
ENSORLP00000010280	ENSP00000368824
ENSORLP00000018087	ENSP00000354609
ENSORLP00000019528	ENSP00000357232
ENSORLP00000015377	ENSP00000360217
ENSORLP00000025594	ENSP00000341564
ENSORLP00000002384	ENSP00000343877
ENSORLP00000020262	ENSP00000406197
ENSORLP00000024662	ENSP00000363414
ENSORLP00000012261	ENSP00000414378
ENSORLP00000004953	ENSP00000328777
ENSORLP00000016614	ENSP00000328777
ENSORLP00000011444	ENSP00000359489
ENSORLP00000015221	ENSP00000348793
ENSORLP00000001684	ENSP00000265343
ENSORLP00000016576	ENSP00000321537
ENSORLP00000023064	ENSP00000376333
ENSORLP00000025337	ENSP00000273666
ENSORLP00000007576	ENSP00000317743
ENSORLP00000013335	ENSP00000385616
ENSORLP00000016413	ENSP00000341280
ENSORLP00000021954	ENSP00000363458
ENSORLP00000017818	ENSP00000363458
ENSORLP00000011072	ENSP00000252891
ENSORLP00000008813	ENSP00000285599
ENSORLP00000014907	ENSP00000353655
ENSORLP00000022777	ENSP00000451575
ENSORLP00000021784	ENSP00000419199
ENSORLP00000003734	ENSP00000377840
ENSORLP00000008195	ENSP00000438949
ENSORLP00000013669	ENSP00000320025
ENSORLP00000000895	ENSP00000265997
ENSORLP00000020307	ENSP00000443985
ENSORLP00000021185	ENSP00000263791
ENSORLP00000004354	ENSP00000199389
ENSORLP00000022532	ENSP00000307235
ENSORLP00000002805	ENSP00000359575
ENSORLP00000001429	ENSP00000338207
ENSORLP00000005957	ENSP00000257818
ENSORLP00000011190	ENSP00000336606
ENSORLP00000003384	ENSP00000386520
ENSORLP00000002822	ENSP00000386520
ENSORLP00000007639	ENSP00000362441
ENSORLP00000014542	ENSP00000216268
ENSORLP00000008052	ENSP00000430241
ENSORLP00000008374	ENSP00000368190
ENSORLP00000006220	ENSP00000417038
ENSORLP00000014801	ENSP00000311713
ENSORLP00000012367	ENSP00000311713
ENSORLP00000003014	ENSP00000336655
ENSORLP00000005155	ENSP00000194530
ENSORLP00000024315	ENSP00000281456
ENSORLP00000013031	ENSP00000358888
ENSORLP00000007593	ENSP00000358888
ENSORLP00000016550	ENSP00000011473
ENSORLP00000018242	ENSP00000263233
ENSORLP00000024213	ENSP00000263233
ENSORLP00000012675	ENSP00000358297
ENSORLP00000019877	ENSP00000320176
ENSORLP00000009389	ENSP00000318085
ENSORLP00000004435	ENSP00000404854
ENSORLP00000006024	ENSP00000404854
ENSORLP00000012592	ENSP00000451712
ENSORLP00000019373	ENSP00000343635
ENSORLP00000007317	ENSP00000357341
ENSORLP00000021742	ENSP00000357341
ENSORLP00000004010	ENSP00000405424
ENSORLP00000018368	ENSP00000217320
ENSORLP00000002348	ENSP00000337838
ENSORLP00000025528	ENSP00000274721
ENSORLP00000008521	ENSP00000274721
ENSORLP00000022540	ENSP00000313423
ENSORLP00000013537	ENSP00000366243
ENSORLP00000009943	ENSP00000367655
ENSORLP00000003574	ENSP00000357048
ENSORLP00000015422	ENSP00000263918
ENSORLP00000019645	ENSP00000258080
ENSORLP00000018767	ENSP00000357980
ENSORLP00000006779	ENSP00000318986
ENSORLP00000010730	ENSP00000419740
ENSORLP00000024563	ENSP00000364145
ENSORLP00000020397	ENSP00000364145
ENSORLP00000011776	ENSP00000369100
ENSORLP00000024514	ENSP00000024061
ENSORLP00000010808	ENSP00000024061
ENSORLP00000007843	ENSP00000323847
ENSORLP00000023124	ENSP00000282026
ENSORLP00000013341	ENSP00000314036
ENSORLP00000016714	ENSP00000310551
ENSORLP00000003525	ENSP00000370395
ENSORLP00000008509	ENSP00000005340
ENSORLP00000025005	ENSP00000394352
ENSORLP00000006416	ENSP00000394352
ENSORLP00000017419	ENSP00000378328
ENSORLP00000004194	ENSP00000427130
ENSORLP00000009726	ENSP00000359982
ENSORLP00000013078	ENSP00000408005
ENSORLP00000014675	ENSP00000408005
ENSORLP00000022486	ENSP00000342143
ENSORLP00000008345	ENSP00000415106
ENSORLP00000025379	ENSP00000280098
ENSORLP00000013204	ENSP00000262746
ENSORLP00000008267	ENSP00000368646
ENSORLP00000019978	ENSP00000296464
ENSORLP00000024083	ENSP00000384144
ENSORLP00000019777	ENSP00000317396
ENSORLP00000020531	ENSP00000370299
ENSORLP00000000751	ENSP00000370299
ENSORLP00000001630	ENSP00000367950
ENSORLP00000003610	ENSP00000368637
ENSORLP00000002288	ENSP00000298472
ENSORLP00000021942	ENSP00000387549
ENSORLP00000011138	ENSP00000343899
ENSORLP00000013175	ENSP00000283309
ENSORLP00000005580	ENSP00000283309
ENSORLP00000007908	ENSP00000394794
ENSORLP00000012616	ENSP00000340874
ENSORLP00000008700	ENSP00000265165
ENSORLP00000001191	ENSP00000340347
ENSORLP00000020965	ENSP00000441640
ENSORLP00000011113	ENSP00000347716
ENSORLP00000000313	ENSP00000327214
ENSORLP00000007695	ENSP00000438547
ENSORLP00000014371	ENSP00000362285
ENSORLP00000017185	ENSP00000380081
ENSORLP00000014562	ENSP00000350078
ENSORLP00000005984	ENSP00000279873
ENSORLP00000012849	ENSP00000347602
ENSORLP00000015667	ENSP00000264183
ENSORLP00000009272	ENSP00000336591
ENSORLP00000003067	ENSP00000430684
ENSORLP00000016017	ENSP00000359424
ENSORLP00000011761	ENSP00000359424
ENSORLP00000018198	ENSP00000224356
ENSORLP00000004308	ENSP00000001146
ENSORLP00000002541	ENSP00000285949
ENSORLP00000008626	ENSP00000299163
ENSORLP00000006206	ENSP00000398410
ENSORLP00000009945	ENSP00000262811
ENSORLP00000006947	ENSP00000262811
ENSORLP00000003364	ENSP00000385727
ENSORLP00000020749	ENSP00000339992
ENSORLP00000014540	ENSP00000217026
ENSORLP00000020779	ENSP00000295759
ENSORLP00000011130	ENSP00000297988
ENSORLP00000023787	ENSP00000253754
ENSORLP00000014313	ENSP00000312634
ENSORLP00000003831	ENSP00000337180
ENSORLP00000015618	ENSP00000337180
ENSORLP00000021486	ENSP00000260970
ENSORLP00000011770	ENSP00000232978
ENSORLP00000001567	ENSP00000368005
ENSORLP00000004996	ENSP00000359233
ENSORLP00000021831	ENSP00000349396
ENSORLP00000015289	ENSP00000258428
ENSORLP00000008189	ENSP00000361310
ENSORLP00000011743	ENSP00000241436
ENSORLP00000019871	ENSP00000230323
ENSORLP00000017722	ENSP00000314129
ENSORLP00000016884	ENSP00000295600
ENSORLP00000003890	ENSP00000295600
ENSORLP00000013110	ENSP00000265440
ENSORLP00000001292	ENSP00000368237
ENSORLP00000011353	ENSP00000351155
ENSORLP00000002606	ENSP00000381844
ENSORLP00000013022	ENSP00000358060
ENSORLP00000013809	ENSP00000355308
ENSORLP00000015113	ENSP00000419503
ENSORLP00000008885	ENSP00000261875
ENSORLP00000000008	ENSP00000261875
ENSORLP00000013199	ENSP00000360195
ENSORLP00000013004	ENSP00000360195
ENSORLP00000010449	ENSP00000328923
ENSORLP00000001971	ENSP00000309087
ENSORLP00000016868	ENSP00000222032
ENSORLP00000007714	ENSP00000399709
ENSORLP00000003967	ENSP00000361281
ENSORLP00000021777	ENSP00000332413
ENSORLP00000010913	ENSP00000361473
ENSORLP00000004065	ENSP00000361473
ENSORLP00000006557	ENSP00000360431
ENSORLP00000002835	ENSP00000268129
ENSORLP00000001851	ENSP00000268129
ENSORLP00000003990	ENSP00000302657
ENSORLP00000009467	ENSP00000305926
ENSORLP00000006021	ENSP00000237289
ENSORLP00000025490	ENSP00000228740
ENSORLP00000016187	ENSP00000358894
ENSORLP00000001010	ENSP00000305449
ENSORLP00000016432	ENSP00000289013
ENSORLP00000022131	ENSP00000357453
ENSORLP00000010470	ENSP00000348959
ENSORLP00000021850	ENSP00000380034
ENSORLP00000024476	ENSP00000260526
ENSORLP00000006896	ENSP00000260526
ENSORLP00000019268	ENSP00000439601
ENSORLP00000016846	ENSP00000230085
ENSORLP00000015478	ENSP00000377059
ENSORLP00000007802	ENSP00000333640
ENSORLP00000020639	ENSP00000356870
ENSORLP00000013194	ENSP00000386845
ENSORLP00000020591	ENSP00000281523
ENSORLP00000015223	ENSP00000281523
ENSORLP00000003125	ENSP00000396843
ENSORLP00000006538	ENSP00000370340
ENSORLP00000016197	ENSP00000332513
ENSORLP00000020579	ENSP00000358853
ENSORLP00000015123	ENSP00000356170
ENSORLP00000019853	ENSP00000362151
ENSORLP00000003843	ENSP00000420736
ENSORLP00000008406	ENSP00000347883
ENSORLP00000001572	ENSP00000347883
ENSORLP00000011624	ENSP00000368698
ENSORLP00000024677	ENSP00000361664
ENSORLP00000000083	ENSP00000432869
ENSORLP00000009667	ENSP00000309640
ENSORLP00000009993	ENSP00000309096
ENSORLP00000014264	ENSP00000333900
ENSORLP00000002332	ENSP00000318298
ENSORLP00000021276	ENSP00000318298
ENSORLP00000010464	ENSP00000358458
ENSORLP00000001028	ENSP00000242248
ENSORLP00000000790	ENSP00000360216
ENSORLP00000003117	ENSP00000265421
ENSORLP00000012518	ENSP00000271915
ENSORLP00000007975	ENSP00000262888
ENSORLP00000022496	ENSP00000365063
ENSORLP00000013545	ENSP00000366240
ENSORLP00000015094	ENSP00000355870
ENSORLP00000003712	ENSP00000331470
ENSORLP00000022992	ENSP00000321711
ENSORLP00000010161	ENSP00000201647
ENSORLP00000014096	ENSP00000201647
ENSORLP00000008078	ENSP00000435585
ENSORLP00000007396	ENSP00000358820
ENSORLP00000000598	ENSP00000358820
ENSORLP00000002551	ENSP00000310170
ENSORLP00000022798	ENSP00000264716
ENSORLP00000008366	ENSP00000245919
ENSORLP00000021883	ENSP00000306245
ENSORLP00000021887	ENSP00000306245
ENSORLP00000020667	ENSP00000306245
ENSORLP00000024397	ENSP00000289473
ENSORLP00000002898	ENSP00000348215
ENSORLP00000020891	ENSP00000405890
ENSORLP00000017844	ENSP00000405890
ENSORLP00000008183	ENSP00000251203
ENSORLP00000008219	ENSP00000368964
ENSORLP00000020792	ENSP00000414712
ENSORLP00000018249	ENSP00000362244
ENSORLP00000011987	ENSP00000362244
ENSORLP00000004757	ENSP00000251642
ENSORLP00000021147	ENSP00000263642
ENSORLP00000013300	ENSP00000353142
ENSORLP00000009901	ENSP00000385735
ENSORLP00000010189	ENSP00000385735
ENSORLP00000010053	ENSP00000308591
ENSORLP00000011923	ENSP00000270824
ENSORLP00000016328	ENSP00000320084
ENSORLP00000011763	ENSP00000471417
ENSORLP00000023015	ENSP00000368976
ENSORLP00000010186	ENSP00000301332
ENSORLP00000000649	ENSP00000368678
ENSORLP00000006924	ENSP00000346964
ENSORLP00000005567	ENSP00000376822
ENSORLP00000024368	ENSP00000287908
ENSORLP00000008841	ENSP00000270593
ENSORLP00000005038	ENSP00000256997
ENSORLP00000022433	ENSP00000358241
ENSORLP00000013964	ENSP00000379269
ENSORLP00000009231	ENSP00000379269
ENSORLP00000005043	ENSP00000270221
ENSORLP00000005867	ENSP00000270221
ENSORLP00000012065	ENSP00000439672
ENSORLP00000008404	ENSP00000344012
ENSORLP00000009723	ENSP00000301738
ENSORLP00000003395	ENSP00000384391
ENSORLP00000020854	ENSP00000386458
ENSORLP00000004792	ENSP00000302108
ENSORLP00000004857	ENSP00000332123
ENSORLP00000008802	ENSP00000274605
ENSORLP00000013234	ENSP00000370981
ENSORLP00000009167	ENSP00000359240
ENSORLP00000014470	ENSP00000359240
ENSORLP00000009154	ENSP00000352601
ENSORLP00000002045	ENSP00000276654
ENSORLP00000015147	ENSP00000318607
ENSORLP00000024165	ENSP00000371846
ENSORLP00000015412	ENSP00000402257
ENSORLP00000019071	ENSP00000383365
ENSORLP00000014829	ENSP00000430031
ENSORLP00000000340	ENSP00000350718
ENSORLP00000020873	ENSP00000261226
ENSORLP00000005160	ENSP00000261226
ENSORLP00000023777	ENSP00000384999
ENSORLP00000005352	ENSP00000332170
ENSORLP00000020395	ENSP00000366280
ENSORLP00000009101	ENSP00000366280
ENSORLP00000008514	ENSP00000258168
ENSORLP00000015177	ENSP00000262340
ENSORLP00000021726	ENSP00000262340
ENSORLP00000001610	ENSP00000261693
ENSORLP00000012225	ENSP00000264896
ENSORLP00000013038	ENSP00000322159
ENSORLP00000002613	ENSP00000384259
ENSORLP00000016447	ENSP00000417138
ENSORLP00000014289	ENSP00000264669
ENSORLP00000010745	ENSP00000258770
ENSORLP00000020357	ENSP00000228641
ENSORLP00000019914	ENSP00000241651
ENSORLP00000020352	ENSP00000228644
ENSORLP00000000856	ENSP00000250003
ENSORLP00000003174	ENSP00000352926
ENSORLP00000011522	ENSP00000385000
ENSORLP00000007378	ENSP00000368464
ENSORLP00000020999	ENSP00000343515
ENSORLP00000022301	ENSP00000428426
ENSORLP00000009173	ENSP00000425133
ENSORLP00000014847	ENSP00000414750
ENSORLP00000021279	ENSP00000473510
ENSORLP00000005353	ENSP00000364412
ENSORLP00000022038	ENSP00000219439
ENSORLP00000009246	ENSP00000216733
ENSORLP00000011772	ENSP00000360387
ENSORLP00000024890	ENSP00000250092
ENSORLP00000001324	ENSP00000408411
ENSORLP00000006584	ENSP00000357065
ENSORLP00000017378	ENSP00000350869
ENSORLP00000020232	ENSP00000297737
ENSORLP00000021461	ENSP00000406144
ENSORLP00000021155	ENSP00000323645
ENSORLP00000001583	ENSP00000323645
ENSORLP00000004124	ENSP00000394842
ENSORLP00000006939	ENSP00000362807
ENSORLP00000008136	ENSP00000264933
ENSORLP00000010284	ENSP00000218089
ENSORLP00000011055	ENSP00000218089
ENSORLP00000005195	ENSP00000420443
ENSORLP00000019605	ENSP00000272133
ENSORLP00000013402	ENSP00000310003
ENSORLP00000018367	ENSP00000348944
ENSORLP00000007233	ENSP00000349131
ENSORLP00000025645	ENSP00000276659
ENSORLP00000019356	ENSP00000344937
ENSORLP00000022355	ENSP00000216487
ENSORLP00000003715	ENSP00000347821
ENSORLP00000005597	ENSP00000287814
ENSORLP00000011559	ENSP00000266085
ENSORLP00000002483	ENSP00000314556
ENSORLP00000001134	ENSP00000360613
ENSORLP00000014278	ENSP00000264552
ENSORLP00000000586	ENSP00000298630
ENSORLP00000008274	ENSP00000418668
ENSORLP00000004362	ENSP00000418668
ENSORLP00000000321	ENSP00000290921
ENSORLP00000008918	ENSP00000416146
ENSORLP00000019108	ENSP00000353025
ENSORLP00000019292	ENSP00000396234
ENSORLP00000015471	ENSP00000241051
ENSORLP00000012283	ENSP00000241051
ENSORLP00000025663	ENSP00000265036
ENSORLP00000006034	ENSP00000428976
ENSORLP00000007427	ENSP00000278193
ENSORLP00000020350	ENSP00000447488
ENSORLP00000021471	ENSP00000221459
ENSORLP00000013414	ENSP00000361554
ENSORLP00000015064	ENSP00000075503
ENSORLP00000018808	ENSP00000217515
ENSORLP00000005807	ENSP00000226253
ENSORLP00000021050	ENSP00000264554
ENSORLP00000007238	ENSP00000364995
ENSORLP00000008470	ENSP00000378356
ENSORLP00000019355	ENSP00000264444
ENSORLP00000008083	ENSP00000337889
ENSORLP00000008344	ENSP00000401867
ENSORLP00000018244	ENSP00000370826
ENSORLP00000006505	ENSP00000360472
ENSORLP00000008924	ENSP00000360472
ENSORLP00000017688	ENSP00000302297
ENSORLP00000005746	ENSP00000477310
ENSORLP00000010721	ENSP00000300571
ENSORLP00000014578	ENSP00000300571
ENSORLP00000017304	ENSP00000376403
ENSORLP00000009425	ENSP00000376403
ENSORLP00000024319	ENSP00000343464
ENSORLP00000023671	ENSP00000369915
ENSORLP00000019398	ENSP00000347730
ENSORLP00000025676	ENSP00000394757
ENSORLP00000025725	ENSP00000441832
ENSORLP00000008779	ENSP00000295589
ENSORLP00000021065	ENSP00000446058
ENSORLP00000017874	ENSP00000446058
ENSORLP00000016372	ENSP00000290894
ENSORLP00000012147	ENSP00000307369
ENSORLP00000000982	ENSP00000379396
ENSORLP00000015440	ENSP00000446132
ENSORLP00000010365	ENSP00000356265
ENSORLP00000008926	ENSP00000356265
ENSORLP00000008781	ENSP00000354488
ENSORLP00000010456	ENSP00000354488
ENSORLP00000012791	ENSP00000307046
ENSORLP00000003723	ENSP00000361818
ENSORLP00000002991	ENSP00000280886
ENSORLP00000021336	ENSP00000434142
ENSORLP00000019150	ENSP00000415836
ENSORLP00000022231	ENSP00000361748
ENSORLP00000015903	ENSP00000361748
ENSORLP00000000940	ENSP00000400113
ENSORLP00000013764	ENSP00000355924
ENSORLP00000014049	ENSP00000393453
ENSORLP00000004843	ENSP00000393453
ENSORLP00000004830	ENSP00000468308
ENSORLP00000018247	ENSP00000263733
ENSORLP00000010258	ENSP00000260128
ENSORLP00000021062	ENSP00000258145
ENSORLP00000006263	ENSP00000313699
ENSORLP00000014951	ENSP00000360560
ENSORLP00000020815	ENSP00000377369
ENSORLP00000003416	ENSP00000414635
ENSORLP00000007857	ENSP00000281441
ENSORLP00000020203	ENSP00000319009
ENSORLP00000017828	ENSP00000359119
ENSORLP00000009165	ENSP00000264344
ENSORLP00000018059	ENSP00000384570
ENSORLP00000019553	ENSP00000311609
ENSORLP00000017528	ENSP00000311609
ENSORLP00000007206	ENSP00000330221
ENSORLP00000011479	ENSP00000428338
ENSORLP00000007341	ENSP00000310332
ENSORLP00000025607	ENSP00000424838
ENSORLP00000004167	ENSP00000361990
ENSORLP00000025091	ENSP00000400057
ENSORLP00000025244	ENSP00000264595
ENSORLP00000013954	ENSP00000301765
ENSORLP00000020113	ENSP00000267202
ENSORLP00000024533	ENSP00000318629
ENSORLP00000012904	ENSP00000384551
ENSORLP00000020740	ENSP00000384551
ENSORLP00000006934	ENSP00000333593
ENSORLP00000002633	ENSP00000378555
ENSORLP00000004575	ENSP00000378555
ENSORLP00000004437	ENSP00000278426
ENSORLP00000000013	ENSP00000278426
ENSORLP00000001027	ENSP00000320604
ENSORLP00000019451	ENSP00000360918
ENSORLP00000010006	ENSP00000261507
ENSORLP00000001605	ENSP00000292894
ENSORLP00000012762	ENSP00000400500
ENSORLP00000023452	ENSP00000254250
ENSORLP00000021810	ENSP00000300249
ENSORLP00000005282	ENSP00000361285
ENSORLP00000004570	ENSP00000376840
ENSORLP00000013984	ENSP00000297283
ENSORLP00000012188	ENSP00000359340
ENSORLP00000023313	ENSP00000284000
ENSORLP00000018839	ENSP00000305422
ENSORLP00000023322	ENSP00000427514
ENSORLP00000021814	ENSP00000386165
ENSORLP00000002469	ENSP00000358866
ENSORLP00000021765	ENSP00000368356
ENSORLP00000011556	ENSP00000380514
ENSORLP00000025404	ENSP00000273077
ENSORLP00000001270	ENSP00000378938
ENSORLP00000025686	ENSP00000314709
ENSORLP00000001251	ENSP00000314709
ENSORLP00000015294	ENSP00000350049
ENSORLP00000007443	ENSP00000371432
ENSORLP00000000408	ENSP00000371432
ENSORLP00000017499	ENSP00000368666
ENSORLP00000020452	ENSP00000369699
ENSORLP00000010775	ENSP00000248121
ENSORLP00000016398	ENSP00000248121
ENSORLP00000004165	ENSP00000359151
ENSORLP00000020362	ENSP00000394071
ENSORLP00000015081	ENSP00000369538
ENSORLP00000022267	ENSP00000306185
ENSORLP00000014358	ENSP00000306185
ENSORLP00000014067	ENSP00000296350
ENSORLP00000003907	ENSP00000390651
ENSORLP00000008130	ENSP00000308895
ENSORLP00000016025	ENSP00000379144
ENSORLP00000024324	ENSP00000234453
ENSORLP00000011703	ENSP00000369862
ENSORLP00000002673	ENSP00000369862
ENSORLP00000020568	ENSP00000362071
ENSORLP00000009895	ENSP00000344488
ENSORLP00000015851	ENSP00000284262
ENSORLP00000000090	ENSP00000284262
ENSORLP00000002837	ENSP00000378176
ENSORLP00000005664	ENSP00000355317
ENSORLP00000005420	ENSP00000373570
ENSORLP00000005954	ENSP00000373570
ENSORLP00000008448	ENSP00000265922
ENSORLP00000004436	ENSP00000369274
ENSORLP00000024488	ENSP00000440945
ENSORLP00000009131	ENSP00000439639
ENSORLP00000016553	ENSP00000439639
ENSORLP00000005025	ENSP00000398789
ENSORLP00000018684	ENSP00000313121
ENSORLP00000006425	ENSP00000339086
ENSORLP00000003719	ENSP00000339086
ENSORLP00000013216	ENSP00000371085
ENSORLP00000010673	ENSP00000358525
ENSORLP00000008065	ENSP00000358525
ENSORLP00000019308	ENSP00000299045
ENSORLP00000015439	ENSP00000335595
ENSORLP00000020174	ENSP00000380878
ENSORLP00000005089	ENSP00000318147
ENSORLP00000018231	ENSP00000433847
ENSORLP00000007043	ENSP00000265471
ENSORLP00000019656	ENSP00000229266
ENSORLP00000010680	ENSP00000230582
ENSORLP00000003549	ENSP00000377055
ENSORLP00000022202	ENSP00000360635
ENSORLP00000022298	ENSP00000316861
ENSORLP00000016339	ENSP00000356641
ENSORLP00000011215	ENSP00000319370
ENSORLP00000021718	ENSP00000258111
ENSORLP00000007662	ENSP00000379412
ENSORLP00000016527	ENSP00000156471
ENSORLP00000008652	ENSP00000380019
ENSORLP00000016076	ENSP00000380019
ENSORLP00000005074	ENSP00000446335
ENSORLP00000013994	ENSP00000328083
ENSORLP00000005951	ENSP00000315659
ENSORLP00000008246	ENSP00000377374
ENSORLP00000009415	ENSP00000350359
ENSORLP00000021917	ENSP00000264110
ENSORLP00000015195	ENSP00000361066
ENSORLP00000017196	ENSP00000361066
ENSORLP00000024190	ENSP00000325546
ENSORLP00000000811	ENSP00000430075
ENSORLP00000001309	ENSP00000379802
ENSORLP00000009062	ENSP00000379802
ENSORLP00000015151	ENSP00000356105
ENSORLP00000014956	ENSP00000258538
ENSORLP00000020549	ENSP00000258538
ENSORLP00000014558	ENSP00000363345
ENSORLP00000010179	ENSP00000395653
ENSORLP00000007223	ENSP00000370517
ENSORLP00000006215	ENSP00000370517
ENSORLP00000008462	ENSP00000345771
ENSORLP00000002140	ENSP00000345771
ENSORLP00000017264	ENSP00000264009
ENSORLP00000020634	ENSP00000231887
ENSORLP00000008656	ENSP00000474560
ENSORLP00000018617	ENSP00000398798
ENSORLP00000011918	ENSP00000244061
ENSORLP00000024013	ENSP00000326095
ENSORLP00000015274	ENSP00000360916
ENSORLP00000018303	ENSP00000296215
ENSORLP00000020795	ENSP00000355260
ENSORLP00000000482	ENSP00000301242
ENSORLP00000012328	ENSP00000170447
ENSORLP00000022130	ENSP00000302647
ENSORLP00000000609	ENSP00000371811
ENSORLP00000005920	ENSP00000370057
ENSORLP00000007794	ENSP00000276185
ENSORLP00000002434	ENSP00000444411
ENSORLP00000004900	ENSP00000263035
ENSORLP00000011295	ENSP00000367794
ENSORLP00000001614	ENSP00000362095
ENSORLP00000016872	ENSP00000206423
ENSORLP00000018989	ENSP00000348381
ENSORLP00000007550	ENSP00000348381
ENSORLP00000004914	ENSP00000287878
ENSORLP00000020994	ENSP00000287878
ENSORLP00000001994	ENSP00000323867
ENSORLP00000022813	ENSP00000436068
ENSORLP00000006691	ENSP00000436068
ENSORLP00000005300	ENSP00000343966
ENSORLP00000000681	ENSP00000304102
ENSORLP00000017306	ENSP00000358089
ENSORLP00000004209	ENSP00000262633
ENSORLP00000006146	ENSP00000303042
ENSORLP00000025739	ENSP00000410689
ENSORLP00000014649	ENSP00000397908
ENSORLP00000021007	ENSP00000397908
ENSORLP00000014179	ENSP00000261596
ENSORLP00000022184	ENSP00000359621
ENSORLP00000013690	ENSP00000359621
ENSORLP00000000431	ENSP00000264079
ENSORLP00000020468	ENSP00000264079
ENSORLP00000007520	ENSP00000359640
ENSORLP00000019825	ENSP00000357906
ENSORLP00000003691	ENSP00000328016
ENSORLP00000015858	ENSP00000266546
ENSORLP00000019546	ENSP00000402460
ENSORLP00000004933	ENSP00000362532
ENSORLP00000014930	ENSP00000381984
ENSORLP00000005418	ENSP00000264159
ENSORLP00000012322	ENSP00000257836
ENSORLP00000008642	ENSP00000351684
ENSORLP00000019662	ENSP00000351684
ENSORLP00000007590	ENSP00000416797
ENSORLP00000009476	ENSP00000379612
ENSORLP00000006431	ENSP00000379612
ENSORLP00000022342	ENSP00000396103
ENSORLP00000022706	ENSP00000396103
ENSORLP00000002798	ENSP00000327465
ENSORLP00000024992	ENSP00000327465
ENSORLP00000021882	ENSP00000276480
ENSORLP00000009396	ENSP00000228495
ENSORLP00000014029	ENSP00000455785
ENSORLP00000002711	ENSP00000359890
ENSORLP00000006825	ENSP00000267287
ENSORLP00000015496	ENSP00000414334
ENSORLP00000016652	ENSP00000327104
ENSORLP00000019293	ENSP00000327104
ENSORLP00000021565	ENSP00000356591
ENSORLP00000006589	ENSP00000301466
ENSORLP00000023996	ENSP00000332258
ENSORLP00000010826	ENSP00000332258
ENSORLP00000005572	ENSP00000265276
ENSORLP00000021994	ENSP00000355607
ENSORLP00000004265	ENSP00000337446
ENSORLP00000007929	ENSP00000422031
ENSORLP00000008583	ENSP00000467176
ENSORLP00000021000	ENSP00000467176
ENSORLP00000020059	ENSP00000366233
ENSORLP00000013116	ENSP00000366233
ENSORLP00000016114	ENSP00000340820
ENSORLP00000011790	ENSP00000361185
ENSORLP00000008666	ENSP00000361185
ENSORLP00000025515	ENSP00000469759
ENSORLP00000008677	ENSP00000361177
ENSORLP00000011801	ENSP00000361177
ENSORLP00000018580	ENSP00000259008
ENSORLP00000017208	ENSP00000365280
ENSORLP00000003195	ENSP00000367972
ENSORLP00000021920	ENSP00000391137
ENSORLP00000005559	ENSP00000321388
ENSORLP00000008673	ENSP00000361010
ENSORLP00000011650	ENSP00000351206
ENSORLP00000011106	ENSP00000351206
ENSORLP00000017701	ENSP00000362711
ENSORLP00000002640	ENSP00000358719
ENSORLP00000004314	ENSP00000440246
ENSORLP00000006054	ENSP00000321070
ENSORLP00000017142	ENSP00000212015
ENSORLP00000024755	ENSP00000202967
ENSORLP00000021295	ENSP00000354201
ENSORLP00000000884	ENSP00000323687
ENSORLP00000003248	ENSP00000237536
ENSORLP00000018535	ENSP00000237536
ENSORLP00000002745	ENSP00000362590
ENSORLP00000008465	ENSP00000273980
ENSORLP00000020987	ENSP00000321703
ENSORLP00000010315	ENSP00000321703
ENSORLP00000010060	ENSP00000299927
ENSORLP00000022287	ENSP00000358590
ENSORLP00000018553	ENSP00000358590
ENSORLP00000018341	ENSP00000361857
ENSORLP00000013944	ENSP00000253063
ENSORLP00000016911	ENSP00000393762
ENSORLP00000012825	ENSP00000262102
ENSORLP00000023289	ENSP00000262102
ENSORLP00000003945	ENSP00000392057
ENSORLP00000020802	ENSP00000298545
ENSORLP00000006196	ENSP00000296486
ENSORLP00000006735	ENSP00000310978
ENSORLP00000002480	ENSP00000368984
ENSORLP00000002795	ENSP00000265564
ENSORLP00000005030	ENSP00000374354
ENSORLP00000016800	ENSP00000216200
ENSORLP00000013232	ENSP00000216200
ENSORLP00000021360	ENSP00000363973
ENSORLP00000017970	ENSP00000381581
ENSORLP00000014290	ENSP00000222122
ENSORLP00000005000	ENSP00000302227
ENSORLP00000019233	ENSP00000348234
ENSORLP00000009186	ENSP00000262995
ENSORLP00000012019	ENSP00000399588
ENSORLP00000008398	ENSP00000350199
ENSORLP00000002603	ENSP00000358582
ENSORLP00000016152	ENSP00000346378
ENSORLP00000021330	ENSP00000376372
ENSORLP00000012815	ENSP00000360938
ENSORLP00000002988	ENSP00000255189
ENSORLP00000000363	ENSP00000299106
ENSORLP00000006545	ENSP00000299106
ENSORLP00000017968	ENSP00000363001
ENSORLP00000013508	ENSP00000357425
ENSORLP00000005827	ENSP00000340409
ENSORLP00000015906	ENSP00000316589
ENSORLP00000007911	ENSP00000011619
ENSORLP00000011705	ENSP00000341021
ENSORLP00000017492	ENSP00000362399
ENSORLP00000022178	ENSP00000362399
ENSORLP00000017310	ENSP00000259241
ENSORLP00000002342	ENSP00000414019
ENSORLP00000020670	ENSP00000275230
ENSORLP00000019072	ENSP00000384398
ENSORLP00000006290	ENSP00000385610
ENSORLP00000001106	ENSP00000408395
ENSORLP00000024539	ENSP00000339191
ENSORLP00000010889	ENSP00000308219
ENSORLP00000010565	ENSP00000452126
ENSORLP00000006291	ENSP00000297130
ENSORLP00000024234	ENSP00000306997
ENSORLP00000022019	ENSP00000306997
ENSORLP00000005117	ENSP00000352272
ENSORLP00000013171	ENSP00000352272
ENSORLP00000017084	ENSP00000354916
ENSORLP00000018428	ENSP00000406751
ENSORLP00000011673	ENSP00000473001
ENSORLP00000021689	ENSP00000279387
ENSORLP00000012806	ENSP00000331040
ENSORLP00000012811	ENSP00000371785
ENSORLP00000012222	ENSP00000359371
ENSORLP00000003122	ENSP00000240333
ENSORLP00000008261	ENSP00000368981
ENSORLP00000014926	ENSP00000377401
ENSORLP00000000120	ENSP00000454157
ENSORLP00000025012	ENSP00000454157
ENSORLP00000008704	ENSP00000430497
ENSORLP00000004063	ENSP00000245541
ENSORLP00000012205	ENSP00000245541
ENSORLP00000018253	ENSP00000341344
ENSORLP00000012582	ENSP00000311962
ENSORLP00000015190	ENSP00000356033
ENSORLP00000013576	ENSP00000349723
ENSORLP00000013143	ENSP00000349723
ENSORLP00000002119	ENSP00000338774
ENSORLP00000006458	ENSP00000283415
ENSORLP00000025807	ENSP00000344648
ENSORLP00000002521	ENSP00000340467
ENSORLP00000015545	ENSP00000340467
ENSORLP00000004082	ENSP00000384197
ENSORLP00000016341	ENSP00000384197
ENSORLP00000013831	ENSP00000263666
ENSORLP00000017916	ENSP00000164640
ENSORLP00000004429	ENSP00000413625
ENSORLP00000022085	ENSP00000413625
ENSORLP00000022302	ENSP00000260385
ENSORLP00000009810	ENSP00000386702
ENSORLP00000015279	ENSP00000386702
ENSORLP00000020248	ENSP00000267460
ENSORLP00000003080	ENSP00000351789
ENSORLP00000003735	ENSP00000351789
ENSORLP00000011589	ENSP00000360690
ENSORLP00000007458	ENSP00000381298
ENSORLP00000023091	ENSP00000368982
ENSORLP00000010421	ENSP00000424417
ENSORLP00000017680	ENSP00000380921
ENSORLP00000006577	ENSP00000313454
ENSORLP00000019615	ENSP00000290246
ENSORLP00000019638	ENSP00000377566
ENSORLP00000023819	ENSP00000362768
ENSORLP00000003778	ENSP00000250416
ENSORLP00000020043	ENSP00000364986
ENSORLP00000017742	ENSP00000294728
ENSORLP00000017617	ENSP00000270233
ENSORLP00000009555	ENSP00000264036
ENSORLP00000018186	ENSP00000264036
ENSORLP00000004806	ENSP00000296755
ENSORLP00000004111	ENSP00000325313
ENSORLP00000017935	ENSP00000325313
ENSORLP00000021819	ENSP00000363621
ENSORLP00000025339	ENSP00000261296
ENSORLP00000020353	ENSP00000298351
ENSORLP00000021165	ENSP00000355800
ENSORLP00000017554	ENSP00000384319
ENSORLP00000009375	ENSP00000287713
ENSORLP00000017309	ENSP00000475750
ENSORLP00000022641	ENSP00000337053
ENSORLP00000011990	ENSP00000444617
ENSORLP00000020466	ENSP00000369400
ENSORLP00000004514	ENSP00000369400
ENSORLP00000014905	ENSP00000164139
ENSORLP00000007598	ENSP00000164139
ENSORLP00000011230	ENSP00000216392
ENSORLP00000019172	ENSP00000354575
ENSORLP00000004596	ENSP00000345667
ENSORLP00000015948	ENSP00000345667
ENSORLP00000019300	ENSP00000324856
ENSORLP00000013252	ENSP00000312741
ENSORLP00000019334	ENSP00000260386
ENSORLP00000008162	ENSP00000263370
ENSORLP00000020101	ENSP00000371073
ENSORLP00000008423	ENSP00000420686
ENSORLP00000005238	ENSP00000367032
ENSORLP00000002644	ENSP00000358217
ENSORLP00000009270	ENSP00000368761
ENSORLP00000017950	ENSP00000215631
ENSORLP00000006614	ENSP00000360025
ENSORLP00000021635	ENSP00000364407
ENSORLP00000019425	ENSP00000407613
ENSORLP00000016814	ENSP00000216802
ENSORLP00000003806	ENSP00000376071
ENSORLP00000020722	ENSP00000223145
ENSORLP00000005923	ENSP00000332369
ENSORLP00000014476	ENSP00000347721
ENSORLP00000014405	ENSP00000333292
ENSORLP00000024763	ENSP00000309945
ENSORLP00000015144	ENSP00000271064
ENSORLP00000018137	ENSP00000307971
ENSORLP00000023296	ENSP00000334675
ENSORLP00000005365	ENSP00000288985
ENSORLP00000014954	ENSP00000359264
ENSORLP00000017720	ENSP00000359130
ENSORLP00000002627	ENSP00000368648
ENSORLP00000024062	ENSP00000315386
ENSORLP00000004632	ENSP00000295588
ENSORLP00000002270	ENSP00000311427
ENSORLP00000002338	ENSP00000317332
ENSORLP00000014491	ENSP00000317332
ENSORLP00000015110	ENSP00000273962
ENSORLP00000006295	ENSP00000312356
ENSORLP00000011817	ENSP00000361202
ENSORLP00000012854	ENSP00000376776
ENSORLP00000011247	ENSP00000423600
ENSORLP00000001650	ENSP00000249442
ENSORLP00000006333	ENSP00000284981
ENSORLP00000011186	ENSP00000284981
ENSORLP00000022262	ENSP00000296137
ENSORLP00000014172	ENSP00000317955
ENSORLP00000008629	ENSP00000397050
ENSORLP00000011484	ENSP00000397050
ENSORLP00000020315	ENSP00000284476
ENSORLP00000019444	ENSP00000267889
ENSORLP00000012372	ENSP00000312942
ENSORLP00000013987	ENSP00000312550
ENSORLP00000006883	ENSP00000392617
ENSORLP00000008632	ENSP00000378414
ENSORLP00000004669	ENSP00000349547
ENSORLP00000002783	ENSP00000349547
ENSORLP00000019742	ENSP00000347443
ENSORLP00000005416	ENSP00000378401
ENSORLP00000011470	ENSP00000362201
ENSORLP00000008530	ENSP00000362201
ENSORLP00000010005	ENSP00000315136
ENSORLP00000016138	ENSP00000259698
ENSORLP00000022152	ENSP00000261475
ENSORLP00000006816	ENSP00000396052
ENSORLP00000007321	ENSP00000355991
ENSORLP00000011224	ENSP00000358716
ENSORLP00000006748	ENSP00000377015
ENSORLP00000002587	ENSP00000400459
ENSORLP00000021247	ENSP00000400459
ENSORLP00000005051	ENSP00000306477
ENSORLP00000003765	ENSP00000313890
ENSORLP00000025014	ENSP00000364912
ENSORLP00000023046	ENSP00000364912
ENSORLP00000004584	ENSP00000358262
ENSORLP00000023370	ENSP00000283131
ENSORLP00000005779	ENSP00000366306
ENSORLP00000019283	ENSP00000302978
ENSORLP00000001843	ENSP00000344967
ENSORLP00000000380	ENSP00000302289
ENSORLP00000016337	ENSP00000307508
ENSORLP00000011234	ENSP00000307508
ENSORLP00000010522	ENSP00000469647
ENSORLP00000013931	ENSP00000388402
ENSORLP00000000404	ENSP00000462435
ENSORLP00000010156	ENSP00000353785
ENSORLP00000006817	ENSP00000361027
ENSORLP00000010839	ENSP00000473496
ENSORLP00000017958	ENSP00000362918
ENSORLP00000000765	ENSP00000376384
ENSORLP00000022963	ENSP00000376384
ENSORLP00000012341	ENSP00000217289
ENSORLP00000008971	ENSP00000331201
ENSORLP00000012770	ENSP00000298125
ENSORLP00000011639	ENSP00000233055
ENSORLP00000011409	ENSP00000359506
ENSORLP00000009205	ENSP00000296575
ENSORLP00000002583	ENSP00000365201
ENSORLP00000023345	ENSP00000308275
ENSORLP00000007496	ENSP00000312834
ENSORLP00000005624	ENSP00000246912
ENSORLP00000025492	ENSP00000370625
ENSORLP00000013878	ENSP00000228347
ENSORLP00000001089	ENSP00000263331
ENSORLP00000001552	ENSP00000349359
ENSORLP00000017675	ENSP00000356437
ENSORLP00000006205	ENSP00000475434
ENSORLP00000004588	ENSP00000226091
ENSORLP00000006352	ENSP00000245323
ENSORLP00000010309	ENSP00000204961
ENSORLP00000012308	ENSP00000310521
ENSORLP00000011744	ENSP00000264454
ENSORLP00000014035	ENSP00000343428
ENSORLP00000020821	ENSP00000375894
ENSORLP00000012196	ENSP00000349458
ENSORLP00000024929	ENSP00000245810
ENSORLP00000022596	ENSP00000302648
ENSORLP00000009862	ENSP00000409007
ENSORLP00000006891	ENSP00000409007
ENSORLP00000003557	ENSP00000216024
ENSORLP00000007985	ENSP00000358576
ENSORLP00000021646	ENSP00000367527
ENSORLP00000006008	ENSP00000355185
ENSORLP00000004020	ENSP00000323584
ENSORLP00000025678	ENSP00000323584
ENSORLP00000019393	ENSP00000240587
ENSORLP00000020263	ENSP00000240587
ENSORLP00000020160	ENSP00000360552
ENSORLP00000020418	ENSP00000233575
ENSORLP00000017369	ENSP00000328347
ENSORLP00000018703	ENSP00000363386
ENSORLP00000003121	ENSP00000354163
ENSORLP00000010358	ENSP00000355204
ENSORLP00000018379	ENSP00000363419
ENSORLP00000008025	ENSP00000440273
ENSORLP00000004446	ENSP00000345492
ENSORLP00000024471	ENSP00000354947
ENSORLP00000001596	ENSP00000012443
ENSORLP00000008097	ENSP00000286719
ENSORLP00000000429	ENSP00000286719
ENSORLP00000004449	ENSP00000354871
ENSORLP00000020164	ENSP00000283179
ENSORLP00000010222	ENSP00000302811
ENSORLP00000005776	ENSP00000257068
ENSORLP00000010859	ENSP00000366829
ENSORLP00000018205	ENSP00000264033
ENSORLP00000009540	ENSP00000264033
ENSORLP00000017078	ENSP00000270279
ENSORLP00000023811	ENSP00000284288
ENSORLP00000017035	ENSP00000227638
ENSORLP00000020445	ENSP00000379183
ENSORLP00000019236	ENSP00000386869
ENSORLP00000008154	ENSP00000442788
ENSORLP00000007869	ENSP00000304642
ENSORLP00000006661	ENSP00000395249
ENSORLP00000000212	ENSP00000268184
ENSORLP00000004078	ENSP00000296785
ENSORLP00000000976	ENSP00000305071
ENSORLP00000020199	ENSP00000367631
ENSORLP00000009519	ENSP00000266991
ENSORLP00000007337	ENSP00000367965
ENSORLP00000001624	ENSP00000367965
ENSORLP00000018408	ENSP00000273183
ENSORLP00000004345	ENSP00000327509
ENSORLP00000010374	ENSP00000327509
ENSORLP00000004805	ENSP00000329200
ENSORLP00000001377	ENSP00000413929
ENSORLP00000011375	ENSP00000339692
ENSORLP00000003554	ENSP00000368710
ENSORLP00000015073	ENSP00000340578
ENSORLP00000005894	ENSP00000418001
ENSORLP00000005907	ENSP00000306015
ENSORLP00000019315	ENSP00000347717
ENSORLP00000024717	ENSP00000339883
ENSORLP00000013410	ENSP00000279263
ENSORLP00000020586	ENSP00000273067
ENSORLP00000020760	ENSP00000266643
ENSORLP00000019029	ENSP00000266643
ENSORLP00000007969	ENSP00000333181
ENSORLP00000001371	ENSP00000402084
ENSORLP00000019923	ENSP00000380675
ENSORLP00000002647	ENSP00000404042
ENSORLP00000010561	ENSP00000278070
ENSORLP00000015469	ENSP00000278070
ENSORLP00000014010	ENSP00000312649
ENSORLP00000019596	ENSP00000228515
ENSORLP00000011560	ENSP00000379090
ENSORLP00000015154	ENSP00000379090
ENSORLP00000012214	ENSP00000261377
ENSORLP00000020274	ENSP00000363640
ENSORLP00000018488	ENSP00000289248
ENSORLP00000018144	ENSP00000363516
ENSORLP00000006400	ENSP00000407958
ENSORLP00000003599	ENSP00000407958
ENSORLP00000007535	ENSP00000365503
ENSORLP00000014285	ENSP00000365503
ENSORLP00000020878	ENSP00000429615
ENSORLP00000007208	ENSP00000313600
ENSORLP00000022644	ENSP00000273859
ENSORLP00000019787	ENSP00000349325
ENSORLP00000024448	ENSP00000313172
ENSORLP00000024453	ENSP00000254765
ENSORLP00000010822	ENSP00000264231
ENSORLP00000008703	ENSP00000314420
ENSORLP00000010606	ENSP00000356243
ENSORLP00000006785	ENSP00000366452
ENSORLP00000020810	ENSP00000452027
ENSORLP00000005808	ENSP00000258796
ENSORLP00000012156	ENSP00000258796
ENSORLP00000014236	ENSP00000365714
ENSORLP00000013816	ENSP00000269346
ENSORLP00000009296	ENSP00000269346
ENSORLP00000014946	ENSP00000366998
ENSORLP00000016954	ENSP00000465978
ENSORLP00000020360	ENSP00000371483
ENSORLP00000005426	ENSP00000371483
ENSORLP00000006343	ENSP00000321424
ENSORLP00000021224	ENSP00000376702
ENSORLP00000021641	ENSP00000319141
ENSORLP00000018138	ENSP00000323183
ENSORLP00000019690	ENSP00000476746
ENSORLP00000002892	ENSP00000269740
ENSORLP00000011226	ENSP00000367882
ENSORLP00000024597	ENSP00000254770
ENSORLP00000002994	ENSP00000388713
ENSORLP00000025687	ENSP00000259512
ENSORLP00000015770	ENSP00000158771
ENSORLP00000011728	ENSP00000411827
ENSORLP00000004907	ENSP00000315106
ENSORLP00000014019	ENSP00000286523
ENSORLP00000015646	ENSP00000286523
ENSORLP00000004667	ENSP00000370242
ENSORLP00000007841	ENSP00000362260
ENSORLP00000019964	ENSP00000353863
ENSORLP00000006671	ENSP00000294740
ENSORLP00000003490	ENSP00000294740
ENSORLP00000009679	ENSP00000252530
ENSORLP00000010356	ENSP00000367828
ENSORLP00000012995	ENSP00000362395
ENSORLP00000023550	ENSP00000330774
ENSORLP00000001882	ENSP00000400471
ENSORLP00000016444	ENSP00000343144
ENSORLP00000023337	ENSP00000219255
ENSORLP00000005305	ENSP00000274625
ENSORLP00000020385	ENSP00000386212
ENSORLP00000024974	ENSP00000364839
ENSORLP00000003387	ENSP00000384515
ENSORLP00000010863	ENSP00000379880
ENSORLP00000000069	ENSP00000291592
ENSORLP00000018084	ENSP00000291592
ENSORLP00000003379	ENSP00000434552
ENSORLP00000017949	ENSP00000382713
ENSORLP00000018328	ENSP00000386918
ENSORLP00000013259	ENSP00000417970
ENSORLP00000001922	ENSP00000366070
ENSORLP00000006918	ENSP00000365014
ENSORLP00000021449	ENSP00000262662
ENSORLP00000004798	ENSP00000377224
ENSORLP00000022618	ENSP00000356918
ENSORLP00000020645	ENSP00000356857
ENSORLP00000010073	ENSP00000321445
ENSORLP00000017319	ENSP00000358081
ENSORLP00000015833	ENSP00000287322
ENSORLP00000010249	ENSP00000369887
ENSORLP00000011378	ENSP00000441039
ENSORLP00000002058	ENSP00000298110
ENSORLP00000002021	ENSP00000430269
ENSORLP00000010413	ENSP00000296358
ENSORLP00000000115	ENSP00000304108
ENSORLP00000011519	ENSP00000367356
ENSORLP00000017738	ENSP00000293443
ENSORLP00000010084	ENSP00000436318
ENSORLP00000005499	ENSP00000270142
ENSORLP00000024188	ENSP00000371554
ENSORLP00000019051	ENSP00000243045
ENSORLP00000018921	ENSP00000326869
ENSORLP00000010438	ENSP00000269582
ENSORLP00000012428	ENSP00000357660
ENSORLP00000009922	ENSP00000424711
ENSORLP00000019196	ENSP00000261172
ENSORLP00000024687	ENSP00000262551
ENSORLP00000004490	ENSP00000360688
ENSORLP00000018660	ENSP00000387292
ENSORLP00000003107	ENSP00000418529
ENSORLP00000014199	ENSP00000269097
ENSORLP00000021351	ENSP00000364512
ENSORLP00000008096	ENSP00000369816
ENSORLP00000005987	ENSP00000331831
ENSORLP00000003518	ENSP00000290216
ENSORLP00000021884	ENSP00000272732
ENSORLP00000006699	ENSP00000362993
ENSORLP00000013527	ENSP00000472681
ENSORLP00000020661	ENSP00000266744
ENSORLP00000013811	ENSP00000345420
ENSORLP00000010489	ENSP00000277632
ENSORLP00000012557	ENSP00000354958
ENSORLP00000016253	ENSP00000331462
ENSORLP00000022988	ENSP00000340494
ENSORLP00000020264	ENSP00000340494
ENSORLP00000009320	ENSP00000337731
ENSORLP00000004340	ENSP00000320209
ENSORLP00000005336	ENSP00000253796
ENSORLP00000007549	ENSP00000242249
ENSORLP00000019754	ENSP00000227163
ENSORLP00000009437	ENSP00000343248
ENSORLP00000020730	ENSP00000356811
ENSORLP00000008146	ENSP00000376035
ENSORLP00000020784	ENSP00000300101
ENSORLP00000005949	ENSP00000246190
ENSORLP00000016890	ENSP00000356481
ENSORLP00000022125	ENSP00000362409
ENSORLP00000017549	ENSP00000362409
ENSORLP00000021246	ENSP00000419712
ENSORLP00000012224	ENSP00000401338
ENSORLP00000008101	ENSP00000320318
ENSORLP00000017211	ENSP00000261655
ENSORLP00000013572	ENSP00000261655
ENSORLP00000004032	ENSP00000368767
ENSORLP00000018299	ENSP00000215906
ENSORLP00000009052	ENSP00000308057
ENSORLP00000011883	ENSP00000373360
ENSORLP00000002871	ENSP00000358795
ENSORLP00000007584	ENSP00000358795
ENSORLP00000008216	ENSP00000358815
ENSORLP00000006833	ENSP00000307801
ENSORLP00000006764	ENSP00000307801
ENSORLP00000014650	ENSP00000358430
ENSORLP00000016255	ENSP00000182527
ENSORLP00000008757	ENSP00000263671
ENSORLP00000013553	ENSP00000297265
ENSORLP00000018778	ENSP00000396160
ENSORLP00000011633	ENSP00000368683
ENSORLP00000011814	ENSP00000337128
ENSORLP00000012193	ENSP00000456548
ENSORLP00000005850	ENSP00000456548
ENSORLP00000008524	ENSP00000285311
ENSORLP00000007971	ENSP00000363081
ENSORLP00000021902	ENSP00000359098
ENSORLP00000015867	ENSP00000320797
ENSORLP00000001327	ENSP00000387851
ENSORLP00000000301	ENSP00000351113
ENSORLP00000009648	ENSP00000334665
ENSORLP00000004552	ENSP00000334665
ENSORLP00000024023	ENSP00000439625
ENSORLP00000015348	ENSP00000380185
ENSORLP00000014183	ENSP00000344961
ENSORLP00000004472	ENSP00000359795
ENSORLP00000008559	ENSP00000319254
ENSORLP00000004240	ENSP00000369858
ENSORLP00000015829	ENSP00000450842
ENSORLP00000021660	ENSP00000230461
ENSORLP00000002441	ENSP00000362613
ENSORLP00000007201	ENSP00000474621
ENSORLP00000007687	ENSP00000380437
ENSORLP00000003041	ENSP00000391481
ENSORLP00000004326	ENSP00000346890
ENSORLP00000017619	ENSP00000346890
ENSORLP00000012004	ENSP00000297293
ENSORLP00000014045	ENSP00000270238
ENSORLP00000021309	ENSP00000362469
ENSORLP00000016155	ENSP00000360966
ENSORLP00000019983	ENSP00000370724
ENSORLP00000014044	ENSP00000349351
ENSORLP00000002939	ENSP00000349351
ENSORLP00000018283	ENSP00000348752
ENSORLP00000016228	ENSP00000328216
ENSORLP00000022025	ENSP00000250340
ENSORLP00000002778	ENSP00000296130
ENSORLP00000005721	ENSP00000296130
ENSORLP00000009414	ENSP00000299642
ENSORLP00000010856	ENSP00000280701
ENSORLP00000016949	ENSP00000304592
ENSORLP00000023762	ENSP00000296980
ENSORLP00000021407	ENSP00000314976
ENSORLP00000014274	ENSP00000249647
ENSORLP00000009255	ENSP00000361287
ENSORLP00000016105	ENSP00000361287
ENSORLP00000007913	ENSP00000303147
ENSORLP00000011580	ENSP00000303147
ENSORLP00000016589	ENSP00000377665
ENSORLP00000016286	ENSP00000219409
ENSORLP00000012918	ENSP00000064780
ENSORLP00000008716	ENSP00000398778
ENSORLP00000008854	ENSP00000257209
ENSORLP00000017267	ENSP00000257209
ENSORLP00000024782	ENSP00000384967
ENSORLP00000024385	ENSP00000380524
ENSORLP00000008876	ENSP00000361004
ENSORLP00000013079	ENSP00000333142
ENSORLP00000013238	ENSP00000388731
ENSORLP00000006554	ENSP00000400892
ENSORLP00000014852	ENSP00000252996
ENSORLP00000016972	ENSP00000252996
ENSORLP00000018436	ENSP00000348395
ENSORLP00000019008	ENSP00000357844
ENSORLP00000003649	ENSP00000465734
ENSORLP00000006767	ENSP00000367123
ENSORLP00000002037	ENSP00000343657
ENSORLP00000014887	ENSP00000419027
ENSORLP00000015807	ENSP00000377549
ENSORLP00000022167	ENSP00000473631
ENSORLP00000004716	ENSP00000406463
ENSORLP00000017458	ENSP00000406463
ENSORLP00000018971	ENSP00000384126
ENSORLP00000007333	ENSP00000328625
ENSORLP00000015644	ENSP00000310447
ENSORLP00000010956	ENSP00000369383
ENSORLP00000010480	ENSP00000469836
ENSORLP00000008957	ENSP00000321271
ENSORLP00000009387	ENSP00000387164
ENSORLP00000017236	ENSP00000292476
ENSORLP00000006905	ENSP00000400482
ENSORLP00000002598	ENSP00000413720
ENSORLP00000000343	ENSP00000384849
ENSORLP00000002465	ENSP00000378651
ENSORLP00000024657	ENSP00000378651
ENSORLP00000024969	ENSP00000265388
ENSORLP00000016411	ENSP00000450864
ENSORLP00000008538	ENSP00000263849
ENSORLP00000000352	ENSP00000294312
ENSORLP00000019815	ENSP00000237837
ENSORLP00000012070	ENSP00000287295
ENSORLP00000003876	ENSP00000392094
ENSORLP00000004175	ENSP00000230381
ENSORLP00000023475	ENSP00000230381
ENSORLP00000003204	ENSP00000278833
ENSORLP00000013513	ENSP00000278833
ENSORLP00000015443	ENSP00000380888
ENSORLP00000010582	ENSP00000370223
ENSORLP00000002539	ENSP00000311695
ENSORLP00000016525	ENSP00000384040
ENSORLP00000008268	ENSP00000215838
ENSORLP00000011565	ENSP00000359380
ENSORLP00000008592	ENSP00000359380
ENSORLP00000000538	ENSP00000358880
ENSORLP00000007799	ENSP00000278071
ENSORLP00000019004	ENSP00000357840
ENSORLP00000020910	ENSP00000318602
ENSORLP00000016386	ENSP00000318602
ENSORLP00000004125	ENSP00000359848
ENSORLP00000015408	ENSP00000237937
ENSORLP00000017086	ENSP00000237937
ENSORLP00000007642	ENSP00000326128
ENSORLP00000011437	ENSP00000393887
ENSORLP00000015096	ENSP00000369436
ENSORLP00000000077	ENSP00000410157
ENSORLP00000007357	ENSP00000344456
ENSORLP00000010332	ENSP00000268154
ENSORLP00000015793	ENSP00000268154
ENSORLP00000000319	ENSP00000264313
ENSORLP00000015175	ENSP00000370003
ENSORLP00000015347	ENSP00000370003
ENSORLP00000007433	ENSP00000357625
ENSORLP00000006101	ENSP00000328992
ENSORLP00000014059	ENSP00000318690
ENSORLP00000021480	ENSP00000376224
ENSORLP00000005262	ENSP00000463375
ENSORLP00000007236	ENSP00000306328
ENSORLP00000016251	ENSP00000364140
ENSORLP00000017415	ENSP00000364140
ENSORLP00000024936	ENSP00000426809
ENSORLP00000009890	ENSP00000426809
ENSORLP00000003500	ENSP00000325266
ENSORLP00000008389	ENSP00000311760
ENSORLP00000009579	ENSP00000364035
ENSORLP00000023715	ENSP00000273857
ENSORLP00000001111	ENSP00000303997
ENSORLP00000008168	ENSP00000303997
ENSORLP00000003642	ENSP00000346080
ENSORLP00000021536	ENSP00000235628
ENSORLP00000017085	ENSP00000235628
ENSORLP00000020886	ENSP00000331474
ENSORLP00000001200	ENSP00000375859
ENSORLP00000003803	ENSP00000366058
ENSORLP00000024880	ENSP00000316891
ENSORLP00000009819	ENSP00000316891
ENSORLP00000024042	ENSP00000346874
ENSORLP00000019333	ENSP00000341171
ENSORLP00000020327	ENSP00000341171
ENSORLP00000006228	ENSP00000429064
ENSORLP00000000819	ENSP00000429064
ENSORLP00000011199	ENSP00000256797
ENSORLP00000007453	ENSP00000381053
ENSORLP00000017104	ENSP00000418210
ENSORLP00000015086	ENSP00000418210
ENSORLP00000019038	ENSP00000367494
ENSORLP00000003933	ENSP00000387266
ENSORLP00000015587	ENSP00000387266
ENSORLP00000011596	ENSP00000377409
ENSORLP00000007965	ENSP00000377409
ENSORLP00000009075	ENSP00000424565
ENSORLP00000012135	ENSP00000271636
ENSORLP00000000561	ENSP00000271636
ENSORLP00000015258	ENSP00000357073
ENSORLP00000015318	ENSP00000357073
ENSORLP00000002921	ENSP00000299259
ENSORLP00000013095	ENSP00000368523
ENSORLP00000012127	ENSP00000338532
ENSORLP00000007060	ENSP00000338532
ENSORLP00000006783	ENSP00000262637
ENSORLP00000001239	ENSP00000350036
ENSORLP00000001350	ENSP00000315630
ENSORLP00000008946	ENSP00000315630
ENSORLP00000008348	ENSP00000319831
ENSORLP00000015638	ENSP00000262518
ENSORLP00000016486	ENSP00000251810
ENSORLP00000005898	ENSP00000409906
ENSORLP00000009160	ENSP00000378408
ENSORLP00000022172	ENSP00000378408
ENSORLP00000017636	ENSP00000356433
ENSORLP00000021519	ENSP00000361895
ENSORLP00000007351	ENSP00000361895
ENSORLP00000012642	ENSP00000385527
ENSORLP00000006645	ENSP00000363533
ENSORLP00000000928	ENSP00000322775
ENSORLP00000008163	ENSP00000254624
[truncated: 5,668 more rows]
