# Supplementary material for: Reconstruction of proto-vertebrate, proto-cyclostome and proto-gnathostome genomes provides new insights into early vertebrate evolution
Source: Nat Commun. 2021 Jul 23;12:4489. doi: 10.1038/s41467-021-24573-z (PMC8302630; doi:10.1038/s41467-021-24573-z)
Supplement: Supplementary file 4 — Supplementary Data 1 [file 41467_2021_24573_MOESM4_ESM.zip › SuppData1/orthologs/ORYLA-LEPOC.txt]

ENSORLP00000011382	ENSLOCP00000011371
ENSORLP00000017023	ENSLOCP00000009128
ENSORLP00000018100	ENSLOCP00000003817
ENSORLP00000011872	ENSLOCP00000003817
ENSORLP00000011982	ENSLOCP00000018009
ENSORLP00000019139	ENSLOCP00000021014
ENSORLP00000006953	ENSLOCP00000007024
ENSORLP00000021204	ENSLOCP00000007725
ENSORLP00000017158	ENSLOCP00000009060
ENSORLP00000025700	ENSLOCP00000005031
ENSORLP00000016021	ENSLOCP00000011549
ENSORLP00000014861	ENSLOCP00000018593
ENSORLP00000011600	ENSLOCP00000011472
ENSORLP00000020191	ENSLOCP00000013012
ENSORLP00000018033	ENSLOCP00000009147
ENSORLP00000014071	ENSLOCP00000020429
ENSORLP00000001378	ENSLOCP00000017457
ENSORLP00000017918	ENSLOCP00000013339
ENSORLP00000024532	ENSLOCP00000019200
ENSORLP00000001259	ENSLOCP00000006554
ENSORLP00000018991	ENSLOCP00000003596
ENSORLP00000000678	ENSLOCP00000003596
ENSORLP00000014971	ENSLOCP00000010127
ENSORLP00000024884	ENSLOCP00000019587
ENSORLP00000015857	ENSLOCP00000004161
ENSORLP00000003595	ENSLOCP00000007780
ENSORLP00000017662	ENSLOCP00000017232
ENSORLP00000006648	ENSLOCP00000016944
ENSORLP00000001741	ENSLOCP00000018831
ENSORLP00000002049	ENSLOCP00000009530
ENSORLP00000013801	ENSLOCP00000008728
ENSORLP00000018607	ENSLOCP00000020915
ENSORLP00000003123	ENSLOCP00000005280
ENSORLP00000025526	ENSLOCP00000013773
ENSORLP00000003018	ENSLOCP00000010078
ENSORLP00000007356	ENSLOCP00000015968
ENSORLP00000016722	ENSLOCP00000007610
ENSORLP00000025748	ENSLOCP00000002487
ENSORLP00000009370	ENSLOCP00000004672
ENSORLP00000005821	ENSLOCP00000020267
ENSORLP00000005856	ENSLOCP00000020273
ENSORLP00000011473	ENSLOCP00000010732
ENSORLP00000008769	ENSLOCP00000016575
ENSORLP00000003411	ENSLOCP00000016575
ENSORLP00000005783	ENSLOCP00000006610
ENSORLP00000013089	ENSLOCP00000007870
ENSORLP00000003278	ENSLOCP00000007870
ENSORLP00000008832	ENSLOCP00000012214
ENSORLP00000018527	ENSLOCP00000012214
ENSORLP00000001301	ENSLOCP00000011625
ENSORLP00000022254	ENSLOCP00000008648
ENSORLP00000007952	ENSLOCP00000007649
ENSORLP00000021688	ENSLOCP00000000762
ENSORLP00000025578	ENSLOCP00000012473
ENSORLP00000001368	ENSLOCP00000019175
ENSORLP00000024257	ENSLOCP00000012015
ENSORLP00000003220	ENSLOCP00000001624
ENSORLP00000020860	ENSLOCP00000001624
ENSORLP00000008989	ENSLOCP00000000941
ENSORLP00000001290	ENSLOCP00000001262
ENSORLP00000005579	ENSLOCP00000007089
ENSORLP00000008446	ENSLOCP00000017180
ENSORLP00000002593	ENSLOCP00000017180
ENSORLP00000021702	ENSLOCP00000008030
ENSORLP00000006265	ENSLOCP00000007201
ENSORLP00000008437	ENSLOCP00000005887
ENSORLP00000011200	ENSLOCP00000005887
ENSORLP00000007708	ENSLOCP00000003218
ENSORLP00000000287	ENSLOCP00000003218
ENSORLP00000008651	ENSLOCP00000005999
ENSORLP00000015785	ENSLOCP00000020663
ENSORLP00000002804	ENSLOCP00000019922
ENSORLP00000023779	ENSLOCP00000013825
ENSORLP00000020633	ENSLOCP00000010959
ENSORLP00000019791	ENSLOCP00000012282
ENSORLP00000021946	ENSLOCP00000000639
ENSORLP00000011714	ENSLOCP00000010721
ENSORLP00000007530	ENSLOCP00000021480
ENSORLP00000007515	ENSLOCP00000002287
ENSORLP00000000443	ENSLOCP00000002248
ENSORLP00000000994	ENSLOCP00000018849
ENSORLP00000023088	ENSLOCP00000012061
ENSORLP00000019930	ENSLOCP00000009990
ENSORLP00000018127	ENSLOCP00000003317
ENSORLP00000003515	ENSLOCP00000011989
ENSORLP00000014267	ENSLOCP00000015226
ENSORLP00000008956	ENSLOCP00000018208
ENSORLP00000015452	ENSLOCP00000019753
ENSORLP00000015272	ENSLOCP00000012353
ENSORLP00000010748	ENSLOCP00000006157
ENSORLP00000016221	ENSLOCP00000006157
ENSORLP00000013894	ENSLOCP00000010044
ENSORLP00000008997	ENSLOCP00000018214
ENSORLP00000019966	ENSLOCP00000020601
ENSORLP00000006561	ENSLOCP00000005255
ENSORLP00000003243	ENSLOCP00000007900
ENSORLP00000013178	ENSLOCP00000007900
ENSORLP00000021323	ENSLOCP00000010023
ENSORLP00000008585	ENSLOCP00000006473
ENSORLP00000021828	ENSLOCP00000004830
ENSORLP00000020822	ENSLOCP00000013047
ENSORLP00000021812	ENSLOCP00000016356
ENSORLP00000023561	ENSLOCP00000009007
ENSORLP00000006376	ENSLOCP00000012360
ENSORLP00000020723	ENSLOCP00000011681
ENSORLP00000017283	ENSLOCP00000011681
ENSORLP00000002104	ENSLOCP00000018637
ENSORLP00000005874	ENSLOCP00000014277
ENSORLP00000015446	ENSLOCP00000016536
ENSORLP00000021980	ENSLOCP00000008437
ENSORLP00000006256	ENSLOCP00000014423
ENSORLP00000022436	ENSLOCP00000020956
ENSORLP00000003775	ENSLOCP00000015752
ENSORLP00000006361	ENSLOCP00000013775
ENSORLP00000018930	ENSLOCP00000004341
ENSORLP00000010509	ENSLOCP00000017705
ENSORLP00000017999	ENSLOCP00000006526
ENSORLP00000001148	ENSLOCP00000001142
ENSORLP00000019667	ENSLOCP00000007583
ENSORLP00000011262	ENSLOCP00000017090
ENSORLP00000010168	ENSLOCP00000004907
ENSORLP00000010566	ENSLOCP00000006346
ENSORLP00000024016	ENSLOCP00000017659
ENSORLP00000002272	ENSLOCP00000000889
ENSORLP00000000244	ENSLOCP00000020036
ENSORLP00000004298	ENSLOCP00000008734
ENSORLP00000009022	ENSLOCP00000014576
ENSORLP00000010698	ENSLOCP00000005356
ENSORLP00000011805	ENSLOCP00000005356
ENSORLP00000011799	ENSLOCP00000005033
ENSORLP00000010106	ENSLOCP00000004761
ENSORLP00000016231	ENSLOCP00000000938
ENSORLP00000020930	ENSLOCP00000006533
ENSORLP00000018662	ENSLOCP00000006533
ENSORLP00000005348	ENSLOCP00000006691
ENSORLP00000004264	ENSLOCP00000001361
ENSORLP00000005046	ENSLOCP00000006948
ENSORLP00000008900	ENSLOCP00000006948
ENSORLP00000022821	ENSLOCP00000013471
ENSORLP00000016795	ENSLOCP00000019945
ENSORLP00000021772	ENSLOCP00000001954
ENSORLP00000013008	ENSLOCP00000001962
ENSORLP00000010763	ENSLOCP00000002578
ENSORLP00000013654	ENSLOCP00000009983
ENSORLP00000025491	ENSLOCP00000009983
ENSORLP00000002328	ENSLOCP00000019179
ENSORLP00000020331	ENSLOCP00000012953
ENSORLP00000007167	ENSLOCP00000021847
ENSORLP00000025625	ENSLOCP00000015449
ENSORLP00000021655	ENSLOCP00000007340
ENSORLP00000001018	ENSLOCP00000005920
ENSORLP00000012502	ENSLOCP00000016604
ENSORLP00000013287	ENSLOCP00000019609
ENSORLP00000012411	ENSLOCP00000009405
ENSORLP00000018097	ENSLOCP00000019306
ENSORLP00000005077	ENSLOCP00000011895
ENSORLP00000008607	ENSLOCP00000006448
ENSORLP00000009584	ENSLOCP00000011962
ENSORLP00000022020	ENSLOCP00000011240
ENSORLP00000022851	ENSLOCP00000006499
ENSORLP00000009589	ENSLOCP00000009471
ENSORLP00000019677	ENSLOCP00000007628
ENSORLP00000010876	ENSLOCP00000005310
ENSORLP00000007022	ENSLOCP00000002972
ENSORLP00000005015	ENSLOCP00000009910
ENSORLP00000020711	ENSLOCP00000009918
ENSORLP00000010817	ENSLOCP00000017649
ENSORLP00000007342	ENSLOCP00000013021
ENSORLP00000011413	ENSLOCP00000006143
ENSORLP00000022256	ENSLOCP00000008680
ENSORLP00000001811	ENSLOCP00000018224
ENSORLP00000019505	ENSLOCP00000018185
ENSORLP00000004295	ENSLOCP00000020346
ENSORLP00000002403	ENSLOCP00000019133
ENSORLP00000020546	ENSLOCP00000012778
ENSORLP00000013879	ENSLOCP00000006828
ENSORLP00000020030	ENSLOCP00000006828
ENSORLP00000012324	ENSLOCP00000018546
ENSORLP00000012321	ENSLOCP00000018544
ENSORLP00000000585	ENSLOCP00000016171
ENSORLP00000020019	ENSLOCP00000006853
ENSORLP00000013874	ENSLOCP00000006853
ENSORLP00000004387	ENSLOCP00000010447
ENSORLP00000005138	ENSLOCP00000010447
ENSORLP00000004358	ENSLOCP00000012104
ENSORLP00000025595	ENSLOCP00000013595
ENSORLP00000002330	ENSLOCP00000008505
ENSORLP00000014471	ENSLOCP00000008505
ENSORLP00000002265	ENSLOCP00000017548
ENSORLP00000022693	ENSLOCP00000016248
ENSORLP00000005351	ENSLOCP00000019163
ENSORLP00000019519	ENSLOCP00000009632
ENSORLP00000018585	ENSLOCP00000010916
ENSORLP00000018984	ENSLOCP00000003607
ENSORLP00000006254	ENSLOCP00000015072
ENSORLP00000007804	ENSLOCP00000015072
ENSORLP00000025830	ENSLOCP00000003380
ENSORLP00000010622	ENSLOCP00000002426
ENSORLP00000010171	ENSLOCP00000012613
ENSORLP00000003679	ENSLOCP00000019084
ENSORLP00000013378	ENSLOCP00000002147
ENSORLP00000013805	ENSLOCP00000021122
ENSORLP00000021378	ENSLOCP00000010539
ENSORLP00000021967	ENSLOCP00000006545
ENSORLP00000008922	ENSLOCP00000006545
ENSORLP00000010172	ENSLOCP00000004953
ENSORLP00000010172	ENSLOCP00000000660
ENSORLP00000024935	ENSLOCP00000003234
ENSORLP00000023595	ENSLOCP00000006565
ENSORLP00000012679	ENSLOCP00000009421
ENSORLP00000016516	ENSLOCP00000016126
ENSORLP00000011838	ENSLOCP00000005393
ENSORLP00000019208	ENSLOCP00000019213
ENSORLP00000013358	ENSLOCP00000007722
ENSORLP00000015239	ENSLOCP00000014564
ENSORLP00000021947	ENSLOCP00000011332
ENSORLP00000011216	ENSLOCP00000009470
ENSORLP00000022337	ENSLOCP00000012355
ENSORLP00000022670	ENSLOCP00000011077
ENSORLP00000010397	ENSLOCP00000017982
ENSORLP00000012944	ENSLOCP00000017364
ENSORLP00000017118	ENSLOCP00000016082
ENSORLP00000009355	ENSLOCP00000011435
ENSORLP00000008594	ENSLOCP00000003826
ENSORLP00000020183	ENSLOCP00000020442
ENSORLP00000008023	ENSLOCP00000011874
ENSORLP00000022797	ENSLOCP00000021247
ENSORLP00000011723	ENSLOCP00000018907
ENSORLP00000025157	ENSLOCP00000018175
ENSORLP00000001341	ENSLOCP00000006280
ENSORLP00000021264	ENSLOCP00000016135
ENSORLP00000009115	ENSLOCP00000014009
ENSORLP00000001104	ENSLOCP00000012449
ENSORLP00000002977	ENSLOCP00000014471
ENSORLP00000002814	ENSLOCP00000019926
ENSORLP00000018923	ENSLOCP00000016691
ENSORLP00000004009	ENSLOCP00000016003
ENSORLP00000023720	ENSLOCP00000010143
ENSORLP00000012925	ENSLOCP00000003063
ENSORLP00000018812	ENSLOCP00000010443
ENSORLP00000008407	ENSLOCP00000010443
ENSORLP00000000034	ENSLOCP00000010983
ENSORLP00000013671	ENSLOCP00000018480
ENSORLP00000017746	ENSLOCP00000001254
ENSORLP00000006742	ENSLOCP00000001148
ENSORLP00000001903	ENSLOCP00000009433
ENSORLP00000009294	ENSLOCP00000007419
ENSORLP00000006181	ENSLOCP00000007419
ENSORLP00000018956	ENSLOCP00000007580
ENSORLP00000014883	ENSLOCP00000003101
ENSORLP00000017224	ENSLOCP00000015600
ENSORLP00000004455	ENSLOCP00000015600
ENSORLP00000007557	ENSLOCP00000014762
ENSORLP00000007575	ENSLOCP00000014741
ENSORLP00000007606	ENSLOCP00000015152
ENSORLP00000020003	ENSLOCP00000015152
ENSORLP00000019078	ENSLOCP00000019453
ENSORLP00000018441	ENSLOCP00000011251
ENSORLP00000020818	ENSLOCP00000004793
ENSORLP00000016131	ENSLOCP00000016120
ENSORLP00000021474	ENSLOCP00000016120
ENSORLP00000002773	ENSLOCP00000011258
ENSORLP00000018416	ENSLOCP00000011258
ENSORLP00000003316	ENSLOCP00000016726
ENSORLP00000024376	ENSLOCP00000017308
ENSORLP00000015721	ENSLOCP00000010754
ENSORLP00000005075	ENSLOCP00000005040
ENSORLP00000004108	ENSLOCP00000004226
ENSORLP00000005033	ENSLOCP00000004226
ENSORLP00000005082	ENSLOCP00000005055
ENSORLP00000004103	ENSLOCP00000004207
ENSORLP00000003294	ENSLOCP00000002039
ENSORLP00000015324	ENSLOCP00000020195
ENSORLP00000011019	ENSLOCP00000019518
ENSORLP00000002202	ENSLOCP00000003844
ENSORLP00000003059	ENSLOCP00000016149
ENSORLP00000018136	ENSLOCP00000003765
ENSORLP00000018833	ENSLOCP00000008575
ENSORLP00000004173	ENSLOCP00000015553
ENSORLP00000002542	ENSLOCP00000015536
ENSORLP00000025253	ENSLOCP00000021066
ENSORLP00000018825	ENSLOCP00000007452
ENSORLP00000004274	ENSLOCP00000015909
ENSORLP00000015164	ENSLOCP00000019661
ENSORLP00000016308	ENSLOCP00000014569
ENSORLP00000001218	ENSLOCP00000014579
ENSORLP00000024941	ENSLOCP00000021145
ENSORLP00000024951	ENSLOCP00000021146
ENSORLP00000009657	ENSLOCP00000004485
ENSORLP00000018316	ENSLOCP00000004485
ENSORLP00000022635	ENSLOCP00000003977
ENSORLP00000007380	ENSLOCP00000015256
ENSORLP00000013444	ENSLOCP00000015256
ENSORLP00000018715	ENSLOCP00000017733
ENSORLP00000010626	ENSLOCP00000017733
ENSORLP00000012886	ENSLOCP00000001796
ENSORLP00000001311	ENSLOCP00000001796
ENSORLP00000013607	ENSLOCP00000006578
ENSORLP00000025288	ENSLOCP00000010716
ENSORLP00000019460	ENSLOCP00000005658
ENSORLP00000017788	ENSLOCP00000000809
ENSORLP00000013845	ENSLOCP00000004271
ENSORLP00000013381	ENSLOCP00000008619
ENSORLP00000008608	ENSLOCP00000017785
ENSORLP00000010861	ENSLOCP00000016973
ENSORLP00000001374	ENSLOCP00000012649
ENSORLP00000014802	ENSLOCP00000015071
ENSORLP00000013843	ENSLOCP00000019197
ENSORLP00000011582	ENSLOCP00000001084
ENSORLP00000018111	ENSLOCP00000007361
ENSORLP00000005218	ENSLOCP00000013226
ENSORLP00000009200	ENSLOCP00000018322
ENSORLP00000013299	ENSLOCP00000013456
ENSORLP00000016364	ENSLOCP00000008342
ENSORLP00000016628	ENSLOCP00000018119
ENSORLP00000006481	ENSLOCP00000018119
ENSORLP00000019561	ENSLOCP00000014306
ENSORLP00000011906	ENSLOCP00000014306
ENSORLP00000016312	ENSLOCP00000015075
ENSORLP00000022007	ENSLOCP00000020291
ENSORLP00000007691	ENSLOCP00000008490
ENSORLP00000022338	ENSLOCP00000021287
ENSORLP00000014848	ENSLOCP00000002488
ENSORLP00000025861	ENSLOCP00000002663
ENSORLP00000021466	ENSLOCP00000002663
ENSORLP00000012741	ENSLOCP00000021031
ENSORLP00000016856	ENSLOCP00000004459
ENSORLP00000015714	ENSLOCP00000005530
ENSORLP00000011487	ENSLOCP00000020773
ENSORLP00000003892	ENSLOCP00000018929
ENSORLP00000011358	ENSLOCP00000001299
ENSORLP00000020718	ENSLOCP00000004757
ENSORLP00000013293	ENSLOCP00000013465
ENSORLP00000017749	ENSLOCP00000014258
ENSORLP00000019122	ENSLOCP00000018471
ENSORLP00000015603	ENSLOCP00000005419
ENSORLP00000002458	ENSLOCP00000018476
ENSORLP00000002704	ENSLOCP00000006667
ENSORLP00000011850	ENSLOCP00000006667
ENSORLP00000018351	ENSLOCP00000017850
ENSORLP00000018365	ENSLOCP00000017850
ENSORLP00000020399	ENSLOCP00000011010
ENSORLP00000003855	ENSLOCP00000011010
ENSORLP00000008892	ENSLOCP00000005447
ENSORLP00000024191	ENSLOCP00000020933
ENSORLP00000021108	ENSLOCP00000007705
ENSORLP00000021088	ENSLOCP00000007685
ENSORLP00000008411	ENSLOCP00000017282
ENSORLP00000002451	ENSLOCP00000017282
ENSORLP00000002066	ENSLOCP00000012111
ENSORLP00000006366	ENSLOCP00000012148
ENSORLP00000016596	ENSLOCP00000008429
ENSORLP00000012171	ENSLOCP00000008429
ENSORLP00000000631	ENSLOCP00000019526
ENSORLP00000000643	ENSLOCP00000019528
ENSORLP00000004611	ENSLOCP00000017517
ENSORLP00000003863	ENSLOCP00000017582
ENSORLP00000003521	ENSLOCP00000017755
ENSORLP00000024553	ENSLOCP00000019207
ENSORLP00000003946	ENSLOCP00000016494
ENSORLP00000010202	ENSLOCP00000012612
ENSORLP00000004025	ENSLOCP00000001689
ENSORLP00000002826	ENSLOCP00000019939
ENSORLP00000003087	ENSLOCP00000019939
ENSORLP00000008236	ENSLOCP00000015630
ENSORLP00000015074	ENSLOCP00000001541
ENSORLP00000025646	ENSLOCP00000007379
ENSORLP00000008488	ENSLOCP00000018274
ENSORLP00000019732	ENSLOCP00000012349
ENSORLP00000019739	ENSLOCP00000012336
ENSORLP00000005562	ENSLOCP00000020213
ENSORLP00000008483	ENSLOCP00000018271
ENSORLP00000005568	ENSLOCP00000020214
ENSORLP00000019744	ENSLOCP00000012326
ENSORLP00000010004	ENSLOCP00000001894
ENSORLP00000004538	ENSLOCP00000004643
ENSORLP00000020669	ENSLOCP00000004643
ENSORLP00000000954	ENSLOCP00000006247
ENSORLP00000022406	ENSLOCP00000012176
ENSORLP00000019916	ENSLOCP00000008344
ENSORLP00000006018	ENSLOCP00000012014
ENSORLP00000022541	ENSLOCP00000004731
ENSORLP00000021818	ENSLOCP00000004731
ENSORLP00000001585	ENSLOCP00000009358
ENSORLP00000009486	ENSLOCP00000018216
ENSORLP00000024109	ENSLOCP00000006899
ENSORLP00000020061	ENSLOCP00000019725
ENSORLP00000013463	ENSLOCP00000019725
ENSORLP00000019839	ENSLOCP00000013506
ENSORLP00000018070	ENSLOCP00000018203
ENSORLP00000010133	ENSLOCP00000012560
ENSORLP00000013279	ENSLOCP00000012560
ENSORLP00000011283	ENSLOCP00000014625
ENSORLP00000008432	ENSLOCP00000004516
ENSORLP00000022136	ENSLOCP00000011163
ENSORLP00000019865	ENSLOCP00000011163
ENSORLP00000022013	ENSLOCP00000020287
ENSORLP00000021863	ENSLOCP00000007217
ENSORLP00000007508	ENSLOCP00000000876
ENSORLP00000019672	ENSLOCP00000021189
ENSORLP00000013177	ENSLOCP00000002235
ENSORLP00000021900	ENSLOCP00000003249
ENSORLP00000012795	ENSLOCP00000019473
ENSORLP00000005479	ENSLOCP00000019473
ENSORLP00000025635	ENSLOCP00000013472
ENSORLP00000001420	ENSLOCP00000018778
ENSORLP00000000891	ENSLOCP00000017623
ENSORLP00000000591	ENSLOCP00000017623
ENSORLP00000023919	ENSLOCP00000009993
ENSORLP00000017003	ENSLOCP00000009993
ENSORLP00000017575	ENSLOCP00000001969
ENSORLP00000014312	ENSLOCP00000001969
ENSORLP00000021168	ENSLOCP00000021935
ENSORLP00000004254	ENSLOCP00000021935
ENSORLP00000008713	ENSLOCP00000022309
ENSORLP00000023858	ENSLOCP00000022309
ENSORLP00000015312	ENSLOCP00000019632
ENSORLP00000006956	ENSLOCP00000011378
ENSORLP00000020381	ENSLOCP00000019045
ENSORLP00000021195	ENSLOCP00000019295
ENSORLP00000021465	ENSLOCP00000019299
ENSORLP00000002046	ENSLOCP00000014495
ENSORLP00000025494	ENSLOCP00000002207
ENSORLP00000013846	ENSLOCP00000011741
ENSORLP00000004640	ENSLOCP00000000046
ENSORLP00000003433	ENSLOCP00000016875
ENSORLP00000009051	ENSLOCP00000014518
ENSORLP00000008276	ENSLOCP00000017175
ENSORLP00000014984	ENSLOCP00000010114
ENSORLP00000018887	ENSLOCP00000011158
ENSORLP00000005319	ENSLOCP00000006055
ENSORLP00000007383	ENSLOCP00000002443
ENSORLP00000018843	ENSLOCP00000013984
ENSORLP00000014859	ENSLOCP00000021070
ENSORLP00000017630	ENSLOCP00000001317
ENSORLP00000011608	ENSLOCP00000001059
ENSORLP00000009706	ENSLOCP00000015979
ENSORLP00000012878	ENSLOCP00000007485
ENSORLP00000013942	ENSLOCP00000018776
ENSORLP00000023283	ENSLOCP00000021177
ENSORLP00000002967	ENSLOCP00000007029
ENSORLP00000003771	ENSLOCP00000010750
ENSORLP00000019927	ENSLOCP00000019055
ENSORLP00000020153	ENSLOCP00000013710
ENSORLP00000008018	ENSLOCP00000013710
ENSORLP00000009719	ENSLOCP00000015642
ENSORLP00000014935	ENSLOCP00000010004
ENSORLP00000009264	ENSLOCP00000005107
ENSORLP00000016385	ENSLOCP00000004821
ENSORLP00000011881	ENSLOCP00000001873
ENSORLP00000004619	ENSLOCP00000000044
ENSORLP00000012934	ENSLOCP00000007623
ENSORLP00000011736	ENSLOCP00000003613
ENSORLP00000021464	ENSLOCP00000003613
ENSORLP00000014691	ENSLOCP00000002575
ENSORLP00000025699	ENSLOCP00000013512
ENSORLP00000014496	ENSLOCP00000009795
ENSORLP00000018746	ENSLOCP00000003206
ENSORLP00000001680	ENSLOCP00000004778
ENSORLP00000009187	ENSLOCP00000004697
ENSORLP00000004783	ENSLOCP00000008012
ENSORLP00000018713	ENSLOCP00000008012
ENSORLP00000025092	ENSLOCP00000014668
ENSORLP00000008947	ENSLOCP00000014668
ENSORLP00000007330	ENSLOCP00000006242
ENSORLP00000021066	ENSLOCP00000007493
ENSORLP00000017966	ENSLOCP00000007493
ENSORLP00000002965	ENSLOCP00000000310
ENSORLP00000019821	ENSLOCP00000009760
ENSORLP00000011260	ENSLOCP00000009760
ENSORLP00000003189	ENSLOCP00000001848
ENSORLP00000015135	ENSLOCP00000008215
ENSORLP00000015125	ENSLOCP00000008179
ENSORLP00000011254	ENSLOCP00000008179
ENSORLP00000020032	ENSLOCP00000020161
ENSORLP00000018578	ENSLOCP00000020161
ENSORLP00000024718	ENSLOCP00000020208
ENSORLP00000016238	ENSLOCP00000018594
ENSORLP00000013929	ENSLOCP00000003504
ENSORLP00000007935	ENSLOCP00000018276
ENSORLP00000020501	ENSLOCP00000002245
ENSORLP00000005391	ENSLOCP00000005952
ENSORLP00000001836	ENSLOCP00000017532
ENSORLP00000002802	ENSLOCP00000017532
ENSORLP00000004251	ENSLOCP00000006072
ENSORLP00000019486	ENSLOCP00000005221
ENSORLP00000007785	ENSLOCP00000015458
ENSORLP00000008561	ENSLOCP00000006402
ENSORLP00000003224	ENSLOCP00000002216
ENSORLP00000020210	ENSLOCP00000002216
ENSORLP00000003955	ENSLOCP00000014030
ENSORLP00000005716	ENSLOCP00000014030
ENSORLP00000009447	ENSLOCP00000004614
ENSORLP00000016755	ENSLOCP00000004050
ENSORLP00000025680	ENSLOCP00000004811
ENSORLP00000014402	ENSLOCP00000000246
ENSORLP00000017370	ENSLOCP00000016808
ENSORLP00000015976	ENSLOCP00000006604
ENSORLP00000010846	ENSLOCP00000006604
ENSORLP00000012076	ENSLOCP00000016806
ENSORLP00000014408	ENSLOCP00000000222
ENSORLP00000014665	ENSLOCP00000003174
ENSORLP00000019899	ENSLOCP00000008710
ENSORLP00000013511	ENSLOCP00000008710
ENSORLP00000021608	ENSLOCP00000021302
ENSORLP00000014160	ENSLOCP00000021302
ENSORLP00000006974	ENSLOCP00000002027
ENSORLP00000013016	ENSLOCP00000003711
ENSORLP00000010417	ENSLOCP00000003711
ENSORLP00000020789	ENSLOCP00000001407
ENSORLP00000004278	ENSLOCP00000013996
ENSORLP00000020050	ENSLOCP00000000159
ENSORLP00000008218	ENSLOCP00000003313
ENSORLP00000012723	ENSLOCP00000005911
ENSORLP00000007001	ENSLOCP00000003804
ENSORLP00000002142	ENSLOCP00000003804
ENSORLP00000014484	ENSLOCP00000019706
ENSORLP00000008138	ENSLOCP00000013006
ENSORLP00000007930	ENSLOCP00000000003
ENSORLP00000019891	ENSLOCP00000020482
ENSORLP00000001824	ENSLOCP00000018516
ENSORLP00000004962	ENSLOCP00000005726
ENSORLP00000019309	ENSLOCP00000005353
ENSORLP00000019320	ENSLOCP00000005332
ENSORLP00000020797	ENSLOCP00000005332
ENSORLP00000009470	ENSLOCP00000006003
ENSORLP00000006865	ENSLOCP00000008839
ENSORLP00000013786	ENSLOCP00000013373
ENSORLP00000004088	ENSLOCP00000013953
ENSORLP00000005176	ENSLOCP00000010520
ENSORLP00000005255	ENSLOCP00000010551
ENSORLP00000008062	ENSLOCP00000004872
ENSORLP00000010903	ENSLOCP00000011038
ENSORLP00000003924	ENSLOCP00000010581
ENSORLP00000005958	ENSLOCP00000010581
ENSORLP00000009004	ENSLOCP00000018383
ENSORLP00000011879	ENSLOCP00000005593
ENSORLP00000017466	ENSLOCP00000005593
ENSORLP00000016407	ENSLOCP00000022225
ENSORLP00000005899	ENSLOCP00000001520
ENSORLP00000000178	ENSLOCP00000019545
ENSORLP00000018925	ENSLOCP00000002445
ENSORLP00000003200	ENSLOCP00000006609
ENSORLP00000016932	ENSLOCP00000007633
ENSORLP00000006703	ENSLOCP00000002749
ENSORLP00000020649	ENSLOCP00000007449
ENSORLP00000013120	ENSLOCP00000019935
ENSORLP00000021408	ENSLOCP00000011379
ENSORLP00000017806	ENSLOCP00000017777
ENSORLP00000015964	ENSLOCP00000007280
ENSORLP00000024786	ENSLOCP00000003880
ENSORLP00000000640	ENSLOCP00000018190
ENSORLP00000012533	ENSLOCP00000018932
ENSORLP00000004693	ENSLOCP00000018932
ENSORLP00000022311	ENSLOCP00000015379
ENSORLP00000021091	ENSLOCP00000015379
ENSORLP00000013449	ENSLOCP00000020033
ENSORLP00000009845	ENSLOCP00000001598
ENSORLP00000006238	ENSLOCP00000007296
ENSORLP00000011233	ENSLOCP00000007296
ENSORLP00000021090	ENSLOCP00000010070
ENSORLP00000005200	ENSLOCP00000015471
ENSORLP00000025382	ENSLOCP00000014096
ENSORLP00000013273	ENSLOCP00000007824
ENSORLP00000025778	ENSLOCP00000014117
ENSORLP00000019118	ENSLOCP00000002613
ENSORLP00000002793	ENSLOCP00000008628
ENSORLP00000007565	ENSLOCP00000008628
ENSORLP00000016480	ENSLOCP00000009922
ENSORLP00000018319	ENSLOCP00000004498
ENSORLP00000021518	ENSLOCP00000008216
ENSORLP00000019101	ENSLOCP00000002496
ENSORLP00000016960	ENSLOCP00000007723
ENSORLP00000017089	ENSLOCP00000007620
ENSORLP00000013597	ENSLOCP00000007620
ENSORLP00000001810	ENSLOCP00000002225
ENSORLP00000008804	ENSLOCP00000011965
ENSORLP00000010408	ENSLOCP00000011965
ENSORLP00000015382	ENSLOCP00000020080
ENSORLP00000000955	ENSLOCP00000005783
ENSORLP00000024303	ENSLOCP00000019185
ENSORLP00000007370	ENSLOCP00000012674
ENSORLP00000011202	ENSLOCP00000012674
ENSORLP00000002460	ENSLOCP00000011473
ENSORLP00000001945	ENSLOCP00000018474
ENSORLP00000021417	ENSLOCP00000010604
ENSORLP00000014546	ENSLOCP00000003378
ENSORLP00000024006	ENSLOCP00000010054
ENSORLP00000014533	ENSLOCP00000019819
ENSORLP00000025283	ENSLOCP00000007257
ENSORLP00000023562	ENSLOCP00000007257
ENSORLP00000025361	ENSLOCP00000021652
ENSORLP00000011970	ENSLOCP00000021688
ENSORLP00000017810	ENSLOCP00000017754
ENSORLP00000002544	ENSLOCP00000019618
ENSORLP00000013157	ENSLOCP00000019618
ENSORLP00000017189	ENSLOCP00000022091
ENSORLP00000014924	ENSLOCP00000004204
ENSORLP00000019751	ENSLOCP00000008543
ENSORLP00000013289	ENSLOCP00000008543
ENSORLP00000008039	ENSLOCP00000011839
ENSORLP00000020092	ENSLOCP00000013145
ENSORLP00000007978	ENSLOCP00000013145
ENSORLP00000019342	ENSLOCP00000021590
ENSORLP00000022468	ENSLOCP00000008685
ENSORLP00000007005	ENSLOCP00000008726
ENSORLP00000009287	ENSLOCP00000004373
ENSORLP00000024202	ENSLOCP00000004373
ENSORLP00000003686	ENSLOCP00000008789
ENSORLP00000015046	ENSLOCP00000010061
ENSORLP00000007689	ENSLOCP00000010061
ENSORLP00000002540	ENSLOCP00000020694
ENSORLP00000006193	ENSLOCP00000011092
ENSORLP00000018788	ENSLOCP00000021278
ENSORLP00000000587	ENSLOCP00000006993
ENSORLP00000015748	ENSLOCP00000017639
ENSORLP00000006268	ENSLOCP00000010884
ENSORLP00000008504	ENSLOCP00000010840
ENSORLP00000018750	ENSLOCP00000010840
ENSORLP00000002291	ENSLOCP00000012831
ENSORLP00000019066	ENSLOCP00000003355
ENSORLP00000019227	ENSLOCP00000021018
ENSORLP00000014563	ENSLOCP00000000167
ENSORLP00000014904	ENSLOCP00000015252
ENSORLP00000016522	ENSLOCP00000000654
ENSORLP00000018166	ENSLOCP00000011013
ENSORLP00000006852	ENSLOCP00000011651
ENSORLP00000019932	ENSLOCP00000013287
ENSORLP00000018275	ENSLOCP00000008358
ENSORLP00000005287	ENSLOCP00000020447
ENSORLP00000006617	ENSLOCP00000006896
ENSORLP00000015378	ENSLOCP00000018708
ENSORLP00000007697	ENSLOCP00000006698
ENSORLP00000001913	ENSLOCP00000006698
ENSORLP00000014432	ENSLOCP00000001338
ENSORLP00000006622	ENSLOCP00000012690
ENSORLP00000021170	ENSLOCP00000010217
ENSORLP00000017682	ENSLOCP00000015129
ENSORLP00000006016	ENSLOCP00000015216
ENSORLP00000008593	ENSLOCP00000017122
ENSORLP00000004579	ENSLOCP00000010059
ENSORLP00000005540	ENSLOCP00000016032
ENSORLP00000022648	ENSLOCP00000011120
ENSORLP00000010020	ENSLOCP00000004451
ENSORLP00000021423	ENSLOCP00000003772
ENSORLP00000016275	ENSLOCP00000014513
ENSORLP00000017243	ENSLOCP00000005710
ENSORLP00000001337	ENSLOCP00000004014
ENSORLP00000005361	ENSLOCP00000007253
ENSORLP00000020996	ENSLOCP00000007253
ENSORLP00000024525	ENSLOCP00000019030
ENSORLP00000009575	ENSLOCP00000022199
ENSORLP00000007415	ENSLOCP00000001627
ENSORLP00000009804	ENSLOCP00000004225
ENSORLP00000019121	ENSLOCP00000021695
ENSORLP00000024813	ENSLOCP00000010525
ENSORLP00000000315	ENSLOCP00000017345
ENSORLP00000021052	ENSLOCP00000015305
ENSORLP00000000841	ENSLOCP00000016622
ENSORLP00000015688	ENSLOCP00000016622
ENSORLP00000014648	ENSLOCP00000019775
ENSORLP00000008846	ENSLOCP00000017587
ENSORLP00000013260	ENSLOCP00000007894
ENSORLP00000019946	ENSLOCP00000020501
ENSORLP00000013739	ENSLOCP00000008324
ENSORLP00000012742	ENSLOCP00000003311
ENSORLP00000020510	ENSLOCP00000010259
ENSORLP00000021804	ENSLOCP00000004705
ENSORLP00000021576	ENSLOCP00000008128
ENSORLP00000005682	ENSLOCP00000013473
ENSORLP00000015424	ENSLOCP00000001805
ENSORLP00000023222	ENSLOCP00000014068
ENSORLP00000013432	ENSLOCP00000012841
ENSORLP00000012302	ENSLOCP00000010723
ENSORLP00000012334	ENSLOCP00000010751
ENSORLP00000003701	ENSLOCP00000013990
ENSORLP00000018569	ENSLOCP00000009672
ENSORLP00000005246	ENSLOCP00000009672
ENSORLP00000018612	ENSLOCP00000009644
ENSORLP00000020527	ENSLOCP00000018788
ENSORLP00000000570	ENSLOCP00000021427
ENSORLP00000001147	ENSLOCP00000021427
ENSORLP00000011697	ENSLOCP00000006662
ENSORLP00000008639	ENSLOCP00000006662
ENSORLP00000020054	ENSLOCP00000021899
ENSORLP00000012704	ENSLOCP00000021512
ENSORLP00000004401	ENSLOCP00000010135
ENSORLP00000016781	ENSLOCP00000006228
ENSORLP00000007482	ENSLOCP00000000800
ENSORLP00000006064	ENSLOCP00000000800
ENSORLP00000020990	ENSLOCP00000005977
ENSORLP00000008567	ENSLOCP00000000240
ENSORLP00000023486	ENSLOCP00000006716
ENSORLP00000021952	ENSLOCP00000011321
ENSORLP00000009060	ENSLOCP00000005913
ENSORLP00000000805	ENSLOCP00000003782
ENSORLP00000021561	ENSLOCP00000016038
ENSORLP00000011349	ENSLOCP00000011383
ENSORLP00000010554	ENSLOCP00000012784
ENSORLP00000015653	ENSLOCP00000005472
ENSORLP00000009407	ENSLOCP00000005232
ENSORLP00000007507	ENSLOCP00000014168
ENSORLP00000025418	ENSLOCP00000014168
ENSORLP00000002376	ENSLOCP00000000168
ENSORLP00000020582	ENSLOCP00000010130
ENSORLP00000023533	ENSLOCP00000010130
ENSORLP00000005021	ENSLOCP00000004123
ENSORLP00000020066	ENSLOCP00000005379
ENSORLP00000009566	ENSLOCP00000009388
ENSORLP00000001925	ENSLOCP00000009388
ENSORLP00000025471	ENSLOCP00000005993
ENSORLP00000003329	ENSLOCP00000016715
ENSORLP00000007006	ENSLOCP00000009985
ENSORLP00000011937	ENSLOCP00000009985
ENSORLP00000017612	ENSLOCP00000002485
ENSORLP00000010833	ENSLOCP00000010022
ENSORLP00000002721	ENSLOCP00000004068
ENSORLP00000010780	ENSLOCP00000013462
ENSORLP00000008011	ENSLOCP00000018255
ENSORLP00000013167	ENSLOCP00000007915
ENSORLP00000023378	ENSLOCP00000010992
ENSORLP00000011975	ENSLOCP00000017760
ENSORLP00000011073	ENSLOCP00000004967
ENSORLP00000000556	ENSLOCP00000017392
ENSORLP00000019339	ENSLOCP00000018843
ENSORLP00000012858	ENSLOCP00000011195
ENSORLP00000024341	ENSLOCP00000015154
ENSORLP00000002505	ENSLOCP00000018674
ENSORLP00000016642	ENSLOCP00000009105
ENSORLP00000014817	ENSLOCP00000009105
ENSORLP00000007491	ENSLOCP00000002324
ENSORLP00000009776	ENSLOCP00000018143
ENSORLP00000016394	ENSLOCP00000013495
ENSORLP00000010552	ENSLOCP00000004282
ENSORLP00000024673	ENSLOCP00000004282
ENSORLP00000012495	ENSLOCP00000002233
ENSORLP00000019452	ENSLOCP00000021344
ENSORLP00000023753	ENSLOCP00000017437
ENSORLP00000011177	ENSLOCP00000007332
ENSORLP00000010429	ENSLOCP00000017678
ENSORLP00000015853	ENSLOCP00000017678
ENSORLP00000006407	ENSLOCP00000006726
ENSORLP00000010842	ENSLOCP00000001637
ENSORLP00000010998	ENSLOCP00000003351
ENSORLP00000000800	ENSLOCP00000005108
ENSORLP00000021619	ENSLOCP00000005108
ENSORLP00000009376	ENSLOCP00000011477
ENSORLP00000013283	ENSLOCP00000019684
ENSORLP00000020197	ENSLOCP00000020448
ENSORLP00000017836	ENSLOCP00000003567
ENSORLP00000010308	ENSLOCP00000003567
ENSORLP00000003871	ENSLOCP00000010718
ENSORLP00000009664	ENSLOCP00000010718
ENSORLP00000006269	ENSLOCP00000007180
ENSORLP00000012153	ENSLOCP00000002991
ENSORLP00000022395	ENSLOCP00000013425
ENSORLP00000011757	ENSLOCP00000010710
ENSORLP00000018310	ENSLOCP00000014830
ENSORLP00000019175	ENSLOCP00000014830
ENSORLP00000006121	ENSLOCP00000007760
ENSORLP00000004141	ENSLOCP00000007760
ENSORLP00000004548	ENSLOCP00000009722
ENSORLP00000013610	ENSLOCP00000009722
ENSORLP00000017101	ENSLOCP00000002448
ENSORLP00000021272	ENSLOCP00000016103
ENSORLP00000016759	ENSLOCP00000004011
ENSORLP00000021644	ENSLOCP00000002374
ENSORLP00000017858	ENSLOCP00000001500
ENSORLP00000007854	ENSLOCP00000004242
ENSORLP00000020087	ENSLOCP00000004242
ENSORLP00000023047	ENSLOCP00000011089
ENSORLP00000008712	ENSLOCP00000016565
ENSORLP00000003369	ENSLOCP00000016565
ENSORLP00000016209	ENSLOCP00000013304
ENSORLP00000013373	ENSLOCP00000017846
ENSORLP00000003415	ENSLOCP00000017846
ENSORLP00000004297	ENSLOCP00000015703
ENSORLP00000022884	ENSLOCP00000006398
ENSORLP00000000238	ENSLOCP00000007534
ENSORLP00000019096	ENSLOCP00000003529
ENSORLP00000019098	ENSLOCP00000016401
ENSORLP00000011080	ENSLOCP00000007057
ENSORLP00000015725	ENSLOCP00000007057
ENSORLP00000001729	ENSLOCP00000013945
ENSORLP00000012449	ENSLOCP00000009233
ENSORLP00000007866	ENSLOCP00000014210
ENSORLP00000009345	ENSLOCP00000018245
ENSORLP00000018898	ENSLOCP00000006490
ENSORLP00000011605	ENSLOCP00000006490
ENSORLP00000020004	ENSLOCP00000005570
ENSORLP00000003021	ENSLOCP00000005570
ENSORLP00000008451	ENSLOCP00000021446
ENSORLP00000022044	ENSLOCP00000011600
ENSORLP00000006399	ENSLOCP00000002447
ENSORLP00000010372	ENSLOCP00000017668
ENSORLP00000018782	ENSLOCP00000004148
ENSORLP00000010963	ENSLOCP00000016582
ENSORLP00000012068	ENSLOCP00000018694
ENSORLP00000017568	ENSLOCP00000017826
ENSORLP00000005390	ENSLOCP00000018478
ENSORLP00000022513	ENSLOCP00000020976
ENSORLP00000015200	ENSLOCP00000020203
ENSORLP00000022595	ENSLOCP00000012519
ENSORLP00000003948	ENSLOCP00000020679
ENSORLP00000021534	ENSLOCP00000012005
ENSORLP00000002389	ENSLOCP00000003330
ENSORLP00000002820	ENSLOCP00000002611
ENSORLP00000019504	ENSLOCP00000001895
ENSORLP00000009948	ENSLOCP00000018089
ENSORLP00000021650	ENSLOCP00000021223
ENSORLP00000012393	ENSLOCP00000005462
ENSORLP00000020094	ENSLOCP00000002743
ENSORLP00000010119	ENSLOCP00000017875
ENSORLP00000001322	ENSLOCP00000018765
ENSORLP00000010128	ENSLOCP00000016689
ENSORLP00000005919	ENSLOCP00000009744
ENSORLP00000019655	ENSLOCP00000010411
ENSORLP00000019708	ENSLOCP00000007095
ENSORLP00000009527	ENSLOCP00000004760
ENSORLP00000012965	ENSLOCP00000004760
ENSORLP00000025656	ENSLOCP00000009579
ENSORLP00000010102	ENSLOCP00000009579
ENSORLP00000020236	ENSLOCP00000002781
ENSORLP00000014987	ENSLOCP00000009822
ENSORLP00000022063	ENSLOCP00000004134
ENSORLP00000003559	ENSLOCP00000004134
ENSORLP00000004136	ENSLOCP00000017556
ENSORLP00000006042	ENSLOCP00000007716
ENSORLP00000024937	ENSLOCP00000009183
ENSORLP00000023002	ENSLOCP00000011977
ENSORLP00000005534	ENSLOCP00000004543
ENSORLP00000018513	ENSLOCP00000018646
ENSORLP00000021704	ENSLOCP00000008045
ENSORLP00000010296	ENSLOCP00000002797
ENSORLP00000008681	ENSLOCP00000018336
ENSORLP00000013360	ENSLOCP00000011743
ENSORLP00000013025	ENSLOCP00000017324
ENSORLP00000019892	ENSLOCP00000004852
ENSORLP00000011572	ENSLOCP00000004852
ENSORLP00000014379	ENSLOCP00000014296
ENSORLP00000021970	ENSLOCP00000014267
ENSORLP00000023141	ENSLOCP00000017734
ENSORLP00000011273	ENSLOCP00000007190
ENSORLP00000016465	ENSLOCP00000007552
ENSORLP00000002129	ENSLOCP00000002901
ENSORLP00000005631	ENSLOCP00000008912
ENSORLP00000005442	ENSLOCP00000016143
ENSORLP00000013229	ENSLOCP00000011268
ENSORLP00000024752	ENSLOCP00000014255
ENSORLP00000008749	ENSLOCP00000015416
ENSORLP00000011679	ENSLOCP00000012702
ENSORLP00000003095	ENSLOCP00000014402
ENSORLP00000007089	ENSLOCP00000014402
ENSORLP00000008790	ENSLOCP00000017072
ENSORLP00000022973	ENSLOCP00000017072
ENSORLP00000018447	ENSLOCP00000010301
ENSORLP00000001033	ENSLOCP00000004403
ENSORLP00000020926	ENSLOCP00000016384
ENSORLP00000010755	ENSLOCP00000005426
ENSORLP00000019177	ENSLOCP00000019211
ENSORLP00000003191	ENSLOCP00000007969
ENSORLP00000019340	ENSLOCP00000012283
ENSORLP00000006631	ENSLOCP00000012283
ENSORLP00000015686	ENSLOCP00000014935
ENSORLP00000012914	ENSLOCP00000016441
ENSORLP00000003431	ENSLOCP00000001191
ENSORLP00000008375	ENSLOCP00000003263
ENSORLP00000000381	ENSLOCP00000005785
ENSORLP00000005056	ENSLOCP00000002966
ENSORLP00000005122	ENSLOCP00000013149
ENSORLP00000019056	ENSLOCP00000004702
ENSORLP00000024000	ENSLOCP00000008084
ENSORLP00000018768	ENSLOCP00000004920
ENSORLP00000000581	ENSLOCP00000017629
ENSORLP00000011835	ENSLOCP00000017316
ENSORLP00000004679	ENSLOCP00000019381
ENSORLP00000006919	ENSLOCP00000002321
ENSORLP00000013362	ENSLOCP00000002321
ENSORLP00000000855	ENSLOCP00000011384
ENSORLP00000007024	ENSLOCP00000013274
ENSORLP00000009202	ENSLOCP00000015509
ENSORLP00000013725	ENSLOCP00000000745
ENSORLP00000017009	ENSLOCP00000007657
ENSORLP00000020666	ENSLOCP00000019895
ENSORLP00000003654	ENSLOCP00000004097
ENSORLP00000022073	ENSLOCP00000004097
ENSORLP00000012544	ENSLOCP00000002772
ENSORLP00000003476	ENSLOCP00000001134
ENSORLP00000005239	ENSLOCP00000011424
ENSORLP00000011455	ENSLOCP00000011424
ENSORLP00000016462	ENSLOCP00000000611
ENSORLP00000008765	ENSLOCP00000000611
ENSORLP00000003137	ENSLOCP00000007064
ENSORLP00000007160	ENSLOCP00000007064
ENSORLP00000001406	ENSLOCP00000011679
ENSORLP00000009050	ENSLOCP00000018784
ENSORLP00000012144	ENSLOCP00000015542
ENSORLP00000003645	ENSLOCP00000015277
ENSORLP00000016043	ENSLOCP00000015277
ENSORLP00000011059	ENSLOCP00000000813
ENSORLP00000010245	ENSLOCP00000009666
ENSORLP00000002565	ENSLOCP00000008113
ENSORLP00000000220	ENSLOCP00000017376
ENSORLP00000016099	ENSLOCP00000018940
ENSORLP00000010178	ENSLOCP00000017609
ENSORLP00000015387	ENSLOCP00000014125
ENSORLP00000022133	ENSLOCP00000001838
ENSORLP00000016102	ENSLOCP00000018682
ENSORLP00000005453	ENSLOCP00000011298
ENSORLP00000020198	ENSLOCP00000002962
ENSORLP00000025848	ENSLOCP00000006493
ENSORLP00000008179	ENSLOCP00000003146
ENSORLP00000018854	ENSLOCP00000006384
ENSORLP00000025846	ENSLOCP00000006572
ENSORLP00000009678	ENSLOCP00000016723
ENSORLP00000001295	ENSLOCP00000004098
ENSORLP00000014273	ENSLOCP00000001908
ENSORLP00000001266	ENSLOCP00000002105
ENSORLP00000025832	ENSLOCP00000003347
ENSORLP00000013872	ENSLOCP00000020568
ENSORLP00000009459	ENSLOCP00000002087
ENSORLP00000021782	ENSLOCP00000009151
ENSORLP00000015232	ENSLOCP00000016453
ENSORLP00000005600	ENSLOCP00000013460
ENSORLP00000018272	ENSLOCP00000002117
ENSORLP00000013956	ENSLOCP00000017197
ENSORLP00000012906	ENSLOCP00000020329
ENSORLP00000007033	ENSLOCP00000008708
ENSORLP00000016851	ENSLOCP00000002012
ENSORLP00000023310	ENSLOCP00000017946
ENSORLP00000014269	ENSLOCP00000020924
ENSORLP00000001915	ENSLOCP00000008031
ENSORLP00000015230	ENSLOCP00000008516
ENSORLP00000022617	ENSLOCP00000011043
ENSORLP00000008328	ENSLOCP00000016251
ENSORLP00000007748	ENSLOCP00000008421
ENSORLP00000022151	ENSLOCP00000020167
ENSORLP00000019445	ENSLOCP00000004616
ENSORLP00000006247	ENSLOCP00000012295
ENSORLP00000002888	ENSLOCP00000005140
ENSORLP00000020194	ENSLOCP00000013816
ENSORLP00000015359	ENSLOCP00000005188
ENSORLP00000025390	ENSLOCP00000001079
ENSORLP00000006795	ENSLOCP00000011684
ENSORLP00000000336	ENSLOCP00000013449
ENSORLP00000007094	ENSLOCP00000006181
ENSORLP00000014849	ENSLOCP00000003148
ENSORLP00000004426	ENSLOCP00000015612
ENSORLP00000015732	ENSLOCP00000001086
ENSORLP00000015914	ENSLOCP00000009464
ENSORLP00000020378	ENSLOCP00000006489
ENSORLP00000000400	ENSLOCP00000012853
ENSORLP00000014098	ENSLOCP00000021032
ENSORLP00000008644	ENSLOCP00000003947
ENSORLP00000012199	ENSLOCP00000006065
ENSORLP00000006992	ENSLOCP00000006858
ENSORLP00000010149	ENSLOCP00000017921
ENSORLP00000016208	ENSLOCP00000016541
ENSORLP00000019709	ENSLOCP00000009616
ENSORLP00000019992	ENSLOCP00000009019
ENSORLP00000017455	ENSLOCP00000012860
ENSORLP00000009150	ENSLOCP00000010343
ENSORLP00000014592	ENSLOCP00000016194
ENSORLP00000013015	ENSLOCP00000005080
ENSORLP00000011841	ENSLOCP00000001316
ENSORLP00000023014	ENSLOCP00000017290
ENSORLP00000009003	ENSLOCP00000017420
ENSORLP00000014122	ENSLOCP00000001959
ENSORLP00000014146	ENSLOCP00000001998
ENSORLP00000011048	ENSLOCP00000004985
ENSORLP00000005243	ENSLOCP00000010504
ENSORLP00000004364	ENSLOCP00000010504
ENSORLP00000010567	ENSLOCP00000010342
ENSORLP00000003207	ENSLOCP00000010342
ENSORLP00000007029	ENSLOCP00000001425
ENSORLP00000010482	ENSLOCP00000013636
ENSORLP00000014131	ENSLOCP00000001975
ENSORLP00000011628	ENSLOCP00000005391
ENSORLP00000018252	ENSLOCP00000006030
ENSORLP00000010855	ENSLOCP00000006030
ENSORLP00000011622	ENSLOCP00000012734
ENSORLP00000004294	ENSLOCP00000009948
ENSORLP00000025567	ENSLOCP00000015009
ENSORLP00000024150	ENSLOCP00000011391
ENSORLP00000019702	ENSLOCP00000007003
ENSORLP00000016792	ENSLOCP00000012228
ENSORLP00000013757	ENSLOCP00000012228
ENSORLP00000013777	ENSLOCP00000018388
ENSORLP00000018302	ENSLOCP00000008280
ENSORLP00000006860	ENSLOCP00000011630
ENSORLP00000008003	ENSLOCP00000002843
ENSORLP00000015554	ENSLOCP00000005427
ENSORLP00000012370	ENSLOCP00000005427
ENSORLP00000006797	ENSLOCP00000002815
ENSORLP00000002878	ENSLOCP00000002815
ENSORLP00000015259	ENSLOCP00000016440
ENSORLP00000021053	ENSLOCP00000010439
ENSORLP00000011946	ENSLOCP00000014368
ENSORLP00000012627	ENSLOCP00000014368
ENSORLP00000014099	ENSLOCP00000000944
ENSORLP00000025401	ENSLOCP00000000944
ENSORLP00000009802	ENSLOCP00000007490
ENSORLP00000019285	ENSLOCP00000007490
ENSORLP00000015837	ENSLOCP00000010438
ENSORLP00000007068	ENSLOCP00000008670
ENSORLP00000023700	ENSLOCP00000016820
ENSORLP00000008004	ENSLOCP00000008952
ENSORLP00000015753	ENSLOCP00000008952
ENSORLP00000000553	ENSLOCP00000018155
ENSORLP00000001972	ENSLOCP00000018155
ENSORLP00000001343	ENSLOCP00000019169
ENSORLP00000022417	ENSLOCP00000012115
ENSORLP00000025241	ENSLOCP00000012115
ENSORLP00000001793	ENSLOCP00000018551
ENSORLP00000004064	ENSLOCP00000010951
ENSORLP00000006133	ENSLOCP00000010951
ENSORLP00000017659	ENSLOCP00000005139
ENSORLP00000018421	ENSLOCP00000005662
ENSORLP00000002027	ENSLOCP00000018399
ENSORLP00000006273	ENSLOCP00000017561
ENSORLP00000016293	ENSLOCP00000017561
ENSORLP00000019064	ENSLOCP00000007882
ENSORLP00000020289	ENSLOCP00000019112
ENSORLP00000019006	ENSLOCP00000019112
ENSORLP00000004589	ENSLOCP00000017559
ENSORLP00000002699	ENSLOCP00000017559
ENSORLP00000017521	ENSLOCP00000020552
ENSORLP00000000888	ENSLOCP00000020552
ENSORLP00000011034	ENSLOCP00000017476
ENSORLP00000003347	ENSLOCP00000017476
ENSORLP00000014092	ENSLOCP00000009708
ENSORLP00000015815	ENSLOCP00000009331
ENSORLP00000006085	ENSLOCP00000014798
ENSORLP00000016050	ENSLOCP00000013196
ENSORLP00000008370	ENSLOCP00000012184
ENSORLP00000020847	ENSLOCP00000006991
ENSORLP00000015650	ENSLOCP00000016583
ENSORLP00000000265	ENSLOCP00000016583
ENSORLP00000005273	ENSLOCP00000016348
ENSORLP00000018809	ENSLOCP00000004572
ENSORLP00000022449	ENSLOCP00000012068
ENSORLP00000023899	ENSLOCP00000018138
ENSORLP00000000502	ENSLOCP00000018138
ENSORLP00000012129	ENSLOCP00000005599
ENSORLP00000018439	ENSLOCP00000010475
ENSORLP00000010391	ENSLOCP00000002644
ENSORLP00000004478	ENSLOCP00000007978
ENSORLP00000006537	ENSLOCP00000007978
ENSORLP00000005812	ENSLOCP00000009094
ENSORLP00000023195	ENSLOCP00000001889
ENSORLP00000014466	ENSLOCP00000007126
ENSORLP00000011341	ENSLOCP00000018900
ENSORLP00000013347	ENSLOCP00000012906
ENSORLP00000002582	ENSLOCP00000012906
ENSORLP00000008221	ENSLOCP00000012567
ENSORLP00000011469	ENSLOCP00000020306
ENSORLP00000000499	ENSLOCP00000013563
ENSORLP00000010016	ENSLOCP00000012411
ENSORLP00000010026	ENSLOCP00000012433
ENSORLP00000018317	ENSLOCP00000020230
ENSORLP00000005883	ENSLOCP00000017133
ENSORLP00000000669	ENSLOCP00000019635
ENSORLP00000020214	ENSLOCP00000019635
ENSORLP00000008445	ENSLOCP00000009904
ENSORLP00000011977	ENSLOCP00000005735
ENSORLP00000018336	ENSLOCP00000005735
ENSORLP00000020827	ENSLOCP00000006928
ENSORLP00000010979	ENSLOCP00000006928
ENSORLP00000019404	ENSLOCP00000018644
ENSORLP00000020295	ENSLOCP00000002893
ENSORLP00000012039	ENSLOCP00000006824
ENSORLP00000019987	ENSLOCP00000013146
ENSORLP00000025674	ENSLOCP00000004693
ENSORLP00000025658	ENSLOCP00000009506
ENSORLP00000011141	ENSLOCP00000009506
ENSORLP00000017336	ENSLOCP00000008821
ENSORLP00000020188	ENSLOCP00000002852
ENSORLP00000001960	ENSLOCP00000018162
ENSORLP00000022402	ENSLOCP00000012156
ENSORLP00000012927	ENSLOCP00000014281
ENSORLP00000015767	ENSLOCP00000007117
ENSORLP00000009030	ENSLOCP00000017202
ENSORLP00000014618	ENSLOCP00000009813
ENSORLP00000009346	ENSLOCP00000011310
ENSORLP00000005422	ENSLOCP00000004547
ENSORLP00000015693	ENSLOCP00000003854
ENSORLP00000019843	ENSLOCP00000003854
ENSORLP00000008717	ENSLOCP00000016880
ENSORLP00000005497	ENSLOCP00000005322
ENSORLP00000002306	ENSLOCP00000018691
ENSORLP00000011325	ENSLOCP00000007496
ENSORLP00000005508	ENSLOCP00000007009
ENSORLP00000016902	ENSLOCP00000011521
ENSORLP00000019329	ENSLOCP00000005451
ENSORLP00000008010	ENSLOCP00000016910
ENSORLP00000006581	ENSLOCP00000016910
ENSORLP00000008369	ENSLOCP00000005760
ENSORLP00000025402	ENSLOCP00000000999
ENSORLP00000020686	ENSLOCP00000012922
ENSORLP00000011402	ENSLOCP00000012922
ENSORLP00000013821	ENSLOCP00000011733
ENSORLP00000012460	ENSLOCP00000002819
ENSORLP00000024053	ENSLOCP00000005105
ENSORLP00000005236	ENSLOCP00000020462
ENSORLP00000022745	ENSLOCP00000013229
ENSORLP00000019984	ENSLOCP00000002422
ENSORLP00000019733	ENSLOCP00000007137
ENSORLP00000020569	ENSLOCP00000008100
ENSORLP00000006341	ENSLOCP00000014292
ENSORLP00000020862	ENSLOCP00000016048
ENSORLP00000014050	ENSLOCP00000016048
ENSORLP00000021802	ENSLOCP00000009135
ENSORLP00000005546	ENSLOCP00000013389
ENSORLP00000003676	ENSLOCP00000015294
ENSORLP00000008526	ENSLOCP00000018282
ENSORLP00000001967	ENSLOCP00000019874
ENSORLP00000006583	ENSLOCP00000001620
ENSORLP00000012779	ENSLOCP00000016983
ENSORLP00000004346	ENSLOCP00000016983
ENSORLP00000010071	ENSLOCP00000001993
ENSORLP00000015907	ENSLOCP00000021139
ENSORLP00000003673	ENSLOCP00000015793
ENSORLP00000005986	ENSLOCP00000014911
ENSORLP00000012093	ENSLOCP00000003109
ENSORLP00000003915	ENSLOCP00000014429
ENSORLP00000022686	ENSLOCP00000011469
ENSORLP00000019931	ENSLOCP00000008747
ENSORLP00000014493	ENSLOCP00000003030
ENSORLP00000010909	ENSLOCP00000005987
ENSORLP00000018776	ENSLOCP00000007766
ENSORLP00000014296	ENSLOCP00000003512
ENSORLP00000012051	ENSLOCP00000008157
ENSORLP00000011339	ENSLOCP00000000511
ENSORLP00000013949	ENSLOCP00000016179
ENSORLP00000021489	ENSLOCP00000011968
ENSORLP00000025588	ENSLOCP00000003269
ENSORLP00000000650	ENSLOCP00000021444
ENSORLP00000005793	ENSLOCP00000007512
ENSORLP00000025795	ENSLOCP00000010531
ENSORLP00000020983	ENSLOCP00000021141
ENSORLP00000007563	ENSLOCP00000006762
ENSORLP00000017991	ENSLOCP00000011364
ENSORLP00000020728	ENSLOCP00000000702
ENSORLP00000014895	ENSLOCP00000011852
ENSORLP00000011900	ENSLOCP00000011852
ENSORLP00000007902	ENSLOCP00000016971
ENSORLP00000006345	ENSLOCP00000016971
ENSORLP00000010305	ENSLOCP00000002755
ENSORLP00000024811	ENSLOCP00000019564
ENSORLP00000012733	ENSLOCP00000012768
ENSORLP00000018038	ENSLOCP00000006944
ENSORLP00000000565	ENSLOCP00000017680
ENSORLP00000017272	ENSLOCP00000009121
ENSORLP00000015007	ENSLOCP00000009102
ENSORLP00000016193	ENSLOCP00000018564
ENSORLP00000007881	ENSLOCP00000000253
ENSORLP00000010638	ENSLOCP00000012957
ENSORLP00000016574	ENSLOCP00000019962
ENSORLP00000003192	ENSLOCP00000013872
ENSORLP00000023513	ENSLOCP00000020166
ENSORLP00000020346	ENSLOCP00000014800
ENSORLP00000007073	ENSLOCP00000007654
ENSORLP00000000711	ENSLOCP00000016433
ENSORLP00000006562	ENSLOCP00000001591
ENSORLP00000011935	ENSLOCP00000009092
ENSORLP00000003005	ENSLOCP00000011580
ENSORLP00000002035	ENSLOCP00000011580
ENSORLP00000002178	ENSLOCP00000019949
ENSORLP00000003215	ENSLOCP00000019949
ENSORLP00000012347	ENSLOCP00000002909
ENSORLP00000017025	ENSLOCP00000008090
ENSORLP00000008237	ENSLOCP00000016301
ENSORLP00000002917	ENSLOCP00000007075
ENSORLP00000002081	ENSLOCP00000018648
ENSORLP00000017941	ENSLOCP00000013828
ENSORLP00000008019	ENSLOCP00000001155
ENSORLP00000018106	ENSLOCP00000020117
ENSORLP00000021416	ENSLOCP00000015882
ENSORLP00000007827	ENSLOCP00000018924
ENSORLP00000002160	ENSLOCP00000014823
ENSORLP00000005823	ENSLOCP00000007802
ENSORLP00000008502	ENSLOCP00000007183
ENSORLP00000011510	ENSLOCP00000007183
ENSORLP00000018108	ENSLOCP00000015386
ENSORLP00000005181	ENSLOCP00000015386
ENSORLP00000009831	ENSLOCP00000005237
ENSORLP00000003480	ENSLOCP00000005237
ENSORLP00000008588	ENSLOCP00000005794
ENSORLP00000009603	ENSLOCP00000011607
ENSORLP00000000006	ENSLOCP00000011607
ENSORLP00000003456	ENSLOCP00000003340
ENSORLP00000018559	ENSLOCP00000012438
ENSORLP00000017157	ENSLOCP00000020561
ENSORLP00000022274	ENSLOCP00000008873
ENSORLP00000014310	ENSLOCP00000008873
ENSORLP00000019963	ENSLOCP00000008920
ENSORLP00000013924	ENSLOCP00000002981
ENSORLP00000014927	ENSLOCP00000008406
ENSORLP00000022740	ENSLOCP00000001934
ENSORLP00000002831	ENSLOCP00000011338
ENSORLP00000011764	ENSLOCP00000001672
ENSORLP00000002509	ENSLOCP00000012855
ENSORLP00000021484	ENSLOCP00000011571
ENSORLP00000003650	ENSLOCP00000004438
ENSORLP00000019461	ENSLOCP00000008166
ENSORLP00000007502	ENSLOCP00000008166
ENSORLP00000000279	ENSLOCP00000020039
ENSORLP00000020655	ENSLOCP00000018669
ENSORLP00000007395	ENSLOCP00000010909
ENSORLP00000022501	ENSLOCP00000005187
ENSORLP00000015899	ENSLOCP00000016110
ENSORLP00000012111	ENSLOCP00000003362
ENSORLP00000023111	ENSLOCP00000004900
ENSORLP00000014673	ENSLOCP00000009902
ENSORLP00000013484	ENSLOCP00000015286
ENSORLP00000010247	ENSLOCP00000015286
ENSORLP00000007986	ENSLOCP00000002898
ENSORLP00000009698	ENSLOCP00000007127
ENSORLP00000015786	ENSLOCP00000005363
ENSORLP00000002324	ENSLOCP00000017081
ENSORLP00000011275	ENSLOCP00000017081
ENSORLP00000002308	ENSLOCP00000017078
ENSORLP00000001129	ENSLOCP00000015077
ENSORLP00000018708	ENSLOCP00000015077
ENSORLP00000003488	ENSLOCP00000011966
ENSORLP00000011809	ENSLOCP00000004043
ENSORLP00000005873	ENSLOCP00000009868
ENSORLP00000024425	ENSLOCP00000000646
ENSORLP00000022529	ENSLOCP00000020985
ENSORLP00000012043	ENSLOCP00000017801
ENSORLP00000011294	ENSLOCP00000014828
ENSORLP00000012766	ENSLOCP00000011829
ENSORLP00000010662	ENSLOCP00000000783
ENSORLP00000010810	ENSLOCP00000001609
ENSORLP00000001122	ENSLOCP00000012475
ENSORLP00000013723	ENSLOCP00000011687
ENSORLP00000013239	ENSLOCP00000015455
ENSORLP00000005955	ENSLOCP00000015429
ENSORLP00000000277	ENSLOCP00000018837
ENSORLP00000017998	ENSLOCP00000015768
ENSORLP00000004097	ENSLOCP00000015768
ENSORLP00000009102	ENSLOCP00000014609
ENSORLP00000018040	ENSLOCP00000018868
ENSORLP00000007705	ENSLOCP00000016818
ENSORLP00000010280	ENSLOCP00000004411
ENSORLP00000018087	ENSLOCP00000006636
ENSORLP00000021945	ENSLOCP00000003153
ENSORLP00000019528	ENSLOCP00000009886
ENSORLP00000011612	ENSLOCP00000018608
ENSORLP00000014706	ENSLOCP00000018608
ENSORLP00000015377	ENSLOCP00000020190
ENSORLP00000024666	ENSLOCP00000009110
ENSORLP00000000977	ENSLOCP00000009110
ENSORLP00000002253	ENSLOCP00000016532
ENSORLP00000015530	ENSLOCP00000016532
ENSORLP00000025594	ENSLOCP00000016472
ENSORLP00000002384	ENSLOCP00000017243
ENSORLP00000020335	ENSLOCP00000010168
ENSORLP00000020262	ENSLOCP00000022094
ENSORLP00000024662	ENSLOCP00000022379
ENSORLP00000016551	ENSLOCP00000022380
ENSORLP00000004953	ENSLOCP00000011160
ENSORLP00000016614	ENSLOCP00000011160
ENSORLP00000012287	ENSLOCP00000008265
ENSORLP00000000592	ENSLOCP00000008265
ENSORLP00000011444	ENSLOCP00000018952
ENSORLP00000015221	ENSLOCP00000001516
ENSORLP00000008072	ENSLOCP00000004814
ENSORLP00000001684	ENSLOCP00000012999
ENSORLP00000016576	ENSLOCP00000005990
ENSORLP00000023064	ENSLOCP00000014079
ENSORLP00000025337	ENSLOCP00000007639
ENSORLP00000017724	ENSLOCP00000019882
ENSORLP00000003826	ENSLOCP00000017739
ENSORLP00000023083	ENSLOCP00000017739
ENSORLP00000005487	ENSLOCP00000019482
ENSORLP00000010584	ENSLOCP00000001810
ENSORLP00000020225	ENSLOCP00000019646
ENSORLP00000010355	ENSLOCP00000005602
ENSORLP00000016214	ENSLOCP00000005602
ENSORLP00000017684	ENSLOCP00000001537
ENSORLP00000007576	ENSLOCP00000006832
ENSORLP00000014356	ENSLOCP00000021020
ENSORLP00000018794	ENSLOCP00000012401
ENSORLP00000018507	ENSLOCP00000012401
ENSORLP00000016413	ENSLOCP00000010126
ENSORLP00000018145	ENSLOCP00000007394
ENSORLP00000021954	ENSLOCP00000003100
ENSORLP00000017818	ENSLOCP00000003100
ENSORLP00000020436	ENSLOCP00000020695
ENSORLP00000011072	ENSLOCP00000017851
ENSORLP00000023496	ENSLOCP00000016443
ENSORLP00000024903	ENSLOCP00000007858
ENSORLP00000008813	ENSLOCP00000012412
ENSORLP00000014907	ENSLOCP00000018584
ENSORLP00000003914	ENSLOCP00000003007
ENSORLP00000012547	ENSLOCP00000003007
ENSORLP00000015935	ENSLOCP00000015733
ENSORLP00000009992	ENSLOCP00000004474
ENSORLP00000023230	ENSLOCP00000019571
ENSORLP00000022777	ENSLOCP00000016041
ENSORLP00000021784	ENSLOCP00000016392
ENSORLP00000003734	ENSLOCP00000015763
ENSORLP00000015456	ENSLOCP00000009001
ENSORLP00000008195	ENSLOCP00000003025
ENSORLP00000013669	ENSLOCP00000013336
ENSORLP00000000895	ENSLOCP00000008635
ENSORLP00000020307	ENSLOCP00000012073
ENSORLP00000004354	ENSLOCP00000010296
ENSORLP00000022532	ENSLOCP00000011431
ENSORLP00000002805	ENSLOCP00000006145
ENSORLP00000008616	ENSLOCP00000003881
ENSORLP00000005957	ENSLOCP00000003343
ENSORLP00000011190	ENSLOCP00000012361
ENSORLP00000003384	ENSLOCP00000017515
ENSORLP00000002822	ENSLOCP00000017515
ENSORLP00000007639	ENSLOCP00000016868
ENSORLP00000014542	ENSLOCP00000022011
ENSORLP00000009366	ENSLOCP00000011327
ENSORLP00000002907	ENSLOCP00000011327
ENSORLP00000008052	ENSLOCP00000018736
ENSORLP00000003363	ENSLOCP00000001265
ENSORLP00000014212	ENSLOCP00000001265
ENSORLP00000008347	ENSLOCP00000004711
ENSORLP00000008374	ENSLOCP00000004668
ENSORLP00000024685	ENSLOCP00000004342
ENSORLP00000006220	ENSLOCP00000019008
ENSORLP00000014698	ENSLOCP00000003892
ENSORLP00000021513	ENSLOCP00000016162
ENSORLP00000016090	ENSLOCP00000016162
ENSORLP00000014801	ENSLOCP00000012000
ENSORLP00000012367	ENSLOCP00000012000
ENSORLP00000021310	ENSLOCP00000010039
ENSORLP00000003014	ENSLOCP00000014482
ENSORLP00000005155	ENSLOCP00000013133
ENSORLP00000024315	ENSLOCP00000016984
ENSORLP00000013031	ENSLOCP00000015166
ENSORLP00000007593	ENSLOCP00000015166
ENSORLP00000016550	ENSLOCP00000019498
ENSORLP00000018242	ENSLOCP00000018183
ENSORLP00000024213	ENSLOCP00000018183
ENSORLP00000010349	ENSLOCP00000012703
ENSORLP00000025006	ENSLOCP00000012703
ENSORLP00000018649	ENSLOCP00000018901
ENSORLP00000022971	ENSLOCP00000015163
ENSORLP00000014655	ENSLOCP00000018533
ENSORLP00000019877	ENSLOCP00000019036
ENSORLP00000000042	ENSLOCP00000006308
ENSORLP00000020165	ENSLOCP00000002866
ENSORLP00000009389	ENSLOCP00000004541
ENSORLP00000006851	ENSLOCP00000005495
ENSORLP00000023613	ENSLOCP00000005061
ENSORLP00000017330	ENSLOCP00000005061
ENSORLP00000004435	ENSLOCP00000008900
ENSORLP00000006024	ENSLOCP00000008900
ENSORLP00000019373	ENSLOCP00000003197
ENSORLP00000007317	ENSLOCP00000020412
ENSORLP00000021742	ENSLOCP00000020412
ENSORLP00000004010	ENSLOCP00000011468
ENSORLP00000018368	ENSLOCP00000005146
ENSORLP00000008640	ENSLOCP00000018326
ENSORLP00000011466	ENSLOCP00000018326
ENSORLP00000002348	ENSLOCP00000019136
ENSORLP00000025528	ENSLOCP00000011723
ENSORLP00000008521	ENSLOCP00000011723
ENSORLP00000004313	ENSLOCP00000015960
ENSORLP00000006312	ENSLOCP00000015960
ENSORLP00000013248	ENSLOCP00000018356
ENSORLP00000022540	ENSLOCP00000001102
ENSORLP00000013537	ENSLOCP00000011666
ENSORLP00000003574	ENSLOCP00000002215
ENSORLP00000013342	ENSLOCP00000011773
ENSORLP00000008858	ENSLOCP00000018375
ENSORLP00000015422	ENSLOCP00000019614
ENSORLP00000009796	ENSLOCP00000007471
ENSORLP00000017170	ENSLOCP00000011665
ENSORLP00000019645	ENSLOCP00000002449
ENSORLP00000018767	ENSLOCP00000010074
ENSORLP00000007568	ENSLOCP00000008520
ENSORLP00000020642	ENSLOCP00000006214
ENSORLP00000016540	ENSLOCP00000006214
ENSORLP00000008711	ENSLOCP00000009307
ENSORLP00000015204	ENSLOCP00000008547
ENSORLP00000006779	ENSLOCP00000012820
ENSORLP00000010730	ENSLOCP00000004869
ENSORLP00000013632	ENSLOCP00000013311
ENSORLP00000024563	ENSLOCP00000019031
ENSORLP00000020397	ENSLOCP00000019031
ENSORLP00000001640	ENSLOCP00000017806
ENSORLP00000016745	ENSLOCP00000017806
ENSORLP00000011776	ENSLOCP00000019282
ENSORLP00000021180	ENSLOCP00000013206
ENSORLP00000019687	ENSLOCP00000020592
ENSORLP00000008198	ENSLOCP00000015167
ENSORLP00000024514	ENSLOCP00000009287
ENSORLP00000010808	ENSLOCP00000009287
ENSORLP00000005259	ENSLOCP00000004908
ENSORLP00000009999	ENSLOCP00000007803
ENSORLP00000015475	ENSLOCP00000016544
ENSORLP00000021341	ENSLOCP00000016544
ENSORLP00000006270	ENSLOCP00000014453
ENSORLP00000009636	ENSLOCP00000014466
ENSORLP00000023124	ENSLOCP00000021904
ENSORLP00000023558	ENSLOCP00000021620
ENSORLP00000025443	ENSLOCP00000004488
ENSORLP00000013341	ENSLOCP00000020024
ENSORLP00000012100	ENSLOCP00000020859
ENSORLP00000016714	ENSLOCP00000007832
ENSORLP00000002885	ENSLOCP00000000434
ENSORLP00000003525	ENSLOCP00000012948
ENSORLP00000011383	ENSLOCP00000020428
ENSORLP00000008509	ENSLOCP00000017728
ENSORLP00000023191	ENSLOCP00000010194
ENSORLP00000017708	ENSLOCP00000010194
ENSORLP00000017487	ENSLOCP00000003413
ENSORLP00000025005	ENSLOCP00000001695
ENSORLP00000006416	ENSLOCP00000001695
ENSORLP00000017419	ENSLOCP00000007926
ENSORLP00000004194	ENSLOCP00000010024
ENSORLP00000009123	ENSLOCP00000004964
ENSORLP00000009726	ENSLOCP00000012287
ENSORLP00000015246	ENSLOCP00000013672
ENSORLP00000022486	ENSLOCP00000010787
ENSORLP00000018895	ENSLOCP00000004724
ENSORLP00000000904	ENSLOCP00000003898
ENSORLP00000006640	ENSLOCP00000003898
ENSORLP00000008687	ENSLOCP00000010927
ENSORLP00000008316	ENSLOCP00000005707
ENSORLP00000011054	ENSLOCP00000005707
ENSORLP00000008345	ENSLOCP00000007270
ENSORLP00000007031	ENSLOCP00000014363
ENSORLP00000025379	ENSLOCP00000001138
ENSORLP00000005291	ENSLOCP00000002985
ENSORLP00000003644	ENSLOCP00000017723
ENSORLP00000016345	ENSLOCP00000003444
ENSORLP00000017890	ENSLOCP00000011930
ENSORLP00000018207	ENSLOCP00000009598
ENSORLP00000013204	ENSLOCP00000007261
ENSORLP00000008267	ENSLOCP00000004135
ENSORLP00000019978	ENSLOCP00000013207
ENSORLP00000007499	ENSLOCP00000012976
ENSORLP00000024083	ENSLOCP00000006812
ENSORLP00000025071	ENSLOCP00000009757
ENSORLP00000021203	ENSLOCP00000008070
ENSORLP00000025329	ENSLOCP00000014590
ENSORLP00000011897	ENSLOCP00000017296
ENSORLP00000007437	ENSLOCP00000002959
ENSORLP00000019777	ENSLOCP00000012293
ENSORLP00000020531	ENSLOCP00000008921
ENSORLP00000000751	ENSLOCP00000008921
ENSORLP00000019043	ENSLOCP00000004566
ENSORLP00000001630	ENSLOCP00000013027
ENSORLP00000003610	ENSLOCP00000019246
ENSORLP00000023096	ENSLOCP00000020020
ENSORLP00000002288	ENSLOCP00000011815
ENSORLP00000021942	ENSLOCP00000018621
ENSORLP00000011830	ENSLOCP00000022330
ENSORLP00000011138	ENSLOCP00000014743
ENSORLP00000013175	ENSLOCP00000019986
ENSORLP00000005580	ENSLOCP00000019986
ENSORLP00000011041	ENSLOCP00000004722
ENSORLP00000002879	ENSLOCP00000004722
ENSORLP00000007908	ENSLOCP00000014809
ENSORLP00000010661	ENSLOCP00000017744
ENSORLP00000018765	ENSLOCP00000017744
ENSORLP00000019482	ENSLOCP00000009907
ENSORLP00000012616	ENSLOCP00000002141
ENSORLP00000014809	ENSLOCP00000018547
ENSORLP00000008700	ENSLOCP00000015111
ENSORLP00000001191	ENSLOCP00000012558
ENSORLP00000020965	ENSLOCP00000015214
ENSORLP00000011113	ENSLOCP00000017714
ENSORLP00000003540	ENSLOCP00000003111
ENSORLP00000009262	ENSLOCP00000003111
ENSORLP00000013573	ENSLOCP00000019071
ENSORLP00000009593	ENSLOCP00000005966
ENSORLP00000000313	ENSLOCP00000009450
ENSORLP00000007695	ENSLOCP00000017819
ENSORLP00000012615	ENSLOCP00000009396
ENSORLP00000013887	ENSLOCP00000003000
ENSORLP00000014371	ENSLOCP00000010744
ENSORLP00000017185	ENSLOCP00000005744
ENSORLP00000009307	ENSLOCP00000018273
ENSORLP00000014562	ENSLOCP00000018527
ENSORLP00000005984	ENSLOCP00000008221
ENSORLP00000012849	ENSLOCP00000011415
ENSORLP00000015667	ENSLOCP00000019579
ENSORLP00000009272	ENSLOCP00000011235
ENSORLP00000007402	ENSLOCP00000009153
ENSORLP00000019746	ENSLOCP00000015030
ENSORLP00000003067	ENSLOCP00000019222
ENSORLP00000016017	ENSLOCP00000005304
ENSORLP00000011761	ENSLOCP00000005304
ENSORLP00000024830	ENSLOCP00000012990
ENSORLP00000018198	ENSLOCP00000008430
ENSORLP00000004308	ENSLOCP00000001418
ENSORLP00000002541	ENSLOCP00000008449
ENSORLP00000024707	ENSLOCP00000006386
ENSORLP00000008626	ENSLOCP00000006552
ENSORLP00000006206	ENSLOCP00000004758
ENSORLP00000012478	ENSLOCP00000002795
ENSORLP00000016788	ENSLOCP00000006989
ENSORLP00000009945	ENSLOCP00000001720
ENSORLP00000006947	ENSLOCP00000001720
ENSORLP00000003364	ENSLOCP00000012908
ENSORLP00000020749	ENSLOCP00000019998
ENSORLP00000014540	ENSLOCP00000001526
ENSORLP00000004335	ENSLOCP00000001539
ENSORLP00000021057	ENSLOCP00000017742
ENSORLP00000001533	ENSLOCP00000017742
ENSORLP00000017913	ENSLOCP00000007719
ENSORLP00000020779	ENSLOCP00000011559
ENSORLP00000025168	ENSLOCP00000000905
ENSORLP00000000413	ENSLOCP00000009159
ENSORLP00000010364	ENSLOCP00000016752
ENSORLP00000010329	ENSLOCP00000017033
ENSORLP00000017698	ENSLOCP00000014189
ENSORLP00000023787	ENSLOCP00000012706
ENSORLP00000014313	ENSLOCP00000018401
ENSORLP00000022229	ENSLOCP00000020578
ENSORLP00000003831	ENSLOCP00000012140
ENSORLP00000015618	ENSLOCP00000012140
ENSORLP00000025064	ENSLOCP00000009819
ENSORLP00000018596	ENSLOCP00000021207
ENSORLP00000021486	ENSLOCP00000009711
ENSORLP00000011770	ENSLOCP00000011771
ENSORLP00000007318	ENSLOCP00000013077
ENSORLP00000019018	ENSLOCP00000004508
ENSORLP00000001567	ENSLOCP00000013069
ENSORLP00000024959	ENSLOCP00000018070
ENSORLP00000010831	ENSLOCP00000019832
ENSORLP00000004996	ENSLOCP00000009838
ENSORLP00000021831	ENSLOCP00000013341
ENSORLP00000015289	ENSLOCP00000001575
ENSORLP00000000522	ENSLOCP00000004010
ENSORLP00000008189	ENSLOCP00000019355
ENSORLP00000011743	ENSLOCP00000006607
ENSORLP00000019871	ENSLOCP00000014941
ENSORLP00000017722	ENSLOCP00000018086
ENSORLP00000016884	ENSLOCP00000012302
ENSORLP00000003890	ENSLOCP00000012302
ENSORLP00000013110	ENSLOCP00000019627
ENSORLP00000003759	ENSLOCP00000017157
ENSORLP00000001292	ENSLOCP00000019443
ENSORLP00000011353	ENSLOCP00000014617
ENSORLP00000002606	ENSLOCP00000000952
ENSORLP00000017952	ENSLOCP00000017977
ENSORLP00000006858	ENSLOCP00000013123
ENSORLP00000012194	ENSLOCP00000002971
ENSORLP00000013809	ENSLOCP00000013438
ENSORLP00000015113	ENSLOCP00000013808
ENSORLP00000008885	ENSLOCP00000017026
ENSORLP00000000008	ENSLOCP00000017026
ENSORLP00000006721	ENSLOCP00000009222
ENSORLP00000013199	ENSLOCP00000007886
ENSORLP00000013004	ENSLOCP00000007886
ENSORLP00000025772	ENSLOCP00000014078
ENSORLP00000010449	ENSLOCP00000003110
ENSORLP00000001971	ENSLOCP00000012819
ENSORLP00000004392	ENSLOCP00000016335
ENSORLP00000016868	ENSLOCP00000005420
ENSORLP00000002405	ENSLOCP00000013053
ENSORLP00000007714	ENSLOCP00000008462
ENSORLP00000003967	ENSLOCP00000003587
ENSORLP00000021777	ENSLOCP00000019971
ENSORLP00000010913	ENSLOCP00000005132
ENSORLP00000004065	ENSLOCP00000005132
ENSORLP00000008475	ENSLOCP00000000129
ENSORLP00000006557	ENSLOCP00000007165
ENSORLP00000016263	ENSLOCP00000010403
ENSORLP00000011762	ENSLOCP00000005492
ENSORLP00000019496	ENSLOCP00000003143
ENSORLP00000002835	ENSLOCP00000017530
ENSORLP00000001851	ENSLOCP00000017530
ENSORLP00000010340	ENSLOCP00000005502
ENSORLP00000003990	ENSLOCP00000007887
ENSORLP00000022096	ENSLOCP00000002180
ENSORLP00000021653	ENSLOCP00000000826
ENSORLP00000009467	ENSLOCP00000018227
ENSORLP00000006021	ENSLOCP00000018983
ENSORLP00000025490	ENSLOCP00000019366
ENSORLP00000022856	ENSLOCP00000010206
ENSORLP00000016187	ENSLOCP00000014458
ENSORLP00000000045	ENSLOCP00000011050
ENSORLP00000009717	ENSLOCP00000011050
ENSORLP00000001010	ENSLOCP00000018762
ENSORLP00000019854	ENSLOCP00000005165
ENSORLP00000016432	ENSLOCP00000010451
ENSORLP00000018830	ENSLOCP00000002062
ENSORLP00000014611	ENSLOCP00000005657
ENSORLP00000022208	ENSLOCP00000001751
ENSORLP00000017427	ENSLOCP00000001751
ENSORLP00000022131	ENSLOCP00000021334
ENSORLP00000018644	ENSLOCP00000006771
ENSORLP00000010470	ENSLOCP00000013623
ENSORLP00000011590	ENSLOCP00000005307
ENSORLP00000017376	ENSLOCP00000005307
ENSORLP00000021850	ENSLOCP00000007240
ENSORLP00000019268	ENSLOCP00000005491
ENSORLP00000000074	ENSLOCP00000015756
ENSORLP00000009952	ENSLOCP00000015756
ENSORLP00000002261	ENSLOCP00000018367
ENSORLP00000016846	ENSLOCP00000020507
ENSORLP00000009622	ENSLOCP00000014486
ENSORLP00000015478	ENSLOCP00000016551
ENSORLP00000025743	ENSLOCP00000003053
ENSORLP00000002280	ENSLOCP00000018689
ENSORLP00000002470	ENSLOCP00000018689
ENSORLP00000025042	ENSLOCP00000011299
ENSORLP00000011778	ENSLOCP00000005062
ENSORLP00000010103	ENSLOCP00000004745
ENSORLP00000007802	ENSLOCP00000007478
ENSORLP00000020639	ENSLOCP00000020015
ENSORLP00000004743	ENSLOCP00000015506
ENSORLP00000013194	ENSLOCP00000007755
ENSORLP00000020591	ENSLOCP00000008105
ENSORLP00000015223	ENSLOCP00000008105
ENSORLP00000004400	ENSLOCP00000012129
ENSORLP00000004659	ENSLOCP00000009714
ENSORLP00000003125	ENSLOCP00000001481
ENSORLP00000006538	ENSLOCP00000013922
ENSORLP00000016557	ENSLOCP00000004786
ENSORLP00000016197	ENSLOCP00000001794
ENSORLP00000013041	ENSLOCP00000018487
ENSORLP00000020579	ENSLOCP00000020023
ENSORLP00000000767	ENSLOCP00000012534
ENSORLP00000012738	ENSLOCP00000020704
ENSORLP00000011036	ENSLOCP00000018889
ENSORLP00000015123	ENSLOCP00000014646
ENSORLP00000001540	ENSLOCP00000003643
ENSORLP00000019853	ENSLOCP00000014965
ENSORLP00000013152	ENSLOCP00000019623
ENSORLP00000003843	ENSLOCP00000012262
ENSORLP00000008406	ENSLOCP00000003577
ENSORLP00000001572	ENSLOCP00000003577
ENSORLP00000013407	ENSLOCP00000014874
ENSORLP00000011624	ENSLOCP00000009670
ENSORLP00000024677	ENSLOCP00000004300
ENSORLP00000022708	ENSLOCP00000000627
ENSORLP00000000083	ENSLOCP00000006023
ENSORLP00000012412	ENSLOCP00000019855
ENSORLP00000009667	ENSLOCP00000005897
ENSORLP00000009993	ENSLOCP00000001909
ENSORLP00000014264	ENSLOCP00000010432
ENSORLP00000002332	ENSLOCP00000021088
ENSORLP00000021276	ENSLOCP00000021088
ENSORLP00000010464	ENSLOCP00000021910
ENSORLP00000016127	ENSLOCP00000014390
ENSORLP00000001028	ENSLOCP00000018798
ENSORLP00000000790	ENSLOCP00000008791
ENSORLP00000003117	ENSLOCP00000019231
ENSORLP00000011023	ENSLOCP00000003331
ENSORLP00000012518	ENSLOCP00000000345
ENSORLP00000007975	ENSLOCP00000004982
ENSORLP00000022496	ENSLOCP00000021901
ENSORLP00000013545	ENSLOCP00000011678
ENSORLP00000015094	ENSLOCP00000020245
ENSORLP00000003712	ENSLOCP00000020295
ENSORLP00000006875	ENSLOCP00000013918
ENSORLP00000022992	ENSLOCP00000017077
ENSORLP00000011754	ENSLOCP00000005770
ENSORLP00000007396	ENSLOCP00000013837
ENSORLP00000000598	ENSLOCP00000013837
ENSORLP00000002551	ENSLOCP00000000854
ENSORLP00000022798	ENSLOCP00000021222
ENSORLP00000008366	ENSLOCP00000018007
ENSORLP00000021883	ENSLOCP00000012878
ENSORLP00000021887	ENSLOCP00000012890
ENSORLP00000020667	ENSLOCP00000012890
ENSORLP00000017538	ENSLOCP00000008841
ENSORLP00000000738	ENSLOCP00000022353
ENSORLP00000024397	ENSLOCP00000002206
ENSORLP00000003961	ENSLOCP00000010760
ENSORLP00000002898	ENSLOCP00000014709
ENSORLP00000011693	ENSLOCP00000013002
ENSORLP00000006433	ENSLOCP00000003599
ENSORLP00000020234	ENSLOCP00000000497
ENSORLP00000020891	ENSLOCP00000005278
ENSORLP00000017844	ENSLOCP00000005278
ENSORLP00000008183	ENSLOCP00000008274
ENSORLP00000016625	ENSLOCP00000001480
ENSORLP00000008219	ENSLOCP00000004275
ENSORLP00000020792	ENSLOCP00000019974
ENSORLP00000018249	ENSLOCP00000003448
ENSORLP00000011987	ENSLOCP00000003448
ENSORLP00000004757	ENSLOCP00000015492
ENSORLP00000021147	ENSLOCP00000010298
ENSORLP00000013824	ENSLOCP00000010396
ENSORLP00000004536	ENSLOCP00000007403
ENSORLP00000009901	ENSLOCP00000004680
ENSORLP00000010189	ENSLOCP00000004680
ENSORLP00000005436	ENSLOCP00000011236
ENSORLP00000001427	ENSLOCP00000018783
ENSORLP00000016290	ENSLOCP00000001055
ENSORLP00000018201	ENSLOCP00000003650
ENSORLP00000024806	ENSLOCP00000004639
ENSORLP00000016328	ENSLOCP00000017568
ENSORLP00000022107	ENSLOCP00000002132
ENSORLP00000011763	ENSLOCP00000006634
ENSORLP00000023015	ENSLOCP00000007411
ENSORLP00000010186	ENSLOCP00000005117
ENSORLP00000000649	ENSLOCP00000008883
ENSORLP00000006924	ENSLOCP00000015567
ENSORLP00000001216	ENSLOCP00000012579
ENSORLP00000000676	ENSLOCP00000019225
ENSORLP00000003099	ENSLOCP00000019225
ENSORLP00000007304	ENSLOCP00000019073
ENSORLP00000020884	ENSLOCP00000007848
ENSORLP00000013121	ENSLOCP00000000705
ENSORLP00000020071	ENSLOCP00000000705
ENSORLP00000005567	ENSLOCP00000003827
ENSORLP00000024368	ENSLOCP00000012806
ENSORLP00000022433	ENSLOCP00000008393
ENSORLP00000023461	ENSLOCP00000007479
ENSORLP00000013964	ENSLOCP00000016181
ENSORLP00000009231	ENSLOCP00000016181
ENSORLP00000005043	ENSLOCP00000001513
ENSORLP00000005867	ENSLOCP00000001513
ENSORLP00000007693	ENSLOCP00000007933
ENSORLP00000012065	ENSLOCP00000018710
ENSORLP00000008404	ENSLOCP00000009846
ENSORLP00000009723	ENSLOCP00000004493
ENSORLP00000020854	ENSLOCP00000006816
ENSORLP00000003029	ENSLOCP00000011256
ENSORLP00000015198	ENSLOCP00000010833
ENSORLP00000008884	ENSLOCP00000014685
ENSORLP00000002331	ENSLOCP00000017223
ENSORLP00000006252	ENSLOCP00000005764
ENSORLP00000004792	ENSLOCP00000000026
ENSORLP00000004857	ENSLOCP00000001439
ENSORLP00000008802	ENSLOCP00000014944
ENSORLP00000013234	ENSLOCP00000018359
ENSORLP00000009167	ENSLOCP00000015529
ENSORLP00000014470	ENSLOCP00000015529
ENSORLP00000002045	ENSLOCP00000011522
ENSORLP00000015147	ENSLOCP00000001685
ENSORLP00000024165	ENSLOCP00000002767
ENSORLP00000007572	ENSLOCP00000000936
ENSORLP00000007021	ENSLOCP00000005589
ENSORLP00000015412	ENSLOCP00000012439
ENSORLP00000000771	ENSLOCP00000014927
ENSORLP00000019071	ENSLOCP00000002824
ENSORLP00000014829	ENSLOCP00000016948
ENSORLP00000000340	ENSLOCP00000015618
ENSORLP00000020873	ENSLOCP00000019400
ENSORLP00000005160	ENSLOCP00000019400
ENSORLP00000003373	ENSLOCP00000016036
ENSORLP00000013722	ENSLOCP00000016036
ENSORLP00000023777	ENSLOCP00000012722
ENSORLP00000006489	ENSLOCP00000010402
ENSORLP00000005352	ENSLOCP00000007311
ENSORLP00000014117	ENSLOCP00000014968
ENSORLP00000020395	ENSLOCP00000018768
ENSORLP00000009101	ENSLOCP00000018768
ENSORLP00000007628	ENSLOCP00000014682
ENSORLP00000008514	ENSLOCP00000004652
ENSORLP00000001873	ENSLOCP00000004689
ENSORLP00000015177	ENSLOCP00000011664
ENSORLP00000021726	ENSLOCP00000011664
ENSORLP00000001610	ENSLOCP00000002033
ENSORLP00000012225	ENSLOCP00000004675
ENSORLP00000000458	ENSLOCP00000004698
ENSORLP00000020106	ENSLOCP00000019733
ENSORLP00000005027	ENSLOCP00000009516
ENSORLP00000013038	ENSLOCP00000008004
ENSORLP00000002613	ENSLOCP00000007843
ENSORLP00000015854	ENSLOCP00000003484
ENSORLP00000016447	ENSLOCP00000008187
ENSORLP00000004701	ENSLOCP00000007673
ENSORLP00000014350	ENSLOCP00000001761
ENSORLP00000014289	ENSLOCP00000013704
ENSORLP00000010745	ENSLOCP00000006906
ENSORLP00000021470	ENSLOCP00000009732
ENSORLP00000020357	ENSLOCP00000020119
ENSORLP00000019914	ENSLOCP00000013138
ENSORLP00000000856	ENSLOCP00000002524
ENSORLP00000011104	ENSLOCP00000004941
ENSORLP00000013868	ENSLOCP00000005592
ENSORLP00000017542	ENSLOCP00000021197
ENSORLP00000003174	ENSLOCP00000020619
ENSORLP00000009326	ENSLOCP00000004847
ENSORLP00000011522	ENSLOCP00000009498
ENSORLP00000020139	ENSLOCP00000002996
ENSORLP00000007378	ENSLOCP00000005953
ENSORLP00000020999	ENSLOCP00000006462
ENSORLP00000022301	ENSLOCP00000006910
ENSORLP00000005476	ENSLOCP00000004423
ENSORLP00000020330	ENSLOCP00000010198
ENSORLP00000009173	ENSLOCP00000002343
ENSORLP00000004123	ENSLOCP00000007801
ENSORLP00000008963	ENSLOCP00000022246
ENSORLP00000009398	ENSLOCP00000011499
ENSORLP00000010731	ENSLOCP00000002515
ENSORLP00000011617	ENSLOCP00000010821
ENSORLP00000014847	ENSLOCP00000015271
ENSORLP00000021279	ENSLOCP00000004223
ENSORLP00000009162	ENSLOCP00000004673
ENSORLP00000022889	ENSLOCP00000004673
ENSORLP00000001758	ENSLOCP00000001376
ENSORLP00000001233	ENSLOCP00000001376
ENSORLP00000009883	ENSLOCP00000016638
ENSORLP00000005353	ENSLOCP00000011257
ENSORLP00000022038	ENSLOCP00000021340
ENSORLP00000016107	ENSLOCP00000008690
ENSORLP00000013619	ENSLOCP00000019640
ENSORLP00000023236	ENSLOCP00000009740
ENSORLP00000011772	ENSLOCP00000004062
ENSORLP00000024890	ENSLOCP00000016254
ENSORLP00000001324	ENSLOCP00000018767
ENSORLP00000006584	ENSLOCP00000006961
ENSORLP00000022361	ENSLOCP00000013708
ENSORLP00000009532	ENSLOCP00000010788
ENSORLP00000017378	ENSLOCP00000015139
ENSORLP00000020232	ENSLOCP00000018993
ENSORLP00000021461	ENSLOCP00000011531
ENSORLP00000020770	ENSLOCP00000009773
ENSORLP00000021155	ENSLOCP00000007891
ENSORLP00000001583	ENSLOCP00000007891
ENSORLP00000004124	ENSLOCP00000010267
ENSORLP00000006939	ENSLOCP00000001991
ENSORLP00000008136	ENSLOCP00000016326
ENSORLP00000010284	ENSLOCP00000017936
ENSORLP00000011055	ENSLOCP00000017936
ENSORLP00000013591	ENSLOCP00000002876
ENSORLP00000000600	ENSLOCP00000016150
ENSORLP00000000969	ENSLOCP00000016642
ENSORLP00000005195	ENSLOCP00000019459
ENSORLP00000011506	ENSLOCP00000014502
ENSORLP00000019605	ENSLOCP00000019600
ENSORLP00000013402	ENSLOCP00000002606
ENSORLP00000018367	ENSLOCP00000007197
ENSORLP00000007233	ENSLOCP00000020398
ENSORLP00000025645	ENSLOCP00000003686
ENSORLP00000019356	ENSLOCP00000007012
ENSORLP00000009734	ENSLOCP00000007195
ENSORLP00000019924	ENSLOCP00000002960
ENSORLP00000022355	ENSLOCP00000017397
ENSORLP00000000392	ENSLOCP00000019918
ENSORLP00000003060	ENSLOCP00000019918
ENSORLP00000010727	ENSLOCP00000017605
ENSORLP00000010049	ENSLOCP00000001849
ENSORLP00000010183	ENSLOCP00000010068
ENSORLP00000003715	ENSLOCP00000018420
ENSORLP00000005597	ENSLOCP00000017196
ENSORLP00000013685	ENSLOCP00000015631
ENSORLP00000011559	ENSLOCP00000020336
ENSORLP00000002483	ENSLOCP00000017289
ENSORLP00000021059	ENSLOCP00000007535
ENSORLP00000012244	ENSLOCP00000015142
ENSORLP00000001134	ENSLOCP00000018742
ENSORLP00000000586	ENSLOCP00000009050
ENSORLP00000017990	ENSLOCP00000015396
ENSORLP00000005108	ENSLOCP00000015396
ENSORLP00000008274	ENSLOCP00000015678
ENSORLP00000004362	ENSLOCP00000015678
ENSORLP00000023068	ENSLOCP00000006159
ENSORLP00000010959	ENSLOCP00000006159
ENSORLP00000000321	ENSLOCP00000013457
ENSORLP00000006778	ENSLOCP00000011701
ENSORLP00000021510	ENSLOCP00000009685
ENSORLP00000003058	ENSLOCP00000001429
ENSORLP00000019108	ENSLOCP00000019450
ENSORLP00000019292	ENSLOCP00000018664
ENSORLP00000015471	ENSLOCP00000005312
ENSORLP00000012283	ENSLOCP00000005312
ENSORLP00000015248	ENSLOCP00000011689
ENSORLP00000025663	ENSLOCP00000009365
ENSORLP00000000095	ENSLOCP00000021043
ENSORLP00000006637	ENSLOCP00000001851
ENSORLP00000021990	ENSLOCP00000001851
ENSORLP00000007427	ENSLOCP00000000350
ENSORLP00000020350	ENSLOCP00000020122
ENSORLP00000002326	ENSLOCP00000018702
ENSORLP00000013414	ENSLOCP00000007667
ENSORLP00000018808	ENSLOCP00000004246
ENSORLP00000005807	ENSLOCP00000007288
ENSORLP00000005965	ENSLOCP00000009894
ENSORLP00000021050	ENSLOCP00000006977
ENSORLP00000007238	ENSLOCP00000014410
ENSORLP00000012223	ENSLOCP00000009297
ENSORLP00000008777	ENSLOCP00000005937
ENSORLP00000008421	ENSLOCP00000004528
ENSORLP00000005718	ENSLOCP00000012478
ENSORLP00000006732	ENSLOCP00000006559
ENSORLP00000008470	ENSLOCP00000011739
ENSORLP00000025263	ENSLOCP00000000030
ENSORLP00000004583	ENSLOCP00000000030
ENSORLP00000008396	ENSLOCP00000017258
ENSORLP00000002418	ENSLOCP00000017258
ENSORLP00000007493	ENSLOCP00000015223
ENSORLP00000019355	ENSLOCP00000018852
ENSORLP00000008083	ENSLOCP00000002689
ENSORLP00000008344	ENSLOCP00000014733
ENSORLP00000022122	ENSLOCP00000011238
ENSORLP00000015067	ENSLOCP00000020279
ENSORLP00000006841	ENSLOCP00000011676
ENSORLP00000006505	ENSLOCP00000007102
ENSORLP00000008924	ENSLOCP00000007102
ENSORLP00000017688	ENSLOCP00000018472
ENSORLP00000006095	ENSLOCP00000015164
ENSORLP00000013174	ENSLOCP00000021950
ENSORLP00000003119	ENSLOCP00000010594
ENSORLP00000005746	ENSLOCP00000007229
ENSORLP00000010721	ENSLOCP00000003412
ENSORLP00000014578	ENSLOCP00000003412
ENSORLP00000017304	ENSLOCP00000016068
ENSORLP00000009425	ENSLOCP00000016068
ENSORLP00000024319	ENSLOCP00000016976
ENSORLP00000017125	ENSLOCP00000002145
ENSORLP00000023671	ENSLOCP00000001957
ENSORLP00000015211	ENSLOCP00000020071
ENSORLP00000019398	ENSLOCP00000006901
ENSORLP00000025676	ENSLOCP00000004743
ENSORLP00000025725	ENSLOCP00000022019
ENSORLP00000022493	ENSLOCP00000010802
ENSORLP00000005111	ENSLOCP00000010802
ENSORLP00000008779	ENSLOCP00000011873
ENSORLP00000021065	ENSLOCP00000007574
ENSORLP00000017874	ENSLOCP00000007574
ENSORLP00000016372	ENSLOCP00000017581
ENSORLP00000012147	ENSLOCP00000008284
ENSORLP00000023037	ENSLOCP00000019451
ENSORLP00000011094	ENSLOCP00000000951
ENSORLP00000013361	ENSLOCP00000017808
ENSORLP00000000982	ENSLOCP00000005835
ENSORLP00000015440	ENSLOCP00000020086
ENSORLP00000010365	ENSLOCP00000011944
ENSORLP00000008926	ENSLOCP00000011944
ENSORLP00000018386	ENSLOCP00000020881
ENSORLP00000008781	ENSLOCP00000011974
ENSORLP00000010456	ENSLOCP00000011974
ENSORLP00000012791	ENSLOCP00000004049
ENSORLP00000003723	ENSLOCP00000009317
ENSORLP00000002991	ENSLOCP00000015168
ENSORLP00000008659	ENSLOCP00000008299
ENSORLP00000023758	ENSLOCP00000008299
ENSORLP00000024292	ENSLOCP00000012103
ENSORLP00000020354	ENSLOCP00000012103
ENSORLP00000021336	ENSLOCP00000021356
ENSORLP00000016242	ENSLOCP00000003325
ENSORLP00000022874	ENSLOCP00000006205
ENSORLP00000007366	ENSLOCP00000008512
ENSORLP00000019150	ENSLOCP00000003447
ENSORLP00000020736	ENSLOCP00000009811
ENSORLP00000022231	ENSLOCP00000007330
ENSORLP00000015903	ENSLOCP00000007330
ENSORLP00000000940	ENSLOCP00000005766
ENSORLP00000015325	ENSLOCP00000020078
ENSORLP00000014125	ENSLOCP00000020565
ENSORLP00000013764	ENSLOCP00000020636
ENSORLP00000014049	ENSLOCP00000001383
ENSORLP00000004843	ENSLOCP00000001383
ENSORLP00000004830	ENSLOCP00000015270
ENSORLP00000018247	ENSLOCP00000012876
ENSORLP00000025209	ENSLOCP00000014942
ENSORLP00000017249	ENSLOCP00000004813
ENSORLP00000023008	ENSLOCP00000004813
ENSORLP00000010258	ENSLOCP00000005023
ENSORLP00000001052	ENSLOCP00000018801
ENSORLP00000021062	ENSLOCP00000021097
ENSORLP00000003710	ENSLOCP00000017017
ENSORLP00000006263	ENSLOCP00000009061
ENSORLP00000014114	ENSLOCP00000001924
ENSORLP00000014951	ENSLOCP00000020253
ENSORLP00000020815	ENSLOCP00000013056
ENSORLP00000003416	ENSLOCP00000008639
ENSORLP00000007857	ENSLOCP00000001341
ENSORLP00000020203	ENSLOCP00000012993
ENSORLP00000003275	ENSLOCP00000019060
ENSORLP00000020171	ENSLOCP00000013725
ENSORLP00000008093	ENSLOCP00000013725
ENSORLP00000017828	ENSLOCP00000018040
ENSORLP00000001536	ENSLOCP00000016838
ENSORLP00000009165	ENSLOCP00000011173
ENSORLP00000006728	ENSLOCP00000007929
ENSORLP00000002349	ENSLOCP00000017094
ENSORLP00000019553	ENSLOCP00000005091
ENSORLP00000017528	ENSLOCP00000005091
ENSORLP00000007206	ENSLOCP00000008469
ENSORLP00000011479	ENSLOCP00000016665
ENSORLP00000007341	ENSLOCP00000011861
ENSORLP00000020904	ENSLOCP00000020351
ENSORLP00000025607	ENSLOCP00000013350
ENSORLP00000004167	ENSLOCP00000020375
ENSORLP00000020118	ENSLOCP00000015956
ENSORLP00000001339	ENSLOCP00000019457
ENSORLP00000000160	ENSLOCP00000012838
ENSORLP00000025091	ENSLOCP00000019960
ENSORLP00000012747	ENSLOCP00000021035
ENSORLP00000025244	ENSLOCP00000016824
ENSORLP00000015103	ENSLOCP00000019672
ENSORLP00000013954	ENSLOCP00000009952
ENSORLP00000024533	ENSLOCP00000017178
ENSORLP00000012904	ENSLOCP00000013694
ENSORLP00000020740	ENSLOCP00000013694
ENSORLP00000006934	ENSLOCP00000007342
ENSORLP00000003134	ENSLOCP00000014345
ENSORLP00000012239	ENSLOCP00000006700
ENSORLP00000000201	ENSLOCP00000017462
ENSORLP00000002633	ENSLOCP00000009703
[truncated: 10,842 more rows]
