# Supplementary material for: Reconstruction of proto-vertebrate, proto-cyclostome and proto-gnathostome genomes provides new insights into early vertebrate evolution
Source: Nat Commun. 2021 Jul 23;12:4489. doi: 10.1038/s41467-021-24573-z (PMC8302630; doi:10.1038/s41467-021-24573-z)
Supplement: Supplementary file 4 — Supplementary Data 1 [file 41467_2021_24573_MOESM4_ESM.zip › SuppData1/orthologs/ORYLA-MELGA.txt]

ENSORLP00000017023	ENSMGAP00000004951
ENSORLP00000018100	ENSMGAP00000003068
ENSORLP00000011872	ENSMGAP00000003068
ENSORLP00000011982	ENSMGAP00000000132
ENSORLP00000019139	ENSMGAP00000013265
ENSORLP00000006953	ENSMGAP00000013498
ENSORLP00000021204	ENSMGAP00000010739
ENSORLP00000017158	ENSMGAP00000004925
ENSORLP00000016021	ENSMGAP00000002621
ENSORLP00000014861	ENSMGAP00000011180
ENSORLP00000011600	ENSMGAP00000003978
ENSORLP00000020191	ENSMGAP00000015197
ENSORLP00000018033	ENSMGAP00000003388
ENSORLP00000014071	ENSMGAP00000002654
ENSORLP00000014078	ENSMGAP00000019425
ENSORLP00000024532	ENSMGAP00000009217
ENSORLP00000001259	ENSMGAP00000002648
ENSORLP00000018991	ENSMGAP00000009326
ENSORLP00000000678	ENSMGAP00000009326
ENSORLP00000015857	ENSMGAP00000007525
ENSORLP00000003595	ENSMGAP00000001572
ENSORLP00000017662	ENSMGAP00000010575
ENSORLP00000006648	ENSMGAP00000000479
ENSORLP00000001741	ENSMGAP00000003900
ENSORLP00000002049	ENSMGAP00000015491
ENSORLP00000003123	ENSMGAP00000000415
ENSORLP00000025526	ENSMGAP00000000276
ENSORLP00000003018	ENSMGAP00000000909
ENSORLP00000007356	ENSMGAP00000012849
ENSORLP00000016722	ENSMGAP00000000973
ENSORLP00000025748	ENSMGAP00000015435
ENSORLP00000005821	ENSMGAP00000010566
ENSORLP00000005856	ENSMGAP00000010545
ENSORLP00000013089	ENSMGAP00000007436
ENSORLP00000003278	ENSMGAP00000007436
ENSORLP00000022254	ENSMGAP00000007584
ENSORLP00000007952	ENSMGAP00000000941
ENSORLP00000021688	ENSMGAP00000015853
ENSORLP00000025578	ENSMGAP00000015605
ENSORLP00000001368	ENSMGAP00000017353
ENSORLP00000024257	ENSMGAP00000014132
ENSORLP00000003220	ENSMGAP00000000271
ENSORLP00000020860	ENSMGAP00000000271
ENSORLP00000001290	ENSMGAP00000010789
ENSORLP00000005579	ENSMGAP00000013478
ENSORLP00000008446	ENSMGAP00000010388
ENSORLP00000002593	ENSMGAP00000010388
ENSORLP00000008437	ENSMGAP00000005618
ENSORLP00000011200	ENSMGAP00000005618
ENSORLP00000006701	ENSMGAP00000001450
ENSORLP00000015785	ENSMGAP00000005019
ENSORLP00000020633	ENSMGAP00000003400
ENSORLP00000019791	ENSMGAP00000018942
ENSORLP00000011714	ENSMGAP00000004440
ENSORLP00000000994	ENSMGAP00000009720
ENSORLP00000023088	ENSMGAP00000004973
ENSORLP00000019930	ENSMGAP00000015643
ENSORLP00000018127	ENSMGAP00000005906
ENSORLP00000003515	ENSMGAP00000012790
ENSORLP00000014267	ENSMGAP00000003923
ENSORLP00000015272	ENSMGAP00000013787
ENSORLP00000019966	ENSMGAP00000013930
ENSORLP00000003243	ENSMGAP00000006584
ENSORLP00000013178	ENSMGAP00000006584
ENSORLP00000021828	ENSMGAP00000004536
ENSORLP00000020822	ENSMGAP00000013514
ENSORLP00000021812	ENSMGAP00000006458
ENSORLP00000020723	ENSMGAP00000002526
ENSORLP00000017283	ENSMGAP00000002526
ENSORLP00000019321	ENSMGAP00000010640
ENSORLP00000005874	ENSMGAP00000010940
ENSORLP00000021980	ENSMGAP00000009863
ENSORLP00000022436	ENSMGAP00000014406
ENSORLP00000003775	ENSMGAP00000007874
ENSORLP00000018342	ENSMGAP00000014447
ENSORLP00000010509	ENSMGAP00000009216
ENSORLP00000017999	ENSMGAP00000000989
ENSORLP00000001148	ENSMGAP00000001972
ENSORLP00000022426	ENSMGAP00000012273
ENSORLP00000019667	ENSMGAP00000002149
ENSORLP00000010168	ENSMGAP00000006655
ENSORLP00000010566	ENSMGAP00000008809
ENSORLP00000000244	ENSMGAP00000011192
ENSORLP00000004298	ENSMGAP00000007478
ENSORLP00000009022	ENSMGAP00000000881
ENSORLP00000010698	ENSMGAP00000017442
ENSORLP00000011805	ENSMGAP00000017442
ENSORLP00000010106	ENSMGAP00000011996
ENSORLP00000020930	ENSMGAP00000007423
ENSORLP00000018662	ENSMGAP00000007423
ENSORLP00000022821	ENSMGAP00000013335
ENSORLP00000021772	ENSMGAP00000001910
ENSORLP00000013008	ENSMGAP00000004502
ENSORLP00000010763	ENSMGAP00000004061
ENSORLP00000001018	ENSMGAP00000001781
ENSORLP00000018097	ENSMGAP00000000418
ENSORLP00000008607	ENSMGAP00000007539
ENSORLP00000022020	ENSMGAP00000011139
ENSORLP00000005695	ENSMGAP00000017915
ENSORLP00000022851	ENSMGAP00000011894
ENSORLP00000010876	ENSMGAP00000015236
ENSORLP00000007022	ENSMGAP00000003757
ENSORLP00000010817	ENSMGAP00000010071
ENSORLP00000007342	ENSMGAP00000009399
ENSORLP00000008226	ENSMGAP00000001751
ENSORLP00000014132	ENSMGAP00000001751
ENSORLP00000022256	ENSMGAP00000007518
ENSORLP00000019505	ENSMGAP00000014040
ENSORLP00000004295	ENSMGAP00000010374
ENSORLP00000002403	ENSMGAP00000001944
ENSORLP00000020546	ENSMGAP00000013734
ENSORLP00000013879	ENSMGAP00000000217
ENSORLP00000020030	ENSMGAP00000000217
ENSORLP00000012324	ENSMGAP00000002878
ENSORLP00000020019	ENSMGAP00000000231
ENSORLP00000013874	ENSMGAP00000000231
ENSORLP00000005351	ENSMGAP00000001795
ENSORLP00000018585	ENSMGAP00000012130
ENSORLP00000006254	ENSMGAP00000005494
ENSORLP00000007804	ENSMGAP00000005494
ENSORLP00000012489	ENSMGAP00000006701
ENSORLP00000025830	ENSMGAP00000010996
ENSORLP00000010622	ENSMGAP00000004600
ENSORLP00000010171	ENSMGAP00000004769
ENSORLP00000003679	ENSMGAP00000008135
ENSORLP00000013805	ENSMGAP00000013515
ENSORLP00000010172	ENSMGAP00000011943
ENSORLP00000024935	ENSMGAP00000003538
ENSORLP00000012679	ENSMGAP00000006673
ENSORLP00000011838	ENSMGAP00000018976
ENSORLP00000022565	ENSMGAP00000005664
ENSORLP00000015239	ENSMGAP00000005181
ENSORLP00000011216	ENSMGAP00000015568
ENSORLP00000022337	ENSMGAP00000015570
ENSORLP00000022670	ENSMGAP00000001772
ENSORLP00000010397	ENSMGAP00000005589
ENSORLP00000009355	ENSMGAP00000007854
ENSORLP00000008594	ENSMGAP00000006564
ENSORLP00000008023	ENSMGAP00000000062
ENSORLP00000022797	ENSMGAP00000014847
ENSORLP00000011723	ENSMGAP00000008226
ENSORLP00000009115	ENSMGAP00000019750
ENSORLP00000001104	ENSMGAP00000008466
ENSORLP00000002977	ENSMGAP00000001356
ENSORLP00000002814	ENSMGAP00000014625
ENSORLP00000018923	ENSMGAP00000007848
ENSORLP00000023720	ENSMGAP00000010300
ENSORLP00000012925	ENSMGAP00000003617
ENSORLP00000000034	ENSMGAP00000009825
ENSORLP00000013671	ENSMGAP00000000737
ENSORLP00000012537	ENSMGAP00000009657
ENSORLP00000006742	ENSMGAP00000011815
ENSORLP00000009294	ENSMGAP00000011218
ENSORLP00000006181	ENSMGAP00000011218
ENSORLP00000014883	ENSMGAP00000012705
ENSORLP00000017224	ENSMGAP00000007078
ENSORLP00000004455	ENSMGAP00000007078
ENSORLP00000007557	ENSMGAP00000011134
ENSORLP00000007575	ENSMGAP00000017509
ENSORLP00000016131	ENSMGAP00000000730
ENSORLP00000021474	ENSMGAP00000000730
ENSORLP00000002773	ENSMGAP00000012182
ENSORLP00000018416	ENSMGAP00000012182
ENSORLP00000015721	ENSMGAP00000015716
ENSORLP00000005075	ENSMGAP00000003367
ENSORLP00000004108	ENSMGAP00000009944
ENSORLP00000005033	ENSMGAP00000009944
ENSORLP00000005082	ENSMGAP00000003349
ENSORLP00000004103	ENSMGAP00000009979
ENSORLP00000015324	ENSMGAP00000016886
ENSORLP00000002202	ENSMGAP00000013153
ENSORLP00000003059	ENSMGAP00000007392
ENSORLP00000018136	ENSMGAP00000003262
ENSORLP00000018833	ENSMGAP00000012561
ENSORLP00000002542	ENSMGAP00000003178
ENSORLP00000025253	ENSMGAP00000011128
ENSORLP00000004274	ENSMGAP00000007926
ENSORLP00000015164	ENSMGAP00000006160
ENSORLP00000016308	ENSMGAP00000010925
ENSORLP00000024941	ENSMGAP00000014141
ENSORLP00000024951	ENSMGAP00000014140
ENSORLP00000022635	ENSMGAP00000012934
ENSORLP00000018715	ENSMGAP00000009394
ENSORLP00000010626	ENSMGAP00000009394
ENSORLP00000012886	ENSMGAP00000008318
ENSORLP00000001311	ENSMGAP00000008318
ENSORLP00000013607	ENSMGAP00000009205
ENSORLP00000019460	ENSMGAP00000010936
ENSORLP00000017788	ENSMGAP00000011774
ENSORLP00000010861	ENSMGAP00000006256
ENSORLP00000001374	ENSMGAP00000009009
ENSORLP00000014802	ENSMGAP00000011385
ENSORLP00000011582	ENSMGAP00000001142
ENSORLP00000018111	ENSMGAP00000004457
ENSORLP00000005218	ENSMGAP00000008988
ENSORLP00000013299	ENSMGAP00000008872
ENSORLP00000016364	ENSMGAP00000010443
ENSORLP00000019561	ENSMGAP00000014048
ENSORLP00000011906	ENSMGAP00000014048
ENSORLP00000016312	ENSMGAP00000012880
ENSORLP00000022007	ENSMGAP00000014779
ENSORLP00000022338	ENSMGAP00000014780
ENSORLP00000025861	ENSMGAP00000004289
ENSORLP00000021466	ENSMGAP00000004289
ENSORLP00000020718	ENSMGAP00000011153
ENSORLP00000017749	ENSMGAP00000016657
ENSORLP00000019122	ENSMGAP00000016637
ENSORLP00000019397	ENSMGAP00000003533
ENSORLP00000002704	ENSMGAP00000009178
ENSORLP00000011850	ENSMGAP00000009178
ENSORLP00000018351	ENSMGAP00000009175
ENSORLP00000018365	ENSMGAP00000009175
ENSORLP00000008892	ENSMGAP00000005907
ENSORLP00000024191	ENSMGAP00000013873
ENSORLP00000008411	ENSMGAP00000010650
ENSORLP00000002451	ENSMGAP00000010650
ENSORLP00000016596	ENSMGAP00000007940
ENSORLP00000012171	ENSMGAP00000007940
ENSORLP00000000643	ENSMGAP00000008533
ENSORLP00000003863	ENSMGAP00000005766
ENSORLP00000003946	ENSMGAP00000010471
ENSORLP00000004025	ENSMGAP00000009748
ENSORLP00000002826	ENSMGAP00000014629
ENSORLP00000003087	ENSMGAP00000014629
ENSORLP00000008236	ENSMGAP00000013528
ENSORLP00000025646	ENSMGAP00000008585
ENSORLP00000019732	ENSMGAP00000014342
ENSORLP00000019744	ENSMGAP00000014345
ENSORLP00000019916	ENSMGAP00000013739
ENSORLP00000022541	ENSMGAP00000000980
ENSORLP00000021818	ENSMGAP00000000980
ENSORLP00000024109	ENSMGAP00000011431
ENSORLP00000020061	ENSMGAP00000005911
ENSORLP00000013463	ENSMGAP00000005911
ENSORLP00000011283	ENSMGAP00000014536
ENSORLP00000022136	ENSMGAP00000013170
ENSORLP00000019865	ENSMGAP00000013170
ENSORLP00000022013	ENSMGAP00000014778
ENSORLP00000021863	ENSMGAP00000011272
ENSORLP00000007508	ENSMGAP00000001815
ENSORLP00000019672	ENSMGAP00000014108
ENSORLP00000013177	ENSMGAP00000000499
ENSORLP00000021900	ENSMGAP00000001575
ENSORLP00000012795	ENSMGAP00000015092
ENSORLP00000005479	ENSMGAP00000015092
ENSORLP00000025635	ENSMGAP00000015391
ENSORLP00000001420	ENSMGAP00000001688
ENSORLP00000017575	ENSMGAP00000003355
ENSORLP00000014312	ENSMGAP00000003355
ENSORLP00000021168	ENSMGAP00000016855
ENSORLP00000004254	ENSMGAP00000016855
ENSORLP00000015312	ENSMGAP00000011869
ENSORLP00000021195	ENSMGAP00000004109
ENSORLP00000013846	ENSMGAP00000007245
ENSORLP00000004640	ENSMGAP00000008731
ENSORLP00000003433	ENSMGAP00000000086
ENSORLP00000009051	ENSMGAP00000002593
ENSORLP00000014984	ENSMGAP00000014707
ENSORLP00000018887	ENSMGAP00000001163
ENSORLP00000005319	ENSMGAP00000001348
ENSORLP00000014859	ENSMGAP00000011156
ENSORLP00000017630	ENSMGAP00000000369
ENSORLP00000011608	ENSMGAP00000001091
ENSORLP00000013942	ENSMGAP00000013568
ENSORLP00000002967	ENSMGAP00000004554
ENSORLP00000020153	ENSMGAP00000000085
ENSORLP00000008018	ENSMGAP00000000085
ENSORLP00000009719	ENSMGAP00000018204
ENSORLP00000009264	ENSMGAP00000006390
ENSORLP00000016385	ENSMGAP00000015441
ENSORLP00000011881	ENSMGAP00000000762
ENSORLP00000004619	ENSMGAP00000008714
ENSORLP00000014691	ENSMGAP00000010586
ENSORLP00000025699	ENSMGAP00000008852
ENSORLP00000018746	ENSMGAP00000001395
ENSORLP00000025092	ENSMGAP00000009255
ENSORLP00000008947	ENSMGAP00000009255
ENSORLP00000007330	ENSMGAP00000008876
ENSORLP00000021066	ENSMGAP00000004670
ENSORLP00000017966	ENSMGAP00000004670
ENSORLP00000019821	ENSMGAP00000003422
ENSORLP00000011260	ENSMGAP00000003422
ENSORLP00000015125	ENSMGAP00000003689
ENSORLP00000011254	ENSMGAP00000003689
ENSORLP00000020032	ENSMGAP00000011606
ENSORLP00000018578	ENSMGAP00000011606
ENSORLP00000024718	ENSMGAP00000011689
ENSORLP00000013929	ENSMGAP00000015781
ENSORLP00000007935	ENSMGAP00000009299
ENSORLP00000020501	ENSMGAP00000003710
ENSORLP00000005391	ENSMGAP00000011655
ENSORLP00000001836	ENSMGAP00000008858
ENSORLP00000002802	ENSMGAP00000008858
ENSORLP00000004251	ENSMGAP00000011625
ENSORLP00000007785	ENSMGAP00000000744
ENSORLP00000008561	ENSMGAP00000005385
ENSORLP00000003224	ENSMGAP00000005473
ENSORLP00000020210	ENSMGAP00000005473
ENSORLP00000003955	ENSMGAP00000004123
ENSORLP00000005716	ENSMGAP00000004123
ENSORLP00000009447	ENSMGAP00000006694
ENSORLP00000016755	ENSMGAP00000012758
ENSORLP00000025680	ENSMGAP00000016378
ENSORLP00000015976	ENSMGAP00000006418
ENSORLP00000010846	ENSMGAP00000006418
ENSORLP00000012076	ENSMGAP00000007499
ENSORLP00000014665	ENSMGAP00000002574
ENSORLP00000021608	ENSMGAP00000014767
ENSORLP00000014160	ENSMGAP00000014767
ENSORLP00000006974	ENSMGAP00000004080
ENSORLP00000004278	ENSMGAP00000014427
ENSORLP00000020050	ENSMGAP00000006889
ENSORLP00000012723	ENSMGAP00000002312
ENSORLP00000007001	ENSMGAP00000013161
ENSORLP00000002142	ENSMGAP00000013161
ENSORLP00000007930	ENSMGAP00000009371
ENSORLP00000019309	ENSMGAP00000003946
ENSORLP00000006865	ENSMGAP00000007704
ENSORLP00000004088	ENSMGAP00000000859
ENSORLP00000005176	ENSMGAP00000011580
ENSORLP00000005255	ENSMGAP00000019406
ENSORLP00000010903	ENSMGAP00000002371
ENSORLP00000003924	ENSMGAP00000015954
ENSORLP00000005958	ENSMGAP00000015954
ENSORLP00000009004	ENSMGAP00000002720
ENSORLP00000011879	ENSMGAP00000002995
ENSORLP00000017466	ENSMGAP00000002995
ENSORLP00000016407	ENSMGAP00000013724
ENSORLP00000005899	ENSMGAP00000002247
ENSORLP00000000178	ENSMGAP00000008702
ENSORLP00000003200	ENSMGAP00000005660
ENSORLP00000016932	ENSMGAP00000008955
ENSORLP00000006703	ENSMGAP00000006471
ENSORLP00000020649	ENSMGAP00000003984
ENSORLP00000013120	ENSMGAP00000014886
ENSORLP00000021408	ENSMGAP00000011317
ENSORLP00000012533	ENSMGAP00000014484
ENSORLP00000004693	ENSMGAP00000014484
ENSORLP00000022311	ENSMGAP00000012667
ENSORLP00000021091	ENSMGAP00000012667
ENSORLP00000013449	ENSMGAP00000012872
ENSORLP00000009845	ENSMGAP00000004677
ENSORLP00000006238	ENSMGAP00000003309
ENSORLP00000011233	ENSMGAP00000003309
ENSORLP00000025382	ENSMGAP00000005030
ENSORLP00000025778	ENSMGAP00000017043
ENSORLP00000019118	ENSMGAP00000003362
ENSORLP00000002793	ENSMGAP00000010091
ENSORLP00000007565	ENSMGAP00000010091
ENSORLP00000016480	ENSMGAP00000005287
ENSORLP00000018319	ENSMGAP00000012887
ENSORLP00000008804	ENSMGAP00000001538
ENSORLP00000010408	ENSMGAP00000001538
ENSORLP00000015382	ENSMGAP00000011398
ENSORLP00000000955	ENSMGAP00000001897
ENSORLP00000024303	ENSMGAP00000009060
ENSORLP00000007370	ENSMGAP00000004606
ENSORLP00000011202	ENSMGAP00000004606
ENSORLP00000021417	ENSMGAP00000009313
ENSORLP00000014546	ENSMGAP00000008536
ENSORLP00000024006	ENSMGAP00000007353
ENSORLP00000025283	ENSMGAP00000016272
ENSORLP00000023562	ENSMGAP00000016272
ENSORLP00000025361	ENSMGAP00000009488
ENSORLP00000002544	ENSMGAP00000009336
ENSORLP00000013157	ENSMGAP00000009336
ENSORLP00000014924	ENSMGAP00000006249
ENSORLP00000019751	ENSMGAP00000008115
ENSORLP00000013289	ENSMGAP00000008115
ENSORLP00000020092	ENSMGAP00000005020
ENSORLP00000007978	ENSMGAP00000005020
ENSORLP00000019342	ENSMGAP00000016743
ENSORLP00000022468	ENSMGAP00000010642
ENSORLP00000007005	ENSMGAP00000003290
ENSORLP00000003686	ENSMGAP00000010616
ENSORLP00000015046	ENSMGAP00000014760
ENSORLP00000007689	ENSMGAP00000014760
ENSORLP00000006193	ENSMGAP00000013176
ENSORLP00000018788	ENSMGAP00000014789
ENSORLP00000015748	ENSMGAP00000010924
ENSORLP00000002291	ENSMGAP00000008195
ENSORLP00000019066	ENSMGAP00000008829
ENSORLP00000019227	ENSMGAP00000013287
ENSORLP00000014563	ENSMGAP00000016002
ENSORLP00000014904	ENSMGAP00000004273
ENSORLP00000016522	ENSMGAP00000004013
ENSORLP00000018166	ENSMGAP00000006825
ENSORLP00000006852	ENSMGAP00000010088
ENSORLP00000019932	ENSMGAP00000013864
ENSORLP00000018275	ENSMGAP00000003424
ENSORLP00000005287	ENSMGAP00000014323
ENSORLP00000006617	ENSMGAP00000015086
ENSORLP00000015378	ENSMGAP00000001419
ENSORLP00000007697	ENSMGAP00000003442
ENSORLP00000001913	ENSMGAP00000003442
ENSORLP00000014432	ENSMGAP00000001207
ENSORLP00000006622	ENSMGAP00000009053
ENSORLP00000021170	ENSMGAP00000011324
ENSORLP00000006700	ENSMGAP00000019123
ENSORLP00000004579	ENSMGAP00000015982
ENSORLP00000005540	ENSMGAP00000012956
ENSORLP00000022648	ENSMGAP00000013146
ENSORLP00000010020	ENSMGAP00000012051
ENSORLP00000021423	ENSMGAP00000005889
ENSORLP00000016275	ENSMGAP00000010883
ENSORLP00000017243	ENSMGAP00000008681
ENSORLP00000001337	ENSMGAP00000005466
ENSORLP00000005361	ENSMGAP00000013654
ENSORLP00000020996	ENSMGAP00000013654
ENSORLP00000024525	ENSMGAP00000012674
ENSORLP00000009804	ENSMGAP00000008615
ENSORLP00000000315	ENSMGAP00000012582
ENSORLP00000000841	ENSMGAP00000009859
ENSORLP00000015688	ENSMGAP00000009859
ENSORLP00000014648	ENSMGAP00000018681
ENSORLP00000013260	ENSMGAP00000009417
ENSORLP00000019946	ENSMGAP00000013979
ENSORLP00000012742	ENSMGAP00000008333
ENSORLP00000015998	ENSMGAP00000004205
ENSORLP00000015424	ENSMGAP00000015665
ENSORLP00000023222	ENSMGAP00000007322
ENSORLP00000012302	ENSMGAP00000012013
ENSORLP00000012334	ENSMGAP00000012026
ENSORLP00000018569	ENSMGAP00000005302
ENSORLP00000005246	ENSMGAP00000005302
ENSORLP00000000570	ENSMGAP00000016750
ENSORLP00000001147	ENSMGAP00000016750
ENSORLP00000011697	ENSMGAP00000004470
ENSORLP00000008639	ENSMGAP00000004470
ENSORLP00000004401	ENSMGAP00000010142
ENSORLP00000016781	ENSMGAP00000011560
ENSORLP00000007482	ENSMGAP00000002069
ENSORLP00000006064	ENSMGAP00000002069
ENSORLP00000008567	ENSMGAP00000000834
ENSORLP00000013665	ENSMGAP00000017435
ENSORLP00000008309	ENSMGAP00000018236
ENSORLP00000015790	ENSMGAP00000018236
ENSORLP00000020220	ENSMGAP00000010087
ENSORLP00000023486	ENSMGAP00000003283
ENSORLP00000009060	ENSMGAP00000011665
ENSORLP00000009935	ENSMGAP00000011513
ENSORLP00000022033	ENSMGAP00000016934
ENSORLP00000021561	ENSMGAP00000018477
ENSORLP00000010554	ENSMGAP00000012426
ENSORLP00000015653	ENSMGAP00000015431
ENSORLP00000009407	ENSMGAP00000004052
ENSORLP00000007507	ENSMGAP00000007852
ENSORLP00000025418	ENSMGAP00000007852
ENSORLP00000005021	ENSMGAP00000012793
ENSORLP00000009566	ENSMGAP00000010423
ENSORLP00000001925	ENSMGAP00000010423
ENSORLP00000025471	ENSMGAP00000006493
ENSORLP00000003329	ENSMGAP00000002459
ENSORLP00000017612	ENSMGAP00000007000
ENSORLP00000008011	ENSMGAP00000005320
ENSORLP00000013167	ENSMGAP00000012292
ENSORLP00000023378	ENSMGAP00000003179
ENSORLP00000000556	ENSMGAP00000012498
ENSORLP00000019339	ENSMGAP00000011284
ENSORLP00000024341	ENSMGAP00000004359
ENSORLP00000016642	ENSMGAP00000010368
ENSORLP00000014817	ENSMGAP00000010368
ENSORLP00000007491	ENSMGAP00000011345
ENSORLP00000009776	ENSMGAP00000017489
ENSORLP00000010552	ENSMGAP00000000187
ENSORLP00000024673	ENSMGAP00000000187
ENSORLP00000012495	ENSMGAP00000003686
ENSORLP00000019452	ENSMGAP00000014073
ENSORLP00000023753	ENSMGAP00000010967
ENSORLP00000011177	ENSMGAP00000003799
ENSORLP00000010998	ENSMGAP00000019424
ENSORLP00000013283	ENSMGAP00000006182
ENSORLP00000020197	ENSMGAP00000019133
ENSORLP00000003871	ENSMGAP00000016530
ENSORLP00000009664	ENSMGAP00000016530
ENSORLP00000022395	ENSMGAP00000007819
ENSORLP00000018310	ENSMGAP00000013445
ENSORLP00000019175	ENSMGAP00000013445
ENSORLP00000006121	ENSMGAP00000019781
ENSORLP00000004141	ENSMGAP00000019781
ENSORLP00000004548	ENSMGAP00000017228
ENSORLP00000013610	ENSMGAP00000017228
ENSORLP00000017101	ENSMGAP00000016406
ENSORLP00000021644	ENSMGAP00000000443
ENSORLP00000017858	ENSMGAP00000007199
ENSORLP00000007854	ENSMGAP00000010914
ENSORLP00000020087	ENSMGAP00000010914
ENSORLP00000023047	ENSMGAP00000005390
ENSORLP00000008712	ENSMGAP00000008577
ENSORLP00000003369	ENSMGAP00000008577
ENSORLP00000013373	ENSMGAP00000008400
ENSORLP00000003415	ENSMGAP00000008400
ENSORLP00000000238	ENSMGAP00000002200
ENSORLP00000019096	ENSMGAP00000008339
ENSORLP00000019098	ENSMGAP00000009787
ENSORLP00000007866	ENSMGAP00000005690
ENSORLP00000009345	ENSMGAP00000003532
ENSORLP00000020004	ENSMGAP00000003792
ENSORLP00000003021	ENSMGAP00000003792
ENSORLP00000024871	ENSMGAP00000002136
ENSORLP00000010963	ENSMGAP00000005995
ENSORLP00000012068	ENSMGAP00000018341
ENSORLP00000005390	ENSMGAP00000013737
ENSORLP00000022513	ENSMGAP00000014138
ENSORLP00000015200	ENSMGAP00000010085
ENSORLP00000022595	ENSMGAP00000014303
ENSORLP00000003948	ENSMGAP00000003393
ENSORLP00000021534	ENSMGAP00000011526
ENSORLP00000002389	ENSMGAP00000012814
ENSORLP00000002820	ENSMGAP00000011679
ENSORLP00000019504	ENSMGAP00000007789
ENSORLP00000009948	ENSMGAP00000003057
ENSORLP00000012393	ENSMGAP00000000986
ENSORLP00000020094	ENSMGAP00000002904
ENSORLP00000010119	ENSMGAP00000006908
ENSORLP00000019214	ENSMGAP00000013141
ENSORLP00000024224	ENSMGAP00000009656
ENSORLP00000001322	ENSMGAP00000007799
ENSORLP00000005919	ENSMGAP00000006170
ENSORLP00000019655	ENSMGAP00000015182
ENSORLP00000019708	ENSMGAP00000008545
ENSORLP00000009527	ENSMGAP00000008887
ENSORLP00000012965	ENSMGAP00000008887
ENSORLP00000025656	ENSMGAP00000001786
ENSORLP00000010102	ENSMGAP00000001786
ENSORLP00000020236	ENSMGAP00000009648
ENSORLP00000014987	ENSMGAP00000003766
ENSORLP00000022063	ENSMGAP00000015790
ENSORLP00000003559	ENSMGAP00000015790
ENSORLP00000004136	ENSMGAP00000002674
ENSORLP00000006042	ENSMGAP00000003647
ENSORLP00000024937	ENSMGAP00000003351
ENSORLP00000021704	ENSMGAP00000003196
ENSORLP00000010296	ENSMGAP00000003198
ENSORLP00000013360	ENSMGAP00000013062
ENSORLP00000014379	ENSMGAP00000008325
ENSORLP00000021970	ENSMGAP00000014066
ENSORLP00000023141	ENSMGAP00000008904
ENSORLP00000011273	ENSMGAP00000019426
ENSORLP00000016465	ENSMGAP00000011684
ENSORLP00000005631	ENSMGAP00000006542
ENSORLP00000024752	ENSMGAP00000010260
ENSORLP00000018447	ENSMGAP00000008086
ENSORLP00000010115	ENSMGAP00000005024
ENSORLP00000001033	ENSMGAP00000009827
ENSORLP00000020926	ENSMGAP00000001561
ENSORLP00000019177	ENSMGAP00000002954
ENSORLP00000003191	ENSMGAP00000000108
ENSORLP00000015686	ENSMGAP00000003907
ENSORLP00000002367	ENSMGAP00000003944
ENSORLP00000008375	ENSMGAP00000015144
ENSORLP00000005056	ENSMGAP00000009393
ENSORLP00000005122	ENSMGAP00000009074
ENSORLP00000024000	ENSMGAP00000002614
ENSORLP00000018768	ENSMGAP00000017667
ENSORLP00000011835	ENSMGAP00000012381
ENSORLP00000007024	ENSMGAP00000003649
ENSORLP00000009202	ENSMGAP00000010597
ENSORLP00000017009	ENSMGAP00000002082
ENSORLP00000020666	ENSMGAP00000019772
ENSORLP00000003654	ENSMGAP00000015789
ENSORLP00000022073	ENSMGAP00000015789
ENSORLP00000012544	ENSMGAP00000012602
ENSORLP00000005239	ENSMGAP00000015233
ENSORLP00000011455	ENSMGAP00000015233
ENSORLP00000003137	ENSMGAP00000001937
ENSORLP00000007160	ENSMGAP00000001937
ENSORLP00000001406	ENSMGAP00000007252
ENSORLP00000012144	ENSMGAP00000000396
ENSORLP00000003645	ENSMGAP00000007106
ENSORLP00000016043	ENSMGAP00000007106
ENSORLP00000011059	ENSMGAP00000009840
ENSORLP00000010245	ENSMGAP00000010777
ENSORLP00000002565	ENSMGAP00000016088
ENSORLP00000000220	ENSMGAP00000012525
ENSORLP00000016099	ENSMGAP00000014409
ENSORLP00000010178	ENSMGAP00000010882
ENSORLP00000015387	ENSMGAP00000004813
ENSORLP00000022133	ENSMGAP00000010503
ENSORLP00000020198	ENSMGAP00000010628
ENSORLP00000009678	ENSMGAP00000006235
ENSORLP00000014273	ENSMGAP00000003569
ENSORLP00000001266	ENSMGAP00000018863
ENSORLP00000025832	ENSMGAP00000010973
ENSORLP00000013872	ENSMGAP00000011946
ENSORLP00000021782	ENSMGAP00000017832
ENSORLP00000005600	ENSMGAP00000009966
ENSORLP00000013956	ENSMGAP00000004713
ENSORLP00000016851	ENSMGAP00000015175
ENSORLP00000014269	ENSMGAP00000014453
ENSORLP00000001915	ENSMGAP00000003065
ENSORLP00000015230	ENSMGAP00000014916
ENSORLP00000022617	ENSMGAP00000016461
ENSORLP00000015380	ENSMGAP00000006505
ENSORLP00000007748	ENSMGAP00000009483
ENSORLP00000022151	ENSMGAP00000015069
ENSORLP00000006247	ENSMGAP00000015767
ENSORLP00000002888	ENSMGAP00000008552
ENSORLP00000020194	ENSMGAP00000014508
ENSORLP00000020763	ENSMGAP00000018368
ENSORLP00000012940	ENSMGAP00000018368
ENSORLP00000000336	ENSMGAP00000013822
ENSORLP00000007094	ENSMGAP00000007654
ENSORLP00000014849	ENSMGAP00000012365
ENSORLP00000015732	ENSMGAP00000006906
ENSORLP00000015914	ENSMGAP00000014934
ENSORLP00000020378	ENSMGAP00000001401
ENSORLP00000008644	ENSMGAP00000006513
ENSORLP00000012199	ENSMGAP00000006157
ENSORLP00000006992	ENSMGAP00000016097
ENSORLP00000010149	ENSMGAP00000007451
ENSORLP00000016208	ENSMGAP00000006120
ENSORLP00000019992	ENSMGAP00000005148
ENSORLP00000009150	ENSMGAP00000008084
ENSORLP00000013015	ENSMGAP00000008515
ENSORLP00000014146	ENSMGAP00000011465
ENSORLP00000011048	ENSMGAP00000016018
ENSORLP00000010567	ENSMGAP00000000582
ENSORLP00000003207	ENSMGAP00000000582
ENSORLP00000007029	ENSMGAP00000011756
ENSORLP00000010482	ENSMGAP00000015074
ENSORLP00000010906	ENSMGAP00000007996
ENSORLP00000018286	ENSMGAP00000007996
ENSORLP00000004294	ENSMGAP00000011031
ENSORLP00000019702	ENSMGAP00000008708
ENSORLP00000016792	ENSMGAP00000009942
ENSORLP00000013757	ENSMGAP00000009942
ENSORLP00000006860	ENSMGAP00000009834
ENSORLP00000006797	ENSMGAP00000011602
ENSORLP00000002878	ENSMGAP00000011602
ENSORLP00000015259	ENSMGAP00000006562
ENSORLP00000009802	ENSMGAP00000011647
ENSORLP00000019285	ENSMGAP00000011647
ENSORLP00000007068	ENSMGAP00000003451
ENSORLP00000008004	ENSMGAP00000014948
ENSORLP00000015753	ENSMGAP00000014948
ENSORLP00000001793	ENSMGAP00000010964
ENSORLP00000020289	ENSMGAP00000005509
ENSORLP00000019006	ENSMGAP00000005509
ENSORLP00000015815	ENSMGAP00000014966
ENSORLP00000006085	ENSMGAP00000017895
ENSORLP00000016050	ENSMGAP00000016052
ENSORLP00000007816	ENSMGAP00000009912
ENSORLP00000008370	ENSMGAP00000015581
ENSORLP00000015650	ENSMGAP00000004144
ENSORLP00000000265	ENSMGAP00000004144
ENSORLP00000005273	ENSMGAP00000007691
ENSORLP00000018809	ENSMGAP00000002187
ENSORLP00000022449	ENSMGAP00000014152
ENSORLP00000012129	ENSMGAP00000008484
ENSORLP00000004478	ENSMGAP00000004460
ENSORLP00000006537	ENSMGAP00000004460
ENSORLP00000012049	ENSMGAP00000001855
ENSORLP00000011341	ENSMGAP00000001320
ENSORLP00000010111	ENSMGAP00000004870
ENSORLP00000011469	ENSMGAP00000010407
ENSORLP00000000499	ENSMGAP00000007914
ENSORLP00000010016	ENSMGAP00000009628
ENSORLP00000017034	ENSMGAP00000009625
ENSORLP00000018317	ENSMGAP00000011771
ENSORLP00000020827	ENSMGAP00000006133
ENSORLP00000010979	ENSMGAP00000006133
ENSORLP00000016443	ENSMGAP00000005945
ENSORLP00000009210	ENSMGAP00000005945
ENSORLP00000020295	ENSMGAP00000010556
ENSORLP00000012039	ENSMGAP00000006531
ENSORLP00000019987	ENSMGAP00000004562
ENSORLP00000025674	ENSMGAP00000008270
ENSORLP00000025658	ENSMGAP00000001856
ENSORLP00000011141	ENSMGAP00000001856
ENSORLP00000017336	ENSMGAP00000004539
ENSORLP00000020188	ENSMGAP00000009638
ENSORLP00000012927	ENSMGAP00000012062
ENSORLP00000015767	ENSMGAP00000005078
ENSORLP00000009030	ENSMGAP00000009287
ENSORLP00000015693	ENSMGAP00000011154
ENSORLP00000019843	ENSMGAP00000011154
ENSORLP00000005497	ENSMGAP00000005290
ENSORLP00000002306	ENSMGAP00000000918
ENSORLP00000005508	ENSMGAP00000005812
ENSORLP00000019329	ENSMGAP00000000399
ENSORLP00000008010	ENSMGAP00000004799
ENSORLP00000006581	ENSMGAP00000004799
ENSORLP00000025402	ENSMGAP00000010016
ENSORLP00000020686	ENSMGAP00000013452
ENSORLP00000011402	ENSMGAP00000013452
ENSORLP00000013821	ENSMGAP00000007230
ENSORLP00000012460	ENSMGAP00000012616
ENSORLP00000005236	ENSMGAP00000014503
ENSORLP00000022745	ENSMGAP00000005998
ENSORLP00000019733	ENSMGAP00000009269
ENSORLP00000021802	ENSMGAP00000010258
ENSORLP00000005546	ENSMGAP00000009864
ENSORLP00000001967	ENSMGAP00000019614
ENSORLP00000006583	ENSMGAP00000003653
ENSORLP00000012779	ENSMGAP00000008207
ENSORLP00000004346	ENSMGAP00000008207
ENSORLP00000010071	ENSMGAP00000001765
ENSORLP00000015907	ENSMGAP00000014644
ENSORLP00000005986	ENSMGAP00000011481
ENSORLP00000022686	ENSMGAP00000003679
ENSORLP00000014493	ENSMGAP00000002356
ENSORLP00000014296	ENSMGAP00000005216
ENSORLP00000012051	ENSMGAP00000009062
ENSORLP00000011339	ENSMGAP00000003497
ENSORLP00000013949	ENSMGAP00000002920
ENSORLP00000021489	ENSMGAP00000002159
ENSORLP00000025588	ENSMGAP00000003507
ENSORLP00000000650	ENSMGAP00000016715
ENSORLP00000012769	ENSMGAP00000011542
ENSORLP00000005793	ENSMGAP00000002388
ENSORLP00000007563	ENSMGAP00000011517
ENSORLP00000014895	ENSMGAP00000017536
ENSORLP00000011900	ENSMGAP00000017536
ENSORLP00000024811	ENSMGAP00000008745
ENSORLP00000012733	ENSMGAP00000009152
ENSORLP00000018038	ENSMGAP00000006117
ENSORLP00000016193	ENSMGAP00000014576
ENSORLP00000007881	ENSMGAP00000009327
ENSORLP00000024345	ENSMGAP00000016067
ENSORLP00000016574	ENSMGAP00000013156
ENSORLP00000003192	ENSMGAP00000000691
ENSORLP00000023513	ENSMGAP00000014914
ENSORLP00000020346	ENSMGAP00000012337
ENSORLP00000007073	ENSMGAP00000009500
ENSORLP00000011935	ENSMGAP00000003784
ENSORLP00000012347	ENSMGAP00000012641
ENSORLP00000017025	ENSMGAP00000009289
ENSORLP00000008237	ENSMGAP00000003484
ENSORLP00000002917	ENSMGAP00000007522
ENSORLP00000002081	ENSMGAP00000003471
ENSORLP00000017941	ENSMGAP00000017309
ENSORLP00000018106	ENSMGAP00000013349
ENSORLP00000021416	ENSMGAP00000019671
ENSORLP00000007827	ENSMGAP00000010815
ENSORLP00000002160	ENSMGAP00000007206
ENSORLP00000005823	ENSMGAP00000004135
ENSORLP00000008502	ENSMGAP00000002743
ENSORLP00000011510	ENSMGAP00000002743
ENSORLP00000018108	ENSMGAP00000003460
ENSORLP00000005181	ENSMGAP00000003460
ENSORLP00000009831	ENSMGAP00000001555
ENSORLP00000003480	ENSMGAP00000001555
ENSORLP00000008588	ENSMGAP00000017807
ENSORLP00000009603	ENSMGAP00000017743
ENSORLP00000000006	ENSMGAP00000017743
ENSORLP00000003456	ENSMGAP00000010797
ENSORLP00000017157	ENSMGAP00000014185
ENSORLP00000022274	ENSMGAP00000007405
ENSORLP00000014310	ENSMGAP00000007405
ENSORLP00000013924	ENSMGAP00000019582
ENSORLP00000022740	ENSMGAP00000002145
ENSORLP00000002831	ENSMGAP00000004735
ENSORLP00000002509	ENSMGAP00000002603
ENSORLP00000019461	ENSMGAP00000019035
ENSORLP00000007502	ENSMGAP00000019035
ENSORLP00000020655	ENSMGAP00000018102
ENSORLP00000007395	ENSMGAP00000007374
ENSORLP00000022501	ENSMGAP00000000135
ENSORLP00000015899	ENSMGAP00000019218
ENSORLP00000012111	ENSMGAP00000019572
ENSORLP00000023111	ENSMGAP00000007202
ENSORLP00000014673	ENSMGAP00000014749
ENSORLP00000013484	ENSMGAP00000010538
ENSORLP00000010247	ENSMGAP00000010538
ENSORLP00000009698	ENSMGAP00000002262
ENSORLP00000017392	ENSMGAP00000018832
ENSORLP00000013456	ENSMGAP00000014846
ENSORLP00000011809	ENSMGAP00000009473
ENSORLP00000005873	ENSMGAP00000002894
ENSORLP00000024425	ENSMGAP00000001308
ENSORLP00000022529	ENSMGAP00000014157
ENSORLP00000012043	ENSMGAP00000010017
ENSORLP00000011294	ENSMGAP00000001598
ENSORLP00000012717	ENSMGAP00000006329
ENSORLP00000001122	ENSMGAP00000008527
ENSORLP00000013723	ENSMGAP00000006032
ENSORLP00000013239	ENSMGAP00000006565
ENSORLP00000005955	ENSMGAP00000011234
ENSORLP00000017998	ENSMGAP00000007218
ENSORLP00000004097	ENSMGAP00000007218
ENSORLP00000009102	ENSMGAP00000004125
ENSORLP00000007705	ENSMGAP00000005938
ENSORLP00000011167	ENSMGAP00000016022
ENSORLP00000010280	ENSMGAP00000015534
ENSORLP00000018087	ENSMGAP00000018675
ENSORLP00000021945	ENSMGAP00000001473
ENSORLP00000019528	ENSMGAP00000008989
ENSORLP00000015377	ENSMGAP00000015071
ENSORLP00000024666	ENSMGAP00000015268
ENSORLP00000000977	ENSMGAP00000015268
ENSORLP00000002253	ENSMGAP00000003747
ENSORLP00000015530	ENSMGAP00000003747
ENSORLP00000002384	ENSMGAP00000010508
ENSORLP00000020262	ENSMGAP00000016601
ENSORLP00000024662	ENSMGAP00000002431
ENSORLP00000004953	ENSMGAP00000006888
ENSORLP00000016614	ENSMGAP00000006888
ENSORLP00000008076	ENSMGAP00000007784
ENSORLP00000008072	ENSMGAP00000007784
ENSORLP00000001684	ENSMGAP00000009457
ENSORLP00000016576	ENSMGAP00000004615
ENSORLP00000023064	ENSMGAP00000009139
ENSORLP00000003826	ENSMGAP00000008942
ENSORLP00000023083	ENSMGAP00000008942
ENSORLP00000005487	ENSMGAP00000006928
ENSORLP00000004817	ENSMGAP00000018000
ENSORLP00000010584	ENSMGAP00000001301
ENSORLP00000017684	ENSMGAP00000000915
ENSORLP00000007576	ENSMGAP00000011461
ENSORLP00000013335	ENSMGAP00000014248
ENSORLP00000018794	ENSMGAP00000000890
ENSORLP00000018507	ENSMGAP00000000890
ENSORLP00000016413	ENSMGAP00000002547
ENSORLP00000015615	ENSMGAP00000014843
ENSORLP00000015685	ENSMGAP00000014843
ENSORLP00000021954	ENSMGAP00000001331
ENSORLP00000017818	ENSMGAP00000001331
ENSORLP00000020436	ENSMGAP00000014880
ENSORLP00000008813	ENSMGAP00000013499
ENSORLP00000014907	ENSMGAP00000011138
ENSORLP00000015935	ENSMGAP00000012253
ENSORLP00000009992	ENSMGAP00000012043
ENSORLP00000023230	ENSMGAP00000011147
ENSORLP00000022777	ENSMGAP00000013902
ENSORLP00000021784	ENSMGAP00000006330
ENSORLP00000008195	ENSMGAP00000013505
ENSORLP00000013669	ENSMGAP00000007599
ENSORLP00000000895	ENSMGAP00000009440
ENSORLP00000020307	ENSMGAP00000005091
ENSORLP00000021185	ENSMGAP00000012643
ENSORLP00000004354	ENSMGAP00000000835
ENSORLP00000022532	ENSMGAP00000013927
ENSORLP00000002805	ENSMGAP00000008832
ENSORLP00000001429	ENSMGAP00000006529
ENSORLP00000005957	ENSMGAP00000010572
ENSORLP00000011190	ENSMGAP00000012625
ENSORLP00000003384	ENSMGAP00000002554
ENSORLP00000002822	ENSMGAP00000002554
ENSORLP00000008052	ENSMGAP00000000197
ENSORLP00000006220	ENSMGAP00000013610
ENSORLP00000021513	ENSMGAP00000003074
ENSORLP00000016090	ENSMGAP00000003074
ENSORLP00000014801	ENSMGAP00000003392
ENSORLP00000012367	ENSMGAP00000003392
ENSORLP00000003014	ENSMGAP00000001289
ENSORLP00000005155	ENSMGAP00000008121
ENSORLP00000024315	ENSMGAP00000006195
ENSORLP00000010349	ENSMGAP00000017468
ENSORLP00000025006	ENSMGAP00000017468
ENSORLP00000022971	ENSMGAP00000003452
ENSORLP00000019877	ENSMGAP00000017929
ENSORLP00000020165	ENSMGAP00000009595
ENSORLP00000009389	ENSMGAP00000002310
ENSORLP00000023613	ENSMGAP00000000888
ENSORLP00000017330	ENSMGAP00000000888
ENSORLP00000004435	ENSMGAP00000013572
ENSORLP00000006024	ENSMGAP00000013572
ENSORLP00000019373	ENSMGAP00000007183
ENSORLP00000007317	ENSMGAP00000014029
ENSORLP00000021742	ENSMGAP00000014029
ENSORLP00000018368	ENSMGAP00000000392
ENSORLP00000002348	ENSMGAP00000001912
ENSORLP00000025528	ENSMGAP00000010037
ENSORLP00000008521	ENSMGAP00000010037
ENSORLP00000013248	ENSMGAP00000001260
ENSORLP00000022540	ENSMGAP00000014015
ENSORLP00000013537	ENSMGAP00000019145
ENSORLP00000003574	ENSMGAP00000006188
ENSORLP00000015422	ENSMGAP00000011727
ENSORLP00000019645	ENSMGAP00000010862
ENSORLP00000018767	ENSMGAP00000012095
ENSORLP00000006779	ENSMGAP00000015255
ENSORLP00000010730	ENSMGAP00000011094
ENSORLP00000013632	ENSMGAP00000007567
ENSORLP00000001640	ENSMGAP00000000861
ENSORLP00000016745	ENSMGAP00000000861
ENSORLP00000011776	ENSMGAP00000003810
ENSORLP00000008198	ENSMGAP00000019519
ENSORLP00000024514	ENSMGAP00000013676
ENSORLP00000010808	ENSMGAP00000013676
ENSORLP00000005259	ENSMGAP00000000283
ENSORLP00000015475	ENSMGAP00000000674
ENSORLP00000021341	ENSMGAP00000000674
ENSORLP00000007843	ENSMGAP00000017003
ENSORLP00000023124	ENSMGAP00000016516
ENSORLP00000017354	ENSMGAP00000017069
ENSORLP00000025443	ENSMGAP00000015459
ENSORLP00000013341	ENSMGAP00000013010
ENSORLP00000012100	ENSMGAP00000014751
ENSORLP00000016714	ENSMGAP00000005293
ENSORLP00000002885	ENSMGAP00000004116
ENSORLP00000003525	ENSMGAP00000004317
ENSORLP00000006524	ENSMGAP00000015685
ENSORLP00000023191	ENSMGAP00000009202
ENSORLP00000017708	ENSMGAP00000009202
ENSORLP00000025005	ENSMGAP00000004514
ENSORLP00000006416	ENSMGAP00000004514
ENSORLP00000017419	ENSMGAP00000005969
ENSORLP00000004194	ENSMGAP00000010632
ENSORLP00000009726	ENSMGAP00000012707
ENSORLP00000013078	ENSMGAP00000005785
ENSORLP00000014675	ENSMGAP00000005785
ENSORLP00000022486	ENSMGAP00000015299
ENSORLP00000008316	ENSMGAP00000018918
ENSORLP00000011054	ENSMGAP00000018918
ENSORLP00000008345	ENSMGAP00000011035
ENSORLP00000025379	ENSMGAP00000013212
ENSORLP00000005291	ENSMGAP00000017429
ENSORLP00000003644	ENSMGAP00000008753
ENSORLP00000016345	ENSMGAP00000002665
ENSORLP00000017890	ENSMGAP00000011845
ENSORLP00000013204	ENSMGAP00000010828
ENSORLP00000008267	ENSMGAP00000015525
ENSORLP00000019978	ENSMGAP00000004508
ENSORLP00000007499	ENSMGAP00000009525
ENSORLP00000024083	ENSMGAP00000019160
ENSORLP00000011897	ENSMGAP00000012338
ENSORLP00000019777	ENSMGAP00000014358
ENSORLP00000020531	ENSMGAP00000015594
ENSORLP00000000751	ENSMGAP00000015594
ENSORLP00000019043	ENSMGAP00000009855
ENSORLP00000001630	ENSMGAP00000009218
ENSORLP00000003610	ENSMGAP00000000083
ENSORLP00000023096	ENSMGAP00000013856
ENSORLP00000002288	ENSMGAP00000011772
ENSORLP00000021942	ENSMGAP00000001185
ENSORLP00000011138	ENSMGAP00000014563
ENSORLP00000013175	ENSMGAP00000012904
ENSORLP00000005580	ENSMGAP00000012904
ENSORLP00000011041	ENSMGAP00000008183
ENSORLP00000002879	ENSMGAP00000008183
ENSORLP00000010661	ENSMGAP00000009610
ENSORLP00000018765	ENSMGAP00000009610
ENSORLP00000012616	ENSMGAP00000017498
ENSORLP00000008700	ENSMGAP00000005727
ENSORLP00000001191	ENSMGAP00000008671
ENSORLP00000020965	ENSMGAP00000012304
ENSORLP00000013573	ENSMGAP00000012838
ENSORLP00000000313	ENSMGAP00000004990
ENSORLP00000014371	ENSMGAP00000004893
ENSORLP00000017185	ENSMGAP00000003628
ENSORLP00000005984	ENSMGAP00000003341
ENSORLP00000012849	ENSMGAP00000019073
ENSORLP00000015667	ENSMGAP00000012500
ENSORLP00000009272	ENSMGAP00000009822
ENSORLP00000003067	ENSMGAP00000002622
ENSORLP00000016017	ENSMGAP00000012469
ENSORLP00000011761	ENSMGAP00000012469
ENSORLP00000024830	ENSMGAP00000008837
ENSORLP00000018198	ENSMGAP00000009264
ENSORLP00000004308	ENSMGAP00000014077
ENSORLP00000024707	ENSMGAP00000007297
ENSORLP00000008626	ENSMGAP00000007414
ENSORLP00000012478	ENSMGAP00000012606
ENSORLP00000016788	ENSMGAP00000010978
ENSORLP00000009945	ENSMGAP00000010960
ENSORLP00000006947	ENSMGAP00000010960
ENSORLP00000003364	ENSMGAP00000010965
ENSORLP00000020749	ENSMGAP00000013779
ENSORLP00000014540	ENSMGAP00000002655
ENSORLP00000017913	ENSMGAP00000000873
ENSORLP00000020779	ENSMGAP00000012375
ENSORLP00000025168	ENSMGAP00000012358
ENSORLP00000011130	ENSMGAP00000001223
ENSORLP00000010364	ENSMGAP00000005421
ENSORLP00000010329	ENSMGAP00000011934
ENSORLP00000017698	ENSMGAP00000006861
ENSORLP00000023787	ENSMGAP00000009110
ENSORLP00000022229	ENSMGAP00000014821
ENSORLP00000003831	ENSMGAP00000012982
ENSORLP00000015618	ENSMGAP00000012982
ENSORLP00000025064	ENSMGAP00000019009
ENSORLP00000021486	ENSMGAP00000010774
ENSORLP00000011770	ENSMGAP00000001904
ENSORLP00000007318	ENSMGAP00000002231
ENSORLP00000019018	ENSMGAP00000009641
ENSORLP00000001567	ENSMGAP00000009352
ENSORLP00000010831	ENSMGAP00000007365
ENSORLP00000004996	ENSMGAP00000007675
ENSORLP00000021831	ENSMGAP00000013343
ENSORLP00000015289	ENSMGAP00000015676
ENSORLP00000008189	ENSMGAP00000011392
ENSORLP00000011743	ENSMGAP00000001551
ENSORLP00000019871	ENSMGAP00000006177
ENSORLP00000016884	ENSMGAP00000009833
ENSORLP00000003890	ENSMGAP00000009833
ENSORLP00000013110	ENSMGAP00000009242
ENSORLP00000001292	ENSMGAP00000007446
ENSORLP00000011353	ENSMGAP00000014532
ENSORLP00000013022	ENSMGAP00000000102
ENSORLP00000006858	ENSMGAP00000015341
ENSORLP00000012194	ENSMGAP00000012682
ENSORLP00000013809	ENSMGAP00000007837
ENSORLP00000008885	ENSMGAP00000010013
ENSORLP00000000008	ENSMGAP00000010013
ENSORLP00000013199	ENSMGAP00000012243
ENSORLP00000013004	ENSMGAP00000012243
ENSORLP00000010449	ENSMGAP00000007750
ENSORLP00000007714	ENSMGAP00000009802
ENSORLP00000003967	ENSMGAP00000010530
ENSORLP00000021777	ENSMGAP00000015588
ENSORLP00000010913	ENSMGAP00000010238
ENSORLP00000004065	ENSMGAP00000010238
ENSORLP00000008475	ENSMGAP00000006048
ENSORLP00000006557	ENSMGAP00000009006
ENSORLP00000016263	ENSMGAP00000013736
ENSORLP00000011762	ENSMGAP00000003099
ENSORLP00000019496	ENSMGAP00000006995
ENSORLP00000002835	ENSMGAP00000008871
ENSORLP00000001851	ENSMGAP00000008871
ENSORLP00000009467	ENSMGAP00000004509
ENSORLP00000006021	ENSMGAP00000013714
ENSORLP00000025490	ENSMGAP00000017938
ENSORLP00000022856	ENSMGAP00000009055
ENSORLP00000019854	ENSMGAP00000001186
ENSORLP00000016432	ENSMGAP00000013723
ENSORLP00000018830	ENSMGAP00000005705
ENSORLP00000014611	ENSMGAP00000012478
ENSORLP00000022131	ENSMGAP00000014088
ENSORLP00000018644	ENSMGAP00000001315
ENSORLP00000010470	ENSMGAP00000014799
ENSORLP00000011590	ENSMGAP00000009757
ENSORLP00000017376	ENSMGAP00000009757
ENSORLP00000021850	ENSMGAP00000011250
ENSORLP00000024476	ENSMGAP00000007732
ENSORLP00000006896	ENSMGAP00000007732
ENSORLP00000019268	ENSMGAP00000003493
ENSORLP00000000074	ENSMGAP00000010197
ENSORLP00000009952	ENSMGAP00000010197
ENSORLP00000002261	ENSMGAP00000001738
ENSORLP00000016846	ENSMGAP00000014258
ENSORLP00000009622	ENSMGAP00000011093
ENSORLP00000015478	ENSMGAP00000005471
ENSORLP00000002280	ENSMGAP00000000903
ENSORLP00000002470	ENSMGAP00000000903
ENSORLP00000011778	ENSMGAP00000000633
ENSORLP00000007802	ENSMGAP00000004085
ENSORLP00000020639	ENSMGAP00000013853
ENSORLP00000013194	ENSMGAP00000009568
ENSORLP00000020591	ENSMGAP00000011456
ENSORLP00000015223	ENSMGAP00000011456
ENSORLP00000016197	ENSMGAP00000015420
ENSORLP00000013041	ENSMGAP00000017659
ENSORLP00000020579	ENSMGAP00000014543
ENSORLP00000011036	ENSMGAP00000019061
ENSORLP00000015123	ENSMGAP00000002409
ENSORLP00000019853	ENSMGAP00000000838
ENSORLP00000013152	ENSMGAP00000009320
ENSORLP00000003843	ENSMGAP00000009865
ENSORLP00000011624	ENSMGAP00000003093
ENSORLP00000024677	ENSMGAP00000000259
ENSORLP00000000083	ENSMGAP00000018802
ENSORLP00000012412	ENSMGAP00000013462
ENSORLP00000009667	ENSMGAP00000007128
ENSORLP00000019540	ENSMGAP00000003170
ENSORLP00000014264	ENSMGAP00000005454
ENSORLP00000002332	ENSMGAP00000014533
ENSORLP00000021276	ENSMGAP00000014533
ENSORLP00000010464	ENSMGAP00000017006
ENSORLP00000000790	ENSMGAP00000017533
ENSORLP00000003117	ENSMGAP00000002473
ENSORLP00000012518	ENSMGAP00000002661
ENSORLP00000022496	ENSMGAP00000016470
ENSORLP00000013545	ENSMGAP00000005797
ENSORLP00000003712	ENSMGAP00000009921
ENSORLP00000022992	ENSMGAP00000010154
ENSORLP00000011754	ENSMGAP00000008398
ENSORLP00000008078	ENSMGAP00000003571
ENSORLP00000022798	ENSMGAP00000010879
ENSORLP00000024397	ENSMGAP00000001926
ENSORLP00000011693	ENSMGAP00000015683
ENSORLP00000006433	ENSMGAP00000008138
ENSORLP00000020891	ENSMGAP00000003431
ENSORLP00000017844	ENSMGAP00000003431
ENSORLP00000008183	ENSMGAP00000011965
ENSORLP00000008219	ENSMGAP00000015537
ENSORLP00000020792	ENSMGAP00000013741
ENSORLP00000018249	ENSMGAP00000003101
ENSORLP00000011987	ENSMGAP00000003101
ENSORLP00000004757	ENSMGAP00000006824
ENSORLP00000021147	ENSMGAP00000011342
ENSORLP00000004536	ENSMGAP00000002814
ENSORLP00000009901	ENSMGAP00000015265
ENSORLP00000010189	ENSMGAP00000015265
ENSORLP00000001427	ENSMGAP00000001699
ENSORLP00000011923	ENSMGAP00000003342
ENSORLP00000016328	ENSMGAP00000001659
ENSORLP00000011763	ENSMGAP00000004748
ENSORLP00000023015	ENSMGAP00000003002
ENSORLP00000000649	ENSMGAP00000017932
ENSORLP00000001216	ENSMGAP00000008719
ENSORLP00000000676	ENSMGAP00000002544
ENSORLP00000003099	ENSMGAP00000002544
ENSORLP00000005567	ENSMGAP00000012971
ENSORLP00000024368	ENSMGAP00000008701
ENSORLP00000005038	ENSMGAP00000011216
ENSORLP00000022433	ENSMGAP00000015296
ENSORLP00000023461	ENSMGAP00000008629
ENSORLP00000013964	ENSMGAP00000002957
ENSORLP00000009231	ENSMGAP00000002957
ENSORLP00000007224	ENSMGAP00000001521
ENSORLP00000012065	ENSMGAP00000018615
ENSORLP00000008404	ENSMGAP00000016993
ENSORLP00000009723	ENSMGAP00000006922
ENSORLP00000003395	ENSMGAP00000013307
ENSORLP00000020854	ENSMGAP00000013549
ENSORLP00000006252	ENSMGAP00000001641
ENSORLP00000004792	ENSMGAP00000008643
ENSORLP00000004857	ENSMGAP00000013976
ENSORLP00000008802	ENSMGAP00000003882
ENSORLP00000013234	ENSMGAP00000001229
ENSORLP00000009167	ENSMGAP00000010606
ENSORLP00000014470	ENSMGAP00000010606
ENSORLP00000002045	ENSMGAP00000013027
ENSORLP00000015147	ENSMGAP00000010762
ENSORLP00000024165	ENSMGAP00000003521
ENSORLP00000015412	ENSMGAP00000012557
ENSORLP00000000771	ENSMGAP00000004776
ENSORLP00000019071	ENSMGAP00000000870
ENSORLP00000014829	ENSMGAP00000007688
ENSORLP00000000340	ENSMGAP00000002556
ENSORLP00000020873	ENSMGAP00000011888
ENSORLP00000005160	ENSMGAP00000011888
ENSORLP00000003373	ENSMGAP00000010755
ENSORLP00000013722	ENSMGAP00000010755
ENSORLP00000023777	ENSMGAP00000009091
ENSORLP00000005352	ENSMGAP00000016251
ENSORLP00000014117	ENSMGAP00000003916
ENSORLP00000020395	ENSMGAP00000002734
ENSORLP00000009101	ENSMGAP00000002734
ENSORLP00000008514	ENSMGAP00000006873
ENSORLP00000015177	ENSMGAP00000012622
ENSORLP00000021726	ENSMGAP00000012622
ENSORLP00000001610	ENSMGAP00000002326
ENSORLP00000012225	ENSMGAP00000010155
ENSORLP00000013038	ENSMGAP00000012316
ENSORLP00000002613	ENSMGAP00000003134
ENSORLP00000016447	ENSMGAP00000008584
ENSORLP00000014289	ENSMGAP00000006259
ENSORLP00000010745	ENSMGAP00000002645
ENSORLP00000021470	ENSMGAP00000010799
ENSORLP00000020357	ENSMGAP00000011572
ENSORLP00000019914	ENSMGAP00000001756
ENSORLP00000000856	ENSMGAP00000007306
ENSORLP00000011104	ENSMGAP00000016020
ENSORLP00000013868	ENSMGAP00000000828
ENSORLP00000017542	ENSMGAP00000014208
ENSORLP00000003174	ENSMGAP00000014722
ENSORLP00000020139	ENSMGAP00000010500
ENSORLP00000007378	ENSMGAP00000017846
ENSORLP00000020999	ENSMGAP00000006709
ENSORLP00000022301	ENSMGAP00000011374
ENSORLP00000005476	ENSMGAP00000001027
ENSORLP00000020330	ENSMGAP00000006728
ENSORLP00000009173	ENSMGAP00000001112
ENSORLP00000011617	ENSMGAP00000005616
ENSORLP00000011808	ENSMGAP00000009603
ENSORLP00000021279	ENSMGAP00000007328
ENSORLP00000001758	ENSMGAP00000010877
ENSORLP00000001233	ENSMGAP00000010877
ENSORLP00000022038	ENSMGAP00000000251
ENSORLP00000016107	ENSMGAP00000001694
ENSORLP00000011772	ENSMGAP00000009459
ENSORLP00000001324	ENSMGAP00000007757
ENSORLP00000022361	ENSMGAP00000015288
ENSORLP00000017378	ENSMGAP00000004237
ENSORLP00000020232	ENSMGAP00000001837
ENSORLP00000021461	ENSMGAP00000011457
ENSORLP00000021155	ENSMGAP00000010631
ENSORLP00000001583	ENSMGAP00000010631
ENSORLP00000006939	ENSMGAP00000018907
ENSORLP00000008136	ENSMGAP00000007710
ENSORLP00000010284	ENSMGAP00000007408
ENSORLP00000011055	ENSMGAP00000007408
ENSORLP00000000969	ENSMGAP00000004320
ENSORLP00000005195	ENSMGAP00000008440
ENSORLP00000011506	ENSMGAP00000014471
ENSORLP00000019605	ENSMGAP00000017662
ENSORLP00000018367	ENSMGAP00000002939
ENSORLP00000007233	ENSMGAP00000014005
ENSORLP00000025645	ENSMGAP00000013042
ENSORLP00000019356	ENSMGAP00000005429
ENSORLP00000009734	ENSMGAP00000012662
ENSORLP00000019924	ENSMGAP00000012660
ENSORLP00000022355	ENSMGAP00000013858
ENSORLP00000000392	ENSMGAP00000003252
ENSORLP00000003060	ENSMGAP00000003252
ENSORLP00000010183	ENSMGAP00000009577
ENSORLP00000005597	ENSMGAP00000004837
ENSORLP00000011559	ENSMGAP00000013465
ENSORLP00000002483	ENSMGAP00000010825
ENSORLP00000021059	ENSMGAP00000002555
ENSORLP00000012244	ENSMGAP00000019015
ENSORLP00000001134	ENSMGAP00000008612
ENSORLP00000000586	ENSMGAP00000012442
ENSORLP00000017990	ENSMGAP00000003096
ENSORLP00000005108	ENSMGAP00000003096
ENSORLP00000008274	ENSMGAP00000007662
ENSORLP00000004362	ENSMGAP00000007662
ENSORLP00000000321	ENSMGAP00000013818
ENSORLP00000006778	ENSMGAP00000010057
ENSORLP00000019108	ENSMGAP00000008901
ENSORLP00000015471	ENSMGAP00000000786
ENSORLP00000012283	ENSMGAP00000000786
ENSORLP00000015248	ENSMGAP00000012634
ENSORLP00000025663	ENSMGAP00000017507
ENSORLP00000007427	ENSMGAP00000013502
ENSORLP00000020350	ENSMGAP00000011574
ENSORLP00000002326	ENSMGAP00000000951
ENSORLP00000013414	ENSMGAP00000010063
ENSORLP00000015064	ENSMGAP00000015045
ENSORLP00000005807	ENSMGAP00000005737
ENSORLP00000005965	ENSMGAP00000006786
ENSORLP00000021050	ENSMGAP00000002729
ENSORLP00000007238	ENSMGAP00000014498
ENSORLP00000012223	ENSMGAP00000002852
ENSORLP00000008777	ENSMGAP00000003742
ENSORLP00000005718	ENSMGAP00000011254
ENSORLP00000006732	ENSMGAP00000011462
ENSORLP00000008470	ENSMGAP00000003699
ENSORLP00000019355	ENSMGAP00000003102
ENSORLP00000008083	ENSMGAP00000017717
ENSORLP00000022122	ENSMGAP00000013271
ENSORLP00000015067	ENSMGAP00000009204
ENSORLP00000006841	ENSMGAP00000010078
ENSORLP00000018244	ENSMGAP00000007198
ENSORLP00000006505	ENSMGAP00000009040
ENSORLP00000008924	ENSMGAP00000009040
ENSORLP00000006095	ENSMGAP00000013128
ENSORLP00000013174	ENSMGAP00000014254
ENSORLP00000006685	ENSMGAP00000008936
ENSORLP00000005746	ENSMGAP00000008375
ENSORLP00000010721	ENSMGAP00000010241
ENSORLP00000014578	ENSMGAP00000010241
ENSORLP00000017304	ENSMGAP00000006431
ENSORLP00000009425	ENSMGAP00000006431
ENSORLP00000023671	ENSMGAP00000007922
ENSORLP00000015211	ENSMGAP00000011334
ENSORLP00000019398	ENSMGAP00000005338
ENSORLP00000025676	ENSMGAP00000008281
ENSORLP00000025725	ENSMGAP00000016919
ENSORLP00000008779	ENSMGAP00000013073
ENSORLP00000016372	ENSMGAP00000000245
ENSORLP00000012147	ENSMGAP00000006625
ENSORLP00000023037	ENSMGAP00000007389
ENSORLP00000011094	ENSMGAP00000009709
ENSORLP00000015440	ENSMGAP00000011471
ENSORLP00000010365	ENSMGAP00000001058
ENSORLP00000008926	ENSMGAP00000001058
ENSORLP00000008781	ENSMGAP00000001333
ENSORLP00000010456	ENSMGAP00000001333
ENSORLP00000012791	ENSMGAP00000012730
ENSORLP00000003723	ENSMGAP00000017223
ENSORLP00000002991	ENSMGAP00000005368
ENSORLP00000024292	ENSMGAP00000000994
ENSORLP00000020354	ENSMGAP00000000994
ENSORLP00000021336	ENSMGAP00000014034
ENSORLP00000007366	ENSMGAP00000010074
ENSORLP00000019150	ENSMGAP00000008394
ENSORLP00000022231	ENSMGAP00000004358
ENSORLP00000015903	ENSMGAP00000004358
ENSORLP00000013764	ENSMGAP00000009941
ENSORLP00000014049	ENSMGAP00000013901
ENSORLP00000004843	ENSMGAP00000013901
ENSORLP00000004830	ENSMGAP00000007019
ENSORLP00000018247	ENSMGAP00000002353
ENSORLP00000010258	ENSMGAP00000011927
ENSORLP00000021062	ENSMGAP00000010690
ENSORLP00000006263	ENSMGAP00000016128
ENSORLP00000014114	ENSMGAP00000011507
ENSORLP00000014951	ENSMGAP00000011230
ENSORLP00000020815	ENSMGAP00000013520
ENSORLP00000003416	ENSMGAP00000010671
ENSORLP00000020203	ENSMGAP00000015200
ENSORLP00000003275	ENSMGAP00000006747
ENSORLP00000020171	ENSMGAP00000000104
ENSORLP00000008093	ENSMGAP00000000104
ENSORLP00000001536	ENSMGAP00000008164
ENSORLP00000009165	ENSMGAP00000005237
ENSORLP00000018059	ENSMGAP00000013242
ENSORLP00000019553	ENSMGAP00000004393
ENSORLP00000017528	ENSMGAP00000004393
ENSORLP00000007206	ENSMGAP00000003639
ENSORLP00000007341	ENSMGAP00000002919
ENSORLP00000020904	ENSMGAP00000014835
ENSORLP00000004167	ENSMGAP00000010334
ENSORLP00000025091	ENSMGAP00000014640
ENSORLP00000025244	ENSMGAP00000006766
ENSORLP00000013954	ENSMGAP00000005055
ENSORLP00000024533	ENSMGAP00000012137
ENSORLP00000012904	ENSMGAP00000010180
ENSORLP00000020740	ENSMGAP00000010180
ENSORLP00000002633	ENSMGAP00000010111
ENSORLP00000004575	ENSMGAP00000010111
ENSORLP00000001027	ENSMGAP00000005619
ENSORLP00000024169	ENSMGAP00000016270
ENSORLP00000010006	ENSMGAP00000001760
ENSORLP00000012762	ENSMGAP00000009529
ENSORLP00000021810	ENSMGAP00000018704
ENSORLP00000011005	ENSMGAP00000017986
ENSORLP00000005282	ENSMGAP00000005779
ENSORLP00000004570	ENSMGAP00000014295
ENSORLP00000009518	ENSMGAP00000010162
ENSORLP00000021348	ENSMGAP00000018188
ENSORLP00000012188	ENSMGAP00000006172
ENSORLP00000023313	ENSMGAP00000016548
ENSORLP00000021765	ENSMGAP00000011824
ENSORLP00000011556	ENSMGAP00000005450
ENSORLP00000025404	ENSMGAP00000012070
ENSORLP00000001270	ENSMGAP00000013253
ENSORLP00000025686	ENSMGAP00000016807
ENSORLP00000001251	ENSMGAP00000016807
ENSORLP00000007443	ENSMGAP00000002737
ENSORLP00000000408	ENSMGAP00000002737
ENSORLP00000017550	ENSMGAP00000008642
ENSORLP00000017499	ENSMGAP00000015526
ENSORLP00000019597	ENSMGAP00000015121
ENSORLP00000004678	ENSMGAP00000009167
ENSORLP00000005366	ENSMGAP00000001023
ENSORLP00000020452	ENSMGAP00000015564
ENSORLP00000010775	ENSMGAP00000005734
ENSORLP00000016398	ENSMGAP00000005734
ENSORLP00000014167	ENSMGAP00000006178
ENSORLP00000004165	ENSMGAP00000007008
ENSORLP00000015081	ENSMGAP00000003081
ENSORLP00000016222	ENSMGAP00000019634
ENSORLP00000014135	ENSMGAP00000000032
ENSORLP00000011198	ENSMGAP00000000032
ENSORLP00000022267	ENSMGAP00000007508
ENSORLP00000014358	ENSMGAP00000007508
ENSORLP00000014067	ENSMGAP00000006897
ENSORLP00000020672	ENSMGAP00000002725
ENSORLP00000024770	ENSMGAP00000008477
ENSORLP00000003907	ENSMGAP00000009823
ENSORLP00000008130	ENSMGAP00000001470
ENSORLP00000016025	ENSMGAP00000006487
ENSORLP00000019607	ENSMGAP00000006088
ENSORLP00000013726	ENSMGAP00000006088
ENSORLP00000015015	ENSMGAP00000002054
ENSORLP00000009275	ENSMGAP00000011231
ENSORLP00000024324	ENSMGAP00000009796
ENSORLP00000011703	ENSMGAP00000015802
ENSORLP00000002673	ENSMGAP00000015802
ENSORLP00000020568	ENSMGAP00000003889
ENSORLP00000009895	ENSMGAP00000012100
ENSORLP00000015851	ENSMGAP00000007532
ENSORLP00000000090	ENSMGAP00000007532
ENSORLP00000002837	ENSMGAP00000005822
ENSORLP00000007882	ENSMGAP00000001008
ENSORLP00000005664	ENSMGAP00000000866
ENSORLP00000011430	ENSMGAP00000015271
ENSORLP00000013681	ENSMGAP00000016150
ENSORLP00000005706	ENSMGAP00000016150
ENSORLP00000022234	ENSMGAP00000015806
ENSORLP00000005420	ENSMGAP00000005467
ENSORLP00000005954	ENSMGAP00000005467
ENSORLP00000000818	ENSMGAP00000009570
ENSORLP00000018948	ENSMGAP00000005050
ENSORLP00000024488	ENSMGAP00000017700
ENSORLP00000019529	ENSMGAP00000014526
ENSORLP00000009131	ENSMGAP00000002364
ENSORLP00000016553	ENSMGAP00000002364
ENSORLP00000005025	ENSMGAP00000010602
ENSORLP00000011185	ENSMGAP00000006180
ENSORLP00000018684	ENSMGAP00000014488
ENSORLP00000006425	ENSMGAP00000000387
ENSORLP00000003719	ENSMGAP00000000387
ENSORLP00000016631	ENSMGAP00000012958
ENSORLP00000003007	ENSMGAP00000012958
ENSORLP00000016352	ENSMGAP00000001649
ENSORLP00000025679	ENSMGAP00000006276
ENSORLP00000009348	ENSMGAP00000006276
ENSORLP00000004169	ENSMGAP00000001111
ENSORLP00000011904	ENSMGAP00000001111
ENSORLP00000013216	ENSMGAP00000013186
ENSORLP00000010673	ENSMGAP00000016615
ENSORLP00000008065	ENSMGAP00000016615
ENSORLP00000009237	ENSMGAP00000005875
ENSORLP00000019308	ENSMGAP00000013589
ENSORLP00000015439	ENSMGAP00000000755
ENSORLP00000020174	ENSMGAP00000006819
ENSORLP00000023722	ENSMGAP00000010447
ENSORLP00000005089	ENSMGAP00000000891
ENSORLP00000018231	ENSMGAP00000001218
ENSORLP00000025103	ENSMGAP00000014643
ENSORLP00000019656	ENSMGAP00000013825
ENSORLP00000003549	ENSMGAP00000016158
ENSORLP00000022202	ENSMGAP00000000288
ENSORLP00000022298	ENSMGAP00000015574
ENSORLP00000025518	ENSMGAP00000007086
ENSORLP00000016339	ENSMGAP00000001898
ENSORLP00000021718	ENSMGAP00000011052
ENSORLP00000007662	ENSMGAP00000004976
ENSORLP00000016527	ENSMGAP00000012968
ENSORLP00000008652	ENSMGAP00000018182
ENSORLP00000016076	ENSMGAP00000018182
ENSORLP00000005074	ENSMGAP00000006999
ENSORLP00000013994	ENSMGAP00000002903
ENSORLP00000005951	ENSMGAP00000009699
ENSORLP00000025446	ENSMGAP00000001332
ENSORLP00000008246	ENSMGAP00000003291
ENSORLP00000009415	ENSMGAP00000011162
ENSORLP00000021917	ENSMGAP00000019437
ENSORLP00000015195	ENSMGAP00000004312
ENSORLP00000017196	ENSMGAP00000004312
ENSORLP00000010164	ENSMGAP00000011971
ENSORLP00000007267	ENSMGAP00000011971
ENSORLP00000024968	ENSMGAP00000007592
ENSORLP00000024190	ENSMGAP00000011468
ENSORLP00000000811	ENSMGAP00000014504
ENSORLP00000001309	ENSMGAP00000006021
ENSORLP00000009062	ENSMGAP00000006021
ENSORLP00000015151	ENSMGAP00000002799
ENSORLP00000014956	ENSMGAP00000013655
ENSORLP00000020549	ENSMGAP00000013655
ENSORLP00000001423	ENSMGAP00000007739
ENSORLP00000014558	ENSMGAP00000008567
ENSORLP00000010179	ENSMGAP00000005610
ENSORLP00000007223	ENSMGAP00000005614
ENSORLP00000006215	ENSMGAP00000005614
ENSORLP00000023781	ENSMGAP00000011069
ENSORLP00000022345	ENSMGAP00000015597
ENSORLP00000004228	ENSMGAP00000007875
ENSORLP00000017264	ENSMGAP00000000282
ENSORLP00000019407	ENSMGAP00000014075
ENSORLP00000020634	ENSMGAP00000001819
ENSORLP00000008656	ENSMGAP00000005758
ENSORLP00000018617	ENSMGAP00000011975
ENSORLP00000011752	ENSMGAP00000004779
ENSORLP00000011918	ENSMGAP00000009769
ENSORLP00000024013	ENSMGAP00000007973
ENSORLP00000015274	ENSMGAP00000017322
ENSORLP00000018303	ENSMGAP00000003038
ENSORLP00000020795	ENSMGAP00000013314
ENSORLP00000008302	ENSMGAP00000005853
ENSORLP00000012328	ENSMGAP00000004944
ENSORLP00000021805	ENSMGAP00000003087
ENSORLP00000000609	ENSMGAP00000016033
ENSORLP00000025764	ENSMGAP00000012156
ENSORLP00000005920	ENSMGAP00000015583
ENSORLP00000002434	ENSMGAP00000009359
ENSORLP00000014255	ENSMGAP00000003720
ENSORLP00000004900	ENSMGAP00000004557
ENSORLP00000011295	ENSMGAP00000015488
ENSORLP00000001614	ENSMGAP00000004036
ENSORLP00000016872	ENSMGAP00000015173
ENSORLP00000018989	ENSMGAP00000011165
ENSORLP00000007550	ENSMGAP00000011165
ENSORLP00000004914	ENSMGAP00000004483
ENSORLP00000020994	ENSMGAP00000004483
ENSORLP00000022813	ENSMGAP00000011939
ENSORLP00000006691	ENSMGAP00000011939
ENSORLP00000016028	ENSMGAP00000004030
ENSORLP00000005300	ENSMGAP00000016047
ENSORLP00000009352	ENSMGAP00000004032
ENSORLP00000003074	ENSMGAP00000006749
ENSORLP00000017306	ENSMGAP00000011903
ENSORLP00000006146	ENSMGAP00000011566
ENSORLP00000025739	ENSMGAP00000018193
ENSORLP00000014649	ENSMGAP00000018530
ENSORLP00000021007	ENSMGAP00000018530
ENSORLP00000014179	ENSMGAP00000009932
ENSORLP00000022184	ENSMGAP00000009267
ENSORLP00000013690	ENSMGAP00000009267
ENSORLP00000000431	ENSMGAP00000014360
ENSORLP00000020468	ENSMGAP00000014360
ENSORLP00000007520	ENSMGAP00000009285
ENSORLP00000003691	ENSMGAP00000017064
ENSORLP00000015858	ENSMGAP00000014980
ENSORLP00000004933	ENSMGAP00000008096
ENSORLP00000014930	ENSMGAP00000019648
ENSORLP00000005418	ENSMGAP00000013120
ENSORLP00000012322	ENSMGAP00000000880
ENSORLP00000008642	ENSMGAP00000005993
ENSORLP00000019662	ENSMGAP00000005993
ENSORLP00000000843	ENSMGAP00000002863
ENSORLP00000006602	ENSMGAP00000002863
ENSORLP00000020221	ENSMGAP00000012309
ENSORLP00000002080	ENSMGAP00000012309
ENSORLP00000009476	ENSMGAP00000011146
ENSORLP00000006431	ENSMGAP00000011146
ENSORLP00000015538	ENSMGAP00000007150
ENSORLP00000022342	ENSMGAP00000014781
ENSORLP00000022706	ENSMGAP00000014781
ENSORLP00000002798	ENSMGAP00000006634
ENSORLP00000024992	ENSMGAP00000006634
ENSORLP00000021882	ENSMGAP00000011306
ENSORLP00000009396	ENSMGAP00000006228
ENSORLP00000002711	ENSMGAP00000002764
ENSORLP00000006825	ENSMGAP00000019156
ENSORLP00000015496	ENSMGAP00000006429
ENSORLP00000016003	ENSMGAP00000007501
ENSORLP00000003874	ENSMGAP00000010327
ENSORLP00000017437	ENSMGAP00000011955
ENSORLP00000010330	ENSMGAP00000001645
ENSORLP00000016652	ENSMGAP00000014601
ENSORLP00000019293	ENSMGAP00000014601
ENSORLP00000021565	ENSMGAP00000002252
ENSORLP00000014899	ENSMGAP00000011247
ENSORLP00000005145	ENSMGAP00000012608
ENSORLP00000010185	ENSMGAP00000009244
ENSORLP00000013350	ENSMGAP00000008916
ENSORLP00000013438	ENSMGAP00000019006
ENSORLP00000013701	ENSMGAP00000005580
ENSORLP00000005572	ENSMGAP00000011333
ENSORLP00000003752	ENSMGAP00000009109
ENSORLP00000021994	ENSMGAP00000012788
ENSORLP00000015902	ENSMGAP00000001676
ENSORLP00000011263	ENSMGAP00000005133
ENSORLP00000004265	ENSMGAP00000008770
ENSORLP00000007929	ENSMGAP00000001526
ENSORLP00000024452	ENSMGAP00000017432
ENSORLP00000000839	ENSMGAP00000017432
ENSORLP00000016114	ENSMGAP00000001295
ENSORLP00000011790	ENSMGAP00000017467
ENSORLP00000008666	ENSMGAP00000017467
ENSORLP00000025515	ENSMGAP00000011518
ENSORLP00000008677	ENSMGAP00000001684
ENSORLP00000011801	ENSMGAP00000001684
ENSORLP00000012943	ENSMGAP00000013118
ENSORLP00000020595	ENSMGAP00000010106
ENSORLP00000020709	ENSMGAP00000007224
ENSORLP00000022185	ENSMGAP00000002349
ENSORLP00000011208	ENSMGAP00000014126
ENSORLP00000024089	ENSMGAP00000006949
ENSORLP00000018580	ENSMGAP00000007741
ENSORLP00000021920	ENSMGAP00000000493
ENSORLP00000005559	ENSMGAP00000009911
ENSORLP00000008673	ENSMGAP00000006555
ENSORLP00000007306	ENSMGAP00000005506
ENSORLP00000021528	ENSMGAP00000005506
ENSORLP00000016330	ENSMGAP00000016907
ENSORLP00000011650	ENSMGAP00000014150
ENSORLP00000011106	ENSMGAP00000014150
ENSORLP00000017701	ENSMGAP00000004687
ENSORLP00000023625	ENSMGAP00000015558
ENSORLP00000002640	ENSMGAP00000014521
ENSORLP00000017142	ENSMGAP00000003789
ENSORLP00000016113	ENSMGAP00000002403
ENSORLP00000021505	ENSMGAP00000002403
ENSORLP00000024755	ENSMGAP00000009092
ENSORLP00000021295	ENSMGAP00000007158
ENSORLP00000000884	ENSMGAP00000004040
ENSORLP00000007176	ENSMGAP00000013997
ENSORLP00000021299	ENSMGAP00000013997
ENSORLP00000003248	ENSMGAP00000000161
ENSORLP00000018535	ENSMGAP00000000161
ENSORLP00000002745	ENSMGAP00000000268
ENSORLP00000008465	ENSMGAP00000005942
ENSORLP00000022783	ENSMGAP00000014046
ENSORLP00000000833	ENSMGAP00000014046
ENSORLP00000020987	ENSMGAP00000001478
ENSORLP00000010315	ENSMGAP00000001478
ENSORLP00000020664	ENSMGAP00000017942
ENSORLP00000010060	ENSMGAP00000000348
ENSORLP00000022287	ENSMGAP00000014463
ENSORLP00000018553	ENSMGAP00000014463
ENSORLP00000018341	ENSMGAP00000000706
ENSORLP00000016911	ENSMGAP00000014247
ENSORLP00000002703	ENSMGAP00000007806
ENSORLP00000011267	ENSMGAP00000001371
ENSORLP00000012825	ENSMGAP00000012089
ENSORLP00000023289	ENSMGAP00000012089
ENSORLP00000003945	ENSMGAP00000007409
ENSORLP00000013053	ENSMGAP00000005193
ENSORLP00000012532	ENSMGAP00000012418
ENSORLP00000020802	ENSMGAP00000006043
ENSORLP00000006196	ENSMGAP00000005679
ENSORLP00000006735	ENSMGAP00000007921
ENSORLP00000002480	ENSMGAP00000011074
ENSORLP00000002795	ENSMGAP00000012215
ENSORLP00000005030	ENSMGAP00000015964
ENSORLP00000012040	ENSMGAP00000000945
ENSORLP00000016800	ENSMGAP00000013352
ENSORLP00000013232	ENSMGAP00000013352
ENSORLP00000021360	ENSMGAP00000007480
ENSORLP00000017970	ENSMGAP00000015905
ENSORLP00000020441	ENSMGAP00000008744
ENSORLP00000005000	ENSMGAP00000004432
ENSORLP00000019233	ENSMGAP00000009258
ENSORLP00000009186	ENSMGAP00000003211
ENSORLP00000003414	ENSMGAP00000016180
ENSORLP00000012019	ENSMGAP00000007120
ENSORLP00000008398	ENSMGAP00000010278
ENSORLP00000018149	ENSMGAP00000003814
ENSORLP00000002603	ENSMGAP00000005459
ENSORLP00000016152	ENSMGAP00000007194
ENSORLP00000021330	ENSMGAP00000014222
ENSORLP00000012815	ENSMGAP00000006755
ENSORLP00000002988	ENSMGAP00000009600
ENSORLP00000024633	ENSMGAP00000015342
ENSORLP00000015744	ENSMGAP00000015342
ENSORLP00000000363	ENSMGAP00000000979
ENSORLP00000006545	ENSMGAP00000000979
ENSORLP00000017968	ENSMGAP00000000551
ENSORLP00000013508	ENSMGAP00000014052
ENSORLP00000015906	ENSMGAP00000002420
ENSORLP00000007911	ENSMGAP00000002457
ENSORLP00000017492	ENSMGAP00000002412
ENSORLP00000022178	ENSMGAP00000002412
ENSORLP00000023350	ENSMGAP00000003850
ENSORLP00000001513	ENSMGAP00000003850
ENSORLP00000004432	ENSMGAP00000018362
ENSORLP00000005929	ENSMGAP00000010915
ENSORLP00000017922	ENSMGAP00000016228
ENSORLP00000000768	ENSMGAP00000016228
ENSORLP00000002339	ENSMGAP00000016196
ENSORLP00000012719	ENSMGAP00000015935
ENSORLP00000020670	ENSMGAP00000013845
ENSORLP00000019072	ENSMGAP00000001888
ENSORLP00000001106	ENSMGAP00000005567
ENSORLP00000011541	ENSMGAP00000013477
ENSORLP00000024539	ENSMGAP00000009220
ENSORLP00000010889	ENSMGAP00000007055
ENSORLP00000010565	ENSMGAP00000009349
ENSORLP00000006291	ENSMGAP00000006497
ENSORLP00000024234	ENSMGAP00000011210
ENSORLP00000022019	ENSMGAP00000011210
ENSORLP00000005117	ENSMGAP00000006603
ENSORLP00000013171	ENSMGAP00000006603
ENSORLP00000017084	ENSMGAP00000006926
ENSORLP00000011114	ENSMGAP00000005400
ENSORLP00000004919	ENSMGAP00000001402
ENSORLP00000018428	ENSMGAP00000011577
ENSORLP00000011673	ENSMGAP00000007582
ENSORLP00000012362	ENSMGAP00000012496
ENSORLP00000012222	ENSMGAP00000006112
ENSORLP00000003122	ENSMGAP00000001623
ENSORLP00000008261	ENSMGAP00000003413
ENSORLP00000014926	ENSMGAP00000011238
ENSORLP00000000120	ENSMGAP00000013319
ENSORLP00000025012	ENSMGAP00000013319
ENSORLP00000004063	ENSMGAP00000010125
ENSORLP00000012205	ENSMGAP00000010125
ENSORLP00000018253	ENSMGAP00000013261
ENSORLP00000012582	ENSMGAP00000017387
ENSORLP00000015190	ENSMGAP00000013600
ENSORLP00000016389	ENSMGAP00000016032
ENSORLP00000002119	ENSMGAP00000001342
ENSORLP00000017107	ENSMGAP00000004099
ENSORLP00000006458	ENSMGAP00000007270
ENSORLP00000025807	ENSMGAP00000015442
ENSORLP00000013861	ENSMGAP00000013941
ENSORLP00000022991	ENSMGAP00000018453
ENSORLP00000002521	ENSMGAP00000008706
ENSORLP00000015545	ENSMGAP00000008706
ENSORLP00000004082	ENSMGAP00000009711
ENSORLP00000016341	ENSMGAP00000009711
ENSORLP00000013831	ENSMGAP00000010028
ENSORLP00000004429	ENSMGAP00000005094
ENSORLP00000022085	ENSMGAP00000005094
ENSORLP00000022302	ENSMGAP00000002629
ENSORLP00000009810	ENSMGAP00000016358
ENSORLP00000015279	ENSMGAP00000016358
ENSORLP00000020248	ENSMGAP00000014449
ENSORLP00000003080	ENSMGAP00000004587
ENSORLP00000003735	ENSMGAP00000004587
ENSORLP00000005383	ENSMGAP00000013142
ENSORLP00000011655	ENSMGAP00000015682
ENSORLP00000011589	ENSMGAP00000015681
ENSORLP00000007458	ENSMGAP00000012213
ENSORLP00000009686	ENSMGAP00000005786
ENSORLP00000023555	ENSMGAP00000013416
ENSORLP00000023091	ENSMGAP00000003265
ENSORLP00000010421	ENSMGAP00000000775
ENSORLP00000019580	ENSMGAP00000015116
ENSORLP00000006577	ENSMGAP00000010765
ENSORLP00000019615	ENSMGAP00000008918
ENSORLP00000019638	ENSMGAP00000002093
ENSORLP00000023819	ENSMGAP00000000511
ENSORLP00000000924	ENSMGAP00000003712
ENSORLP00000012464	ENSMGAP00000012539
ENSORLP00000020043	ENSMGAP00000005435
ENSORLP00000001708	ENSMGAP00000003936
ENSORLP00000000496	ENSMGAP00000007916
ENSORLP00000017742	ENSMGAP00000006945
ENSORLP00000009555	ENSMGAP00000019699
ENSORLP00000018186	ENSMGAP00000019699
ENSORLP00000004806	ENSMGAP00000004549
ENSORLP00000004111	ENSMGAP00000003563
ENSORLP00000017935	ENSMGAP00000003563
ENSORLP00000021819	ENSMGAP00000005606
ENSORLP00000025339	ENSMGAP00000015805
ENSORLP00000020353	ENSMGAP00000013543
ENSORLP00000021165	ENSMGAP00000008204
ENSORLP00000017554	ENSMGAP00000004282
ENSORLP00000006677	ENSMGAP00000003898
ENSORLP00000009375	ENSMGAP00000001129
ENSORLP00000018641	ENSMGAP00000012449
ENSORLP00000005890	ENSMGAP00000002266
ENSORLP00000014414	ENSMGAP00000011390
ENSORLP00000009360	ENSMGAP00000005599
ENSORLP00000022641	ENSMGAP00000013680
ENSORLP00000020384	ENSMGAP00000013095
ENSORLP00000011990	ENSMGAP00000001625
ENSORLP00000020466	ENSMGAP00000015554
ENSORLP00000004514	ENSMGAP00000015554
ENSORLP00000017296	ENSMGAP00000013685
ENSORLP00000004596	ENSMGAP00000015156
ENSORLP00000015948	ENSMGAP00000015156
ENSORLP00000019300	ENSMGAP00000003648
ENSORLP00000013252	ENSMGAP00000003990
ENSORLP00000019334	ENSMGAP00000011725
ENSORLP00000021446	ENSMGAP00000005957
ENSORLP00000020101	ENSMGAP00000015633
ENSORLP00000008423	ENSMGAP00000015235
ENSORLP00000005238	ENSMGAP00000003294
ENSORLP00000009270	ENSMGAP00000003528
ENSORLP00000006614	ENSMGAP00000012584
ENSORLP00000021635	ENSMGAP00000010532
ENSORLP00000019425	ENSMGAP00000011839
ENSORLP00000003806	ENSMGAP00000008310
ENSORLP00000003105	ENSMGAP00000001577
ENSORLP00000007049	ENSMGAP00000001577
ENSORLP00000020722	ENSMGAP00000010161
ENSORLP00000013215	ENSMGAP00000013133
ENSORLP00000014476	ENSMGAP00000002279
ENSORLP00000014405	ENSMGAP00000002325
ENSORLP00000013899	ENSMGAP00000015037
ENSORLP00000021694	ENSMGAP00000015037
ENSORLP00000015144	ENSMGAP00000004002
ENSORLP00000005778	ENSMGAP00000002399
ENSORLP00000018137	ENSMGAP00000005107
ENSORLP00000023296	ENSMGAP00000001619
ENSORLP00000005365	ENSMGAP00000015593
ENSORLP00000014954	ENSMGAP00000008039
ENSORLP00000016976	ENSMGAP00000004480
ENSORLP00000017720	ENSMGAP00000006878
ENSORLP00000002627	ENSMGAP00000011855
ENSORLP00000025331	ENSMGAP00000015770
ENSORLP00000024062	ENSMGAP00000016063
ENSORLP00000004632	ENSMGAP00000015292
ENSORLP00000005521	ENSMGAP00000001059
ENSORLP00000002270	ENSMGAP00000002527
ENSORLP00000022087	ENSMGAP00000014894
ENSORLP00000015110	ENSMGAP00000011708
ENSORLP00000006295	ENSMGAP00000015210
ENSORLP00000011817	ENSMGAP00000006631
ENSORLP00000012854	ENSMGAP00000006700
ENSORLP00000011247	ENSMGAP00000009153
ENSORLP00000001650	ENSMGAP00000009971
ENSORLP00000006333	ENSMGAP00000015345
ENSORLP00000011186	ENSMGAP00000015345
ENSORLP00000014172	ENSMGAP00000011827
ENSORLP00000019753	ENSMGAP00000014351
ENSORLP00000020315	ENSMGAP00000009112
ENSORLP00000019444	ENSMGAP00000003197
ENSORLP00000013988	ENSMGAP00000006417
ENSORLP00000012561	ENSMGAP00000000058
ENSORLP00000022319	ENSMGAP00000014287
ENSORLP00000016032	ENSMGAP00000014287
ENSORLP00000012372	ENSMGAP00000013437
ENSORLP00000007979	ENSMGAP00000015254
ENSORLP00000001762	ENSMGAP00000003962
ENSORLP00000006883	ENSMGAP00000000409
ENSORLP00000008632	ENSMGAP00000010988
ENSORLP00000004669	ENSMGAP00000000904
ENSORLP00000002783	ENSMGAP00000000904
ENSORLP00000019742	ENSMGAP00000003356
ENSORLP00000010005	ENSMGAP00000000345
ENSORLP00000016138	ENSMGAP00000008113
ENSORLP00000004021	ENSMGAP00000009718
ENSORLP00000022152	ENSMGAP00000013157
ENSORLP00000013616	ENSMGAP00000015629
ENSORLP00000014792	ENSMGAP00000001668
ENSORLP00000019845	ENSMGAP00000013185
ENSORLP00000001421	ENSMGAP00000019410
ENSORLP00000021683	ENSMGAP00000006596
ENSORLP00000007321	ENSMGAP00000004114
ENSORLP00000011224	ENSMGAP00000004499
ENSORLP00000017850	ENSMGAP00000012448
ENSORLP00000002357	ENSMGAP00000007071
ENSORLP00000002587	ENSMGAP00000014518
ENSORLP00000021247	ENSMGAP00000014518
ENSORLP00000005051	ENSMGAP00000011278
ENSORLP00000003765	ENSMGAP00000019266
ENSORLP00000025014	ENSMGAP00000005072
ENSORLP00000023046	ENSMGAP00000005072
ENSORLP00000004584	ENSMGAP00000015132
ENSORLP00000023370	ENSMGAP00000003271
ENSORLP00000005779	ENSMGAP00000016490
ENSORLP00000019283	ENSMGAP00000016759
ENSORLP00000016337	ENSMGAP00000001307
ENSORLP00000011234	ENSMGAP00000001307
ENSORLP00000000404	ENSMGAP00000019273
ENSORLP00000010156	ENSMGAP00000001399
ENSORLP00000019350	ENSMGAP00000002576
ENSORLP00000020369	ENSMGAP00000002576
ENSORLP00000006817	ENSMGAP00000006260
ENSORLP00000011033	ENSMGAP00000016016
ENSORLP00000010839	ENSMGAP00000011660
ENSORLP00000018382	ENSMGAP00000006137
ENSORLP00000012218	ENSMGAP00000006137
ENSORLP00000017958	ENSMGAP00000001172
ENSORLP00000000765	ENSMGAP00000009622
ENSORLP00000022963	ENSMGAP00000009622
ENSORLP00000005996	ENSMGAP00000013167
ENSORLP00000014275	ENSMGAP00000001400
ENSORLP00000012341	ENSMGAP00000006602
ENSORLP00000001385	ENSMGAP00000019564
ENSORLP00000008971	ENSMGAP00000005637
ENSORLP00000012770	ENSMGAP00000018229
ENSORLP00000011639	ENSMGAP00000004778
ENSORLP00000014777	ENSMGAP00000009956
ENSORLP00000011409	ENSMGAP00000008512
ENSORLP00000022729	ENSMGAP00000009254
ENSORLP00000009205	ENSMGAP00000003338
ENSORLP00000006951	ENSMGAP00000005669
ENSORLP00000023345	ENSMGAP00000004412
ENSORLP00000007496	ENSMGAP00000004420
ENSORLP00000014865	ENSMGAP00000019532
ENSORLP00000005624	ENSMGAP00000003634
ENSORLP00000025492	ENSMGAP00000008741
ENSORLP00000001089	ENSMGAP00000007191
ENSORLP00000001552	ENSMGAP00000001504
ENSORLP00000017675	ENSMGAP00000013258
ENSORLP00000006205	ENSMGAP00000013178
ENSORLP00000006352	ENSMGAP00000019100
ENSORLP00000010309	ENSMGAP00000000635
ENSORLP00000005146	ENSMGAP00000004610
ENSORLP00000012308	ENSMGAP00000012653
ENSORLP00000011744	ENSMGAP00000001832
ENSORLP00000014035	ENSMGAP00000016476
ENSORLP00000020821	ENSMGAP00000016918
ENSORLP00000012196	ENSMGAP00000014739
ENSORLP00000015982	ENSMGAP00000014119
ENSORLP00000022596	ENSMGAP00000001001
ENSORLP00000009862	ENSMGAP00000003033
ENSORLP00000006891	ENSMGAP00000003033
ENSORLP00000012978	ENSMGAP00000008541
ENSORLP00000002873	ENSMGAP00000008541
ENSORLP00000003557	ENSMGAP00000013101
ENSORLP00000024828	ENSMGAP00000007189
ENSORLP00000007985	ENSMGAP00000016613
ENSORLP00000021646	ENSMGAP00000017446
ENSORLP00000006008	ENSMGAP00000011508
ENSORLP00000004020	ENSMGAP00000008285
ENSORLP00000025678	ENSMGAP00000008285
ENSORLP00000019393	ENSMGAP00000016540
ENSORLP00000020263	ENSMGAP00000016540
ENSORLP00000020160	ENSMGAP00000016502
ENSORLP00000020418	ENSMGAP00000014890
ENSORLP00000018703	ENSMGAP00000002153
ENSORLP00000010358	ENSMGAP00000016778
ENSORLP00000010790	ENSMGAP00000011675
ENSORLP00000018379	ENSMGAP00000001256
ENSORLP00000008025	ENSMGAP00000003167
ENSORLP00000004446	ENSMGAP00000005164
ENSORLP00000024471	ENSMGAP00000009162
ENSORLP00000021169	ENSMGAP00000013545
ENSORLP00000008097	ENSMGAP00000010191
ENSORLP00000000429	ENSMGAP00000010191
ENSORLP00000004449	ENSMGAP00000015545
ENSORLP00000020164	ENSMGAP00000011972
ENSORLP00000010222	ENSMGAP00000011984
ENSORLP00000005776	ENSMGAP00000016564
ENSORLP00000008205	ENSMGAP00000008217
ENSORLP00000018205	ENSMGAP00000002012
ENSORLP00000009540	ENSMGAP00000002012
ENSORLP00000023811	ENSMGAP00000000216
ENSORLP00000017035	ENSMGAP00000016127
ENSORLP00000020445	ENSMGAP00000008139
ENSORLP00000008154	ENSMGAP00000006078
ENSORLP00000005571	ENSMGAP00000003706
ENSORLP00000007869	ENSMGAP00000005641
ENSORLP00000006661	ENSMGAP00000012850
ENSORLP00000004078	ENSMGAP00000001442
ENSORLP00000000976	ENSMGAP00000004252
ENSORLP00000020199	ENSMGAP00000006327
ENSORLP00000018408	ENSMGAP00000012510
ENSORLP00000001377	ENSMGAP00000010204
ENSORLP00000003554	ENSMGAP00000000093
ENSORLP00000015073	ENSMGAP00000010590
ENSORLP00000004075	ENSMGAP00000015510
ENSORLP00000010125	ENSMGAP00000015510
ENSORLP00000005894	ENSMGAP00000018685
ENSORLP00000016965	ENSMGAP00000011843
ENSORLP00000005907	ENSMGAP00000011255
ENSORLP00000019315	ENSMGAP00000001982
ENSORLP00000024717	ENSMGAP00000008387
ENSORLP00000020586	ENSMGAP00000012220
ENSORLP00000007969	ENSMGAP00000005685
ENSORLP00000001371	ENSMGAP00000006184
ENSORLP00000019923	ENSMGAP00000013994
ENSORLP00000000360	ENSMGAP00000013824
ENSORLP00000010561	ENSMGAP00000010385
ENSORLP00000015469	ENSMGAP00000010385
ENSORLP00000014010	ENSMGAP00000002868
ENSORLP00000019596	ENSMGAP00000009678
ENSORLP00000012400	ENSMGAP00000003620
ENSORLP00000014703	ENSMGAP00000003620
ENSORLP00000011560	ENSMGAP00000004253
ENSORLP00000015154	ENSMGAP00000004253
ENSORLP00000012214	ENSMGAP00000010772
ENSORLP00000011268	ENSMGAP00000001849
ENSORLP00000006459	ENSMGAP00000008238
ENSORLP00000004180	ENSMGAP00000008109
ENSORLP00000009583	ENSMGAP00000010053
ENSORLP00000025629	ENSMGAP00000015389
ENSORLP00000018144	ENSMGAP00000005912
ENSORLP00000006400	ENSMGAP00000016463
ENSORLP00000003599	ENSMGAP00000016463
ENSORLP00000020878	ENSMGAP00000009389
ENSORLP00000012263	ENSMGAP00000010752
ENSORLP00000007208	ENSMGAP00000002490
ENSORLP00000022644	ENSMGAP00000012661
ENSORLP00000019787	ENSMGAP00000015652
ENSORLP00000024453	ENSMGAP00000014301
ENSORLP00000010822	ENSMGAP00000019398
ENSORLP00000019968	ENSMGAP00000000394
ENSORLP00000020793	ENSMGAP00000004057
ENSORLP00000019352	ENSMGAP00000004057
ENSORLP00000014795	ENSMGAP00000005308
ENSORLP00000021237	ENSMGAP00000010760
ENSORLP00000010606	ENSMGAP00000005234
ENSORLP00000018783	ENSMGAP00000009972
ENSORLP00000020810	ENSMGAP00000013415
ENSORLP00000005808	ENSMGAP00000002486
ENSORLP00000012156	ENSMGAP00000002486
ENSORLP00000013816	ENSMGAP00000006476
ENSORLP00000009296	ENSMGAP00000006476
ENSORLP00000014946	ENSMGAP00000018764
ENSORLP00000012931	ENSMGAP00000017967
ENSORLP00000020360	ENSMGAP00000013100
ENSORLP00000005426	ENSMGAP00000013100
ENSORLP00000006343	ENSMGAP00000004094
ENSORLP00000021224	ENSMGAP00000000982
ENSORLP00000021641	ENSMGAP00000010472
ENSORLP00000018138	ENSMGAP00000013355
ENSORLP00000019690	ENSMGAP00000014269
ENSORLP00000019696	ENSMGAP00000016333
ENSORLP00000007661	ENSMGAP00000000442
ENSORLP00000012128	ENSMGAP00000000442
ENSORLP00000002892	ENSMGAP00000004127
ENSORLP00000011226	ENSMGAP00000015493
ENSORLP00000024597	ENSMGAP00000012977
ENSORLP00000002994	ENSMGAP00000003886
ENSORLP00000025687	ENSMGAP00000013259
ENSORLP00000015770	ENSMGAP00000002770
ENSORLP00000004907	ENSMGAP00000018043
ENSORLP00000014019	ENSMGAP00000012211
ENSORLP00000015646	ENSMGAP00000012211
ENSORLP00000004667	ENSMGAP00000015592
ENSORLP00000007841	ENSMGAP00000004463
ENSORLP00000008284	ENSMGAP00000019101
ENSORLP00000019964	ENSMGAP00000012779
ENSORLP00000006671	ENSMGAP00000016297
ENSORLP00000003490	ENSMGAP00000016297
ENSORLP00000010019	ENSMGAP00000019793
ENSORLP00000015895	ENSMGAP00000012581
ENSORLP00000022633	ENSMGAP00000013113
ENSORLP00000011716	ENSMGAP00000004807
ENSORLP00000003820	ENSMGAP00000000027
ENSORLP00000016280	ENSMGAP00000012876
ENSORLP00000010356	ENSMGAP00000015915
ENSORLP00000012995	ENSMGAP00000001173
ENSORLP00000001882	ENSMGAP00000004730
ENSORLP00000016444	ENSMGAP00000016376
ENSORLP00000023337	ENSMGAP00000002797
ENSORLP00000019187	ENSMGAP00000014813
ENSORLP00000022679	ENSMGAP00000014813
ENSORLP00000010320	ENSMGAP00000005336
ENSORLP00000006688	ENSMGAP00000005336
ENSORLP00000005305	ENSMGAP00000001050
ENSORLP00000024974	ENSMGAP00000007747
ENSORLP00000003387	ENSMGAP00000014586
ENSORLP00000023999	ENSMGAP00000005554
ENSORLP00000010863	ENSMGAP00000019724
ENSORLP00000003379	ENSMGAP00000016112
ENSORLP00000017949	ENSMGAP00000006399
ENSORLP00000018328	ENSMGAP00000013078
ENSORLP00000013259	ENSMGAP00000012813
ENSORLP00000001922	ENSMGAP00000002909
ENSORLP00000010130	ENSMGAP00000000506
ENSORLP00000022618	ENSMGAP00000013865
ENSORLP00000020645	ENSMGAP00000013836
ENSORLP00000017319	ENSMGAP00000011907
ENSORLP00000015833	ENSMGAP00000001650
ENSORLP00000010249	ENSMGAP00000005225
ENSORLP00000011378	ENSMGAP00000015186
ENSORLP00000017386	ENSMGAP00000008509
ENSORLP00000002021	ENSMGAP00000019725
ENSORLP00000010413	ENSMGAP00000013382
ENSORLP00000000115	ENSMGAP00000004401
ENSORLP00000011519	ENSMGAP00000008088
ENSORLP00000005499	ENSMGAP00000015369
ENSORLP00000024188	ENSMGAP00000013135
ENSORLP00000019051	ENSMGAP00000007490
ENSORLP00000012428	ENSMGAP00000012357
ENSORLP00000009922	ENSMGAP00000013257
ENSORLP00000019196	ENSMGAP00000011780
ENSORLP00000024687	ENSMGAP00000004285
ENSORLP00000004490	ENSMGAP00000019716
ENSORLP00000015598	ENSMGAP00000013756
ENSORLP00000022216	ENSMGAP00000013756
ENSORLP00000003107	ENSMGAP00000007108
ENSORLP00000012600	ENSMGAP00000014868
ENSORLP00000014199	ENSMGAP00000008611
ENSORLP00000021351	ENSMGAP00000011037
[truncated: 6,435 more rows]
