# Supplementary material for: Reconstruction of proto-vertebrate, proto-cyclostome and proto-gnathostome genomes provides new insights into early vertebrate evolution
Source: Nat Commun. 2021 Jul 23;12:4489. doi: 10.1038/s41467-021-24573-z (PMC8302630; doi:10.1038/s41467-021-24573-z)
Supplement: Supplementary file 4 — Supplementary Data 1 [file 41467_2021_24573_MOESM4_ESM.zip › SuppData1/orthologs/ORYLA-MONDO.txt]

ENSORLP00000017023	ENSMODP00000016222
ENSORLP00000018100	ENSMODP00000022186
ENSORLP00000011872	ENSMODP00000022186
ENSORLP00000011982	ENSMODP00000006413
ENSORLP00000019139	ENSMODP00000021006
ENSORLP00000006953	ENSMODP00000020505
ENSORLP00000021204	ENSMODP00000012374
ENSORLP00000017158	ENSMODP00000016247
ENSORLP00000016021	ENSMODP00000009976
ENSORLP00000014861	ENSMODP00000024314
ENSORLP00000011600	ENSMODP00000023878
ENSORLP00000020191	ENSMODP00000002624
ENSORLP00000018033	ENSMODP00000020244
ENSORLP00000014071	ENSMODP00000028608
ENSORLP00000024532	ENSMODP00000019742
ENSORLP00000001259	ENSMODP00000023074
ENSORLP00000018991	ENSMODP00000002660
ENSORLP00000000678	ENSMODP00000002660
ENSORLP00000015857	ENSMODP00000005540
ENSORLP00000003595	ENSMODP00000003267
ENSORLP00000017662	ENSMODP00000011631
ENSORLP00000002049	ENSMODP00000026393
ENSORLP00000003123	ENSMODP00000020165
ENSORLP00000003018	ENSMODP00000001568
ENSORLP00000016722	ENSMODP00000020576
ENSORLP00000025748	ENSMODP00000026284
ENSORLP00000005821	ENSMODP00000028394
ENSORLP00000005856	ENSMODP00000000677
ENSORLP00000013089	ENSMODP00000023578
ENSORLP00000003278	ENSMODP00000023578
ENSORLP00000007952	ENSMODP00000020567
ENSORLP00000025578	ENSMODP00000000005
ENSORLP00000001368	ENSMODP00000003305
ENSORLP00000024257	ENSMODP00000016701
ENSORLP00000003220	ENSMODP00000021625
ENSORLP00000020860	ENSMODP00000021625
ENSORLP00000001290	ENSMODP00000024756
ENSORLP00000005579	ENSMODP00000024090
ENSORLP00000008446	ENSMODP00000034686
ENSORLP00000002593	ENSMODP00000034686
ENSORLP00000008437	ENSMODP00000001331
ENSORLP00000011200	ENSMODP00000001331
ENSORLP00000008651	ENSMODP00000024667
ENSORLP00000015785	ENSMODP00000021116
ENSORLP00000011714	ENSMODP00000017560
ENSORLP00000007515	ENSMODP00000035512
ENSORLP00000000443	ENSMODP00000035509
ENSORLP00000000994	ENSMODP00000014612
ENSORLP00000023088	ENSMODP00000010442
ENSORLP00000018127	ENSMODP00000016379
ENSORLP00000003515	ENSMODP00000008107
ENSORLP00000008956	ENSMODP00000026124
ENSORLP00000015272	ENSMODP00000011474
ENSORLP00000008997	ENSMODP00000026122
ENSORLP00000003243	ENSMODP00000023478
ENSORLP00000013178	ENSMODP00000023478
ENSORLP00000021323	ENSMODP00000041284
ENSORLP00000021828	ENSMODP00000004541
ENSORLP00000020822	ENSMODP00000006867
ENSORLP00000021812	ENSMODP00000000179
ENSORLP00000023561	ENSMODP00000014712
ENSORLP00000006376	ENSMODP00000004891
ENSORLP00000019321	ENSMODP00000006523
ENSORLP00000005874	ENSMODP00000000959
ENSORLP00000021980	ENSMODP00000012028
ENSORLP00000022436	ENSMODP00000029754
ENSORLP00000003775	ENSMODP00000012160
ENSORLP00000006361	ENSMODP00000004041
ENSORLP00000018342	ENSMODP00000022102
ENSORLP00000018930	ENSMODP00000025585
ENSORLP00000010509	ENSMODP00000016495
ENSORLP00000017999	ENSMODP00000015986
ENSORLP00000001148	ENSMODP00000003492
ENSORLP00000022426	ENSMODP00000007364
ENSORLP00000019667	ENSMODP00000007623
ENSORLP00000010168	ENSMODP00000030239
ENSORLP00000010566	ENSMODP00000013412
ENSORLP00000024016	ENSMODP00000012859
ENSORLP00000008012	ENSMODP00000040508
ENSORLP00000002272	ENSMODP00000016741
ENSORLP00000000244	ENSMODP00000037068
ENSORLP00000004298	ENSMODP00000015720
ENSORLP00000010698	ENSMODP00000000761
ENSORLP00000011805	ENSMODP00000000761
ENSORLP00000010106	ENSMODP00000036453
ENSORLP00000020930	ENSMODP00000024298
ENSORLP00000018662	ENSMODP00000024298
ENSORLP00000004264	ENSMODP00000013611
ENSORLP00000022821	ENSMODP00000034167
ENSORLP00000021772	ENSMODP00000021361
ENSORLP00000013008	ENSMODP00000025206
ENSORLP00000010763	ENSMODP00000014344
ENSORLP00000013654	ENSMODP00000023381
ENSORLP00000025491	ENSMODP00000023381
ENSORLP00000007167	ENSMODP00000029105
ENSORLP00000001018	ENSMODP00000011376
ENSORLP00000018097	ENSMODP00000020886
ENSORLP00000008607	ENSMODP00000013331
ENSORLP00000022020	ENSMODP00000017273
ENSORLP00000005695	ENSMODP00000013863
ENSORLP00000022851	ENSMODP00000036044
ENSORLP00000010876	ENSMODP00000022560
ENSORLP00000007022	ENSMODP00000006951
ENSORLP00000020711	ENSMODP00000008288
ENSORLP00000010817	ENSMODP00000013900
ENSORLP00000007342	ENSMODP00000017320
ENSORLP00000011413	ENSMODP00000015229
ENSORLP00000022256	ENSMODP00000025996
ENSORLP00000019505	ENSMODP00000016389
ENSORLP00000004295	ENSMODP00000000402
ENSORLP00000014720	ENSMODP00000009650
ENSORLP00000002403	ENSMODP00000002182
ENSORLP00000012324	ENSMODP00000019074
ENSORLP00000000585	ENSMODP00000005435
ENSORLP00000020019	ENSMODP00000016852
ENSORLP00000013874	ENSMODP00000016852
ENSORLP00000002330	ENSMODP00000024292
ENSORLP00000014471	ENSMODP00000024292
ENSORLP00000005351	ENSMODP00000013464
ENSORLP00000019519	ENSMODP00000008628
ENSORLP00000018585	ENSMODP00000004044
ENSORLP00000018984	ENSMODP00000002679
ENSORLP00000006254	ENSMODP00000007893
ENSORLP00000007804	ENSMODP00000007893
ENSORLP00000012489	ENSMODP00000021412
ENSORLP00000002135	ENSMODP00000006018
ENSORLP00000025830	ENSMODP00000023606
ENSORLP00000010622	ENSMODP00000004519
ENSORLP00000010171	ENSMODP00000039634
ENSORLP00000003679	ENSMODP00000037970
ENSORLP00000013805	ENSMODP00000001757
ENSORLP00000021378	ENSMODP00000016775
ENSORLP00000010172	ENSMODP00000036437
ENSORLP00000024935	ENSMODP00000007425
ENSORLP00000012679	ENSMODP00000026554
ENSORLP00000016516	ENSMODP00000005255
ENSORLP00000011838	ENSMODP00000000790
ENSORLP00000022565	ENSMODP00000031750
ENSORLP00000015239	ENSMODP00000002193
ENSORLP00000021947	ENSMODP00000005016
ENSORLP00000011216	ENSMODP00000021509
ENSORLP00000022337	ENSMODP00000021545
ENSORLP00000022670	ENSMODP00000002877
ENSORLP00000010397	ENSMODP00000008929
ENSORLP00000009355	ENSMODP00000013499
ENSORLP00000008594	ENSMODP00000034760
ENSORLP00000008023	ENSMODP00000031383
ENSORLP00000022797	ENSMODP00000027887
ENSORLP00000011723	ENSMODP00000006876
ENSORLP00000025157	ENSMODP00000012731
ENSORLP00000009115	ENSMODP00000001749
ENSORLP00000001104	ENSMODP00000017923
ENSORLP00000002977	ENSMODP00000012407
ENSORLP00000018923	ENSMODP00000004582
ENSORLP00000012925	ENSMODP00000007382
ENSORLP00000000034	ENSMODP00000004284
ENSORLP00000013671	ENSMODP00000020969
ENSORLP00000006742	ENSMODP00000019075
ENSORLP00000009294	ENSMODP00000019115
ENSORLP00000006181	ENSMODP00000019115
ENSORLP00000018956	ENSMODP00000012345
ENSORLP00000014883	ENSMODP00000026928
ENSORLP00000017224	ENSMODP00000018395
ENSORLP00000004455	ENSMODP00000018395
ENSORLP00000007557	ENSMODP00000013451
ENSORLP00000007575	ENSMODP00000013531
ENSORLP00000016131	ENSMODP00000033297
ENSORLP00000021474	ENSMODP00000033297
ENSORLP00000002773	ENSMODP00000019398
ENSORLP00000018416	ENSMODP00000019398
ENSORLP00000015721	ENSMODP00000003179
ENSORLP00000005075	ENSMODP00000007000
ENSORLP00000004108	ENSMODP00000024699
ENSORLP00000005033	ENSMODP00000024699
ENSORLP00000015324	ENSMODP00000003320
ENSORLP00000003059	ENSMODP00000021986
ENSORLP00000018136	ENSMODP00000022203
ENSORLP00000018833	ENSMODP00000001020
ENSORLP00000004173	ENSMODP00000025425
ENSORLP00000025253	ENSMODP00000016658
ENSORLP00000004274	ENSMODP00000024177
ENSORLP00000015164	ENSMODP00000006059
ENSORLP00000016308	ENSMODP00000013818
ENSORLP00000024951	ENSMODP00000022239
ENSORLP00000022635	ENSMODP00000023168
ENSORLP00000007380	ENSMODP00000006713
ENSORLP00000013444	ENSMODP00000006713
ENSORLP00000018715	ENSMODP00000016086
ENSORLP00000010626	ENSMODP00000016086
ENSORLP00000012886	ENSMODP00000025150
ENSORLP00000001311	ENSMODP00000025150
ENSORLP00000013607	ENSMODP00000000370
ENSORLP00000025288	ENSMODP00000018131
ENSORLP00000019460	ENSMODP00000005345
ENSORLP00000010861	ENSMODP00000012871
ENSORLP00000001374	ENSMODP00000017612
ENSORLP00000014802	ENSMODP00000012865
ENSORLP00000018111	ENSMODP00000013397
ENSORLP00000013299	ENSMODP00000015857
ENSORLP00000016364	ENSMODP00000020847
ENSORLP00000019561	ENSMODP00000031789
ENSORLP00000011906	ENSMODP00000031789
ENSORLP00000016312	ENSMODP00000033636
ENSORLP00000022007	ENSMODP00000017863
ENSORLP00000014848	ENSMODP00000038839
ENSORLP00000012741	ENSMODP00000023326
ENSORLP00000011358	ENSMODP00000005633
ENSORLP00000020718	ENSMODP00000002353
ENSORLP00000017749	ENSMODP00000020662
ENSORLP00000019397	ENSMODP00000018114
ENSORLP00000002704	ENSMODP00000003778
ENSORLP00000011850	ENSMODP00000003778
ENSORLP00000018351	ENSMODP00000016652
ENSORLP00000018365	ENSMODP00000016652
ENSORLP00000020399	ENSMODP00000023397
ENSORLP00000003855	ENSMODP00000023397
ENSORLP00000008892	ENSMODP00000003368
ENSORLP00000021088	ENSMODP00000000346
ENSORLP00000008411	ENSMODP00000034629
ENSORLP00000002451	ENSMODP00000034629
ENSORLP00000001579	ENSMODP00000012753
ENSORLP00000000631	ENSMODP00000019189
ENSORLP00000000643	ENSMODP00000019192
ENSORLP00000003863	ENSMODP00000015236
ENSORLP00000003946	ENSMODP00000005729
ENSORLP00000004025	ENSMODP00000011064
ENSORLP00000008236	ENSMODP00000001454
ENSORLP00000015074	ENSMODP00000021931
ENSORLP00000001383	ENSMODP00000001163
ENSORLP00000025646	ENSMODP00000024509
ENSORLP00000019732	ENSMODP00000010755
ENSORLP00000019739	ENSMODP00000010746
ENSORLP00000005562	ENSMODP00000000909
ENSORLP00000005568	ENSMODP00000000902
ENSORLP00000019744	ENSMODP00000010740
ENSORLP00000000954	ENSMODP00000024234
ENSORLP00000022406	ENSMODP00000016933
ENSORLP00000019916	ENSMODP00000035258
ENSORLP00000022541	ENSMODP00000000835
ENSORLP00000021818	ENSMODP00000000835
ENSORLP00000024109	ENSMODP00000024821
ENSORLP00000020061	ENSMODP00000021392
ENSORLP00000013463	ENSMODP00000021392
ENSORLP00000011283	ENSMODP00000016401
ENSORLP00000022013	ENSMODP00000017858
ENSORLP00000021863	ENSMODP00000012397
ENSORLP00000007508	ENSMODP00000003704
ENSORLP00000019672	ENSMODP00000022195
ENSORLP00000002659	ENSMODP00000019036
ENSORLP00000013177	ENSMODP00000021585
ENSORLP00000021900	ENSMODP00000017428
ENSORLP00000025635	ENSMODP00000026323
ENSORLP00000001420	ENSMODP00000007727
ENSORLP00000000891	ENSMODP00000016781
ENSORLP00000000591	ENSMODP00000016781
ENSORLP00000017575	ENSMODP00000007822
ENSORLP00000014312	ENSMODP00000007822
ENSORLP00000021168	ENSMODP00000007124
ENSORLP00000004254	ENSMODP00000007124
ENSORLP00000015312	ENSMODP00000019317
ENSORLP00000020381	ENSMODP00000026127
ENSORLP00000002046	ENSMODP00000035640
ENSORLP00000025494	ENSMODP00000006054
ENSORLP00000013846	ENSMODP00000007035
ENSORLP00000004640	ENSMODP00000008417
ENSORLP00000003433	ENSMODP00000015774
ENSORLP00000009051	ENSMODP00000011325
ENSORLP00000008276	ENSMODP00000009929
ENSORLP00000014984	ENSMODP00000002001
ENSORLP00000018887	ENSMODP00000013128
ENSORLP00000005319	ENSMODP00000026470
ENSORLP00000018843	ENSMODP00000016349
ENSORLP00000014859	ENSMODP00000016685
ENSORLP00000017630	ENSMODP00000021636
ENSORLP00000011608	ENSMODP00000001690
ENSORLP00000002967	ENSMODP00000024626
ENSORLP00000020153	ENSMODP00000017180
ENSORLP00000008018	ENSMODP00000017180
ENSORLP00000016385	ENSMODP00000026357
ENSORLP00000011881	ENSMODP00000014773
ENSORLP00000004619	ENSMODP00000008455
ENSORLP00000012934	ENSMODP00000009509
ENSORLP00000014691	ENSMODP00000020177
ENSORLP00000025699	ENSMODP00000015849
ENSORLP00000025092	ENSMODP00000018579
ENSORLP00000008947	ENSMODP00000018579
ENSORLP00000007330	ENSMODP00000040020
ENSORLP00000021066	ENSMODP00000029534
ENSORLP00000017966	ENSMODP00000029534
ENSORLP00000019821	ENSMODP00000016929
ENSORLP00000011260	ENSMODP00000016929
ENSORLP00000003189	ENSMODP00000006206
ENSORLP00000015135	ENSMODP00000016948
ENSORLP00000015125	ENSMODP00000016950
ENSORLP00000011254	ENSMODP00000016950
ENSORLP00000020032	ENSMODP00000025635
ENSORLP00000018578	ENSMODP00000025635
ENSORLP00000024718	ENSMODP00000025666
ENSORLP00000013929	ENSMODP00000009215
ENSORLP00000007935	ENSMODP00000005689
ENSORLP00000020501	ENSMODP00000020264
ENSORLP00000005391	ENSMODP00000010276
ENSORLP00000001836	ENSMODP00000024418
ENSORLP00000002802	ENSMODP00000024418
ENSORLP00000004251	ENSMODP00000010406
ENSORLP00000007785	ENSMODP00000014796
ENSORLP00000008561	ENSMODP00000037021
ENSORLP00000003955	ENSMODP00000018917
ENSORLP00000005716	ENSMODP00000018917
ENSORLP00000009447	ENSMODP00000010074
ENSORLP00000016755	ENSMODP00000023816
ENSORLP00000025680	ENSMODP00000015433
ENSORLP00000014402	ENSMODP00000017578
ENSORLP00000015976	ENSMODP00000020393
ENSORLP00000010846	ENSMODP00000020393
ENSORLP00000012076	ENSMODP00000004989
ENSORLP00000021608	ENSMODP00000017783
ENSORLP00000014160	ENSMODP00000017783
ENSORLP00000006974	ENSMODP00000029570
ENSORLP00000020050	ENSMODP00000004225
ENSORLP00000008218	ENSMODP00000024791
ENSORLP00000012723	ENSMODP00000017558
ENSORLP00000007001	ENSMODP00000005034
ENSORLP00000002142	ENSMODP00000005034
ENSORLP00000014484	ENSMODP00000028670
ENSORLP00000019891	ENSMODP00000023005
ENSORLP00000019320	ENSMODP00000013329
ENSORLP00000020797	ENSMODP00000013329
ENSORLP00000004088	ENSMODP00000012713
ENSORLP00000005176	ENSMODP00000006389
ENSORLP00000005255	ENSMODP00000006313
ENSORLP00000010903	ENSMODP00000007629
ENSORLP00000003924	ENSMODP00000012781
ENSORLP00000005958	ENSMODP00000012781
ENSORLP00000009004	ENSMODP00000037511
ENSORLP00000011879	ENSMODP00000000643
ENSORLP00000017466	ENSMODP00000000643
ENSORLP00000016407	ENSMODP00000014248
ENSORLP00000002498	ENSMODP00000034116
ENSORLP00000005899	ENSMODP00000011237
ENSORLP00000000178	ENSMODP00000034463
ENSORLP00000018925	ENSMODP00000029074
ENSORLP00000003200	ENSMODP00000028794
ENSORLP00000016932	ENSMODP00000020748
ENSORLP00000006703	ENSMODP00000010196
ENSORLP00000020649	ENSMODP00000024853
ENSORLP00000013120	ENSMODP00000028979
ENSORLP00000021408	ENSMODP00000001626
ENSORLP00000022311	ENSMODP00000000814
ENSORLP00000021091	ENSMODP00000000814
ENSORLP00000013449	ENSMODP00000007157
ENSORLP00000009845	ENSMODP00000004469
ENSORLP00000006238	ENSMODP00000024590
ENSORLP00000011233	ENSMODP00000024590
ENSORLP00000005200	ENSMODP00000004693
ENSORLP00000025778	ENSMODP00000004192
ENSORLP00000019118	ENSMODP00000028503
ENSORLP00000002793	ENSMODP00000025233
ENSORLP00000007565	ENSMODP00000025233
ENSORLP00000016480	ENSMODP00000031563
ENSORLP00000019101	ENSMODP00000028859
ENSORLP00000008804	ENSMODP00000035883
ENSORLP00000010408	ENSMODP00000035883
ENSORLP00000000955	ENSMODP00000011235
ENSORLP00000024303	ENSMODP00000019655
ENSORLP00000007370	ENSMODP00000001450
ENSORLP00000011202	ENSMODP00000001450
ENSORLP00000002460	ENSMODP00000037216
ENSORLP00000014546	ENSMODP00000037031
ENSORLP00000024006	ENSMODP00000004914
ENSORLP00000025283	ENSMODP00000008363
ENSORLP00000023562	ENSMODP00000008363
ENSORLP00000025361	ENSMODP00000023740
ENSORLP00000002544	ENSMODP00000019802
ENSORLP00000013157	ENSMODP00000019802
ENSORLP00000014924	ENSMODP00000013887
ENSORLP00000019751	ENSMODP00000004893
ENSORLP00000013289	ENSMODP00000004893
ENSORLP00000020092	ENSMODP00000035754
ENSORLP00000007978	ENSMODP00000035754
ENSORLP00000019342	ENSMODP00000024714
ENSORLP00000022468	ENSMODP00000020099
ENSORLP00000007005	ENSMODP00000040556
ENSORLP00000015046	ENSMODP00000022442
ENSORLP00000007689	ENSMODP00000022442
ENSORLP00000006193	ENSMODP00000004958
ENSORLP00000018788	ENSMODP00000018134
ENSORLP00000015748	ENSMODP00000024244
ENSORLP00000002291	ENSMODP00000006025
ENSORLP00000019066	ENSMODP00000003796
ENSORLP00000019227	ENSMODP00000020994
ENSORLP00000014563	ENSMODP00000011509
ENSORLP00000014904	ENSMODP00000004108
ENSORLP00000016522	ENSMODP00000006215
ENSORLP00000018166	ENSMODP00000016598
ENSORLP00000006852	ENSMODP00000015178
ENSORLP00000019932	ENSMODP00000011747
ENSORLP00000018275	ENSMODP00000021456
ENSORLP00000005287	ENSMODP00000022547
ENSORLP00000006617	ENSMODP00000037000
ENSORLP00000015378	ENSMODP00000010540
ENSORLP00000007697	ENSMODP00000015462
ENSORLP00000001913	ENSMODP00000015462
ENSORLP00000014432	ENSMODP00000028490
ENSORLP00000021170	ENSMODP00000007192
ENSORLP00000006700	ENSMODP00000011498
ENSORLP00000017682	ENSMODP00000033084
ENSORLP00000008593	ENSMODP00000012038
ENSORLP00000004579	ENSMODP00000012043
ENSORLP00000005540	ENSMODP00000025712
ENSORLP00000022648	ENSMODP00000036164
ENSORLP00000010020	ENSMODP00000008837
ENSORLP00000021423	ENSMODP00000035049
ENSORLP00000016275	ENSMODP00000013890
ENSORLP00000017243	ENSMODP00000023997
ENSORLP00000001337	ENSMODP00000019174
ENSORLP00000005361	ENSMODP00000006105
ENSORLP00000020996	ENSMODP00000006105
ENSORLP00000024525	ENSMODP00000011310
ENSORLP00000009804	ENSMODP00000038432
ENSORLP00000019121	ENSMODP00000038094
ENSORLP00000024813	ENSMODP00000007186
ENSORLP00000000315	ENSMODP00000025808
ENSORLP00000021052	ENSMODP00000014214
ENSORLP00000000841	ENSMODP00000011506
ENSORLP00000015688	ENSMODP00000011506
ENSORLP00000014648	ENSMODP00000019642
ENSORLP00000013260	ENSMODP00000013017
ENSORLP00000019946	ENSMODP00000034038
ENSORLP00000012742	ENSMODP00000024630
ENSORLP00000020510	ENSMODP00000007314
ENSORLP00000021804	ENSMODP00000000807
ENSORLP00000021576	ENSMODP00000025533
ENSORLP00000015998	ENSMODP00000007786
ENSORLP00000015424	ENSMODP00000037551
ENSORLP00000023222	ENSMODP00000004628
ENSORLP00000002566	ENSMODP00000001075
ENSORLP00000012302	ENSMODP00000004183
ENSORLP00000012334	ENSMODP00000037028
ENSORLP00000018569	ENSMODP00000025394
ENSORLP00000005246	ENSMODP00000025394
ENSORLP00000018612	ENSMODP00000025382
ENSORLP00000000570	ENSMODP00000034209
ENSORLP00000001147	ENSMODP00000034209
ENSORLP00000011697	ENSMODP00000000451
ENSORLP00000008639	ENSMODP00000000451
ENSORLP00000020054	ENSMODP00000037704
ENSORLP00000004401	ENSMODP00000025104
ENSORLP00000016781	ENSMODP00000010843
ENSORLP00000007482	ENSMODP00000003741
ENSORLP00000006064	ENSMODP00000003741
ENSORLP00000015107	ENSMODP00000007578
ENSORLP00000011026	ENSMODP00000007578
ENSORLP00000020990	ENSMODP00000017159
ENSORLP00000020220	ENSMODP00000017940
ENSORLP00000023486	ENSMODP00000015526
ENSORLP00000021952	ENSMODP00000004828
ENSORLP00000009060	ENSMODP00000010212
ENSORLP00000009935	ENSMODP00000011028
ENSORLP00000000805	ENSMODP00000020372
ENSORLP00000021561	ENSMODP00000010574
ENSORLP00000010554	ENSMODP00000009583
ENSORLP00000015653	ENSMODP00000026216
ENSORLP00000009407	ENSMODP00000017759
ENSORLP00000007507	ENSMODP00000020345
ENSORLP00000025418	ENSMODP00000020345
ENSORLP00000002376	ENSMODP00000018923
ENSORLP00000020582	ENSMODP00000033680
ENSORLP00000023533	ENSMODP00000033680
ENSORLP00000005021	ENSMODP00000038197
ENSORLP00000009566	ENSMODP00000002177
ENSORLP00000001925	ENSMODP00000002177
ENSORLP00000025471	ENSMODP00000011613
ENSORLP00000003329	ENSMODP00000016140
ENSORLP00000017612	ENSMODP00000018953
ENSORLP00000010833	ENSMODP00000009558
ENSORLP00000002721	ENSMODP00000002133
ENSORLP00000010780	ENSMODP00000006650
ENSORLP00000008011	ENSMODP00000007345
ENSORLP00000013167	ENSMODP00000001843
ENSORLP00000023378	ENSMODP00000000384
ENSORLP00000000556	ENSMODP00000025829
ENSORLP00000019339	ENSMODP00000014169
ENSORLP00000012858	ENSMODP00000013383
ENSORLP00000024341	ENSMODP00000006152
ENSORLP00000002505	ENSMODP00000020206
ENSORLP00000010552	ENSMODP00000021326
ENSORLP00000024673	ENSMODP00000021326
ENSORLP00000012495	ENSMODP00000020260
ENSORLP00000023753	ENSMODP00000022127
ENSORLP00000011177	ENSMODP00000024585
ENSORLP00000010429	ENSMODP00000022138
ENSORLP00000015853	ENSMODP00000022138
ENSORLP00000000800	ENSMODP00000024224
ENSORLP00000021619	ENSMODP00000024224
ENSORLP00000009376	ENSMODP00000037712
ENSORLP00000020197	ENSMODP00000022880
ENSORLP00000017836	ENSMODP00000021633
ENSORLP00000010308	ENSMODP00000021633
ENSORLP00000003871	ENSMODP00000012958
ENSORLP00000009664	ENSMODP00000012958
ENSORLP00000022395	ENSMODP00000012151
ENSORLP00000018310	ENSMODP00000038229
ENSORLP00000019175	ENSMODP00000038229
ENSORLP00000006121	ENSMODP00000013223
ENSORLP00000004141	ENSMODP00000013223
ENSORLP00000016759	ENSMODP00000000422
ENSORLP00000021644	ENSMODP00000022092
ENSORLP00000017858	ENSMODP00000018288
ENSORLP00000007854	ENSMODP00000020371
ENSORLP00000020087	ENSMODP00000020371
ENSORLP00000023047	ENSMODP00000019866
ENSORLP00000008712	ENSMODP00000024020
ENSORLP00000003369	ENSMODP00000024020
ENSORLP00000013373	ENSMODP00000027864
ENSORLP00000003415	ENSMODP00000027864
ENSORLP00000022884	ENSMODP00000006870
ENSORLP00000000238	ENSMODP00000035953
ENSORLP00000019096	ENSMODP00000004283
ENSORLP00000019098	ENSMODP00000009105
ENSORLP00000011080	ENSMODP00000001146
ENSORLP00000015725	ENSMODP00000001146
ENSORLP00000012449	ENSMODP00000023122
ENSORLP00000009345	ENSMODP00000014640
ENSORLP00000020004	ENSMODP00000019725
ENSORLP00000003021	ENSMODP00000019725
ENSORLP00000024871	ENSMODP00000016921
ENSORLP00000006399	ENSMODP00000011273
ENSORLP00000018782	ENSMODP00000025604
ENSORLP00000010963	ENSMODP00000009936
ENSORLP00000012068	ENSMODP00000017343
ENSORLP00000017568	ENSMODP00000020508
ENSORLP00000005390	ENSMODP00000002789
ENSORLP00000022513	ENSMODP00000022250
ENSORLP00000015200	ENSMODP00000003583
ENSORLP00000022595	ENSMODP00000011192
ENSORLP00000003948	ENSMODP00000023723
ENSORLP00000021534	ENSMODP00000001117
ENSORLP00000002389	ENSMODP00000022920
ENSORLP00000019504	ENSMODP00000033234
ENSORLP00000009948	ENSMODP00000015131
ENSORLP00000021650	ENSMODP00000017053
ENSORLP00000012393	ENSMODP00000012030
ENSORLP00000020094	ENSMODP00000020543
ENSORLP00000010119	ENSMODP00000014545
ENSORLP00000024224	ENSMODP00000015214
ENSORLP00000001322	ENSMODP00000012900
ENSORLP00000010128	ENSMODP00000009001
ENSORLP00000019655	ENSMODP00000003619
ENSORLP00000009527	ENSMODP00000003336
ENSORLP00000012965	ENSMODP00000003336
ENSORLP00000020236	ENSMODP00000020450
ENSORLP00000014987	ENSMODP00000006508
ENSORLP00000022063	ENSMODP00000010412
ENSORLP00000003559	ENSMODP00000010412
ENSORLP00000004136	ENSMODP00000019135
ENSORLP00000024937	ENSMODP00000020242
ENSORLP00000023002	ENSMODP00000008035
ENSORLP00000005534	ENSMODP00000017981
ENSORLP00000021704	ENSMODP00000040608
ENSORLP00000010296	ENSMODP00000007047
ENSORLP00000008681	ENSMODP00000011322
ENSORLP00000013360	ENSMODP00000021927
ENSORLP00000013025	ENSMODP00000006088
ENSORLP00000019892	ENSMODP00000026493
ENSORLP00000011572	ENSMODP00000026493
ENSORLP00000014379	ENSMODP00000018082
ENSORLP00000021970	ENSMODP00000016445
ENSORLP00000011273	ENSMODP00000037709
ENSORLP00000016465	ENSMODP00000000740
ENSORLP00000005631	ENSMODP00000009858
ENSORLP00000005442	ENSMODP00000009575
ENSORLP00000013229	ENSMODP00000021575
ENSORLP00000024752	ENSMODP00000038702
ENSORLP00000008749	ENSMODP00000011718
ENSORLP00000003095	ENSMODP00000014505
ENSORLP00000007089	ENSMODP00000014505
ENSORLP00000018447	ENSMODP00000019625
ENSORLP00000009350	ENSMODP00000011971
ENSORLP00000020926	ENSMODP00000015208
ENSORLP00000019177	ENSMODP00000017666
ENSORLP00000001403	ENSMODP00000002268
ENSORLP00000003191	ENSMODP00000033852
ENSORLP00000015686	ENSMODP00000012204
ENSORLP00000012914	ENSMODP00000009679
ENSORLP00000003431	ENSMODP00000006685
ENSORLP00000008375	ENSMODP00000037070
ENSORLP00000005056	ENSMODP00000026793
ENSORLP00000005122	ENSMODP00000013501
ENSORLP00000007024	ENSMODP00000007285
ENSORLP00000009202	ENSMODP00000014942
ENSORLP00000017009	ENSMODP00000019529
ENSORLP00000020666	ENSMODP00000022314
ENSORLP00000003654	ENSMODP00000010391
ENSORLP00000022073	ENSMODP00000010391
ENSORLP00000012544	ENSMODP00000022783
ENSORLP00000003476	ENSMODP00000006646
ENSORLP00000005239	ENSMODP00000022543
ENSORLP00000011455	ENSMODP00000022543
ENSORLP00000003137	ENSMODP00000016502
ENSORLP00000007160	ENSMODP00000016502
ENSORLP00000001406	ENSMODP00000014221
ENSORLP00000009050	ENSMODP00000017230
ENSORLP00000012144	ENSMODP00000014738
ENSORLP00000003645	ENSMODP00000035593
ENSORLP00000016043	ENSMODP00000035593
ENSORLP00000010245	ENSMODP00000008768
ENSORLP00000002565	ENSMODP00000000980
ENSORLP00000000220	ENSMODP00000025824
ENSORLP00000016099	ENSMODP00000022198
ENSORLP00000010178	ENSMODP00000024262
ENSORLP00000015387	ENSMODP00000009347
ENSORLP00000022133	ENSMODP00000026857
ENSORLP00000016102	ENSMODP00000020173
ENSORLP00000020198	ENSMODP00000003066
ENSORLP00000008179	ENSMODP00000022677
ENSORLP00000018854	ENSMODP00000026042
ENSORLP00000009678	ENSMODP00000002568
ENSORLP00000001295	ENSMODP00000030466
ENSORLP00000014273	ENSMODP00000028496
ENSORLP00000001266	ENSMODP00000025295
ENSORLP00000013872	ENSMODP00000040249
ENSORLP00000005600	ENSMODP00000020618
ENSORLP00000013956	ENSMODP00000018323
ENSORLP00000016851	ENSMODP00000022584
ENSORLP00000023310	ENSMODP00000012587
ENSORLP00000014269	ENSMODP00000022830
ENSORLP00000001915	ENSMODP00000010747
ENSORLP00000015230	ENSMODP00000022570
ENSORLP00000022617	ENSMODP00000005573
ENSORLP00000015380	ENSMODP00000005181
ENSORLP00000008328	ENSMODP00000012905
ENSORLP00000007748	ENSMODP00000020538
ENSORLP00000022151	ENSMODP00000023494
ENSORLP00000019445	ENSMODP00000026682
ENSORLP00000006247	ENSMODP00000007206
ENSORLP00000002888	ENSMODP00000019917
ENSORLP00000020194	ENSMODP00000014818
ENSORLP00000025390	ENSMODP00000001348
ENSORLP00000020763	ENSMODP00000017716
ENSORLP00000012940	ENSMODP00000017716
ENSORLP00000000336	ENSMODP00000005415
ENSORLP00000007094	ENSMODP00000018843
ENSORLP00000014849	ENSMODP00000013520
ENSORLP00000015732	ENSMODP00000021426
ENSORLP00000015914	ENSMODP00000022621
ENSORLP00000020378	ENSMODP00000014282
ENSORLP00000000400	ENSMODP00000000527
ENSORLP00000008644	ENSMODP00000009234
ENSORLP00000010149	ENSMODP00000018720
ENSORLP00000016208	ENSMODP00000033769
ENSORLP00000019992	ENSMODP00000015346
ENSORLP00000013015	ENSMODP00000039908
ENSORLP00000009003	ENSMODP00000006931
ENSORLP00000005243	ENSMODP00000023180
ENSORLP00000004364	ENSMODP00000023180
ENSORLP00000010567	ENSMODP00000001342
ENSORLP00000003207	ENSMODP00000001342
ENSORLP00000007029	ENSMODP00000032390
ENSORLP00000010482	ENSMODP00000006350
ENSORLP00000010906	ENSMODP00000000396
ENSORLP00000018286	ENSMODP00000000396
ENSORLP00000004294	ENSMODP00000009711
ENSORLP00000016792	ENSMODP00000004776
ENSORLP00000013757	ENSMODP00000004776
ENSORLP00000013777	ENSMODP00000028686
ENSORLP00000021053	ENSMODP00000006606
ENSORLP00000009802	ENSMODP00000005294
ENSORLP00000019285	ENSMODP00000005294
ENSORLP00000015837	ENSMODP00000013045
ENSORLP00000023700	ENSMODP00000006501
ENSORLP00000000553	ENSMODP00000039132
ENSORLP00000001972	ENSMODP00000039132
ENSORLP00000001793	ENSMODP00000022162
ENSORLP00000004064	ENSMODP00000021111
ENSORLP00000006133	ENSMODP00000021111
ENSORLP00000017659	ENSMODP00000026057
ENSORLP00000000772	ENSMODP00000021299
ENSORLP00000006273	ENSMODP00000011450
ENSORLP00000016293	ENSMODP00000011450
ENSORLP00000019064	ENSMODP00000005514
ENSORLP00000017521	ENSMODP00000022967
ENSORLP00000000888	ENSMODP00000022967
ENSORLP00000014092	ENSMODP00000004930
ENSORLP00000015815	ENSMODP00000022648
ENSORLP00000006085	ENSMODP00000012236
ENSORLP00000016050	ENSMODP00000009725
ENSORLP00000015650	ENSMODP00000011444
ENSORLP00000000265	ENSMODP00000011444
ENSORLP00000005273	ENSMODP00000000791
ENSORLP00000018809	ENSMODP00000007665
ENSORLP00000022449	ENSMODP00000016797
ENSORLP00000023899	ENSMODP00000013686
ENSORLP00000000502	ENSMODP00000013686
ENSORLP00000012129	ENSMODP00000018496
ENSORLP00000010391	ENSMODP00000006345
ENSORLP00000011341	ENSMODP00000016596
ENSORLP00000010111	ENSMODP00000041145
ENSORLP00000011469	ENSMODP00000017830
ENSORLP00000010016	ENSMODP00000039008
ENSORLP00000018317	ENSMODP00000012361
ENSORLP00000000669	ENSMODP00000019624
ENSORLP00000020214	ENSMODP00000019624
ENSORLP00000008445	ENSMODP00000029521
ENSORLP00000020827	ENSMODP00000019885
ENSORLP00000010979	ENSMODP00000019885
ENSORLP00000016443	ENSMODP00000009492
ENSORLP00000009210	ENSMODP00000009492
ENSORLP00000020295	ENSMODP00000037713
ENSORLP00000012039	ENSMODP00000008297
ENSORLP00000019987	ENSMODP00000041050
ENSORLP00000025674	ENSMODP00000015411
ENSORLP00000025658	ENSMODP00000015319
ENSORLP00000011141	ENSMODP00000015319
ENSORLP00000017336	ENSMODP00000016412
ENSORLP00000020188	ENSMODP00000020476
ENSORLP00000022402	ENSMODP00000016920
ENSORLP00000010212	ENSMODP00000010465
ENSORLP00000015767	ENSMODP00000037611
ENSORLP00000009030	ENSMODP00000027434
ENSORLP00000015693	ENSMODP00000019658
ENSORLP00000019843	ENSMODP00000019658
ENSORLP00000008717	ENSMODP00000009371
ENSORLP00000011325	ENSMODP00000009434
ENSORLP00000001140	ENSMODP00000023057
ENSORLP00000020394	ENSMODP00000023057
ENSORLP00000005508	ENSMODP00000024083
ENSORLP00000019329	ENSMODP00000000697
ENSORLP00000025402	ENSMODP00000003756
ENSORLP00000020686	ENSMODP00000007149
ENSORLP00000011402	ENSMODP00000007149
ENSORLP00000013821	ENSMODP00000007180
ENSORLP00000012460	ENSMODP00000022846
ENSORLP00000024053	ENSMODP00000007465
ENSORLP00000005236	ENSMODP00000022903
ENSORLP00000005546	ENSMODP00000038829
ENSORLP00000008526	ENSMODP00000026080
ENSORLP00000013930	ENSMODP00000011996
ENSORLP00000001967	ENSMODP00000002644
ENSORLP00000012779	ENSMODP00000023968
ENSORLP00000004346	ENSMODP00000023968
ENSORLP00000015907	ENSMODP00000023159
ENSORLP00000005986	ENSMODP00000012617
ENSORLP00000022686	ENSMODP00000004167
ENSORLP00000014296	ENSMODP00000021102
ENSORLP00000011339	ENSMODP00000022295
ENSORLP00000013949	ENSMODP00000009523
ENSORLP00000021489	ENSMODP00000007529
ENSORLP00000025588	ENSMODP00000006828
ENSORLP00000000650	ENSMODP00000021481
ENSORLP00000005793	ENSMODP00000000973
ENSORLP00000025795	ENSMODP00000021586
ENSORLP00000007563	ENSMODP00000024816
ENSORLP00000020728	ENSMODP00000026685
ENSORLP00000014895	ENSMODP00000024160
ENSORLP00000011900	ENSMODP00000024160
ENSORLP00000024811	ENSMODP00000019294
ENSORLP00000012733	ENSMODP00000003329
ENSORLP00000018038	ENSMODP00000015764
ENSORLP00000000565	ENSMODP00000016827
ENSORLP00000007881	ENSMODP00000018754
ENSORLP00000010638	ENSMODP00000016996
ENSORLP00000024345	ENSMODP00000018312
ENSORLP00000016574	ENSMODP00000008873
ENSORLP00000003192	ENSMODP00000004395
ENSORLP00000023513	ENSMODP00000019727
ENSORLP00000007073	ENSMODP00000020529
ENSORLP00000000711	ENSMODP00000009731
ENSORLP00000006562	ENSMODP00000021938
ENSORLP00000011935	ENSMODP00000020250
ENSORLP00000003005	ENSMODP00000006799
ENSORLP00000002035	ENSMODP00000006799
ENSORLP00000002178	ENSMODP00000023145
ENSORLP00000003215	ENSMODP00000023145
ENSORLP00000012347	ENSMODP00000022854
ENSORLP00000017025	ENSMODP00000013163
ENSORLP00000008237	ENSMODP00000012554
ENSORLP00000002917	ENSMODP00000024290
ENSORLP00000002081	ENSMODP00000037418
ENSORLP00000017941	ENSMODP00000005706
ENSORLP00000008019	ENSMODP00000004028
ENSORLP00000018106	ENSMODP00000020931
ENSORLP00000021416	ENSMODP00000032325
ENSORLP00000007827	ENSMODP00000013118
ENSORLP00000002160	ENSMODP00000023956
ENSORLP00000005823	ENSMODP00000026659
ENSORLP00000008502	ENSMODP00000015702
ENSORLP00000011510	ENSMODP00000015702
ENSORLP00000018108	ENSMODP00000018616
ENSORLP00000005181	ENSMODP00000018616
ENSORLP00000009831	ENSMODP00000017313
ENSORLP00000003480	ENSMODP00000017313
ENSORLP00000009603	ENSMODP00000009360
ENSORLP00000000006	ENSMODP00000009360
ENSORLP00000003456	ENSMODP00000002937
ENSORLP00000017157	ENSMODP00000022964
ENSORLP00000022274	ENSMODP00000026023
ENSORLP00000014310	ENSMODP00000026023
ENSORLP00000002831	ENSMODP00000041213
ENSORLP00000011764	ENSMODP00000032861
ENSORLP00000002509	ENSMODP00000000186
ENSORLP00000021484	ENSMODP00000001131
ENSORLP00000019461	ENSMODP00000008312
ENSORLP00000007502	ENSMODP00000008312
ENSORLP00000020655	ENSMODP00000002898
ENSORLP00000007395	ENSMODP00000018904
ENSORLP00000022501	ENSMODP00000005860
ENSORLP00000015899	ENSMODP00000002609
ENSORLP00000012111	ENSMODP00000003624
ENSORLP00000014673	ENSMODP00000022451
ENSORLP00000013484	ENSMODP00000016383
ENSORLP00000010247	ENSMODP00000016383
ENSORLP00000009698	ENSMODP00000014104
ENSORLP00000017392	ENSMODP00000036781
ENSORLP00000001129	ENSMODP00000002597
ENSORLP00000018708	ENSMODP00000002597
ENSORLP00000013456	ENSMODP00000013261
ENSORLP00000011809	ENSMODP00000020530
ENSORLP00000005873	ENSMODP00000025440
ENSORLP00000022529	ENSMODP00000022264
ENSORLP00000012043	ENSMODP00000036209
ENSORLP00000011294	ENSMODP00000013319
ENSORLP00000010662	ENSMODP00000014638
ENSORLP00000012717	ENSMODP00000015845
ENSORLP00000001122	ENSMODP00000017800
ENSORLP00000013723	ENSMODP00000025750
ENSORLP00000013239	ENSMODP00000000418
ENSORLP00000005955	ENSMODP00000023657
ENSORLP00000017998	ENSMODP00000003236
ENSORLP00000004097	ENSMODP00000003236
ENSORLP00000009102	ENSMODP00000006339
ENSORLP00000011167	ENSMODP00000010824
ENSORLP00000010280	ENSMODP00000009961
ENSORLP00000018087	ENSMODP00000017678
ENSORLP00000021945	ENSMODP00000017481
ENSORLP00000019528	ENSMODP00000021054
ENSORLP00000015377	ENSMODP00000030235
ENSORLP00000002253	ENSMODP00000002004
ENSORLP00000015530	ENSMODP00000002004
ENSORLP00000025594	ENSMODP00000035395
ENSORLP00000002384	ENSMODP00000011557
ENSORLP00000020262	ENSMODP00000030221
ENSORLP00000024662	ENSMODP00000032196
ENSORLP00000012261	ENSMODP00000021356
ENSORLP00000004953	ENSMODP00000024127
ENSORLP00000016614	ENSMODP00000024127
ENSORLP00000012287	ENSMODP00000033908
ENSORLP00000000592	ENSMODP00000033908
ENSORLP00000011444	ENSMODP00000006894
ENSORLP00000008076	ENSMODP00000037078
ENSORLP00000008072	ENSMODP00000037078
ENSORLP00000001684	ENSMODP00000017312
ENSORLP00000016576	ENSMODP00000037951
ENSORLP00000023064	ENSMODP00000009275
ENSORLP00000025337	ENSMODP00000022752
ENSORLP00000004817	ENSMODP00000005486
ENSORLP00000007576	ENSMODP00000024819
ENSORLP00000013335	ENSMODP00000036771
ENSORLP00000018006	ENSMODP00000012203
ENSORLP00000018794	ENSMODP00000000907
ENSORLP00000018507	ENSMODP00000000907
ENSORLP00000016413	ENSMODP00000013468
ENSORLP00000021954	ENSMODP00000017492
ENSORLP00000017818	ENSMODP00000017492
ENSORLP00000011072	ENSMODP00000009700
ENSORLP00000008813	ENSMODP00000003515
ENSORLP00000014907	ENSMODP00000024280
ENSORLP00000023230	ENSMODP00000023745
ENSORLP00000022777	ENSMODP00000002800
ENSORLP00000021784	ENSMODP00000000114
ENSORLP00000003734	ENSMODP00000015872
ENSORLP00000008195	ENSMODP00000036012
ENSORLP00000013669	ENSMODP00000012021
ENSORLP00000000895	ENSMODP00000036078
ENSORLP00000020307	ENSMODP00000001370
ENSORLP00000021185	ENSMODP00000000741
ENSORLP00000004354	ENSMODP00000010072
ENSORLP00000022532	ENSMODP00000012052
ENSORLP00000002805	ENSMODP00000010141
ENSORLP00000001429	ENSMODP00000009159
ENSORLP00000005957	ENSMODP00000034350
ENSORLP00000011190	ENSMODP00000009106
ENSORLP00000003384	ENSMODP00000014850
ENSORLP00000002822	ENSMODP00000014850
ENSORLP00000007639	ENSMODP00000027603
ENSORLP00000014542	ENSMODP00000038176
ENSORLP00000008052	ENSMODP00000010203
ENSORLP00000008374	ENSMODP00000017470
ENSORLP00000006220	ENSMODP00000021535
ENSORLP00000021513	ENSMODP00000013260
ENSORLP00000016090	ENSMODP00000013260
ENSORLP00000014801	ENSMODP00000033015
ENSORLP00000012367	ENSMODP00000033015
ENSORLP00000003014	ENSMODP00000012275
ENSORLP00000005155	ENSMODP00000019009
ENSORLP00000024315	ENSMODP00000005715
ENSORLP00000013031	ENSMODP00000002463
ENSORLP00000007593	ENSMODP00000002463
ENSORLP00000016550	ENSMODP00000021710
ENSORLP00000018242	ENSMODP00000012392
ENSORLP00000024213	ENSMODP00000012392
ENSORLP00000012675	ENSMODP00000023367
ENSORLP00000022971	ENSMODP00000031085
ENSORLP00000019877	ENSMODP00000036939
ENSORLP00000020165	ENSMODP00000020479
ENSORLP00000009389	ENSMODP00000016595
ENSORLP00000023613	ENSMODP00000001638
ENSORLP00000017330	ENSMODP00000001638
ENSORLP00000012592	ENSMODP00000008436
ENSORLP00000019373	ENSMODP00000005879
ENSORLP00000007317	ENSMODP00000022055
ENSORLP00000021742	ENSMODP00000022055
ENSORLP00000004010	ENSMODP00000006593
ENSORLP00000018368	ENSMODP00000001554
ENSORLP00000008640	ENSMODP00000031019
ENSORLP00000011466	ENSMODP00000031019
ENSORLP00000002348	ENSMODP00000002202
ENSORLP00000025528	ENSMODP00000015259
ENSORLP00000008521	ENSMODP00000015259
ENSORLP00000022540	ENSMODP00000005650
ENSORLP00000013537	ENSMODP00000003290
ENSORLP00000009943	ENSMODP00000006023
ENSORLP00000003574	ENSMODP00000011933
ENSORLP00000015422	ENSMODP00000019199
ENSORLP00000019645	ENSMODP00000005932
ENSORLP00000018767	ENSMODP00000010233
ENSORLP00000010730	ENSMODP00000002434
ENSORLP00000013632	ENSMODP00000011834
ENSORLP00000024563	ENSMODP00000014223
ENSORLP00000020397	ENSMODP00000014223
ENSORLP00000011776	ENSMODP00000020783
ENSORLP00000024514	ENSMODP00000000793
ENSORLP00000010808	ENSMODP00000000793
ENSORLP00000007843	ENSMODP00000034936
ENSORLP00000023124	ENSMODP00000033076
ENSORLP00000017354	ENSMODP00000028443
ENSORLP00000013341	ENSMODP00000008112
ENSORLP00000012100	ENSMODP00000015125
ENSORLP00000016714	ENSMODP00000019371
ENSORLP00000003525	ENSMODP00000024524
ENSORLP00000008509	ENSMODP00000008135
ENSORLP00000023191	ENSMODP00000003932
ENSORLP00000017708	ENSMODP00000003932
ENSORLP00000025005	ENSMODP00000018051
ENSORLP00000006416	ENSMODP00000018051
ENSORLP00000017419	ENSMODP00000012026
ENSORLP00000004194	ENSMODP00000009589
ENSORLP00000009726	ENSMODP00000000639
ENSORLP00000013078	ENSMODP00000020038
ENSORLP00000014675	ENSMODP00000020038
ENSORLP00000022486	ENSMODP00000023369
ENSORLP00000008316	ENSMODP00000001142
ENSORLP00000011054	ENSMODP00000001142
ENSORLP00000008345	ENSMODP00000024847
ENSORLP00000025379	ENSMODP00000036121
ENSORLP00000005291	ENSMODP00000021480
ENSORLP00000009347	ENSMODP00000003951
ENSORLP00000016345	ENSMODP00000013556
ENSORLP00000017890	ENSMODP00000011601
ENSORLP00000018207	ENSMODP00000008649
ENSORLP00000013204	ENSMODP00000002901
ENSORLP00000008267	ENSMODP00000040987
ENSORLP00000019978	ENSMODP00000015350
ENSORLP00000007499	ENSMODP00000017278
ENSORLP00000024083	ENSMODP00000016660
ENSORLP00000007437	ENSMODP00000012033
ENSORLP00000019777	ENSMODP00000010668
ENSORLP00000020531	ENSMODP00000037792
ENSORLP00000000751	ENSMODP00000037792
ENSORLP00000019043	ENSMODP00000014851
ENSORLP00000003610	ENSMODP00000014568
ENSORLP00000023096	ENSMODP00000021861
ENSORLP00000002288	ENSMODP00000011775
ENSORLP00000021942	ENSMODP00000012321
ENSORLP00000011138	ENSMODP00000016525
ENSORLP00000013175	ENSMODP00000007256
ENSORLP00000005580	ENSMODP00000007256
ENSORLP00000007908	ENSMODP00000025968
ENSORLP00000010661	ENSMODP00000015918
ENSORLP00000018765	ENSMODP00000015918
ENSORLP00000012616	ENSMODP00000025296
ENSORLP00000008700	ENSMODP00000025770
ENSORLP00000001191	ENSMODP00000032051
ENSORLP00000020965	ENSMODP00000038746
ENSORLP00000003540	ENSMODP00000012241
ENSORLP00000009262	ENSMODP00000012241
ENSORLP00000013573	ENSMODP00000007051
ENSORLP00000000313	ENSMODP00000003396
ENSORLP00000007695	ENSMODP00000008522
ENSORLP00000014371	ENSMODP00000010853
ENSORLP00000017185	ENSMODP00000001168
ENSORLP00000014562	ENSMODP00000010709
ENSORLP00000005984	ENSMODP00000021339
ENSORLP00000012849	ENSMODP00000009804
ENSORLP00000015667	ENSMODP00000010471
ENSORLP00000009272	ENSMODP00000012645
ENSORLP00000019746	ENSMODP00000002458
ENSORLP00000003067	ENSMODP00000012792
ENSORLP00000016017	ENSMODP00000013213
ENSORLP00000011761	ENSMODP00000013213
ENSORLP00000024830	ENSMODP00000013290
ENSORLP00000018198	ENSMODP00000007874
ENSORLP00000024707	ENSMODP00000015503
ENSORLP00000008626	ENSMODP00000024151
ENSORLP00000006206	ENSMODP00000019296
ENSORLP00000012478	ENSMODP00000022843
ENSORLP00000003364	ENSMODP00000024545
ENSORLP00000020749	ENSMODP00000021821
ENSORLP00000014540	ENSMODP00000001476
ENSORLP00000017913	ENSMODP00000020148
ENSORLP00000020779	ENSMODP00000019081
ENSORLP00000025168	ENSMODP00000013546
ENSORLP00000011130	ENSMODP00000001460
ENSORLP00000010364	ENSMODP00000039626
ENSORLP00000017698	ENSMODP00000006532
ENSORLP00000023787	ENSMODP00000017485
ENSORLP00000014313	ENSMODP00000011686
ENSORLP00000003831	ENSMODP00000007263
ENSORLP00000015618	ENSMODP00000007263
ENSORLP00000021486	ENSMODP00000010084
ENSORLP00000011770	ENSMODP00000016985
ENSORLP00000007318	ENSMODP00000009505
ENSORLP00000019018	ENSMODP00000014777
ENSORLP00000024959	ENSMODP00000010355
ENSORLP00000004996	ENSMODP00000005548
ENSORLP00000021831	ENSMODP00000007903
ENSORLP00000015289	ENSMODP00000001707
ENSORLP00000008189	ENSMODP00000023656
ENSORLP00000011743	ENSMODP00000037403
ENSORLP00000019871	ENSMODP00000016164
ENSORLP00000017722	ENSMODP00000012428
ENSORLP00000016884	ENSMODP00000004592
ENSORLP00000003890	ENSMODP00000004592
ENSORLP00000001292	ENSMODP00000010683
ENSORLP00000011353	ENSMODP00000016395
ENSORLP00000002606	ENSMODP00000010551
ENSORLP00000013022	ENSMODP00000023437
ENSORLP00000006858	ENSMODP00000026281
ENSORLP00000012194	ENSMODP00000022865
ENSORLP00000013809	ENSMODP00000012153
ENSORLP00000015113	ENSMODP00000004472
ENSORLP00000008885	ENSMODP00000034776
ENSORLP00000000008	ENSMODP00000034776
ENSORLP00000006721	ENSMODP00000007877
ENSORLP00000013199	ENSMODP00000001874
ENSORLP00000013004	ENSMODP00000001874
ENSORLP00000025772	ENSMODP00000004145
ENSORLP00000010449	ENSMODP00000032142
ENSORLP00000001971	ENSMODP00000012820
ENSORLP00000007714	ENSMODP00000009399
ENSORLP00000003967	ENSMODP00000003128
ENSORLP00000021777	ENSMODP00000025491
ENSORLP00000008475	ENSMODP00000032606
ENSORLP00000006557	ENSMODP00000007131
ENSORLP00000002835	ENSMODP00000024419
ENSORLP00000001851	ENSMODP00000024419
ENSORLP00000003990	ENSMODP00000024125
ENSORLP00000009467	ENSMODP00000014693
ENSORLP00000006021	ENSMODP00000021739
ENSORLP00000025490	ENSMODP00000009957
ENSORLP00000016187	ENSMODP00000013972
ENSORLP00000001010	ENSMODP00000020017
ENSORLP00000019854	ENSMODP00000017672
ENSORLP00000016432	ENSMODP00000014280
ENSORLP00000018830	ENSMODP00000015329
ENSORLP00000014611	ENSMODP00000003002
ENSORLP00000022131	ENSMODP00000022164
ENSORLP00000018644	ENSMODP00000032193
ENSORLP00000010470	ENSMODP00000006393
ENSORLP00000011590	ENSMODP00000020384
ENSORLP00000017376	ENSMODP00000020384
ENSORLP00000021850	ENSMODP00000012734
ENSORLP00000019268	ENSMODP00000006840
ENSORLP00000000074	ENSMODP00000005371
ENSORLP00000009952	ENSMODP00000005371
ENSORLP00000016846	ENSMODP00000022447
ENSORLP00000009622	ENSMODP00000000668
ENSORLP00000015478	ENSMODP00000015486
ENSORLP00000011778	ENSMODP00000013511
ENSORLP00000007802	ENSMODP00000020293
ENSORLP00000020639	ENSMODP00000029415
ENSORLP00000013194	ENSMODP00000012767
ENSORLP00000020591	ENSMODP00000018547
ENSORLP00000015223	ENSMODP00000018547
ENSORLP00000004659	ENSMODP00000014501
ENSORLP00000003125	ENSMODP00000031639
ENSORLP00000006538	ENSMODP00000027788
ENSORLP00000016197	ENSMODP00000026226
ENSORLP00000013041	ENSMODP00000005319
ENSORLP00000020579	ENSMODP00000040033
ENSORLP00000012738	ENSMODP00000007477
ENSORLP00000011036	ENSMODP00000036146
ENSORLP00000015123	ENSMODP00000001449
ENSORLP00000019853	ENSMODP00000016184
ENSORLP00000013152	ENSMODP00000019790
ENSORLP00000003843	ENSMODP00000034105
ENSORLP00000008406	ENSMODP00000008853
ENSORLP00000001572	ENSMODP00000008853
ENSORLP00000011624	ENSMODP00000013217
ENSORLP00000024677	ENSMODP00000021631
ENSORLP00000000083	ENSMODP00000024814
ENSORLP00000012412	ENSMODP00000001518
ENSORLP00000009993	ENSMODP00000010380
ENSORLP00000014264	ENSMODP00000000102
ENSORLP00000002332	ENSMODP00000022951
ENSORLP00000021276	ENSMODP00000022951
ENSORLP00000010464	ENSMODP00000028988
ENSORLP00000001028	ENSMODP00000017408
ENSORLP00000000790	ENSMODP00000005738
ENSORLP00000003117	ENSMODP00000012762
ENSORLP00000012518	ENSMODP00000021407
ENSORLP00000022496	ENSMODP00000036739
ENSORLP00000013545	ENSMODP00000035967
ENSORLP00000015094	ENSMODP00000005747
ENSORLP00000003712	ENSMODP00000023108
ENSORLP00000022992	ENSMODP00000012199
ENSORLP00000011754	ENSMODP00000003082
ENSORLP00000007396	ENSMODP00000002252
ENSORLP00000000598	ENSMODP00000002252
ENSORLP00000022798	ENSMODP00000019437
ENSORLP00000008366	ENSMODP00000026917
ENSORLP00000021883	ENSMODP00000007329
ENSORLP00000021887	ENSMODP00000007329
ENSORLP00000020667	ENSMODP00000007329
ENSORLP00000024397	ENSMODP00000008622
ENSORLP00000002898	ENSMODP00000013794
ENSORLP00000011693	ENSMODP00000001808
ENSORLP00000020234	ENSMODP00000018604
ENSORLP00000020891	ENSMODP00000036766
ENSORLP00000017844	ENSMODP00000036766
ENSORLP00000008183	ENSMODP00000033497
ENSORLP00000008219	ENSMODP00000005674
ENSORLP00000018249	ENSMODP00000022245
ENSORLP00000011987	ENSMODP00000022245
ENSORLP00000004757	ENSMODP00000018488
ENSORLP00000021147	ENSMODP00000006974
ENSORLP00000004536	ENSMODP00000023016
ENSORLP00000013300	ENSMODP00000005389
ENSORLP00000010053	ENSMODP00000010564
ENSORLP00000011923	ENSMODP00000022226
ENSORLP00000016328	ENSMODP00000038847
ENSORLP00000011763	ENSMODP00000003605
ENSORLP00000008641	ENSMODP00000017670
ENSORLP00000023015	ENSMODP00000017566
ENSORLP00000010186	ENSMODP00000013693
ENSORLP00000006924	ENSMODP00000025431
ENSORLP00000001216	ENSMODP00000017701
ENSORLP00000007304	ENSMODP00000010889
ENSORLP00000005567	ENSMODP00000000487
ENSORLP00000024368	ENSMODP00000013056
ENSORLP00000005038	ENSMODP00000024833
ENSORLP00000022433	ENSMODP00000023363
ENSORLP00000023461	ENSMODP00000006499
ENSORLP00000013964	ENSMODP00000009689
ENSORLP00000009231	ENSMODP00000009689
ENSORLP00000007224	ENSMODP00000011634
ENSORLP00000012065	ENSMODP00000006124
ENSORLP00000008404	ENSMODP00000029511
ENSORLP00000009723	ENSMODP00000020716
ENSORLP00000003395	ENSMODP00000000849
ENSORLP00000020854	ENSMODP00000005154
ENSORLP00000008884	ENSMODP00000003980
ENSORLP00000004792	ENSMODP00000009055
ENSORLP00000004857	ENSMODP00000006750
ENSORLP00000008802	ENSMODP00000031036
ENSORLP00000013234	ENSMODP00000012246
ENSORLP00000009167	ENSMODP00000014983
ENSORLP00000014470	ENSMODP00000014983
ENSORLP00000009154	ENSMODP00000006446
ENSORLP00000002045	ENSMODP00000006681
ENSORLP00000015147	ENSMODP00000034265
ENSORLP00000015412	ENSMODP00000009316
ENSORLP00000000771	ENSMODP00000023716
ENSORLP00000019071	ENSMODP00000023221
ENSORLP00000014829	ENSMODP00000009526
ENSORLP00000000340	ENSMODP00000002150
ENSORLP00000020873	ENSMODP00000010302
ENSORLP00000005160	ENSMODP00000010302
ENSORLP00000023777	ENSMODP00000017550
ENSORLP00000005352	ENSMODP00000009180
ENSORLP00000014117	ENSMODP00000005405
ENSORLP00000020395	ENSMODP00000019993
ENSORLP00000009101	ENSMODP00000019993
ENSORLP00000008514	ENSMODP00000019007
ENSORLP00000015177	ENSMODP00000000853
ENSORLP00000021726	ENSMODP00000000853
ENSORLP00000001610	ENSMODP00000019581
ENSORLP00000012225	ENSMODP00000037525
ENSORLP00000013038	ENSMODP00000001680
ENSORLP00000002613	ENSMODP00000010772
ENSORLP00000016447	ENSMODP00000017144
ENSORLP00000014289	ENSMODP00000002551
ENSORLP00000010745	ENSMODP00000013240
ENSORLP00000021470	ENSMODP00000010047
ENSORLP00000020357	ENSMODP00000025625
ENSORLP00000019914	ENSMODP00000001202
ENSORLP00000020352	ENSMODP00000025626
ENSORLP00000000856	ENSMODP00000008362
ENSORLP00000011104	ENSMODP00000010954
ENSORLP00000013868	ENSMODP00000032258
ENSORLP00000017542	ENSMODP00000040103
ENSORLP00000003174	ENSMODP00000022868
ENSORLP00000011522	ENSMODP00000024465
ENSORLP00000007378	ENSMODP00000039451
ENSORLP00000020999	ENSMODP00000021286
ENSORLP00000005476	ENSMODP00000020168
ENSORLP00000009173	ENSMODP00000036241
ENSORLP00000014847	ENSMODP00000004137
ENSORLP00000021279	ENSMODP00000019955
ENSORLP00000001758	ENSMODP00000024785
ENSORLP00000001233	ENSMODP00000024785
ENSORLP00000022038	ENSMODP00000006094
ENSORLP00000016107	ENSMODP00000003352
ENSORLP00000009246	ENSMODP00000005549
ENSORLP00000011772	ENSMODP00000029137
ENSORLP00000024890	ENSMODP00000008822
ENSORLP00000001324	ENSMODP00000038160
ENSORLP00000006584	ENSMODP00000012491
ENSORLP00000022361	ENSMODP00000028994
ENSORLP00000017378	ENSMODP00000006052
ENSORLP00000020232	ENSMODP00000013153
ENSORLP00000021461	ENSMODP00000037975
ENSORLP00000021155	ENSMODP00000026862
ENSORLP00000001583	ENSMODP00000026862
ENSORLP00000004124	ENSMODP00000007017
ENSORLP00000006939	ENSMODP00000021921
ENSORLP00000008136	ENSMODP00000000754
ENSORLP00000010284	ENSMODP00000037746
ENSORLP00000011055	ENSMODP00000037746
ENSORLP00000013591	ENSMODP00000000381
ENSORLP00000000969	ENSMODP00000009713
ENSORLP00000005195	ENSMODP00000006375
ENSORLP00000011506	ENSMODP00000014567
ENSORLP00000019605	ENSMODP00000040539
ENSORLP00000018367	ENSMODP00000029504
ENSORLP00000007233	ENSMODP00000022041
ENSORLP00000025645	ENSMODP00000006466
ENSORLP00000019356	ENSMODP00000015484
ENSORLP00000009734	ENSMODP00000008872
ENSORLP00000022355	ENSMODP00000039714
ENSORLP00000005597	ENSMODP00000007680
ENSORLP00000011559	ENSMODP00000001556
ENSORLP00000002483	ENSMODP00000011393
ENSORLP00000001134	ENSMODP00000012779
ENSORLP00000014278	ENSMODP00000000336
ENSORLP00000000586	ENSMODP00000016928
ENSORLP00000017990	ENSMODP00000018587
ENSORLP00000005108	ENSMODP00000018587
ENSORLP00000008274	ENSMODP00000004079
ENSORLP00000004362	ENSMODP00000004079
ENSORLP00000000321	ENSMODP00000005398
ENSORLP00000008918	ENSMODP00000011241
ENSORLP00000019108	ENSMODP00000019316
ENSORLP00000019292	ENSMODP00000036548
ENSORLP00000015471	ENSMODP00000012150
ENSORLP00000012283	ENSMODP00000012150
ENSORLP00000015248	ENSMODP00000000824
ENSORLP00000000095	ENSMODP00000023312
ENSORLP00000007427	ENSMODP00000011812
ENSORLP00000020350	ENSMODP00000025627
ENSORLP00000002326	ENSMODP00000005908
ENSORLP00000013414	ENSMODP00000014225
ENSORLP00000015064	ENSMODP00000022763
ENSORLP00000018808	ENSMODP00000025592
ENSORLP00000005807	ENSMODP00000024040
ENSORLP00000007238	ENSMODP00000016729
ENSORLP00000012223	ENSMODP00000021388
ENSORLP00000005718	ENSMODP00000001785
ENSORLP00000008470	ENSMODP00000015281
ENSORLP00000019355	ENSMODP00000014354
ENSORLP00000008083	ENSMODP00000004962
ENSORLP00000008344	ENSMODP00000005900
ENSORLP00000015067	ENSMODP00000035265
ENSORLP00000018244	ENSMODP00000012011
ENSORLP00000006505	ENSMODP00000007161
ENSORLP00000008924	ENSMODP00000007161
ENSORLP00000017688	ENSMODP00000011972
ENSORLP00000006095	ENSMODP00000000544
ENSORLP00000013174	ENSMODP00000011975
ENSORLP00000005746	ENSMODP00000018478
ENSORLP00000010721	ENSMODP00000008222
ENSORLP00000014578	ENSMODP00000008222
ENSORLP00000017304	ENSMODP00000008442
ENSORLP00000009425	ENSMODP00000008442
ENSORLP00000024319	ENSMODP00000005705
ENSORLP00000023671	ENSMODP00000008694
ENSORLP00000019398	ENSMODP00000015844
ENSORLP00000025676	ENSMODP00000015425
ENSORLP00000008779	ENSMODP00000035626
ENSORLP00000021065	ENSMODP00000032675
ENSORLP00000017874	ENSMODP00000032675
ENSORLP00000016372	ENSMODP00000022002
ENSORLP00000012147	ENSMODP00000021450
ENSORLP00000011094	ENSMODP00000026607
ENSORLP00000000982	ENSMODP00000034494
ENSORLP00000015440	ENSMODP00000025611
ENSORLP00000010365	ENSMODP00000000546
ENSORLP00000008926	ENSMODP00000000546
ENSORLP00000008781	ENSMODP00000000474
ENSORLP00000010456	ENSMODP00000000474
ENSORLP00000012791	ENSMODP00000008527
ENSORLP00000003723	ENSMODP00000020228
ENSORLP00000002991	ENSMODP00000007060
ENSORLP00000021336	ENSMODP00000022087
ENSORLP00000007366	ENSMODP00000025223
ENSORLP00000019150	ENSMODP00000004255
ENSORLP00000020736	ENSMODP00000008253
ENSORLP00000022231	ENSMODP00000029564
ENSORLP00000015903	ENSMODP00000029564
ENSORLP00000000940	ENSMODP00000011211
ENSORLP00000013764	ENSMODP00000003943
ENSORLP00000014049	ENSMODP00000011968
ENSORLP00000004843	ENSMODP00000011968
ENSORLP00000004830	ENSMODP00000005501
ENSORLP00000018247	ENSMODP00000007504
ENSORLP00000010258	ENSMODP00000009233
ENSORLP00000006263	ENSMODP00000000429
ENSORLP00000014951	ENSMODP00000030288
ENSORLP00000020815	ENSMODP00000032640
ENSORLP00000003416	ENSMODP00000020109
ENSORLP00000007857	ENSMODP00000006020
ENSORLP00000020203	ENSMODP00000038348
ENSORLP00000020171	ENSMODP00000017177
ENSORLP00000008093	ENSMODP00000017177
ENSORLP00000009165	ENSMODP00000024001
ENSORLP00000018059	ENSMODP00000000694
ENSORLP00000019553	ENSMODP00000023226
ENSORLP00000017528	ENSMODP00000023226
ENSORLP00000007206	ENSMODP00000011527
ENSORLP00000007341	ENSMODP00000023002
ENSORLP00000025607	ENSMODP00000024342
ENSORLP00000004167	ENSMODP00000023757
ENSORLP00000025091	ENSMODP00000009451
ENSORLP00000025244	ENSMODP00000004684
ENSORLP00000013954	ENSMODP00000025445
ENSORLP00000020113	ENSMODP00000015469
ENSORLP00000024533	ENSMODP00000023786
ENSORLP00000012904	ENSMODP00000021940
ENSORLP00000020740	ENSMODP00000021940
ENSORLP00000006934	ENSMODP00000023732
ENSORLP00000000201	ENSMODP00000013457
ENSORLP00000002633	ENSMODP00000025116
ENSORLP00000004575	ENSMODP00000025116
ENSORLP00000004437	ENSMODP00000033755
ENSORLP00000000013	ENSMODP00000033755
ENSORLP00000001027	ENSMODP00000010724
ENSORLP00000010006	ENSMODP00000002862
ENSORLP00000012762	ENSMODP00000034611
ENSORLP00000023452	ENSMODP00000012640
ENSORLP00000021810	ENSMODP00000013262
ENSORLP00000005282	ENSMODP00000015598
ENSORLP00000023981	ENSMODP00000003188
ENSORLP00000004570	ENSMODP00000017667
ENSORLP00000013984	ENSMODP00000017399
ENSORLP00000021348	ENSMODP00000038519
ENSORLP00000012188	ENSMODP00000021025
ENSORLP00000023313	ENSMODP00000030140
ENSORLP00000018839	ENSMODP00000020391
ENSORLP00000023322	ENSMODP00000015233
ENSORLP00000021814	ENSMODP00000013188
ENSORLP00000024724	ENSMODP00000018821
ENSORLP00000005322	ENSMODP00000018821
ENSORLP00000002469	ENSMODP00000010847
ENSORLP00000021765	ENSMODP00000010341
ENSORLP00000011556	ENSMODP00000020125
ENSORLP00000025404	ENSMODP00000019344
ENSORLP00000001270	ENSMODP00000002481
ENSORLP00000015294	ENSMODP00000034155
ENSORLP00000007443	ENSMODP00000025486
ENSORLP00000000408	ENSMODP00000025486
ENSORLP00000017499	ENSMODP00000009701
ENSORLP00000019597	ENSMODP00000030251
ENSORLP00000020452	ENSMODP00000021469
ENSORLP00000010775	ENSMODP00000020056
ENSORLP00000016398	ENSMODP00000020056
ENSORLP00000004165	ENSMODP00000004384
ENSORLP00000022267	ENSMODP00000026009
ENSORLP00000014358	ENSMODP00000026009
ENSORLP00000014067	ENSMODP00000027349
ENSORLP00000003907	ENSMODP00000023115
ENSORLP00000008130	ENSMODP00000026955
ENSORLP00000016025	ENSMODP00000020434
ENSORLP00000015015	ENSMODP00000009813
ENSORLP00000024324	ENSMODP00000012354
ENSORLP00000011703	ENSMODP00000002565
ENSORLP00000002673	ENSMODP00000002565
ENSORLP00000020568	ENSMODP00000020280
ENSORLP00000009895	ENSMODP00000008619
ENSORLP00000015851	ENSMODP00000005464
ENSORLP00000000090	ENSMODP00000005464
ENSORLP00000002837	ENSMODP00000025778
ENSORLP00000005664	ENSMODP00000018053
ENSORLP00000011430	ENSMODP00000003470
ENSORLP00000013681	ENSMODP00000003356
ENSORLP00000005706	ENSMODP00000003356
ENSORLP00000022234	ENSMODP00000011738
ENSORLP00000005420	ENSMODP00000018820
ENSORLP00000005954	ENSMODP00000018820
ENSORLP00000008448	ENSMODP00000024477
ENSORLP00000018948	ENSMODP00000030082
ENSORLP00000004436	ENSMODP00000021354
ENSORLP00000024488	ENSMODP00000034131
ENSORLP00000009131	ENSMODP00000017409
ENSORLP00000016553	ENSMODP00000017409
ENSORLP00000005025	ENSMODP00000001778
ENSORLP00000018684	ENSMODP00000022887
ENSORLP00000006425	ENSMODP00000006007
ENSORLP00000003719	ENSMODP00000006007
ENSORLP00000016631	ENSMODP00000038040
ENSORLP00000003007	ENSMODP00000038040
ENSORLP00000016352	ENSMODP00000010172
ENSORLP00000025679	ENSMODP00000003064
ENSORLP00000009348	ENSMODP00000003064
ENSORLP00000013216	ENSMODP00000027239
ENSORLP00000001987	ENSMODP00000017220
ENSORLP00000010673	ENSMODP00000005986
ENSORLP00000008065	ENSMODP00000005986
ENSORLP00000009237	ENSMODP00000017301
ENSORLP00000019308	ENSMODP00000002334
ENSORLP00000015439	ENSMODP00000012158
ENSORLP00000020174	ENSMODP00000011779
ENSORLP00000005089	ENSMODP00000009126
ENSORLP00000018231	ENSMODP00000006925
ENSORLP00000025103	ENSMODP00000023154
ENSORLP00000007043	ENSMODP00000009691
ENSORLP00000019656	ENSMODP00000003121
ENSORLP00000010680	ENSMODP00000010781
ENSORLP00000003549	ENSMODP00000032776
ENSORLP00000022202	ENSMODP00000021504
ENSORLP00000022298	ENSMODP00000021594
ENSORLP00000025518	ENSMODP00000004536
ENSORLP00000011215	ENSMODP00000026635
ENSORLP00000021718	ENSMODP00000025502
ENSORLP00000007662	ENSMODP00000020364
ENSORLP00000016527	ENSMODP00000001657
ENSORLP00000008652	ENSMODP00000022572
ENSORLP00000016076	ENSMODP00000022572
ENSORLP00000005074	ENSMODP00000041088
ENSORLP00000013994	ENSMODP00000012818
ENSORLP00000005951	ENSMODP00000036499
ENSORLP00000025446	ENSMODP00000002162
ENSORLP00000008246	ENSMODP00000007706
ENSORLP00000009415	ENSMODP00000019151
ENSORLP00000021917	ENSMODP00000011885
ENSORLP00000015195	ENSMODP00000020305
ENSORLP00000017196	ENSMODP00000020305
ENSORLP00000024968	ENSMODP00000024282
ENSORLP00000024190	ENSMODP00000011356
ENSORLP00000000811	ENSMODP00000005643
ENSORLP00000015151	ENSMODP00000002270
ENSORLP00000014956	ENSMODP00000002561
ENSORLP00000020549	ENSMODP00000002561
ENSORLP00000014713	ENSMODP00000009463
ENSORLP00000014558	ENSMODP00000005927
ENSORLP00000010179	ENSMODP00000024027
ENSORLP00000007223	ENSMODP00000008095
ENSORLP00000006215	ENSMODP00000008095
ENSORLP00000022345	ENSMODP00000021801
ENSORLP00000003075	ENSMODP00000024609
ENSORLP00000004228	ENSMODP00000024173
ENSORLP00000017264	ENSMODP00000028249
ENSORLP00000019407	ENSMODP00000022136
ENSORLP00000020634	ENSMODP00000003242
ENSORLP00000008656	ENSMODP00000025773
ENSORLP00000018617	ENSMODP00000036015
ENSORLP00000008908	ENSMODP00000030641
ENSORLP00000011752	ENSMODP00000005304
ENSORLP00000011918	ENSMODP00000020382
ENSORLP00000024013	ENSMODP00000005124
ENSORLP00000011769	ENSMODP00000032525
ENSORLP00000018303	ENSMODP00000022163
ENSORLP00000020795	ENSMODP00000020953
ENSORLP00000000482	ENSMODP00000031707
ENSORLP00000012328	ENSMODP00000007792
ENSORLP00000022130	ENSMODP00000015990
ENSORLP00000021805	ENSMODP00000002562
ENSORLP00000000609	ENSMODP00000010334
ENSORLP00000005920	ENSMODP00000021643
ENSORLP00000007794	ENSMODP00000002723
ENSORLP00000002434	ENSMODP00000003570
ENSORLP00000014255	ENSMODP00000023866
ENSORLP00000004900	ENSMODP00000020972
ENSORLP00000011295	ENSMODP00000026388
ENSORLP00000001614	ENSMODP00000014831
ENSORLP00000016872	ENSMODP00000022588
ENSORLP00000018989	ENSMODP00000013307
ENSORLP00000007550	ENSMODP00000013307
ENSORLP00000004914	ENSMODP00000033491
ENSORLP00000020994	ENSMODP00000033491
ENSORLP00000001994	ENSMODP00000019616
ENSORLP00000022813	ENSMODP00000019188
ENSORLP00000006691	ENSMODP00000019188
ENSORLP00000016028	ENSMODP00000005475
ENSORLP00000005300	ENSMODP00000009994
ENSORLP00000009352	ENSMODP00000022371
ENSORLP00000003074	ENSMODP00000011041
ENSORLP00000017306	ENSMODP00000011039
ENSORLP00000006146	ENSMODP00000012196
ENSORLP00000025739	ENSMODP00000003656
ENSORLP00000014649	ENSMODP00000013054
ENSORLP00000021007	ENSMODP00000013054
ENSORLP00000014179	ENSMODP00000035379
ENSORLP00000022184	ENSMODP00000000452
ENSORLP00000013690	ENSMODP00000000452
ENSORLP00000000431	ENSMODP00000018859
ENSORLP00000020468	ENSMODP00000018859
ENSORLP00000007520	ENSMODP00000000469
ENSORLP00000019825	ENSMODP00000028908
ENSORLP00000003691	ENSMODP00000002563
ENSORLP00000015858	ENSMODP00000035688
ENSORLP00000019546	ENSMODP00000023213
ENSORLP00000012957	ENSMODP00000023428
ENSORLP00000003293	ENSMODP00000023428
ENSORLP00000004933	ENSMODP00000000249
ENSORLP00000014930	ENSMODP00000000479
ENSORLP00000005418	ENSMODP00000001016
ENSORLP00000008642	ENSMODP00000016123
ENSORLP00000019662	ENSMODP00000016123
ENSORLP00000000843	ENSMODP00000021880
ENSORLP00000006602	ENSMODP00000021880
ENSORLP00000007590	ENSMODP00000018797
ENSORLP00000020221	ENSMODP00000023334
ENSORLP00000002080	ENSMODP00000023334
ENSORLP00000022342	ENSMODP00000017975
ENSORLP00000022706	ENSMODP00000017975
ENSORLP00000002798	ENSMODP00000021307
ENSORLP00000024992	ENSMODP00000021307
ENSORLP00000021882	ENSMODP00000012044
ENSORLP00000009396	ENSMODP00000030207
ENSORLP00000014029	ENSMODP00000019613
ENSORLP00000002711	ENSMODP00000019109
ENSORLP00000006825	ENSMODP00000010652
ENSORLP00000015496	ENSMODP00000008555
ENSORLP00000003874	ENSMODP00000023830
ENSORLP00000017437	ENSMODP00000010813
ENSORLP00000010330	ENSMODP00000013424
ENSORLP00000016652	ENSMODP00000016279
ENSORLP00000019293	ENSMODP00000016279
ENSORLP00000023996	ENSMODP00000013384
ENSORLP00000010826	ENSMODP00000013384
ENSORLP00000013438	ENSMODP00000004565
ENSORLP00000013701	ENSMODP00000028423
ENSORLP00000005572	ENSMODP00000012942
ENSORLP00000021994	ENSMODP00000011716
ENSORLP00000015902	ENSMODP00000013466
ENSORLP00000004265	ENSMODP00000016015
ENSORLP00000007929	ENSMODP00000000437
ENSORLP00000020059	ENSMODP00000020014
ENSORLP00000013116	ENSMODP00000020014
ENSORLP00000016114	ENSMODP00000013715
ENSORLP00000011790	ENSMODP00000002105
ENSORLP00000008666	ENSMODP00000002105
ENSORLP00000025515	ENSMODP00000007274
ENSORLP00000008677	ENSMODP00000002115
ENSORLP00000011801	ENSMODP00000002115
ENSORLP00000020595	ENSMODP00000003752
ENSORLP00000020709	ENSMODP00000008475
ENSORLP00000011208	ENSMODP00000022909
ENSORLP00000024089	ENSMODP00000021212
ENSORLP00000018580	ENSMODP00000017819
ENSORLP00000017208	ENSMODP00000024318
ENSORLP00000003195	ENSMODP00000014146
ENSORLP00000021920	ENSMODP00000005376
ENSORLP00000005559	ENSMODP00000020621
ENSORLP00000008673	ENSMODP00000016034
ENSORLP00000019074	ENSMODP00000022491
ENSORLP00000007306	ENSMODP00000022004
ENSORLP00000021528	ENSMODP00000022004
ENSORLP00000011650	ENSMODP00000021415
ENSORLP00000011106	ENSMODP00000021415
ENSORLP00000017701	ENSMODP00000021822
ENSORLP00000023625	ENSMODP00000021414
ENSORLP00000004314	ENSMODP00000005123
ENSORLP00000006054	ENSMODP00000013725
ENSORLP00000017142	ENSMODP00000021523
ENSORLP00000016113	ENSMODP00000013320
ENSORLP00000021505	ENSMODP00000013320
ENSORLP00000021295	ENSMODP00000015379
ENSORLP00000000884	ENSMODP00000011548
ENSORLP00000007176	ENSMODP00000022037
ENSORLP00000021299	ENSMODP00000022037
ENSORLP00000003248	ENSMODP00000030807
ENSORLP00000018535	ENSMODP00000030807
ENSORLP00000002745	ENSMODP00000016719
ENSORLP00000008465	ENSMODP00000025787
ENSORLP00000020987	ENSMODP00000028759
ENSORLP00000010315	ENSMODP00000028759
ENSORLP00000020664	ENSMODP00000021852
ENSORLP00000010060	ENSMODP00000024163
ENSORLP00000022287	ENSMODP00000022841
ENSORLP00000018553	ENSMODP00000022841
ENSORLP00000018341	ENSMODP00000021988
ENSORLP00000013944	ENSMODP00000013582
ENSORLP00000016911	ENSMODP00000022436
ENSORLP00000012825	ENSMODP00000037855
ENSORLP00000023289	ENSMODP00000037855
ENSORLP00000003945	ENSMODP00000011440
ENSORLP00000013053	ENSMODP00000019202
ENSORLP00000012532	ENSMODP00000001457
ENSORLP00000020802	ENSMODP00000015719
ENSORLP00000006196	ENSMODP00000025762
ENSORLP00000006735	ENSMODP00000005094
ENSORLP00000002480	ENSMODP00000023625
ENSORLP00000002795	ENSMODP00000014093
ENSORLP00000005030	ENSMODP00000012594
ENSORLP00000012040	ENSMODP00000010237
ENSORLP00000016800	ENSMODP00000000934
ENSORLP00000013232	ENSMODP00000000934
ENSORLP00000021360	ENSMODP00000019976
ENSORLP00000017970	ENSMODP00000040702
ENSORLP00000019233	ENSMODP00000002766
ENSORLP00000009186	ENSMODP00000000399
ENSORLP00000003414	ENSMODP00000005825
ENSORLP00000012019	ENSMODP00000011531
ENSORLP00000008398	ENSMODP00000011033
ENSORLP00000002603	ENSMODP00000000838
ENSORLP00000016152	ENSMODP00000014368
ENSORLP00000006461	ENSMODP00000004844
ENSORLP00000017473	ENSMODP00000004844
ENSORLP00000012319	ENSMODP00000025340
ENSORLP00000021330	ENSMODP00000017239
ENSORLP00000012815	ENSMODP00000016300
ENSORLP00000002988	ENSMODP00000024624
ENSORLP00000024633	ENSMODP00000026280
ENSORLP00000015744	ENSMODP00000026280
ENSORLP00000000363	ENSMODP00000006642
ENSORLP00000006545	ENSMODP00000006642
ENSORLP00000017968	ENSMODP00000013456
ENSORLP00000013508	ENSMODP00000022110
ENSORLP00000005827	ENSMODP00000023187
ENSORLP00000015906	ENSMODP00000006952
ENSORLP00000007911	ENSMODP00000034906
ENSORLP00000017492	ENSMODP00000029642
ENSORLP00000022178	ENSMODP00000029642
ENSORLP00000023350	ENSMODP00000001893
ENSORLP00000001513	ENSMODP00000001893
ENSORLP00000017310	ENSMODP00000023242
ENSORLP00000005929	ENSMODP00000001219
ENSORLP00000017922	ENSMODP00000008501
ENSORLP00000000768	ENSMODP00000008501
ENSORLP00000002339	ENSMODP00000032729
ENSORLP00000002342	ENSMODP00000006029
ENSORLP00000012719	ENSMODP00000013337
ENSORLP00000020670	ENSMODP00000021849
ENSORLP00000019072	ENSMODP00000005066
ENSORLP00000006290	ENSMODP00000013770
ENSORLP00000001106	ENSMODP00000002547
ENSORLP00000011541	ENSMODP00000001534
ENSORLP00000024539	ENSMODP00000019745
ENSORLP00000010889	ENSMODP00000019494
ENSORLP00000010565	ENSMODP00000035126
ENSORLP00000006291	ENSMODP00000011937
ENSORLP00000024234	ENSMODP00000023649
ENSORLP00000022019	ENSMODP00000023649
ENSORLP00000005117	ENSMODP00000000328
ENSORLP00000013171	ENSMODP00000000328
ENSORLP00000017084	ENSMODP00000039408
ENSORLP00000011114	ENSMODP00000012595
ENSORLP00000018428	ENSMODP00000024807
ENSORLP00000021689	ENSMODP00000019585
ENSORLP00000012806	ENSMODP00000026347
ENSORLP00000012811	ENSMODP00000026346
ENSORLP00000012222	ENSMODP00000029187
ENSORLP00000004930	ENSMODP00000011626
ENSORLP00000003122	ENSMODP00000038904
ENSORLP00000008261	ENSMODP00000012579
ENSORLP00000014926	ENSMODP00000023619
ENSORLP00000000120	ENSMODP00000003794
ENSORLP00000025012	ENSMODP00000003794
ENSORLP00000008704	ENSMODP00000008393
ENSORLP00000004063	ENSMODP00000009029
ENSORLP00000012205	ENSMODP00000009029
ENSORLP00000018253	ENSMODP00000001300
ENSORLP00000012582	ENSMODP00000008368
ENSORLP00000015190	ENSMODP00000009421
ENSORLP00000016389	ENSMODP00000010403
ENSORLP00000013576	ENSMODP00000011986
ENSORLP00000013143	ENSMODP00000011986
ENSORLP00000002119	ENSMODP00000002576
ENSORLP00000006458	ENSMODP00000001721
ENSORLP00000025807	ENSMODP00000026291
ENSORLP00000013861	ENSMODP00000017128
ENSORLP00000022991	ENSMODP00000007108
ENSORLP00000013831	ENSMODP00000004867
ENSORLP00000017916	ENSMODP00000010692
ENSORLP00000004429	ENSMODP00000008673
ENSORLP00000022085	ENSMODP00000008673
ENSORLP00000007242	ENSMODP00000002763
ENSORLP00000011828	ENSMODP00000002763
ENSORLP00000022302	ENSMODP00000000301
ENSORLP00000009810	ENSMODP00000032191
ENSORLP00000015279	ENSMODP00000032191
ENSORLP00000020248	ENSMODP00000009501
ENSORLP00000003080	ENSMODP00000003910
ENSORLP00000003735	ENSMODP00000003910
ENSORLP00000005383	ENSMODP00000001101
ENSORLP00000006928	ENSMODP00000023734
ENSORLP00000011589	ENSMODP00000012726
ENSORLP00000023555	ENSMODP00000004406
ENSORLP00000023091	ENSMODP00000017551
ENSORLP00000010421	ENSMODP00000001455
ENSORLP00000019580	ENSMODP00000030254
ENSORLP00000006577	ENSMODP00000025939
ENSORLP00000019615	ENSMODP00000029725
ENSORLP00000019638	ENSMODP00000007595
ENSORLP00000023819	ENSMODP00000000448
ENSORLP00000004888	ENSMODP00000000581
ENSORLP00000011632	ENSMODP00000021756
ENSORLP00000000924	ENSMODP00000014791
ENSORLP00000003778	ENSMODP00000008892
ENSORLP00000016834	ENSMODP00000021930
ENSORLP00000020043	ENSMODP00000004307
ENSORLP00000001708	ENSMODP00000031416
ENSORLP00000017742	ENSMODP00000004279
ENSORLP00000009555	ENSMODP00000016550
ENSORLP00000018186	ENSMODP00000016550
ENSORLP00000004806	ENSMODP00000002057
ENSORLP00000004111	ENSMODP00000023903
ENSORLP00000017935	ENSMODP00000023903
ENSORLP00000021819	ENSMODP00000016112
ENSORLP00000025339	ENSMODP00000011712
ENSORLP00000020353	ENSMODP00000006821
ENSORLP00000021165	ENSMODP00000007341
ENSORLP00000017554	ENSMODP00000036418
ENSORLP00000006677	ENSMODP00000031883
ENSORLP00000009375	ENSMODP00000008755
ENSORLP00000017309	ENSMODP00000021714
ENSORLP00000018641	ENSMODP00000022716
ENSORLP00000005890	ENSMODP00000011249
ENSORLP00000014414	ENSMODP00000011702
ENSORLP00000009360	ENSMODP00000016105
ENSORLP00000022641	ENSMODP00000004548
ENSORLP00000020384	ENSMODP00000000178
ENSORLP00000011990	ENSMODP00000027542
ENSORLP00000020466	ENSMODP00000021395
ENSORLP00000004514	ENSMODP00000021395
ENSORLP00000017296	ENSMODP00000021711
ENSORLP00000014905	ENSMODP00000008261
ENSORLP00000007598	ENSMODP00000008261
ENSORLP00000019172	ENSMODP00000017293
ENSORLP00000015939	ENSMODP00000002996
ENSORLP00000004581	ENSMODP00000002996
ENSORLP00000004596	ENSMODP00000022804
ENSORLP00000015948	ENSMODP00000022804
ENSORLP00000019300	ENSMODP00000040099
ENSORLP00000013252	ENSMODP00000015049
ENSORLP00000019334	ENSMODP00000000136
ENSORLP00000008162	ENSMODP00000009833
ENSORLP00000020101	ENSMODP00000000410
ENSORLP00000008423	ENSMODP00000022549
ENSORLP00000005238	ENSMODP00000025381
ENSORLP00000002644	ENSMODP00000022552
ENSORLP00000009270	ENSMODP00000000623
ENSORLP00000017950	ENSMODP00000005965
ENSORLP00000006614	ENSMODP00000000937
ENSORLP00000021635	ENSMODP00000035585
ENSORLP00000019425	ENSMODP00000018160
ENSORLP00000007844	ENSMODP00000004313
ENSORLP00000016814	ENSMODP00000004249
ENSORLP00000003806	ENSMODP00000020356
ENSORLP00000020722	ENSMODP00000003924
ENSORLP00000005923	ENSMODP00000037223
ENSORLP00000013215	ENSMODP00000023811
ENSORLP00000014405	ENSMODP00000013896
ENSORLP00000024763	ENSMODP00000019379
ENSORLP00000013899	ENSMODP00000015068
ENSORLP00000021694	ENSMODP00000015068
ENSORLP00000015144	ENSMODP00000040581
ENSORLP00000005778	ENSMODP00000000143
ENSORLP00000023296	ENSMODP00000013666
ENSORLP00000005365	ENSMODP00000003297
ENSORLP00000011775	ENSMODP00000032532
ENSORLP00000014954	ENSMODP00000005883
ENSORLP00000017720	ENSMODP00000004209
ENSORLP00000002627	ENSMODP00000019311
ENSORLP00000025331	ENSMODP00000007439
ENSORLP00000004632	ENSMODP00000022689
ENSORLP00000008029	ENSMODP00000009014
ENSORLP00000002270	ENSMODP00000010999
ENSORLP00000002338	ENSMODP00000024289
ENSORLP00000014491	ENSMODP00000024289
ENSORLP00000015110	ENSMODP00000025903
ENSORLP00000009853	ENSMODP00000003590
ENSORLP00000006295	ENSMODP00000037274
ENSORLP00000011817	ENSMODP00000014386
ENSORLP00000012854	ENSMODP00000016277
ENSORLP00000011247	ENSMODP00000024593
ENSORLP00000001650	ENSMODP00000012015
ENSORLP00000006333	ENSMODP00000026268
ENSORLP00000011186	ENSMODP00000026268
ENSORLP00000022262	ENSMODP00000014292
ENSORLP00000014172	ENSMODP00000011856
ENSORLP00000019753	ENSMODP00000010718
ENSORLP00000020315	ENSMODP00000005938
ENSORLP00000019444	ENSMODP00000000563
ENSORLP00000012561	ENSMODP00000017785
ENSORLP00000012372	ENSMODP00000024110
ENSORLP00000013987	ENSMODP00000027725
ENSORLP00000001473	ENSMODP00000013246
ENSORLP00000007979	ENSMODP00000021193
ENSORLP00000014746	ENSMODP00000005484
ENSORLP00000006883	ENSMODP00000032514
ENSORLP00000004669	ENSMODP00000018198
ENSORLP00000002783	ENSMODP00000018198
ENSORLP00000005416	ENSMODP00000018796
ENSORLP00000011470	ENSMODP00000037026
ENSORLP00000008530	ENSMODP00000037026
ENSORLP00000010005	ENSMODP00000000717
ENSORLP00000016138	ENSMODP00000014686
ENSORLP00000022152	ENSMODP00000016150
ENSORLP00000013616	ENSMODP00000000153
ENSORLP00000019845	ENSMODP00000015953
ENSORLP00000001421	ENSMODP00000019118
ENSORLP00000021683	ENSMODP00000000274
ENSORLP00000007321	ENSMODP00000003057
ENSORLP00000011224	ENSMODP00000001583
ENSORLP00000017850	ENSMODP00000016915
ENSORLP00000002357	ENSMODP00000020592
ENSORLP00000006748	ENSMODP00000032798
ENSORLP00000002587	ENSMODP00000029853
ENSORLP00000021247	ENSMODP00000029853
ENSORLP00000005051	ENSMODP00000018200
ENSORLP00000003765	ENSMODP00000014920
ENSORLP00000007792	ENSMODP00000002092
ENSORLP00000000534	ENSMODP00000002092
ENSORLP00000025014	ENSMODP00000031808
ENSORLP00000023046	ENSMODP00000031808
ENSORLP00000004584	ENSMODP00000023332
ENSORLP00000023370	ENSMODP00000000470
ENSORLP00000005779	ENSMODP00000001945
ENSORLP00000019283	ENSMODP00000038015
ENSORLP00000001843	ENSMODP00000031529
ENSORLP00000000380	ENSMODP00000025350
ENSORLP00000016337	ENSMODP00000028132
ENSORLP00000011234	ENSMODP00000028132
ENSORLP00000004424	ENSMODP00000017212
ENSORLP00000010522	ENSMODP00000016878
ENSORLP00000013931	ENSMODP00000012674
ENSORLP00000000404	ENSMODP00000007356
ENSORLP00000010156	ENSMODP00000000841
ENSORLP00000006817	ENSMODP00000006275
ENSORLP00000013108	ENSMODP00000000638
ENSORLP00000011033	ENSMODP00000011165
ENSORLP00000010839	ENSMODP00000010254
ENSORLP00000018382	ENSMODP00000021020
ENSORLP00000012218	ENSMODP00000021020
ENSORLP00000017958	ENSMODP00000013732
ENSORLP00000000765	ENSMODP00000018665
ENSORLP00000022963	ENSMODP00000018665
ENSORLP00000005996	ENSMODP00000000696
ENSORLP00000012341	ENSMODP00000004802
ENSORLP00000008971	ENSMODP00000003405
ENSORLP00000012770	ENSMODP00000013195
ENSORLP00000011639	ENSMODP00000026495
ENSORLP00000014777	ENSMODP00000026620
ENSORLP00000011409	ENSMODP00000006868
ENSORLP00000009205	ENSMODP00000000517
ENSORLP00000006951	ENSMODP00000015558
ENSORLP00000002583	ENSMODP00000019641
ENSORLP00000023345	ENSMODP00000009652
ENSORLP00000007496	ENSMODP00000015248
ENSORLP00000014865	ENSMODP00000017234
ENSORLP00000005624	ENSMODP00000018653
ENSORLP00000025492	ENSMODP00000040055
ENSORLP00000013878	ENSMODP00000002305
ENSORLP00000001089	ENSMODP00000008158
ENSORLP00000001552	ENSMODP00000016543
ENSORLP00000017675	ENSMODP00000021028
ENSORLP00000006205	ENSMODP00000004935
ENSORLP00000004588	ENSMODP00000009157
ENSORLP00000006352	ENSMODP00000006875
ENSORLP00000010309	ENSMODP00000013643
ENSORLP00000005146	ENSMODP00000023317
ENSORLP00000012308	ENSMODP00000022857
ENSORLP00000011744	ENSMODP00000027851
ENSORLP00000014035	ENSMODP00000009797
ENSORLP00000020821	ENSMODP00000013278
ENSORLP00000012196	ENSMODP00000023457
ENSORLP00000015982	ENSMODP00000016662
ENSORLP00000022596	ENSMODP00000027120
ENSORLP00000009862	ENSMODP00000025432
ENSORLP00000006891	ENSMODP00000025432
ENSORLP00000012978	ENSMODP00000019909
ENSORLP00000002873	ENSMODP00000019909
ENSORLP00000003557	ENSMODP00000012067
ENSORLP00000024828	ENSMODP00000018294
ENSORLP00000007985	ENSMODP00000000804
ENSORLP00000021646	ENSMODP00000021122
ENSORLP00000006008	ENSMODP00000012356
ENSORLP00000004020	ENSMODP00000015429
ENSORLP00000025678	ENSMODP00000015429
ENSORLP00000019393	ENSMODP00000015514
ENSORLP00000020263	ENSMODP00000015514
ENSORLP00000020160	ENSMODP00000029130
ENSORLP00000020418	ENSMODP00000019547
ENSORLP00000017369	ENSMODP00000017809
ENSORLP00000010358	ENSMODP00000011099
ENSORLP00000010790	ENSMODP00000010129
ENSORLP00000018379	ENSMODP00000017529
ENSORLP00000008025	ENSMODP00000017003
ENSORLP00000004446	ENSMODP00000031686
ENSORLP00000024471	ENSMODP00000019731
ENSORLP00000021169	ENSMODP00000034085
ENSORLP00000001596	ENSMODP00000011522
ENSORLP00000008097	ENSMODP00000023987
ENSORLP00000000429	ENSMODP00000023987
ENSORLP00000004449	ENSMODP00000021381
ENSORLP00000020164	ENSMODP00000008088
ENSORLP00000010222	ENSMODP00000006150
ENSORLP00000005776	ENSMODP00000001206
ENSORLP00000010859	ENSMODP00000013327
ENSORLP00000018205	ENSMODP00000016553
ENSORLP00000009540	ENSMODP00000016553
ENSORLP00000017078	ENSMODP00000039257
ENSORLP00000023811	ENSMODP00000004501
ENSORLP00000017035	ENSMODP00000000334
ENSORLP00000020445	ENSMODP00000006782
ENSORLP00000001149	ENSMODP00000032061
ENSORLP00000019236	ENSMODP00000027954
ENSORLP00000008154	ENSMODP00000037282
ENSORLP00000007869	ENSMODP00000036805
ENSORLP00000006661	ENSMODP00000019134
ENSORLP00000000212	ENSMODP00000013470
ENSORLP00000004078	ENSMODP00000002174
ENSORLP00000000976	ENSMODP00000008681
ENSORLP00000020199	ENSMODP00000005870
ENSORLP00000007337	ENSMODP00000017355
ENSORLP00000001624	ENSMODP00000017355
ENSORLP00000018408	ENSMODP00000002716
ENSORLP00000004345	ENSMODP00000015896
ENSORLP00000010374	ENSMODP00000015896
ENSORLP00000001377	ENSMODP00000003265
ENSORLP00000019446	ENSMODP00000040727
ENSORLP00000011375	ENSMODP00000012517
ENSORLP00000003554	ENSMODP00000028807
ENSORLP00000015073	ENSMODP00000023937
ENSORLP00000005894	ENSMODP00000026540
ENSORLP00000005907	ENSMODP00000023652
ENSORLP00000019315	ENSMODP00000009129
ENSORLP00000024717	ENSMODP00000035176
ENSORLP00000013410	ENSMODP00000012657
ENSORLP00000020586	ENSMODP00000035948
ENSORLP00000020760	ENSMODP00000026679
ENSORLP00000019029	ENSMODP00000026679
ENSORLP00000007969	ENSMODP00000004216
ENSORLP00000001371	ENSMODP00000009872
ENSORLP00000019923	ENSMODP00000017019
ENSORLP00000000360	ENSMODP00000005420
ENSORLP00000010561	ENSMODP00000014333
ENSORLP00000015469	ENSMODP00000014333
ENSORLP00000014010	ENSMODP00000012383
ENSORLP00000011560	ENSMODP00000007138
ENSORLP00000015154	ENSMODP00000007138
ENSORLP00000012214	ENSMODP00000008758
ENSORLP00000011268	ENSMODP00000032264
ENSORLP00000000531	ENSMODP00000005300
ENSORLP00000020274	ENSMODP00000017656
ENSORLP00000006459	ENSMODP00000006119
ENSORLP00000018488	ENSMODP00000022074
ENSORLP00000004180	ENSMODP00000023936
ENSORLP00000009583	ENSMODP00000020893
ENSORLP00000025629	ENSMODP00000026325
ENSORLP00000018144	ENSMODP00000016382
ENSORLP00000006400	ENSMODP00000005885
ENSORLP00000003599	ENSMODP00000005885
ENSORLP00000020878	ENSMODP00000023743
ENSORLP00000012263	ENSMODP00000008720
ENSORLP00000007208	ENSMODP00000009840
ENSORLP00000022644	ENSMODP00000025789
ENSORLP00000019787	ENSMODP00000001116
ENSORLP00000024448	ENSMODP00000022486
ENSORLP00000024453	ENSMODP00000022485
ENSORLP00000010822	ENSMODP00000022700
ENSORLP00000020793	ENSMODP00000013356
ENSORLP00000019352	ENSMODP00000013356
ENSORLP00000008703	ENSMODP00000009651
ENSORLP00000014795	ENSMODP00000020837
ENSORLP00000021237	ENSMODP00000026870
ENSORLP00000017699	ENSMODP00000016973
ENSORLP00000010606	ENSMODP00000000779
ENSORLP00000006785	ENSMODP00000032836
ENSORLP00000020810	ENSMODP00000007554
ENSORLP00000005808	ENSMODP00000000167
ENSORLP00000012156	ENSMODP00000000167
ENSORLP00000014236	ENSMODP00000030329
ENSORLP00000013816	ENSMODP00000008314
ENSORLP00000009296	ENSMODP00000008314
ENSORLP00000014946	ENSMODP00000006785
ENSORLP00000012931	ENSMODP00000040912
ENSORLP00000006343	ENSMODP00000005525
ENSORLP00000021224	ENSMODP00000012633
ENSORLP00000021641	ENSMODP00000010861
ENSORLP00000018138	ENSMODP00000020914
ENSORLP00000019690	ENSMODP00000011787
ENSORLP00000019696	ENSMODP00000032320
ENSORLP00000017783	ENSMODP00000026251
ENSORLP00000007661	ENSMODP00000031602
ENSORLP00000012128	ENSMODP00000031602
ENSORLP00000002892	ENSMODP00000006003
ENSORLP00000011226	ENSMODP00000026396
[truncated: 6,795 more rows]
