# Supplementary material for: Reconstruction of proto-vertebrate, proto-cyclostome and proto-gnathostome genomes provides new insights into early vertebrate evolution
Source: Nat Commun. 2021 Jul 23;12:4489. doi: 10.1038/s41467-021-24573-z (PMC8302630; doi:10.1038/s41467-021-24573-z)
Supplement: Supplementary file 4 — Supplementary Data 1 [file 41467_2021_24573_MOESM4_ESM.zip › SuppData1/orthologs/ORYLA-MOUSE.txt]

ENSORLP00000017023	ENSMUSP00000034074
ENSORLP00000018100	ENSMUSP00000037172
ENSORLP00000011872	ENSMUSP00000037172
ENSORLP00000019139	ENSMUSP00000040217
ENSORLP00000021204	ENSMUSP00000025288
ENSORLP00000017158	ENSMUSP00000105282
ENSORLP00000011600	ENSMUSP00000018989
ENSORLP00000018033	ENSMUSP00000018466
ENSORLP00000014071	ENSMUSP00000014505
ENSORLP00000024532	ENSMUSP00000111103
ENSORLP00000003595	ENSMUSP00000029128
ENSORLP00000001741	ENSMUSP00000033610
ENSORLP00000002049	ENSMUSP00000015484
ENSORLP00000025526	ENSMUSP00000054412
ENSORLP00000003018	ENSMUSP00000045511
ENSORLP00000016722	ENSMUSP00000075235
ENSORLP00000025748	ENSMUSP00000024829
ENSORLP00000005821	ENSMUSP00000035246
ENSORLP00000005856	ENSMUSP00000069495
ENSORLP00000007952	ENSMUSP00000073268
ENSORLP00000001368	ENSMUSP00000082710
ENSORLP00000024257	ENSMUSP00000021706
ENSORLP00000003220	ENSMUSP00000028311
ENSORLP00000020860	ENSMUSP00000028311
ENSORLP00000001290	ENSMUSP00000004949
ENSORLP00000005579	ENSMUSP00000017530
ENSORLP00000008446	ENSMUSP00000096248
ENSORLP00000002593	ENSMUSP00000096248
ENSORLP00000008437	ENSMUSP00000124863
ENSORLP00000011200	ENSMUSP00000124863
ENSORLP00000008651	ENSMUSP00000097747
ENSORLP00000015785	ENSMUSP00000027961
ENSORLP00000020633	ENSMUSP00000027494
ENSORLP00000011714	ENSMUSP00000104363
ENSORLP00000007515	ENSMUSP00000051353
ENSORLP00000000443	ENSMUSP00000082115
ENSORLP00000023088	ENSMUSP00000020679
ENSORLP00000018127	ENSMUSP00000099608
ENSORLP00000003515	ENSMUSP00000038922
ENSORLP00000015272	ENSMUSP00000019516
ENSORLP00000006561	ENSMUSP00000138819
ENSORLP00000003243	ENSMUSP00000015858
ENSORLP00000013178	ENSMUSP00000015858
ENSORLP00000021323	ENSMUSP00000028426
ENSORLP00000021828	ENSMUSP00000120598
ENSORLP00000020822	ENSMUSP00000021682
ENSORLP00000021812	ENSMUSP00000059666
ENSORLP00000023561	ENSMUSP00000108629
ENSORLP00000006376	ENSMUSP00000020624
ENSORLP00000019321	ENSMUSP00000101004
ENSORLP00000005874	ENSMUSP00000031841
ENSORLP00000021980	ENSMUSP00000099733
ENSORLP00000006256	ENSMUSP00000005103
ENSORLP00000022436	ENSMUSP00000103815
ENSORLP00000003775	ENSMUSP00000003509
ENSORLP00000006361	ENSMUSP00000074764
ENSORLP00000018342	ENSMUSP00000032421
ENSORLP00000018930	ENSMUSP00000025477
ENSORLP00000010509	ENSMUSP00000026896
ENSORLP00000001148	ENSMUSP00000099434
ENSORLP00000019667	ENSMUSP00000015003
ENSORLP00000010566	ENSMUSP00000050496
ENSORLP00000002272	ENSMUSP00000048260
ENSORLP00000000244	ENSMUSP00000020339
ENSORLP00000004298	ENSMUSP00000036487
ENSORLP00000009022	ENSMUSP00000049007
ENSORLP00000010106	ENSMUSP00000085900
ENSORLP00000020930	ENSMUSP00000049346
ENSORLP00000018662	ENSMUSP00000049346
ENSORLP00000004264	ENSMUSP00000080579
ENSORLP00000022821	ENSMUSP00000125718
ENSORLP00000021772	ENSMUSP00000028349
ENSORLP00000010763	ENSMUSP00000002989
ENSORLP00000013654	ENSMUSP00000102710
ENSORLP00000025491	ENSMUSP00000102710
ENSORLP00000020331	ENSMUSP00000097166
ENSORLP00000007167	ENSMUSP00000102177
ENSORLP00000001018	ENSMUSP00000032715
ENSORLP00000018097	ENSMUSP00000036674
ENSORLP00000008607	ENSMUSP00000042867
ENSORLP00000022020	ENSMUSP00000104411
ENSORLP00000005695	ENSMUSP00000018630
ENSORLP00000022851	ENSMUSP00000006718
ENSORLP00000020711	ENSMUSP00000001384
ENSORLP00000010817	ENSMUSP00000024049
ENSORLP00000007342	ENSMUSP00000018382
ENSORLP00000011413	ENSMUSP00000039653
ENSORLP00000022256	ENSMUSP00000031278
ENSORLP00000019505	ENSMUSP00000105486
ENSORLP00000004295	ENSMUSP00000094528
ENSORLP00000014720	ENSMUSP00000093960
ENSORLP00000012324	ENSMUSP00000064131
ENSORLP00000000585	ENSMUSP00000124459
ENSORLP00000020019	ENSMUSP00000047199
ENSORLP00000013874	ENSMUSP00000047199
ENSORLP00000002330	ENSMUSP00000119993
ENSORLP00000014471	ENSMUSP00000119993
ENSORLP00000005351	ENSMUSP00000048978
ENSORLP00000019519	ENSMUSP00000067752
ENSORLP00000018585	ENSMUSP00000030306
ENSORLP00000018984	ENSMUSP00000034427
ENSORLP00000006254	ENSMUSP00000064775
ENSORLP00000007804	ENSMUSP00000064775
ENSORLP00000012489	ENSMUSP00000103028
ENSORLP00000002135	ENSMUSP00000095964
ENSORLP00000025830	ENSMUSP00000115260
ENSORLP00000010622	ENSMUSP00000075089
ENSORLP00000010171	ENSMUSP00000126897
ENSORLP00000021378	ENSMUSP00000089513
ENSORLP00000021967	ENSMUSP00000109098
ENSORLP00000008922	ENSMUSP00000109098
ENSORLP00000010172	ENSMUSP00000044245
ENSORLP00000024935	ENSMUSP00000041622
ENSORLP00000012679	ENSMUSP00000125373
ENSORLP00000016516	ENSMUSP00000019662
ENSORLP00000011838	ENSMUSP00000117346
ENSORLP00000022565	ENSMUSP00000003117
ENSORLP00000015239	ENSMUSP00000027697
ENSORLP00000021947	ENSMUSP00000030814
ENSORLP00000011216	ENSMUSP00000033755
ENSORLP00000022337	ENSMUSP00000033756
ENSORLP00000022670	ENSMUSP00000027538
ENSORLP00000010397	ENSMUSP00000033549
ENSORLP00000009355	ENSMUSP00000026795
ENSORLP00000008594	ENSMUSP00000033341
ENSORLP00000008023	ENSMUSP00000049070
ENSORLP00000022797	ENSMUSP00000082895
ENSORLP00000011723	ENSMUSP00000080832
ENSORLP00000025157	ENSMUSP00000033501
ENSORLP00000001104	ENSMUSP00000133245
ENSORLP00000002977	ENSMUSP00000021046
ENSORLP00000018923	ENSMUSP00000021062
ENSORLP00000023720	ENSMUSP00000025500
ENSORLP00000012925	ENSMUSP00000078971
ENSORLP00000000034	ENSMUSP00000079864
ENSORLP00000013671	ENSMUSP00000138944
ENSORLP00000006742	ENSMUSP00000036830
ENSORLP00000014072	ENSMUSP00000066839
ENSORLP00000018956	ENSMUSP00000002809
ENSORLP00000014883	ENSMUSP00000031795
ENSORLP00000017224	ENSMUSP00000001595
ENSORLP00000004455	ENSMUSP00000001595
ENSORLP00000007557	ENSMUSP00000072472
ENSORLP00000007575	ENSMUSP00000077919
ENSORLP00000020818	ENSMUSP00000023807
ENSORLP00000016131	ENSMUSP00000020704
ENSORLP00000021474	ENSMUSP00000020704
ENSORLP00000002773	ENSMUSP00000046610
ENSORLP00000018416	ENSMUSP00000046610
ENSORLP00000015721	ENSMUSP00000084091
ENSORLP00000005075	ENSMUSP00000092654
ENSORLP00000004108	ENSMUSP00000036227
ENSORLP00000005033	ENSMUSP00000036227
ENSORLP00000015324	ENSMUSP00000042410
ENSORLP00000011019	ENSMUSP00000031037
ENSORLP00000002202	ENSMUSP00000035257
ENSORLP00000003059	ENSMUSP00000005952
ENSORLP00000018136	ENSMUSP00000101768
ENSORLP00000018833	ENSMUSP00000010605
ENSORLP00000004173	ENSMUSP00000126137
ENSORLP00000004274	ENSMUSP00000026093
ENSORLP00000015164	ENSMUSP00000074864
ENSORLP00000016308	ENSMUSP00000107444
ENSORLP00000024951	ENSMUSP00000064462
ENSORLP00000009657	ENSMUSP00000026427
ENSORLP00000018316	ENSMUSP00000026427
ENSORLP00000007380	ENSMUSP00000098548
ENSORLP00000013444	ENSMUSP00000098548
ENSORLP00000012886	ENSMUSP00000105212
ENSORLP00000001311	ENSMUSP00000105212
ENSORLP00000013607	ENSMUSP00000041897
ENSORLP00000025288	ENSMUSP00000043085
ENSORLP00000001374	ENSMUSP00000104533
ENSORLP00000014802	ENSMUSP00000046585
ENSORLP00000018111	ENSMUSP00000107347
ENSORLP00000005218	ENSMUSP00000031674
ENSORLP00000013299	ENSMUSP00000053238
ENSORLP00000016364	ENSMUSP00000093141
ENSORLP00000019561	ENSMUSP00000021689
ENSORLP00000011906	ENSMUSP00000021689
ENSORLP00000002839	ENSMUSP00000046216
ENSORLP00000014848	ENSMUSP00000121309
ENSORLP00000012741	ENSMUSP00000027226
ENSORLP00000011358	ENSMUSP00000003438
ENSORLP00000020718	ENSMUSP00000030477
ENSORLP00000017749	ENSMUSP00000061390
ENSORLP00000019397	ENSMUSP00000110074
ENSORLP00000002704	ENSMUSP00000124473
ENSORLP00000011850	ENSMUSP00000124473
ENSORLP00000020399	ENSMUSP00000037576
ENSORLP00000003855	ENSMUSP00000037576
ENSORLP00000008892	ENSMUSP00000050730
ENSORLP00000008411	ENSMUSP00000124131
ENSORLP00000002451	ENSMUSP00000124131
ENSORLP00000001579	ENSMUSP00000044231
ENSORLP00000016596	ENSMUSP00000023486
ENSORLP00000012171	ENSMUSP00000023486
ENSORLP00000000631	ENSMUSP00000031691
ENSORLP00000000643	ENSMUSP00000031690
ENSORLP00000003863	ENSMUSP00000042667
ENSORLP00000003946	ENSMUSP00000032376
ENSORLP00000018264	ENSMUSP00000127892
ENSORLP00000004025	ENSMUSP00000104878
ENSORLP00000008236	ENSMUSP00000063380
ENSORLP00000015074	ENSMUSP00000030376
ENSORLP00000025646	ENSMUSP00000053270
ENSORLP00000008488	ENSMUSP00000045973
ENSORLP00000019732	ENSMUSP00000036150
ENSORLP00000019739	ENSMUSP00000059026
ENSORLP00000005562	ENSMUSP00000125871
ENSORLP00000005568	ENSMUSP00000135677
ENSORLP00000000954	ENSMUSP00000022217
ENSORLP00000022406	ENSMUSP00000021714
ENSORLP00000022541	ENSMUSP00000036721
ENSORLP00000021818	ENSMUSP00000036721
ENSORLP00000001585	ENSMUSP00000102813
ENSORLP00000024109	ENSMUSP00000106963
ENSORLP00000020061	ENSMUSP00000085872
ENSORLP00000013463	ENSMUSP00000085872
ENSORLP00000011283	ENSMUSP00000021467
ENSORLP00000022013	ENSMUSP00000021004
ENSORLP00000021863	ENSMUSP00000111151
ENSORLP00000007508	ENSMUSP00000105350
ENSORLP00000019672	ENSMUSP00000020008
ENSORLP00000002659	ENSMUSP00000007257
ENSORLP00000013177	ENSMUSP00000109904
ENSORLP00000021168	ENSMUSP00000122855
ENSORLP00000004254	ENSMUSP00000122855
ENSORLP00000008713	ENSMUSP00000137256
ENSORLP00000023858	ENSMUSP00000137256
ENSORLP00000025494	ENSMUSP00000090277
ENSORLP00000013846	ENSMUSP00000041790
ENSORLP00000004640	ENSMUSP00000058730
ENSORLP00000003433	ENSMUSP00000137517
ENSORLP00000009051	ENSMUSP00000028071
ENSORLP00000008276	ENSMUSP00000104311
ENSORLP00000014984	ENSMUSP00000031750
ENSORLP00000018887	ENSMUSP00000066894
ENSORLP00000005319	ENSMUSP00000030898
ENSORLP00000014859	ENSMUSP00000073246
ENSORLP00000017630	ENSMUSP00000092735
ENSORLP00000002967	ENSMUSP00000062239
ENSORLP00000009719	ENSMUSP00000101903
ENSORLP00000009264	ENSMUSP00000071859
ENSORLP00000016385	ENSMUSP00000024832
ENSORLP00000011881	ENSMUSP00000070868
ENSORLP00000004619	ENSMUSP00000025718
ENSORLP00000012934	ENSMUSP00000102647
ENSORLP00000014691	ENSMUSP00000085683
ENSORLP00000025699	ENSMUSP00000042271
ENSORLP00000025092	ENSMUSP00000030212
ENSORLP00000008947	ENSMUSP00000030212
ENSORLP00000007330	ENSMUSP00000129800
ENSORLP00000021066	ENSMUSP00000028214
ENSORLP00000017966	ENSMUSP00000028214
ENSORLP00000019821	ENSMUSP00000034600
ENSORLP00000011260	ENSMUSP00000034600
ENSORLP00000003189	ENSMUSP00000066701
ENSORLP00000015135	ENSMUSP00000126826
ENSORLP00000015125	ENSMUSP00000062507
ENSORLP00000011254	ENSMUSP00000062507
ENSORLP00000024718	ENSMUSP00000061470
ENSORLP00000013929	ENSMUSP00000046368
ENSORLP00000007935	ENSMUSP00000045409
ENSORLP00000020501	ENSMUSP00000128922
ENSORLP00000005391	ENSMUSP00000095845
ENSORLP00000001836	ENSMUSP00000054545
ENSORLP00000002802	ENSMUSP00000054545
ENSORLP00000004251	ENSMUSP00000035649
ENSORLP00000007785	ENSMUSP00000025208
ENSORLP00000003955	ENSMUSP00000048350
ENSORLP00000005716	ENSMUSP00000048350
ENSORLP00000009447	ENSMUSP00000053431
ENSORLP00000016755	ENSMUSP00000029850
ENSORLP00000025680	ENSMUSP00000052544
ENSORLP00000014402	ENSMUSP00000090567
ENSORLP00000017370	ENSMUSP00000047888
ENSORLP00000015976	ENSMUSP00000081664
ENSORLP00000010846	ENSMUSP00000081664
ENSORLP00000012076	ENSMUSP00000021066
ENSORLP00000014408	ENSMUSP00000138618
ENSORLP00000021608	ENSMUSP00000123078
ENSORLP00000014160	ENSMUSP00000123078
ENSORLP00000006974	ENSMUSP00000101700
ENSORLP00000004278	ENSMUSP00000040416
ENSORLP00000020050	ENSMUSP00000029575
ENSORLP00000008218	ENSMUSP00000028623
ENSORLP00000012723	ENSMUSP00000030643
ENSORLP00000007001	ENSMUSP00000076505
ENSORLP00000002142	ENSMUSP00000076505
ENSORLP00000014484	ENSMUSP00000022550
ENSORLP00000007930	ENSMUSP00000019226
ENSORLP00000019891	ENSMUSP00000108302
ENSORLP00000019320	ENSMUSP00000084062
ENSORLP00000020797	ENSMUSP00000084062
ENSORLP00000004088	ENSMUSP00000097909
ENSORLP00000005176	ENSMUSP00000065205
ENSORLP00000005255	ENSMUSP00000028362
ENSORLP00000010903	ENSMUSP00000027896
ENSORLP00000003924	ENSMUSP00000029307
ENSORLP00000005958	ENSMUSP00000029307
ENSORLP00000009004	ENSMUSP00000034883
ENSORLP00000016407	ENSMUSP00000054226
ENSORLP00000002498	ENSMUSP00000107035
ENSORLP00000005899	ENSMUSP00000106460
ENSORLP00000000178	ENSMUSP00000031713
ENSORLP00000018925	ENSMUSP00000029208
ENSORLP00000003200	ENSMUSP00000001122
ENSORLP00000016932	ENSMUSP00000021161
ENSORLP00000006703	ENSMUSP00000022040
ENSORLP00000020649	ENSMUSP00000129216
ENSORLP00000013120	ENSMUSP00000110348
ENSORLP00000021408	ENSMUSP00000095533
ENSORLP00000013449	ENSMUSP00000128308
ENSORLP00000009845	ENSMUSP00000003659
ENSORLP00000006238	ENSMUSP00000022213
ENSORLP00000011233	ENSMUSP00000022213
ENSORLP00000005200	ENSMUSP00000057488
ENSORLP00000025778	ENSMUSP00000059654
ENSORLP00000002793	ENSMUSP00000040229
ENSORLP00000007565	ENSMUSP00000040229
ENSORLP00000016480	ENSMUSP00000031607
ENSORLP00000019101	ENSMUSP00000090528
ENSORLP00000008804	ENSMUSP00000095169
ENSORLP00000010408	ENSMUSP00000095169
ENSORLP00000000955	ENSMUSP00000129378
ENSORLP00000024303	ENSMUSP00000088089
ENSORLP00000007370	ENSMUSP00000076751
ENSORLP00000011202	ENSMUSP00000076751
ENSORLP00000002460	ENSMUSP00000124179
ENSORLP00000014546	ENSMUSP00000030080
ENSORLP00000025283	ENSMUSP00000084578
ENSORLP00000023562	ENSMUSP00000084578
ENSORLP00000025361	ENSMUSP00000065679
ENSORLP00000002544	ENSMUSP00000049054
ENSORLP00000013157	ENSMUSP00000049054
ENSORLP00000019751	ENSMUSP00000101060
ENSORLP00000013289	ENSMUSP00000101060
ENSORLP00000020092	ENSMUSP00000043522
ENSORLP00000007978	ENSMUSP00000043522
ENSORLP00000019342	ENSMUSP00000060591
ENSORLP00000022468	ENSMUSP00000103897
ENSORLP00000007005	ENSMUSP00000136611
ENSORLP00000015046	ENSMUSP00000125580
ENSORLP00000007689	ENSMUSP00000125580
ENSORLP00000006193	ENSMUSP00000037867
ENSORLP00000018788	ENSMUSP00000049285
ENSORLP00000008504	ENSMUSP00000034698
ENSORLP00000018750	ENSMUSP00000034698
ENSORLP00000002291	ENSMUSP00000002837
ENSORLP00000019227	ENSMUSP00000132514
ENSORLP00000014563	ENSMUSP00000043210
ENSORLP00000016522	ENSMUSP00000100991
ENSORLP00000018166	ENSMUSP00000006027
ENSORLP00000006852	ENSMUSP00000036065
ENSORLP00000019932	ENSMUSP00000112662
ENSORLP00000018275	ENSMUSP00000020023
ENSORLP00000005287	ENSMUSP00000036726
ENSORLP00000006617	ENSMUSP00000059757
ENSORLP00000015378	ENSMUSP00000099509
ENSORLP00000007697	ENSMUSP00000000939
ENSORLP00000001913	ENSMUSP00000000939
ENSORLP00000021170	ENSMUSP00000028252
ENSORLP00000006700	ENSMUSP00000091011
ENSORLP00000017682	ENSMUSP00000019456
ENSORLP00000008593	ENSMUSP00000034969
ENSORLP00000004579	ENSMUSP00000077899
ENSORLP00000005540	ENSMUSP00000031096
ENSORLP00000022648	ENSMUSP00000073190
ENSORLP00000010020	ENSMUSP00000027053
ENSORLP00000021423	ENSMUSP00000122552
ENSORLP00000016275	ENSMUSP00000026027
ENSORLP00000017243	ENSMUSP00000017821
ENSORLP00000001337	ENSMUSP00000031309
ENSORLP00000005361	ENSMUSP00000028368
ENSORLP00000020996	ENSMUSP00000028368
ENSORLP00000009575	ENSMUSP00000137309
ENSORLP00000009804	ENSMUSP00000095103
ENSORLP00000019121	ENSMUSP00000045150
ENSORLP00000024813	ENSMUSP00000023835
ENSORLP00000021052	ENSMUSP00000093229
ENSORLP00000000841	ENSMUSP00000131010
ENSORLP00000015688	ENSMUSP00000131010
ENSORLP00000013754	ENSMUSP00000103366
ENSORLP00000014648	ENSMUSP00000038203
ENSORLP00000019946	ENSMUSP00000031977
ENSORLP00000020510	ENSMUSP00000065770
ENSORLP00000021804	ENSMUSP00000113913
ENSORLP00000021576	ENSMUSP00000118911
ENSORLP00000015998	ENSMUSP00000109340
ENSORLP00000015424	ENSMUSP00000114175
ENSORLP00000012302	ENSMUSP00000067541
ENSORLP00000012334	ENSMUSP00000031663
ENSORLP00000018569	ENSMUSP00000106317
ENSORLP00000005246	ENSMUSP00000106317
ENSORLP00000018612	ENSMUSP00000124417
ENSORLP00000000570	ENSMUSP00000064246
ENSORLP00000001147	ENSMUSP00000064246
ENSORLP00000011697	ENSMUSP00000126281
ENSORLP00000008639	ENSMUSP00000126281
ENSORLP00000020054	ENSMUSP00000043222
ENSORLP00000016781	ENSMUSP00000037966
ENSORLP00000007482	ENSMUSP00000126243
ENSORLP00000006064	ENSMUSP00000126243
ENSORLP00000020990	ENSMUSP00000001280
ENSORLP00000013665	ENSMUSP00000075011
ENSORLP00000008309	ENSMUSP00000025197
ENSORLP00000015790	ENSMUSP00000025197
ENSORLP00000020220	ENSMUSP00000128401
ENSORLP00000023486	ENSMUSP00000031354
ENSORLP00000021952	ENSMUSP00000110729
ENSORLP00000009060	ENSMUSP00000037487
ENSORLP00000009935	ENSMUSP00000029905
ENSORLP00000022033	ENSMUSP00000052989
ENSORLP00000000805	ENSMUSP00000018113
ENSORLP00000021561	ENSMUSP00000129831
ENSORLP00000010554	ENSMUSP00000038833
ENSORLP00000015653	ENSMUSP00000019386
ENSORLP00000009407	ENSMUSP00000034792
ENSORLP00000007507	ENSMUSP00000099975
ENSORLP00000025418	ENSMUSP00000099975
ENSORLP00000002376	ENSMUSP00000007249
ENSORLP00000020582	ENSMUSP00000034697
ENSORLP00000023533	ENSMUSP00000034697
ENSORLP00000005021	ENSMUSP00000087394
ENSORLP00000009566	ENSMUSP00000114404
ENSORLP00000001925	ENSMUSP00000114404
ENSORLP00000025471	ENSMUSP00000075992
ENSORLP00000003329	ENSMUSP00000099430
ENSORLP00000017612	ENSMUSP00000044457
ENSORLP00000002721	ENSMUSP00000036245
ENSORLP00000013167	ENSMUSP00000030289
ENSORLP00000023378	ENSMUSP00000039943
ENSORLP00000000556	ENSMUSP00000070554
ENSORLP00000019339	ENSMUSP00000000642
ENSORLP00000012858	ENSMUSP00000020277
ENSORLP00000024341	ENSMUSP00000051215
ENSORLP00000002505	ENSMUSP00000099984
ENSORLP00000012495	ENSMUSP00000017851
ENSORLP00000019452	ENSMUSP00000020027
ENSORLP00000023753	ENSMUSP00000051261
ENSORLP00000011177	ENSMUSP00000047547
ENSORLP00000010429	ENSMUSP00000028679
ENSORLP00000015853	ENSMUSP00000028679
ENSORLP00000009376	ENSMUSP00000098594
ENSORLP00000017836	ENSMUSP00000099716
ENSORLP00000010308	ENSMUSP00000099716
ENSORLP00000003871	ENSMUSP00000055308
ENSORLP00000009664	ENSMUSP00000055308
ENSORLP00000022395	ENSMUSP00000100025
ENSORLP00000006121	ENSMUSP00000099572
ENSORLP00000004141	ENSMUSP00000099572
ENSORLP00000004548	ENSMUSP00000057725
ENSORLP00000013610	ENSMUSP00000057725
ENSORLP00000017101	ENSMUSP00000056313
ENSORLP00000021644	ENSMUSP00000027373
ENSORLP00000017858	ENSMUSP00000061278
ENSORLP00000007854	ENSMUSP00000029355
ENSORLP00000020087	ENSMUSP00000029355
ENSORLP00000023047	ENSMUSP00000027534
ENSORLP00000008712	ENSMUSP00000041395
ENSORLP00000003369	ENSMUSP00000041395
ENSORLP00000013373	ENSMUSP00000006851
ENSORLP00000003415	ENSMUSP00000006851
ENSORLP00000000238	ENSMUSP00000101225
ENSORLP00000019096	ENSMUSP00000045527
ENSORLP00000019098	ENSMUSP00000021090
ENSORLP00000009345	ENSMUSP00000070413
ENSORLP00000020004	ENSMUSP00000027151
ENSORLP00000003021	ENSMUSP00000027151
ENSORLP00000024871	ENSMUSP00000085253
ENSORLP00000006399	ENSMUSP00000062771
ENSORLP00000018782	ENSMUSP00000114094
ENSORLP00000010963	ENSMUSP00000139310
ENSORLP00000005390	ENSMUSP00000096994
ENSORLP00000022513	ENSMUSP00000047126
ENSORLP00000015200	ENSMUSP00000070726
ENSORLP00000006988	ENSMUSP00000025695
ENSORLP00000003948	ENSMUSP00000002839
ENSORLP00000021534	ENSMUSP00000124370
ENSORLP00000002389	ENSMUSP00000039632
ENSORLP00000002820	ENSMUSP00000038013
ENSORLP00000019504	ENSMUSP00000020411
ENSORLP00000009948	ENSMUSP00000109915
ENSORLP00000020094	ENSMUSP00000053175
ENSORLP00000010119	ENSMUSP00000033805
ENSORLP00000024224	ENSMUSP00000122395
ENSORLP00000001322	ENSMUSP00000016471
ENSORLP00000010128	ENSMUSP00000047353
ENSORLP00000005919	ENSMUSP00000034983
ENSORLP00000019655	ENSMUSP00000027863
ENSORLP00000019708	ENSMUSP00000138773
ENSORLP00000008667	ENSMUSP00000023295
ENSORLP00000009527	ENSMUSP00000127784
ENSORLP00000012965	ENSMUSP00000127784
ENSORLP00000020236	ENSMUSP00000074198
ENSORLP00000004136	ENSMUSP00000033444
ENSORLP00000006042	ENSMUSP00000027498
ENSORLP00000024937	ENSMUSP00000018353
ENSORLP00000023002	ENSMUSP00000018476
ENSORLP00000005534	ENSMUSP00000101517
ENSORLP00000021704	ENSMUSP00000127678
ENSORLP00000010296	ENSMUSP00000019708
ENSORLP00000008681	ENSMUSP00000083281
ENSORLP00000013025	ENSMUSP00000106709
ENSORLP00000019892	ENSMUSP00000125268
ENSORLP00000011572	ENSMUSP00000125268
ENSORLP00000014379	ENSMUSP00000021971
ENSORLP00000021970	ENSMUSP00000050329
ENSORLP00000023141	ENSMUSP00000035222
ENSORLP00000011273	ENSMUSP00000048124
ENSORLP00000016465	ENSMUSP00000044836
ENSORLP00000005631	ENSMUSP00000025077
ENSORLP00000013229	ENSMUSP00000113429
ENSORLP00000024752	ENSMUSP00000031229
ENSORLP00000008749	ENSMUSP00000020643
ENSORLP00000003095	ENSMUSP00000006750
ENSORLP00000007089	ENSMUSP00000006750
ENSORLP00000018447	ENSMUSP00000075174
ENSORLP00000001033	ENSMUSP00000012161
ENSORLP00000009350	ENSMUSP00000109271
ENSORLP00000020926	ENSMUSP00000103362
ENSORLP00000019177	ENSMUSP00000038181
ENSORLP00000001403	ENSMUSP00000033070
ENSORLP00000003191	ENSMUSP00000113390
ENSORLP00000015686	ENSMUSP00000077019
ENSORLP00000012914	ENSMUSP00000021273
ENSORLP00000003431	ENSMUSP00000059389
ENSORLP00000008375	ENSMUSP00000023487
ENSORLP00000018768	ENSMUSP00000026416
ENSORLP00000007024	ENSMUSP00000021930
ENSORLP00000009202	ENSMUSP00000059419
ENSORLP00000013725	ENSMUSP00000026011
ENSORLP00000017009	ENSMUSP00000031367
ENSORLP00000020666	ENSMUSP00000129239
ENSORLP00000003654	ENSMUSP00000085728
ENSORLP00000022073	ENSMUSP00000085728
ENSORLP00000012544	ENSMUSP00000023616
ENSORLP00000003476	ENSMUSP00000006578
ENSORLP00000005239	ENSMUSP00000023334
ENSORLP00000011455	ENSMUSP00000023334
ENSORLP00000003137	ENSMUSP00000034510
ENSORLP00000007160	ENSMUSP00000034510
ENSORLP00000001406	ENSMUSP00000026254
ENSORLP00000009050	ENSMUSP00000100006
ENSORLP00000012144	ENSMUSP00000111381
ENSORLP00000003645	ENSMUSP00000039728
ENSORLP00000016043	ENSMUSP00000039728
ENSORLP00000011059	ENSMUSP00000103817
ENSORLP00000010245	ENSMUSP00000058968
ENSORLP00000000220	ENSMUSP00000084427
ENSORLP00000015387	ENSMUSP00000021097
ENSORLP00000022133	ENSMUSP00000025279
ENSORLP00000020198	ENSMUSP00000030443
ENSORLP00000018854	ENSMUSP00000103608
ENSORLP00000009678	ENSMUSP00000039810
ENSORLP00000001295	ENSMUSP00000120421
ENSORLP00000014273	ENSMUSP00000005651
ENSORLP00000001266	ENSMUSP00000022009
ENSORLP00000013872	ENSMUSP00000027775
ENSORLP00000021782	ENSMUSP00000006669
ENSORLP00000005600	ENSMUSP00000019721
ENSORLP00000013956	ENSMUSP00000105348
ENSORLP00000016851	ENSMUSP00000023344
ENSORLP00000023310	ENSMUSP00000111327
ENSORLP00000001915	ENSMUSP00000027505
ENSORLP00000015230	ENSMUSP00000032480
ENSORLP00000022617	ENSMUSP00000062593
ENSORLP00000015380	ENSMUSP00000079226
ENSORLP00000008328	ENSMUSP00000105822
ENSORLP00000007748	ENSMUSP00000129922
ENSORLP00000022151	ENSMUSP00000037699
ENSORLP00000019445	ENSMUSP00000111939
ENSORLP00000006247	ENSMUSP00000056481
ENSORLP00000020763	ENSMUSP00000040176
ENSORLP00000012940	ENSMUSP00000040176
ENSORLP00000000336	ENSMUSP00000042701
ENSORLP00000007094	ENSMUSP00000038056
ENSORLP00000014849	ENSMUSP00000081941
ENSORLP00000015732	ENSMUSP00000099723
ENSORLP00000015914	ENSMUSP00000023958
ENSORLP00000000400	ENSMUSP00000029444
ENSORLP00000008644	ENSMUSP00000102352
ENSORLP00000016208	ENSMUSP00000058020
ENSORLP00000019992	ENSMUSP00000107381
ENSORLP00000013015	ENSMUSP00000095320
ENSORLP00000009003	ENSMUSP00000019063
ENSORLP00000014146	ENSMUSP00000029377
ENSORLP00000005243	ENSMUSP00000053384
ENSORLP00000004364	ENSMUSP00000053384
ENSORLP00000007029	ENSMUSP00000107447
ENSORLP00000010482	ENSMUSP00000129861
ENSORLP00000010906	ENSMUSP00000072074
ENSORLP00000018286	ENSMUSP00000072074
ENSORLP00000016792	ENSMUSP00000032151
ENSORLP00000013757	ENSMUSP00000032151
ENSORLP00000013777	ENSMUSP00000037042
ENSORLP00000006860	ENSMUSP00000069616
ENSORLP00000015259	ENSMUSP00000001484
ENSORLP00000021053	ENSMUSP00000046787
ENSORLP00000006822	ENSMUSP00000014673
ENSORLP00000009802	ENSMUSP00000023750
ENSORLP00000019285	ENSMUSP00000023750
ENSORLP00000015837	ENSMUSP00000023225
ENSORLP00000000553	ENSMUSP00000003643
ENSORLP00000001972	ENSMUSP00000003643
ENSORLP00000004064	ENSMUSP00000109931
ENSORLP00000006133	ENSMUSP00000109931
ENSORLP00000017659	ENSMUSP00000066880
ENSORLP00000000772	ENSMUSP00000029684
ENSORLP00000006273	ENSMUSP00000035898
ENSORLP00000016293	ENSMUSP00000035898
ENSORLP00000019064	ENSMUSP00000078808
ENSORLP00000017521	ENSMUSP00000044660
ENSORLP00000000888	ENSMUSP00000044660
ENSORLP00000014092	ENSMUSP00000037107
ENSORLP00000015815	ENSMUSP00000004381
ENSORLP00000016050	ENSMUSP00000093469
ENSORLP00000015650	ENSMUSP00000101999
ENSORLP00000000265	ENSMUSP00000101999
ENSORLP00000005273	ENSMUSP00000039416
ENSORLP00000018809	ENSMUSP00000053766
ENSORLP00000022449	ENSMUSP00000099806
ENSORLP00000012129	ENSMUSP00000090470
ENSORLP00000010391	ENSMUSP00000089958
ENSORLP00000011341	ENSMUSP00000033430
ENSORLP00000010111	ENSMUSP00000123514
ENSORLP00000011469	ENSMUSP00000050199
ENSORLP00000010016	ENSMUSP00000086710
ENSORLP00000017034	ENSMUSP00000113152
ENSORLP00000000669	ENSMUSP00000031055
ENSORLP00000020214	ENSMUSP00000031055
ENSORLP00000008445	ENSMUSP00000061704
ENSORLP00000020827	ENSMUSP00000024958
ENSORLP00000010979	ENSMUSP00000024958
ENSORLP00000020295	ENSMUSP00000076130
ENSORLP00000025674	ENSMUSP00000130004
ENSORLP00000025658	ENSMUSP00000056967
ENSORLP00000011141	ENSMUSP00000056967
ENSORLP00000017336	ENSMUSP00000034090
ENSORLP00000001960	ENSMUSP00000038091
ENSORLP00000022402	ENSMUSP00000082004
ENSORLP00000010212	ENSMUSP00000112262
ENSORLP00000015767	ENSMUSP00000136950
ENSORLP00000015693	ENSMUSP00000047480
ENSORLP00000019843	ENSMUSP00000047480
ENSORLP00000008717	ENSMUSP00000018614
ENSORLP00000001140	ENSMUSP00000035155
ENSORLP00000020394	ENSMUSP00000035155
ENSORLP00000005508	ENSMUSP00000103958
ENSORLP00000019329	ENSMUSP00000036438
ENSORLP00000008010	ENSMUSP00000099652
ENSORLP00000006581	ENSMUSP00000099652
ENSORLP00000025402	ENSMUSP00000082777
ENSORLP00000013821	ENSMUSP00000031455
ENSORLP00000024053	ENSMUSP00000050061
ENSORLP00000022745	ENSMUSP00000124258
ENSORLP00000019733	ENSMUSP00000093911
ENSORLP00000005546	ENSMUSP00000046906
ENSORLP00000003676	ENSMUSP00000107512
ENSORLP00000008526	ENSMUSP00000092355
ENSORLP00000013930	ENSMUSP00000025867
ENSORLP00000001967	ENSMUSP00000099928
ENSORLP00000012779	ENSMUSP00000021050
ENSORLP00000004346	ENSMUSP00000021050
ENSORLP00000005986	ENSMUSP00000073228
ENSORLP00000022686	ENSMUSP00000133515
ENSORLP00000014296	ENSMUSP00000025002
ENSORLP00000012051	ENSMUSP00000021155
ENSORLP00000011339	ENSMUSP00000099676
ENSORLP00000013949	ENSMUSP00000042063
ENSORLP00000021489	ENSMUSP00000078572
ENSORLP00000000650	ENSMUSP00000080548
ENSORLP00000012769	ENSMUSP00000076437
ENSORLP00000005793	ENSMUSP00000112836
ENSORLP00000025795	ENSMUSP00000029547
ENSORLP00000007563	ENSMUSP00000028663
ENSORLP00000014895	ENSMUSP00000072852
ENSORLP00000011900	ENSMUSP00000072852
ENSORLP00000024811	ENSMUSP00000031709
ENSORLP00000012733	ENSMUSP00000022262
ENSORLP00000000565	ENSMUSP00000055562
ENSORLP00000007881	ENSMUSP00000127149
ENSORLP00000010638	ENSMUSP00000050123
ENSORLP00000024345	ENSMUSP00000034547
ENSORLP00000023513	ENSMUSP00000110434
ENSORLP00000006562	ENSMUSP00000068178
ENSORLP00000011935	ENSMUSP00000045637
ENSORLP00000003005	ENSMUSP00000048719
ENSORLP00000002035	ENSMUSP00000048719
ENSORLP00000002178	ENSMUSP00000095420
ENSORLP00000003215	ENSMUSP00000095420
ENSORLP00000012347	ENSMUSP00000023550
ENSORLP00000017025	ENSMUSP00000028392
ENSORLP00000002917	ENSMUSP00000086422
ENSORLP00000002081	ENSMUSP00000110373
ENSORLP00000017941	ENSMUSP00000025989
ENSORLP00000008019	ENSMUSP00000113782
ENSORLP00000021416	ENSMUSP00000021443
ENSORLP00000002160	ENSMUSP00000071578
ENSORLP00000005823	ENSMUSP00000120531
ENSORLP00000008502	ENSMUSP00000039737
ENSORLP00000011510	ENSMUSP00000039737
ENSORLP00000018108	ENSMUSP00000099399
ENSORLP00000005181	ENSMUSP00000099399
ENSORLP00000009831	ENSMUSP00000015137
ENSORLP00000003480	ENSMUSP00000015137
ENSORLP00000009603	ENSMUSP00000050087
ENSORLP00000000006	ENSMUSP00000050087
ENSORLP00000017157	ENSMUSP00000032272
ENSORLP00000022274	ENSMUSP00000108593
ENSORLP00000014310	ENSMUSP00000108593
ENSORLP00000002831	ENSMUSP00000019333
ENSORLP00000011764	ENSMUSP00000114843
ENSORLP00000002509	ENSMUSP00000002259
ENSORLP00000021484	ENSMUSP00000030285
ENSORLP00000007395	ENSMUSP00000087257
ENSORLP00000022501	ENSMUSP00000036289
ENSORLP00000015899	ENSMUSP00000028844
ENSORLP00000012111	ENSMUSP00000031530
ENSORLP00000014673	ENSMUSP00000040524
ENSORLP00000013484	ENSMUSP00000047402
ENSORLP00000010247	ENSMUSP00000047402
ENSORLP00000009698	ENSMUSP00000038373
ENSORLP00000017392	ENSMUSP00000105245
ENSORLP00000001129	ENSMUSP00000026662
ENSORLP00000018708	ENSMUSP00000026662
ENSORLP00000003488	ENSMUSP00000022952
ENSORLP00000013456	ENSMUSP00000055486
ENSORLP00000005873	ENSMUSP00000025642
ENSORLP00000024425	ENSMUSP00000081572
ENSORLP00000022529	ENSMUSP00000019911
ENSORLP00000010662	ENSMUSP00000069578
ENSORLP00000012717	ENSMUSP00000127071
ENSORLP00000001122	ENSMUSP00000104725
ENSORLP00000013723	ENSMUSP00000001079
ENSORLP00000013239	ENSMUSP00000045955
ENSORLP00000005955	ENSMUSP00000035823
ENSORLP00000017998	ENSMUSP00000095702
ENSORLP00000004097	ENSMUSP00000095702
ENSORLP00000009102	ENSMUSP00000118474
ENSORLP00000010280	ENSMUSP00000026750
ENSORLP00000018087	ENSMUSP00000030645
ENSORLP00000021945	ENSMUSP00000030627
ENSORLP00000019528	ENSMUSP00000130767
ENSORLP00000015377	ENSMUSP00000024721
ENSORLP00000025594	ENSMUSP00000078547
ENSORLP00000002384	ENSMUSP00000034817
ENSORLP00000020262	ENSMUSP00000069127
ENSORLP00000024662	ENSMUSP00000125932
ENSORLP00000012261	ENSMUSP00000029674
ENSORLP00000004953	ENSMUSP00000076115
ENSORLP00000016614	ENSMUSP00000076115
ENSORLP00000012287	ENSMUSP00000029673
ENSORLP00000000592	ENSMUSP00000029673
ENSORLP00000011444	ENSMUSP00000033532
ENSORLP00000015221	ENSMUSP00000044128
ENSORLP00000001684	ENSMUSP00000051479
ENSORLP00000016576	ENSMUSP00000060749
ENSORLP00000023064	ENSMUSP00000136054
ENSORLP00000025337	ENSMUSP00000110435
ENSORLP00000007576	ENSMUSP00000088098
ENSORLP00000013335	ENSMUSP00000047864
ENSORLP00000016413	ENSMUSP00000134205
ENSORLP00000021954	ENSMUSP00000036749
ENSORLP00000017818	ENSMUSP00000036749
ENSORLP00000011072	ENSMUSP00000078245
ENSORLP00000008813	ENSMUSP00000031002
ENSORLP00000014907	ENSMUSP00000095949
ENSORLP00000022777	ENSMUSP00000021617
ENSORLP00000021784	ENSMUSP00000087810
ENSORLP00000003734	ENSMUSP00000017552
ENSORLP00000008195	ENSMUSP00000077438
ENSORLP00000013669	ENSMUSP00000110371
ENSORLP00000000895	ENSMUSP00000078690
ENSORLP00000020307	ENSMUSP00000125857
ENSORLP00000021185	ENSMUSP00000005233
ENSORLP00000004354	ENSMUSP00000098056
ENSORLP00000022532	ENSMUSP00000034093
ENSORLP00000002805	ENSMUSP00000113840
ENSORLP00000001429	ENSMUSP00000037079
ENSORLP00000005957	ENSMUSP00000106770
ENSORLP00000011190	ENSMUSP00000066977
ENSORLP00000003384	ENSMUSP00000045454
ENSORLP00000002822	ENSMUSP00000045454
ENSORLP00000007639	ENSMUSP00000109203
ENSORLP00000014542	ENSMUSP00000035437
ENSORLP00000008052	ENSMUSP00000135500
ENSORLP00000008374	ENSMUSP00000006825
ENSORLP00000006220	ENSMUSP00000101184
ENSORLP00000021513	ENSMUSP00000105790
ENSORLP00000016090	ENSMUSP00000105790
ENSORLP00000014801	ENSMUSP00000042155
ENSORLP00000012367	ENSMUSP00000042155
ENSORLP00000003014	ENSMUSP00000007444
ENSORLP00000005155	ENSMUSP00000027185
ENSORLP00000024315	ENSMUSP00000034049
ENSORLP00000013031	ENSMUSP00000029486
ENSORLP00000007593	ENSMUSP00000029486
ENSORLP00000016550	ENSMUSP00000075990
ENSORLP00000018242	ENSMUSP00000069429
ENSORLP00000024213	ENSMUSP00000069429
ENSORLP00000012675	ENSMUSP00000029740
ENSORLP00000019877	ENSMUSP00000023531
ENSORLP00000009389	ENSMUSP00000034629
ENSORLP00000004435	ENSMUSP00000005256
ENSORLP00000006024	ENSMUSP00000005256
ENSORLP00000012592	ENSMUSP00000004673
ENSORLP00000019373	ENSMUSP00000044430
ENSORLP00000007317	ENSMUSP00000066741
ENSORLP00000021742	ENSMUSP00000066741
ENSORLP00000004010	ENSMUSP00000105926
ENSORLP00000018368	ENSMUSP00000129278
ENSORLP00000002348	ENSMUSP00000099907
ENSORLP00000025528	ENSMUSP00000025224
ENSORLP00000008521	ENSMUSP00000025224
ENSORLP00000022540	ENSMUSP00000028787
ENSORLP00000013537	ENSMUSP00000093908
ENSORLP00000009943	ENSMUSP00000129522
ENSORLP00000003574	ENSMUSP00000118179
ENSORLP00000015422	ENSMUSP00000120830
ENSORLP00000019645	ENSMUSP00000087073
ENSORLP00000018767	ENSMUSP00000006367
ENSORLP00000006779	ENSMUSP00000059720
ENSORLP00000010730	ENSMUSP00000030475
ENSORLP00000013632	ENSMUSP00000028034
ENSORLP00000024563	ENSMUSP00000079692
ENSORLP00000020397	ENSMUSP00000079692
ENSORLP00000011776	ENSMUSP00000129122
ENSORLP00000024514	ENSMUSP00000121775
ENSORLP00000010808	ENSMUSP00000121775
ENSORLP00000007843	ENSMUSP00000138370
ENSORLP00000023124	ENSMUSP00000055447
ENSORLP00000013341	ENSMUSP00000024594
ENSORLP00000016714	ENSMUSP00000068690
ENSORLP00000003525	ENSMUSP00000041307
ENSORLP00000008509	ENSMUSP00000019362
ENSORLP00000025005	ENSMUSP00000034566
ENSORLP00000006416	ENSMUSP00000034566
ENSORLP00000017419	ENSMUSP00000090568
ENSORLP00000004194	ENSMUSP00000053783
ENSORLP00000009726	ENSMUSP00000038662
ENSORLP00000013078	ENSMUSP00000002572
ENSORLP00000014675	ENSMUSP00000002572
ENSORLP00000022486	ENSMUSP00000102685
ENSORLP00000008345	ENSMUSP00000088179
ENSORLP00000025379	ENSMUSP00000114974
ENSORLP00000013204	ENSMUSP00000114159
ENSORLP00000008267	ENSMUSP00000026328
ENSORLP00000019978	ENSMUSP00000076336
ENSORLP00000024083	ENSMUSP00000123700
ENSORLP00000019777	ENSMUSP00000038916
ENSORLP00000020531	ENSMUSP00000098701
ENSORLP00000000751	ENSMUSP00000098701
ENSORLP00000001630	ENSMUSP00000104641
ENSORLP00000003610	ENSMUSP00000028815
ENSORLP00000002288	ENSMUSP00000026084
ENSORLP00000021942	ENSMUSP00000046924
ENSORLP00000011138	ENSMUSP00000052202
ENSORLP00000007908	ENSMUSP00000048119
ENSORLP00000012616	ENSMUSP00000132547
ENSORLP00000008700	ENSMUSP00000029611
ENSORLP00000001191	ENSMUSP00000084055
ENSORLP00000020965	ENSMUSP00000136280
ENSORLP00000011113	ENSMUSP00000054385
ENSORLP00000003540	ENSMUSP00000120125
ENSORLP00000009262	ENSMUSP00000120125
ENSORLP00000000313	ENSMUSP00000039648
ENSORLP00000007695	ENSMUSP00000104273
ENSORLP00000014371	ENSMUSP00000112685
ENSORLP00000017185	ENSMUSP00000059896
ENSORLP00000014562	ENSMUSP00000110684
ENSORLP00000005984	ENSMUSP00000020106
ENSORLP00000012849	ENSMUSP00000035512
ENSORLP00000015667	ENSMUSP00000106163
ENSORLP00000009272	ENSMUSP00000025377
ENSORLP00000003067	ENSMUSP00000033939
ENSORLP00000016017	ENSMUSP00000026217
ENSORLP00000011761	ENSMUSP00000026217
ENSORLP00000018198	ENSMUSP00000025946
ENSORLP00000004308	ENSMUSP00000076886
ENSORLP00000002541	ENSMUSP00000073105
ENSORLP00000008626	ENSMUSP00000035326
ENSORLP00000006206	ENSMUSP00000033010
ENSORLP00000009945	ENSMUSP00000128703
ENSORLP00000006947	ENSMUSP00000128703
ENSORLP00000003364	ENSMUSP00000128464
ENSORLP00000020749	ENSMUSP00000020158
ENSORLP00000014540	ENSMUSP00000018005
ENSORLP00000020779	ENSMUSP00000109253
ENSORLP00000011130	ENSMUSP00000030136
ENSORLP00000023787	ENSMUSP00000018755
ENSORLP00000014313	ENSMUSP00000116200
ENSORLP00000003831	ENSMUSP00000065544
ENSORLP00000015618	ENSMUSP00000065544
ENSORLP00000021486	ENSMUSP00000045945
ENSORLP00000011770	ENSMUSP00000035112
ENSORLP00000004996	ENSMUSP00000029770
ENSORLP00000021831	ENSMUSP00000021666
ENSORLP00000015289	ENSMUSP00000027251
ENSORLP00000008189	ENSMUSP00000024749
ENSORLP00000011743	ENSMUSP00000022172
ENSORLP00000019871	ENSMUSP00000024786
ENSORLP00000017722	ENSMUSP00000076864
ENSORLP00000016884	ENSMUSP00000044938
ENSORLP00000003890	ENSMUSP00000044938
ENSORLP00000013110	ENSMUSP00000031533
ENSORLP00000001292	ENSMUSP00000064758
ENSORLP00000011353	ENSMUSP00000021466
ENSORLP00000002606	ENSMUSP00000025668
ENSORLP00000013022	ENSMUSP00000029752
ENSORLP00000013809	ENSMUSP00000110401
ENSORLP00000015113	ENSMUSP00000030221
ENSORLP00000008885	ENSMUSP00000044955
ENSORLP00000000008	ENSMUSP00000044955
ENSORLP00000013199	ENSMUSP00000099851
ENSORLP00000013004	ENSMUSP00000099851
ENSORLP00000025772	ENSMUSP00000042177
ENSORLP00000010449	ENSMUSP00000040126
ENSORLP00000001971	ENSMUSP00000080111
ENSORLP00000016868	ENSMUSP00000130957
ENSORLP00000007714	ENSMUSP00000113053
ENSORLP00000021777	ENSMUSP00000020378
ENSORLP00000010913	ENSMUSP00000102014
ENSORLP00000004065	ENSMUSP00000102014
ENSORLP00000006557	ENSMUSP00000130604
ENSORLP00000002835	ENSMUSP00000038361
ENSORLP00000001851	ENSMUSP00000038361
ENSORLP00000003990	ENSMUSP00000091541
ENSORLP00000009467	ENSMUSP00000057282
ENSORLP00000006021	ENSMUSP00000019997
ENSORLP00000025490	ENSMUSP00000016033
ENSORLP00000016187	ENSMUSP00000096972
ENSORLP00000001010	ENSMUSP00000001166
ENSORLP00000016432	ENSMUSP00000113042
ENSORLP00000018830	ENSMUSP00000032705
ENSORLP00000014611	ENSMUSP00000107492
ENSORLP00000022131	ENSMUSP00000003843
ENSORLP00000010470	ENSMUSP00000008907
ENSORLP00000021850	ENSMUSP00000023356
ENSORLP00000024476	ENSMUSP00000044624
ENSORLP00000006896	ENSMUSP00000044624
ENSORLP00000019268	ENSMUSP00000097100
ENSORLP00000000074	ENSMUSP00000026150
ENSORLP00000009952	ENSMUSP00000026150
ENSORLP00000016846	ENSMUSP00000019939
ENSORLP00000015478	ENSMUSP00000021246
ENSORLP00000007802	ENSMUSP00000066244
ENSORLP00000020639	ENSMUSP00000090335
ENSORLP00000013194	ENSMUSP00000088271
ENSORLP00000003125	ENSMUSP00000020461
ENSORLP00000006538	ENSMUSP00000052863
ENSORLP00000016197	ENSMUSP00000038110
ENSORLP00000020579	ENSMUSP00000108841
ENSORLP00000012738	ENSMUSP00000023289
ENSORLP00000011036	ENSMUSP00000032413
ENSORLP00000015123	ENSMUSP00000114272
ENSORLP00000019853	ENSMUSP00000094916
ENSORLP00000003843	ENSMUSP00000108948
ENSORLP00000008406	ENSMUSP00000081714
ENSORLP00000001572	ENSMUSP00000081714
ENSORLP00000011624	ENSMUSP00000056147
ENSORLP00000024677	ENSMUSP00000101914
ENSORLP00000000083	ENSMUSP00000064128
ENSORLP00000009667	ENSMUSP00000050246
ENSORLP00000009993	ENSMUSP00000062016
ENSORLP00000014264	ENSMUSP00000009798
ENSORLP00000002332	ENSMUSP00000034802
ENSORLP00000021276	ENSMUSP00000034802
ENSORLP00000010464	ENSMUSP00000056872
ENSORLP00000001028	ENSMUSP00000020767
ENSORLP00000000790	ENSMUSP00000062078
ENSORLP00000003117	ENSMUSP00000033938
ENSORLP00000012518	ENSMUSP00000000811
ENSORLP00000007975	ENSMUSP00000133065
ENSORLP00000022496	ENSMUSP00000116130
ENSORLP00000013545	ENSMUSP00000056099
ENSORLP00000015094	ENSMUSP00000040505
ENSORLP00000003712	ENSMUSP00000060424
ENSORLP00000022992	ENSMUSP00000129772
ENSORLP00000010161	ENSMUSP00000125840
ENSORLP00000014096	ENSMUSP00000125840
ENSORLP00000008078	ENSMUSP00000026577
ENSORLP00000007396	ENSMUSP00000042004
ENSORLP00000000598	ENSMUSP00000042004
ENSORLP00000002551	ENSMUSP00000025850
ENSORLP00000022798	ENSMUSP00000031017
ENSORLP00000008366	ENSMUSP00000003640
ENSORLP00000021883	ENSMUSP00000021674
ENSORLP00000021887	ENSMUSP00000021674
ENSORLP00000020667	ENSMUSP00000021674
ENSORLP00000024397	ENSMUSP00000106906
ENSORLP00000002898	ENSMUSP00000080325
ENSORLP00000011693	ENSMUSP00000027247
ENSORLP00000020891	ENSMUSP00000135516
ENSORLP00000017844	ENSMUSP00000135516
ENSORLP00000008183	ENSMUSP00000080219
ENSORLP00000008219	ENSMUSP00000108090
ENSORLP00000020792	ENSMUSP00000111963
ENSORLP00000018249	ENSMUSP00000054338
ENSORLP00000011987	ENSMUSP00000054338
ENSORLP00000004757	ENSMUSP00000017974
ENSORLP00000021147	ENSMUSP00000028259
ENSORLP00000013300	ENSMUSP00000098099
ENSORLP00000009901	ENSMUSP00000058348
ENSORLP00000010189	ENSMUSP00000058348
ENSORLP00000010053	ENSMUSP00000061517
ENSORLP00000011923	ENSMUSP00000054141
ENSORLP00000016328	ENSMUSP00000129418
ENSORLP00000011763	ENSMUSP00000061643
ENSORLP00000023015	ENSMUSP00000034240
ENSORLP00000010186	ENSMUSP00000004294
ENSORLP00000000649	ENSMUSP00000137931
ENSORLP00000006924	ENSMUSP00000055599
ENSORLP00000005567	ENSMUSP00000108260
ENSORLP00000024368	ENSMUSP00000132501
ENSORLP00000008841	ENSMUSP00000012921
ENSORLP00000005038	ENSMUSP00000002172
ENSORLP00000022433	ENSMUSP00000088263
ENSORLP00000023461	ENSMUSP00000077466
ENSORLP00000013964	ENSMUSP00000104342
ENSORLP00000009231	ENSMUSP00000104342
ENSORLP00000005043	ENSMUSP00000132519
ENSORLP00000005867	ENSMUSP00000132519
ENSORLP00000012065	ENSMUSP00000096973
ENSORLP00000008404	ENSMUSP00000050275
ENSORLP00000009723	ENSMUSP00000017090
ENSORLP00000003395	ENSMUSP00000086835
ENSORLP00000020854	ENSMUSP00000075655
ENSORLP00000004792	ENSMUSP00000043562
ENSORLP00000004857	ENSMUSP00000037109
ENSORLP00000008802	ENSMUSP00000001080
ENSORLP00000013234	ENSMUSP00000139117
ENSORLP00000009167	ENSMUSP00000045478
ENSORLP00000014470	ENSMUSP00000045478
ENSORLP00000009154	ENSMUSP00000022782
ENSORLP00000002045	ENSMUSP00000022916
ENSORLP00000015147	ENSMUSP00000054134
ENSORLP00000024165	ENSMUSP00000079395
ENSORLP00000015412	ENSMUSP00000127109
ENSORLP00000019071	ENSMUSP00000111269
ENSORLP00000014829	ENSMUSP00000000828
ENSORLP00000000340	ENSMUSP00000038369
ENSORLP00000020873	ENSMUSP00000063264
ENSORLP00000005160	ENSMUSP00000063264
ENSORLP00000023777	ENSMUSP00000019050
ENSORLP00000005352	ENSMUSP00000055297
ENSORLP00000014117	ENSMUSP00000021940
ENSORLP00000020395	ENSMUSP00000117200
ENSORLP00000009101	ENSMUSP00000117200
ENSORLP00000008514	ENSMUSP00000034308
ENSORLP00000015177	ENSMUSP00000029824
ENSORLP00000021726	ENSMUSP00000029824
ENSORLP00000001610	ENSMUSP00000083242
ENSORLP00000012225	ENSMUSP00000031377
ENSORLP00000013038	ENSMUSP00000030279
ENSORLP00000002613	ENSMUSP00000027502
ENSORLP00000016447	ENSMUSP00000104939
ENSORLP00000014289	ENSMUSP00000061737
ENSORLP00000010745	ENSMUSP00000000394
ENSORLP00000021470	ENSMUSP00000072896
ENSORLP00000020357	ENSMUSP00000047529
ENSORLP00000019914	ENSMUSP00000027730
ENSORLP00000020352	ENSMUSP00000000445
ENSORLP00000000856	ENSMUSP00000072330
ENSORLP00000011104	ENSMUSP00000016143
ENSORLP00000013868	ENSMUSP00000081263
ENSORLP00000003174	ENSMUSP00000006311
ENSORLP00000011522	ENSMUSP00000112715
ENSORLP00000007378	ENSMUSP00000103690
ENSORLP00000020999	ENSMUSP00000099331
ENSORLP00000022301	ENSMUSP00000129157
ENSORLP00000009173	ENSMUSP00000041241
ENSORLP00000014847	ENSMUSP00000132338
ENSORLP00000021279	ENSMUSP00000081232
ENSORLP00000005353	ENSMUSP00000132011
ENSORLP00000022038	ENSMUSP00000044371
ENSORLP00000009246	ENSMUSP00000022813
ENSORLP00000011772	ENSMUSP00000104764
ENSORLP00000024890	ENSMUSP00000104294
ENSORLP00000001324	ENSMUSP00000052283
ENSORLP00000006584	ENSMUSP00000041232
ENSORLP00000017378	ENSMUSP00000021937
ENSORLP00000020232	ENSMUSP00000049430
ENSORLP00000021461	ENSMUSP00000102229
ENSORLP00000021155	ENSMUSP00000025294
ENSORLP00000001583	ENSMUSP00000025294
ENSORLP00000004124	ENSMUSP00000028257
ENSORLP00000006939	ENSMUSP00000112638
ENSORLP00000008136	ENSMUSP00000022060
ENSORLP00000010284	ENSMUSP00000110724
ENSORLP00000011055	ENSMUSP00000110724
ENSORLP00000005195	ENSMUSP00000115772
ENSORLP00000019605	ENSMUSP00000124611
ENSORLP00000013402	ENSMUSP00000025805
ENSORLP00000018367	ENSMUSP00000030687
ENSORLP00000007233	ENSMUSP00000090287
ENSORLP00000025645	ENSMUSP00000067325
ENSORLP00000019356	ENSMUSP00000054747
ENSORLP00000009734	ENSMUSP00000081954
ENSORLP00000022355	ENSMUSP00000060771
ENSORLP00000003715	ENSMUSP00000084663
ENSORLP00000005597	ENSMUSP00000032462
ENSORLP00000011559	ENSMUSP00000020234
ENSORLP00000002483	ENSMUSP00000062047
ENSORLP00000001134	ENSMUSP00000016452
ENSORLP00000014278	ENSMUSP00000078459
ENSORLP00000000586	ENSMUSP00000016125
ENSORLP00000008274	ENSMUSP00000030033
ENSORLP00000004362	ENSMUSP00000030033
ENSORLP00000000321	ENSMUSP00000078682
ENSORLP00000003058	ENSMUSP00000010241
ENSORLP00000008918	ENSMUSP00000109779
ENSORLP00000019108	ENSMUSP00000127709
ENSORLP00000015471	ENSMUSP00000028595
ENSORLP00000012283	ENSMUSP00000028595
ENSORLP00000015248	ENSMUSP00000113216
ENSORLP00000025663	ENSMUSP00000059291
ENSORLP00000006034	ENSMUSP00000131281
ENSORLP00000007427	ENSMUSP00000028583
ENSORLP00000020350	ENSMUSP00000020057
ENSORLP00000021471	ENSMUSP00000003971
ENSORLP00000013414	ENSMUSP00000037129
ENSORLP00000015064	ENSMUSP00000044098
ENSORLP00000018808	ENSMUSP00000025476
ENSORLP00000005807	ENSMUSP00000017534
ENSORLP00000021050	ENSMUSP00000129491
ENSORLP00000008470	ENSMUSP00000132659
ENSORLP00000019355	ENSMUSP00000001184
ENSORLP00000008083	ENSMUSP00000039071
ENSORLP00000008344	ENSMUSP00000021941
ENSORLP00000018244	ENSMUSP00000124816
ENSORLP00000006505	ENSMUSP00000084507
ENSORLP00000008924	ENSMUSP00000084507
ENSORLP00000017688	ENSMUSP00000046705
ENSORLP00000006685	ENSMUSP00000077564
ENSORLP00000005746	ENSMUSP00000020775
ENSORLP00000010721	ENSMUSP00000008878
ENSORLP00000014578	ENSMUSP00000008878
ENSORLP00000017304	ENSMUSP00000061760
ENSORLP00000009425	ENSMUSP00000061760
ENSORLP00000024319	ENSMUSP00000054823
ENSORLP00000023671	ENSMUSP00000072510
ENSORLP00000019398	ENSMUSP00000058468
ENSORLP00000025676	ENSMUSP00000126629
ENSORLP00000025725	ENSMUSP00000066287
ENSORLP00000008779	ENSMUSP00000031093
ENSORLP00000021065	ENSMUSP00000047656
ENSORLP00000017874	ENSMUSP00000047656
ENSORLP00000016372	ENSMUSP00000106160
ENSORLP00000012147	ENSMUSP00000059658
ENSORLP00000000982	ENSMUSP00000067448
ENSORLP00000015440	ENSMUSP00000032719
ENSORLP00000010365	ENSMUSP00000067241
ENSORLP00000008926	ENSMUSP00000067241
ENSORLP00000008781	ENSMUSP00000123509
ENSORLP00000010456	ENSMUSP00000123509
ENSORLP00000012791	ENSMUSP00000022871
ENSORLP00000003723	ENSMUSP00000017153
ENSORLP00000002991	ENSMUSP00000133806
ENSORLP00000021336	ENSMUSP00000000305
ENSORLP00000007366	ENSMUSP00000037971
ENSORLP00000019150	ENSMUSP00000001092
ENSORLP00000022231	ENSMUSP00000080521
ENSORLP00000015903	ENSMUSP00000080521
ENSORLP00000000940	ENSMUSP00000112498
ENSORLP00000013764	ENSMUSP00000027897
ENSORLP00000014049	ENSMUSP00000073911
ENSORLP00000004843	ENSMUSP00000073911
ENSORLP00000004830	ENSMUSP00000020938
ENSORLP00000018247	ENSMUSP00000112534
ENSORLP00000010258	ENSMUSP00000137523
ENSORLP00000021062	ENSMUSP00000043167
ENSORLP00000006263	ENSMUSP00000124518
ENSORLP00000014951	ENSMUSP00000109175
ENSORLP00000020815	ENSMUSP00000093183
ENSORLP00000003416	ENSMUSP00000029252
ENSORLP00000007857	ENSMUSP00000042313
ENSORLP00000017828	ENSMUSP00000002081
ENSORLP00000018059	ENSMUSP00000129513
ENSORLP00000019553	ENSMUSP00000057849
ENSORLP00000017528	ENSMUSP00000057849
ENSORLP00000007206	ENSMUSP00000048969
ENSORLP00000011479	ENSMUSP00000060124
ENSORLP00000007341	ENSMUSP00000040168
ENSORLP00000025607	ENSMUSP00000096769
ENSORLP00000004167	ENSMUSP00000108961
ENSORLP00000025091	ENSMUSP00000051709
ENSORLP00000025244	ENSMUSP00000033920
ENSORLP00000013954	ENSMUSP00000085264
ENSORLP00000020113	ENSMUSP00000047980
ENSORLP00000024533	ENSMUSP00000096415
ENSORLP00000012904	ENSMUSP00000125274
ENSORLP00000020740	ENSMUSP00000125274
ENSORLP00000006934	ENSMUSP00000092900
ENSORLP00000002633	ENSMUSP00000088227
ENSORLP00000004575	ENSMUSP00000088227
ENSORLP00000004437	ENSMUSP00000028469
ENSORLP00000000013	ENSMUSP00000028469
ENSORLP00000019451	ENSMUSP00000049683
ENSORLP00000010006	ENSMUSP00000034015
ENSORLP00000023452	ENSMUSP00000042464
ENSORLP00000021810	ENSMUSP00000025127
ENSORLP00000005282	ENSMUSP00000002625
ENSORLP00000004570	ENSMUSP00000047393
ENSORLP00000013984	ENSMUSP00000020768
ENSORLP00000012188	ENSMUSP00000099342
ENSORLP00000023313	ENSMUSP00000118588
ENSORLP00000018839	ENSMUSP00000069850
ENSORLP00000023322	ENSMUSP00000096129
ENSORLP00000024724	ENSMUSP00000087960
ENSORLP00000005322	ENSMUSP00000087960
ENSORLP00000002469	ENSMUSP00000109938
ENSORLP00000021765	ENSMUSP00000113395
ENSORLP00000011556	ENSMUSP00000113051
ENSORLP00000025404	ENSMUSP00000027370
ENSORLP00000001270	ENSMUSP00000105797
ENSORLP00000025686	ENSMUSP00000094164
ENSORLP00000001251	ENSMUSP00000094164
ENSORLP00000015294	ENSMUSP00000079929
ENSORLP00000017499	ENSMUSP00000039443
ENSORLP00000020452	ENSMUSP00000107899
ENSORLP00000009772	ENSMUSP00000026649
ENSORLP00000015383	ENSMUSP00000026649
ENSORLP00000010775	ENSMUSP00000007236
ENSORLP00000016398	ENSMUSP00000007236
ENSORLP00000004165	ENSMUSP00000000349
ENSORLP00000020362	ENSMUSP00000015435
ENSORLP00000015081	ENSMUSP00000062996
ENSORLP00000022267	ENSMUSP00000031281
ENSORLP00000014358	ENSMUSP00000031281
ENSORLP00000014067	ENSMUSP00000023464
ENSORLP00000003907	ENSMUSP00000074471
ENSORLP00000008130	ENSMUSP00000101050
ENSORLP00000016025	ENSMUSP00000091595
ENSORLP00000024324	ENSMUSP00000107551
ENSORLP00000011703	ENSMUSP00000076856
ENSORLP00000002673	ENSMUSP00000076856
ENSORLP00000020568	ENSMUSP00000017961
ENSORLP00000009895	ENSMUSP00000039072
ENSORLP00000015851	ENSMUSP00000026357
ENSORLP00000000090	ENSMUSP00000026357
ENSORLP00000002837	ENSMUSP00000087713
ENSORLP00000005664	ENSMUSP00000040647
ENSORLP00000013681	ENSMUSP00000004770
ENSORLP00000005706	ENSMUSP00000004770
ENSORLP00000005420	ENSMUSP00000006151
ENSORLP00000005954	ENSMUSP00000006151
ENSORLP00000008448	ENSMUSP00000030036
ENSORLP00000004436	ENSMUSP00000033652
ENSORLP00000024488	ENSMUSP00000106981
ENSORLP00000009131	ENSMUSP00000044168
ENSORLP00000016553	ENSMUSP00000044168
ENSORLP00000005025	ENSMUSP00000038430
ENSORLP00000018684	ENSMUSP00000130116
ENSORLP00000006425	ENSMUSP00000009713
ENSORLP00000003719	ENSMUSP00000009713
ENSORLP00000016352	ENSMUSP00000104335
ENSORLP00000013216	ENSMUSP00000127816
ENSORLP00000001987	ENSMUSP00000057916
ENSORLP00000010673	ENSMUSP00000102538
ENSORLP00000008065	ENSMUSP00000102538
ENSORLP00000019308	ENSMUSP00000020223
ENSORLP00000015439	ENSMUSP00000106747
ENSORLP00000020174	ENSMUSP00000077532
ENSORLP00000005089	ENSMUSP00000058941
ENSORLP00000018231	ENSMUSP00000125700
ENSORLP00000007043	ENSMUSP00000093962
ENSORLP00000019656	ENSMUSP00000112708
ENSORLP00000010680	ENSMUSP00000006341
ENSORLP00000003549	ENSMUSP00000075429
ENSORLP00000022202	ENSMUSP00000028332
ENSORLP00000022298	ENSMUSP00000107848
ENSORLP00000016339	ENSMUSP00000076160
ENSORLP00000011215	ENSMUSP00000130177
ENSORLP00000021718	ENSMUSP00000065384
ENSORLP00000007662	ENSMUSP00000049404
ENSORLP00000016527	ENSMUSP00000047157
ENSORLP00000008652	ENSMUSP00000108046
ENSORLP00000016076	ENSMUSP00000108046
ENSORLP00000005074	ENSMUSP00000101686
ENSORLP00000013994	ENSMUSP00000130560
ENSORLP00000005951	ENSMUSP00000026209
ENSORLP00000008246	ENSMUSP00000132922
ENSORLP00000009415	ENSMUSP00000038532
ENSORLP00000021917	ENSMUSP00000058521
ENSORLP00000015195	ENSMUSP00000085416
ENSORLP00000017196	ENSMUSP00000085416
ENSORLP00000024190	ENSMUSP00000003369
ENSORLP00000000811	ENSMUSP00000088217
ENSORLP00000001309	ENSMUSP00000005829
ENSORLP00000009062	ENSMUSP00000005829
ENSORLP00000015151	ENSMUSP00000083747
ENSORLP00000014956	ENSMUSP00000036690
ENSORLP00000020549	ENSMUSP00000036690
ENSORLP00000014558	ENSMUSP00000030081
ENSORLP00000010179	ENSMUSP00000001126
ENSORLP00000007223	ENSMUSP00000117030
ENSORLP00000006215	ENSMUSP00000117030
ENSORLP00000008462	ENSMUSP00000059801
ENSORLP00000002140	ENSMUSP00000059801
ENSORLP00000017264	ENSMUSP00000048904
ENSORLP00000020634	ENSMUSP00000023559
ENSORLP00000008656	ENSMUSP00000029610
ENSORLP00000018617	ENSMUSP00000109366
ENSORLP00000011918	ENSMUSP00000104837
ENSORLP00000024013	ENSMUSP00000014614
ENSORLP00000015274	ENSMUSP00000062782
ENSORLP00000011769	ENSMUSP00000005889
ENSORLP00000018303	ENSMUSP00000060721
ENSORLP00000020795	ENSMUSP00000045110
ENSORLP00000000482	ENSMUSP00000035642
ENSORLP00000012328	ENSMUSP00000000449
ENSORLP00000022130	ENSMUSP00000106315
ENSORLP00000000609	ENSMUSP00000022543
ENSORLP00000005920	ENSMUSP00000107775
ENSORLP00000007794	ENSMUSP00000042515
ENSORLP00000002434	ENSMUSP00000103434
ENSORLP00000004900	ENSMUSP00000092769
ENSORLP00000011295	ENSMUSP00000047926
ENSORLP00000001614	ENSMUSP00000108928
ENSORLP00000016872	ENSMUSP00000097097
ENSORLP00000018989	ENSMUSP00000107370
ENSORLP00000007550	ENSMUSP00000107370
ENSORLP00000004914	ENSMUSP00000030784
ENSORLP00000020994	ENSMUSP00000030784
ENSORLP00000001994	ENSMUSP00000132499
ENSORLP00000022813	ENSMUSP00000080342
ENSORLP00000006691	ENSMUSP00000080342
ENSORLP00000005300	ENSMUSP00000022507
ENSORLP00000009352	ENSMUSP00000030623
ENSORLP00000000681	ENSMUSP00000019638
ENSORLP00000017306	ENSMUSP00000101833
ENSORLP00000004209	ENSMUSP00000040005
ENSORLP00000006146	ENSMUSP00000107210
ENSORLP00000025739	ENSMUSP00000067779
ENSORLP00000014649	ENSMUSP00000070583
ENSORLP00000021007	ENSMUSP00000070583
ENSORLP00000014179	ENSMUSP00000118610
ENSORLP00000022184	ENSMUSP00000038801
ENSORLP00000013690	ENSMUSP00000038801
ENSORLP00000000431	ENSMUSP00000004683
ENSORLP00000020468	ENSMUSP00000004683
ENSORLP00000007520	ENSMUSP00000011152
ENSORLP00000019825	ENSMUSP00000013851
ENSORLP00000003691	ENSMUSP00000096356
ENSORLP00000015858	ENSMUSP00000008297
ENSORLP00000019546	ENSMUSP00000035027
ENSORLP00000012957	ENSMUSP00000088297
ENSORLP00000003293	ENSMUSP00000088297
ENSORLP00000004933	ENSMUSP00000099412
ENSORLP00000014930	ENSMUSP00000043618
ENSORLP00000005418	ENSMUSP00000083806
ENSORLP00000012322	ENSMUSP00000028593
ENSORLP00000008642	ENSMUSP00000041920
ENSORLP00000019662	ENSMUSP00000041920
ENSORLP00000007590	ENSMUSP00000125993
ENSORLP00000009476	ENSMUSP00000079548
ENSORLP00000006431	ENSMUSP00000079548
ENSORLP00000022342	ENSMUSP00000058264
ENSORLP00000022706	ENSMUSP00000058264
ENSORLP00000002798	ENSMUSP00000079900
ENSORLP00000024992	ENSMUSP00000079900
ENSORLP00000021882	ENSMUSP00000118322
ENSORLP00000009396	ENSMUSP00000001125
ENSORLP00000014029	ENSMUSP00000032924
ENSORLP00000002711	ENSMUSP00000110526
ENSORLP00000006825	ENSMUSP00000085763
ENSORLP00000015496	ENSMUSP00000053616
ENSORLP00000003874	ENSMUSP00000031311
ENSORLP00000016652	ENSMUSP00000084577
ENSORLP00000019293	ENSMUSP00000084577
ENSORLP00000021565	ENSMUSP00000058344
ENSORLP00000006589	ENSMUSP00000023806
ENSORLP00000023996	ENSMUSP00000023214
ENSORLP00000010826	ENSMUSP00000023214
ENSORLP00000005145	ENSMUSP00000055254
ENSORLP00000013701	ENSMUSP00000067027
ENSORLP00000005572	ENSMUSP00000057635
ENSORLP00000021994	ENSMUSP00000034466
ENSORLP00000015902	ENSMUSP00000033979
ENSORLP00000004265	ENSMUSP00000018311
ENSORLP00000007929	ENSMUSP00000137093
ENSORLP00000008583	ENSMUSP00000071704
ENSORLP00000021000	ENSMUSP00000071704
ENSORLP00000020059	ENSMUSP00000025338
ENSORLP00000013116	ENSMUSP00000025338
ENSORLP00000016114	ENSMUSP00000097919
ENSORLP00000011790	ENSMUSP00000056642
ENSORLP00000008666	ENSMUSP00000056642
ENSORLP00000025515	ENSMUSP00000136912
ENSORLP00000008677	ENSMUSP00000113964
ENSORLP00000011801	ENSMUSP00000113964
ENSORLP00000020595	ENSMUSP00000006565
ENSORLP00000020709	ENSMUSP00000009667
ENSORLP00000024089	ENSMUSP00000053120
ENSORLP00000018580	ENSMUSP00000043108
ENSORLP00000017208	ENSMUSP00000092019
ENSORLP00000003195	ENSMUSP00000021810
ENSORLP00000021920	ENSMUSP00000041539
ENSORLP00000005559	ENSMUSP00000040331
ENSORLP00000008673	ENSMUSP00000109653
ENSORLP00000011650	ENSMUSP00000044936
ENSORLP00000011106	ENSMUSP00000044936
ENSORLP00000017701	ENSMUSP00000081285
ENSORLP00000002640	ENSMUSP00000034989
ENSORLP00000004314	ENSMUSP00000032856
ENSORLP00000006054	ENSMUSP00000025439
ENSORLP00000017142	ENSMUSP00000112595
ENSORLP00000024755	ENSMUSP00000107697
ENSORLP00000021295	ENSMUSP00000098097
ENSORLP00000000884	ENSMUSP00000080791
ENSORLP00000007176	ENSMUSP00000090293
ENSORLP00000021299	ENSMUSP00000090293
ENSORLP00000003248	ENSMUSP00000066556
ENSORLP00000018535	ENSMUSP00000066556
ENSORLP00000002745	ENSMUSP00000046877
ENSORLP00000008465	ENSMUSP00000129205
ENSORLP00000020987	ENSMUSP00000081043
ENSORLP00000010315	ENSMUSP00000081043
ENSORLP00000010060	ENSMUSP00000102976
ENSORLP00000022287	ENSMUSP00000037233
ENSORLP00000018553	ENSMUSP00000037233
ENSORLP00000018341	ENSMUSP00000127068
ENSORLP00000013944	ENSMUSP00000030724
ENSORLP00000016911	ENSMUSP00000097515
ENSORLP00000012825	ENSMUSP00000059503
ENSORLP00000023289	ENSMUSP00000059503
ENSORLP00000003945	ENSMUSP00000082694
ENSORLP00000012532	ENSMUSP00000102559
ENSORLP00000020802	ENSMUSP00000073789
ENSORLP00000006196	ENSMUSP00000072121
ENSORLP00000006735	ENSMUSP00000132190
ENSORLP00000002480	ENSMUSP00000029269
ENSORLP00000002795	ENSMUSP00000026891
ENSORLP00000005030	ENSMUSP00000029316
ENSORLP00000012040	ENSMUSP00000031622
ENSORLP00000016800	ENSMUSP00000005860
ENSORLP00000013232	ENSMUSP00000005860
ENSORLP00000021360	ENSMUSP00000030551
ENSORLP00000017970	ENSMUSP00000116271
ENSORLP00000014290	ENSMUSP00000079693
ENSORLP00000005000	ENSMUSP00000109291
ENSORLP00000019233	ENSMUSP00000001720
ENSORLP00000009186	ENSMUSP00000034150
ENSORLP00000012019	ENSMUSP00000041951
ENSORLP00000008398	ENSMUSP00000009234
ENSORLP00000002603	ENSMUSP00000044262
ENSORLP00000016152	ENSMUSP00000001415
ENSORLP00000006461	ENSMUSP00000059039
ENSORLP00000017473	ENSMUSP00000059039
ENSORLP00000021330	ENSMUSP00000067002
ENSORLP00000012815	ENSMUSP00000099950
ENSORLP00000002988	ENSMUSP00000039663
ENSORLP00000000363	ENSMUSP00000034472
ENSORLP00000006545	ENSMUSP00000034472
ENSORLP00000017968	ENSMUSP00000030709
ENSORLP00000013508	ENSMUSP00000020022
ENSORLP00000005827	ENSMUSP00000042187
ENSORLP00000015906	ENSMUSP00000040045
ENSORLP00000007911	ENSMUSP00000130636
ENSORLP00000011705	ENSMUSP00000069765
ENSORLP00000017492	ENSMUSP00000089051
ENSORLP00000022178	ENSMUSP00000089051
ENSORLP00000017310	ENSMUSP00000085499
ENSORLP00000002342	ENSMUSP00000019503
ENSORLP00000020670	ENSMUSP00000043962
ENSORLP00000019072	ENSMUSP00000057962
ENSORLP00000006290	ENSMUSP00000089463
ENSORLP00000001106	ENSMUSP00000017576
ENSORLP00000024539	ENSMUSP00000007799
ENSORLP00000010889	ENSMUSP00000126177
ENSORLP00000010565	ENSMUSP00000091870
ENSORLP00000006291	ENSMUSP00000063108
ENSORLP00000024234	ENSMUSP00000029761
ENSORLP00000022019	ENSMUSP00000029761
ENSORLP00000005117	ENSMUSP00000087955
ENSORLP00000013171	ENSMUSP00000087955
ENSORLP00000017084	ENSMUSP00000087950
ENSORLP00000004919	ENSMUSP00000046003
ENSORLP00000018428	ENSMUSP00000088047
ENSORLP00000011673	ENSMUSP00000091151
ENSORLP00000021689	ENSMUSP00000032936
ENSORLP00000012806	ENSMUSP00000036797
ENSORLP00000012811	ENSMUSP00000061408
ENSORLP00000012222	ENSMUSP00000104506
ENSORLP00000004930	ENSMUSP00000106128
ENSORLP00000003122	ENSMUSP00000021243
ENSORLP00000008261	ENSMUSP00000021870
ENSORLP00000014926	ENSMUSP00000037834
ENSORLP00000000120	ENSMUSP00000069685
ENSORLP00000025012	ENSMUSP00000069685
ENSORLP00000008704	ENSMUSP00000026284
ENSORLP00000004063	ENSMUSP00000019135
ENSORLP00000012205	ENSMUSP00000019135
ENSORLP00000018253	ENSMUSP00000035992
ENSORLP00000012582	ENSMUSP00000033160
ENSORLP00000013576	ENSMUSP00000068258
ENSORLP00000013143	ENSMUSP00000068258
ENSORLP00000002119	ENSMUSP00000105140
ENSORLP00000006458	ENSMUSP00000022099
ENSORLP00000025807	ENSMUSP00000128223
ENSORLP00000002521	ENSMUSP00000075587
ENSORLP00000015545	ENSMUSP00000075587
ENSORLP00000004082	ENSMUSP00000133159
ENSORLP00000016341	ENSMUSP00000133159
ENSORLP00000013831	ENSMUSP00000075376
ENSORLP00000017916	ENSMUSP00000002080
ENSORLP00000004429	ENSMUSP00000109190
ENSORLP00000022085	ENSMUSP00000109190
ENSORLP00000022302	ENSMUSP00000092283
ENSORLP00000009810	ENSMUSP00000026134
ENSORLP00000015279	ENSMUSP00000026134
ENSORLP00000020248	ENSMUSP00000072894
ENSORLP00000003080	ENSMUSP00000099018
ENSORLP00000003735	ENSMUSP00000099018
ENSORLP00000011589	ENSMUSP00000016383
ENSORLP00000007458	ENSMUSP00000066403
ENSORLP00000023091	ENSMUSP00000034239
ENSORLP00000010421	ENSMUSP00000114968
ENSORLP00000017680	ENSMUSP00000108075
ENSORLP00000006577	ENSMUSP00000035328
ENSORLP00000019615	ENSMUSP00000071619
ENSORLP00000019638	ENSMUSP00000105000
ENSORLP00000023819	ENSMUSP00000029170
ENSORLP00000003778	ENSMUSP00000048877
ENSORLP00000012464	ENSMUSP00000021550
ENSORLP00000020043	ENSMUSP00000040853
ENSORLP00000017742	ENSMUSP00000029574
ENSORLP00000017617	ENSMUSP00000003061
ENSORLP00000009555	ENSMUSP00000034650
ENSORLP00000018186	ENSMUSP00000034650
ENSORLP00000004806	ENSMUSP00000068374
ENSORLP00000004111	ENSMUSP00000019405
ENSORLP00000017935	ENSMUSP00000019405
ENSORLP00000021819	ENSMUSP00000099599
ENSORLP00000025339	ENSMUSP00000022727
ENSORLP00000020353	ENSMUSP00000119872
ENSORLP00000021165	ENSMUSP00000027800
ENSORLP00000017554	ENSMUSP00000035031
ENSORLP00000009375	ENSMUSP00000041110
ENSORLP00000017309	ENSMUSP00000020000
ENSORLP00000022641	ENSMUSP00000021347
ENSORLP00000011990	ENSMUSP00000098893
ENSORLP00000020466	ENSMUSP00000080280
ENSORLP00000004514	ENSMUSP00000080280
ENSORLP00000014905	ENSMUSP00000047564
ENSORLP00000007598	ENSMUSP00000047564
ENSORLP00000011230	ENSMUSP00000071231
ENSORLP00000019172	ENSMUSP00000001279
ENSORLP00000004596	ENSMUSP00000112539
ENSORLP00000015948	ENSMUSP00000112539
ENSORLP00000019300	ENSMUSP00000003152
ENSORLP00000013252	ENSMUSP00000107297
ENSORLP00000019334	ENSMUSP00000028758
ENSORLP00000008162	ENSMUSP00000003850
ENSORLP00000020101	ENSMUSP00000083892
ENSORLP00000008423	ENSMUSP00000114852
ENSORLP00000005238	ENSMUSP00000053553
ENSORLP00000002644	ENSMUSP00000092761
ENSORLP00000009270	ENSMUSP00000096214
ENSORLP00000017950	ENSMUSP00000015456
ENSORLP00000006614	ENSMUSP00000044034
ENSORLP00000021635	ENSMUSP00000107804
ENSORLP00000019425	ENSMUSP00000077138
ENSORLP00000003806	ENSMUSP00000041671
ENSORLP00000020722	ENSMUSP00000069444
ENSORLP00000005923	ENSMUSP00000066040
ENSORLP00000013215	ENSMUSP00000006544
ENSORLP00000014476	ENSMUSP00000090617
ENSORLP00000014405	ENSMUSP00000044418
ENSORLP00000024763	ENSMUSP00000032994
ENSORLP00000013899	ENSMUSP00000006235
ENSORLP00000021694	ENSMUSP00000006235
ENSORLP00000015144	ENSMUSP00000101620
ENSORLP00000018137	ENSMUSP00000026156
ENSORLP00000023296	ENSMUSP00000050592
ENSORLP00000005365	ENSMUSP00000069488
ENSORLP00000014954	ENSMUSP00000029766
ENSORLP00000017720	ENSMUSP00000065254
ENSORLP00000002627	ENSMUSP00000136503
ENSORLP00000024062	ENSMUSP00000039313
ENSORLP00000004632	ENSMUSP00000038166
ENSORLP00000002270	ENSMUSP00000060225
ENSORLP00000002338	ENSMUSP00000104864
ENSORLP00000014491	ENSMUSP00000104864
ENSORLP00000015110	ENSMUSP00000125749
ENSORLP00000009853	ENSMUSP00000041052
ENSORLP00000006295	ENSMUSP00000058954
ENSORLP00000008450	ENSMUSP00000060844
ENSORLP00000009818	ENSMUSP00000060844
ENSORLP00000011817	ENSMUSP00000067085
ENSORLP00000012854	ENSMUSP00000000910
ENSORLP00000011247	ENSMUSP00000075526
ENSORLP00000001650	ENSMUSP00000028511
ENSORLP00000006333	ENSMUSP00000005406
ENSORLP00000011186	ENSMUSP00000005406
ENSORLP00000022262	ENSMUSP00000133222
ENSORLP00000014172	ENSMUSP00000061493
ENSORLP00000019753	ENSMUSP00000021514
ENSORLP00000008629	ENSMUSP00000032560
ENSORLP00000011484	ENSMUSP00000032560
ENSORLP00000020315	ENSMUSP00000003035
ENSORLP00000019444	ENSMUSP00000037136
ENSORLP00000012372	ENSMUSP00000091532
ENSORLP00000013987	ENSMUSP00000101940
ENSORLP00000006883	ENSMUSP00000021052
ENSORLP00000008632	ENSMUSP00000023759
ENSORLP00000004669	ENSMUSP00000091301
ENSORLP00000002783	ENSMUSP00000091301
ENSORLP00000019742	ENSMUSP00000027688
ENSORLP00000005416	ENSMUSP00000128840
ENSORLP00000011470	ENSMUSP00000113115
ENSORLP00000008530	ENSMUSP00000113115
ENSORLP00000010005	ENSMUSP00000050995
ENSORLP00000016138	ENSMUSP00000106013
ENSORLP00000022152	ENSMUSP00000021410
ENSORLP00000006816	ENSMUSP00000112266
ENSORLP00000007321	ENSMUSP00000040977
ENSORLP00000011224	ENSMUSP00000088176
ENSORLP00000006748	ENSMUSP00000051092
ENSORLP00000002587	ENSMUSP00000074066
ENSORLP00000021247	ENSMUSP00000074066
ENSORLP00000005051	ENSMUSP00000087608
ENSORLP00000003765	ENSMUSP00000059330
ENSORLP00000025014	ENSMUSP00000101412
ENSORLP00000023046	ENSMUSP00000101412
ENSORLP00000004584	ENSMUSP00000029730
ENSORLP00000023370	ENSMUSP00000044361
ENSORLP00000005779	ENSMUSP00000022709
ENSORLP00000019283	ENSMUSP00000076219
ENSORLP00000001843	ENSMUSP00000025295
ENSORLP00000000380	ENSMUSP00000022242
ENSORLP00000016337	ENSMUSP00000003754
ENSORLP00000011234	ENSMUSP00000003754
ENSORLP00000004424	ENSMUSP00000072276
ENSORLP00000010522	ENSMUSP00000057815
ENSORLP00000013931	ENSMUSP00000021552
ENSORLP00000000404	ENSMUSP00000135040
ENSORLP00000010156	ENSMUSP00000022057
ENSORLP00000006817	ENSMUSP00000108455
ENSORLP00000010839	ENSMUSP00000103983
ENSORLP00000018382	ENSMUSP00000037808
ENSORLP00000012218	ENSMUSP00000037808
ENSORLP00000017958	ENSMUSP00000120414
ENSORLP00000000765	ENSMUSP00000026548
ENSORLP00000022963	ENSMUSP00000026548
ENSORLP00000012341	ENSMUSP00000047616
ENSORLP00000008971	ENSMUSP00000026900
ENSORLP00000012770	ENSMUSP00000014691
ENSORLP00000011639	ENSMUSP00000109140
ENSORLP00000011409	ENSMUSP00000085906
ENSORLP00000009205	ENSMUSP00000078047
ENSORLP00000002583	ENSMUSP00000025253
ENSORLP00000023345	ENSMUSP00000102047
ENSORLP00000007496	ENSMUSP00000064943
ENSORLP00000005624	ENSMUSP00000017945
ENSORLP00000025492	ENSMUSP00000031167
ENSORLP00000013878	ENSMUSP00000076418
ENSORLP00000001089	ENSMUSP00000099494
ENSORLP00000001552	ENSMUSP00000033427
ENSORLP00000017675	ENSMUSP00000015449
ENSORLP00000006205	ENSMUSP00000025356
ENSORLP00000004588	ENSMUSP00000004036
ENSORLP00000006352	ENSMUSP00000001319
ENSORLP00000010309	ENSMUSP00000050716
ENSORLP00000005146	ENSMUSP00000029476
ENSORLP00000012308	ENSMUSP00000039568
ENSORLP00000011744	ENSMUSP00000077628
ENSORLP00000014035	ENSMUSP00000061410
ENSORLP00000020821	ENSMUSP00000084196
ENSORLP00000012196	ENSMUSP00000048234
ENSORLP00000024929	ENSMUSP00000002740
ENSORLP00000022596	ENSMUSP00000046512
ENSORLP00000009862	ENSMUSP00000022744
ENSORLP00000006891	ENSMUSP00000022744
ENSORLP00000003557	ENSMUSP00000023065
ENSORLP00000007985	ENSMUSP00000029435
ENSORLP00000021646	ENSMUSP00000100053
ENSORLP00000006008	ENSMUSP00000138290
ENSORLP00000004020	ENSMUSP00000089388
ENSORLP00000025678	ENSMUSP00000089388
ENSORLP00000019393	ENSMUSP00000021641
ENSORLP00000020263	ENSMUSP00000021641
ENSORLP00000020160	ENSMUSP00000104785
ENSORLP00000020418	ENSMUSP00000031029
ENSORLP00000017369	ENSMUSP00000041563
ENSORLP00000018703	ENSMUSP00000060143
ENSORLP00000003121	ENSMUSP00000105491
ENSORLP00000010358	ENSMUSP00000062734
ENSORLP00000018379	ENSMUSP00000099609
ENSORLP00000008025	ENSMUSP00000005188
ENSORLP00000004446	ENSMUSP00000083490
ENSORLP00000024471	ENSMUSP00000015877
ENSORLP00000001596	ENSMUSP00000003183
ENSORLP00000008097	ENSMUSP00000031359
ENSORLP00000000429	ENSMUSP00000031359
ENSORLP00000004449	ENSMUSP00000071191
ENSORLP00000020164	ENSMUSP00000047571
ENSORLP00000010222	ENSMUSP00000069872
ENSORLP00000005776	ENSMUSP00000053086
ENSORLP00000010859	ENSMUSP00000111032
ENSORLP00000018205	ENSMUSP00000041902
ENSORLP00000009540	ENSMUSP00000041902
ENSORLP00000017078	ENSMUSP00000039955
ENSORLP00000023811	ENSMUSP00000011262
ENSORLP00000017035	ENSMUSP00000126405
ENSORLP00000020445	ENSMUSP00000124354
ENSORLP00000019236	ENSMUSP00000087049
ENSORLP00000008154	ENSMUSP00000096203
ENSORLP00000007869	ENSMUSP00000022881
ENSORLP00000006661	ENSMUSP00000095300
ENSORLP00000000212	ENSMUSP00000113540
ENSORLP00000004078	ENSMUSP00000022164
ENSORLP00000000976	ENSMUSP00000075140
ENSORLP00000020199	ENSMUSP00000113881
ENSORLP00000009519	ENSMUSP00000023737
ENSORLP00000007337	ENSMUSP00000100561
ENSORLP00000001624	ENSMUSP00000100561
ENSORLP00000018408	ENSMUSP00000035083
ENSORLP00000004345	ENSMUSP00000017544
ENSORLP00000010374	ENSMUSP00000017544
ENSORLP00000004805	ENSMUSP00000048148
ENSORLP00000001377	ENSMUSP00000073004
ENSORLP00000011375	ENSMUSP00000048267
ENSORLP00000003554	ENSMUSP00000028814
ENSORLP00000015073	ENSMUSP00000031317
ENSORLP00000005894	ENSMUSP00000112717
ENSORLP00000005907	ENSMUSP00000102034
ENSORLP00000019315	ENSMUSP00000073541
ENSORLP00000024717	ENSMUSP00000005003
ENSORLP00000013410	ENSMUSP00000025713
ENSORLP00000020586	ENSMUSP00000042803
ENSORLP00000020760	ENSMUSP00000041581
ENSORLP00000019029	ENSMUSP00000041581
ENSORLP00000007969	ENSMUSP00000118729
ENSORLP00000001371	ENSMUSP00000033326
ENSORLP00000019923	ENSMUSP00000038754
ENSORLP00000000360	ENSMUSP00000004943
ENSORLP00000002647	ENSMUSP00000004508
ENSORLP00000010561	ENSMUSP00000107530
ENSORLP00000015469	ENSMUSP00000107530
ENSORLP00000014010	ENSMUSP00000074771
ENSORLP00000019596	ENSMUSP00000052144
ENSORLP00000011560	ENSMUSP00000086167
ENSORLP00000015154	ENSMUSP00000086167
ENSORLP00000012214	ENSMUSP00000033218
ENSORLP00000020274	ENSMUSP00000073402
ENSORLP00000018488	ENSMUSP00000054546
ENSORLP00000025629	ENSMUSP00000060394
ENSORLP00000018144	ENSMUSP00000030606
ENSORLP00000006400	ENSMUSP00000132646
ENSORLP00000003599	ENSMUSP00000132646
ENSORLP00000007535	ENSMUSP00000064886
ENSORLP00000014285	ENSMUSP00000064886
ENSORLP00000020878	ENSMUSP00000033927
ENSORLP00000007208	ENSMUSP00000076844
ENSORLP00000019787	ENSMUSP00000129811
ENSORLP00000024448	ENSMUSP00000093382
ENSORLP00000024453	ENSMUSP00000019994
ENSORLP00000010822	ENSMUSP00000023494
ENSORLP00000008703	ENSMUSP00000021271
ENSORLP00000010606	ENSMUSP00000027687
ENSORLP00000006785	ENSMUSP00000025702
ENSORLP00000020810	ENSMUSP00000019379
ENSORLP00000005808	ENSMUSP00000037447
ENSORLP00000012156	ENSMUSP00000037447
ENSORLP00000014236	ENSMUSP00000078384
ENSORLP00000013816	ENSMUSP00000037821
ENSORLP00000009296	ENSMUSP00000037821
ENSORLP00000014946	ENSMUSP00000105657
ENSORLP00000016954	ENSMUSP00000137895
ENSORLP00000020360	ENSMUSP00000092380
ENSORLP00000005426	ENSMUSP00000092380
ENSORLP00000006343	ENSMUSP00000059138
ENSORLP00000021224	ENSMUSP00000019734
ENSORLP00000021641	ENSMUSP00000028403
ENSORLP00000018138	ENSMUSP00000097656
ENSORLP00000019690	ENSMUSP00000135853
ENSORLP00000002892	ENSMUSP00000113147
ENSORLP00000011226	ENSMUSP00000064516
ENSORLP00000024597	ENSMUSP00000052146
ENSORLP00000002994	ENSMUSP00000109612
ENSORLP00000025687	ENSMUSP00000022993
ENSORLP00000015770	ENSMUSP00000117052
ENSORLP00000011728	ENSMUSP00000130969
ENSORLP00000004907	ENSMUSP00000120015
ENSORLP00000014019	ENSMUSP00000105923
ENSORLP00000015646	ENSMUSP00000105923
ENSORLP00000007841	ENSMUSP00000109036
ENSORLP00000019964	ENSMUSP00000126338
ENSORLP00000006671	ENSMUSP00000107677
ENSORLP00000003490	ENSMUSP00000107677
ENSORLP00000022633	ENSMUSP00000041874
ENSORLP00000009679	ENSMUSP00000131477
ENSORLP00000010356	ENSMUSP00000022704
ENSORLP00000012995	ENSMUSP00000033591
ENSORLP00000023550	ENSMUSP00000097971
ENSORLP00000001882	ENSMUSP00000069764
ENSORLP00000016444	ENSMUSP00000069182
ENSORLP00000023337	ENSMUSP00000090886
ENSORLP00000005305	ENSMUSP00000020507
ENSORLP00000020385	ENSMUSP00000132140
ENSORLP00000024974	ENSMUSP00000105413
ENSORLP00000003387	ENSMUSP00000023072
ENSORLP00000010863	ENSMUSP00000059463
ENSORLP00000000069	ENSMUSP00000059570
ENSORLP00000018084	ENSMUSP00000059570
ENSORLP00000003379	ENSMUSP00000136866
ENSORLP00000017949	ENSMUSP00000070906
ENSORLP00000018328	ENSMUSP00000010974
ENSORLP00000013259	ENSMUSP00000054420
ENSORLP00000001922	ENSMUSP00000050014
ENSORLP00000006918	ENSMUSP00000021828
ENSORLP00000021449	ENSMUSP00000095534
ENSORLP00000004798	ENSMUSP00000083561
ENSORLP00000022618	ENSMUSP00000020174
ENSORLP00000020645	ENSMUSP00000053178
ENSORLP00000010073	ENSMUSP00000027062
ENSORLP00000017319	ENSMUSP00000033136
ENSORLP00000015833	ENSMUSP00000044725
ENSORLP00000010249	ENSMUSP00000049112
ENSORLP00000011378	ENSMUSP00000136621
ENSORLP00000002058	ENSMUSP00000058183
ENSORLP00000002021	ENSMUSP00000069209
ENSORLP00000010413	ENSMUSP00000109734
ENSORLP00000000115	ENSMUSP00000062702
ENSORLP00000011519	ENSMUSP00000110751
ENSORLP00000017738	ENSMUSP00000038486
ENSORLP00000010084	ENSMUSP00000035486
ENSORLP00000005499	ENSMUSP00000023707
ENSORLP00000024188	ENSMUSP00000098768
ENSORLP00000019051	ENSMUSP00000026409
ENSORLP00000018921	ENSMUSP00000027266
ENSORLP00000010438	ENSMUSP00000035549
ENSORLP00000012428	ENSMUSP00000056245
ENSORLP00000009922	ENSMUSP00000058204
ENSORLP00000019196	ENSMUSP00000100922
ENSORLP00000024687	ENSMUSP00000021822
ENSORLP00000004490	ENSMUSP00000030296
ENSORLP00000018660	ENSMUSP00000063977
ENSORLP00000003107	ENSMUSP00000086542
ENSORLP00000014199	ENSMUSP00000077995
ENSORLP00000021351	ENSMUSP00000005364
ENSORLP00000008096	ENSMUSP00000005334
ENSORLP00000005987	ENSMUSP00000033828
ENSORLP00000003518	ENSMUSP00000021249
ENSORLP00000021884	ENSMUSP00000088320
ENSORLP00000006699	ENSMUSP00000123201
ENSORLP00000013527	ENSMUSP00000137746
ENSORLP00000020661	ENSMUSP00000020243
ENSORLP00000013811	ENSMUSP00000137650
ENSORLP00000010489	ENSMUSP00000028105
ENSORLP00000012557	ENSMUSP00000039261
ENSORLP00000016253	ENSMUSP00000041242
ENSORLP00000022988	ENSMUSP00000064422
ENSORLP00000020264	ENSMUSP00000064422
ENSORLP00000009320	ENSMUSP00000001497
ENSORLP00000004340	ENSMUSP00000025404
ENSORLP00000005336	ENSMUSP00000122072
ENSORLP00000007549	ENSMUSP00000047518
ENSORLP00000019755	ENSMUSP00000004473
ENSORLP00000007126	ENSMUSP00000035539
ENSORLP00000019754	ENSMUSP00000002180
ENSORLP00000009437	ENSMUSP00000060907
ENSORLP00000020730	ENSMUSP00000020153
ENSORLP00000008146	ENSMUSP00000103786
ENSORLP00000020784	ENSMUSP00000052717
ENSORLP00000005949	ENSMUSP00000000895
ENSORLP00000016890	ENSMUSP00000115822
ENSORLP00000022125	ENSMUSP00000028135
ENSORLP00000017549	ENSMUSP00000028135
ENSORLP00000021246	ENSMUSP00000009358
ENSORLP00000012224	ENSMUSP00000025010
ENSORLP00000008101	ENSMUSP00000051151
ENSORLP00000017211	ENSMUSP00000106978
ENSORLP00000013572	ENSMUSP00000106978
ENSORLP00000004032	ENSMUSP00000077273
ENSORLP00000018299	ENSMUSP00000031291
ENSORLP00000009052	ENSMUSP00000043074
ENSORLP00000011883	ENSMUSP00000060194
ENSORLP00000002871	ENSMUSP00000107439
ENSORLP00000007584	ENSMUSP00000107439
ENSORLP00000008216	ENSMUSP00000051481
ENSORLP00000006833	ENSMUSP00000119774
ENSORLP00000006764	ENSMUSP00000119774
ENSORLP00000014650	ENSMUSP00000025936
ENSORLP00000016255	ENSMUSP00000047992
ENSORLP00000008757	ENSMUSP00000032977
ENSORLP00000002679	ENSMUSP00000071292
ENSORLP00000013553	ENSMUSP00000029049
ENSORLP00000018778	ENSMUSP00000063879
ENSORLP00000011633	ENSMUSP00000021796
ENSORLP00000011814	ENSMUSP00000029030
ENSORLP00000012193	ENSMUSP00000053869
ENSORLP00000005850	ENSMUSP00000053869
ENSORLP00000008524	ENSMUSP00000029665
ENSORLP00000007971	ENSMUSP00000025803
ENSORLP00000021902	ENSMUSP00000034881
ENSORLP00000015867	ENSMUSP00000020821
ENSORLP00000000301	ENSMUSP00000098687
ENSORLP00000006347	ENSMUSP00000137400
ENSORLP00000009648	ENSMUSP00000026445
ENSORLP00000004552	ENSMUSP00000026445
ENSORLP00000017138	ENSMUSP00000031565
ENSORLP00000024023	ENSMUSP00000081132
ENSORLP00000015348	ENSMUSP00000037004
ENSORLP00000004472	ENSMUSP00000037328
ENSORLP00000008559	ENSMUSP00000049236
ENSORLP00000004240	ENSMUSP00000071130
ENSORLP00000015829	ENSMUSP00000037476
ENSORLP00000002441	ENSMUSP00000033689
ENSORLP00000007687	ENSMUSP00000049676
ENSORLP00000003041	ENSMUSP00000022529
ENSORLP00000011839	ENSMUSP00000001185
ENSORLP00000004326	ENSMUSP00000068328
ENSORLP00000017619	ENSMUSP00000068328
ENSORLP00000012004	ENSMUSP00000048238
ENSORLP00000014045	ENSMUSP00000112592
ENSORLP00000021309	ENSMUSP00000028129
ENSORLP00000016155	ENSMUSP00000049103
ENSORLP00000019983	ENSMUSP00000065613
ENSORLP00000014044	ENSMUSP00000039394
ENSORLP00000002939	ENSMUSP00000039394
ENSORLP00000018283	ENSMUSP00000037137
ENSORLP00000016228	ENSMUSP00000113097
ENSORLP00000007554	ENSMUSP00000026590
ENSORLP00000022025	ENSMUSP00000004587
ENSORLP00000002778	ENSMUSP00000026890
ENSORLP00000005721	ENSMUSP00000026890
ENSORLP00000009414	ENSMUSP00000009018
ENSORLP00000010856	ENSMUSP00000022311
ENSORLP00000016949	ENSMUSP00000052872
ENSORLP00000023762	ENSMUSP00000042642
ENSORLP00000021407	ENSMUSP00000020185
ENSORLP00000014274	ENSMUSP00000112138
ENSORLP00000009255	ENSMUSP00000044288
ENSORLP00000016105	ENSMUSP00000044288
ENSORLP00000007913	ENSMUSP00000087118
ENSORLP00000011580	ENSMUSP00000087118
ENSORLP00000016589	ENSMUSP00000099864
ENSORLP00000016286	ENSMUSP00000025019
ENSORLP00000012918	ENSMUSP00000008462
ENSORLP00000008716	ENSMUSP00000118125
ENSORLP00000008854	ENSMUSP00000041361
ENSORLP00000017267	ENSMUSP00000041361
ENSORLP00000024782	ENSMUSP00000105272
ENSORLP00000024385	ENSMUSP00000035663
ENSORLP00000008876	ENSMUSP00000033646
ENSORLP00000013079	ENSMUSP00000134672
ENSORLP00000013238	ENSMUSP00000107415
ENSORLP00000006554	ENSMUSP00000047284
ENSORLP00000014852	ENSMUSP00000038610
ENSORLP00000016972	ENSMUSP00000038610
ENSORLP00000018436	ENSMUSP00000042808
ENSORLP00000019008	ENSMUSP00000090227
ENSORLP00000003649	ENSMUSP00000037629
ENSORLP00000006767	ENSMUSP00000130194
ENSORLP00000024583	ENSMUSP00000118180
ENSORLP00000019090	ENSMUSP00000118180
ENSORLP00000002037	ENSMUSP00000022148
ENSORLP00000014887	ENSMUSP00000035116
ENSORLP00000015807	ENSMUSP00000020672
ENSORLP00000022167	ENSMUSP00000022734
ENSORLP00000004716	ENSMUSP00000014339
ENSORLP00000017458	ENSMUSP00000014339
ENSORLP00000018971	ENSMUSP00000133205
ENSORLP00000007333	ENSMUSP00000110817
ENSORLP00000015644	ENSMUSP00000047376
ENSORLP00000010956	ENSMUSP00000115292
ENSORLP00000010480	ENSMUSP00000037929
ENSORLP00000008957	ENSMUSP00000031472
ENSORLP00000009387	ENSMUSP00000131462
ENSORLP00000017236	ENSMUSP00000069243
ENSORLP00000006905	ENSMUSP00000034343
ENSORLP00000002598	ENSMUSP00000128828
ENSORLP00000000343	ENSMUSP00000023829
ENSORLP00000002465	ENSMUSP00000108508
ENSORLP00000024657	ENSMUSP00000108508
ENSORLP00000014042	ENSMUSP00000115704
ENSORLP00000024969	ENSMUSP00000012679
ENSORLP00000016411	ENSMUSP00000129654
ENSORLP00000008538	ENSMUSP00000054734
ENSORLP00000000352	ENSMUSP00000033389
ENSORLP00000019815	ENSMUSP00000000186
ENSORLP00000000673	ENSMUSP00000075762
ENSORLP00000012070	ENSMUSP00000041104
ENSORLP00000003876	ENSMUSP00000021306
ENSORLP00000004175	ENSMUSP00000024773
ENSORLP00000023475	ENSMUSP00000024773
ENSORLP00000003204	ENSMUSP00000093961
ENSORLP00000013513	ENSMUSP00000093961
ENSORLP00000015443	ENSMUSP00000044268
ENSORLP00000010582	ENSMUSP00000028892
ENSORLP00000002539	ENSMUSP00000137537
ENSORLP00000016525	ENSMUSP00000090941
ENSORLP00000008268	ENSMUSP00000105620
ENSORLP00000000538	ENSMUSP00000102267
ENSORLP00000007799	ENSMUSP00000093697
ENSORLP00000004125	ENSMUSP00000045351
[truncated: 5,982 more rows]
