# Supplementary material for: Reconstruction of proto-vertebrate, proto-cyclostome and proto-gnathostome genomes provides new insights into early vertebrate evolution
Source: Nat Commun. 2021 Jul 23;12:4489. doi: 10.1038/s41467-021-24573-z (PMC8302630; doi:10.1038/s41467-021-24573-z)
Supplement: Supplementary file 4 — Supplementary Data 1 [file 41467_2021_24573_MOESM4_ESM.zip › SuppData1/orthologs/ORYLA-POEGU.txt]

ENSORLP00000017023	ENSTGUP00000008915
ENSORLP00000011982	ENSTGUP00000002935
ENSORLP00000019139	ENSTGUP00000010998
ENSORLP00000021204	ENSTGUP00000010909
ENSORLP00000017158	ENSTGUP00000008898
ENSORLP00000014861	ENSTGUP00000010401
ENSORLP00000011600	ENSTGUP00000005020
ENSORLP00000020191	ENSTGUP00000014038
ENSORLP00000018033	ENSTGUP00000005254
ENSORLP00000014071	ENSTGUP00000007673
ENSORLP00000014078	ENSTGUP00000011252
ENSORLP00000024532	ENSTGUP00000005389
ENSORLP00000001259	ENSTGUP00000006862
ENSORLP00000018991	ENSTGUP00000008706
ENSORLP00000000678	ENSTGUP00000008706
ENSORLP00000015857	ENSTGUP00000007828
ENSORLP00000003595	ENSTGUP00000003676
ENSORLP00000006648	ENSTGUP00000004968
ENSORLP00000001741	ENSTGUP00000002319
ENSORLP00000003123	ENSTGUP00000000909
ENSORLP00000025526	ENSTGUP00000001623
ENSORLP00000003018	ENSTGUP00000005458
ENSORLP00000007356	ENSTGUP00000008967
ENSORLP00000016722	ENSTGUP00000005263
ENSORLP00000005821	ENSTGUP00000003862
ENSORLP00000005856	ENSTGUP00000003819
ENSORLP00000022254	ENSTGUP00000002960
ENSORLP00000007952	ENSTGUP00000016783
ENSORLP00000025578	ENSTGUP00000008885
ENSORLP00000001368	ENSTGUP00000003276
ENSORLP00000024257	ENSTGUP00000013203
ENSORLP00000003220	ENSTGUP00000002510
ENSORLP00000020860	ENSTGUP00000002510
ENSORLP00000001290	ENSTGUP00000010462
ENSORLP00000008446	ENSTGUP00000009884
ENSORLP00000002593	ENSTGUP00000009884
ENSORLP00000008437	ENSTGUP00000006567
ENSORLP00000011200	ENSTGUP00000006567
ENSORLP00000006701	ENSTGUP00000000503
ENSORLP00000008651	ENSTGUP00000007517
ENSORLP00000015785	ENSTGUP00000002402
ENSORLP00000020633	ENSTGUP00000006436
ENSORLP00000011714	ENSTGUP00000007511
ENSORLP00000007515	ENSTGUP00000011705
ENSORLP00000000443	ENSTGUP00000018265
ENSORLP00000019930	ENSTGUP00000010829
ENSORLP00000018127	ENSTGUP00000001184
ENSORLP00000003515	ENSTGUP00000012380
ENSORLP00000014267	ENSTGUP00000002856
ENSORLP00000019966	ENSTGUP00000012053
ENSORLP00000003243	ENSTGUP00000004874
ENSORLP00000013178	ENSTGUP00000004874
ENSORLP00000021323	ENSTGUP00000007812
ENSORLP00000021828	ENSTGUP00000014440
ENSORLP00000020822	ENSTGUP00000012631
ENSORLP00000021812	ENSTGUP00000007507
ENSORLP00000006376	ENSTGUP00000001158
ENSORLP00000019321	ENSTGUP00000000912
ENSORLP00000005874	ENSTGUP00000002880
ENSORLP00000021980	ENSTGUP00000009297
ENSORLP00000022436	ENSTGUP00000012744
ENSORLP00000003775	ENSTGUP00000001335
ENSORLP00000006361	ENSTGUP00000001616
ENSORLP00000018342	ENSTGUP00000012121
ENSORLP00000018930	ENSTGUP00000017784
ENSORLP00000010509	ENSTGUP00000008788
ENSORLP00000017999	ENSTGUP00000000930
ENSORLP00000022426	ENSTGUP00000012077
ENSORLP00000019667	ENSTGUP00000005575
ENSORLP00000010168	ENSTGUP00000007749
ENSORLP00000000244	ENSTGUP00000007512
ENSORLP00000004298	ENSTGUP00000008852
ENSORLP00000009022	ENSTGUP00000015232
ENSORLP00000020930	ENSTGUP00000006775
ENSORLP00000018662	ENSTGUP00000006775
ENSORLP00000013008	ENSTGUP00000000722
ENSORLP00000010763	ENSTGUP00000000421
ENSORLP00000001018	ENSTGUP00000016110
ENSORLP00000013287	ENSTGUP00000005741
ENSORLP00000018097	ENSTGUP00000004581
ENSORLP00000008607	ENSTGUP00000007902
ENSORLP00000022020	ENSTGUP00000000228
ENSORLP00000005695	ENSTGUP00000002076
ENSORLP00000010876	ENSTGUP00000013997
ENSORLP00000007022	ENSTGUP00000000954
ENSORLP00000010817	ENSTGUP00000005006
ENSORLP00000008226	ENSTGUP00000004870
ENSORLP00000014132	ENSTGUP00000004870
ENSORLP00000019505	ENSTGUP00000013118
ENSORLP00000004295	ENSTGUP00000003528
ENSORLP00000002403	ENSTGUP00000007385
ENSORLP00000020546	ENSTGUP00000012794
ENSORLP00000013879	ENSTGUP00000005627
ENSORLP00000020030	ENSTGUP00000005627
ENSORLP00000012324	ENSTGUP00000003067
ENSORLP00000020019	ENSTGUP00000005646
ENSORLP00000013874	ENSTGUP00000005646
ENSORLP00000005351	ENSTGUP00000007259
ENSORLP00000018585	ENSTGUP00000010021
ENSORLP00000018984	ENSTGUP00000008703
ENSORLP00000006254	ENSTGUP00000000869
ENSORLP00000007804	ENSTGUP00000000869
ENSORLP00000012489	ENSTGUP00000004236
ENSORLP00000025830	ENSTGUP00000002050
ENSORLP00000010622	ENSTGUP00000001084
ENSORLP00000010171	ENSTGUP00000017815
ENSORLP00000003679	ENSTGUP00000004062
ENSORLP00000021378	ENSTGUP00000001146
ENSORLP00000010172	ENSTGUP00000011805
ENSORLP00000012679	ENSTGUP00000009073
ENSORLP00000011838	ENSTGUP00000006886
ENSORLP00000022565	ENSTGUP00000000719
ENSORLP00000015239	ENSTGUP00000017785
ENSORLP00000011216	ENSTGUP00000008359
ENSORLP00000022670	ENSTGUP00000003284
ENSORLP00000010397	ENSTGUP00000005747
ENSORLP00000008594	ENSTGUP00000008668
ENSORLP00000008023	ENSTGUP00000001739
ENSORLP00000022797	ENSTGUP00000013534
ENSORLP00000011723	ENSTGUP00000004152
ENSORLP00000009115	ENSTGUP00000002713
ENSORLP00000002977	ENSTGUP00000001990
ENSORLP00000002814	ENSTGUP00000013056
ENSORLP00000018923	ENSTGUP00000004793
ENSORLP00000023720	ENSTGUP00000000367
ENSORLP00000012925	ENSTGUP00000003797
ENSORLP00000000034	ENSTGUP00000009690
ENSORLP00000006742	ENSTGUP00000004020
ENSORLP00000001903	ENSTGUP00000015654
ENSORLP00000018956	ENSTGUP00000009469
ENSORLP00000017224	ENSTGUP00000002508
ENSORLP00000004455	ENSTGUP00000002508
ENSORLP00000007557	ENSTGUP00000010870
ENSORLP00000016131	ENSTGUP00000007382
ENSORLP00000021474	ENSTGUP00000007382
ENSORLP00000002773	ENSTGUP00000005260
ENSORLP00000018416	ENSTGUP00000005260
ENSORLP00000015721	ENSTGUP00000010013
ENSORLP00000005075	ENSTGUP00000003654
ENSORLP00000004108	ENSTGUP00000007258
ENSORLP00000005033	ENSTGUP00000007258
ENSORLP00000005082	ENSTGUP00000003652
ENSORLP00000004103	ENSTGUP00000007261
ENSORLP00000015324	ENSTGUP00000003258
ENSORLP00000011019	ENSTGUP00000015287
ENSORLP00000003059	ENSTGUP00000007581
ENSORLP00000018136	ENSTGUP00000001638
ENSORLP00000004173	ENSTGUP00000002188
ENSORLP00000002542	ENSTGUP00000002190
ENSORLP00000025253	ENSTGUP00000008066
ENSORLP00000015164	ENSTGUP00000002551
ENSORLP00000016308	ENSTGUP00000010646
ENSORLP00000024941	ENSTGUP00000012303
ENSORLP00000024951	ENSTGUP00000012301
ENSORLP00000022635	ENSTGUP00000011871
ENSORLP00000012886	ENSTGUP00000000742
ENSORLP00000001311	ENSTGUP00000000742
ENSORLP00000013607	ENSTGUP00000006629
ENSORLP00000019460	ENSTGUP00000003796
ENSORLP00000010861	ENSTGUP00000006934
ENSORLP00000014802	ENSTGUP00000011117
ENSORLP00000011582	ENSTGUP00000000374
ENSORLP00000018111	ENSTGUP00000011415
ENSORLP00000005218	ENSTGUP00000001560
ENSORLP00000013299	ENSTGUP00000009514
ENSORLP00000019561	ENSTGUP00000013124
ENSORLP00000011906	ENSTGUP00000013124
ENSORLP00000016312	ENSTGUP00000012102
ENSORLP00000022007	ENSTGUP00000013346
ENSORLP00000022338	ENSTGUP00000013353
ENSORLP00000014848	ENSTGUP00000016403
ENSORLP00000025861	ENSTGUP00000017623
ENSORLP00000021466	ENSTGUP00000017623
ENSORLP00000012741	ENSTGUP00000013167
ENSORLP00000011358	ENSTGUP00000000287
ENSORLP00000020718	ENSTGUP00000008638
ENSORLP00000017749	ENSTGUP00000010255
ENSORLP00000019122	ENSTGUP00000008451
ENSORLP00000019397	ENSTGUP00000000354
ENSORLP00000002704	ENSTGUP00000004287
ENSORLP00000011850	ENSTGUP00000004287
ENSORLP00000018351	ENSTGUP00000008720
ENSORLP00000018365	ENSTGUP00000008720
ENSORLP00000008892	ENSTGUP00000007254
ENSORLP00000021088	ENSTGUP00000000599
ENSORLP00000006366	ENSTGUP00000003357
ENSORLP00000016596	ENSTGUP00000009842
ENSORLP00000012171	ENSTGUP00000009842
ENSORLP00000000643	ENSTGUP00000004395
ENSORLP00000003863	ENSTGUP00000014311
ENSORLP00000003946	ENSTGUP00000010722
ENSORLP00000004025	ENSTGUP00000006018
ENSORLP00000002826	ENSTGUP00000013065
ENSORLP00000003087	ENSTGUP00000013065
ENSORLP00000008236	ENSTGUP00000012921
ENSORLP00000001383	ENSTGUP00000015657
ENSORLP00000025646	ENSTGUP00000008600
ENSORLP00000019732	ENSTGUP00000013380
ENSORLP00000005562	ENSTGUP00000003980
ENSORLP00000005568	ENSTGUP00000003970
ENSORLP00000019744	ENSTGUP00000013381
ENSORLP00000000954	ENSTGUP00000017814
ENSORLP00000022406	ENSTGUP00000013262
ENSORLP00000022541	ENSTGUP00000001041
ENSORLP00000021818	ENSTGUP00000001041
ENSORLP00000024109	ENSTGUP00000010929
ENSORLP00000020061	ENSTGUP00000002766
ENSORLP00000013463	ENSTGUP00000002766
ENSORLP00000011283	ENSTGUP00000013550
ENSORLP00000022136	ENSTGUP00000012344
ENSORLP00000019865	ENSTGUP00000012344
ENSORLP00000022013	ENSTGUP00000013344
ENSORLP00000021863	ENSTGUP00000011271
ENSORLP00000007508	ENSTGUP00000003913
ENSORLP00000019672	ENSTGUP00000012263
ENSORLP00000013177	ENSTGUP00000002408
ENSORLP00000012795	ENSTGUP00000013640
ENSORLP00000005479	ENSTGUP00000013640
ENSORLP00000025635	ENSTGUP00000004846
ENSORLP00000001420	ENSTGUP00000005066
ENSORLP00000000891	ENSTGUP00000017308
ENSORLP00000000591	ENSTGUP00000017308
ENSORLP00000017575	ENSTGUP00000000660
ENSORLP00000014312	ENSTGUP00000000660
ENSORLP00000021168	ENSTGUP00000007176
ENSORLP00000004254	ENSTGUP00000007176
ENSORLP00000008713	ENSTGUP00000017739
ENSORLP00000023858	ENSTGUP00000017739
ENSORLP00000015312	ENSTGUP00000008762
ENSORLP00000021195	ENSTGUP00000002152
ENSORLP00000002046	ENSTGUP00000010598
ENSORLP00000013846	ENSTGUP00000000131
ENSORLP00000009051	ENSTGUP00000001243
ENSORLP00000018887	ENSTGUP00000007549
ENSORLP00000014859	ENSTGUP00000008110
ENSORLP00000017630	ENSTGUP00000002531
ENSORLP00000011608	ENSTGUP00000000391
ENSORLP00000013942	ENSTGUP00000011372
ENSORLP00000002967	ENSTGUP00000003950
ENSORLP00000020153	ENSTGUP00000001715
ENSORLP00000008018	ENSTGUP00000001715
ENSORLP00000009719	ENSTGUP00000016151
ENSORLP00000009264	ENSTGUP00000007634
ENSORLP00000016385	ENSTGUP00000005825
ENSORLP00000011881	ENSTGUP00000003563
ENSORLP00000004619	ENSTGUP00000008691
ENSORLP00000014691	ENSTGUP00000003264
ENSORLP00000025699	ENSTGUP00000009628
ENSORLP00000018746	ENSTGUP00000008404
ENSORLP00000025092	ENSTGUP00000004600
ENSORLP00000008947	ENSTGUP00000004600
ENSORLP00000007330	ENSTGUP00000006527
ENSORLP00000019821	ENSTGUP00000000237
ENSORLP00000011260	ENSTGUP00000000237
ENSORLP00000015135	ENSTGUP00000017637
ENSORLP00000015125	ENSTGUP00000000233
ENSORLP00000011254	ENSTGUP00000000233
ENSORLP00000020032	ENSTGUP00000008091
ENSORLP00000018578	ENSTGUP00000008091
ENSORLP00000024718	ENSTGUP00000008275
ENSORLP00000013929	ENSTGUP00000011245
ENSORLP00000007935	ENSTGUP00000007184
ENSORLP00000020501	ENSTGUP00000005413
ENSORLP00000005391	ENSTGUP00000011588
ENSORLP00000001836	ENSTGUP00000008513
ENSORLP00000002802	ENSTGUP00000008513
ENSORLP00000004251	ENSTGUP00000011569
ENSORLP00000019486	ENSTGUP00000015744
ENSORLP00000007785	ENSTGUP00000015009
ENSORLP00000008561	ENSTGUP00000004590
ENSORLP00000003224	ENSTGUP00000017430
ENSORLP00000020210	ENSTGUP00000017430
ENSORLP00000003955	ENSTGUP00000002938
ENSORLP00000005716	ENSTGUP00000002938
ENSORLP00000009447	ENSTGUP00000009423
ENSORLP00000016755	ENSTGUP00000010729
ENSORLP00000025680	ENSTGUP00000009389
ENSORLP00000017370	ENSTGUP00000004504
ENSORLP00000015976	ENSTGUP00000006373
ENSORLP00000010846	ENSTGUP00000006373
ENSORLP00000012076	ENSTGUP00000004516
ENSORLP00000014665	ENSTGUP00000004279
ENSORLP00000021608	ENSTGUP00000013320
ENSORLP00000014160	ENSTGUP00000013320
ENSORLP00000006974	ENSTGUP00000001792
ENSORLP00000004278	ENSTGUP00000013464
ENSORLP00000020050	ENSTGUP00000005217
ENSORLP00000007001	ENSTGUP00000012701
ENSORLP00000002142	ENSTGUP00000012701
ENSORLP00000007930	ENSTGUP00000010139
ENSORLP00000019309	ENSTGUP00000005561
ENSORLP00000004088	ENSTGUP00000003162
ENSORLP00000005176	ENSTGUP00000006712
ENSORLP00000010903	ENSTGUP00000017666
ENSORLP00000011879	ENSTGUP00000004803
ENSORLP00000017466	ENSTGUP00000004803
ENSORLP00000016407	ENSTGUP00000013116
ENSORLP00000005899	ENSTGUP00000008481
ENSORLP00000000178	ENSTGUP00000004522
ENSORLP00000018925	ENSTGUP00000005546
ENSORLP00000003200	ENSTGUP00000006158
ENSORLP00000016932	ENSTGUP00000009193
ENSORLP00000020649	ENSTGUP00000007870
ENSORLP00000013120	ENSTGUP00000015337
ENSORLP00000021408	ENSTGUP00000008844
ENSORLP00000012533	ENSTGUP00000012466
ENSORLP00000004693	ENSTGUP00000012466
ENSORLP00000013449	ENSTGUP00000010031
ENSORLP00000009845	ENSTGUP00000014507
ENSORLP00000006238	ENSTGUP00000003709
ENSORLP00000011233	ENSTGUP00000003709
ENSORLP00000025382	ENSTGUP00000005681
ENSORLP00000025778	ENSTGUP00000005669
ENSORLP00000019118	ENSTGUP00000004672
ENSORLP00000002793	ENSTGUP00000007357
ENSORLP00000007565	ENSTGUP00000007357
ENSORLP00000018319	ENSTGUP00000003986
ENSORLP00000019101	ENSTGUP00000005160
ENSORLP00000008804	ENSTGUP00000001355
ENSORLP00000010408	ENSTGUP00000001355
ENSORLP00000015382	ENSTGUP00000007730
ENSORLP00000000955	ENSTGUP00000016201
ENSORLP00000024303	ENSTGUP00000004958
ENSORLP00000007370	ENSTGUP00000017828
ENSORLP00000011202	ENSTGUP00000017828
ENSORLP00000002460	ENSTGUP00000014041
ENSORLP00000021417	ENSTGUP00000001167
ENSORLP00000014546	ENSTGUP00000001284
ENSORLP00000024006	ENSTGUP00000005641
ENSORLP00000025283	ENSTGUP00000008758
ENSORLP00000023562	ENSTGUP00000008758
ENSORLP00000025361	ENSTGUP00000005051
ENSORLP00000002544	ENSTGUP00000005553
ENSORLP00000013157	ENSTGUP00000005553
ENSORLP00000014924	ENSTGUP00000006849
ENSORLP00000019751	ENSTGUP00000010366
ENSORLP00000013289	ENSTGUP00000010366
ENSORLP00000020092	ENSTGUP00000001424
ENSORLP00000007978	ENSTGUP00000001424
ENSORLP00000019342	ENSTGUP00000018065
ENSORLP00000022468	ENSTGUP00000011327
ENSORLP00000007005	ENSTGUP00000004064
ENSORLP00000006193	ENSTGUP00000012708
ENSORLP00000018788	ENSTGUP00000013371
ENSORLP00000015748	ENSTGUP00000014657
ENSORLP00000002291	ENSTGUP00000006126
ENSORLP00000019227	ENSTGUP00000011714
ENSORLP00000014563	ENSTGUP00000012054
ENSORLP00000016522	ENSTGUP00000000875
ENSORLP00000018166	ENSTGUP00000001057
ENSORLP00000006852	ENSTGUP00000000004
ENSORLP00000019932	ENSTGUP00000011132
ENSORLP00000018275	ENSTGUP00000005347
ENSORLP00000005287	ENSTGUP00000012638
ENSORLP00000015378	ENSTGUP00000014902
ENSORLP00000014432	ENSTGUP00000003269
ENSORLP00000006622	ENSTGUP00000010058
ENSORLP00000021170	ENSTGUP00000007219
ENSORLP00000006700	ENSTGUP00000008212
ENSORLP00000017682	ENSTGUP00000002306
ENSORLP00000004579	ENSTGUP00000012158
ENSORLP00000005540	ENSTGUP00000009157
ENSORLP00000022648	ENSTGUP00000012145
ENSORLP00000021423	ENSTGUP00000002564
ENSORLP00000016275	ENSTGUP00000010617
ENSORLP00000001337	ENSTGUP00000015957
ENSORLP00000005361	ENSTGUP00000012594
ENSORLP00000020996	ENSTGUP00000012594
ENSORLP00000024525	ENSTGUP00000010318
ENSORLP00000009575	ENSTGUP00000010848
ENSORLP00000009804	ENSTGUP00000009545
ENSORLP00000024813	ENSTGUP00000011142
ENSORLP00000000315	ENSTGUP00000008315
ENSORLP00000021052	ENSTGUP00000011770
ENSORLP00000014648	ENSTGUP00000003893
ENSORLP00000013260	ENSTGUP00000009747
ENSORLP00000019946	ENSTGUP00000011981
ENSORLP00000012742	ENSTGUP00000007205
ENSORLP00000020510	ENSTGUP00000014107
ENSORLP00000021576	ENSTGUP00000001972
ENSORLP00000015998	ENSTGUP00000004174
ENSORLP00000015424	ENSTGUP00000010492
ENSORLP00000012302	ENSTGUP00000009905
ENSORLP00000012334	ENSTGUP00000009932
ENSORLP00000003701	ENSTGUP00000002220
ENSORLP00000018569	ENSTGUP00000002273
ENSORLP00000005246	ENSTGUP00000002273
ENSORLP00000000570	ENSTGUP00000011073
ENSORLP00000001147	ENSTGUP00000011073
ENSORLP00000011697	ENSTGUP00000004253
ENSORLP00000008639	ENSTGUP00000004253
ENSORLP00000004401	ENSTGUP00000007190
ENSORLP00000016781	ENSTGUP00000011516
ENSORLP00000013665	ENSTGUP00000010327
ENSORLP00000020220	ENSTGUP00000015676
ENSORLP00000023486	ENSTGUP00000005720
ENSORLP00000009060	ENSTGUP00000011596
ENSORLP00000009935	ENSTGUP00000011472
ENSORLP00000022033	ENSTGUP00000000259
ENSORLP00000021561	ENSTGUP00000002243
ENSORLP00000010554	ENSTGUP00000012150
ENSORLP00000015653	ENSTGUP00000005584
ENSORLP00000009407	ENSTGUP00000000273
ENSORLP00000007507	ENSTGUP00000000348
ENSORLP00000025418	ENSTGUP00000000348
ENSORLP00000020582	ENSTGUP00000014702
ENSORLP00000023533	ENSTGUP00000014702
ENSORLP00000005021	ENSTGUP00000010766
ENSORLP00000020066	ENSTGUP00000002968
ENSORLP00000025471	ENSTGUP00000008158
ENSORLP00000003329	ENSTGUP00000002315
ENSORLP00000017612	ENSTGUP00000004524
ENSORLP00000010780	ENSTGUP00000013743
ENSORLP00000013167	ENSTGUP00000010115
ENSORLP00000023378	ENSTGUP00000002464
ENSORLP00000000556	ENSTGUP00000008113
ENSORLP00000012858	ENSTGUP00000004045
ENSORLP00000024341	ENSTGUP00000000496
ENSORLP00000002505	ENSTGUP00000003646
ENSORLP00000016642	ENSTGUP00000011148
ENSORLP00000014817	ENSTGUP00000011148
ENSORLP00000010552	ENSTGUP00000014708
ENSORLP00000024673	ENSTGUP00000014708
ENSORLP00000012495	ENSTGUP00000005396
ENSORLP00000019452	ENSTGUP00000012194
ENSORLP00000023753	ENSTGUP00000010522
ENSORLP00000011177	ENSTGUP00000003660
ENSORLP00000000800	ENSTGUP00000001609
ENSORLP00000021619	ENSTGUP00000001609
ENSORLP00000009376	ENSTGUP00000008103
ENSORLP00000013283	ENSTGUP00000002845
ENSORLP00000003871	ENSTGUP00000012368
ENSORLP00000009664	ENSTGUP00000012368
ENSORLP00000022395	ENSTGUP00000001329
ENSORLP00000018310	ENSTGUP00000011194
ENSORLP00000019175	ENSTGUP00000011194
ENSORLP00000006121	ENSTGUP00000005970
ENSORLP00000004141	ENSTGUP00000005970
ENSORLP00000017101	ENSTGUP00000006607
ENSORLP00000017858	ENSTGUP00000007643
ENSORLP00000007854	ENSTGUP00000011495
ENSORLP00000020087	ENSTGUP00000011495
ENSORLP00000023047	ENSTGUP00000006741
ENSORLP00000008712	ENSTGUP00000002579
ENSORLP00000003369	ENSTGUP00000002579
ENSORLP00000013373	ENSTGUP00000009243
ENSORLP00000003415	ENSTGUP00000009243
ENSORLP00000019096	ENSTGUP00000008195
ENSORLP00000019098	ENSTGUP00000008899
ENSORLP00000011080	ENSTGUP00000007251
ENSORLP00000015725	ENSTGUP00000007251
ENSORLP00000007866	ENSTGUP00000001501
ENSORLP00000009345	ENSTGUP00000003402
ENSORLP00000024871	ENSTGUP00000017749
ENSORLP00000006399	ENSTGUP00000003320
ENSORLP00000010963	ENSTGUP00000006703
ENSORLP00000012068	ENSTGUP00000003515
ENSORLP00000005390	ENSTGUP00000011559
ENSORLP00000022513	ENSTGUP00000012311
ENSORLP00000015200	ENSTGUP00000003197
ENSORLP00000022595	ENSTGUP00000013348
ENSORLP00000003948	ENSTGUP00000005123
ENSORLP00000002389	ENSTGUP00000004095
ENSORLP00000002820	ENSTGUP00000003775
ENSORLP00000009948	ENSTGUP00000003758
ENSORLP00000020094	ENSTGUP00000004184
ENSORLP00000010119	ENSTGUP00000004199
ENSORLP00000019214	ENSTGUP00000010834
ENSORLP00000024224	ENSTGUP00000009111
ENSORLP00000005919	ENSTGUP00000008695
ENSORLP00000019655	ENSTGUP00000013829
ENSORLP00000019708	ENSTGUP00000010235
ENSORLP00000009527	ENSTGUP00000008367
ENSORLP00000012965	ENSTGUP00000008367
ENSORLP00000025656	ENSTGUP00000006827
ENSORLP00000010102	ENSTGUP00000006827
ENSORLP00000014987	ENSTGUP00000007212
ENSORLP00000022063	ENSTGUP00000011398
ENSORLP00000003559	ENSTGUP00000011398
ENSORLP00000006042	ENSTGUP00000006292
ENSORLP00000024937	ENSTGUP00000005243
ENSORLP00000005534	ENSTGUP00000001022
ENSORLP00000021704	ENSTGUP00000001800
ENSORLP00000013360	ENSTGUP00000012221
ENSORLP00000019892	ENSTGUP00000008143
ENSORLP00000011572	ENSTGUP00000008143
ENSORLP00000014379	ENSTGUP00000001280
ENSORLP00000023141	ENSTGUP00000009392
ENSORLP00000011273	ENSTGUP00000003813
ENSORLP00000016465	ENSTGUP00000009322
ENSORLP00000005631	ENSTGUP00000001078
ENSORLP00000013229	ENSTGUP00000003805
ENSORLP00000024752	ENSTGUP00000001706
ENSORLP00000008749	ENSTGUP00000001137
ENSORLP00000018447	ENSTGUP00000006709
ENSORLP00000010115	ENSTGUP00000005796
ENSORLP00000001033	ENSTGUP00000010923
ENSORLP00000020926	ENSTGUP00000001933
ENSORLP00000019177	ENSTGUP00000005580
ENSORLP00000003191	ENSTGUP00000016909
ENSORLP00000015686	ENSTGUP00000002295
ENSORLP00000002367	ENSTGUP00000017565
ENSORLP00000008375	ENSTGUP00000013795
ENSORLP00000005122	ENSTGUP00000001543
ENSORLP00000024000	ENSTGUP00000005490
ENSORLP00000011835	ENSTGUP00000011756
ENSORLP00000007024	ENSTGUP00000000350
ENSORLP00000009202	ENSTGUP00000010374
ENSORLP00000017009	ENSTGUP00000004992
ENSORLP00000020666	ENSTGUP00000012752
ENSORLP00000003654	ENSTGUP00000011386
ENSORLP00000022073	ENSTGUP00000011386
ENSORLP00000003137	ENSTGUP00000000411
ENSORLP00000007160	ENSTGUP00000000411
ENSORLP00000001406	ENSTGUP00000007694
ENSORLP00000003645	ENSTGUP00000007820
ENSORLP00000016043	ENSTGUP00000007820
ENSORLP00000011059	ENSTGUP00000010849
ENSORLP00000010245	ENSTGUP00000009494
ENSORLP00000002565	ENSTGUP00000013097
ENSORLP00000000220	ENSTGUP00000008190
ENSORLP00000016099	ENSTGUP00000012093
ENSORLP00000010178	ENSTGUP00000010286
ENSORLP00000015387	ENSTGUP00000008731
ENSORLP00000022133	ENSTGUP00000010802
ENSORLP00000020198	ENSTGUP00000007994
ENSORLP00000009678	ENSTGUP00000007952
ENSORLP00000001295	ENSTGUP00000010731
ENSORLP00000014273	ENSTGUP00000004821
ENSORLP00000001266	ENSTGUP00000000696
ENSORLP00000025832	ENSTGUP00000002072
ENSORLP00000013872	ENSTGUP00000008622
ENSORLP00000021782	ENSTGUP00000008792
ENSORLP00000015232	ENSTGUP00000015019
ENSORLP00000005600	ENSTGUP00000001637
ENSORLP00000014788	ENSTGUP00000015594
ENSORLP00000013956	ENSTGUP00000017492
ENSORLP00000016851	ENSTGUP00000013822
ENSORLP00000014269	ENSTGUP00000012821
ENSORLP00000001915	ENSTGUP00000006097
ENSORLP00000015230	ENSTGUP00000013715
ENSORLP00000022617	ENSTGUP00000009109
ENSORLP00000015380	ENSTGUP00000006752
ENSORLP00000007748	ENSTGUP00000008641
ENSORLP00000022151	ENSTGUP00000013657
ENSORLP00000002888	ENSTGUP00000010367
ENSORLP00000020194	ENSTGUP00000013586
ENSORLP00000025390	ENSTGUP00000012185
ENSORLP00000020763	ENSTGUP00000002478
ENSORLP00000012940	ENSTGUP00000002478
ENSORLP00000007094	ENSTGUP00000009658
ENSORLP00000014849	ENSTGUP00000001820
ENSORLP00000015732	ENSTGUP00000017533
ENSORLP00000020378	ENSTGUP00000017724
ENSORLP00000000400	ENSTGUP00000001056
ENSORLP00000012199	ENSTGUP00000007779
ENSORLP00000006992	ENSTGUP00000013125
ENSORLP00000010149	ENSTGUP00000003825
ENSORLP00000016208	ENSTGUP00000006820
ENSORLP00000019992	ENSTGUP00000006661
ENSORLP00000009150	ENSTGUP00000009938
ENSORLP00000013015	ENSTGUP00000010389
ENSORLP00000014146	ENSTGUP00000011771
ENSORLP00000011048	ENSTGUP00000011932
ENSORLP00000010567	ENSTGUP00000005259
ENSORLP00000003207	ENSTGUP00000005259
ENSORLP00000007029	ENSTGUP00000003891
ENSORLP00000010482	ENSTGUP00000013758
ENSORLP00000010906	ENSTGUP00000010432
ENSORLP00000018286	ENSTGUP00000010432
ENSORLP00000004294	ENSTGUP00000007872
ENSORLP00000019702	ENSTGUP00000010281
ENSORLP00000016792	ENSTGUP00000010238
ENSORLP00000013757	ENSTGUP00000010238
ENSORLP00000006860	ENSTGUP00000000002
ENSORLP00000006797	ENSTGUP00000003655
ENSORLP00000002878	ENSTGUP00000003655
ENSORLP00000021053	ENSTGUP00000006891
ENSORLP00000009802	ENSTGUP00000004276
ENSORLP00000019285	ENSTGUP00000004276
ENSORLP00000015837	ENSTGUP00000016586
ENSORLP00000008004	ENSTGUP00000013686
ENSORLP00000015753	ENSTGUP00000013686
ENSORLP00000001793	ENSTGUP00000010596
ENSORLP00000000772	ENSTGUP00000016945
ENSORLP00000006273	ENSTGUP00000004000
ENSORLP00000016293	ENSTGUP00000004000
ENSORLP00000019064	ENSTGUP00000000277
ENSORLP00000020289	ENSTGUP00000002652
ENSORLP00000019006	ENSTGUP00000002652
ENSORLP00000014092	ENSTGUP00000014977
ENSORLP00000015815	ENSTGUP00000013662
ENSORLP00000006085	ENSTGUP00000011255
ENSORLP00000008370	ENSTGUP00000008508
ENSORLP00000015650	ENSTGUP00000008232
ENSORLP00000000265	ENSTGUP00000008232
ENSORLP00000005273	ENSTGUP00000008971
ENSORLP00000018809	ENSTGUP00000005563
ENSORLP00000012129	ENSTGUP00000008709
ENSORLP00000004478	ENSTGUP00000003359
ENSORLP00000006537	ENSTGUP00000003359
ENSORLP00000011341	ENSTGUP00000005378
ENSORLP00000010111	ENSTGUP00000017809
ENSORLP00000011469	ENSTGUP00000006422
ENSORLP00000010016	ENSTGUP00000009978
ENSORLP00000017034	ENSTGUP00000009975
ENSORLP00000018317	ENSTGUP00000008400
ENSORLP00000000669	ENSTGUP00000015343
ENSORLP00000020214	ENSTGUP00000015343
ENSORLP00000020827	ENSTGUP00000006485
ENSORLP00000010979	ENSTGUP00000006485
ENSORLP00000016443	ENSTGUP00000001819
ENSORLP00000009210	ENSTGUP00000001819
ENSORLP00000020295	ENSTGUP00000007964
ENSORLP00000012039	ENSTGUP00000006290
ENSORLP00000019987	ENSTGUP00000002148
ENSORLP00000025674	ENSTGUP00000009377
ENSORLP00000025658	ENSTGUP00000006722
ENSORLP00000011141	ENSTGUP00000006722
ENSORLP00000017336	ENSTGUP00000007732
ENSORLP00000020188	ENSTGUP00000018293
ENSORLP00000012927	ENSTGUP00000004585
ENSORLP00000015767	ENSTGUP00000007240
ENSORLP00000009030	ENSTGUP00000009287
ENSORLP00000005497	ENSTGUP00000017247
ENSORLP00000002306	ENSTGUP00000002702
ENSORLP00000005508	ENSTGUP00000006328
ENSORLP00000019329	ENSTGUP00000000155
ENSORLP00000008010	ENSTGUP00000005853
ENSORLP00000006581	ENSTGUP00000005853
ENSORLP00000008369	ENSTGUP00000006686
ENSORLP00000025402	ENSTGUP00000003117
ENSORLP00000020686	ENSTGUP00000012588
ENSORLP00000011402	ENSTGUP00000012588
ENSORLP00000013821	ENSTGUP00000000134
ENSORLP00000012460	ENSTGUP00000004525
ENSORLP00000005236	ENSTGUP00000012883
ENSORLP00000021802	ENSTGUP00000008808
ENSORLP00000005546	ENSTGUP00000001624
ENSORLP00000003676	ENSTGUP00000007782
ENSORLP00000008526	ENSTGUP00000017025
ENSORLP00000001967	ENSTGUP00000006943
ENSORLP00000006583	ENSTGUP00000017609
ENSORLP00000012779	ENSTGUP00000005080
ENSORLP00000004346	ENSTGUP00000005080
ENSORLP00000015907	ENSTGUP00000013090
ENSORLP00000005986	ENSTGUP00000011199
ENSORLP00000022686	ENSTGUP00000006208
ENSORLP00000014493	ENSTGUP00000004093
ENSORLP00000014296	ENSTGUP00000007070
ENSORLP00000012051	ENSTGUP00000009294
ENSORLP00000011339	ENSTGUP00000001676
ENSORLP00000013949	ENSTGUP00000005206
ENSORLP00000021489	ENSTGUP00000017673
ENSORLP00000025588	ENSTGUP00000003747
ENSORLP00000000650	ENSTGUP00000002844
ENSORLP00000005793	ENSTGUP00000001015
ENSORLP00000007563	ENSTGUP00000011005
ENSORLP00000024811	ENSTGUP00000004619
ENSORLP00000012733	ENSTGUP00000009631
ENSORLP00000018038	ENSTGUP00000016269
ENSORLP00000016193	ENSTGUP00000012359
ENSORLP00000007881	ENSTGUP00000010105
ENSORLP00000016574	ENSTGUP00000011754
ENSORLP00000020346	ENSTGUP00000004739
ENSORLP00000007073	ENSTGUP00000008714
ENSORLP00000006562	ENSTGUP00000017612
ENSORLP00000011935	ENSTGUP00000005331
ENSORLP00000003005	ENSTGUP00000012537
ENSORLP00000002035	ENSTGUP00000012537
ENSORLP00000002178	ENSTGUP00000013080
ENSORLP00000003215	ENSTGUP00000013080
ENSORLP00000012347	ENSTGUP00000004485
ENSORLP00000017025	ENSTGUP00000009895
ENSORLP00000008237	ENSTGUP00000002434
ENSORLP00000002917	ENSTGUP00000006731
ENSORLP00000002081	ENSTGUP00000002217
ENSORLP00000018106	ENSTGUP00000011660
ENSORLP00000021416	ENSTGUP00000013322
ENSORLP00000007827	ENSTGUP00000017599
ENSORLP00000005823	ENSTGUP00000007648
ENSORLP00000008502	ENSTGUP00000005390
ENSORLP00000011510	ENSTGUP00000005390
ENSORLP00000018108	ENSTGUP00000002751
ENSORLP00000005181	ENSTGUP00000002751
ENSORLP00000009831	ENSTGUP00000003521
ENSORLP00000003480	ENSTGUP00000003521
ENSORLP00000008588	ENSTGUP00000010050
ENSORLP00000009603	ENSTGUP00000001871
ENSORLP00000000006	ENSTGUP00000001871
ENSORLP00000003456	ENSTGUP00000008182
ENSORLP00000022274	ENSTGUP00000001566
ENSORLP00000014310	ENSTGUP00000001566
ENSORLP00000013924	ENSTGUP00000002650
ENSORLP00000002831	ENSTGUP00000000600
ENSORLP00000011764	ENSTGUP00000016167
ENSORLP00000020655	ENSTGUP00000011613
ENSORLP00000022501	ENSTGUP00000000064
ENSORLP00000015899	ENSTGUP00000007654
ENSORLP00000012111	ENSTGUP00000009962
ENSORLP00000023111	ENSTGUP00000006896
ENSORLP00000014673	ENSTGUP00000013507
ENSORLP00000013484	ENSTGUP00000017867
ENSORLP00000010247	ENSTGUP00000017867
ENSORLP00000009698	ENSTGUP00000006430
ENSORLP00000001129	ENSTGUP00000003255
ENSORLP00000018708	ENSTGUP00000003255
ENSORLP00000003488	ENSTGUP00000012389
ENSORLP00000011809	ENSTGUP00000008702
ENSORLP00000005873	ENSTGUP00000006509
ENSORLP00000024425	ENSTGUP00000002707
ENSORLP00000022529	ENSTGUP00000012328
ENSORLP00000012043	ENSTGUP00000004957
ENSORLP00000011294	ENSTGUP00000015405
ENSORLP00000010662	ENSTGUP00000010267
ENSORLP00000012717	ENSTGUP00000005586
ENSORLP00000013723	ENSTGUP00000004246
ENSORLP00000013239	ENSTGUP00000007216
ENSORLP00000005955	ENSTGUP00000001936
ENSORLP00000017998	ENSTGUP00000000103
ENSORLP00000004097	ENSTGUP00000000103
ENSORLP00000009102	ENSTGUP00000000535
ENSORLP00000007705	ENSTGUP00000005964
ENSORLP00000011167	ENSTGUP00000011884
ENSORLP00000010280	ENSTGUP00000007681
ENSORLP00000021945	ENSTGUP00000001147
ENSORLP00000019528	ENSTGUP00000003575
ENSORLP00000015377	ENSTGUP00000013654
ENSORLP00000002253	ENSTGUP00000007993
ENSORLP00000015530	ENSTGUP00000007993
ENSORLP00000025594	ENSTGUP00000008941
ENSORLP00000020262	ENSTGUP00000013669
ENSORLP00000004953	ENSTGUP00000000980
ENSORLP00000016614	ENSTGUP00000000980
ENSORLP00000012287	ENSTGUP00000015639
ENSORLP00000000592	ENSTGUP00000015639
ENSORLP00000011444	ENSTGUP00000004862
ENSORLP00000008076	ENSTGUP00000002818
ENSORLP00000008072	ENSTGUP00000002818
ENSORLP00000001684	ENSTGUP00000000192
ENSORLP00000023064	ENSTGUP00000008798
ENSORLP00000025337	ENSTGUP00000013766
ENSORLP00000005487	ENSTGUP00000003190
ENSORLP00000010584	ENSTGUP00000008775
ENSORLP00000007576	ENSTGUP00000010956
ENSORLP00000013335	ENSTGUP00000010662
ENSORLP00000018794	ENSTGUP00000001314
ENSORLP00000018507	ENSTGUP00000001314
ENSORLP00000016413	ENSTGUP00000006247
ENSORLP00000015615	ENSTGUP00000013516
ENSORLP00000015685	ENSTGUP00000013516
ENSORLP00000021954	ENSTGUP00000001132
ENSORLP00000017818	ENSTGUP00000001132
ENSORLP00000020436	ENSTGUP00000015045
ENSORLP00000008813	ENSTGUP00000010412
ENSORLP00000014907	ENSTGUP00000010427
ENSORLP00000015935	ENSTGUP00000012048
ENSORLP00000023230	ENSTGUP00000001973
ENSORLP00000022777	ENSTGUP00000013003
ENSORLP00000008195	ENSTGUP00000012446
ENSORLP00000013669	ENSTGUP00000001294
ENSORLP00000000895	ENSTGUP00000009273
ENSORLP00000020307	ENSTGUP00000010138
ENSORLP00000021185	ENSTGUP00000011969
ENSORLP00000004354	ENSTGUP00000009087
ENSORLP00000022532	ENSTGUP00000011229
ENSORLP00000001429	ENSTGUP00000008646
ENSORLP00000005957	ENSTGUP00000005789
ENSORLP00000011190	ENSTGUP00000012245
ENSORLP00000003384	ENSTGUP00000005042
ENSORLP00000002822	ENSTGUP00000005042
ENSORLP00000014542	ENSTGUP00000003967
ENSORLP00000008052	ENSTGUP00000004466
ENSORLP00000006220	ENSTGUP00000011359
ENSORLP00000021513	ENSTGUP00000006025
ENSORLP00000016090	ENSTGUP00000006025
ENSORLP00000014801	ENSTGUP00000000436
ENSORLP00000012367	ENSTGUP00000000436
ENSORLP00000003014	ENSTGUP00000002002
ENSORLP00000024315	ENSTGUP00000006957
ENSORLP00000013031	ENSTGUP00000014338
ENSORLP00000007593	ENSTGUP00000014338
ENSORLP00000010349	ENSTGUP00000018194
ENSORLP00000025006	ENSTGUP00000018194
ENSORLP00000012675	ENSTGUP00000004551
ENSORLP00000022971	ENSTGUP00000015549
ENSORLP00000019877	ENSTGUP00000016332
ENSORLP00000020165	ENSTGUP00000008818
ENSORLP00000009389	ENSTGUP00000000366
ENSORLP00000023613	ENSTGUP00000003241
ENSORLP00000017330	ENSTGUP00000003241
ENSORLP00000004435	ENSTGUP00000012961
ENSORLP00000006024	ENSTGUP00000012961
ENSORLP00000019373	ENSTGUP00000004384
ENSORLP00000007317	ENSTGUP00000012142
ENSORLP00000021742	ENSTGUP00000012142
ENSORLP00000018368	ENSTGUP00000003405
ENSORLP00000002348	ENSTGUP00000007318
ENSORLP00000025528	ENSTGUP00000000035
ENSORLP00000008521	ENSTGUP00000000035
ENSORLP00000013248	ENSTGUP00000017571
ENSORLP00000022540	ENSTGUP00000015692
ENSORLP00000013537	ENSTGUP00000000870
ENSORLP00000015422	ENSTGUP00000008988
ENSORLP00000017170	ENSTGUP00000006899
ENSORLP00000019645	ENSTGUP00000015044
ENSORLP00000006779	ENSTGUP00000013895
ENSORLP00000013632	ENSTGUP00000001283
ENSORLP00000024563	ENSTGUP00000015798
ENSORLP00000020397	ENSTGUP00000015798
ENSORLP00000001640	ENSTGUP00000004771
ENSORLP00000016745	ENSTGUP00000004771
ENSORLP00000011776	ENSTGUP00000002094
ENSORLP00000008198	ENSTGUP00000002004
ENSORLP00000024514	ENSTGUP00000013068
ENSORLP00000010808	ENSTGUP00000013068
ENSORLP00000009999	ENSTGUP00000014386
ENSORLP00000015475	ENSTGUP00000015254
ENSORLP00000021341	ENSTGUP00000015254
ENSORLP00000007843	ENSTGUP00000011497
ENSORLP00000023124	ENSTGUP00000012507
ENSORLP00000017354	ENSTGUP00000003188
ENSORLP00000025443	ENSTGUP00000006143
ENSORLP00000013341	ENSTGUP00000009648
ENSORLP00000012100	ENSTGUP00000013270
ENSORLP00000016714	ENSTGUP00000005550
ENSORLP00000002885	ENSTGUP00000000853
ENSORLP00000003525	ENSTGUP00000002952
ENSORLP00000006524	ENSTGUP00000010315
ENSORLP00000023191	ENSTGUP00000010437
ENSORLP00000017708	ENSTGUP00000010437
ENSORLP00000017419	ENSTGUP00000006582
ENSORLP00000004194	ENSTGUP00000006272
ENSORLP00000009726	ENSTGUP00000010604
ENSORLP00000013078	ENSTGUP00000006744
ENSORLP00000014675	ENSTGUP00000006744
ENSORLP00000022486	ENSTGUP00000013930
ENSORLP00000008316	ENSTGUP00000006732
ENSORLP00000011054	ENSTGUP00000006732
ENSORLP00000008345	ENSTGUP00000010691
ENSORLP00000025379	ENSTGUP00000012199
ENSORLP00000005291	ENSTGUP00000017543
ENSORLP00000003644	ENSTGUP00000009283
ENSORLP00000016345	ENSTGUP00000006186
ENSORLP00000017890	ENSTGUP00000011465
ENSORLP00000013204	ENSTGUP00000008229
ENSORLP00000008267	ENSTGUP00000007560
ENSORLP00000019978	ENSTGUP00000002147
ENSORLP00000007499	ENSTGUP00000000187
ENSORLP00000024083	ENSTGUP00000000047
ENSORLP00000025071	ENSTGUP00000017655
ENSORLP00000019777	ENSTGUP00000013389
ENSORLP00000020531	ENSTGUP00000008735
ENSORLP00000000751	ENSTGUP00000008735
ENSORLP00000019043	ENSTGUP00000001747
ENSORLP00000001630	ENSTGUP00000001450
ENSORLP00000023096	ENSTGUP00000011934
ENSORLP00000002288	ENSTGUP00000011409
ENSORLP00000013175	ENSTGUP00000009949
ENSORLP00000005580	ENSTGUP00000009949
ENSORLP00000010661	ENSTGUP00000009014
ENSORLP00000018765	ENSTGUP00000009014
ENSORLP00000012616	ENSTGUP00000000691
ENSORLP00000008700	ENSTGUP00000004169
ENSORLP00000001191	ENSTGUP00000001336
ENSORLP00000020965	ENSTGUP00000011639
ENSORLP00000013573	ENSTGUP00000010053
ENSORLP00000000313	ENSTGUP00000017007
ENSORLP00000014371	ENSTGUP00000004380
ENSORLP00000017185	ENSTGUP00000007922
ENSORLP00000014562	ENSTGUP00000015939
ENSORLP00000005984	ENSTGUP00000005432
ENSORLP00000015667	ENSTGUP00000010581
ENSORLP00000009272	ENSTGUP00000000076
ENSORLP00000019746	ENSTGUP00000001142
ENSORLP00000003067	ENSTGUP00000005662
ENSORLP00000024830	ENSTGUP00000001502
ENSORLP00000018198	ENSTGUP00000009117
ENSORLP00000002541	ENSTGUP00000009124
ENSORLP00000024707	ENSTGUP00000010804
ENSORLP00000008626	ENSTGUP00000007866
ENSORLP00000006206	ENSTGUP00000009777
ENSORLP00000012478	ENSTGUP00000004527
ENSORLP00000016788	ENSTGUP00000008365
ENSORLP00000009945	ENSTGUP00000000417
ENSORLP00000006947	ENSTGUP00000000417
ENSORLP00000003364	ENSTGUP00000003068
ENSORLP00000020749	ENSTGUP00000011856
ENSORLP00000017913	ENSTGUP00000005286
ENSORLP00000020779	ENSTGUP00000006079
ENSORLP00000025168	ENSTGUP00000004699
ENSORLP00000011130	ENSTGUP00000001711
ENSORLP00000010364	ENSTGUP00000006336
ENSORLP00000010329	ENSTGUP00000007059
ENSORLP00000017698	ENSTGUP00000007359
ENSORLP00000023787	ENSTGUP00000001410
ENSORLP00000022229	ENSTGUP00000013433
ENSORLP00000003831	ENSTGUP00000012498
ENSORLP00000015618	ENSTGUP00000012498
ENSORLP00000025064	ENSTGUP00000005837
ENSORLP00000021486	ENSTGUP00000008153
ENSORLP00000011770	ENSTGUP00000000285
ENSORLP00000007318	ENSTGUP00000001516
ENSORLP00000019018	ENSTGUP00000001776
ENSORLP00000001567	ENSTGUP00000015944
ENSORLP00000004996	ENSTGUP00000005872
ENSORLP00000021831	ENSTGUP00000012485
ENSORLP00000015289	ENSTGUP00000010413
ENSORLP00000008189	ENSTGUP00000009473
ENSORLP00000011743	ENSTGUP00000006376
ENSORLP00000019871	ENSTGUP00000017714
ENSORLP00000016884	ENSTGUP00000010166
ENSORLP00000003890	ENSTGUP00000010166
ENSORLP00000013110	ENSTGUP00000005454
ENSORLP00000001292	ENSTGUP00000002196
ENSORLP00000011353	ENSTGUP00000013559
ENSORLP00000013022	ENSTGUP00000004773
ENSORLP00000012194	ENSTGUP00000004410
ENSORLP00000015113	ENSTGUP00000004377
ENSORLP00000008885	ENSTGUP00000009455
ENSORLP00000000008	ENSTGUP00000009455
ENSORLP00000013199	ENSTGUP00000010101
ENSORLP00000013004	ENSTGUP00000010101
ENSORLP00000010913	ENSTGUP00000007658
ENSORLP00000004065	ENSTGUP00000007658
ENSORLP00000008475	ENSTGUP00000000796
ENSORLP00000006557	ENSTGUP00000008919
ENSORLP00000016263	ENSTGUP00000013127
ENSORLP00000011762	ENSTGUP00000004946
ENSORLP00000019496	ENSTGUP00000004589
ENSORLP00000003990	ENSTGUP00000006510
ENSORLP00000022096	ENSTGUP00000010645
ENSORLP00000009467	ENSTGUP00000005616
ENSORLP00000006021	ENSTGUP00000011231
ENSORLP00000025490	ENSTGUP00000008839
ENSORLP00000022856	ENSTGUP00000010360
ENSORLP00000016432	ENSTGUP00000013115
ENSORLP00000014611	ENSTGUP00000001781
ENSORLP00000022131	ENSTGUP00000012224
ENSORLP00000018644	ENSTGUP00000001126
ENSORLP00000010470	ENSTGUP00000013742
ENSORLP00000011590	ENSTGUP00000008983
ENSORLP00000017376	ENSTGUP00000008983
ENSORLP00000021850	ENSTGUP00000011253
ENSORLP00000024476	ENSTGUP00000005885
ENSORLP00000006896	ENSTGUP00000005885
ENSORLP00000019268	ENSTGUP00000000948
ENSORLP00000000074	ENSTGUP00000010034
ENSORLP00000009952	ENSTGUP00000010034
ENSORLP00000002261	ENSTGUP00000007505
ENSORLP00000016846	ENSTGUP00000012508
ENSORLP00000009622	ENSTGUP00000002971
ENSORLP00000015478	ENSTGUP00000015243
ENSORLP00000002280	ENSTGUP00000002719
ENSORLP00000002470	ENSTGUP00000002719
ENSORLP00000011778	ENSTGUP00000000898
ENSORLP00000007802	ENSTGUP00000005594
ENSORLP00000020639	ENSTGUP00000011924
ENSORLP00000013194	ENSTGUP00000009619
ENSORLP00000020591	ENSTGUP00000003393
ENSORLP00000015223	ENSTGUP00000003393
ENSORLP00000003125	ENSTGUP00000000189
ENSORLP00000006538	ENSTGUP00000004806
ENSORLP00000016557	ENSTGUP00000001063
ENSORLP00000016197	ENSTGUP00000005285
ENSORLP00000013041	ENSTGUP00000002621
ENSORLP00000020579	ENSTGUP00000012953
ENSORLP00000011036	ENSTGUP00000012108
ENSORLP00000015123	ENSTGUP00000017750
ENSORLP00000019853	ENSTGUP00000001902
ENSORLP00000013152	ENSTGUP00000005547
ENSORLP00000003843	ENSTGUP00000010234
ENSORLP00000024677	ENSTGUP00000017608
ENSORLP00000012412	ENSTGUP00000011218
ENSORLP00000009667	ENSTGUP00000009336
ENSORLP00000009993	ENSTGUP00000000008
ENSORLP00000019540	ENSTGUP00000005072
ENSORLP00000000790	ENSTGUP00000009360
ENSORLP00000003117	ENSTGUP00000005704
ENSORLP00000012518	ENSTGUP00000004265
ENSORLP00000022496	ENSTGUP00000011123
ENSORLP00000013545	ENSTGUP00000000857
ENSORLP00000015094	ENSTGUP00000002787
ENSORLP00000003712	ENSTGUP00000006184
ENSORLP00000022992	ENSTGUP00000009635
ENSORLP00000008078	ENSTGUP00000007433
ENSORLP00000022798	ENSTGUP00000002626
ENSORLP00000021883	ENSTGUP00000012581
ENSORLP00000021887	ENSTGUP00000012581
ENSORLP00000020667	ENSTGUP00000012581
ENSORLP00000024397	ENSTGUP00000003890
ENSORLP00000011693	ENSTGUP00000010355
ENSORLP00000006433	ENSTGUP00000007080
ENSORLP00000020891	ENSTGUP00000017594
ENSORLP00000017844	ENSTGUP00000017594
ENSORLP00000020792	ENSTGUP00000011185
ENSORLP00000018249	ENSTGUP00000017627
ENSORLP00000011987	ENSTGUP00000017627
ENSORLP00000004757	ENSTGUP00000002596
ENSORLP00000021147	ENSTGUP00000007146
ENSORLP00000004536	ENSTGUP00000005987
ENSORLP00000001427	ENSTGUP00000005059
ENSORLP00000016290	ENSTGUP00000013598
ENSORLP00000011923	ENSTGUP00000001653
ENSORLP00000016328	ENSTGUP00000015212
ENSORLP00000011763	ENSTGUP00000006383
ENSORLP00000008641	ENSTGUP00000011853
ENSORLP00000023015	ENSTGUP00000005008
ENSORLP00000012761	ENSTGUP00000013146
ENSORLP00000006924	ENSTGUP00000002179
ENSORLP00000001216	ENSTGUP00000001338
ENSORLP00000024368	ENSTGUP00000001471
ENSORLP00000005038	ENSTGUP00000010819
ENSORLP00000022433	ENSTGUP00000013926
ENSORLP00000023461	ENSTGUP00000004938
ENSORLP00000007224	ENSTGUP00000004752
ENSORLP00000009723	ENSTGUP00000009865
ENSORLP00000003395	ENSTGUP00000011011
ENSORLP00000020854	ENSTGUP00000012496
ENSORLP00000006252	ENSTGUP00000002985
ENSORLP00000004857	ENSTGUP00000011324
ENSORLP00000008802	ENSTGUP00000015528
ENSORLP00000013234	ENSTGUP00000017572
ENSORLP00000002045	ENSTGUP00000012551
ENSORLP00000015147	ENSTGUP00000010431
ENSORLP00000024165	ENSTGUP00000007411
ENSORLP00000015412	ENSTGUP00000012209
ENSORLP00000019071	ENSTGUP00000008632
ENSORLP00000000340	ENSTGUP00000017779
ENSORLP00000020873	ENSTGUP00000008589
ENSORLP00000005160	ENSTGUP00000008589
ENSORLP00000003373	ENSTGUP00000010892
ENSORLP00000013722	ENSTGUP00000010892
ENSORLP00000023777	ENSTGUP00000001406
ENSORLP00000005352	ENSTGUP00000013848
ENSORLP00000014117	ENSTGUP00000000385
ENSORLP00000008514	ENSTGUP00000004654
ENSORLP00000001610	ENSTGUP00000005161
ENSORLP00000012225	ENSTGUP00000001744
ENSORLP00000013038	ENSTGUP00000010194
ENSORLP00000002613	ENSTGUP00000006115
ENSORLP00000016447	ENSTGUP00000006266
ENSORLP00000014289	ENSTGUP00000007957
ENSORLP00000021470	ENSTGUP00000008107
ENSORLP00000020357	ENSTGUP00000007976
ENSORLP00000019914	ENSTGUP00000001422
ENSORLP00000020352	ENSTGUP00000007977
ENSORLP00000000856	ENSTGUP00000009077
ENSORLP00000011104	ENSTGUP00000011910
ENSORLP00000013868	ENSTGUP00000000989
ENSORLP00000003174	ENSTGUP00000013558
ENSORLP00000007378	ENSTGUP00000001762
ENSORLP00000020999	ENSTGUP00000007513
ENSORLP00000022301	ENSTGUP00000011358
ENSORLP00000005476	ENSTGUP00000000953
ENSORLP00000009173	ENSTGUP00000004060
ENSORLP00000015065	ENSTGUP00000005126
ENSORLP00000011617	ENSTGUP00000006875
ENSORLP00000011808	ENSTGUP00000010638
ENSORLP00000021279	ENSTGUP00000002212
ENSORLP00000001758	ENSTGUP00000010538
ENSORLP00000001233	ENSTGUP00000010538
ENSORLP00000022038	ENSTGUP00000006919
ENSORLP00000016107	ENSTGUP00000003784
ENSORLP00000023236	ENSTGUP00000006634
ENSORLP00000011772	ENSTGUP00000008693
ENSORLP00000022361	ENSTGUP00000013917
ENSORLP00000020232	ENSTGUP00000005316
ENSORLP00000021461	ENSTGUP00000008937
ENSORLP00000021155	ENSTGUP00000010851
ENSORLP00000001583	ENSTGUP00000010851
ENSORLP00000006939	ENSTGUP00000015597
ENSORLP00000008136	ENSTGUP00000008984
ENSORLP00000000969	ENSTGUP00000008466
ENSORLP00000005195	ENSTGUP00000004168
ENSORLP00000011506	ENSTGUP00000013482
ENSORLP00000019605	ENSTGUP00000004194
ENSORLP00000018367	ENSTGUP00000001588
ENSORLP00000007233	ENSTGUP00000012128
ENSORLP00000009734	ENSTGUP00000012279
ENSORLP00000019924	ENSTGUP00000005516
ENSORLP00000022355	ENSTGUP00000012955
ENSORLP00000000392	ENSTGUP00000007934
ENSORLP00000003060	ENSTGUP00000007934
ENSORLP00000010183	ENSTGUP00000011087
ENSORLP00000011559	ENSTGUP00000011236
ENSORLP00000002483	ENSTGUP00000010040
ENSORLP00000012244	ENSTGUP00000002015
ENSORLP00000001134	ENSTGUP00000003451
ENSORLP00000000586	ENSTGUP00000012029
ENSORLP00000017990	ENSTGUP00000002732
ENSORLP00000005108	ENSTGUP00000002732
ENSORLP00000008274	ENSTGUP00000008903
ENSORLP00000004362	ENSTGUP00000008903
ENSORLP00000000321	ENSTGUP00000010999
ENSORLP00000006778	ENSTGUP00000000029
ENSORLP00000019292	ENSTGUP00000009164
ENSORLP00000015471	ENSTGUP00000005120
ENSORLP00000012283	ENSTGUP00000005120
ENSORLP00000015248	ENSTGUP00000010586
ENSORLP00000025663	ENSTGUP00000002755
ENSORLP00000006034	ENSTGUP00000016045
ENSORLP00000007427	ENSTGUP00000004872
ENSORLP00000020350	ENSTGUP00000007984
ENSORLP00000002326	ENSTGUP00000002691
ENSORLP00000013414	ENSTGUP00000007349
ENSORLP00000015064	ENSTGUP00000012415
ENSORLP00000005965	ENSTGUP00000000667
ENSORLP00000021050	ENSTGUP00000000612
ENSORLP00000007238	ENSTGUP00000000470
ENSORLP00000012223	ENSTGUP00000004318
ENSORLP00000005718	ENSTGUP00000008823
ENSORLP00000006732	ENSTGUP00000011436
ENSORLP00000008083	ENSTGUP00000010862
ENSORLP00000008344	ENSTGUP00000000437
ENSORLP00000022122	ENSTGUP00000012433
ENSORLP00000015067	ENSTGUP00000002762
ENSORLP00000006841	ENSTGUP00000000018
ENSORLP00000006505	ENSTGUP00000008952
ENSORLP00000008924	ENSTGUP00000008952
ENSORLP00000006095	ENSTGUP00000009718
ENSORLP00000013174	ENSTGUP00000010608
ENSORLP00000005746	ENSTGUP00000008661
ENSORLP00000010721	ENSTGUP00000009593
ENSORLP00000014578	ENSTGUP00000009593
ENSORLP00000017304	ENSTGUP00000003033
ENSORLP00000009425	ENSTGUP00000003033
ENSORLP00000024319	ENSTGUP00000006938
ENSORLP00000023671	ENSTGUP00000009438
ENSORLP00000015211	ENSTGUP00000007659
ENSORLP00000019398	ENSTGUP00000009280
ENSORLP00000025676	ENSTGUP00000009382
ENSORLP00000008779	ENSTGUP00000009523
ENSORLP00000016372	ENSTGUP00000005116
ENSORLP00000012147	ENSTGUP00000004179
ENSORLP00000023037	ENSTGUP00000002204
ENSORLP00000011094	ENSTGUP00000010794
ENSORLP00000000982	ENSTGUP00000016172
ENSORLP00000015440	ENSTGUP00000007785
ENSORLP00000010365	ENSTGUP00000001340
ENSORLP00000008926	ENSTGUP00000001340
ENSORLP00000008781	ENSTGUP00000001365
ENSORLP00000010456	ENSTGUP00000001365
ENSORLP00000012791	ENSTGUP00000012334
ENSORLP00000003723	ENSTGUP00000005167
ENSORLP00000024292	ENSTGUP00000011601
ENSORLP00000020354	ENSTGUP00000011601
ENSORLP00000021336	ENSTGUP00000012165
ENSORLP00000007366	ENSTGUP00000007342
ENSORLP00000019150	ENSTGUP00000008207
ENSORLP00000022231	ENSTGUP00000004267
ENSORLP00000015903	ENSTGUP00000004267
ENSORLP00000000940	ENSTGUP00000016228
ENSORLP00000014049	ENSTGUP00000011191
ENSORLP00000004843	ENSTGUP00000011191
ENSORLP00000004830	ENSTGUP00000004198
ENSORLP00000018247	ENSTGUP00000017674
ENSORLP00000010258	ENSTGUP00000011796
ENSORLP00000021062	ENSTGUP00000006736
ENSORLP00000014114	ENSTGUP00000011793
ENSORLP00000014951	ENSTGUP00000008194
ENSORLP00000003416	ENSTGUP00000011332
ENSORLP00000020203	ENSTGUP00000014036
ENSORLP00000020171	ENSTGUP00000001709
ENSORLP00000008093	ENSTGUP00000001709
ENSORLP00000001536	ENSTGUP00000008743
ENSORLP00000018059	ENSTGUP00000010927
ENSORLP00000019553	ENSTGUP00000007869
ENSORLP00000017528	ENSTGUP00000007869
ENSORLP00000007206	ENSTGUP00000003849
ENSORLP00000007341	ENSTGUP00000006031
ENSORLP00000020904	ENSTGUP00000013493
ENSORLP00000025607	ENSTGUP00000002631
ENSORLP00000004167	ENSTGUP00000003454
ENSORLP00000025091	ENSTGUP00000013083
ENSORLP00000025244	ENSTGUP00000006650
ENSORLP00000013954	ENSTGUP00000006550
ENSORLP00000024533	ENSTGUP00000007462
ENSORLP00000012904	ENSTGUP00000001742
ENSORLP00000020740	ENSTGUP00000001742
ENSORLP00000000201	ENSTGUP00000010751
ENSORLP00000002633	ENSTGUP00000016570
ENSORLP00000004575	ENSTGUP00000016570
ENSORLP00000001027	ENSTGUP00000000693
ENSORLP00000024169	ENSTGUP00000008563
ENSORLP00000010006	ENSTGUP00000006098
ENSORLP00000012762	ENSTGUP00000005767
ENSORLP00000023452	ENSTGUP00000000238
ENSORLP00000021810	ENSTGUP00000011154
ENSORLP00000011005	ENSTGUP00000015219
ENSORLP00000005282	ENSTGUP00000005144
ENSORLP00000004570	ENSTGUP00000012816
ENSORLP00000009518	ENSTGUP00000010009
ENSORLP00000021348	ENSTGUP00000012170
ENSORLP00000012188	ENSTGUP00000007777
ENSORLP00000023313	ENSTGUP00000009762
ENSORLP00000018839	ENSTGUP00000008964
ENSORLP00000023322	ENSTGUP00000009757
ENSORLP00000021814	ENSTGUP00000011171
ENSORLP00000021684	ENSTGUP00000007685
ENSORLP00000024724	ENSTGUP00000016441
ENSORLP00000005322	ENSTGUP00000016441
ENSORLP00000021765	ENSTGUP00000008825
ENSORLP00000011556	ENSTGUP00000006976
ENSORLP00000025404	ENSTGUP00000005436
ENSORLP00000001270	ENSTGUP00000012795
ENSORLP00000025686	ENSTGUP00000012776
ENSORLP00000001251	ENSTGUP00000012776
ENSORLP00000007443	ENSTGUP00000002037
ENSORLP00000000408	ENSTGUP00000002037
ENSORLP00000017550	ENSTGUP00000001087
ENSORLP00000017499	ENSTGUP00000007565
ENSORLP00000019597	ENSTGUP00000013599
ENSORLP00000004678	ENSTGUP00000010023
ENSORLP00000005366	ENSTGUP00000002032
ENSORLP00000020452	ENSTGUP00000008226
ENSORLP00000009772	ENSTGUP00000003481
ENSORLP00000015383	ENSTGUP00000003481
ENSORLP00000010775	ENSTGUP00000006755
ENSORLP00000016398	ENSTGUP00000006755
ENSORLP00000015081	ENSTGUP00000001996
ENSORLP00000014135	ENSTGUP00000004099
ENSORLP00000011198	ENSTGUP00000004099
ENSORLP00000014067	ENSTGUP00000009148
ENSORLP00000020672	ENSTGUP00000006788
ENSORLP00000024770	ENSTGUP00000010143
ENSORLP00000016025	ENSTGUP00000006343
ENSORLP00000019607	ENSTGUP00000004660
ENSORLP00000013726	ENSTGUP00000004660
ENSORLP00000015015	ENSTGUP00000001807
ENSORLP00000024324	ENSTGUP00000009483
ENSORLP00000011703	ENSTGUP00000006335
ENSORLP00000002673	ENSTGUP00000006335
ENSORLP00000020568	ENSTGUP00000005504
ENSORLP00000009895	ENSTGUP00000011922
ENSORLP00000015851	ENSTGUP00000007857
ENSORLP00000000090	ENSTGUP00000007857
ENSORLP00000002837	ENSTGUP00000004090
ENSORLP00000007882	ENSTGUP00000005207
ENSORLP00000005664	ENSTGUP00000000995
ENSORLP00000011430	ENSTGUP00000013902
ENSORLP00000013681	ENSTGUP00000013283
ENSORLP00000005706	ENSTGUP00000013283
ENSORLP00000022234	ENSTGUP00000011576
ENSORLP00000005420	ENSTGUP00000004860
ENSORLP00000005954	ENSTGUP00000004860
ENSORLP00000018948	ENSTGUP00000009009
ENSORLP00000019529	ENSTGUP00000012404
ENSORLP00000009131	ENSTGUP00000014120
ENSORLP00000016553	ENSTGUP00000014120
ENSORLP00000005025	ENSTGUP00000002682
ENSORLP00000018684	ENSTGUP00000012859
ENSORLP00000006425	ENSTGUP00000005190
ENSORLP00000003719	ENSTGUP00000005190
ENSORLP00000016631	ENSTGUP00000010407
ENSORLP00000003007	ENSTGUP00000010407
ENSORLP00000016352	ENSTGUP00000005984
ENSORLP00000025679	ENSTGUP00000003110
ENSORLP00000009348	ENSTGUP00000003110
ENSORLP00000004169	ENSTGUP00000008914
ENSORLP00000011904	ENSTGUP00000008914
ENSORLP00000010673	ENSTGUP00000000979
ENSORLP00000008065	ENSTGUP00000000979
ENSORLP00000015439	ENSTGUP00000005147
ENSORLP00000020174	ENSTGUP00000015427
ENSORLP00000023722	ENSTGUP00000010672
ENSORLP00000005089	ENSTGUP00000003919
ENSORLP00000025103	ENSTGUP00000013088
ENSORLP00000019656	ENSTGUP00000011695
ENSORLP00000003549	ENSTGUP00000013321
ENSORLP00000022202	ENSTGUP00000002376
ENSORLP00000022298	ENSTGUP00000008437
ENSORLP00000025518	ENSTGUP00000006551
ENSORLP00000016339	ENSTGUP00000017697
ENSORLP00000021718	ENSTGUP00000007250
ENSORLP00000007662	ENSTGUP00000005801
ENSORLP00000016527	ENSTGUP00000012144
ENSORLP00000005074	ENSTGUP00000014450
ENSORLP00000025446	ENSTGUP00000003078
ENSORLP00000008246	ENSTGUP00000000312
ENSORLP00000009415	ENSTGUP00000003052
ENSORLP00000021917	ENSTGUP00000009163
ENSORLP00000015195	ENSTGUP00000009300
ENSORLP00000017196	ENSTGUP00000009300
ENSORLP00000010164	ENSTGUP00000011821
ENSORLP00000007267	ENSTGUP00000011821
ENSORLP00000024968	ENSTGUP00000006705
ENSORLP00000024190	ENSTGUP00000011441
ENSORLP00000000811	ENSTGUP00000001026
ENSORLP00000001309	ENSTGUP00000008256
ENSORLP00000009062	ENSTGUP00000008256
ENSORLP00000015151	ENSTGUP00000017794
ENSORLP00000014956	ENSTGUP00000011471
ENSORLP00000020549	ENSTGUP00000011471
ENSORLP00000001423	ENSTGUP00000008457
ENSORLP00000014558	ENSTGUP00000001279
ENSORLP00000010179	ENSTGUP00000006137
ENSORLP00000007223	ENSTGUP00000000908
ENSORLP00000006215	ENSTGUP00000000908
ENSORLP00000023781	ENSTGUP00000003509
ENSORLP00000022345	ENSTGUP00000008787
ENSORLP00000003075	ENSTGUP00000003826
ENSORLP00000002113	ENSTGUP00000015345
ENSORLP00000017264	ENSTGUP00000006908
ENSORLP00000019407	ENSTGUP00000012204
ENSORLP00000008656	ENSTGUP00000004121
ENSORLP00000018617	ENSTGUP00000005711
ENSORLP00000011752	ENSTGUP00000002638
ENSORLP00000011918	ENSTGUP00000008996
ENSORLP00000024013	ENSTGUP00000007961
ENSORLP00000015274	ENSTGUP00000005892
ENSORLP00000018303	ENSTGUP00000001592
ENSORLP00000020795	ENSTGUP00000011672
ENSORLP00000008302	ENSTGUP00000001787
ENSORLP00000012328	ENSTGUP00000004154
ENSORLP00000021805	ENSTGUP00000007844
ENSORLP00000000609	ENSTGUP00000011751
ENSORLP00000025764	ENSTGUP00000007515
ENSORLP00000005920	ENSTGUP00000008530
ENSORLP00000002434	ENSTGUP00000007345
ENSORLP00000014255	ENSTGUP00000004873
ENSORLP00000004900	ENSTGUP00000002251
ENSORLP00000001614	ENSTGUP00000002369
ENSORLP00000016872	ENSTGUP00000013821
ENSORLP00000004914	ENSTGUP00000000615
ENSORLP00000020994	ENSTGUP00000000615
ENSORLP00000022813	ENSTGUP00000005794
ENSORLP00000006691	ENSTGUP00000005794
ENSORLP00000016028	ENSTGUP00000007278
ENSORLP00000005300	ENSTGUP00000011650
ENSORLP00000009352	ENSTGUP00000001786
ENSORLP00000003074	ENSTGUP00000007322
ENSORLP00000017306	ENSTGUP00000011503
ENSORLP00000006146	ENSTGUP00000011259
ENSORLP00000025739	ENSTGUP00000010526
ENSORLP00000014649	ENSTGUP00000013477
ENSORLP00000021007	ENSTGUP00000013477
ENSORLP00000000431	ENSTGUP00000015037
ENSORLP00000020468	ENSTGUP00000015037
ENSORLP00000003691	ENSTGUP00000007191
ENSORLP00000015858	ENSTGUP00000013650
ENSORLP00000019546	ENSTGUP00000005281
ENSORLP00000004933	ENSTGUP00000006419
ENSORLP00000014930	ENSTGUP00000008273
ENSORLP00000005418	ENSTGUP00000012105
ENSORLP00000012322	ENSTGUP00000005090
ENSORLP00000008642	ENSTGUP00000004612
ENSORLP00000019662	ENSTGUP00000004612
ENSORLP00000000843	ENSTGUP00000006595
ENSORLP00000006602	ENSTGUP00000006595
ENSORLP00000020221	ENSTGUP00000005037
ENSORLP00000002080	ENSTGUP00000005037
ENSORLP00000009476	ENSTGUP00000003036
ENSORLP00000006431	ENSTGUP00000003036
ENSORLP00000021882	ENSTGUP00000011296
ENSORLP00000009396	ENSTGUP00000007533
ENSORLP00000002711	ENSTGUP00000003107
ENSORLP00000006825	ENSTGUP00000011457
ENSORLP00000015496	ENSTGUP00000010112
ENSORLP00000016003	ENSTGUP00000001112
ENSORLP00000010330	ENSTGUP00000004959
ENSORLP00000016652	ENSTGUP00000013487
ENSORLP00000019293	ENSTGUP00000013487
ENSORLP00000005145	ENSTGUP00000009896
ENSORLP00000010185	ENSTGUP00000004386
ENSORLP00000013701	ENSTGUP00000005833
ENSORLP00000003752	ENSTGUP00000003763
ENSORLP00000021994	ENSTGUP00000010173
ENSORLP00000015902	ENSTGUP00000004923
ENSORLP00000004265	ENSTGUP00000002299
ENSORLP00000007929	ENSTGUP00000001377
ENSORLP00000024452	ENSTGUP00000009668
ENSORLP00000000839	ENSTGUP00000009668
ENSORLP00000016114	ENSTGUP00000001966
ENSORLP00000011790	ENSTGUP00000006178
ENSORLP00000008666	ENSTGUP00000006178
ENSORLP00000025515	ENSTGUP00000004319
ENSORLP00000008677	ENSTGUP00000006173
ENSORLP00000011801	ENSTGUP00000006173
ENSORLP00000012943	ENSTGUP00000012293
ENSORLP00000020595	ENSTGUP00000007380
ENSORLP00000020709	ENSTGUP00000009045
ENSORLP00000022185	ENSTGUP00000003274
ENSORLP00000011208	ENSTGUP00000013050
ENSORLP00000003195	ENSTGUP00000006464
ENSORLP00000021920	ENSTGUP00000000052
ENSORLP00000005559	ENSTGUP00000001632
ENSORLP00000008673	ENSTGUP00000005697
ENSORLP00000007306	ENSTGUP00000001278
ENSORLP00000021528	ENSTGUP00000001278
ENSORLP00000016330	ENSTGUP00000013495
ENSORLP00000011650	ENSTGUP00000011273
ENSORLP00000011106	ENSTGUP00000011273
ENSORLP00000017701	ENSTGUP00000001432
ENSORLP00000023625	ENSTGUP00000008104
ENSORLP00000002640	ENSTGUP00000012913
ENSORLP00000006054	ENSTGUP00000016209
ENSORLP00000017142	ENSTGUP00000003586
ENSORLP00000024755	ENSTGUP00000009802
ENSORLP00000000884	ENSTGUP00000008183
ENSORLP00000007176	ENSTGUP00000012119
ENSORLP00000021299	ENSTGUP00000012119
ENSORLP00000003248	ENSTGUP00000004446
ENSORLP00000018535	ENSTGUP00000004446
ENSORLP00000002745	ENSTGUP00000001659
ENSORLP00000008465	ENSTGUP00000004017
ENSORLP00000020987	ENSTGUP00000005238
ENSORLP00000010315	ENSTGUP00000005238
ENSORLP00000020664	ENSTGUP00000011899
ENSORLP00000022287	ENSTGUP00000012833
ENSORLP00000018553	ENSTGUP00000012833
ENSORLP00000018341	ENSTGUP00000001491
ENSORLP00000016911	ENSTGUP00000012482
ENSORLP00000002703	ENSTGUP00000007492
ENSORLP00000011267	ENSTGUP00000006147
ENSORLP00000012825	ENSTGUP00000007374
ENSORLP00000023289	ENSTGUP00000007374
ENSORLP00000013053	ENSTGUP00000005329
ENSORLP00000012532	ENSTGUP00000010324
ENSORLP00000002795	ENSTGUP00000005122
ENSORLP00000005030	ENSTGUP00000012278
ENSORLP00000012040	ENSTGUP00000017871
ENSORLP00000016800	ENSTGUP00000011042
ENSORLP00000013232	ENSTGUP00000011042
ENSORLP00000021360	ENSTGUP00000016885
ENSORLP00000017970	ENSTGUP00000012655
ENSORLP00000020441	ENSTGUP00000006417
ENSORLP00000005000	ENSTGUP00000004347
ENSORLP00000019233	ENSTGUP00000008637
ENSORLP00000009186	ENSTGUP00000002472
ENSORLP00000003414	ENSTGUP00000013395
ENSORLP00000008398	ENSTGUP00000015929
ENSORLP00000018149	ENSTGUP00000004979
ENSORLP00000016152	ENSTGUP00000001737
ENSORLP00000021330	ENSTGUP00000013296
ENSORLP00000012815	ENSTGUP00000005835
ENSORLP00000002988	ENSTGUP00000003923
ENSORLP00000017968	ENSTGUP00000000884
ENSORLP00000013508	ENSTGUP00000012182
ENSORLP00000005827	ENSTGUP00000016746
ENSORLP00000015906	ENSTGUP00000005437
ENSORLP00000007911	ENSTGUP00000006286
ENSORLP00000023350	ENSTGUP00000008030
ENSORLP00000001513	ENSTGUP00000008030
ENSORLP00000017310	ENSTGUP00000005822
ENSORLP00000004432	ENSTGUP00000011461
ENSORLP00000005929	ENSTGUP00000002872
ENSORLP00000017922	ENSTGUP00000013882
ENSORLP00000000768	ENSTGUP00000013882
ENSORLP00000002339	ENSTGUP00000013429
ENSORLP00000012719	ENSTGUP00000012456
ENSORLP00000020670	ENSTGUP00000011894
ENSORLP00000019072	ENSTGUP00000000202
ENSORLP00000024539	ENSTGUP00000005395
ENSORLP00000010889	ENSTGUP00000001219
ENSORLP00000010565	ENSTGUP00000014641
ENSORLP00000021049	ENSTGUP00000014101
ENSORLP00000006291	ENSTGUP00000000881
ENSORLP00000024234	ENSTGUP00000001945
ENSORLP00000022019	ENSTGUP00000001945
ENSORLP00000005117	ENSTGUP00000007234
ENSORLP00000013171	ENSTGUP00000007234
ENSORLP00000017084	ENSTGUP00000005250
ENSORLP00000011114	ENSTGUP00000016740
ENSORLP00000004919	ENSTGUP00000000514
ENSORLP00000018428	ENSTGUP00000011066
ENSORLP00000012362	ENSTGUP00000010433
ENSORLP00000003122	ENSTGUP00000001926
ENSORLP00000008261	ENSTGUP00000002445
ENSORLP00000014926	ENSTGUP00000008209
ENSORLP00000000120	ENSTGUP00000012270
ENSORLP00000025012	ENSTGUP00000012270
ENSORLP00000008704	ENSTGUP00000011962
ENSORLP00000004063	ENSTGUP00000008958
ENSORLP00000012205	ENSTGUP00000008958
ENSORLP00000018253	ENSTGUP00000010906
ENSORLP00000012582	ENSTGUP00000006174
ENSORLP00000015190	ENSTGUP00000011381
ENSORLP00000016389	ENSTGUP00000011764
ENSORLP00000013576	ENSTGUP00000013082
ENSORLP00000013143	ENSTGUP00000013082
ENSORLP00000002119	ENSTGUP00000006982
ENSORLP00000006458	ENSTGUP00000008747
ENSORLP00000025807	ENSTGUP00000005848
ENSORLP00000013861	ENSTGUP00000012041
ENSORLP00000022991	ENSTGUP00000005815
ENSORLP00000004082	ENSTGUP00000005960
ENSORLP00000016341	ENSTGUP00000005960
ENSORLP00000013831	ENSTGUP00000014908
ENSORLP00000004429	ENSTGUP00000004692
ENSORLP00000022085	ENSTGUP00000004692
ENSORLP00000022302	ENSTGUP00000006837
ENSORLP00000009810	ENSTGUP00000003685
ENSORLP00000015279	ENSTGUP00000003685
ENSORLP00000005383	ENSTGUP00000012127
ENSORLP00000006928	ENSTGUP00000016220
ENSORLP00000011655	ENSTGUP00000010383
ENSORLP00000007458	ENSTGUP00000007607
ENSORLP00000009686	ENSTGUP00000000736
ENSORLP00000023555	ENSTGUP00000012363
ENSORLP00000023091	ENSTGUP00000005043
ENSORLP00000010421	ENSTGUP00000005386
ENSORLP00000019580	ENSTGUP00000013604
ENSORLP00000010788	ENSTGUP00000015218
ENSORLP00000006577	ENSTGUP00000004674
ENSORLP00000019615	ENSTGUP00000005900
ENSORLP00000019638	ENSTGUP00000005650
ENSORLP00000023819	ENSTGUP00000003373
ENSORLP00000004888	ENSTGUP00000000529
ENSORLP00000011632	ENSTGUP00000011212
ENSORLP00000000924	ENSTGUP00000006583
ENSORLP00000001708	ENSTGUP00000002345
ENSORLP00000017742	ENSTGUP00000005261
ENSORLP00000006574	ENSTGUP00000014017
ENSORLP00000006790	ENSTGUP00000014017
ENSORLP00000009555	ENSTGUP00000000389
ENSORLP00000018186	ENSTGUP00000000389
ENSORLP00000004806	ENSTGUP00000005844
ENSORLP00000004111	ENSTGUP00000015168
ENSORLP00000017935	ENSTGUP00000015168
ENSORLP00000021819	ENSTGUP00000001233
ENSORLP00000025339	ENSTGUP00000011570
ENSORLP00000020353	ENSTGUP00000012647
ENSORLP00000021165	ENSTGUP00000004309
ENSORLP00000017554	ENSTGUP00000005293
ENSORLP00000005890	ENSTGUP00000008475
ENSORLP00000009360	ENSTGUP00000001236
ENSORLP00000022641	ENSTGUP00000012753
ENSORLP00000020384	ENSTGUP00000009567
ENSORLP00000017296	ENSTGUP00000011244
ENSORLP00000004596	ENSTGUP00000013811
ENSORLP00000015948	ENSTGUP00000013811
ENSORLP00000019300	ENSTGUP00000000924
ENSORLP00000013252	ENSTGUP00000006106
ENSORLP00000021446	ENSTGUP00000004452
ENSORLP00000020101	ENSTGUP00000010970
ENSORLP00000008423	ENSTGUP00000014001
ENSORLP00000005238	ENSTGUP00000002294
ENSORLP00000002644	ENSTGUP00000012643
ENSORLP00000009270	ENSTGUP00000002743
ENSORLP00000021635	ENSTGUP00000008445
ENSORLP00000019425	ENSTGUP00000004070
ENSORLP00000003806	ENSTGUP00000010422
ENSORLP00000020722	ENSTGUP00000001733
ENSORLP00000013215	ENSTGUP00000010847
ENSORLP00000014476	ENSTGUP00000004082
ENSORLP00000014405	ENSTGUP00000004058
ENSORLP00000013899	ENSTGUP00000013685
ENSORLP00000021694	ENSTGUP00000013685
ENSORLP00000005778	ENSTGUP00000008375
ENSORLP00000018137	ENSTGUP00000003778
ENSORLP00000023296	ENSTGUP00000005133
ENSORLP00000005365	ENSTGUP00000000540
ENSORLP00000014954	ENSTGUP00000006057
ENSORLP00000016976	ENSTGUP00000000651
ENSORLP00000017720	ENSTGUP00000005208
ENSORLP00000002627	ENSTGUP00000008780
ENSORLP00000004632	ENSTGUP00000013923
ENSORLP00000005521	ENSTGUP00000002829
ENSORLP00000002270	ENSTGUP00000003827
ENSORLP00000002338	ENSTGUP00000002518
ENSORLP00000014491	ENSTGUP00000002518
ENSORLP00000009853	ENSTGUP00000007351
ENSORLP00000006295	ENSTGUP00000014026
ENSORLP00000011817	ENSTGUP00000004400
ENSORLP00000012854	ENSTGUP00000005813
ENSORLP00000011247	ENSTGUP00000003732
ENSORLP00000001650	ENSTGUP00000009260
ENSORLP00000006333	ENSTGUP00000013958
ENSORLP00000011186	ENSTGUP00000013958
ENSORLP00000022262	ENSTGUP00000004648
ENSORLP00000014172	ENSTGUP00000008495
ENSORLP00000019753	ENSTGUP00000013385
ENSORLP00000020315	ENSTGUP00000002733
ENSORLP00000019444	ENSTGUP00000007509
ENSORLP00000013988	ENSTGUP00000002381
ENSORLP00000012561	ENSTGUP00000001061
ENSORLP00000022319	ENSTGUP00000012559
ENSORLP00000016032	ENSTGUP00000012559
ENSORLP00000012372	ENSTGUP00000016237
ENSORLP00000001473	ENSTGUP00000007898
ENSORLP00000007979	ENSTGUP00000013893
ENSORLP00000006883	ENSTGUP00000003319
ENSORLP00000008632	ENSTGUP00000003735
ENSORLP00000004669	ENSTGUP00000004787
ENSORLP00000002783	ENSTGUP00000004787
ENSORLP00000019742	ENSTGUP00000001139
ENSORLP00000011470	ENSTGUP00000004646
ENSORLP00000008530	ENSTGUP00000004646
ENSORLP00000010005	ENSTGUP00000000146
ENSORLP00000016138	ENSTGUP00000009281
ENSORLP00000013616	ENSTGUP00000011015
ENSORLP00000014792	ENSTGUP00000007306
ENSORLP00000019845	ENSTGUP00000012365
ENSORLP00000001421	ENSTGUP00000009503
ENSORLP00000021683	ENSTGUP00000007595
ENSORLP00000007321	ENSTGUP00000001540
ENSORLP00000011224	ENSTGUP00000014093
ENSORLP00000002357	ENSTGUP00000004120
ENSORLP00000006748	ENSTGUP00000013366
ENSORLP00000002587	ENSTGUP00000012902
ENSORLP00000021247	ENSTGUP00000012902
ENSORLP00000003765	ENSTGUP00000004988
ENSORLP00000007792	ENSTGUP00000000910
ENSORLP00000000534	ENSTGUP00000000910
ENSORLP00000023370	ENSTGUP00000002494
ENSORLP00000005779	ENSTGUP00000012964
ENSORLP00000001843	ENSTGUP00000000161
ENSORLP00000000380	ENSTGUP00000002419
ENSORLP00000016337	ENSTGUP00000006154
ENSORLP00000011234	ENSTGUP00000006154
ENSORLP00000013931	ENSTGUP00000011844
ENSORLP00000000404	ENSTGUP00000005927
ENSORLP00000010156	ENSTGUP00000006987
ENSORLP00000019350	ENSTGUP00000006883
ENSORLP00000020369	ENSTGUP00000006883
ENSORLP00000006817	ENSTGUP00000006276
ENSORLP00000013108	ENSTGUP00000009411
ENSORLP00000011033	ENSTGUP00000011938
ENSORLP00000010839	ENSTGUP00000011591
ENSORLP00000018382	ENSTGUP00000007793
ENSORLP00000012218	ENSTGUP00000007793
ENSORLP00000017958	ENSTGUP00000017625
ENSORLP00000000765	ENSTGUP00000009404
ENSORLP00000022963	ENSTGUP00000009404
ENSORLP00000014275	ENSTGUP00000004844
ENSORLP00000012341	ENSTGUP00000006643
ENSORLP00000001385	ENSTGUP00000017277
ENSORLP00000008971	ENSTGUP00000003542
ENSORLP00000012770	ENSTGUP00000012441
ENSORLP00000014777	ENSTGUP00000010912
ENSORLP00000011409	ENSTGUP00000004890
ENSORLP00000009205	ENSTGUP00000002801
ENSORLP00000006951	ENSTGUP00000005073
ENSORLP00000023345	ENSTGUP00000008483
ENSORLP00000007496	ENSTGUP00000006331
ENSORLP00000014865	ENSTGUP00000003175
ENSORLP00000005624	ENSTGUP00000002781
ENSORLP00000025492	ENSTGUP00000003037
ENSORLP00000013878	ENSTGUP00000011390
ENSORLP00000001089	ENSTGUP00000005426
ENSORLP00000017675	ENSTGUP00000011026
ENSORLP00000006205	ENSTGUP00000012710
ENSORLP00000006352	ENSTGUP00000011135
ENSORLP00000010309	ENSTGUP00000002777
ENSORLP00000005146	ENSTGUP00000017506
ENSORLP00000012308	ENSTGUP00000004464
ENSORLP00000014035	ENSTGUP00000018050
ENSORLP00000020821	ENSTGUP00000005598
ENSORLP00000012196	ENSTGUP00000013257
ENSORLP00000022596	ENSTGUP00000001042
ENSORLP00000009862	ENSTGUP00000002177
ENSORLP00000006891	ENSTGUP00000002177
ENSORLP00000012978	ENSTGUP00000010375
ENSORLP00000002873	ENSTGUP00000010375
ENSORLP00000007985	ENSTGUP00000001610
ENSORLP00000006008	ENSTGUP00000011209
ENSORLP00000004020	ENSTGUP00000009384
ENSORLP00000025678	ENSTGUP00000009384
ENSORLP00000019393	ENSTGUP00000009284
ENSORLP00000020263	ENSTGUP00000009284
ENSORLP00000020160	ENSTGUP00000008805
ENSORLP00000020418	ENSTGUP00000015174
ENSORLP00000017369	ENSTGUP00000013329
ENSORLP00000010358	ENSTGUP00000011460
ENSORLP00000010790	ENSTGUP00000011607
ENSORLP00000018379	ENSTGUP00000001110
ENSORLP00000008025	ENSTGUP00000004571
ENSORLP00000004446	ENSTGUP00000006667
ENSORLP00000021169	ENSTGUP00000012933
ENSORLP00000004449	ENSTGUP00000007985
ENSORLP00000020164	ENSTGUP00000008611
ENSORLP00000010222	ENSTGUP00000007185
ENSORLP00000005776	ENSTGUP00000013253
ENSORLP00000008205	ENSTGUP00000004693
ENSORLP00000011112	ENSTGUP00000006029
ENSORLP00000017035	ENSTGUP00000013207
ENSORLP00000020445	ENSTGUP00000004068
ENSORLP00000019236	ENSTGUP00000017600
ENSORLP00000008154	ENSTGUP00000003897
ENSORLP00000005571	ENSTGUP00000002802
ENSORLP00000007869	ENSTGUP00000007590
ENSORLP00000006661	ENSTGUP00000005902
ENSORLP00000004078	ENSTGUP00000006059
ENSORLP00000020199	ENSTGUP00000006333
ENSORLP00000018408	ENSTGUP00000001746
ENSORLP00000004805	ENSTGUP00000014629
ENSORLP00000001377	ENSTGUP00000003293
ENSORLP00000015073	ENSTGUP00000011493
ENSORLP00000004075	ENSTGUP00000007274
ENSORLP00000010125	ENSTGUP00000007274
ENSORLP00000005894	ENSTGUP00000008744
ENSORLP00000016965	ENSTGUP00000008505
ENSORLP00000005907	ENSTGUP00000001940
ENSORLP00000019315	ENSTGUP00000005417
ENSORLP00000024717	ENSTGUP00000004208
ENSORLP00000020586	ENSTGUP00000005218
ENSORLP00000007969	ENSTGUP00000007613
ENSORLP00000001371	ENSTGUP00000008396
ENSORLP00000019923	ENSTGUP00000011968
ENSORLP00000000360	ENSTGUP00000011012
ENSORLP00000002647	ENSTGUP00000016561
ENSORLP00000010561	ENSTGUP00000010160
ENSORLP00000015469	ENSTGUP00000010160
ENSORLP00000014010	ENSTGUP00000000240
ENSORLP00000012400	ENSTGUP00000000465
ENSORLP00000014703	ENSTGUP00000000465
ENSORLP00000011560	ENSTGUP00000016558
ENSORLP00000015154	ENSTGUP00000016558
ENSORLP00000012214	ENSTGUP00000009507
ENSORLP00000011268	ENSTGUP00000000260
ENSORLP00000004180	ENSTGUP00000004987
ENSORLP00000018144	ENSTGUP00000001179
ENSORLP00000006400	ENSTGUP00000005215
ENSORLP00000003599	ENSTGUP00000005215
ENSORLP00000012263	ENSTGUP00000009526
ENSORLP00000007208	ENSTGUP00000001470
ENSORLP00000022644	ENSTGUP00000008536
ENSORLP00000019787	ENSTGUP00000010665
ENSORLP00000024453	ENSTGUP00000012587
ENSORLP00000010822	ENSTGUP00000013778
ENSORLP00000014795	ENSTGUP00000008095
ENSORLP00000021237	ENSTGUP00000010926
ENSORLP00000017699	ENSTGUP00000009826
ENSORLP00000010606	ENSTGUP00000001455
ENSORLP00000018783	ENSTGUP00000003086
ENSORLP00000020810	ENSTGUP00000012550
ENSORLP00000005808	ENSTGUP00000008364
ENSORLP00000012156	ENSTGUP00000008364
ENSORLP00000013816	ENSTGUP00000003030
ENSORLP00000009296	ENSTGUP00000003030
ENSORLP00000014946	ENSTGUP00000006119
ENSORLP00000016954	ENSTGUP00000007752
ENSORLP00000006343	ENSTGUP00000000400
ENSORLP00000021224	ENSTGUP00000002033
ENSORLP00000021641	ENSTGUP00000008469
ENSORLP00000018138	ENSTGUP00000011625
ENSORLP00000019690	ENSTGUP00000013317
ENSORLP00000019696	ENSTGUP00000013315
ENSORLP00000017783	ENSTGUP00000005070
ENSORLP00000007661	ENSTGUP00000001673
ENSORLP00000012128	ENSTGUP00000001673
ENSORLP00000002892	ENSTGUP00000000843
ENSORLP00000011226	ENSTGUP00000007049
ENSORLP00000002994	ENSTGUP00000011790
ENSORLP00000004907	ENSTGUP00000013502
ENSORLP00000004667	ENSTGUP00000008707
ENSORLP00000007841	ENSTGUP00000002542
ENSORLP00000008284	ENSTGUP00000007443
ENSORLP00000019964	ENSTGUP00000004134
ENSORLP00000006671	ENSTGUP00000004560
ENSORLP00000003490	ENSTGUP00000004560
ENSORLP00000010019	ENSTGUP00000008574
ENSORLP00000015895	ENSTGUP00000010404
ENSORLP00000022633	ENSTGUP00000012276
ENSORLP00000011716	ENSTGUP00000017505
ENSORLP00000003820	ENSTGUP00000004597
ENSORLP00000016280	ENSTGUP00000012101
ENSORLP00000010356	ENSTGUP00000012595
ENSORLP00000016444	ENSTGUP00000009158
ENSORLP00000023337	ENSTGUP00000005205
ENSORLP00000019187	ENSTGUP00000013420
ENSORLP00000022679	ENSTGUP00000013420
ENSORLP00000010320	ENSTGUP00000006279
ENSORLP00000006688	ENSTGUP00000006279
ENSORLP00000024974	ENSTGUP00000006670
ENSORLP00000003387	ENSTGUP00000012346
ENSORLP00000023999	ENSTGUP00000016363
ENSORLP00000010863	ENSTGUP00000003640
ENSORLP00000000069	ENSTGUP00000006185
ENSORLP00000018084	ENSTGUP00000006185
ENSORLP00000017949	ENSTGUP00000008048
ENSORLP00000018328	ENSTGUP00000010733
ENSORLP00000013259	ENSTGUP00000010106
ENSORLP00000001922	ENSTGUP00000005509
ENSORLP00000006918	ENSTGUP00000000473
ENSORLP00000021449	ENSTGUP00000008908
ENSORLP00000010130	ENSTGUP00000000866
ENSORLP00000022618	ENSTGUP00000011967
ENSORLP00000020645	ENSTGUP00000011905
ENSORLP00000010073	ENSTGUP00000011852
ENSORLP00000017319	ENSTGUP00000011506
ENSORLP00000005561	ENSTGUP00000017524
ENSORLP00000010249	ENSTGUP00000006202
ENSORLP00000011378	ENSTGUP00000013835
ENSORLP00000017386	ENSTGUP00000006275
ENSORLP00000010413	ENSTGUP00000010222
ENSORLP00000000115	ENSTGUP00000011440
ENSORLP00000011519	ENSTGUP00000001396
ENSORLP00000005499	ENSTGUP00000013862
ENSORLP00000024188	ENSTGUP00000009732
ENSORLP00000010438	ENSTGUP00000002302
ENSORLP00000012428	ENSTGUP00000011908
ENSORLP00000009922	ENSTGUP00000009982
ENSORLP00000019196	ENSTGUP00000008417
ENSORLP00000024687	ENSTGUP00000005558
ENSORLP00000004490	ENSTGUP00000009162
ENSORLP00000015598	ENSTGUP00000013147
ENSORLP00000022216	ENSTGUP00000013147
ENSORLP00000003107	ENSTGUP00000007161
ENSORLP00000012600	ENSTGUP00000013577
ENSORLP00000021351	ENSTGUP00000007832
ENSORLP00000005987	ENSTGUP00000009636
ENSORLP00000006699	ENSTGUP00000005765
ENSORLP00000013811	ENSTGUP00000011294
ENSORLP00000010489	ENSTGUP00000001371
ENSORLP00000012557	ENSTGUP00000016950
ENSORLP00000016253	ENSTGUP00000012004
ENSORLP00000021076	ENSTGUP00000007935
ENSORLP00000006552	ENSTGUP00000003225
ENSORLP00000010096	ENSTGUP00000005094
ENSORLP00000005336	ENSTGUP00000002853
ENSORLP00000007549	ENSTGUP00000007341
ENSORLP00000017973	ENSTGUP00000008402
ENSORLP00000019755	ENSTGUP00000011697
ENSORLP00000019754	ENSTGUP00000010747
ENSORLP00000002059	ENSTGUP00000007849
ENSORLP00000009437	ENSTGUP00000003895
ENSORLP00000020730	ENSTGUP00000011868
ENSORLP00000020784	ENSTGUP00000015977
ENSORLP00000016013	ENSTGUP00000012190
ENSORLP00000005949	ENSTGUP00000003877
ENSORLP00000022125	ENSTGUP00000003206
ENSORLP00000017549	ENSTGUP00000003206
ENSORLP00000012224	ENSTGUP00000004491
ENSORLP00000008101	ENSTGUP00000006063
ENSORLP00000017211	ENSTGUP00000004908
ENSORLP00000013572	ENSTGUP00000004908
ENSORLP00000015801	ENSTGUP00000006179
ENSORLP00000004032	ENSTGUP00000011577
ENSORLP00000018299	ENSTGUP00000007905
ENSORLP00000009052	ENSTGUP00000000521
ENSORLP00000015153	ENSTGUP00000013628
ENSORLP00000007719	ENSTGUP00000013628
ENSORLP00000008216	ENSTGUP00000000301
ENSORLP00000006833	ENSTGUP00000014018
ENSORLP00000006764	ENSTGUP00000014018
ENSORLP00000014650	ENSTGUP00000011067
ENSORLP00000016255	ENSTGUP00000013674
ENSORLP00000008757	ENSTGUP00000013851
ENSORLP00000011912	ENSTGUP00000010700
ENSORLP00000008262	ENSTGUP00000007894
ENSORLP00000003223	ENSTGUP00000007894
ENSORLP00000016085	ENSTGUP00000003848
ENSORLP00000004439	ENSTGUP00000003848
ENSORLP00000013553	ENSTGUP00000012039
ENSORLP00000018778	ENSTGUP00000008426
ENSORLP00000012357	ENSTGUP00000006452
ENSORLP00000024331	ENSTGUP00000005099
ENSORLP00000021121	ENSTGUP00000008385
ENSORLP00000011633	ENSTGUP00000005994
ENSORLP00000011814	ENSTGUP00000008244
ENSORLP00000012193	ENSTGUP00000015679
ENSORLP00000005850	ENSTGUP00000015679
ENSORLP00000008524	ENSTGUP00000004044
ENSORLP00000007971	ENSTGUP00000016739
ENSORLP00000021902	ENSTGUP00000013017
ENSORLP00000001035	ENSTGUP00000006766
ENSORLP00000015867	ENSTGUP00000007874
ENSORLP00000005556	ENSTGUP00000002807
ENSORLP00000009639	ENSTGUP00000015509
ENSORLP00000025040	ENSTGUP00000015509
ENSORLP00000000301	ENSTGUP00000008300
ENSORLP00000006347	ENSTGUP00000000324
ENSORLP00000015626	ENSTGUP00000013150
ENSORLP00000009648	ENSTGUP00000015065
ENSORLP00000004552	ENSTGUP00000015065
ENSORLP00000017138	ENSTGUP00000007888
ENSORLP00000024023	ENSTGUP00000002680
ENSORLP00000015313	ENSTGUP00000015955
ENSORLP00000020297	ENSTGUP00000017382
ENSORLP00000004472	ENSTGUP00000007023
ENSORLP00000008559	ENSTGUP00000000170
ENSORLP00000004240	ENSTGUP00000012068
ENSORLP00000021660	ENSTGUP00000013015
ENSORLP00000018020	ENSTGUP00000003218
ENSORLP00000021415	ENSTGUP00000002268
ENSORLP00000003041	ENSTGUP00000007005
ENSORLP00000011839	ENSTGUP00000003837
ENSORLP00000012004	ENSTGUP00000008989
ENSORLP00000016155	ENSTGUP00000005751
ENSORLP00000007265	ENSTGUP00000001297
ENSORLP00000019983	ENSTGUP00000013498
ENSORLP00000014044	ENSTGUP00000003670
ENSORLP00000002939	ENSTGUP00000003670
ENSORLP00000018283	ENSTGUP00000004595
ENSORLP00000016228	ENSTGUP00000006197
ENSORLP00000007554	ENSTGUP00000009910
ENSORLP00000009414	ENSTGUP00000009409
ENSORLP00000010856	ENSTGUP00000003639
ENSORLP00000016949	ENSTGUP00000003991
ENSORLP00000023762	ENSTGUP00000011220
ENSORLP00000021407	ENSTGUP00000011215
ENSORLP00000007913	ENSTGUP00000015604
ENSORLP00000011580	ENSTGUP00000015604
ENSORLP00000017697	ENSTGUP00000005535
ENSORLP00000007918	ENSTGUP00000005535
ENSORLP00000016589	ENSTGUP00000007539
ENSORLP00000012918	ENSTGUP00000013875
ENSORLP00000008716	ENSTGUP00000009416
ENSORLP00000023290	ENSTGUP00000006019
ENSORLP00000008854	ENSTGUP00000008253
ENSORLP00000017267	ENSTGUP00000008253
ENSORLP00000024782	ENSTGUP00000008234
ENSORLP00000001099	ENSTGUP00000006404
ENSORLP00000020741	ENSTGUP00000006404
ENSORLP00000024385	ENSTGUP00000002071
ENSORLP00000008876	ENSTGUP00000007688
ENSORLP00000004202	ENSTGUP00000005783
ENSORLP00000012753	ENSTGUP00000005783
ENSORLP00000013079	ENSTGUP00000010770
ENSORLP00000013238	ENSTGUP00000009781
ENSORLP00000003815	ENSTGUP00000010932
ENSORLP00000016730	ENSTGUP00000006048
ENSORLP00000019008	ENSTGUP00000012392
ENSORLP00000022527	ENSTGUP00000000619
ENSORLP00000024583	ENSTGUP00000000481
ENSORLP00000019090	ENSTGUP00000000481
ENSORLP00000006451	ENSTGUP00000004231
ENSORLP00000002037	ENSTGUP00000001582
ENSORLP00000015102	ENSTGUP00000010557
ENSORLP00000014887	ENSTGUP00000007343
ENSORLP00000015807	ENSTGUP00000000199
ENSORLP00000004752	ENSTGUP00000011195
ENSORLP00000018544	ENSTGUP00000001212
ENSORLP00000008188	ENSTGUP00000002758
ENSORLP00000007333	ENSTGUP00000006030
ENSORLP00000010496	ENSTGUP00000006401
ENSORLP00000010480	ENSTGUP00000001047
ENSORLP00000007663	ENSTGUP00000011240
ENSORLP00000017236	ENSTGUP00000007781
ENSORLP00000006905	ENSTGUP00000010103
ENSORLP00000000343	ENSTGUP00000011542
ENSORLP00000014024	ENSTGUP00000007701
ENSORLP00000014042	ENSTGUP00000011547
ENSORLP00000016411	ENSTGUP00000012910
ENSORLP00000002413	ENSTGUP00000004065
ENSORLP00000010255	ENSTGUP00000009398
ENSORLP00000000352	ENSTGUP00000005527
ENSORLP00000019815	ENSTGUP00000012632
ENSORLP00000000673	ENSTGUP00000006453
ENSORLP00000004493	ENSTGUP00000009366
ENSORLP00000010882	ENSTGUP00000009366
ENSORLP00000009976	ENSTGUP00000010972
ENSORLP00000003876	ENSTGUP00000002150
ENSORLP00000020126	ENSTGUP00000011504
ENSORLP00000004175	ENSTGUP00000003461
ENSORLP00000023475	ENSTGUP00000003461
ENSORLP00000010582	ENSTGUP00000014172
ENSORLP00000016525	ENSTGUP00000007057
ENSORLP00000011565	ENSTGUP00000007924
ENSORLP00000008592	ENSTGUP00000007924
ENSORLP00000007799	ENSTGUP00000010762
ENSORLP00000019004	ENSTGUP00000012388
ENSORLP00000016818	ENSTGUP00000007273
ENSORLP00000007232	ENSTGUP00000008132
ENSORLP00000017739	ENSTGUP00000009825
ENSORLP00000012441	ENSTGUP00000003045
ENSORLP00000020910	ENSTGUP00000001198
ENSORLP00000016386	ENSTGUP00000001198
ENSORLP00000004125	ENSTGUP00000007248
ENSORLP00000020592	ENSTGUP00000000267
ENSORLP00000015408	ENSTGUP00000000844
ENSORLP00000017086	ENSTGUP00000000844
ENSORLP00000011437	ENSTGUP00000010764
ENSORLP00000000077	ENSTGUP00000005869
ENSORLP00000007357	ENSTGUP00000004945
ENSORLP00000010332	ENSTGUP00000010321
ENSORLP00000015793	ENSTGUP00000010321
ENSORLP00000000319	ENSTGUP00000008330
ENSORLP00000007830	ENSTGUP00000005623
ENSORLP00000006124	ENSTGUP00000011396
ENSORLP00000015175	ENSTGUP00000004349
ENSORLP00000015347	ENSTGUP00000004349
ENSORLP00000007433	ENSTGUP00000011996
ENSORLP00000006101	ENSTGUP00000013981
ENSORLP00000014059	ENSTGUP00000013594
ENSORLP00000021480	ENSTGUP00000012060
ENSORLP00000005262	ENSTGUP00000010288
ENSORLP00000010677	ENSTGUP00000005543
ENSORLP00000007236	ENSTGUP00000003846
ENSORLP00000010512	ENSTGUP00000010180
ENSORLP00000024936	ENSTGUP00000010064
ENSORLP00000009890	ENSTGUP00000010064
ENSORLP00000009579	ENSTGUP00000005077
ENSORLP00000002937	ENSTGUP00000004299
ENSORLP00000001111	ENSTGUP00000009489
ENSORLP00000008168	ENSTGUP00000009489
ENSORLP00000021806	ENSTGUP00000003237
ENSORLP00000021536	ENSTGUP00000001301
ENSORLP00000017085	ENSTGUP00000001301
ENSORLP00000014424	ENSTGUP00000013520
ENSORLP00000024101	ENSTGUP00000009710
ENSORLP00000003794	ENSTGUP00000015636
ENSORLP00000025785	ENSTGUP00000005661
ENSORLP00000020886	ENSTGUP00000012489
ENSORLP00000003803	ENSTGUP00000006219
ENSORLP00000024880	ENSTGUP00000008887
ENSORLP00000009819	ENSTGUP00000008887
ENSORLP00000014224	ENSTGUP00000012916
[truncated: 5,647 more rows]
