# Supplementary material for: Reconstruction of proto-vertebrate, proto-cyclostome and proto-gnathostome genomes provides new insights into early vertebrate evolution
Source: Nat Commun. 2021 Jul 23;12:4489. doi: 10.1038/s41467-021-24573-z (PMC8302630; doi:10.1038/s41467-021-24573-z)
Supplement: Supplementary file 4 — Supplementary Data 1 [file 41467_2021_24573_MOESM4_ESM.zip › SuppData1/orthologs/PETMA-BIOGL.txt]

PMZ_0042638-RA	BGLB000001
PMZ_0015268-RA	BGLB000001
PMZ_0037141-RA	BGLB000001
PMZ_0048174-RA	BGLB000002
PMZ_0039238-RA	BGLB000002
PMZ_0000394-RA	BGLB000002
PMZ_0046561-RA	BGLB000002
PMZ_0031673-RA	BGLB000003
PMZ_0044374-RA	BGLB000003
PMZ_0049032-RA	BGLB000003
PMZ_0049028-RA	BGLB000003
PMZ_0041542-RA	BGLB000005
PMZ_0041541-RA	BGLB000005
PMZ_0045492-RA	BGLB000005
PMZ_0034136-RA	BGLB000005
PMZ_0032238-RA	BGLB000006
PMZ_0036008-RA	BGLB000009
PMZ_0047533-RA	BGLB000009
PMZ_0027578-RA	BGLB000010
PMZ_0046999-RA	BGLB000010
PMZ_0047623-RA	BGLB000010
PMZ_0011974-RA	BGLB000011
PMZ_0011452-RA	BGLB000012
PMZ_0030373-RA	BGLB000012
PMZ_0028065-RA	BGLB000012
PMZ_0035890-RA	BGLB000012
PMZ_0048667-RA	BGLB000013
PMZ_0048935-RA	BGLB000013
PMZ_0047788-RA	BGLB000013
PMZ_0030460-RA	BGLB000015
PMZ_0045374-RA	BGLB000015
PMZ_0020557-RA	BGLB000016
PMZ_0036959-RA	BGLB000017
PMZ_0043794-RA	BGLB000017
PMZ_0043795-RA	BGLB000017
PMZ_0044754-RA	BGLB000018
PMZ_0030590-RA	BGLB000018
PMZ_0041251-RA	BGLB000019
PMZ_0026501-RA	BGLB000020
PMZ_0041394-RA	BGLB000020
PMZ_0036503-RA	BGLB000020
PMZ_0035103-RA	BGLB000020
PMZ_0042861-RA	BGLB000021
PMZ_0048967-RA	BGLB000021
PMZ_0017169-RA	BGLB000021
PMZ_0046064-RA	BGLB000021
PMZ_0041569-RA	BGLB000022
PMZ_0042039-RA	BGLB000022
PMZ_0036740-RA	BGLB000024
PMZ_0042738-RA	BGLB000024
PMZ_0010301-RA	BGLB000024
PMZ_0046972-RA	BGLB000024
PMZ_0019359-RA	BGLB000025
PMZ_0016554-RA	BGLB000025
PMZ_0019049-RA	BGLB000028
PMZ_0023436-RA	BGLB000030
PMZ_0043350-RA	BGLB000030
PMZ_0046224-RA	BGLB000032
PMZ_0033832-RA	BGLB000032
PMZ_0041177-RA	BGLB000032
PMZ_0037890-RA	BGLB000032
PMZ_0010645-RA	BGLB000035
PMZ_0046862-RA	BGLB000035
PMZ_0031071-RA	BGLB000038
PMZ_0010235-RA	BGLB000039
PMZ_0045941-RA	BGLB000040
PMZ_0001508-RA	BGLB000043
PMZ_0015991-RA	BGLB000043
PMZ_0034290-RA	BGLB000043
PMZ_0041600-RA	BGLB000043
PMZ_0011986-RA	BGLB000044
PMZ_0030725-RA	BGLB000044
PMZ_0044183-RA	BGLB000045
PMZ_0046010-RA	BGLB000045
PMZ_0037285-RA	BGLB000045
PMZ_0010126-RA	BGLB000046
PMZ_0012342-RA	BGLB000046
PMZ_0033746-RA	BGLB000046
PMZ_0044844-RA	BGLB000046
PMZ_0021958-RA	BGLB000049
PMZ_0046831-RA	BGLB000049
PMZ_0047339-RA	BGLB000050
PMZ_0042728-RA	BGLB000050
PMZ_0043738-RA	BGLB000050
PMZ_0017634-RA	BGLB000050
PMZ_0045289-RA	BGLB000051
PMZ_0045177-RA	BGLB000051
PMZ_0039066-RA	BGLB000051
PMZ_0048852-RA	BGLB000051
PMZ_0039047-RA	BGLB000054
PMZ_0030570-RA	BGLB000054
PMZ_0026916-RA	BGLB000054
PMZ_0040852-RA	BGLB000054
PMZ_0031287-RA	BGLB000058
PMZ_0043965-RA	BGLB000058
PMZ_0031419-RA	BGLB000058
PMZ_0048662-RA	BGLB000058
PMZ_0037859-RA	BGLB000059
PMZ_0011335-RA	BGLB000060
PMZ_0007413-RA	BGLB000062
PMZ_0040571-RA	BGLB000063
PMZ_0033327-RA	BGLB000064
PMZ_0041278-RA	BGLB000064
PMZ_0044363-RA	BGLB000066
PMZ_0032059-RA	BGLB000066
PMZ_0032777-RA	BGLB000066
PMZ_0048457-RA	BGLB000069
PMZ_0047509-RA	BGLB000069
PMZ_0026889-RA	BGLB000069
PMZ_0026146-RA	BGLB000069
PMZ_0045566-RA	BGLB000072
PMZ_0037021-RA	BGLB000073
PMZ_0027576-RA	BGLB000076
PMZ_0036287-RA	BGLB000076
PMZ_0020099-RA	BGLB000076
PMZ_0023470-RA	BGLB000076
PMZ_0029093-RA	BGLB000077
PMZ_0046857-RA	BGLB000077
PMZ_0014287-RA	BGLB000077
PMZ_0022488-RA	BGLB000077
PMZ_0034131-RA	BGLB000078
PMZ_0034548-RA	BGLB000078
PMZ_0034703-RA	BGLB000078
PMZ_0045934-RA	BGLB000078
PMZ_0013833-RA	BGLB000079
PMZ_0042933-RA	BGLB000080
PMZ_0046145-RA	BGLB000080
PMZ_0026003-RA	BGLB000080
PMZ_0027625-RA	BGLB000081
PMZ_0040294-RA	BGLB000081
PMZ_0045427-RA	BGLB000081
PMZ_0001274-RA	BGLB000087
PMZ_0029348-RA	BGLB000087
PMZ_0040859-RA	BGLB000087
PMZ_0026685-RA	BGLB000087
PMZ_0046218-RA	BGLB000090
PMZ_0045879-RA	BGLB000090
PMZ_0042248-RA	BGLB000090
PMZ_0006445-RA	BGLB000092
PMZ_0030435-RA	BGLB000092
PMZ_0033180-RA	BGLB000093
PMZ_0041666-RA	BGLB000095
PMZ_0044606-RA	BGLB000095
PMZ_0042822-RA	BGLB000095
PMZ_0038654-RA	BGLB000095
PMZ_0003567-RA	BGLB000096
PMZ_0029475-RA	BGLB000096
PMZ_0041449-RA	BGLB000099
PMZ_0041180-RA	BGLB000099
PMZ_0033395-RA	BGLB000099
PMZ_0016471-RA	BGLB000099
PMZ_0007690-RA	BGLB000100
PMZ_0037458-RA	BGLB000100
PMZ_0014081-RA	BGLB000100
PMZ_0041819-RA	BGLB000101
PMZ_0002774-RA	BGLB000101
PMZ_0032956-RA	BGLB000101
PMZ_0048871-RA	BGLB000101
PMZ_0043923-RA	BGLB000102
PMZ_0045313-RA	BGLB000102
PMZ_0009076-RA	BGLB000104
PMZ_0000399-RA	BGLB000104
PMZ_0041477-RA	BGLB000104
PMZ_0047815-RA	BGLB000104
PMZ_0041876-RA	BGLB000106
PMZ_0044914-RA	BGLB000106
PMZ_0000574-RA	BGLB000109
PMZ_0048101-RA	BGLB000109
PMZ_0027577-RA	BGLB000109
PMZ_0045723-RA	BGLB000110
PMZ_0022090-RA	BGLB000111
PMZ_0027417-RA	BGLB000111
PMZ_0042250-RA	BGLB000111
PMZ_0042047-RA	BGLB000111
PMZ_0037587-RA	BGLB000113
PMZ_0035353-RA	BGLB000113
PMZ_0015826-RA	BGLB000114
PMZ_0046581-RA	BGLB000114
PMZ_0044694-RA	BGLB000114
PMZ_0048040-RA	BGLB000114
PMZ_0007294-RA	BGLB000116
PMZ_0016097-RA	BGLB000120
PMZ_0037382-RA	BGLB000120
PMZ_0045297-RA	BGLB000120
PMZ_0038134-RA	BGLB000122
PMZ_0048206-RA	BGLB000122
PMZ_0019130-RA	BGLB000122
PMZ_0001037-RA	BGLB000124
PMZ_0028891-RA	BGLB000124
PMZ_0016742-RA	BGLB000124
PMZ_0028890-RA	BGLB000124
PMZ_0036024-RA	BGLB000127
PMZ_0038353-RA	BGLB000127
PMZ_0043764-RA	BGLB000127
PMZ_0048306-RA	BGLB000127
PMZ_0021943-RA	BGLB000128
PMZ_0037762-RA	BGLB000128
PMZ_0034350-RA	BGLB000128
PMZ_0037119-RA	BGLB000128
PMZ_0006968-RA	BGLB000130
PMZ_0042870-RA	BGLB000130
PMZ_0004557-RA	BGLB000132
PMZ_0028539-RA	BGLB000132
PMZ_0037071-RA	BGLB000132
PMZ_0032563-RA	BGLB000132
PMZ_0043731-RA	BGLB000133
PMZ_0007634-RA	BGLB000133
PMZ_0034077-RA	BGLB000133
PMZ_0034047-RA	BGLB000133
PMZ_0004892-RA	BGLB000134
PMZ_0030440-RA	BGLB000134
PMZ_0031866-RA	BGLB000134
PMZ_0006366-RA	BGLB000134
PMZ_0047657-RA	BGLB000135
PMZ_0045590-RA	BGLB000135
PMZ_0028129-RA	BGLB000137
PMZ_0015101-RA	BGLB000138
PMZ_0032247-RA	BGLB000138
PMZ_0031997-RA	BGLB000138
PMZ_0036266-RA	BGLB000138
PMZ_0045980-RA	BGLB000140
PMZ_0035206-RA	BGLB000141
PMZ_0043349-RA	BGLB000141
PMZ_0042653-RA	BGLB000142
PMZ_0042496-RA	BGLB000144
PMZ_0040143-RA	BGLB000144
PMZ_0044597-RA	BGLB000144
PMZ_0034973-RA	BGLB000144
PMZ_0029347-RA	BGLB000145
PMZ_0043890-RA	BGLB000145
PMZ_0044608-RA	BGLB000145
PMZ_0043480-RA	BGLB000146
PMZ_0032192-RA	BGLB000146
PMZ_0045105-RA	BGLB000146
PMZ_0044010-RA	BGLB000146
PMZ_0045611-RA	BGLB000148
PMZ_0041675-RA	BGLB000149
PMZ_0031383-RA	BGLB000149
PMZ_0043335-RA	BGLB000149
PMZ_0046044-RA	BGLB000149
PMZ_0033380-RA	BGLB000150
PMZ_0027755-RA	BGLB000151
PMZ_0031543-RA	BGLB000151
PMZ_0043723-RA	BGLB000151
PMZ_0042722-RA	BGLB000152
PMZ_0031962-RA	BGLB000152
PMZ_0038914-RA	BGLB000152
PMZ_0010757-RA	BGLB000153
PMZ_0038269-RA	BGLB000153
PMZ_0020859-RA	BGLB000154
PMZ_0038809-RA	BGLB000154
PMZ_0037265-RA	BGLB000155
PMZ_0047151-RA	BGLB000155
PMZ_0004771-RA	BGLB000159
PMZ_0017448-RA	BGLB000160
PMZ_0036152-RA	BGLB000160
PMZ_0048875-RA	BGLB000160
PMZ_0019364-RA	BGLB000160
PMZ_0045265-RA	BGLB000162
PMZ_0044275-RA	BGLB000163
PMZ_0021865-RA	BGLB000163
PMZ_0027009-RA	BGLB000164
PMZ_0044362-RA	BGLB000164
PMZ_0037078-RA	BGLB000164
PMZ_0018754-RA	BGLB000164
PMZ_0048035-RA	BGLB000165
PMZ_0034430-RA	BGLB000165
PMZ_0042326-RA	BGLB000167
PMZ_0038042-RA	BGLB000167
PMZ_0034896-RA	BGLB000170
PMZ_0031034-RA	BGLB000170
PMZ_0001038-RA	BGLB000171
PMZ_0006480-RA	BGLB000171
PMZ_0040051-RA	BGLB000172
PMZ_0044266-RA	BGLB000172
PMZ_0003475-RA	BGLB000173
PMZ_0048355-RA	BGLB000173
PMZ_0042883-RA	BGLB000173
PMZ_0020259-RA	BGLB000174
PMZ_0026911-RA	BGLB000175
PMZ_0038115-RA	BGLB000176
PMZ_0026575-RA	BGLB000176
PMZ_0012028-RA	BGLB000177
PMZ_0033791-RA	BGLB000178
PMZ_0046844-RA	BGLB000178
PMZ_0045701-RA	BGLB000178
PMZ_0045384-RA	BGLB000178
PMZ_0027462-RA	BGLB000180
PMZ_0014316-RA	BGLB000180
PMZ_0035737-RA	BGLB000180
PMZ_0031414-RA	BGLB000180
PMZ_0013679-RA	BGLB000183
PMZ_0044956-RA	BGLB000184
PMZ_0033543-RA	BGLB000185
PMZ_0046918-RA	BGLB000185
PMZ_0011224-RA	BGLB000185
PMZ_0041341-RA	BGLB000185
PMZ_0046282-RA	BGLB000186
PMZ_0009877-RA	BGLB000191
PMZ_0042095-RA	BGLB000192
PMZ_0044318-RA	BGLB000194
PMZ_0033811-RA	BGLB000194
PMZ_0045880-RA	BGLB000195
PMZ_0048281-RA	BGLB000195
PMZ_0047194-RA	BGLB000196
PMZ_0048473-RA	BGLB000196
PMZ_0044856-RA	BGLB000197
PMZ_0041881-RA	BGLB000197
PMZ_0041176-RA	BGLB000197
PMZ_0005978-RA	BGLB000197
PMZ_0042439-RA	BGLB000206
PMZ_0046463-RA	BGLB000206
PMZ_0028816-RA	BGLB000206
PMZ_0045025-RA	BGLB000210
PMZ_0040798-RA	BGLB000210
PMZ_0018696-RA	BGLB000210
PMZ_0041039-RA	BGLB000210
PMZ_0046736-RA	BGLB000212
PMZ_0033140-RA	BGLB000212
PMZ_0038541-RA	BGLB000212
PMZ_0001422-RA	BGLB000217
PMZ_0001627-RA	BGLB000217
PMZ_0029039-RA	BGLB000217
PMZ_0042399-RA	BGLB000218
PMZ_0037058-RA	BGLB000218
PMZ_0005463-RA	BGLB000218
PMZ_0047697-RA	BGLB000218
PMZ_0027435-RA	BGLB000219
PMZ_0019408-RA	BGLB000219
PMZ_0048753-RA	BGLB000219
PMZ_0047871-RA	BGLB000219
PMZ_0045821-RA	BGLB000457
PMZ_0034224-RA	BGLB000457
PMZ_0040089-RA	BGLB000457
PMZ_0001128-RA	BGLB000457
PMZ_0040087-RA	BGLB000471
PMZ_0016386-RA	BGLB000472
PMZ_0047924-RA	BGLB000472
PMZ_0047948-RA	BGLB000472
PMZ_0044006-RA	BGLB000472
PMZ_0030255-RA	BGLB000483
PMZ_0009257-RA	BGLB000489
PMZ_0019777-RA	BGLB000489
PMZ_0000489-RA	BGLB000489
PMZ_0045617-RA	BGLB000489
PMZ_0013607-RA	BGLB000492
PMZ_0019455-RA	BGLB000492
PMZ_0045829-RA	BGLB000492
PMZ_0044325-RA	BGLB000492
PMZ_0036703-RA	BGLB000495
PMZ_0003614-RA	BGLB000498
PMZ_0041907-RA	BGLB000498
PMZ_0027058-RA	BGLB000498
PMZ_0033208-RA	BGLB000498
PMZ_0033570-RA	BGLB000499
PMZ_0034833-RA	BGLB000499
PMZ_0041935-RA	BGLB000499
PMZ_0045249-RA	BGLB000499
PMZ_0002253-RA	BGLB000501
PMZ_0036379-RA	BGLB000501
PMZ_0031418-RA	BGLB000501
PMZ_0020771-RA	BGLB000501
PMZ_0043383-RA	BGLB000510
PMZ_0044306-RA	BGLB000510
PMZ_0029404-RA	BGLB000510
PMZ_0029996-RA	BGLB000510
PMZ_0045404-RA	BGLB000514
PMZ_0045403-RA	BGLB000514
PMZ_0031085-RA	BGLB000514
PMZ_0003170-RA	BGLB000517
PMZ_0040619-RA	BGLB000517
PMZ_0029761-RA	BGLB000517
PMZ_0043860-RA	BGLB000517
PMZ_0048314-RA	BGLB000519
PMZ_0048386-RA	BGLB000519
PMZ_0005847-RA	BGLB000519
PMZ_0046182-RA	BGLB000519
PMZ_0045311-RA	BGLB000522
PMZ_0034433-RA	BGLB000522
PMZ_0009100-RA	BGLB000522
PMZ_0031267-RA	BGLB000522
PMZ_0041170-RA	BGLB000541
PMZ_0032656-RA	BGLB000541
PMZ_0030361-RA	BGLB000541
PMZ_0044932-RA	BGLB000541
PMZ_0018710-RA	BGLB000545
PMZ_0026860-RA	BGLB000545
PMZ_0042476-RA	BGLB000545
PMZ_0043208-RA	BGLB000545
PMZ_0041759-RA	BGLB000551
PMZ_0045963-RA	BGLB000551
PMZ_0048074-RA	BGLB000551
PMZ_0008228-RA	BGLB000554
PMZ_0046881-RA	BGLB000554
PMZ_0026302-RA	BGLB000555
PMZ_0004655-RA	BGLB000555
PMZ_0010630-RA	BGLB000555
PMZ_0045065-RA	BGLB000555
PMZ_0027814-RA	BGLB000566
PMZ_0037708-RA	BGLB000566
PMZ_0031426-RA	BGLB000566
PMZ_0045159-RA	BGLB000566
PMZ_0033232-RA	BGLB000567
PMZ_0016473-RA	BGLB000567
PMZ_0008131-RA	BGLB000567
PMZ_0045436-RA	BGLB000567
PMZ_0033694-RA	BGLB000573
PMZ_0040035-RA	BGLB000573
PMZ_0034733-RA	BGLB000573
PMZ_0040142-RA	BGLB000573
PMZ_0041171-RA	BGLB000576
PMZ_0031409-RA	BGLB000576
PMZ_0041172-RA	BGLB000576
PMZ_0033954-RA	BGLB000576
PMZ_0026821-RA	BGLB000616
PMZ_0035026-RA	BGLB000616
PMZ_0035141-RA	BGLB000616
PMZ_0007403-RA	BGLB000639
PMZ_0045191-RA	BGLB000639
PMZ_0018770-RA	BGLB000639
PMZ_0032455-RA	BGLB000639
PMZ_0045583-RA	BGLB000659
PMZ_0045582-RA	BGLB000659
PMZ_0027255-RA	BGLB000659
PMZ_0028921-RA	BGLB000690
PMZ_0006076-RA	BGLB000690
PMZ_0040596-RA	BGLB000690
PMZ_0043667-RA	BGLB000690
PMZ_0045536-RA	BGLB000701
PMZ_0043195-RA	BGLB000701
PMZ_0032354-RA	BGLB000701
PMZ_0034386-RA	BGLB000701
PMZ_0004319-RA	BGLB000705
PMZ_0040538-RA	BGLB000710
PMZ_0042111-RA	BGLB000710
PMZ_0031428-RA	BGLB000710
PMZ_0042006-RA	BGLB000710
PMZ_0027038-RA	BGLB000711
PMZ_0038284-RA	BGLB000711
PMZ_0015862-RA	BGLB000711
PMZ_0034714-RA	BGLB000711
PMZ_0008755-RA	BGLB000712
PMZ_0020575-RA	BGLB000718
PMZ_0047817-RA	BGLB000718
PMZ_0038199-RA	BGLB000718
PMZ_0044809-RA	BGLB000718
PMZ_0031589-RA	BGLB000719
PMZ_0019380-RA	BGLB000719
PMZ_0045241-RA	BGLB000766
PMZ_0011674-RA	BGLB000766
PMZ_0040730-RA	BGLB000766
PMZ_0042943-RA	BGLB000766
PMZ_0043643-RA	BGLB000767
PMZ_0008767-RA	BGLB000772
PMZ_0043614-RA	BGLB000772
PMZ_0043976-RA	BGLB000773
PMZ_0017635-RA	BGLB000773
PMZ_0031298-RA	BGLB000773
PMZ_0042131-RA	BGLB000773
PMZ_0043640-RA	BGLB000786
PMZ_0011859-RA	BGLB000786
PMZ_0016010-RA	BGLB000786
PMZ_0018902-RA	BGLB000786
PMZ_0043621-RA	BGLB000788
PMZ_0047123-RA	BGLB000788
PMZ_0045272-RA	BGLB000788
PMZ_0043620-RA	BGLB000788
PMZ_0027849-RA	BGLB000795
PMZ_0002284-RA	BGLB000795
PMZ_0027899-RA	BGLB000795
PMZ_0042938-RA	BGLB000795
PMZ_0030407-RA	BGLB000796
PMZ_0004734-RA	BGLB000796
PMZ_0041338-RA	BGLB000805
PMZ_0005697-RA	BGLB000805
PMZ_0021117-RA	BGLB000805
PMZ_0043221-RA	BGLB000805
PMZ_0043612-RA	BGLB000810
PMZ_0033428-RA	BGLB000810
PMZ_0048347-RA	BGLB000810
PMZ_0030515-RA	BGLB000810
PMZ_0029243-RA	BGLB000817
PMZ_0004055-RA	BGLB000817
PMZ_0045994-RA	BGLB000817
PMZ_0034846-RA	BGLB000817
PMZ_0044482-RA	BGLB000818
PMZ_0041366-RA	BGLB000818
PMZ_0041987-RA	BGLB000818
PMZ_0016875-RA	BGLB000818
PMZ_0005765-RA	BGLB000819
PMZ_0038773-RA	BGLB000819
PMZ_0040561-RA	BGLB000824
PMZ_0040558-RA	BGLB000824
PMZ_0039032-RA	BGLB000824
PMZ_0029976-RA	BGLB000826
PMZ_0011536-RA	BGLB000826
PMZ_0000721-RA	BGLB000826
PMZ_0001580-RA	BGLB000826
PMZ_0028617-RA	BGLB000841
PMZ_0045898-RA	BGLB000841
PMZ_0021693-RA	BGLB000841
PMZ_0047553-RA	BGLB000841
PMZ_0015145-RA	BGLB000844
PMZ_0033768-RA	BGLB000844
PMZ_0040880-RA	BGLB000844
PMZ_0002064-RA	BGLB000851
PMZ_0046968-RA	BGLB000851
PMZ_0020066-RA	BGLB000852
PMZ_0035818-RA	BGLB000852
PMZ_0048757-RA	BGLB000852
PMZ_0039394-RA	BGLB000852
PMZ_0028951-RA	BGLB000854
PMZ_0036648-RA	BGLB000854
PMZ_0019007-RA	BGLB000854
PMZ_0008769-RA	BGLB000854
PMZ_0043584-RA	BGLB000878
PMZ_0017712-RA	BGLB000878
PMZ_0044019-RA	BGLB000878
PMZ_0044386-RA	BGLB000878
PMZ_0045806-RA	BGLB000881
PMZ_0045807-RA	BGLB000881
PMZ_0043756-RA	BGLB000881
PMZ_0042579-RA	BGLB000881
PMZ_0041496-RA	BGLB000889
PMZ_0018035-RA	BGLB000889
PMZ_0040239-RA	BGLB000889
PMZ_0028059-RA	BGLB000889
PMZ_0044434-RA	BGLB000906
PMZ_0016723-RA	BGLB000906
PMZ_0043982-RA	BGLB000906
PMZ_0043983-RA	BGLB000906
PMZ_0033194-RA	BGLB000922
PMZ_0026464-RA	BGLB000922
PMZ_0027108-RA	BGLB000922
PMZ_0047615-RA	BGLB000922
PMZ_0035697-RA	BGLB000928
PMZ_0047921-RA	BGLB000928
PMZ_0012987-RA	BGLB000928
PMZ_0043974-RA	BGLB000928
PMZ_0030289-RA	BGLB000935
PMZ_0002493-RA	BGLB000946
PMZ_0031598-RA	BGLB000946
PMZ_0041942-RA	BGLB000946
PMZ_0046295-RA	BGLB000947
PMZ_0031171-RA	BGLB000947
PMZ_0036711-RA	BGLB000947
PMZ_0031391-RA	BGLB000947
PMZ_0046011-RA	BGLB000952
PMZ_0044965-RA	BGLB000952
PMZ_0040299-RA	BGLB000952
PMZ_0047738-RA	BGLB000952
PMZ_0044662-RA	BGLB000953
PMZ_0036798-RA	BGLB000955
PMZ_0045512-RA	BGLB000955
PMZ_0029312-RA	BGLB000960
PMZ_0044201-RA	BGLB000960
PMZ_0043064-RA	BGLB000960
PMZ_0020384-RA	BGLB000960
PMZ_0004533-RA	BGLB000962
PMZ_0041275-RA	BGLB000962
PMZ_0001576-RA	BGLB000962
PMZ_0019259-RA	BGLB000962
PMZ_0046435-RA	BGLB000971
PMZ_0000637-RA	BGLB000971
PMZ_0022862-RA	BGLB000971
PMZ_0043478-RA	BGLB000971
PMZ_0044870-RA	BGLB000973
PMZ_0044869-RA	BGLB000973
PMZ_0044438-RA	BGLB000973
PMZ_0015838-RA	BGLB000973
PMZ_0042429-RA	BGLB000990
PMZ_0036088-RA	BGLB000990
PMZ_0037896-RA	BGLB000994
PMZ_0040987-RA	BGLB000994
PMZ_0020739-RA	BGLB000994
PMZ_0020414-RA	BGLB000995
PMZ_0013520-RA	BGLB000995
PMZ_0037898-RA	BGLB000995
PMZ_0021746-RA	BGLB000995
PMZ_0035867-RA	BGLB001005
PMZ_0037525-RA	BGLB001005
PMZ_0029099-RA	BGLB001015
PMZ_0002631-RA	BGLB001015
PMZ_0000486-RA	BGLB001016
PMZ_0012267-RA	BGLB001017
PMZ_0042104-RA	BGLB001017
PMZ_0041582-RA	BGLB001024
PMZ_0027053-RA	BGLB001030
PMZ_0030491-RA	BGLB001030
PMZ_0029823-RA	BGLB001030
PMZ_0047532-RA	BGLB001030
PMZ_0033689-RA	BGLB001031
PMZ_0043375-RA	BGLB001031
PMZ_0042106-RA	BGLB001031
PMZ_0032423-RA	BGLB001031
PMZ_0034529-RA	BGLB001032
PMZ_0043127-RA	BGLB001042
PMZ_0007646-RA	BGLB001042
PMZ_0015344-RA	BGLB001043
PMZ_0017141-RA	BGLB001043
PMZ_0021036-RA	BGLB001043
PMZ_0049002-RA	BGLB001043
PMZ_0030659-RA	BGLB001048
PMZ_0004639-RA	BGLB001048
PMZ_0031519-RA	BGLB001048
PMZ_0045239-RA	BGLB001048
PMZ_0002572-RA	BGLB001050
PMZ_0007239-RA	BGLB001050
PMZ_0010322-RA	BGLB001050
PMZ_0027113-RA	BGLB001050
PMZ_0009072-RA	BGLB001053
PMZ_0005683-RA	BGLB001053
PMZ_0032843-RA	BGLB001056
PMZ_0012899-RA	BGLB001056
PMZ_0038197-RA	BGLB001056
PMZ_0037404-RA	BGLB001056
PMZ_0031548-RA	BGLB001060
PMZ_0045767-RA	BGLB001060
PMZ_0021665-RA	BGLB001060
PMZ_0041807-RA	BGLB001060
PMZ_0044036-RA	BGLB001071
PMZ_0030005-RA	BGLB001074
PMZ_0034164-RA	BGLB001074
PMZ_0006798-RA	BGLB001074
PMZ_0021344-RA	BGLB001074
PMZ_0010991-RA	BGLB001083
PMZ_0033010-RA	BGLB001083
PMZ_0046217-RA	BGLB001083
PMZ_0008277-RA	BGLB001084
PMZ_0029109-RA	BGLB001084
PMZ_0047658-RA	BGLB001084
PMZ_0041530-RA	BGLB001084
PMZ_0009871-RA	BGLB001102
PMZ_0016710-RA	BGLB001102
PMZ_0027726-RA	BGLB001102
PMZ_0045708-RA	BGLB001102
PMZ_0040935-RA	BGLB001119
PMZ_0010505-RA	BGLB001119
PMZ_0043345-RA	BGLB001133
PMZ_0006952-RA	BGLB001134
PMZ_0036043-RA	BGLB001135
PMZ_0037613-RA	BGLB001135
PMZ_0018708-RA	BGLB001136
PMZ_0042238-RA	BGLB001136
PMZ_0046714-RA	BGLB001136
PMZ_0008840-RA	BGLB001137
PMZ_0045197-RA	BGLB001137
PMZ_0032703-RA	BGLB001137
PMZ_0015093-RA	BGLB001137
PMZ_0031988-RA	BGLB001150
PMZ_0030162-RA	BGLB001150
PMZ_0027921-RA	BGLB001150
PMZ_0041736-RA	BGLB001150
PMZ_0031873-RA	BGLB001151
PMZ_0034643-RA	BGLB001151
PMZ_0041949-RA	BGLB001151
PMZ_0035429-RA	BGLB001152
PMZ_0030324-RA	BGLB001155
PMZ_0035766-RA	BGLB001155
PMZ_0037028-RA	BGLB001155
PMZ_0000675-RA	BGLB001155
PMZ_0044781-RA	BGLB001160
PMZ_0038202-RA	BGLB001160
PMZ_0035372-RA	BGLB001162
PMZ_0037287-RA	BGLB001162
PMZ_0001917-RA	BGLB001162
PMZ_0026969-RA	BGLB001162
PMZ_0004671-RA	BGLB001164
PMZ_0045500-RA	BGLB001164
PMZ_0029868-RA	BGLB001164
PMZ_0016335-RA	BGLB001164
PMZ_0041466-RA	BGLB001175
PMZ_0027332-RA	BGLB001175
PMZ_0005684-RA	BGLB001175
PMZ_0033439-RA	BGLB001175
PMZ_0006371-RA	BGLB001178
PMZ_0027174-RA	BGLB001178
PMZ_0036900-RA	BGLB001178
PMZ_0023442-RA	BGLB001178
PMZ_0040543-RA	BGLB001182
PMZ_0043108-RA	BGLB001182
PMZ_0046362-RA	BGLB001182
PMZ_0037429-RA	BGLB001182
PMZ_0042884-RA	BGLB001189
PMZ_0035756-RA	BGLB001189
PMZ_0041555-RA	BGLB001189
PMZ_0041516-RA	BGLB001190
PMZ_0035724-RA	BGLB001190
PMZ_0038560-RA	BGLB001190
PMZ_0034089-RA	BGLB001192
PMZ_0041513-RA	BGLB001192
PMZ_0041518-RA	BGLB001192
PMZ_0038907-RA	BGLB001192
PMZ_0034056-RA	BGLB001194
PMZ_0034446-RA	BGLB001194
PMZ_0032823-RA	BGLB001194
PMZ_0030189-RA	BGLB001194
PMZ_0038866-RA	BGLB001195
PMZ_0037121-RA	BGLB001195
PMZ_0010660-RA	BGLB001195
PMZ_0028356-RA	BGLB001195
PMZ_0018229-RA	BGLB001202
PMZ_0028759-RA	BGLB001202
PMZ_0032659-RA	BGLB001202
PMZ_0028233-RA	BGLB001202
PMZ_0046414-RA	BGLB001214
PMZ_0042899-RA	BGLB001214
PMZ_0040232-RA	BGLB001214
PMZ_0015470-RA	BGLB001214
PMZ_0042886-RA	BGLB001215
PMZ_0014113-RA	BGLB001215
PMZ_0033985-RA	BGLB001215
PMZ_0036783-RA	BGLB001215
PMZ_0030426-RA	BGLB001224
PMZ_0040850-RA	BGLB001225
PMZ_0046152-RA	BGLB001225
PMZ_0027207-RA	BGLB001225
PMZ_0040412-RA	BGLB001225
PMZ_0013603-RA	BGLB001230
PMZ_0045631-RA	BGLB001230
PMZ_0043814-RA	BGLB001238
PMZ_0045529-RA	BGLB001238
PMZ_0037345-RA	BGLB001238
PMZ_0042055-RA	BGLB001238
PMZ_0034807-RA	BGLB001241
PMZ_0029019-RA	BGLB001241
PMZ_0043110-RA	BGLB001245
PMZ_0044590-RA	BGLB001245
PMZ_0034650-RA	BGLB001250
PMZ_0020749-RA	BGLB001273
PMZ_0040285-RA	BGLB001273
PMZ_0029208-RA	BGLB001273
PMZ_0001861-RA	BGLB001273
PMZ_0023528-RA	BGLB001276
PMZ_0004676-RA	BGLB001276
PMZ_0043408-RA	BGLB001276
PMZ_0014782-RA	BGLB001276
PMZ_0017799-RA	BGLB001277
PMZ_0046261-RA	BGLB001277
PMZ_0042929-RA	BGLB001277
PMZ_0028647-RA	BGLB001277
PMZ_0009955-RA	BGLB001284
PMZ_0015699-RA	BGLB001284
PMZ_0044644-RA	BGLB001284
PMZ_0036544-RA	BGLB001284
PMZ_0048833-RA	BGLB001295
PMZ_0043295-RA	BGLB001295
PMZ_0041418-RA	BGLB001303
PMZ_0029341-RA	BGLB001303
PMZ_0003581-RA	BGLB001304
PMZ_0013642-RA	BGLB001304
PMZ_0041113-RA	BGLB001304
PMZ_0028316-RA	BGLB001304
PMZ_0031324-RA	BGLB001318
PMZ_0027711-RA	BGLB001318
PMZ_0007252-RA	BGLB001318
PMZ_0015400-RA	BGLB001318
PMZ_0043627-RA	BGLB001338
PMZ_0027660-RA	BGLB001338
PMZ_0047320-RA	BGLB001338
PMZ_0029491-RA	BGLB001338
PMZ_0036046-RA	BGLB001341
PMZ_0001586-RA	BGLB001366
PMZ_0003579-RA	BGLB001366
PMZ_0037803-RA	BGLB001366
PMZ_0031913-RA	BGLB001410
PMZ_0042051-RA	BGLB001411
PMZ_0002714-RA	BGLB001411
PMZ_0035465-RA	BGLB001411
PMZ_0011621-RA	BGLB001411
PMZ_0009505-RA	BGLB001425
PMZ_0047503-RA	BGLB001425
PMZ_0043520-RA	BGLB001425
PMZ_0040533-RA	BGLB001425
PMZ_0042716-RA	BGLB001435
PMZ_0021033-RA	BGLB001437
PMZ_0046798-RA	BGLB001437
PMZ_0046334-RA	BGLB001437
PMZ_0041507-RA	BGLB001437
PMZ_0043266-RA	BGLB001444
PMZ_0040172-RA	BGLB001444
PMZ_0047380-RA	BGLB001444
PMZ_0032210-RA	BGLB001451
PMZ_0035977-RA	BGLB001451
PMZ_0040136-RA	BGLB001452
PMZ_0003100-RA	BGLB001452
PMZ_0041178-RA	BGLB001452
PMZ_0045023-RA	BGLB001455
PMZ_0044309-RA	BGLB001455
PMZ_0026215-RA	BGLB001455
PMZ_0040314-RA	BGLB001455
PMZ_0042585-RA	BGLB001469
PMZ_0035565-RA	BGLB001470
PMZ_0045946-RA	BGLB001470
PMZ_0019317-RA	BGLB001470
PMZ_0048851-RA	BGLB001470
PMZ_0044601-RA	BGLB001479
PMZ_0046101-RA	BGLB001479
PMZ_0044600-RA	BGLB001479
PMZ_0017591-RA	BGLB001479
PMZ_0003280-RA	BGLB001480
PMZ_0034465-RA	BGLB001480
PMZ_0014712-RA	BGLB001487
PMZ_0036660-RA	BGLB001487
PMZ_0031217-RA	BGLB001493
PMZ_0045195-RA	BGLB001493
PMZ_0040484-RA	BGLB001493
PMZ_0046127-RA	BGLB001494
PMZ_0045355-RA	BGLB001494
PMZ_0001394-RA	BGLB001495
PMZ_0004887-RA	BGLB001495
PMZ_0031654-RA	BGLB001495
PMZ_0047469-RA	BGLB001495
PMZ_0040780-RA	BGLB001500
PMZ_0041786-RA	BGLB001500
PMZ_0040364-RA	BGLB001500
PMZ_0040622-RA	BGLB001506
PMZ_0042061-RA	BGLB001519
PMZ_0043047-RA	BGLB001519
PMZ_0045349-RA	BGLB001519
PMZ_0045985-RA	BGLB001520
PMZ_0046989-RA	BGLB001520
PMZ_0043551-RA	BGLB001520
PMZ_0048762-RA	BGLB001520
PMZ_0043901-RA	BGLB001537
PMZ_0048451-RA	BGLB001537
PMZ_0040703-RA	BGLB001553
PMZ_0042971-RA	BGLB001553
PMZ_0029709-RA	BGLB001553
PMZ_0011975-RA	BGLB001558
PMZ_0033745-RA	BGLB001558
PMZ_0033851-RA	BGLB001558
PMZ_0034288-RA	BGLB001558
PMZ_0032899-RA	BGLB001570
PMZ_0035220-RA	BGLB001570
PMZ_0036149-RA	BGLB001570
PMZ_0022986-RA	BGLB001570
PMZ_0048278-RA	BGLB001571
PMZ_0048322-RA	BGLB001571
PMZ_0043548-RA	BGLB001571
PMZ_0048391-RA	BGLB001571
PMZ_0032326-RA	BGLB001578
PMZ_0041896-RA	BGLB001578
PMZ_0031592-RA	BGLB001578
PMZ_0031235-RA	BGLB001578
PMZ_0013596-RA	BGLB001583
PMZ_0035808-RA	BGLB001583
PMZ_0032957-RA	BGLB001583
PMZ_0046533-RA	BGLB001583
PMZ_0042994-RA	BGLB001584
PMZ_0042814-RA	BGLB001584
PMZ_0036311-RA	BGLB001584
PMZ_0013967-RA	BGLB001587
PMZ_0042583-RA	BGLB001587
PMZ_0031713-RA	BGLB001587
PMZ_0042707-RA	BGLB001587
PMZ_0009552-RA	BGLB001588
PMZ_0047468-RA	BGLB001588
PMZ_0044982-RA	BGLB001588
PMZ_0003191-RA	BGLB001588
PMZ_0030889-RA	BGLB001601
PMZ_0041615-RA	BGLB001601
PMZ_0045467-RA	BGLB001601
PMZ_0041026-RA	BGLB001603
PMZ_0047413-RA	BGLB001603
PMZ_0031805-RA	BGLB001603
PMZ_0003501-RA	BGLB001608
PMZ_0046430-RA	BGLB001608
PMZ_0016712-RA	BGLB001608
PMZ_0042010-RA	BGLB001608
PMZ_0031756-RA	BGLB001618
PMZ_0042363-RA	BGLB001618
PMZ_0046763-RA	BGLB001618
PMZ_0045869-RA	BGLB001619
PMZ_0045186-RA	BGLB001640
PMZ_0038023-RA	BGLB001640
PMZ_0013585-RA	BGLB001640
PMZ_0019684-RA	BGLB001640
PMZ_0044799-RA	BGLB001647
PMZ_0043425-RA	BGLB001654
PMZ_0040301-RA	BGLB001654
PMZ_0048090-RA	BGLB001654
PMZ_0032772-RA	BGLB001654
PMZ_0038378-RA	BGLB001664
PMZ_0035243-RA	BGLB001664
PMZ_0041104-RA	BGLB001668
PMZ_0034126-RA	BGLB001677
PMZ_0041119-RA	BGLB001677
PMZ_0041120-RA	BGLB001677
PMZ_0038080-RA	BGLB001677
PMZ_0046668-RA	BGLB001678
PMZ_0036437-RA	BGLB001678
PMZ_0037416-RA	BGLB001678
PMZ_0036692-RA	BGLB001678
PMZ_0003809-RA	BGLB001683
PMZ_0000336-RA	BGLB001683
PMZ_0033926-RA	BGLB001684
PMZ_0027608-RA	BGLB001685
PMZ_0044598-RA	BGLB001685
PMZ_0047375-RA	BGLB001685
PMZ_0041114-RA	BGLB001687
PMZ_0035415-RA	BGLB001687
PMZ_0041126-RA	BGLB001688
PMZ_0038447-RA	BGLB001688
PMZ_0041118-RA	BGLB001688
PMZ_0020025-RA	BGLB001688
PMZ_0042313-RA	BGLB001689
PMZ_0046314-RA	BGLB001689
PMZ_0033828-RA	BGLB001689
PMZ_0020685-RA	BGLB001697
PMZ_0026543-RA	BGLB001697
PMZ_0044189-RA	BGLB001697
PMZ_0032521-RA	BGLB001697
PMZ_0016136-RA	BGLB001699
PMZ_0006214-RA	BGLB001699
PMZ_0032557-RA	BGLB001699
PMZ_0040706-RA	BGLB001699
PMZ_0032365-RA	BGLB001710
PMZ_0033434-RA	BGLB001710
PMZ_0038935-RA	BGLB001710
PMZ_0013063-RA	BGLB001710
PMZ_0041923-RA	BGLB001712
PMZ_0041151-RA	BGLB001712
PMZ_0041152-RA	BGLB001712
PMZ_0040806-RA	BGLB001712
PMZ_0033764-RA	BGLB001713
PMZ_0038283-RA	BGLB001713
PMZ_0040849-RA	BGLB001713
PMZ_0036824-RA	BGLB001713
PMZ_0035327-RA	BGLB001734
PMZ_0036313-RA	BGLB001734
PMZ_0026725-RA	BGLB001734
PMZ_0041134-RA	BGLB001734
PMZ_0044237-RA	BGLB001738
PMZ_0043525-RA	BGLB001738
PMZ_0014552-RA	BGLB001741
PMZ_0048042-RA	BGLB001741
PMZ_0016133-RA	BGLB001744
PMZ_0031047-RA	BGLB001745
PMZ_0048022-RA	BGLB001745
PMZ_0038155-RA	BGLB001745
PMZ_0012740-RA	BGLB001745
PMZ_0033412-RA	BGLB001747
PMZ_0002500-RA	BGLB001747
PMZ_0039201-RA	BGLB001747
PMZ_0041827-RA	BGLB001750
PMZ_0036596-RA	BGLB001750
PMZ_0041549-RA	BGLB001750
PMZ_0041395-RA	BGLB001750
PMZ_0006171-RA	BGLB001769
PMZ_0034303-RA	BGLB001769
PMZ_0042569-RA	BGLB001769
PMZ_0033854-RA	BGLB001769
PMZ_0031629-RA	BGLB001770
PMZ_0029248-RA	BGLB001770
PMZ_0028948-RA	BGLB001778
PMZ_0044254-RA	BGLB001779
PMZ_0031831-RA	BGLB001779
PMZ_0026886-RA	BGLB001779
PMZ_0018583-RA	BGLB001779
PMZ_0045264-RA	BGLB001782
PMZ_0022306-RA	BGLB001782
PMZ_0033169-RA	BGLB001789
PMZ_0030990-RA	BGLB001789
PMZ_0028725-RA	BGLB001793
PMZ_0044752-RA	BGLB001793
PMZ_0007232-RA	BGLB001793
PMZ_0026613-RA	BGLB001793
PMZ_0032537-RA	BGLB001796
PMZ_0027357-RA	BGLB001796
PMZ_0009910-RA	BGLB001796
PMZ_0045308-RA	BGLB001796
PMZ_0048084-RA	BGLB001804
PMZ_0021650-RA	BGLB001809
PMZ_0029942-RA	BGLB001809
PMZ_0044361-RA	BGLB001809
PMZ_0044346-RA	BGLB001809
PMZ_0014724-RA	BGLB001812
PMZ_0042789-RA	BGLB001812
PMZ_0027734-RA	BGLB001812
PMZ_0026088-RA	BGLB001812
PMZ_0011789-RA	BGLB001813
PMZ_0040223-RA	BGLB001813
PMZ_0046936-RA	BGLB001813
PMZ_0026208-RA	BGLB001813
PMZ_0040168-RA	BGLB001814
PMZ_0044358-RA	BGLB001814
PMZ_0026708-RA	BGLB001835
PMZ_0047149-RA	BGLB001835
PMZ_0037854-RA	BGLB001835
PMZ_0048683-RA	BGLB001835
PMZ_0012440-RA	BGLB001836
PMZ_0036038-RA	BGLB001836
PMZ_0027088-RA	BGLB001836
PMZ_0029107-RA	BGLB001839
PMZ_0040165-RA	BGLB001840
PMZ_0019089-RA	BGLB001850
PMZ_0035693-RA	BGLB001850
PMZ_0036452-RA	BGLB001850
PMZ_0045058-RA	BGLB001850
PMZ_0030371-RA	BGLB001851
PMZ_0039424-RA	BGLB001851
PMZ_0041271-RA	BGLB001851
PMZ_0046797-RA	BGLB001851
PMZ_0043215-RA	BGLB001856
PMZ_0041490-RA	BGLB001856
PMZ_0043854-RA	BGLB001856
PMZ_0042083-RA	BGLB001856
PMZ_0010768-RA	BGLB001860
PMZ_0036696-RA	BGLB001860
PMZ_0037519-RA	BGLB001860
PMZ_0045402-RA	BGLB001860
PMZ_0001167-RA	BGLB001865
PMZ_0013013-RA	BGLB001865
PMZ_0026213-RA	BGLB001865
PMZ_0014837-RA	BGLB001865
PMZ_0047852-RA	BGLB001869
PMZ_0033816-RA	BGLB001869
PMZ_0040155-RA	BGLB001871
PMZ_0046007-RA	BGLB001872
PMZ_0044062-RA	BGLB001872
PMZ_0040841-RA	BGLB001872
PMZ_0042209-RA	BGLB001872
PMZ_0009441-RA	BGLB001876
PMZ_0044400-RA	BGLB001876
PMZ_0048079-RA	BGLB001876
PMZ_0010135-RA	BGLB001876
PMZ_0046342-RA	BGLB001884
PMZ_0005482-RA	BGLB001893
PMZ_0042774-RA	BGLB001893
PMZ_0015580-RA	BGLB001893
PMZ_0047463-RA	BGLB001893
PMZ_0045198-RA	BGLB001902
PMZ_0046326-RA	BGLB001902
PMZ_0047540-RA	BGLB001902
PMZ_0041996-RA	BGLB001902
PMZ_0034247-RA	BGLB001916
PMZ_0027129-RA	BGLB001916
PMZ_0040828-RA	BGLB001916
PMZ_0042740-RA	BGLB001918
PMZ_0012474-RA	BGLB001918
PMZ_0043284-RA	BGLB001918
PMZ_0041816-RA	BGLB001918
PMZ_0040333-RA	BGLB001931
PMZ_0029928-RA	BGLB001931
PMZ_0047178-RA	BGLB001931
PMZ_0011405-RA	BGLB001931
PMZ_0048956-RA	BGLB001934
PMZ_0036429-RA	BGLB001934
PMZ_0014622-RA	BGLB001934
PMZ_0015203-RA	BGLB001940
PMZ_0045139-RA	BGLB001940
PMZ_0040371-RA	BGLB001940
PMZ_0045017-RA	BGLB001940
PMZ_0047392-RA	BGLB001941
PMZ_0048255-RA	BGLB001941
PMZ_0031944-RA	BGLB001941
PMZ_0022560-RA	BGLB001941
PMZ_0018991-RA	BGLB001946
PMZ_0029593-RA	BGLB001947
PMZ_0012196-RA	BGLB001947
PMZ_0042517-RA	BGLB001947
PMZ_0043996-RA	BGLB001947
PMZ_0040487-RA	BGLB001990
PMZ_0029482-RA	BGLB001990
PMZ_0040133-RA	BGLB001990
PMZ_0031113-RA	BGLB001990
PMZ_0047474-RA	BGLB002001
PMZ_0012621-RA	BGLB002001
PMZ_0047717-RA	BGLB002001
PMZ_0045053-RA	BGLB002001
PMZ_0028171-RA	BGLB002019
PMZ_0006933-RA	BGLB002019
PMZ_0034853-RA	BGLB002019
PMZ_0044179-RA	BGLB002019
PMZ_0033130-RA	BGLB002020
PMZ_0040170-RA	BGLB002022
PMZ_0041063-RA	BGLB002022
PMZ_0046873-RA	BGLB002022
PMZ_0044168-RA	BGLB002022
PMZ_0026279-RA	BGLB002024
PMZ_0033273-RA	BGLB002024
PMZ_0015149-RA	BGLB002024
PMZ_0047410-RA	BGLB002024
PMZ_0021634-RA	BGLB002025
PMZ_0041309-RA	BGLB002025
PMZ_0042676-RA	BGLB002025
PMZ_0044457-RA	BGLB002025
PMZ_0004127-RA	BGLB002035
PMZ_0015821-RA	BGLB002035
PMZ_0029966-RA	BGLB002035
PMZ_0015050-RA	BGLB002035
PMZ_0043291-RA	BGLB002041
PMZ_0027759-RA	BGLB002041
PMZ_0046378-RA	BGLB002041
PMZ_0043292-RA	BGLB002041
PMZ_0042227-RA	BGLB002044
PMZ_0029194-RA	BGLB002044
PMZ_0034956-RA	BGLB002045
PMZ_0036991-RA	BGLB002045
PMZ_0042291-RA	BGLB002045
PMZ_0005776-RA	BGLB002046
PMZ_0042117-RA	BGLB002046
PMZ_0042340-RA	BGLB002046
PMZ_0049020-RA	BGLB002046
PMZ_0026828-RA	BGLB002065
PMZ_0003866-RA	BGLB002065
PMZ_0033972-RA	BGLB002065
PMZ_0047382-RA	BGLB002065
PMZ_0038111-RA	BGLB002068
PMZ_0027428-RA	BGLB002068
PMZ_0026332-RA	BGLB002068
PMZ_0011369-RA	BGLB002069
PMZ_0032305-RA	BGLB002069
PMZ_0002030-RA	BGLB002071
PMZ_0030153-RA	BGLB002071
PMZ_0047699-RA	BGLB002071
PMZ_0042680-RA	BGLB002083
PMZ_0041287-RA	BGLB002089
PMZ_0032648-RA	BGLB002089
PMZ_0007760-RA	BGLB002089
PMZ_0045304-RA	BGLB002089
PMZ_0007934-RA	BGLB002093
PMZ_0028755-RA	BGLB002093
PMZ_0042897-RA	BGLB002093
PMZ_0032849-RA	BGLB002094
PMZ_0047887-RA	BGLB002094
PMZ_0047969-RA	BGLB002094
PMZ_0019512-RA	BGLB002095
PMZ_0033512-RA	BGLB002095
PMZ_0031234-RA	BGLB002095
PMZ_0029040-RA	BGLB002095
PMZ_0037997-RA	BGLB002096
PMZ_0032417-RA	BGLB002096
PMZ_0030444-RA	BGLB002097
PMZ_0011296-RA	BGLB002099
PMZ_0031277-RA	BGLB002099
PMZ_0048286-RA	BGLB002099
PMZ_0045548-RA	BGLB002099
PMZ_0048962-RA	BGLB002109
PMZ_0040895-RA	BGLB002113
PMZ_0032551-RA	BGLB002113
PMZ_0042393-RA	BGLB002114
PMZ_0044958-RA	BGLB002114
PMZ_0035518-RA	BGLB002154
PMZ_0045599-RA	BGLB002154
PMZ_0042380-RA	BGLB002154
PMZ_0041670-RA	BGLB002161
PMZ_0028353-RA	BGLB002167
PMZ_0043187-RA	BGLB002167
PMZ_0041766-RA	BGLB002167
PMZ_0021769-RA	BGLB002169
PMZ_0048031-RA	BGLB002169
PMZ_0048032-RA	BGLB002169
PMZ_0030146-RA	BGLB002169
PMZ_0041700-RA	BGLB002184
PMZ_0041701-RA	BGLB002184
PMZ_0043068-RA	BGLB002184
PMZ_0004640-RA	BGLB002184
PMZ_0031854-RA	BGLB002185
PMZ_0026746-RA	BGLB002185
PMZ_0030536-RA	BGLB002185
PMZ_0047426-RA	BGLB002185
PMZ_0045819-RA	BGLB002186
PMZ_0034429-RA	BGLB002186
PMZ_0020514-RA	BGLB002186
PMZ_0033008-RA	BGLB002186
PMZ_0044612-RA	BGLB002188
PMZ_0006907-RA	BGLB002188
PMZ_0005229-RA	BGLB002188
PMZ_0039150-RA	BGLB002200
PMZ_0033982-RA	BGLB002200
PMZ_0017380-RA	BGLB002200
PMZ_0042934-RA	BGLB002200
PMZ_0004088-RA	BGLB002201
PMZ_0046085-RA	BGLB002201
PMZ_0044231-RA	BGLB002201
PMZ_0021487-RA	BGLB002201
PMZ_0044689-RA	BGLB002204
PMZ_0036929-RA	BGLB002204
PMZ_0038703-RA	BGLB002204
PMZ_0010362-RA	BGLB002204
PMZ_0032292-RA	BGLB002242
PMZ_0048605-RA	BGLB002242
PMZ_0030296-RA	BGLB002242
PMZ_0044903-RA	BGLB002242
PMZ_0044684-RA	BGLB002267
PMZ_0015096-RA	BGLB002267
PMZ_0045919-RA	BGLB002267
PMZ_0045920-RA	BGLB002267
PMZ_0048898-RA	BGLB002275
PMZ_0005595-RA	BGLB002288
PMZ_0006211-RA	BGLB002288
PMZ_0035254-RA	BGLB002288
PMZ_0029578-RA	BGLB002288
PMZ_0007560-RA	BGLB002299
PMZ_0006997-RA	BGLB002299
PMZ_0032649-RA	BGLB002316
PMZ_0042798-RA	BGLB002316
PMZ_0026021-RA	BGLB002316
PMZ_0013567-RA	BGLB002316
PMZ_0004483-RA	BGLB002318
PMZ_0002865-RA	BGLB002318
PMZ_0038655-RA	BGLB002318
PMZ_0041592-RA	BGLB002318
PMZ_0009565-RA	BGLB002321
PMZ_0037403-RA	BGLB002322
PMZ_0040120-RA	BGLB002323
PMZ_0047272-RA	BGLB002323
PMZ_0008796-RA	BGLB002325
PMZ_0017220-RA	BGLB002326
PMZ_0044792-RA	BGLB002326
PMZ_0048145-RA	BGLB002336
PMZ_0046079-RA	BGLB002336
PMZ_0048825-RA	BGLB002336
PMZ_0006547-RA	BGLB002358
PMZ_0041215-RA	BGLB002358
PMZ_0046464-RA	BGLB002358
PMZ_0027709-RA	BGLB002359
PMZ_0043908-RA	BGLB002359
PMZ_0042107-RA	BGLB002359
PMZ_0038121-RA	BGLB002359
PMZ_0036820-RA	BGLB002366
PMZ_0035992-RA	BGLB002366
PMZ_0048265-RA	BGLB002366
PMZ_0019638-RA	BGLB002366
PMZ_0032979-RA	BGLB002367
PMZ_0041396-RA	BGLB002367
PMZ_0029473-RA	BGLB002367
PMZ_0018568-RA	BGLB002367
PMZ_0035104-RA	BGLB002369
PMZ_0032075-RA	BGLB002369
PMZ_0041350-RA	BGLB002369
PMZ_0043458-RA	BGLB002377
PMZ_0033342-RA	BGLB002377
PMZ_0038970-RA	BGLB002377
PMZ_0003168-RA	BGLB002377
PMZ_0040995-RA	BGLB002379
PMZ_0034356-RA	BGLB002379
PMZ_0036599-RA	BGLB002388
PMZ_0039121-RA	BGLB002388
PMZ_0027796-RA	BGLB002388
PMZ_0042312-RA	BGLB002388
PMZ_0040015-RA	BGLB002393
PMZ_0038192-RA	BGLB002393
PMZ_0032949-RA	BGLB002393
PMZ_0041312-RA	BGLB002393
PMZ_0040847-RA	BGLB002396
PMZ_0032120-RA	BGLB002396
PMZ_0031657-RA	BGLB002396
PMZ_0041047-RA	BGLB002396
PMZ_0042670-RA	BGLB002397
PMZ_0038390-RA	BGLB002397
PMZ_0033193-RA	BGLB002397
PMZ_0034919-RA	BGLB002397
PMZ_0042378-RA	BGLB002412
PMZ_0019539-RA	BGLB002412
PMZ_0047824-RA	BGLB002412
PMZ_0044154-RA	BGLB002412
PMZ_0042409-RA	BGLB002416
PMZ_0014390-RA	BGLB002416
PMZ_0016290-RA	BGLB002416
PMZ_0046124-RA	BGLB002432
PMZ_0006324-RA	BGLB002436
PMZ_0000237-RA	BGLB002436
PMZ_0043730-RA	BGLB002436
PMZ_0048517-RA	BGLB002436
PMZ_0029567-RA	BGLB002441
PMZ_0040879-RA	BGLB002441
PMZ_0047399-RA	BGLB002441
PMZ_0026203-RA	BGLB002457
PMZ_0001855-RA	BGLB002457
PMZ_0041023-RA	BGLB002457
PMZ_0032048-RA	BGLB002457
PMZ_0015317-RA	BGLB002462
PMZ_0029957-RA	BGLB002470
PMZ_0041500-RA	BGLB002470
PMZ_0043757-RA	BGLB002470
PMZ_0044819-RA	BGLB002470
PMZ_0031387-RA	BGLB002473
PMZ_0032779-RA	BGLB002473
PMZ_0029018-RA	BGLB002473
PMZ_0045079-RA	BGLB002473
PMZ_0044125-RA	BGLB002476
PMZ_0042636-RA	BGLB002476
PMZ_0041548-RA	BGLB002476
PMZ_0008776-RA	BGLB002480
PMZ_0017787-RA	BGLB002480
PMZ_0042444-RA	BGLB002480
PMZ_0034536-RA	BGLB002480
PMZ_0012734-RA	BGLB002482
PMZ_0018897-RA	BGLB002482
PMZ_0041678-RA	BGLB002482
PMZ_0045337-RA	BGLB002487
PMZ_0047613-RA	BGLB002487
PMZ_0041044-RA	BGLB002487
PMZ_0035021-RA	BGLB002487
PMZ_0047536-RA	BGLB002494
PMZ_0028245-RA	BGLB002495
PMZ_0011037-RA	BGLB002495
PMZ_0011181-RA	BGLB002495
PMZ_0013550-RA	BGLB002495
PMZ_0046038-RA	BGLB002498
PMZ_0043409-RA	BGLB002511
PMZ_0033905-RA	BGLB002512
PMZ_0030542-RA	BGLB002538
PMZ_0002139-RA	BGLB002538
PMZ_0012499-RA	BGLB002538
PMZ_0046014-RA	BGLB002538
PMZ_0043863-RA	BGLB002540
PMZ_0031028-RA	BGLB002558
PMZ_0001131-RA	BGLB002558
PMZ_0043347-RA	BGLB002558
PMZ_0042699-RA	BGLB002558
PMZ_0048151-RA	BGLB002564
PMZ_0027432-RA	BGLB002564
PMZ_0048584-RA	BGLB002564
PMZ_0048585-RA	BGLB002564
PMZ_0018702-RA	BGLB002566
PMZ_0045567-RA	BGLB002566
PMZ_0030198-RA	BGLB002566
PMZ_0046550-RA	BGLB002566
PMZ_0044344-RA	BGLB002571
PMZ_0043914-RA	BGLB002571
PMZ_0040720-RA	BGLB002582
PMZ_0032320-RA	BGLB002582
PMZ_0011247-RA	BGLB002585
PMZ_0018758-RA	BGLB002585
PMZ_0046234-RA	BGLB002585
PMZ_0035108-RA	BGLB002588
PMZ_0038899-RA	BGLB002588
PMZ_0047979-RA	BGLB002588
PMZ_0029264-RA	BGLB002589
PMZ_0035630-RA	BGLB002589
PMZ_0044135-RA	BGLB002589
PMZ_0029881-RA	BGLB002590
PMZ_0018354-RA	BGLB002590
PMZ_0031422-RA	BGLB002590
PMZ_0039126-RA	BGLB002590
PMZ_0020789-RA	BGLB002591
PMZ_0043569-RA	BGLB002591
PMZ_0046895-RA	BGLB002591
PMZ_0026948-RA	BGLB002602
PMZ_0019911-RA	BGLB002602
PMZ_0047262-RA	BGLB002602
PMZ_0047830-RA	BGLB002602
PMZ_0028220-RA	BGLB002605
PMZ_0034444-RA	BGLB002605
PMZ_0043835-RA	BGLB002605
PMZ_0044591-RA	BGLB002605
PMZ_0041252-RA	BGLB002622
PMZ_0002103-RA	BGLB002622
PMZ_0031552-RA	BGLB002622
PMZ_0001684-RA	BGLB002622
PMZ_0035155-RA	BGLB002625
PMZ_0019915-RA	BGLB002625
PMZ_0044255-RA	BGLB002625
PMZ_0018032-RA	BGLB002625
PMZ_0048359-RA	BGLB002626
PMZ_0035812-RA	BGLB002626
PMZ_0045822-RA	BGLB002635
PMZ_0016585-RA	BGLB002635
PMZ_0004081-RA	BGLB002635
PMZ_0045823-RA	BGLB002635
PMZ_0041025-RA	BGLB002645
PMZ_0047632-RA	BGLB002646
PMZ_0038660-RA	BGLB002646
PMZ_0019333-RA	BGLB002646
PMZ_0010529-RA	BGLB002655
PMZ_0007062-RA	BGLB002655
PMZ_0045182-RA	BGLB002655
PMZ_0040457-RA	BGLB002655
PMZ_0006234-RA	BGLB002660
PMZ_0020152-RA	BGLB002660
PMZ_0024111-RA	BGLB002660
PMZ_0046143-RA	BGLB002660
PMZ_0005879-RA	BGLB002663
PMZ_0048975-RA	BGLB002663
PMZ_0047465-RA	BGLB002663
PMZ_0047916-RA	BGLB002663
PMZ_0040177-RA	BGLB002664
PMZ_0030478-RA	BGLB002664
PMZ_0036241-RA	BGLB002664
PMZ_0044705-RA	BGLB002666
PMZ_0034000-RA	BGLB002666
PMZ_0036245-RA	BGLB002666
PMZ_0047630-RA	BGLB002666
PMZ_0015409-RA	BGLB002677
PMZ_0020590-RA	BGLB002678
PMZ_0019729-RA	BGLB002678
PMZ_0010624-RA	BGLB002678
PMZ_0047520-RA	BGLB002678
PMZ_0008436-RA	BGLB002693
PMZ_0048836-RA	BGLB002693
PMZ_0031646-RA	BGLB002693
PMZ_0031648-RA	BGLB002693
PMZ_0030180-RA	BGLB002698
PMZ_0041988-RA	BGLB002698
PMZ_0042894-RA	BGLB002698
PMZ_0030183-RA	BGLB002699
PMZ_0030177-RA	BGLB002699
PMZ_0043133-RA	BGLB002699
PMZ_0030181-RA	BGLB002699
PMZ_0032000-RA	BGLB002711
PMZ_0040086-RA	BGLB002711
PMZ_0044164-RA	BGLB002711
PMZ_0043665-RA	BGLB002711
PMZ_0043739-RA	BGLB002713
PMZ_0034712-RA	BGLB002713
PMZ_0043740-RA	BGLB002713
PMZ_0047058-RA	BGLB002713
PMZ_0029700-RA	BGLB002718
PMZ_0013610-RA	BGLB002718
PMZ_0042603-RA	BGLB002718
PMZ_0048218-RA	BGLB002718
PMZ_0048370-RA	BGLB002721
PMZ_0047774-RA	BGLB002721
PMZ_0041061-RA	BGLB002722
PMZ_0029780-RA	BGLB002722
PMZ_0031413-RA	BGLB002722
PMZ_0048635-RA	BGLB002722
PMZ_0011567-RA	BGLB002725
PMZ_0017582-RA	BGLB002725
PMZ_0030383-RA	BGLB002725
PMZ_0038133-RA	BGLB002725
PMZ_0028680-RA	BGLB002732
PMZ_0003952-RA	BGLB002738
PMZ_0042989-RA	BGLB002738
PMZ_0045086-RA	BGLB002738
PMZ_0044160-RA	BGLB002738
PMZ_0048351-RA	BGLB002744
PMZ_0044294-RA	BGLB002744
PMZ_0042222-RA	BGLB002751
PMZ_0035857-RA	BGLB002751
PMZ_0043717-RA	BGLB002751
PMZ_0031559-RA	BGLB002753
PMZ_0030463-RA	BGLB002753
PMZ_0018337-RA	BGLB002753
PMZ_0012671-RA	BGLB002754
PMZ_0017801-RA	BGLB002754
PMZ_0017601-RA	BGLB002754
PMZ_0045120-RA	BGLB002754
PMZ_0000492-RA	BGLB002755
PMZ_0043149-RA	BGLB002755
PMZ_0033756-RA	BGLB002755
PMZ_0001016-RA	BGLB002755
PMZ_0042518-RA	BGLB002762
PMZ_0037039-RA	BGLB002762
PMZ_0040152-RA	BGLB002762
PMZ_0038725-RA	BGLB002762
PMZ_0048243-RA	BGLB002763
PMZ_0044864-RA	BGLB002763
PMZ_0044522-RA	BGLB002763
PMZ_0047370-RA	BGLB002763
PMZ_0044896-RA	BGLB002796
PMZ_0048222-RA	BGLB002798
PMZ_0034616-RA	BGLB002798
PMZ_0026603-RA	BGLB002800
PMZ_0034339-RA	BGLB002800
PMZ_0045082-RA	BGLB002800
PMZ_0030648-RA	BGLB002800
PMZ_0044334-RA	BGLB002803
PMZ_0022093-RA	BGLB002803
PMZ_0028701-RA	BGLB002803
PMZ_0003421-RA	BGLB002803
PMZ_0043869-RA	BGLB002804
PMZ_0016840-RA	BGLB002804
PMZ_0035335-RA	BGLB002804
PMZ_0029119-RA	BGLB002804
PMZ_0023231-RA	BGLB002805
PMZ_0030488-RA	BGLB002807
PMZ_0012359-RA	BGLB002807
PMZ_0041190-RA	BGLB002807
PMZ_0044295-RA	BGLB002807
PMZ_0044501-RA	BGLB002817
PMZ_0039279-RA	BGLB002817
PMZ_0041149-RA	BGLB002817
PMZ_0042199-RA	BGLB002817
PMZ_0047005-RA	BGLB002819
PMZ_0042418-RA	BGLB002823
PMZ_0012036-RA	BGLB002823
PMZ_0042417-RA	BGLB002823
PMZ_0048242-RA	BGLB002823
PMZ_0047964-RA	BGLB002847
PMZ_0043630-RA	BGLB002849
PMZ_0048893-RA	BGLB002849
PMZ_0013183-RA	BGLB002851
PMZ_0033417-RA	BGLB002851
PMZ_0003963-RA	BGLB002860
PMZ_0001234-RA	BGLB002860
PMZ_0003514-RA	BGLB002870
PMZ_0042018-RA	BGLB002870
PMZ_0048951-RA	BGLB002870
PMZ_0040336-RA	BGLB002870
PMZ_0022943-RA	BGLB002887
PMZ_0033226-RA	BGLB002887
PMZ_0027598-RA	BGLB002887
PMZ_0023961-RA	BGLB002887
PMZ_0043499-RA	BGLB002935
PMZ_0030418-RA	BGLB002935
PMZ_0028687-RA	BGLB002935
PMZ_0042235-RA	BGLB002935
PMZ_0038778-RA	BGLB002936
PMZ_0038819-RA	BGLB002936
PMZ_0037766-RA	BGLB002936
PMZ_0038082-RA	BGLB002936
PMZ_0037729-RA	BGLB002943
PMZ_0047690-RA	BGLB002943
PMZ_0048467-RA	BGLB002943
PMZ_0048909-RA	BGLB002943
PMZ_0037755-RA	BGLB002962
PMZ_0032398-RA	BGLB002963
PMZ_0043588-RA	BGLB002963
PMZ_0047002-RA	BGLB002963
PMZ_0026961-RA	BGLB002963
PMZ_0002628-RA	BGLB002964
PMZ_0002540-RA	BGLB002968
PMZ_0014019-RA	BGLB002968
PMZ_0045794-RA	BGLB002968
PMZ_0045795-RA	BGLB002968
PMZ_0009915-RA	BGLB002970
PMZ_0035010-RA	BGLB002977
PMZ_0034977-RA	BGLB002977
PMZ_0009101-RA	BGLB002977
PMZ_0043639-RA	BGLB002978
PMZ_0045716-RA	BGLB002978
PMZ_0042337-RA	BGLB002978
PMZ_0033104-RA	BGLB002978
PMZ_0046135-RA	BGLB002985
PMZ_0033547-RA	BGLB002985
PMZ_0026771-RA	BGLB002985
PMZ_0027091-RA	BGLB002996
PMZ_0010380-RA	BGLB003013
PMZ_0040290-RA	BGLB003013
PMZ_0045792-RA	BGLB003013
PMZ_0045525-RA	BGLB003013
PMZ_0042712-RA	BGLB003017
PMZ_0037198-RA	BGLB003017
PMZ_0043913-RA	BGLB003017
PMZ_0000462-RA	BGLB003032
PMZ_0021128-RA	BGLB003032
PMZ_0026936-RA	BGLB003032
PMZ_0043718-RA	BGLB003032
PMZ_0018899-RA	BGLB003035
PMZ_0045896-RA	BGLB003035
PMZ_0043732-RA	BGLB003035
PMZ_0028237-RA	BGLB003037
PMZ_0048234-RA	BGLB003058
PMZ_0033184-RA	BGLB003058
PMZ_0041467-RA	BGLB003058
PMZ_0037893-RA	BGLB003058
PMZ_0044079-RA	BGLB003059
PMZ_0042282-RA	BGLB003059
PMZ_0044071-RA	BGLB003082
PMZ_0043765-RA	BGLB003082
PMZ_0039294-RA	BGLB003082
PMZ_0009795-RA	BGLB003089
PMZ_0017606-RA	BGLB003089
PMZ_0029216-RA	BGLB003089
PMZ_0044257-RA	BGLB003089
PMZ_0038062-RA	BGLB003093
PMZ_0037389-RA	BGLB003100
PMZ_0047081-RA	BGLB003100
PMZ_0030239-RA	BGLB003100
PMZ_0041261-RA	BGLB003102
PMZ_0042129-RA	BGLB003102
PMZ_0040975-RA	BGLB003102
PMZ_0043754-RA	BGLB003102
PMZ_0044131-RA	BGLB003106
PMZ_0044132-RA	BGLB003106
PMZ_0033088-RA	BGLB003106
PMZ_0033620-RA	BGLB003106
PMZ_0044483-RA	BGLB003118
PMZ_0040496-RA	BGLB003118
PMZ_0044913-RA	BGLB003118
PMZ_0031676-RA	BGLB003119
PMZ_0016847-RA	BGLB003119
PMZ_0040439-RA	BGLB003119
PMZ_0032682-RA	BGLB003119
PMZ_0041612-RA	BGLB003123
PMZ_0034697-RA	BGLB003123
PMZ_0044068-RA	BGLB003132
PMZ_0009535-RA	BGLB003132
PMZ_0033974-RA	BGLB003132
PMZ_0042233-RA	BGLB003132
PMZ_0009507-RA	BGLB003136
PMZ_0045236-RA	BGLB003136
PMZ_0045786-RA	BGLB003136
PMZ_0035620-RA	BGLB003136
PMZ_0007986-RA	BGLB003138
PMZ_0047284-RA	BGLB003138
PMZ_0030966-RA	BGLB003138
PMZ_0017478-RA	BGLB003138
PMZ_0041646-RA	BGLB003142
PMZ_0042189-RA	BGLB003142
PMZ_0000863-RA	BGLB003142
PMZ_0038679-RA	BGLB003163
PMZ_0042419-RA	BGLB003163
PMZ_0028969-RA	BGLB003163
PMZ_0036255-RA	BGLB003163
PMZ_0046159-RA	BGLB003164
PMZ_0044609-RA	BGLB003164
PMZ_0029972-RA	BGLB003164
PMZ_0018240-RA	BGLB003165
PMZ_0043879-RA	BGLB003165
PMZ_0041568-RA	BGLB003165
PMZ_0047695-RA	BGLB003165
PMZ_0043181-RA	BGLB003187
PMZ_0030257-RA	BGLB003187
PMZ_0042963-RA	BGLB003187
PMZ_0044848-RA	BGLB003187
PMZ_0043136-RA	BGLB003194
PMZ_0031104-RA	BGLB003194
PMZ_0034058-RA	BGLB003194
PMZ_0046354-RA	BGLB003194
PMZ_0008490-RA	BGLB003195
PMZ_0027715-RA	BGLB003195
PMZ_0034716-RA	BGLB003199
PMZ_0037586-RA	BGLB003199
PMZ_0008695-RA	BGLB003201
PMZ_0007326-RA	BGLB003201
PMZ_0045401-RA	BGLB003201
PMZ_0046228-RA	BGLB003201
PMZ_0026696-RA	BGLB003214
PMZ_0012381-RA	BGLB003215
PMZ_0035043-RA	BGLB003215
PMZ_0048901-RA	BGLB003215
PMZ_0006451-RA	BGLB003223
PMZ_0026062-RA	BGLB003223
PMZ_0006215-RA	BGLB003223
PMZ_0045232-RA	BGLB003223
PMZ_0014919-RA	BGLB003224
PMZ_0031918-RA	BGLB003224
PMZ_0028814-RA	BGLB003224
PMZ_0033215-RA	BGLB003224
PMZ_0000459-RA	BGLB003231
PMZ_0045972-RA	BGLB003238
PMZ_0032127-RA	BGLB003238
PMZ_0046290-RA	BGLB003238
PMZ_0033511-RA	BGLB003238
PMZ_0031597-RA	BGLB003246
PMZ_0015612-RA	BGLB003246
PMZ_0002078-RA	BGLB003246
PMZ_0009037-RA	BGLB003246
PMZ_0028735-RA	BGLB003261
PMZ_0010587-RA	BGLB003261
PMZ_0045018-RA	BGLB003261
PMZ_0010796-RA	BGLB003261
PMZ_0022152-RA	BGLB003270
PMZ_0042772-RA	BGLB003270
PMZ_0032508-RA	BGLB003274
PMZ_0030671-RA	BGLB003274
PMZ_0015279-RA	BGLB003274
PMZ_0031183-RA	BGLB003274
PMZ_0045077-RA	BGLB003279
PMZ_0036286-RA	BGLB003279
PMZ_0035291-RA	BGLB003283
PMZ_0013033-RA	BGLB003283
PMZ_0045280-RA	BGLB003286
PMZ_0033077-RA	BGLB003286
PMZ_0048689-RA	BGLB003286
PMZ_0034654-RA	BGLB003288
PMZ_0003362-RA	BGLB003288
PMZ_0004830-RA	BGLB003289
PMZ_0047970-RA	BGLB003289
PMZ_0041161-RA	BGLB003289
PMZ_0043279-RA	BGLB003289
PMZ_0047097-RA	BGLB003291
PMZ_0030331-RA	BGLB003291
PMZ_0036166-RA	BGLB003291
PMZ_0002716-RA	BGLB003291
PMZ_0027281-RA	BGLB003293
PMZ_0013615-RA	BGLB003293
PMZ_0043964-RA	BGLB003293
PMZ_0042335-RA	BGLB003293
PMZ_0030396-RA	BGLB003294
PMZ_0032712-RA	BGLB003294
PMZ_0034091-RA	BGLB003294
PMZ_0042588-RA	BGLB003294
PMZ_0004568-RA	BGLB003296
PMZ_0045586-RA	BGLB003296
PMZ_0032442-RA	BGLB003296
PMZ_0035374-RA	BGLB003296
PMZ_0033960-RA	BGLB003302
PMZ_0045373-RA	BGLB003302
PMZ_0040721-RA	BGLB003304
PMZ_0007890-RA	BGLB003304
PMZ_0042587-RA	BGLB003309
PMZ_0041852-RA	BGLB003309
PMZ_0042041-RA	BGLB003309
PMZ_0032061-RA	BGLB003309
PMZ_0030623-RA	BGLB003316
PMZ_0032910-RA	BGLB003316
PMZ_0038901-RA	BGLB003316
PMZ_0035978-RA	BGLB003316
PMZ_0029468-RA	BGLB003317
PMZ_0043721-RA	BGLB003317
PMZ_0022374-RA	BGLB003326
PMZ_0031571-RA	BGLB003326
PMZ_0045273-RA	BGLB003326
PMZ_0003035-RA	BGLB003326
PMZ_0003686-RA	BGLB003343
PMZ_0047595-RA	BGLB003343
PMZ_0045942-RA	BGLB003343
PMZ_0040770-RA	BGLB003346
PMZ_0026606-RA	BGLB003346
PMZ_0044335-RA	BGLB003346
PMZ_0026733-RA	BGLB003351
PMZ_0028851-RA	BGLB003351
PMZ_0040555-RA	BGLB003351
PMZ_0046920-RA	BGLB003351
PMZ_0012337-RA	BGLB003353
PMZ_0011709-RA	BGLB003353
PMZ_0014735-RA	BGLB003353
PMZ_0041627-RA	BGLB003353
PMZ_0043122-RA	BGLB003356
PMZ_0031063-RA	BGLB003356
PMZ_0016332-RA	BGLB003356
PMZ_0046300-RA	BGLB003356
PMZ_0027514-RA	BGLB003358
PMZ_0028646-RA	BGLB003358
PMZ_0048238-RA	BGLB003358
PMZ_0029655-RA	BGLB003358
PMZ_0044239-RA	BGLB003363
PMZ_0015058-RA	BGLB003363
PMZ_0004159-RA	BGLB003363
PMZ_0033934-RA	BGLB003363
PMZ_0011774-RA	BGLB003376
PMZ_0030641-RA	BGLB003376
PMZ_0042630-RA	BGLB003376
PMZ_0046396-RA	BGLB003376
PMZ_0045754-RA	BGLB003377
PMZ_0042004-RA	BGLB003377
PMZ_0008920-RA	BGLB003378
PMZ_0036055-RA	BGLB003378
PMZ_0044744-RA	BGLB003378
PMZ_0041431-RA	BGLB003378
PMZ_0040131-RA	BGLB003379
PMZ_0011821-RA	BGLB003390
PMZ_0015524-RA	BGLB003390
PMZ_0020064-RA	BGLB003390
PMZ_0001162-RA	BGLB003390
PMZ_0038002-RA	BGLB003397
PMZ_0047569-RA	BGLB003397
PMZ_0045707-RA	BGLB003397
PMZ_0006692-RA	BGLB003397
PMZ_0038986-RA	BGLB003398
PMZ_0048656-RA	BGLB003398
PMZ_0002194-RA	BGLB003398
PMZ_0003668-RA	BGLB003398
PMZ_0048943-RA	BGLB003407
PMZ_0029900-RA	BGLB003432
PMZ_0046846-RA	BGLB003432
PMZ_0035926-RA	BGLB003445
PMZ_0027247-RA	BGLB003445
PMZ_0017707-RA	BGLB003448
PMZ_0047499-RA	BGLB003448
PMZ_0038234-RA	BGLB003448
PMZ_0048966-RA	BGLB003448
PMZ_0004865-RA	BGLB003450
PMZ_0040025-RA	BGLB003450
PMZ_0033534-RA	BGLB003450
PMZ_0010193-RA	BGLB003450
PMZ_0040124-RA	BGLB003451
PMZ_0000998-RA	BGLB003451
PMZ_0044236-RA	BGLB003451
PMZ_0002570-RA	BGLB003468
PMZ_0028916-RA	BGLB003468
PMZ_0028365-RA	BGLB003468
PMZ_0041319-RA	BGLB003468
PMZ_0003669-RA	BGLB003476
PMZ_0037605-RA	BGLB003476
PMZ_0009553-RA	BGLB003476
PMZ_0017277-RA	BGLB003476
PMZ_0002005-RA	BGLB003482
PMZ_0026741-RA	BGLB003482
PMZ_0030401-RA	BGLB003482
PMZ_0040690-RA	BGLB003482
PMZ_0011133-RA	BGLB003483
PMZ_0041954-RA	BGLB003483
PMZ_0041461-RA	BGLB003483
PMZ_0002443-RA	BGLB003491
PMZ_0029760-RA	BGLB003491
PMZ_0030455-RA	BGLB003492
PMZ_0046925-RA	BGLB003492
PMZ_0045477-RA	BGLB003493
PMZ_0003781-RA	BGLB003493
PMZ_0040167-RA	BGLB003493
PMZ_0040726-RA	BGLB003493
PMZ_0023490-RA	BGLB003498
PMZ_0001259-RA	BGLB003498
PMZ_0021213-RA	BGLB003503
PMZ_0030873-RA	BGLB003508
PMZ_0048293-RA	BGLB003508
PMZ_0006169-RA	BGLB003520
PMZ_0046562-RA	BGLB003520
PMZ_0043678-RA	BGLB003520
PMZ_0034881-RA	BGLB003520
PMZ_0040502-RA	BGLB003521
PMZ_0041001-RA	BGLB003521
PMZ_0026085-RA	BGLB003521
PMZ_0040762-RA	BGLB003521
PMZ_0042260-RA	BGLB003523
PMZ_0045146-RA	BGLB003524
PMZ_0030821-RA	BGLB003524
PMZ_0020732-RA	BGLB003524
PMZ_0005663-RA	BGLB003524
PMZ_0005387-RA	BGLB003526
PMZ_0032763-RA	BGLB003526
PMZ_0027316-RA	BGLB003526
PMZ_0040458-RA	BGLB003526
PMZ_0018869-RA	BGLB003530
PMZ_0043017-RA	BGLB003533
PMZ_0043062-RA	BGLB003533
PMZ_0010142-RA	BGLB003533
PMZ_0046625-RA	BGLB003533
PMZ_0046089-RA	BGLB003547
PMZ_0040945-RA	BGLB003547
PMZ_0047745-RA	BGLB003547
PMZ_0031455-RA	BGLB003550
PMZ_0030287-RA	BGLB003550
PMZ_0029081-RA	BGLB003550
PMZ_0023136-RA	BGLB003550
PMZ_0006722-RA	BGLB003554
PMZ_0041509-RA	BGLB003560
PMZ_0042527-RA	BGLB003563
PMZ_0030437-RA	BGLB003563
PMZ_0011729-RA	BGLB003565
PMZ_0046157-RA	BGLB003565
PMZ_0029258-RA	BGLB003565
PMZ_0032721-RA	BGLB003565
PMZ_0008726-RA	BGLB003566
PMZ_0016975-RA	BGLB003566
PMZ_0035872-RA	BGLB003566
PMZ_0016748-RA	BGLB003566
PMZ_0029211-RA	BGLB003567
PMZ_0041883-RA	BGLB003567
PMZ_0033103-RA	BGLB003567
PMZ_0041719-RA	BGLB003567
PMZ_0011426-RA	BGLB003569
PMZ_0040741-RA	BGLB003569
PMZ_0027692-RA	BGLB003569
PMZ_0022410-RA	BGLB003569
PMZ_0001032-RA	BGLB003583
PMZ_0026386-RA	BGLB003583
PMZ_0038821-RA	BGLB003583
PMZ_0019687-RA	BGLB003585
PMZ_0045958-RA	BGLB003585
PMZ_0046306-RA	BGLB003585
PMZ_0037271-RA	BGLB003585
PMZ_0044204-RA	BGLB003604
PMZ_0042035-RA	BGLB003604
PMZ_0035811-RA	BGLB003604
PMZ_0008356-RA	BGLB003604
PMZ_0042939-RA	BGLB003614
PMZ_0040276-RA	BGLB003634
PMZ_0030638-RA	BGLB003634
PMZ_0048110-RA	BGLB003634
PMZ_0006934-RA	BGLB003634
PMZ_0002273-RA	BGLB003636
PMZ_0041393-RA	BGLB003636
PMZ_0047518-RA	BGLB003636
PMZ_0017575-RA	BGLB003636
PMZ_0031430-RA	BGLB003638
PMZ_0043536-RA	BGLB003638
PMZ_0043537-RA	BGLB003638
PMZ_0027069-RA	BGLB003638
PMZ_0040601-RA	BGLB003639
PMZ_0014654-RA	BGLB003639
PMZ_0039063-RA	BGLB003639
PMZ_0041649-RA	BGLB003653
PMZ_0041781-RA	BGLB003653
PMZ_0019327-RA	BGLB003653
PMZ_0002941-RB	BGLB003656
PMZ_0034793-RA	BGLB003657
PMZ_0041742-RA	BGLB003657
PMZ_0006057-RA	BGLB003657
PMZ_0040520-RA	BGLB003657
PMZ_0048574-RA	BGLB003661
PMZ_0015068-RA	BGLB003684
PMZ_0015261-RA	BGLB003684
PMZ_0047441-RA	BGLB003693
PMZ_0038746-RA	BGLB003693
PMZ_0038815-RA	BGLB003693
PMZ_0047544-RA	BGLB003693
PMZ_0045992-RA	BGLB003695
PMZ_0000155-RA	BGLB003696
PMZ_0044822-RA	BGLB003696
PMZ_0047609-RA	BGLB003696
PMZ_0040941-RA	BGLB003696
PMZ_0032385-RA	BGLB003697
PMZ_0032723-RA	BGLB003697
PMZ_0034971-RA	BGLB003703
PMZ_0046054-RA	BGLB003705
PMZ_0031874-RA	BGLB003705
PMZ_0040064-RA	BGLB003705
PMZ_0029048-RA	BGLB003705
PMZ_0026299-RA	BGLB003708
PMZ_0028684-RA	BGLB003708
PMZ_0006950-RA	BGLB003708
PMZ_0030848-RA	BGLB003708
PMZ_0016490-RA	BGLB003718
PMZ_0030955-RA	BGLB003718
PMZ_0038348-RA	BGLB003718
PMZ_0004583-RA	BGLB003718
PMZ_0031027-RA	BGLB003725
PMZ_0047025-RA	BGLB003725
PMZ_0007911-RA	BGLB003725
PMZ_0029667-RA	BGLB003726
PMZ_0027011-RA	BGLB003726
PMZ_0046153-RA	BGLB003726
PMZ_0013239-RA	BGLB003726
PMZ_0046748-RA	BGLB003727
PMZ_0046747-RA	BGLB003727
PMZ_0045088-RA	BGLB003727
PMZ_0030743-RA	BGLB003727
PMZ_0026335-RA	BGLB003730
PMZ_0046620-RA	BGLB003730
PMZ_0031936-RA	BGLB003730
PMZ_0041242-RA	BGLB003730
PMZ_0045154-RA	BGLB003733
PMZ_0046503-RA	BGLB003733
PMZ_0013214-RA	BGLB003733
PMZ_0046017-RA	BGLB003733
PMZ_0045358-RA	BGLB003743
PMZ_0045523-RA	BGLB003743
PMZ_0031258-RA	BGLB003743
PMZ_0047352-RA	BGLB003743
PMZ_0034463-RA	BGLB003753
PMZ_0035387-RA	BGLB003753
PMZ_0007830-RA	BGLB003753
PMZ_0046307-RA	BGLB003753
PMZ_0044957-RA	BGLB003770
PMZ_0042553-RA	BGLB003770
PMZ_0011593-RA	BGLB003770
PMZ_0042552-RA	BGLB003770
PMZ_0030264-RA	BGLB003796
PMZ_0034535-RA	BGLB003796
PMZ_0041875-RA	BGLB003796
PMZ_0034747-RA	BGLB003796
PMZ_0040253-RA	BGLB003797
PMZ_0026780-RA	BGLB003797
PMZ_0041165-RA	BGLB003807
PMZ_0034614-RA	BGLB003807
PMZ_0034613-RA	BGLB003807
PMZ_0043995-RA	BGLB003807
PMZ_0029864-RA	BGLB003811
PMZ_0038982-RA	BGLB003811
PMZ_0041877-RA	BGLB003811
PMZ_0042124-RA	BGLB003811
PMZ_0045386-RA	BGLB003814
PMZ_0045387-RA	BGLB003814
PMZ_0038256-RA	BGLB003814
PMZ_0036079-RA	BGLB003818
PMZ_0019021-RA	BGLB003819
PMZ_0040385-RA	BGLB003830
PMZ_0045524-RA	BGLB003830
PMZ_0026472-RA	BGLB003830
PMZ_0031956-RA	BGLB003836
PMZ_0020928-RA	BGLB003836
PMZ_0048626-RA	BGLB003836
PMZ_0045862-RA	BGLB003836
PMZ_0032562-RA	BGLB003851
PMZ_0008858-RA	BGLB003852
PMZ_0011834-RA	BGLB003852
PMZ_0009826-RA	BGLB003852
PMZ_0016515-RA	BGLB003852
PMZ_0044517-RA	BGLB003885
PMZ_0048394-RA	BGLB003885
PMZ_0014143-RA	BGLB003899
PMZ_0021351-RA	BGLB003899
PMZ_0046113-RA	BGLB003899
PMZ_0047823-RA	BGLB003899
PMZ_0041464-RA	BGLB003905
PMZ_0042045-RA	BGLB003905
PMZ_0027536-RA	BGLB003936
PMZ_0004949-RA	BGLB003936
PMZ_0029077-RA	BGLB003954
PMZ_0039160-RA	BGLB003954
PMZ_0036821-RA	BGLB003956
PMZ_0036037-RA	BGLB003956
PMZ_0026720-RA	BGLB003957
PMZ_0021500-RA	BGLB003957
PMZ_0043240-RA	BGLB003957
PMZ_0048125-RA	BGLB003957
PMZ_0047733-RA	BGLB003982
PMZ_0045656-RA	BGLB003982
PMZ_0026724-RA	BGLB004007
PMZ_0029508-RA	BGLB004007
PMZ_0027159-RA	BGLB004007
PMZ_0030550-RA	BGLB004007
PMZ_0006539-RA	BGLB004008
PMZ_0004401-RA	BGLB004008
PMZ_0009376-RA	BGLB004008
PMZ_0041870-RA	BGLB004008
PMZ_0045496-RA	BGLB004010
PMZ_0041475-RA	BGLB004010
PMZ_0047537-RA	BGLB004010
PMZ_0046470-RA	BGLB004034
PMZ_0005127-RA	BGLB004034
[truncated: 9,346 more rows]
