# Supplementary material for: Reconstruction of proto-vertebrate, proto-cyclostome and proto-gnathostome genomes provides new insights into early vertebrate evolution
Source: Nat Commun. 2021 Jul 23;12:4489. doi: 10.1038/s41467-021-24573-z (PMC8302630; doi:10.1038/s41467-021-24573-z)
Supplement: Supplementary file 4 — Supplementary Data 1 [file 41467_2021_24573_MOESM4_ESM.zip › SuppData1/orthologs/PETMA-BOMMO.txt]

PMZ_0026024-RA	BGIBMGA000001-TA
PMZ_0044470-RA	BGIBMGA000001-TA
PMZ_0010209-RA	BGIBMGA000002-TA
PMZ_0035453-RA	BGIBMGA000002-TA
PMZ_0047533-RA	BGIBMGA000002-TA
PMZ_0047305-RA	BGIBMGA000002-TA
PMZ_0045702-RA	BGIBMGA000008-TA
PMZ_0044301-RA	BGIBMGA000016-TA
PMZ_0009236-RA	BGIBMGA000022-TA
PMZ_0033591-RA	BGIBMGA000025-TA
PMZ_0048385-RA	BGIBMGA000026-TA
PMZ_0042711-RA	BGIBMGA000027-TA
PMZ_0042454-RA	BGIBMGA000029-TA
PMZ_0041400-RA	BGIBMGA000030-TA
PMZ_0047697-RA	BGIBMGA000030-TA
PMZ_0032536-RA	BGIBMGA000030-TA
PMZ_0034825-RA	BGIBMGA000032-TA
PMZ_0042443-RA	BGIBMGA000032-TA
PMZ_0033282-RA	BGIBMGA000032-TA
PMZ_0003783-RA	BGIBMGA000034-TA
PMZ_0031749-RA	BGIBMGA000045-TA
PMZ_0027464-RA	BGIBMGA000060-TA
PMZ_0026206-RA	BGIBMGA000060-TA
PMZ_0040535-RA	BGIBMGA000060-TA
PMZ_0042511-RA	BGIBMGA000060-TA
PMZ_0002779-RA	BGIBMGA000061-TA
PMZ_0014024-RA	BGIBMGA000062-TA
PMZ_0048684-RA	BGIBMGA000062-TA
PMZ_0019396-RA	BGIBMGA000063-TA
PMZ_0045726-RA	BGIBMGA000063-TA
PMZ_0030780-RA	BGIBMGA000063-TA
PMZ_0027821-RA	BGIBMGA000063-TA
PMZ_0016097-RA	BGIBMGA000064-TA
PMZ_0037382-RA	BGIBMGA000064-TA
PMZ_0020779-RA	BGIBMGA000065-TA
PMZ_0030735-RA	BGIBMGA000066-TA
PMZ_0046338-RA	BGIBMGA000066-TA
PMZ_0009771-RA	BGIBMGA000069-TA
PMZ_0045028-RA	BGIBMGA000069-TA
PMZ_0031723-RA	BGIBMGA000069-TA
PMZ_0047380-RA	BGIBMGA000069-TA
PMZ_0038236-RA	BGIBMGA000071-TA
PMZ_0029567-RA	BGIBMGA000072-TA
PMZ_0040879-RA	BGIBMGA000072-TA
PMZ_0047399-RA	BGIBMGA000072-TA
PMZ_0044628-RA	BGIBMGA000074-TA
PMZ_0047036-RA	BGIBMGA000074-TA
PMZ_0047037-RA	BGIBMGA000074-TA
PMZ_0006888-RA	BGIBMGA000075-TA
PMZ_0028393-RA	BGIBMGA000078-TA
PMZ_0033727-RA	BGIBMGA000078-TA
PMZ_0032662-RA	BGIBMGA000078-TA
PMZ_0003052-RA	BGIBMGA000080-TA
PMZ_0030308-RA	BGIBMGA000080-TA
PMZ_0038669-RA	BGIBMGA000080-TA
PMZ_0032622-RA	BGIBMGA000080-TA
PMZ_0046287-RA	BGIBMGA000082-TA
PMZ_0045436-RA	BGIBMGA000083-TA
PMZ_0031426-RA	BGIBMGA000083-TA
PMZ_0048177-RA	BGIBMGA000083-TA
PMZ_0009084-RA	BGIBMGA000083-TA
PMZ_0012387-RA	BGIBMGA000084-TA
PMZ_0026916-RA	BGIBMGA000084-TA
PMZ_0034390-RA	BGIBMGA000084-TA
PMZ_0040794-RA	BGIBMGA000084-TA
PMZ_0042063-RA	BGIBMGA000086-TA
PMZ_0011614-RA	BGIBMGA000086-TA
PMZ_0033542-RA	BGIBMGA000086-TA
PMZ_0002023-RA	BGIBMGA000086-TA
PMZ_0046111-RA	BGIBMGA000089-TA
PMZ_0013611-RA	BGIBMGA000090-TA
PMZ_0045626-RA	BGIBMGA000090-TA
PMZ_0031492-RA	BGIBMGA000091-TA
PMZ_0031493-RA	BGIBMGA000091-TA
PMZ_0042626-RA	BGIBMGA000091-TA
PMZ_0033614-RA	BGIBMGA000091-TA
PMZ_0043511-RA	BGIBMGA000092-TA
PMZ_0027139-RA	BGIBMGA000092-TA
PMZ_0042044-RA	BGIBMGA000097-TA
PMZ_0028675-RA	BGIBMGA000097-TA
PMZ_0008120-RA	BGIBMGA000097-TA
PMZ_0026956-RA	BGIBMGA000097-TA
PMZ_0040907-RA	BGIBMGA000101-TA
PMZ_0041804-RA	BGIBMGA000101-TA
PMZ_0036003-RA	BGIBMGA000102-TA
PMZ_0047886-RA	BGIBMGA000102-TA
PMZ_0002511-RA	BGIBMGA000103-TA
PMZ_0041602-RA	BGIBMGA000103-TA
PMZ_0037468-RA	BGIBMGA000104-TA
PMZ_0037523-RA	BGIBMGA000104-TA
PMZ_0038212-RA	BGIBMGA000104-TA
PMZ_0019630-RA	BGIBMGA000106-TA
PMZ_0040777-RA	BGIBMGA000107-TA
PMZ_0030163-RA	BGIBMGA000107-TA
PMZ_0046008-RA	BGIBMGA000109-TA
PMZ_0031532-RA	BGIBMGA000109-TA
PMZ_0026725-RA	BGIBMGA000109-TA
PMZ_0047558-RA	BGIBMGA000109-TA
PMZ_0030700-RA	BGIBMGA000110-TA
PMZ_0042977-RA	BGIBMGA000110-TA
PMZ_0018799-RA	BGIBMGA000114-TA
PMZ_0036145-RA	BGIBMGA000115-TA
PMZ_0019126-RA	BGIBMGA000117-TA
PMZ_0030310-RA	BGIBMGA000117-TA
PMZ_0023978-RA	BGIBMGA000118-TA
PMZ_0044607-RA	BGIBMGA000119-TA
PMZ_0001509-RA	BGIBMGA000120-TA
PMZ_0045932-RA	BGIBMGA000120-TA
PMZ_0032851-RA	BGIBMGA000120-TA
PMZ_0040290-RA	BGIBMGA000120-TA
PMZ_0013967-RA	BGIBMGA000123-TA
PMZ_0042583-RA	BGIBMGA000123-TA
PMZ_0044473-RA	BGIBMGA000125-TA
PMZ_0044664-RA	BGIBMGA000127-TA
PMZ_0038806-RA	BGIBMGA000128-TA
PMZ_0047433-RA	BGIBMGA000129-TA
PMZ_0045033-RA	BGIBMGA000129-TA
PMZ_0030669-RA	BGIBMGA000132-TA
PMZ_0029312-RA	BGIBMGA000132-TA
PMZ_0047266-RA	BGIBMGA000132-TA
PMZ_0031578-RA	BGIBMGA000132-TA
PMZ_0032661-RA	BGIBMGA000136-TA
PMZ_0028707-RA	BGIBMGA000136-TA
PMZ_0030092-RA	BGIBMGA000136-TA
PMZ_0026465-RA	BGIBMGA000136-TA
PMZ_0010944-RA	BGIBMGA000138-TA
PMZ_0042055-RA	BGIBMGA000140-TA
PMZ_0042054-RA	BGIBMGA000140-TA
PMZ_0029508-RA	BGIBMGA000144-TA
PMZ_0026724-RA	BGIBMGA000144-TA
PMZ_0027159-RA	BGIBMGA000144-TA
PMZ_0044604-RA	BGIBMGA000146-TA
PMZ_0045857-RA	BGIBMGA000146-TA
PMZ_0048147-RA	BGIBMGA000146-TA
PMZ_0040682-RA	BGIBMGA000148-TA
PMZ_0040806-RA	BGIBMGA000149-TA
PMZ_0044920-RA	BGIBMGA000150-TA
PMZ_0027819-RA	BGIBMGA000150-TA
PMZ_0026299-RA	BGIBMGA000152-TA
PMZ_0030848-RA	BGIBMGA000152-TA
PMZ_0028674-RA	BGIBMGA000152-TA
PMZ_0035985-RA	BGIBMGA000152-TA
PMZ_0016701-RA	BGIBMGA000154-TA
PMZ_0032495-RA	BGIBMGA000155-TA
PMZ_0037456-RA	BGIBMGA000157-TA
PMZ_0035543-RA	BGIBMGA000157-TA
PMZ_0038261-RA	BGIBMGA000160-TA
PMZ_0036017-RA	BGIBMGA000164-TA
PMZ_0021038-RA	BGIBMGA000164-TA
PMZ_0046632-RA	BGIBMGA000164-TA
PMZ_0038644-RA	BGIBMGA000164-TA
PMZ_0041988-RA	BGIBMGA000167-TA
PMZ_0042894-RA	BGIBMGA000167-TA
PMZ_0026925-RB	BGIBMGA000172-TA
PMZ_0035489-RA	BGIBMGA000173-TA
PMZ_0034501-RA	BGIBMGA000174-TA
PMZ_0043558-RA	BGIBMGA000174-TA
PMZ_0031347-RA	BGIBMGA000174-TA
PMZ_0027064-RA	BGIBMGA000175-TA
PMZ_0040231-RA	BGIBMGA000175-TA
PMZ_0041316-RA	BGIBMGA000176-TA
PMZ_0013289-RA	BGIBMGA000176-TA
PMZ_0012251-RA	BGIBMGA000178-TA
PMZ_0031561-RA	BGIBMGA000179-TA
PMZ_0043329-RA	BGIBMGA000180-TA
PMZ_0033560-RA	BGIBMGA000180-TA
PMZ_0031627-RA	BGIBMGA000180-TA
PMZ_0014696-RA	BGIBMGA000180-TA
PMZ_0043126-RA	BGIBMGA000181-TA
PMZ_0007251-RA	BGIBMGA000184-TA
PMZ_0002103-RA	BGIBMGA000186-TA
PMZ_0001575-RA	BGIBMGA000186-TA
PMZ_0015067-RA	BGIBMGA000187-TA
PMZ_0036821-RA	BGIBMGA000187-TA
PMZ_0043276-RA	BGIBMGA000187-TA
PMZ_0011119-RA	BGIBMGA000188-TA
PMZ_0021297-RA	BGIBMGA000189-TA
PMZ_0019470-RA	BGIBMGA000189-TA
PMZ_0004400-RA	BGIBMGA000193-TA
PMZ_0022917-RA	BGIBMGA000198-TA
PMZ_0004554-RA	BGIBMGA000198-TA
PMZ_0044106-RA	BGIBMGA000200-TA
PMZ_0047373-RA	BGIBMGA000200-TA
PMZ_0005656-RA	BGIBMGA000200-TA
PMZ_0046552-RA	BGIBMGA000200-TA
PMZ_0007851-RA	BGIBMGA000204-TA
PMZ_0030582-RA	BGIBMGA000204-TA
PMZ_0044933-RA	BGIBMGA000204-TA
PMZ_0044648-RA	BGIBMGA000206-TA
PMZ_0043078-RA	BGIBMGA000206-TA
PMZ_0036544-RA	BGIBMGA000207-TA
PMZ_0028716-RA	BGIBMGA000207-TA
PMZ_0026513-RA	BGIBMGA000207-TA
PMZ_0016837-RA	BGIBMGA000207-TA
PMZ_0028717-RA	BGIBMGA000208-TA
PMZ_0031376-RA	BGIBMGA000208-TA
PMZ_0038489-RA	BGIBMGA000208-TA
PMZ_0026219-RA	BGIBMGA000209-TA
PMZ_0009955-RA	BGIBMGA000209-TA
PMZ_0012441-RA	BGIBMGA000209-TA
PMZ_0026099-RA	BGIBMGA000209-TA
PMZ_0006997-RA	BGIBMGA000211-TA
PMZ_0042930-RA	BGIBMGA000215-TA
PMZ_0026556-RA	BGIBMGA000216-TA
PMZ_0032737-RA	BGIBMGA000216-TA
PMZ_0046585-RA	BGIBMGA000219-TA
PMZ_0035336-RA	BGIBMGA000220-TA
PMZ_0043848-RA	BGIBMGA000220-TA
PMZ_0047964-RA	BGIBMGA000220-TA
PMZ_0033617-RA	BGIBMGA000222-TA
PMZ_0046869-RA	BGIBMGA000222-TA
PMZ_0048830-RA	BGIBMGA000222-TA
PMZ_0016670-RA	BGIBMGA000222-TA
PMZ_0042434-RA	BGIBMGA000224-TA
PMZ_0035625-RA	BGIBMGA000226-TA
PMZ_0033897-RA	BGIBMGA000229-TA
PMZ_0045091-RA	BGIBMGA000230-TA
PMZ_0044340-RA	BGIBMGA000231-TA
PMZ_0035831-RA	BGIBMGA000235-TA
PMZ_0047123-RA	BGIBMGA000236-TA
PMZ_0043072-RA	BGIBMGA000236-TA
PMZ_0042744-RA	BGIBMGA000236-TA
PMZ_0004608-RA	BGIBMGA000237-TA
PMZ_0018470-RA	BGIBMGA000237-TA
PMZ_0021306-RA	BGIBMGA000238-TA
PMZ_0042128-RA	BGIBMGA000241-TA
PMZ_0031116-RA	BGIBMGA000241-TA
PMZ_0046187-RA	BGIBMGA000241-TA
PMZ_0041559-RA	BGIBMGA000241-TA
PMZ_0026943-RA	BGIBMGA000242-TA
PMZ_0033531-RA	BGIBMGA000242-TA
PMZ_0047357-RA	BGIBMGA000242-TA
PMZ_0017407-RA	BGIBMGA000242-TA
PMZ_0022992-RA	BGIBMGA000244-TA
PMZ_0045643-RA	BGIBMGA000244-TA
PMZ_0041188-RA	BGIBMGA000244-TA
PMZ_0035961-RA	BGIBMGA000245-TA
PMZ_0030567-RA	BGIBMGA000248-TA
PMZ_0046120-RA	BGIBMGA000263-TA
PMZ_0033635-RA	BGIBMGA000266-TA
PMZ_0036809-RA	BGIBMGA000271-TA
PMZ_0029369-RA	BGIBMGA000272-TA
PMZ_0048456-RA	BGIBMGA000272-TA
PMZ_0037839-RA	BGIBMGA000272-TA
PMZ_0042842-RA	BGIBMGA000286-TA
PMZ_0030593-RA	BGIBMGA000288-TA
PMZ_0041695-RA	BGIBMGA000290-TA
PMZ_0044382-RA	BGIBMGA000290-TA
PMZ_0033905-RA	BGIBMGA000291-TA
PMZ_0012342-RA	BGIBMGA000292-TA
PMZ_0010060-RA	BGIBMGA000293-TA
PMZ_0045106-RA	BGIBMGA000295-TA
PMZ_0043898-RA	BGIBMGA000295-TA
PMZ_0030142-RA	BGIBMGA000295-TA
PMZ_0037049-RA	BGIBMGA000295-TA
PMZ_0028696-RA	BGIBMGA000300-TA
PMZ_0046359-RA	BGIBMGA000300-TA
PMZ_0017808-RA	BGIBMGA000301-TA
PMZ_0029954-RA	BGIBMGA000301-TA
PMZ_0047186-RA	BGIBMGA000301-TA
PMZ_0002936-RA	BGIBMGA000301-TA
PMZ_0028001-RA	BGIBMGA000302-TA
PMZ_0047094-RA	BGIBMGA000302-TA
PMZ_0035787-RA	BGIBMGA000302-TA
PMZ_0006622-RA	BGIBMGA000302-TA
PMZ_0043869-RA	BGIBMGA000303-TA
PMZ_0016840-RA	BGIBMGA000303-TA
PMZ_0035335-RA	BGIBMGA000303-TA
PMZ_0003890-RA	BGIBMGA000304-TA
PMZ_0036694-RA	BGIBMGA000304-TA
PMZ_0004080-RA	BGIBMGA000305-TA
PMZ_0046423-RA	BGIBMGA000305-TA
PMZ_0034410-RA	BGIBMGA000305-TA
PMZ_0038088-RA	BGIBMGA000305-TA
PMZ_0003808-RA	BGIBMGA000307-TA
PMZ_0008654-RA	BGIBMGA000307-TA
PMZ_0032538-RA	BGIBMGA000307-TA
PMZ_0020390-RA	BGIBMGA000307-TA
PMZ_0029401-RA	BGIBMGA000308-TA
PMZ_0035987-RA	BGIBMGA000308-TA
PMZ_0031996-RA	BGIBMGA000308-TA
PMZ_0027361-RA	BGIBMGA000309-TA
PMZ_0044008-RA	BGIBMGA000309-TA
PMZ_0036940-RA	BGIBMGA000309-TA
PMZ_0030667-RA	BGIBMGA000310-TA
PMZ_0036281-RA	BGIBMGA000310-TA
PMZ_0033028-RA	BGIBMGA000312-TA
PMZ_0045604-RA	BGIBMGA000313-TA
PMZ_0037025-RA	BGIBMGA000313-TA
PMZ_0046448-RA	BGIBMGA000314-TA
PMZ_0046158-RA	BGIBMGA000316-TA
PMZ_0041171-RA	BGIBMGA000319-TA
PMZ_0041172-RA	BGIBMGA000319-TA
PMZ_0037712-RA	BGIBMGA000319-TA
PMZ_0002472-RA	BGIBMGA000319-TA
PMZ_0017043-RA	BGIBMGA000320-TA
PMZ_0031685-RA	BGIBMGA000320-TA
PMZ_0043046-RA	BGIBMGA000320-TA
PMZ_0018166-RA	BGIBMGA000321-TA
PMZ_0044171-RA	BGIBMGA000321-TA
PMZ_0040581-RA	BGIBMGA000322-TA
PMZ_0005862-RA	BGIBMGA000322-TA
PMZ_0031535-RA	BGIBMGA000322-TA
PMZ_0041015-RA	BGIBMGA000322-TA
PMZ_0019500-RA	BGIBMGA000323-TA
PMZ_0038498-RA	BGIBMGA000347-TA
PMZ_0046908-RA	BGIBMGA000348-TA
PMZ_0010380-RA	BGIBMGA000349-TA
PMZ_0028899-RA	BGIBMGA000351-TA
PMZ_0011517-RA	BGIBMGA000351-TA
PMZ_0045514-RA	BGIBMGA000351-TA
PMZ_0007648-RA	BGIBMGA000351-TA
PMZ_0034493-RA	BGIBMGA000353-TA
PMZ_0045454-RA	BGIBMGA000353-TA
PMZ_0045453-RA	BGIBMGA000353-TA
PMZ_0047811-RA	BGIBMGA000353-TA
PMZ_0044321-RA	BGIBMGA000354-TA
PMZ_0036701-RA	BGIBMGA000354-TA
PMZ_0029797-RA	BGIBMGA000354-TA
PMZ_0000270-RA	BGIBMGA000354-TA
PMZ_0045386-RA	BGIBMGA000355-TA
PMZ_0045387-RA	BGIBMGA000355-TA
PMZ_0003403-RA	BGIBMGA000355-TA
PMZ_0031727-RA	BGIBMGA000358-TA
PMZ_0043098-RA	BGIBMGA000359-TA
PMZ_0001484-RA	BGIBMGA000362-TA
PMZ_0029798-RA	BGIBMGA000362-TA
PMZ_0046138-RA	BGIBMGA000364-TA
PMZ_0044338-RA	BGIBMGA000364-TA
PMZ_0048861-RA	BGIBMGA000364-TA
PMZ_0027230-RA	BGIBMGA000366-TA
PMZ_0030716-RA	BGIBMGA000366-TA
PMZ_0047332-RA	BGIBMGA000367-TA
PMZ_0043372-RA	BGIBMGA000368-TA
PMZ_0033492-RA	BGIBMGA000374-TA
PMZ_0046549-RA	BGIBMGA000374-TA
PMZ_0031316-RA	BGIBMGA000375-TA
PMZ_0029869-RA	BGIBMGA000376-TA
PMZ_0016576-RA	BGIBMGA000376-TA
PMZ_0045642-RA	BGIBMGA000376-TA
PMZ_0036248-RA	BGIBMGA000376-TA
PMZ_0041173-RA	BGIBMGA000377-TA
PMZ_0037402-RA	BGIBMGA000378-TA
PMZ_0044912-RA	BGIBMGA000379-TA
PMZ_0003616-RA	BGIBMGA000379-TA
PMZ_0032971-RA	BGIBMGA000379-TA
PMZ_0030181-RA	BGIBMGA000379-TA
PMZ_0041189-RA	BGIBMGA000381-TA
PMZ_0046603-RA	BGIBMGA000383-TA
PMZ_0030629-RA	BGIBMGA000383-TA
PMZ_0048532-RA	BGIBMGA000385-TA
PMZ_0048479-RA	BGIBMGA000385-TA
PMZ_0034417-RA	BGIBMGA000385-TA
PMZ_0048648-RA	BGIBMGA000385-TA
PMZ_0032745-RA	BGIBMGA000387-TA
PMZ_0002415-RA	BGIBMGA000387-TA
PMZ_0017237-RA	BGIBMGA000387-TA
PMZ_0028999-RA	BGIBMGA000387-TA
PMZ_0031128-RA	BGIBMGA000388-TA
PMZ_0040795-RA	BGIBMGA000388-TA
PMZ_0041214-RA	BGIBMGA000388-TA
PMZ_0029813-RA	BGIBMGA000388-TA
PMZ_0045828-RA	BGIBMGA000390-TA
PMZ_0045359-RA	BGIBMGA000390-TA
PMZ_0023418-RA	BGIBMGA000391-TA
PMZ_0041049-RA	BGIBMGA000392-TA
PMZ_0044878-RA	BGIBMGA000394-TA
PMZ_0042913-RA	BGIBMGA000394-TA
PMZ_0046846-RA	BGIBMGA000395-TA
PMZ_0030390-RA	BGIBMGA000397-TA
PMZ_0044331-RA	BGIBMGA000398-TA
PMZ_0033081-RA	BGIBMGA000399-TA
PMZ_0046345-RA	BGIBMGA000402-TA
PMZ_0047419-RA	BGIBMGA000402-TA
PMZ_0044260-RA	BGIBMGA000403-TA
PMZ_0041099-RA	BGIBMGA000405-TA
PMZ_0034633-RA	BGIBMGA000406-TA
PMZ_0033284-RA	BGIBMGA000406-TA
PMZ_0033809-RA	BGIBMGA000407-TA
PMZ_0008307-RA	BGIBMGA000407-TA
PMZ_0043607-RA	BGIBMGA000407-TA
PMZ_0031683-RA	BGIBMGA000407-TA
PMZ_0043395-RA	BGIBMGA000408-TA
PMZ_0035833-RA	BGIBMGA000408-TA
PMZ_0031567-RA	BGIBMGA000408-TA
PMZ_0034263-RA	BGIBMGA000408-TA
PMZ_0043571-RA	BGIBMGA000411-TA
PMZ_0016733-RA	BGIBMGA000412-TA
PMZ_0043572-RA	BGIBMGA000416-TA
PMZ_0000247-RA	BGIBMGA000416-TA
PMZ_0044370-RA	BGIBMGA000420-TA
PMZ_0048997-RA	BGIBMGA000420-TA
PMZ_0047519-RA	BGIBMGA000421-TA
PMZ_0000117-RA	BGIBMGA000422-TA
PMZ_0000537-RA	BGIBMGA000422-TA
PMZ_0048592-RA	BGIBMGA000422-TA
PMZ_0030364-RA	BGIBMGA000425-TA
PMZ_0045586-RA	BGIBMGA000425-TA
PMZ_0000234-RA	BGIBMGA000425-TA
PMZ_0034401-RA	BGIBMGA000425-TA
PMZ_0042334-RA	BGIBMGA000439-TA
PMZ_0038025-RA	BGIBMGA000439-TA
PMZ_0029223-RA	BGIBMGA000439-TA
PMZ_0040264-RA	BGIBMGA000439-TA
PMZ_0015918-RA	BGIBMGA000440-TA
PMZ_0044256-RA	BGIBMGA000442-TA
PMZ_0044255-RA	BGIBMGA000442-TA
PMZ_0028050-RA	BGIBMGA000442-TA
PMZ_0018032-RA	BGIBMGA000442-TA
PMZ_0048196-RA	BGIBMGA000444-TA
PMZ_0041648-RA	BGIBMGA000445-TA
PMZ_0012401-RA	BGIBMGA000445-TA
PMZ_0039298-RA	BGIBMGA000445-TA
PMZ_0003475-RA	BGIBMGA000445-TA
PMZ_0043249-RA	BGIBMGA000446-TA
PMZ_0047205-RA	BGIBMGA000446-TA
PMZ_0016645-RA	BGIBMGA000447-TA
PMZ_0037707-RA	BGIBMGA000447-TA
PMZ_0038695-RA	BGIBMGA000447-TA
PMZ_0034847-RA	BGIBMGA000456-TA
PMZ_0016275-RA	BGIBMGA000459-TA
PMZ_0047053-RA	BGIBMGA000459-TA
PMZ_0013450-RA	BGIBMGA000459-TA
PMZ_0033752-RA	BGIBMGA000459-TA
PMZ_0044767-RA	BGIBMGA000461-TA
PMZ_0043288-RA	BGIBMGA000464-TA
PMZ_0030500-RA	BGIBMGA000467-TA
PMZ_0043972-RA	BGIBMGA000467-TA
PMZ_0033890-RA	BGIBMGA000467-TA
PMZ_0035594-RA	BGIBMGA000467-TA
PMZ_0029925-RA	BGIBMGA000468-TA
PMZ_0037506-RA	BGIBMGA000468-TA
PMZ_0001799-RA	BGIBMGA000469-TA
PMZ_0044344-RA	BGIBMGA000471-TA
PMZ_0043914-RA	BGIBMGA000471-TA
PMZ_0012304-RA	BGIBMGA000473-TA
PMZ_0027410-RA	BGIBMGA000473-TA
PMZ_0045802-RA	BGIBMGA000474-TA
PMZ_0027162-RA	BGIBMGA000474-TA
PMZ_0006441-RA	BGIBMGA000475-TA
PMZ_0019302-RA	BGIBMGA000475-TA
PMZ_0016398-RA	BGIBMGA000477-TA
PMZ_0036614-RA	BGIBMGA000477-TA
PMZ_0030741-RA	BGIBMGA000481-TA
PMZ_0036991-RA	BGIBMGA000481-TA
PMZ_0043339-RA	BGIBMGA000481-TA
PMZ_0042932-RA	BGIBMGA000484-TA
PMZ_0044360-RA	BGIBMGA000484-TA
PMZ_0029745-RA	BGIBMGA000486-TA
PMZ_0002336-RA	BGIBMGA000486-TA
PMZ_0044585-RA	BGIBMGA000491-TA
PMZ_0027919-RA	BGIBMGA000494-TA
PMZ_0029499-RA	BGIBMGA000494-TA
PMZ_0040641-RA	BGIBMGA000496-TA
PMZ_0031575-RA	BGIBMGA000496-TA
PMZ_0012278-RA	BGIBMGA000496-TA
PMZ_0001879-RA	BGIBMGA000496-TA
PMZ_0018234-RA	BGIBMGA000497-TA
PMZ_0040680-RA	BGIBMGA000497-TA
PMZ_0030393-RA	BGIBMGA000497-TA
PMZ_0005759-RA	BGIBMGA000498-TA
PMZ_0042946-RA	BGIBMGA000499-TA
PMZ_0037242-RA	BGIBMGA000499-TA
PMZ_0004675-RA	BGIBMGA000502-TA
PMZ_0023130-RA	BGIBMGA000502-TA
PMZ_0040751-RA	BGIBMGA000502-TA
PMZ_0045122-RA	BGIBMGA000504-TA
PMZ_0026142-RA	BGIBMGA000507-TA
PMZ_0044528-RA	BGIBMGA000507-TA
PMZ_0030572-RA	BGIBMGA000510-TA
PMZ_0032966-RA	BGIBMGA000510-TA
PMZ_0027531-RA	BGIBMGA000510-TA
PMZ_0046965-RA	BGIBMGA000510-TA
PMZ_0044450-RA	BGIBMGA000511-TA
PMZ_0028969-RA	BGIBMGA000512-TA
PMZ_0026306-RA	BGIBMGA000512-TA
PMZ_0005913-RA	BGIBMGA000512-TA
PMZ_0048814-RA	BGIBMGA000512-TA
PMZ_0022911-RA	BGIBMGA000513-TA
PMZ_0031395-RA	BGIBMGA000515-TA
PMZ_0005138-RA	BGIBMGA000516-TA
PMZ_0014936-RA	BGIBMGA000516-TA
PMZ_0034314-RA	BGIBMGA000516-TA
PMZ_0031396-RA	BGIBMGA000516-TA
PMZ_0043776-RA	BGIBMGA000518-TA
PMZ_0027419-RA	BGIBMGA000518-TA
PMZ_0043664-RA	BGIBMGA000518-TA
PMZ_0046883-RA	BGIBMGA000518-TA
PMZ_0007063-RA	BGIBMGA000521-TA
PMZ_0047873-RA	BGIBMGA000521-TA
PMZ_0035881-RA	BGIBMGA000521-TA
PMZ_0043376-RA	BGIBMGA000521-TA
PMZ_0026458-RA	BGIBMGA000523-TA
PMZ_0030960-RA	BGIBMGA000524-TA
PMZ_0031336-RA	BGIBMGA000526-TA
PMZ_0014813-RA	BGIBMGA000527-TA
PMZ_0002847-RA	BGIBMGA000528-TA
PMZ_0020843-RA	BGIBMGA000528-TA
PMZ_0011415-RA	BGIBMGA000528-TA
PMZ_0031726-RA	BGIBMGA000528-TA
PMZ_0018379-RA	BGIBMGA000529-TA
PMZ_0046401-RA	BGIBMGA000529-TA
PMZ_0035902-RA	BGIBMGA000529-TA
PMZ_0042857-RA	BGIBMGA000529-TA
PMZ_0048290-RA	BGIBMGA000530-TA
PMZ_0041980-RA	BGIBMGA000532-TA
PMZ_0030235-RA	BGIBMGA000532-TA
PMZ_0034012-RA	BGIBMGA000532-TA
PMZ_0002187-RA	BGIBMGA000534-TA
PMZ_0033410-RA	BGIBMGA000535-TA
PMZ_0039293-RA	BGIBMGA000535-TA
PMZ_0035353-RA	BGIBMGA000535-TA
PMZ_0047771-RA	BGIBMGA000536-TA
PMZ_0025009-RA	BGIBMGA000537-TA
PMZ_0048325-RA	BGIBMGA000537-TA
PMZ_0048509-RA	BGIBMGA000537-TA
PMZ_0048968-RA	BGIBMGA000537-TA
PMZ_0033128-RA	BGIBMGA000539-TA
PMZ_0038679-RA	BGIBMGA000540-TA
PMZ_0027867-RA	BGIBMGA000540-TA
PMZ_0035247-RA	BGIBMGA000540-TA
PMZ_0036616-RA	BGIBMGA000540-TA
PMZ_0032436-RA	BGIBMGA000541-TA
PMZ_0040181-RA	BGIBMGA000541-TA
PMZ_0040180-RA	BGIBMGA000541-TA
PMZ_0006924-RA	BGIBMGA000542-TA
PMZ_0026355-RA	BGIBMGA000542-TA
PMZ_0044536-RA	BGIBMGA000542-TA
PMZ_0043432-RA	BGIBMGA000542-TA
PMZ_0044372-RA	BGIBMGA000545-TA
PMZ_0042713-RA	BGIBMGA000546-TA
PMZ_0036235-RA	BGIBMGA000546-TA
PMZ_0032244-RA	BGIBMGA000548-TA
PMZ_0027658-RA	BGIBMGA000549-TA
PMZ_0032225-RA	BGIBMGA000549-TA
PMZ_0046593-RA	BGIBMGA000549-TA
PMZ_0030069-RA	BGIBMGA000549-TA
PMZ_0016334-RA	BGIBMGA000550-TA
PMZ_0012954-RA	BGIBMGA000550-TA
PMZ_0001024-RA	BGIBMGA000551-TA
PMZ_0045437-RA	BGIBMGA000551-TA
PMZ_0001274-RA	BGIBMGA000553-TA
PMZ_0029348-RA	BGIBMGA000553-TA
PMZ_0026685-RA	BGIBMGA000553-TA
PMZ_0040859-RA	BGIBMGA000553-TA
PMZ_0034567-RA	BGIBMGA000554-TA
PMZ_0042039-RA	BGIBMGA000554-TA
PMZ_0013047-RA	BGIBMGA000555-TA
PMZ_0034529-RA	BGIBMGA000555-TA
PMZ_0020195-RA	BGIBMGA000555-TA
PMZ_0029107-RA	BGIBMGA000555-TA
PMZ_0046128-RA	BGIBMGA000556-TA
PMZ_0032624-RA	BGIBMGA000557-TA
PMZ_0038903-RA	BGIBMGA000557-TA
PMZ_0002016-RA	BGIBMGA000558-TA
PMZ_0044635-RA	BGIBMGA000559-TA
PMZ_0029146-RA	BGIBMGA000562-TA
PMZ_0043680-RA	BGIBMGA000562-TA
PMZ_0030566-RA	BGIBMGA000562-TA
PMZ_0036073-RA	BGIBMGA000563-TA
PMZ_0026096-RA	BGIBMGA000564-TA
PMZ_0040737-RA	BGIBMGA000564-TA
PMZ_0046278-RA	BGIBMGA000565-TA
PMZ_0039423-RA	BGIBMGA000565-TA
PMZ_0046088-RA	BGIBMGA000566-TA
PMZ_0048903-RA	BGIBMGA000566-TA
PMZ_0038058-RA	BGIBMGA000566-TA
PMZ_0033711-RA	BGIBMGA000568-TA
PMZ_0006978-RA	BGIBMGA000568-TA
PMZ_0043175-RA	BGIBMGA000568-TA
PMZ_0015057-RA	BGIBMGA000570-TA
PMZ_0046449-RA	BGIBMGA000570-TA
PMZ_0045512-RA	BGIBMGA000570-TA
PMZ_0029217-RA	BGIBMGA000573-TA
PMZ_0038803-RA	BGIBMGA000573-TA
PMZ_0020873-RA	BGIBMGA000573-TA
PMZ_0030722-RA	BGIBMGA000577-TA
PMZ_0036937-RA	BGIBMGA000577-TA
PMZ_0047724-RA	BGIBMGA000577-TA
PMZ_0047893-RA	BGIBMGA000577-TA
PMZ_0034379-RA	BGIBMGA000578-TA
PMZ_0044706-RA	BGIBMGA000578-TA
PMZ_0034119-RA	BGIBMGA000579-TA
PMZ_0029406-RA	BGIBMGA000579-TA
PMZ_0022936-RA	BGIBMGA000582-TA
PMZ_0023824-RA	BGIBMGA000582-TA
PMZ_0031379-RA	BGIBMGA000583-TA
PMZ_0041594-RA	BGIBMGA000587-TA
PMZ_0035065-RA	BGIBMGA000587-TA
PMZ_0037138-RA	BGIBMGA000587-TA
PMZ_0032951-RA	BGIBMGA000587-TA
PMZ_0019244-RA	BGIBMGA000590-TA
PMZ_0027011-RA	BGIBMGA000591-TA
PMZ_0045485-RA	BGIBMGA000591-TA
PMZ_0041525-RA	BGIBMGA000592-TA
PMZ_0036502-RA	BGIBMGA000592-TA
PMZ_0030196-RA	BGIBMGA000593-TA
PMZ_0029883-RA	BGIBMGA000596-TA
PMZ_0027827-RA	BGIBMGA000596-TA
PMZ_0044116-RA	BGIBMGA000597-TA
PMZ_0010471-RA	BGIBMGA000599-TA
PMZ_0046230-RA	BGIBMGA000600-TA
PMZ_0033096-RA	BGIBMGA000600-TA
PMZ_0044064-RA	BGIBMGA000600-TA
PMZ_0009778-RA	BGIBMGA000600-TA
PMZ_0010112-RA	BGIBMGA000601-TA
PMZ_0043529-RA	BGIBMGA000601-TA
PMZ_0001720-RA	BGIBMGA000601-TA
PMZ_0029225-RA	BGIBMGA000601-TA
PMZ_0029135-RA	BGIBMGA000602-TA
PMZ_0028364-RA	BGIBMGA000602-TA
PMZ_0043553-RA	BGIBMGA000602-TA
PMZ_0035445-RA	BGIBMGA000602-TA
PMZ_0041304-RA	BGIBMGA000603-TA
PMZ_0046534-RA	BGIBMGA000603-TA
PMZ_0041305-RA	BGIBMGA000603-TA
PMZ_0036779-RA	BGIBMGA000603-TA
PMZ_0032406-RA	BGIBMGA000607-TA
PMZ_0026701-RA	BGIBMGA000613-TA
PMZ_0006278-RA	BGIBMGA000614-TA
PMZ_0033209-RA	BGIBMGA000614-TA
PMZ_0027468-RA	BGIBMGA000615-TA
PMZ_0042306-RA	BGIBMGA000615-TA
PMZ_0042307-RA	BGIBMGA000615-TA
PMZ_0046699-RA	BGIBMGA000615-TA
PMZ_0011571-RA	BGIBMGA000617-TA
PMZ_0040809-RA	BGIBMGA000617-TA
PMZ_0027135-RA	BGIBMGA000617-TA
PMZ_0041469-RA	BGIBMGA000620-TA
PMZ_0017172-RA	BGIBMGA000621-TA
PMZ_0044226-RA	BGIBMGA000621-TA
PMZ_0044731-RA	BGIBMGA000621-TA
PMZ_0036914-RA	BGIBMGA000621-TA
PMZ_0026182-RA	BGIBMGA000622-TA
PMZ_0046734-RA	BGIBMGA000622-TA
PMZ_0007698-RA	BGIBMGA000622-TA
PMZ_0047466-RA	BGIBMGA000622-TA
PMZ_0016778-RA	BGIBMGA000623-TA
PMZ_0041289-RA	BGIBMGA000623-TA
PMZ_0029454-RA	BGIBMGA000623-TA
PMZ_0010352-RA	BGIBMGA000624-TA
PMZ_0029323-RA	BGIBMGA000624-TA
PMZ_0029792-RA	BGIBMGA000624-TA
PMZ_0036144-RA	BGIBMGA000624-TA
PMZ_0003934-RA	BGIBMGA000625-TA
PMZ_0036419-RA	BGIBMGA000625-TA
PMZ_0007455-RA	BGIBMGA000626-TA
PMZ_0007471-RA	BGIBMGA000626-TA
PMZ_0017645-RA	BGIBMGA000626-TA
PMZ_0036685-RA	BGIBMGA000626-TA
PMZ_0029996-RA	BGIBMGA000627-TA
PMZ_0004445-RA	BGIBMGA000628-TA
PMZ_0026336-RA	BGIBMGA000628-TA
PMZ_0037919-RA	BGIBMGA000628-TA
PMZ_0033356-RA	BGIBMGA000629-TA
PMZ_0037175-RA	BGIBMGA000629-TA
PMZ_0045708-RA	BGIBMGA000630-TA
PMZ_0006620-RA	BGIBMGA000632-TA
PMZ_0033753-RA	BGIBMGA000638-TA
PMZ_0037530-RA	BGIBMGA000639-TA
PMZ_0046653-RA	BGIBMGA000639-TA
PMZ_0030149-RA	BGIBMGA000639-TA
PMZ_0038942-RA	BGIBMGA000639-TA
PMZ_0036043-RA	BGIBMGA000640-TA
PMZ_0043965-RA	BGIBMGA000641-TA
PMZ_0026587-RA	BGIBMGA000642-TA
PMZ_0028880-RA	BGIBMGA000642-TA
PMZ_0046891-RA	BGIBMGA000642-TA
PMZ_0041894-RA	BGIBMGA000647-TA
PMZ_0012126-RA	BGIBMGA000647-TA
PMZ_0048183-RA	BGIBMGA000648-TA
PMZ_0041550-RA	BGIBMGA000659-TA
PMZ_0041024-RA	BGIBMGA000660-TA
PMZ_0013824-RA	BGIBMGA000661-TA
PMZ_0026954-RA	BGIBMGA000661-TA
PMZ_0044061-RA	BGIBMGA000664-TA
PMZ_0012087-RA	BGIBMGA000665-TA
PMZ_0041025-RA	BGIBMGA000668-TA
PMZ_0003501-RA	BGIBMGA000669-TA
PMZ_0046430-RA	BGIBMGA000669-TA
PMZ_0018059-RA	BGIBMGA000671-TA
PMZ_0041870-RA	BGIBMGA000672-TA
PMZ_0034171-RA	BGIBMGA000675-TA
PMZ_0044698-RA	BGIBMGA000680-TA
PMZ_0027733-RA	BGIBMGA000680-TA
PMZ_0026824-RA	BGIBMGA000682-TA
PMZ_0011471-RA	BGIBMGA000683-TA
PMZ_0027717-RA	BGIBMGA000683-TA
PMZ_0040979-RA	BGIBMGA000683-TA
PMZ_0047618-RA	BGIBMGA000683-TA
PMZ_0033228-RA	BGIBMGA000686-TA
PMZ_0012760-RA	BGIBMGA000686-TA
PMZ_0009157-RA	BGIBMGA000689-TA
PMZ_0043600-RA	BGIBMGA000689-TA
PMZ_0038921-RA	BGIBMGA000689-TA
PMZ_0032378-RA	BGIBMGA000689-TA
PMZ_0019958-RA	BGIBMGA000690-TA
PMZ_0042690-RA	BGIBMGA000690-TA
PMZ_0040855-RA	BGIBMGA000690-TA
PMZ_0040487-RA	BGIBMGA000692-TA
PMZ_0044179-RA	BGIBMGA000692-TA
PMZ_0030563-RA	BGIBMGA000692-TA
PMZ_0032238-RA	BGIBMGA000692-TA
PMZ_0032727-RA	BGIBMGA000693-TA
PMZ_0047626-RA	BGIBMGA000694-TA
PMZ_0046279-RA	BGIBMGA000696-TA
PMZ_0033361-RA	BGIBMGA000696-TA
PMZ_0046280-RA	BGIBMGA000696-TA
PMZ_0042370-RA	BGIBMGA000696-TA
PMZ_0039104-RA	BGIBMGA000697-TA
PMZ_0041643-RA	BGIBMGA000697-TA
PMZ_0041641-RA	BGIBMGA000697-TA
PMZ_0043042-RA	BGIBMGA000697-TA
PMZ_0043946-RA	BGIBMGA000698-TA
PMZ_0035337-RA	BGIBMGA000698-TA
PMZ_0008345-RA	BGIBMGA000698-TA
PMZ_0037405-RA	BGIBMGA000698-TA
PMZ_0041799-RA	BGIBMGA000699-TA
PMZ_0002095-RA	BGIBMGA000699-TA
PMZ_0043546-RA	BGIBMGA000699-TA
PMZ_0005253-RA	BGIBMGA000699-TA
PMZ_0019359-RA	BGIBMGA000701-TA
PMZ_0012094-RA	BGIBMGA000703-TA
PMZ_0010066-RA	BGIBMGA000703-TA
PMZ_0035547-RA	BGIBMGA000703-TA
PMZ_0036603-RA	BGIBMGA000703-TA
PMZ_0031972-RA	BGIBMGA000704-TA
PMZ_0010014-RA	BGIBMGA000704-TA
PMZ_0045712-RA	BGIBMGA000705-TA
PMZ_0032472-RA	BGIBMGA000705-TA
PMZ_0015055-RA	BGIBMGA000705-TA
PMZ_0042420-RA	BGIBMGA000705-TA
PMZ_0044383-RA	BGIBMGA000708-TA
PMZ_0032055-RA	BGIBMGA000708-TA
PMZ_0041551-RA	BGIBMGA000709-TA
PMZ_0046386-RA	BGIBMGA000709-TA
PMZ_0044083-RA	BGIBMGA000710-TA
PMZ_0003968-RA	BGIBMGA000711-TA
PMZ_0029313-RA	BGIBMGA000711-TA
PMZ_0034050-RA	BGIBMGA000712-TA
PMZ_0039303-RA	BGIBMGA000713-TA
PMZ_0045341-RA	BGIBMGA000714-TA
PMZ_0046214-RA	BGIBMGA000715-TA
PMZ_0037595-RA	BGIBMGA000715-TA
PMZ_0042405-RA	BGIBMGA000716-TA
PMZ_0037151-RA	BGIBMGA000716-TA
PMZ_0042923-RA	BGIBMGA000716-TA
PMZ_0044734-RA	BGIBMGA000716-TA
PMZ_0044720-RA	BGIBMGA000717-TA
PMZ_0033791-RA	BGIBMGA000717-TA
PMZ_0007690-RA	BGIBMGA000717-TA
PMZ_0042722-RA	BGIBMGA000717-TA
PMZ_0035977-RA	BGIBMGA000719-TA
PMZ_0031592-RA	BGIBMGA000721-TA
PMZ_0031235-RA	BGIBMGA000721-TA
PMZ_0032326-RA	BGIBMGA000721-TA
PMZ_0042773-RA	BGIBMGA000721-TA
PMZ_0032235-RA	BGIBMGA000722-TA
PMZ_0026742-RA	BGIBMGA000724-TA
PMZ_0043508-RA	BGIBMGA000724-TA
PMZ_0042973-RA	BGIBMGA000724-TA
PMZ_0026067-RA	BGIBMGA000724-TA
PMZ_0033552-RA	BGIBMGA000725-TA
PMZ_0032847-RA	BGIBMGA000725-TA
PMZ_0002611-RA	BGIBMGA000725-TA
PMZ_0033306-RA	BGIBMGA000727-TA
PMZ_0043161-RA	BGIBMGA000727-TA
PMZ_0040110-RA	BGIBMGA000727-TA
PMZ_0043162-RA	BGIBMGA000727-TA
PMZ_0031062-RA	BGIBMGA000728-TA
PMZ_0002857-RA	BGIBMGA000728-TA
PMZ_0029549-RA	BGIBMGA000728-TA
PMZ_0043407-RA	BGIBMGA000728-TA
PMZ_0005442-RA	BGIBMGA000731-TA
PMZ_0037186-RA	BGIBMGA000731-TA
PMZ_0041453-RA	BGIBMGA000731-TA
PMZ_0036233-RA	BGIBMGA000731-TA
PMZ_0011426-RA	BGIBMGA000733-TA
PMZ_0033324-RA	BGIBMGA000733-TA
PMZ_0033776-RA	BGIBMGA000737-TA
PMZ_0044058-RA	BGIBMGA000742-TA
PMZ_0046191-RA	BGIBMGA000742-TA
PMZ_0044592-RA	BGIBMGA000742-TA
PMZ_0003352-RA	BGIBMGA000743-TA
PMZ_0004858-RA	BGIBMGA000743-TA
PMZ_0047816-RA	BGIBMGA000751-TA
PMZ_0046291-RA	BGIBMGA000751-TA
PMZ_0032912-RA	BGIBMGA000751-TA
PMZ_0014367-RA	BGIBMGA000751-TA
PMZ_0043031-RA	BGIBMGA000753-TA
PMZ_0032566-RA	BGIBMGA000753-TA
PMZ_0041902-RA	BGIBMGA000753-TA
PMZ_0041671-RA	BGIBMGA000753-TA
PMZ_0043870-RA	BGIBMGA000754-TA
PMZ_0007945-RA	BGIBMGA000757-TA
PMZ_0035857-RA	BGIBMGA000758-TA
PMZ_0035526-RA	BGIBMGA000760-TA
PMZ_0043239-RA	BGIBMGA000765-TA
PMZ_0046893-RA	BGIBMGA000765-TA
PMZ_0004372-RA	BGIBMGA000766-TA
PMZ_0048938-RA	BGIBMGA000766-TA
PMZ_0000972-RA	BGIBMGA000767-TA
PMZ_0015688-RA	BGIBMGA000767-TA
PMZ_0031172-RA	BGIBMGA000767-TA
PMZ_0042232-RA	BGIBMGA000767-TA
PMZ_0009346-RA	BGIBMGA000768-TA
PMZ_0009056-RA	BGIBMGA000768-TA
PMZ_0022654-RA	BGIBMGA000768-TA
PMZ_0038543-RA	BGIBMGA000768-TA
PMZ_0033530-RA	BGIBMGA000769-TA
PMZ_0030589-RA	BGIBMGA000769-TA
PMZ_0035053-RA	BGIBMGA000769-TA
PMZ_0036289-RA	BGIBMGA000769-TA
PMZ_0030162-RA	BGIBMGA000770-TA
PMZ_0047928-RA	BGIBMGA000770-TA
PMZ_0047335-RA	BGIBMGA000771-TA
PMZ_0030553-RA	BGIBMGA000771-TA
PMZ_0046547-RA	BGIBMGA000773-TA
PMZ_0031082-RA	BGIBMGA000774-TA
PMZ_0047703-RA	BGIBMGA000774-TA
PMZ_0009781-RA	BGIBMGA000776-TA
PMZ_0028728-RA	BGIBMGA000778-TA
PMZ_0033615-RA	BGIBMGA000779-TA
PMZ_0004892-RA	BGIBMGA000779-TA
PMZ_0030440-RA	BGIBMGA000779-TA
PMZ_0042026-RA	BGIBMGA000779-TA
PMZ_0028719-RA	BGIBMGA000783-TA
PMZ_0027639-RA	BGIBMGA000783-TA
PMZ_0034701-RA	BGIBMGA000783-TA
PMZ_0046615-RA	BGIBMGA000783-TA
PMZ_0033823-RA	BGIBMGA000785-TA
PMZ_0010360-RA	BGIBMGA000786-TA
PMZ_0040775-RA	BGIBMGA000787-TA
PMZ_0044180-RA	BGIBMGA000787-TA
PMZ_0045022-RA	BGIBMGA000787-TA
PMZ_0039017-RA	BGIBMGA000788-TA
PMZ_0019339-RA	BGIBMGA000788-TA
PMZ_0043057-RA	BGIBMGA000790-TA
PMZ_0004805-RA	BGIBMGA000791-TA
PMZ_0026034-RA	BGIBMGA000791-TA
PMZ_0026673-RA	BGIBMGA000791-TA
PMZ_0045976-RA	BGIBMGA000791-TA
PMZ_0048342-RA	BGIBMGA000792-TA
PMZ_0037001-RA	BGIBMGA000792-TA
PMZ_0035740-RA	BGIBMGA000792-TA
PMZ_0013977-RA	BGIBMGA000792-TA
PMZ_0017122-RA	BGIBMGA000793-TA
PMZ_0042064-RA	BGIBMGA000793-TA
PMZ_0040788-RA	BGIBMGA000793-TA
PMZ_0044204-RA	BGIBMGA000796-TA
PMZ_0035811-RA	BGIBMGA000796-TA
PMZ_0042035-RA	BGIBMGA000796-TA
PMZ_0037567-RA	BGIBMGA000796-TA
PMZ_0008356-RA	BGIBMGA000798-TA
PMZ_0044143-RA	BGIBMGA000800-TA
PMZ_0046879-RA	BGIBMGA000800-TA
PMZ_0034773-RA	BGIBMGA000802-TA
PMZ_0040709-RA	BGIBMGA000802-TA
PMZ_0046742-RA	BGIBMGA000802-TA
PMZ_0009101-RA	BGIBMGA000803-TA
PMZ_0046698-RA	BGIBMGA000803-TA
PMZ_0037333-RA	BGIBMGA000806-TA
PMZ_0015138-RA	BGIBMGA000806-TA
PMZ_0033417-RA	BGIBMGA000806-TA
PMZ_0040377-RA	BGIBMGA000806-TA
PMZ_0003527-RA	BGIBMGA000807-TA
PMZ_0031586-RA	BGIBMGA000807-TA
PMZ_0046205-RA	BGIBMGA000808-TA
PMZ_0037643-RA	BGIBMGA000808-TA
PMZ_0034272-RA	BGIBMGA000812-TA
PMZ_0042676-RA	BGIBMGA000812-TA
PMZ_0048640-RA	BGIBMGA000812-TA
PMZ_0040884-RA	BGIBMGA000812-TA
PMZ_0020492-RA	BGIBMGA000813-TA
PMZ_0012529-RA	BGIBMGA000813-TA
PMZ_0040078-RA	BGIBMGA000813-TA
PMZ_0046100-RA	BGIBMGA000813-TA
PMZ_0020239-RA	BGIBMGA000814-TA
PMZ_0038652-RA	BGIBMGA000814-TA
PMZ_0047172-RA	BGIBMGA000814-TA
PMZ_0047141-RA	BGIBMGA000814-TA
PMZ_0036696-RA	BGIBMGA000815-TA
PMZ_0031135-RA	BGIBMGA000815-TA
PMZ_0026651-RA	BGIBMGA000816-TA
PMZ_0044765-RA	BGIBMGA000816-TA
PMZ_0014458-RA	BGIBMGA000816-TA
PMZ_0040631-RA	BGIBMGA000816-TA
PMZ_0046454-RA	BGIBMGA000817-TA
PMZ_0044389-RA	BGIBMGA000818-TA
PMZ_0042862-RA	BGIBMGA000819-TA
PMZ_0045062-RA	BGIBMGA000819-TA
PMZ_0035261-RA	BGIBMGA000821-TA
PMZ_0002451-RA	BGIBMGA000821-TA
PMZ_0043945-RA	BGIBMGA000825-TA
PMZ_0018770-RA	BGIBMGA000826-TA
PMZ_0045191-RA	BGIBMGA000826-TA
PMZ_0005765-RA	BGIBMGA000827-TA
PMZ_0044980-RA	BGIBMGA000828-TA
PMZ_0048112-RA	BGIBMGA000828-TA
PMZ_0011250-RA	BGIBMGA000829-TA
PMZ_0043913-RA	BGIBMGA000829-TA
PMZ_0043524-RA	BGIBMGA000834-TA
PMZ_0043297-RA	BGIBMGA000839-TA
PMZ_0032003-RA	BGIBMGA000839-TA
PMZ_0018454-RA	BGIBMGA000840-TA
PMZ_0034889-RA	BGIBMGA000840-TA
PMZ_0040085-RA	BGIBMGA000840-TA
PMZ_0047342-RA	BGIBMGA000840-TA
PMZ_0043736-RA	BGIBMGA000841-TA
PMZ_0044855-RA	BGIBMGA000842-TA
PMZ_0043934-RA	BGIBMGA000842-TA
PMZ_0029946-RA	BGIBMGA000842-TA
PMZ_0036739-RA	BGIBMGA000844-TA
PMZ_0030056-RA	BGIBMGA000846-TA
PMZ_0031398-RA	BGIBMGA000846-TA
PMZ_0037441-RA	BGIBMGA000846-TA
PMZ_0047804-RA	BGIBMGA000846-TA
PMZ_0045684-RA	BGIBMGA000848-TA
PMZ_0045686-RA	BGIBMGA000848-TA
PMZ_0040959-RA	BGIBMGA000849-TA
PMZ_0045296-RA	BGIBMGA000849-TA
PMZ_0038419-RA	BGIBMGA000849-TA
PMZ_0029405-RA	BGIBMGA000849-TA
PMZ_0031993-RA	BGIBMGA000850-TA
PMZ_0041934-RA	BGIBMGA000850-TA
PMZ_0027851-RA	BGIBMGA000851-TA
PMZ_0012749-RA	BGIBMGA000853-TA
PMZ_0046805-RA	BGIBMGA000853-TA
PMZ_0031136-RA	BGIBMGA000853-TA
PMZ_0045696-RA	BGIBMGA000853-TA
PMZ_0007639-RA	BGIBMGA000854-TA
PMZ_0026276-RA	BGIBMGA000855-TA
PMZ_0038852-RA	BGIBMGA000855-TA
PMZ_0045560-RA	BGIBMGA000856-TA
PMZ_0029687-RA	BGIBMGA000858-TA
PMZ_0032546-RA	BGIBMGA000858-TA
PMZ_0027720-RA	BGIBMGA000862-TA
PMZ_0026481-RA	BGIBMGA000862-TA
PMZ_0010874-RA	BGIBMGA000862-TA
PMZ_0002617-RA	BGIBMGA000865-TA
PMZ_0044703-RA	BGIBMGA000866-TA
PMZ_0042686-RA	BGIBMGA000867-TA
PMZ_0032362-RA	BGIBMGA000871-TA
PMZ_0020048-RA	BGIBMGA000872-TA
PMZ_0022919-RA	BGIBMGA000872-TA
PMZ_0042383-RA	BGIBMGA000872-TA
PMZ_0041946-RA	BGIBMGA000874-TA
PMZ_0047879-RA	BGIBMGA000875-TA
PMZ_0029378-RA	BGIBMGA000878-TA
PMZ_0036538-RA	BGIBMGA000879-TA
PMZ_0042531-RA	BGIBMGA000880-TA
PMZ_0017499-RA	BGIBMGA000880-TA
PMZ_0032948-RA	BGIBMGA000882-TA
PMZ_0040182-RA	BGIBMGA000883-TA
PMZ_0032729-RA	BGIBMGA000885-TA
PMZ_0043683-RA	BGIBMGA000886-TA
PMZ_0040196-RA	BGIBMGA000888-TA
PMZ_0002540-RA	BGIBMGA000888-TA
PMZ_0014019-RA	BGIBMGA000888-TA
PMZ_0040195-RA	BGIBMGA000888-TA
PMZ_0032740-RA	BGIBMGA000890-TA
PMZ_0037953-RA	BGIBMGA000890-TA
PMZ_0042965-RA	BGIBMGA000891-TA
PMZ_0039225-RA	BGIBMGA000891-TA
PMZ_0008298-RA	BGIBMGA000891-TA
PMZ_0046649-RA	BGIBMGA000891-TA
PMZ_0011872-RA	BGIBMGA000892-TA
PMZ_0036272-RA	BGIBMGA000892-TA
PMZ_0042279-RA	BGIBMGA000893-TA
PMZ_0037503-RA	BGIBMGA000894-TA
PMZ_0044027-RA	BGIBMGA000894-TA
PMZ_0034474-RA	BGIBMGA000894-TA
PMZ_0045738-RA	BGIBMGA000895-TA
PMZ_0013687-RA	BGIBMGA000897-TA
PMZ_0041178-RA	BGIBMGA000897-TA
PMZ_0042884-RA	BGIBMGA000897-TA
PMZ_0046193-RA	BGIBMGA000898-TA
PMZ_0045809-RA	BGIBMGA000898-TA
PMZ_0009360-RA	BGIBMGA000899-TA
PMZ_0046076-RA	BGIBMGA000899-TA
PMZ_0032477-RA	BGIBMGA000903-TA
PMZ_0038554-RA	BGIBMGA000905-TA
PMZ_0027847-RA	BGIBMGA000907-TA
PMZ_0027034-RA	BGIBMGA000909-TA
PMZ_0042614-RA	BGIBMGA000909-TA
PMZ_0027963-RA	BGIBMGA000910-TA
PMZ_0044417-RA	BGIBMGA000910-TA
PMZ_0042145-RA	BGIBMGA000910-TA
PMZ_0031102-RA	BGIBMGA000910-TA
PMZ_0046749-RA	BGIBMGA000911-TA
PMZ_0015027-RA	BGIBMGA000912-TA
PMZ_0040134-RA	BGIBMGA000913-TA
PMZ_0019639-RA	BGIBMGA000916-TA
PMZ_0047122-RA	BGIBMGA000917-TA
PMZ_0044927-RA	BGIBMGA000918-TA
PMZ_0036113-RA	BGIBMGA000918-TA
PMZ_0026305-RA	BGIBMGA000919-TA
PMZ_0019623-RA	BGIBMGA000919-TA
PMZ_0035178-RA	BGIBMGA000919-TA
PMZ_0040402-RA	BGIBMGA000920-TA
PMZ_0038340-RA	BGIBMGA000920-TA
PMZ_0002699-RA	BGIBMGA000922-TA
PMZ_0040117-RA	BGIBMGA000924-TA
PMZ_0044829-RA	BGIBMGA000925-TA
PMZ_0044350-RA	BGIBMGA000925-TA
PMZ_0031332-RA	BGIBMGA000925-TA
PMZ_0033736-RA	BGIBMGA000926-TA
PMZ_0041621-RA	BGIBMGA000926-TA
PMZ_0043881-RA	BGIBMGA000927-TA
PMZ_0036555-RA	BGIBMGA000927-TA
PMZ_0038829-RA	BGIBMGA000927-TA
PMZ_0035307-RA	BGIBMGA000927-TA
PMZ_0019434-RA	BGIBMGA000930-TA
PMZ_0005441-RA	BGIBMGA000930-TA
PMZ_0011762-RA	BGIBMGA000930-TA
PMZ_0028481-RA	BGIBMGA000930-TA
PMZ_0033677-RA	BGIBMGA000932-TA
PMZ_0040141-RA	BGIBMGA000932-TA
PMZ_0048796-RA	BGIBMGA000932-TA
PMZ_0017522-RA	BGIBMGA000932-TA
PMZ_0046866-RA	BGIBMGA000934-TA
PMZ_0035318-RA	BGIBMGA000934-TA
PMZ_0034932-RA	BGIBMGA000936-TA
PMZ_0044335-RA	BGIBMGA000937-TA
PMZ_0030754-RA	BGIBMGA000937-TA
PMZ_0032738-RA	BGIBMGA000938-TA
PMZ_0041174-RA	BGIBMGA000938-TA
PMZ_0036788-RA	BGIBMGA000941-TA
PMZ_0045897-RA	BGIBMGA000941-TA
PMZ_0038562-RA	BGIBMGA000941-TA
PMZ_0043795-RA	BGIBMGA000947-TA
PMZ_0042891-RA	BGIBMGA000948-TA
PMZ_0042892-RA	BGIBMGA000948-TA
PMZ_0011247-RA	BGIBMGA000949-TA
PMZ_0048012-RA	BGIBMGA000950-TA
PMZ_0034265-RA	BGIBMGA000950-TA
PMZ_0040838-RA	BGIBMGA000950-TA
PMZ_0041877-RA	BGIBMGA000950-TA
PMZ_0035842-RA	BGIBMGA000953-TA
PMZ_0043885-RA	BGIBMGA000957-TA
PMZ_0047726-RA	BGIBMGA000957-TA
PMZ_0027487-RA	BGIBMGA000958-TA
PMZ_0043153-RA	BGIBMGA000959-TA
PMZ_0038431-RA	BGIBMGA000963-TA
PMZ_0037142-RA	BGIBMGA000964-TA
PMZ_0037076-RA	BGIBMGA000964-TA
PMZ_0040249-RA	BGIBMGA000964-TA
PMZ_0042572-RA	BGIBMGA000964-TA
PMZ_0042121-RA	BGIBMGA000965-TA
PMZ_0000645-RA	BGIBMGA000965-TA
PMZ_0042644-RA	BGIBMGA000965-TA
PMZ_0047721-RA	BGIBMGA000966-TA
PMZ_0042961-RA	BGIBMGA000970-TA
PMZ_0040086-RA	BGIBMGA000971-TA
PMZ_0042955-RA	BGIBMGA000973-TA
PMZ_0030832-RA	BGIBMGA000974-TA
PMZ_0005522-RA	BGIBMGA000975-TA
PMZ_0040966-RA	BGIBMGA000975-TA
PMZ_0040965-RA	BGIBMGA000975-TA
PMZ_0026814-RA	BGIBMGA000975-TA
PMZ_0028764-RA	BGIBMGA000976-TA
PMZ_0041947-RA	BGIBMGA000977-TA
PMZ_0007415-RA	BGIBMGA000979-TA
PMZ_0040155-RA	BGIBMGA000979-TA
PMZ_0046767-RA	BGIBMGA000981-TA
PMZ_0028720-RA	BGIBMGA000983-TA
PMZ_0045988-RA	BGIBMGA000983-TA
PMZ_0047347-RA	BGIBMGA000983-TA
PMZ_0044244-RA	BGIBMGA000983-TA
PMZ_0045023-RA	BGIBMGA000988-TA
PMZ_0032009-RA	BGIBMGA000988-TA
PMZ_0040769-RA	BGIBMGA000988-TA
PMZ_0048427-RA	BGIBMGA000988-TA
PMZ_0029262-RA	BGIBMGA000989-TA
PMZ_0026455-RA	BGIBMGA000989-TA
PMZ_0032845-RA	BGIBMGA000989-TA
PMZ_0001103-RA	BGIBMGA000990-TA
PMZ_0035700-RA	BGIBMGA000990-TA
PMZ_0040144-RA	BGIBMGA000991-TA
PMZ_0042272-RA	BGIBMGA000992-TA
PMZ_0046744-RA	BGIBMGA000993-TA
PMZ_0029586-RA	BGIBMGA000994-TA
PMZ_0029675-RA	BGIBMGA000994-TA
PMZ_0021360-RA	BGIBMGA000995-TA
PMZ_0045917-RA	BGIBMGA000999-TA
PMZ_0029257-RA	BGIBMGA001001-TA
PMZ_0040037-RA	BGIBMGA001001-TA
PMZ_0042506-RA	BGIBMGA001003-TA
PMZ_0042571-RA	BGIBMGA001004-TA
PMZ_0011133-RA	BGIBMGA001004-TA
PMZ_0001536-RA	BGIBMGA001011-TA
PMZ_0048300-RA	BGIBMGA001011-TA
PMZ_0047549-RA	BGIBMGA001011-TA
PMZ_0041115-RA	BGIBMGA001012-TA
PMZ_0042919-RA	BGIBMGA001014-TA
PMZ_0040163-RA	BGIBMGA001014-TA
PMZ_0045879-RA	BGIBMGA001014-TA
PMZ_0040013-RA	BGIBMGA001015-TA
PMZ_0044716-RA	BGIBMGA001018-TA
PMZ_0041065-RA	BGIBMGA001018-TA
PMZ_0020414-RA	BGIBMGA001018-TA
PMZ_0005847-RA	BGIBMGA001019-TA
PMZ_0040032-RA	BGIBMGA001024-TA
PMZ_0027347-RA	BGIBMGA001024-TA
PMZ_0015973-RA	BGIBMGA001024-TA
PMZ_0047770-RA	BGIBMGA001024-TA
PMZ_0043124-RA	BGIBMGA001025-TA
PMZ_0048338-RA	BGIBMGA001026-TA
PMZ_0037434-RA	BGIBMGA001027-TA
PMZ_0040885-RA	BGIBMGA001028-TA
PMZ_0040924-RA	BGIBMGA001031-TA
PMZ_0033355-RA	BGIBMGA001031-TA
PMZ_0008467-RA	BGIBMGA001031-TA
PMZ_0002870-RA	BGIBMGA001032-TA
PMZ_0020879-RA	BGIBMGA001032-TA
PMZ_0004224-RA	BGIBMGA001032-TA
PMZ_0004225-RA	BGIBMGA001032-TA
PMZ_0041918-RA	BGIBMGA001033-TA
PMZ_0029975-RA	BGIBMGA001033-TA
PMZ_0005915-RA	BGIBMGA001033-TA
PMZ_0044243-RA	BGIBMGA001034-TA
PMZ_0044434-RA	BGIBMGA001035-TA
PMZ_0016723-RA	BGIBMGA001035-TA
PMZ_0043982-RA	BGIBMGA001035-TA
PMZ_0040146-RA	BGIBMGA001037-TA
PMZ_0028200-RA	BGIBMGA001038-TA
PMZ_0030420-RA	BGIBMGA001038-TA
PMZ_0049038-RA	BGIBMGA001038-TA
PMZ_0008225-RA	BGIBMGA001038-TA
PMZ_0000716-RA	BGIBMGA001039-TA
PMZ_0030294-RA	BGIBMGA001039-TA
PMZ_0046190-RA	BGIBMGA001039-TA
PMZ_0003256-RA	BGIBMGA001039-TA
PMZ_0043168-RA	BGIBMGA001041-TA
PMZ_0027317-RA	BGIBMGA001041-TA
PMZ_0015903-RA	BGIBMGA001041-TA
PMZ_0002153-RA	BGIBMGA001042-TA
PMZ_0042103-RA	BGIBMGA001042-TA
PMZ_0034796-RA	BGIBMGA001042-TA
PMZ_0006949-RA	BGIBMGA001042-TA
PMZ_0038256-RA	BGIBMGA001043-TA
PMZ_0023629-RA	BGIBMGA001044-TA
PMZ_0040657-RA	BGIBMGA001044-TA
PMZ_0033628-RA	BGIBMGA001044-TA
PMZ_0036745-RA	BGIBMGA001045-TA
PMZ_0041955-RA	BGIBMGA001048-TA
PMZ_0033412-RA	BGIBMGA001048-TA
PMZ_0047610-RA	BGIBMGA001048-TA
PMZ_0037120-RA	BGIBMGA001048-TA
PMZ_0042874-RA	BGIBMGA001054-TA
PMZ_0042873-RA	BGIBMGA001054-TA
PMZ_0027582-RA	BGIBMGA001054-TA
PMZ_0041923-RA	BGIBMGA001056-TA
PMZ_0029978-RA	BGIBMGA001056-TA
PMZ_0041151-RA	BGIBMGA001056-TA
PMZ_0041152-RA	BGIBMGA001056-TA
PMZ_0031839-RA	BGIBMGA001059-TA
PMZ_0011540-RA	BGIBMGA001061-TA
PMZ_0044163-RA	BGIBMGA001062-TA
PMZ_0031745-RA	BGIBMGA001063-TA
PMZ_0043118-RA	BGIBMGA001064-TA
PMZ_0043119-RA	BGIBMGA001064-TA
PMZ_0044989-RA	BGIBMGA001064-TA
PMZ_0032976-RA	BGIBMGA001064-TA
PMZ_0040740-RA	BGIBMGA001069-TA
PMZ_0046337-RA	BGIBMGA001069-TA
PMZ_0027343-RA	BGIBMGA001070-TA
PMZ_0035814-RA	BGIBMGA001070-TA
PMZ_0007964-RA	BGIBMGA001070-TA
PMZ_0016468-RA	BGIBMGA001072-TA
PMZ_0028882-RA	BGIBMGA001072-TA
PMZ_0038521-RA	BGIBMGA001073-TA
PMZ_0048825-RA	BGIBMGA001073-TA
PMZ_0035741-RA	BGIBMGA001073-TA
PMZ_0019499-RA	BGIBMGA001074-TA
PMZ_0041734-RA	BGIBMGA001074-TA
PMZ_0004351-RA	BGIBMGA001074-TA
PMZ_0034604-RA	BGIBMGA001074-TA
PMZ_0045680-RA	BGIBMGA001075-TA
PMZ_0028025-RA	BGIBMGA001076-TA
PMZ_0037524-RA	BGIBMGA001078-TA
PMZ_0040041-RA	BGIBMGA001079-TA
PMZ_0037722-RA	BGIBMGA001079-TA
PMZ_0031230-RA	BGIBMGA001079-TA
PMZ_0035177-RA	BGIBMGA001079-TA
PMZ_0046635-RA	BGIBMGA001082-TA
PMZ_0041908-RA	BGIBMGA001083-TA
PMZ_0026192-RA	BGIBMGA001083-TA
PMZ_0047213-RA	BGIBMGA001083-TA
PMZ_0028363-RA	BGIBMGA001083-TA
PMZ_0011645-RA	BGIBMGA001084-TA
PMZ_0013674-RA	BGIBMGA001084-TA
PMZ_0035105-RA	BGIBMGA001084-TA
PMZ_0038318-RA	BGIBMGA001084-TA
PMZ_0019460-RA	BGIBMGA001085-TA
PMZ_0031321-RA	BGIBMGA001085-TA
PMZ_0032705-RA	BGIBMGA001085-TA
PMZ_0026981-RA	BGIBMGA001085-TA
PMZ_0041940-RA	BGIBMGA001088-TA
PMZ_0043439-RA	BGIBMGA001091-TA
PMZ_0041534-RA	BGIBMGA001091-TA
PMZ_0034308-RA	BGIBMGA001091-TA
PMZ_0043007-RA	BGIBMGA001092-TA
PMZ_0022862-RA	BGIBMGA001093-TA
PMZ_0018375-RA	BGIBMGA001096-TA
PMZ_0043804-RA	BGIBMGA001096-TA
PMZ_0015127-RA	BGIBMGA001096-TA
PMZ_0005367-RA	BGIBMGA001096-TA
PMZ_0017644-RA	BGIBMGA001097-TA
PMZ_0030876-RA	BGIBMGA001098-TA
PMZ_0044239-RA	BGIBMGA001098-TA
PMZ_0044661-RA	BGIBMGA001100-TA
PMZ_0045093-RA	BGIBMGA001100-TA
PMZ_0034000-RA	BGIBMGA001100-TA
PMZ_0028002-RA	BGIBMGA001101-TA
PMZ_0041812-RA	BGIBMGA001101-TA
PMZ_0036843-RA	BGIBMGA001102-TA
PMZ_0017584-RA	BGIBMGA001102-TA
PMZ_0041916-RA	BGIBMGA001105-TA
PMZ_0007876-RA	BGIBMGA001106-TA
PMZ_0032603-RA	BGIBMGA001107-TA
PMZ_0013296-RA	BGIBMGA001107-TA
PMZ_0020655-RA	BGIBMGA001107-TA
PMZ_0032476-RA	BGIBMGA001107-TA
PMZ_0048239-RA	BGIBMGA001110-TA
PMZ_0044625-RA	BGIBMGA001110-TA
PMZ_0009597-RA	BGIBMGA001112-TA
PMZ_0042887-RA	BGIBMGA001115-TA
PMZ_0040139-RA	BGIBMGA001117-TA
PMZ_0012880-RA	BGIBMGA001118-TA
PMZ_0013869-RA	BGIBMGA001118-TA
PMZ_0032053-RA	BGIBMGA001119-TA
PMZ_0044013-RA	BGIBMGA001119-TA
PMZ_0012706-RA	BGIBMGA001121-TA
PMZ_0036107-RA	BGIBMGA001121-TA
PMZ_0030403-RA	BGIBMGA001121-TA
PMZ_0036183-RA	BGIBMGA001121-TA
PMZ_0007001-RA	BGIBMGA001123-TA
PMZ_0045293-RA	BGIBMGA001123-TA
PMZ_0043756-RA	BGIBMGA001124-TA
PMZ_0045807-RA	BGIBMGA001124-TA
PMZ_0045806-RA	BGIBMGA001124-TA
PMZ_0047046-RA	BGIBMGA001126-TA
PMZ_0034650-RA	BGIBMGA001127-TA
PMZ_0034045-RA	BGIBMGA001129-TA
PMZ_0027823-RA	BGIBMGA001129-TA
PMZ_0040940-RA	BGIBMGA001129-TA
PMZ_0041958-RA	BGIBMGA001129-TA
PMZ_0043008-RA	BGIBMGA001130-TA
PMZ_0001310-RA	BGIBMGA001130-TA
PMZ_0044197-RA	BGIBMGA001130-TA
PMZ_0033065-RA	BGIBMGA001131-TA
PMZ_0042916-RA	BGIBMGA001132-TA
PMZ_0043123-RA	BGIBMGA001132-TA
PMZ_0010650-RA	BGIBMGA001132-TA
PMZ_0033156-RA	BGIBMGA001132-TA
PMZ_0043594-RA	BGIBMGA001135-TA
PMZ_0007587-RA	BGIBMGA001137-TA
PMZ_0027080-RA	BGIBMGA001138-TA
PMZ_0001000-RA	BGIBMGA001139-TA
PMZ_0020856-RA	BGIBMGA001139-TA
PMZ_0045801-RA	BGIBMGA001139-TA
PMZ_0045128-RA	BGIBMGA001140-TA
PMZ_0033455-RA	BGIBMGA001141-TA
PMZ_0030914-RA	BGIBMGA001141-TA
PMZ_0003130-RA	BGIBMGA001141-TA
PMZ_0044399-RA	BGIBMGA001141-TA
PMZ_0010907-RA	BGIBMGA001142-TA
PMZ_0015515-RA	BGIBMGA001142-TA
PMZ_0009743-RA	BGIBMGA001142-TA
PMZ_0011607-RA	BGIBMGA001142-TA
PMZ_0041210-RA	BGIBMGA001145-TA
PMZ_0048790-RA	BGIBMGA001148-TA
PMZ_0038768-RA	BGIBMGA001148-TA
PMZ_0048725-RA	BGIBMGA001148-TA
PMZ_0048818-RA	BGIBMGA001148-TA
PMZ_0041779-RA	BGIBMGA001149-TA
PMZ_0003131-RA	BGIBMGA001152-TA
PMZ_0045665-RA	BGIBMGA001152-TA
PMZ_0009695-RA	BGIBMGA001152-TA
PMZ_0027284-RA	BGIBMGA001152-TA
PMZ_0045051-RA	BGIBMGA001154-TA
PMZ_0029540-RA	BGIBMGA001157-TA
PMZ_0040936-RA	BGIBMGA001157-TA
PMZ_0007493-RA	BGIBMGA001157-TA
PMZ_0030425-RA	BGIBMGA001157-TA
PMZ_0035479-RA	BGIBMGA001160-TA
PMZ_0046550-RA	BGIBMGA001160-TA
PMZ_0041107-RA	BGIBMGA001161-TA
PMZ_0044234-RA	BGIBMGA001162-TA
PMZ_0030706-RA	BGIBMGA001162-TA
PMZ_0014853-RA	BGIBMGA001162-TA
PMZ_0003516-RA	BGIBMGA001162-TA
PMZ_0042379-RA	BGIBMGA001165-TA
PMZ_0044468-RA	BGIBMGA001165-TA
PMZ_0008562-RA	BGIBMGA001165-TA
PMZ_0044467-RA	BGIBMGA001165-TA
PMZ_0011005-RA	BGIBMGA001166-TA
PMZ_0048642-RA	BGIBMGA001166-TA
PMZ_0029977-RA	BGIBMGA001167-TA
PMZ_0001660-RA	BGIBMGA001168-TA
PMZ_0005521-RA	BGIBMGA001168-TA
PMZ_0041945-RA	BGIBMGA001172-TA
PMZ_0041953-RA	BGIBMGA001175-TA
PMZ_0029066-RA	BGIBMGA001175-TA
PMZ_0002101-RA	BGIBMGA001177-TA
PMZ_0028689-RA	BGIBMGA001177-TA
PMZ_0035495-RA	BGIBMGA001177-TA
PMZ_0043959-RA	BGIBMGA001177-TA
PMZ_0046244-RA	BGIBMGA001178-TA
PMZ_0038965-RA	BGIBMGA001180-TA
PMZ_0043099-RA	BGIBMGA001180-TA
PMZ_0046991-RA	BGIBMGA001182-TA
PMZ_0026947-RA	BGIBMGA001183-TA
PMZ_0031816-RA	BGIBMGA001183-TA
PMZ_0027903-RA	BGIBMGA001183-TA
PMZ_0043105-RA	BGIBMGA001183-TA
PMZ_0018634-RA	BGIBMGA001185-TA
PMZ_0008112-RA	BGIBMGA001187-TA
PMZ_0042888-RA	BGIBMGA001188-TA
PMZ_0043184-RA	BGIBMGA001188-TA
PMZ_0032220-RA	BGIBMGA001188-TA
PMZ_0036598-RA	BGIBMGA001189-TA
PMZ_0043102-RA	BGIBMGA001192-TA
PMZ_0043058-RA	BGIBMGA001192-TA
PMZ_0029009-RA	BGIBMGA001194-TA
PMZ_0029011-RA	BGIBMGA001194-TA
PMZ_0041831-RA	BGIBMGA001194-TA
PMZ_0017754-RA	BGIBMGA001194-TA
PMZ_0018075-RA	BGIBMGA001197-TA
PMZ_0045221-RA	BGIBMGA001197-TA
PMZ_0040952-RA	BGIBMGA001198-TA
PMZ_0028888-RA	BGIBMGA001198-TA
PMZ_0044316-RA	BGIBMGA001201-TA
PMZ_0002483-RA	BGIBMGA001202-TA
PMZ_0035804-RA	BGIBMGA001202-TA
PMZ_0030426-RA	BGIBMGA001202-TA
PMZ_0034610-RA	BGIBMGA001204-TA
PMZ_0017826-RA	BGIBMGA001206-TA
PMZ_0047098-RA	BGIBMGA001206-TA
PMZ_0047675-RA	BGIBMGA001206-TA
PMZ_0043293-RA	BGIBMGA001209-TA
PMZ_0001335-RA	BGIBMGA001210-TA
PMZ_0026060-RA	BGIBMGA001211-TA
PMZ_0046535-RA	BGIBMGA001211-TA
PMZ_0046790-RA	BGIBMGA001211-TA
PMZ_0038199-RA	BGIBMGA001211-TA
PMZ_0027023-RA	BGIBMGA001212-TA
PMZ_0018154-RA	BGIBMGA001212-TA
PMZ_0046986-RA	BGIBMGA001212-TA
PMZ_0020912-RA	BGIBMGA001215-TA
PMZ_0037687-RA	BGIBMGA001215-TA
PMZ_0045688-RA	BGIBMGA001219-TA
PMZ_0033420-RA	BGIBMGA001219-TA
PMZ_0044416-RA	BGIBMGA001220-TA
PMZ_0043837-RA	BGIBMGA001220-TA
PMZ_0044911-RA	BGIBMGA001220-TA
PMZ_0047026-RA	BGIBMGA001220-TA
PMZ_0045811-RA	BGIBMGA001222-TA
PMZ_0007845-RA	BGIBMGA001223-TA
PMZ_0040121-RA	BGIBMGA001224-TA
PMZ_0046738-RA	BGIBMGA001226-TA
PMZ_0046746-RA	BGIBMGA001231-TA
PMZ_0000885-RA	BGIBMGA001231-TA
PMZ_0011531-RA	BGIBMGA001232-TA
PMZ_0039396-RA	BGIBMGA001232-TA
PMZ_0031400-RA	BGIBMGA001232-TA
PMZ_0011674-RA	BGIBMGA001233-TA
PMZ_0043433-RA	BGIBMGA001234-TA
PMZ_0006968-RA	BGIBMGA001235-TA
PMZ_0047871-RA	BGIBMGA001235-TA
PMZ_0031913-RA	BGIBMGA001236-TA
PMZ_0042059-RA	BGIBMGA001236-TA
PMZ_0034140-RA	BGIBMGA001237-TA
PMZ_0040943-RA	BGIBMGA001238-TA
PMZ_0046950-RA	BGIBMGA001238-TA
PMZ_0046951-RA	BGIBMGA001238-TA
PMZ_0041108-RA	BGIBMGA001238-TA
PMZ_0040900-RA	BGIBMGA001239-TA
PMZ_0029264-RA	BGIBMGA001242-TA
PMZ_0048367-RA	BGIBMGA001242-TA
PMZ_0005448-RA	BGIBMGA001242-TA
PMZ_0046436-RA	BGIBMGA001243-TA
PMZ_0011721-RA	BGIBMGA001243-TA
PMZ_0027834-RA	BGIBMGA001244-TA
PMZ_0040408-RA	BGIBMGA001244-TA
PMZ_0047657-RA	BGIBMGA001246-TA
PMZ_0005864-RA	BGIBMGA001247-TA
PMZ_0040725-RA	BGIBMGA001247-TA
PMZ_0041974-RA	BGIBMGA001249-TA
PMZ_0045389-RA	BGIBMGA001250-TA
PMZ_0036884-RA	BGIBMGA001251-TA
PMZ_0029589-RA	BGIBMGA001252-TA
PMZ_0032478-RA	BGIBMGA001253-TA
PMZ_0027690-RA	BGIBMGA001255-TA
PMZ_0041950-RA	BGIBMGA001256-TA
PMZ_0040691-RA	BGIBMGA001256-TA
PMZ_0046719-RA	BGIBMGA001256-TA
PMZ_0026636-RA	BGIBMGA001256-TA
PMZ_0040029-RA	BGIBMGA001257-TA
PMZ_0018144-RA	BGIBMGA001258-TA
PMZ_0032247-RA	BGIBMGA001259-TA
PMZ_0043891-RA	BGIBMGA001260-TA
PMZ_0030282-RA	BGIBMGA001264-TA
PMZ_0042937-RA	BGIBMGA001265-TA
PMZ_0036212-RA	BGIBMGA001265-TA
PMZ_0041720-RA	BGIBMGA001265-TA
PMZ_0030255-RA	BGIBMGA001266-TA
PMZ_0013872-RA	BGIBMGA001267-TA
PMZ_0042444-RA	BGIBMGA001267-TA
PMZ_0046928-RA	BGIBMGA001267-TA
PMZ_0001743-RA	BGIBMGA001268-TA
PMZ_0028216-RA	BGIBMGA001268-TA
PMZ_0036699-RA	BGIBMGA001268-TA
PMZ_0037341-RA	BGIBMGA001268-TA
PMZ_0047190-RA	BGIBMGA001270-TA
PMZ_0045674-RA	BGIBMGA001271-TA
PMZ_0043801-RA	BGIBMGA001271-TA
PMZ_0026599-RA	BGIBMGA001272-TA
PMZ_0040571-RA	BGIBMGA001272-TA
PMZ_0035120-RA	BGIBMGA001273-TA
PMZ_0028219-RA	BGIBMGA001274-TA
PMZ_0044840-RA	BGIBMGA001275-TA
PMZ_0044839-RA	BGIBMGA001275-TA
PMZ_0047653-RA	BGIBMGA001276-TA
PMZ_0004890-RA	BGIBMGA001276-TA
PMZ_0030322-RA	BGIBMGA001277-TA
PMZ_0027606-RA	BGIBMGA001277-TA
PMZ_0017900-RA	BGIBMGA001278-TA
PMZ_0045403-RA	BGIBMGA001279-TA
PMZ_0045404-RA	BGIBMGA001280-TA
PMZ_0031085-RA	BGIBMGA001280-TA
PMZ_0029142-RA	BGIBMGA001281-TA
PMZ_0033304-RA	BGIBMGA001283-TA
PMZ_0045251-RA	BGIBMGA001284-TA
PMZ_0014711-RA	BGIBMGA001290-TA
PMZ_0004694-RA	BGIBMGA001290-TA
PMZ_0047988-RA	BGIBMGA001290-TA
PMZ_0044169-RA	BGIBMGA001292-TA
PMZ_0034972-RA	BGIBMGA001292-TA
PMZ_0006277-RA	BGIBMGA001293-TA
PMZ_0046741-RA	BGIBMGA001293-TA
PMZ_0031819-RA	BGIBMGA001293-TA
PMZ_0033570-RA	BGIBMGA001296-TA
PMZ_0041935-RA	BGIBMGA001296-TA
PMZ_0045249-RA	BGIBMGA001296-TA
PMZ_0033896-RA	BGIBMGA001296-TA
PMZ_0010721-RA	BGIBMGA001297-TA
PMZ_0004915-RA	BGIBMGA001298-TA
PMZ_0045725-RA	BGIBMGA001300-TA
PMZ_0007546-RA	BGIBMGA001300-TA
PMZ_0026674-RA	BGIBMGA001300-TA
PMZ_0046543-RA	BGIBMGA001300-TA
PMZ_0003109-RA	BGIBMGA001302-TA
PMZ_0035095-RA	BGIBMGA001303-TA
PMZ_0046229-RA	BGIBMGA001303-TA
PMZ_0041886-RA	BGIBMGA001305-TA
PMZ_0030460-RA	BGIBMGA001307-TA
PMZ_0046862-RA	BGIBMGA001307-TA
PMZ_0021472-RA	BGIBMGA001310-TA
PMZ_0018484-RA	BGIBMGA001310-TA
PMZ_0011185-RA	BGIBMGA001310-TA
PMZ_0045054-RA	BGIBMGA001310-TA
PMZ_0027130-RA	BGIBMGA001312-TA
PMZ_0004363-RA	BGIBMGA001317-TA
PMZ_0031827-RA	BGIBMGA001317-TA
PMZ_0031098-RA	BGIBMGA001317-TA
PMZ_0029137-RA	BGIBMGA001318-TA
PMZ_0036645-RA	BGIBMGA001318-TA
PMZ_0033247-RA	BGIBMGA001319-TA
PMZ_0048956-RA	BGIBMGA001319-TA
PMZ_0036366-RA	BGIBMGA001320-TA
PMZ_0030453-RA	BGIBMGA001321-TA
PMZ_0041477-RA	BGIBMGA001321-TA
PMZ_0006754-RA	BGIBMGA001326-TA
PMZ_0033671-RA	BGIBMGA001330-TA
PMZ_0045199-RA	BGIBMGA001333-TA
PMZ_0012029-RA	BGIBMGA001334-TA
PMZ_0031842-RA	BGIBMGA001334-TA
PMZ_0044946-RA	BGIBMGA001334-TA
PMZ_0045664-RA	BGIBMGA001334-TA
PMZ_0040538-RA	BGIBMGA001335-TA
PMZ_0042111-RA	BGIBMGA001335-TA
PMZ_0044512-RA	BGIBMGA001337-TA
PMZ_0026008-RA	BGIBMGA001338-TA
PMZ_0045598-RA	BGIBMGA001339-TA
PMZ_0043015-RA	BGIBMGA001339-TA
PMZ_0029101-RA	BGIBMGA001340-TA
PMZ_0042256-RA	BGIBMGA001341-TA
PMZ_0029038-RA	BGIBMGA001342-TA
PMZ_0042251-RA	BGIBMGA001342-TA
PMZ_0011852-RA	BGIBMGA001343-TA
PMZ_0029421-RA	BGIBMGA001344-TA
PMZ_0017929-RA	BGIBMGA001346-TA
PMZ_0045602-RA	BGIBMGA001346-TA
PMZ_0001861-RA	BGIBMGA001348-TA
PMZ_0041794-RA	BGIBMGA001348-TA
PMZ_0010837-RA	BGIBMGA001348-TA
PMZ_0041768-RA	BGIBMGA001348-TA
PMZ_0003584-RA	BGIBMGA001349-TA
PMZ_0035400-RA	BGIBMGA001350-TA
PMZ_0036956-RA	BGIBMGA001350-TA
PMZ_0044042-RA	BGIBMGA001350-TA
PMZ_0043845-RA	BGIBMGA001351-TA
PMZ_0040230-RA	BGIBMGA001356-TA
PMZ_0040065-RA	BGIBMGA001363-TA
PMZ_0049033-RA	BGIBMGA001364-TA
PMZ_0045446-RA	BGIBMGA001367-TA
PMZ_0045428-RA	BGIBMGA001368-TA
PMZ_0028784-RA	BGIBMGA001370-TA
PMZ_0013570-RA	BGIBMGA001370-TA
PMZ_0045287-RA	BGIBMGA001371-TA
PMZ_0021686-RA	BGIBMGA001372-TA
PMZ_0044597-RA	BGIBMGA001372-TA
PMZ_0046367-RA	BGIBMGA001372-TA
PMZ_0043479-RA	BGIBMGA001374-TA
PMZ_0041856-RA	BGIBMGA001375-TA
PMZ_0045323-RA	BGIBMGA001375-TA
PMZ_0047632-RA	BGIBMGA001379-TA
PMZ_0046946-RA	BGIBMGA001379-TA
PMZ_0040597-RA	BGIBMGA001380-TA
PMZ_0026150-RA	BGIBMGA001380-TA
PMZ_0032049-RA	BGIBMGA001380-TA
PMZ_0030920-RA	BGIBMGA001380-TA
PMZ_0031595-RA	BGIBMGA001382-TA
PMZ_0046793-RA	BGIBMGA001383-TA
PMZ_0008854-RA	BGIBMGA001384-TA
PMZ_0038285-RA	BGIBMGA001386-TA
PMZ_0026431-RA	BGIBMGA001390-TA
PMZ_0023675-RA	BGIBMGA001390-TA
PMZ_0046464-RA	BGIBMGA001390-TA
PMZ_0030263-RA	BGIBMGA001391-TA
PMZ_0043255-RA	BGIBMGA001391-TA
PMZ_0032921-RA	BGIBMGA001391-TA
PMZ_0040764-RA	BGIBMGA001391-TA
PMZ_0040348-RA	BGIBMGA001395-TA
PMZ_0026216-RA	BGIBMGA001396-TA
PMZ_0045899-RA	BGIBMGA001396-TA
PMZ_0035113-RA	BGIBMGA001398-TA
PMZ_0007096-RA	BGIBMGA001398-TA
PMZ_0026780-RA	BGIBMGA001399-TA
PMZ_0031774-RA	BGIBMGA001399-TA
PMZ_0043709-RA	BGIBMGA001399-TA
PMZ_0009641-RA	BGIBMGA001401-TA
PMZ_0031840-RA	BGIBMGA001402-TA
PMZ_0042182-RA	BGIBMGA001402-TA
PMZ_0002790-RA	BGIBMGA001403-TA
PMZ_0045536-RA	BGIBMGA001403-TA
PMZ_0033623-RA	BGIBMGA001403-TA
PMZ_0041080-RA	BGIBMGA001405-TA
PMZ_0045900-RA	BGIBMGA001406-TA
PMZ_0000071-RA	BGIBMGA001406-TA
PMZ_0009105-RA	BGIBMGA001406-TA
PMZ_0046654-RA	BGIBMGA001406-TA
PMZ_0039361-RA	BGIBMGA001410-TA
PMZ_0026215-RA	BGIBMGA001410-TA
PMZ_0036436-RA	BGIBMGA001410-TA
PMZ_0024025-RA	BGIBMGA001410-TA
PMZ_0018132-RA	BGIBMGA001411-TA
PMZ_0031013-RA	BGIBMGA001412-TA
PMZ_0019127-RA	BGIBMGA001416-TA
PMZ_0036487-RA	BGIBMGA001416-TA
PMZ_0018687-RA	BGIBMGA001416-TA
PMZ_0041665-RA	BGIBMGA001416-TA
PMZ_0034124-RA	BGIBMGA001417-TA
PMZ_0030246-RA	BGIBMGA001417-TA
PMZ_0027118-RA	BGIBMGA001417-TA
PMZ_0031584-RA	BGIBMGA001417-TA
PMZ_0027116-RA	BGIBMGA001423-TA
PMZ_0040383-RA	BGIBMGA001423-TA
PMZ_0031045-RA	BGIBMGA001423-TA
PMZ_0027153-RA	BGIBMGA001423-TA
PMZ_0013621-RA	BGIBMGA001425-TA
PMZ_0006477-RA	BGIBMGA001425-TA
PMZ_0044917-RA	BGIBMGA001425-TA
PMZ_0043474-RA	BGIBMGA001425-TA
PMZ_0035926-RA	BGIBMGA001426-TA
PMZ_0046370-RA	BGIBMGA001427-TA
PMZ_0042093-RA	BGIBMGA001427-TA
PMZ_0029702-RA	BGIBMGA001428-TA
PMZ_0045853-RA	BGIBMGA001428-TA
PMZ_0041499-RA	BGIBMGA001428-TA
PMZ_0014737-RA	BGIBMGA001430-TA
PMZ_0043256-RA	BGIBMGA001431-TA
PMZ_0018524-RA	BGIBMGA001431-TA
PMZ_0002011-RA	BGIBMGA001431-TA
PMZ_0046715-RA	BGIBMGA001434-TA
PMZ_0048030-RA	BGIBMGA001435-TA
PMZ_0044572-RA	BGIBMGA001435-TA
PMZ_0020727-RA	BGIBMGA001435-TA
PMZ_0030116-RA	BGIBMGA001435-TA
PMZ_0044485-RA	BGIBMGA001437-TA
PMZ_0031432-RA	BGIBMGA001438-TA
PMZ_0045778-RA	BGIBMGA001438-TA
PMZ_0046369-RA	BGIBMGA001438-TA
PMZ_0014547-RA	BGIBMGA001444-TA
PMZ_0017865-RA	BGIBMGA001447-TA
PMZ_0045718-RA	BGIBMGA001447-TA
PMZ_0033601-RA	BGIBMGA001447-TA
PMZ_0028183-RA	BGIBMGA001447-TA
PMZ_0026246-RA	BGIBMGA001448-TA
PMZ_0013720-RA	BGIBMGA001448-TA
PMZ_0046508-RA	BGIBMGA001448-TA
PMZ_0043846-RA	BGIBMGA001448-TA
PMZ_0032554-RA	BGIBMGA001450-TA
PMZ_0018795-RA	BGIBMGA001456-TA
PMZ_0031626-RA	BGIBMGA001457-TA
PMZ_0046060-RA	BGIBMGA001458-TA
PMZ_0029374-RA	BGIBMGA001458-TA
PMZ_0040454-RA	BGIBMGA001458-TA
PMZ_0041592-RA	BGIBMGA001458-TA
PMZ_0036386-RA	BGIBMGA001460-TA
PMZ_0046061-RA	BGIBMGA001460-TA
PMZ_0027623-RA	BGIBMGA001460-TA
PMZ_0021509-RA	BGIBMGA001460-TA
PMZ_0032218-RA	BGIBMGA001461-TA
PMZ_0045385-RA	BGIBMGA001462-TA
PMZ_0047823-RA	BGIBMGA001464-TA
PMZ_0020479-RA	BGIBMGA001468-TA
PMZ_0039047-RA	BGIBMGA001470-TA
PMZ_0028985-RA	BGIBMGA001470-TA
PMZ_0040701-RA	BGIBMGA001470-TA
PMZ_0016730-RA	BGIBMGA001471-TA
PMZ_0037543-RA	BGIBMGA001471-TA
PMZ_0042233-RA	BGIBMGA001472-TA
PMZ_0030148-RA	BGIBMGA001472-TA
PMZ_0030538-RA	BGIBMGA001472-TA
PMZ_0037161-RA	BGIBMGA001472-TA
PMZ_0047473-RA	BGIBMGA001473-TA
PMZ_0047375-RA	BGIBMGA001473-TA
PMZ_0048490-RA	BGIBMGA001473-TA
PMZ_0048912-RA	BGIBMGA001476-TA
PMZ_0038783-RA	BGIBMGA001476-TA
PMZ_0039095-RA	BGIBMGA001476-TA
PMZ_0026823-RA	BGIBMGA001478-TA
PMZ_0040464-RA	BGIBMGA001478-TA
PMZ_0037381-RA	BGIBMGA001478-TA
PMZ_0011575-RA	BGIBMGA001479-TA
PMZ_0045129-RA	BGIBMGA001483-TA
PMZ_0040373-RA	BGIBMGA001484-TA
PMZ_0037703-RA	BGIBMGA001484-TA
PMZ_0043961-RA	BGIBMGA001484-TA
PMZ_0009691-RA	BGIBMGA001484-TA
PMZ_0043577-RA	BGIBMGA001488-TA
PMZ_0043194-RA	BGIBMGA001490-TA
PMZ_0027681-RA	BGIBMGA001494-TA
PMZ_0035546-RA	BGIBMGA001494-TA
PMZ_0031359-RA	BGIBMGA001494-TA
PMZ_0031358-RA	BGIBMGA001494-TA
PMZ_0032391-RA	BGIBMGA001496-TA
PMZ_0043918-RA	BGIBMGA001496-TA
PMZ_0031412-RA	BGIBMGA001497-TA
PMZ_0043223-RA	BGIBMGA001497-TA
PMZ_0027319-RA	BGIBMGA001497-TA
PMZ_0047075-RA	BGIBMGA001497-TA
PMZ_0034793-RA	BGIBMGA001498-TA
PMZ_0041742-RA	BGIBMGA001498-TA
PMZ_0006057-RA	BGIBMGA001498-TA
PMZ_0040520-RA	BGIBMGA001498-TA
PMZ_0033483-RA	BGIBMGA001499-TA
PMZ_0021319-RA	BGIBMGA001500-TA
PMZ_0043248-RA	BGIBMGA001501-TA
PMZ_0009915-RA	BGIBMGA001501-TA
PMZ_0001592-RA	BGIBMGA001503-TA
PMZ_0033236-RA	BGIBMGA001509-TA
PMZ_0046724-RA	BGIBMGA001509-TA
PMZ_0046725-RA	BGIBMGA001509-TA
PMZ_0015388-RA	BGIBMGA001510-TA
PMZ_0037209-RA	BGIBMGA001510-TA
PMZ_0034964-RA	BGIBMGA001510-TA
PMZ_0040399-RA	BGIBMGA001510-TA
PMZ_0032284-RA	BGIBMGA001512-TA
PMZ_0026769-RA	BGIBMGA001512-TA
PMZ_0045741-RA	BGIBMGA001512-TA
PMZ_0044158-RA	BGIBMGA001512-TA
PMZ_0014689-RA	BGIBMGA001513-TA
PMZ_0046242-RA	BGIBMGA001513-TA
PMZ_0041775-RA	BGIBMGA001513-TA
PMZ_0028847-RA	BGIBMGA001513-TA
PMZ_0011710-RA	BGIBMGA001522-TA
PMZ_0036271-RA	BGIBMGA001522-TA
PMZ_0040713-RA	BGIBMGA001522-TA
PMZ_0045418-RA	BGIBMGA001525-TA
PMZ_0030502-RA	BGIBMGA001528-TA
PMZ_0041082-RA	BGIBMGA001528-TA
PMZ_0032917-RA	BGIBMGA001528-TA
PMZ_0046055-RA	BGIBMGA001530-TA
PMZ_0045131-RA	BGIBMGA001530-TA
PMZ_0024112-RA	BGIBMGA001530-TA
PMZ_0045130-RA	BGIBMGA001530-TA
PMZ_0042163-RA	BGIBMGA001531-TA
PMZ_0032217-RA	BGIBMGA001531-TA
PMZ_0044820-RA	BGIBMGA001531-TA
PMZ_0003289-RA	BGIBMGA001534-TA
PMZ_0013793-RA	BGIBMGA001536-TA
PMZ_0046961-RA	BGIBMGA001536-TA
PMZ_0017899-RA	BGIBMGA001537-TA
PMZ_0026988-RA	BGIBMGA001538-TA
PMZ_0045522-RA	BGIBMGA001539-TA
PMZ_0010731-RA	BGIBMGA001540-TA
PMZ_0010427-RA	BGIBMGA001540-TA
PMZ_0040578-RA	BGIBMGA001540-TA
PMZ_0046397-RA	BGIBMGA001540-TA
PMZ_0043230-RA	BGIBMGA001542-TA
PMZ_0000614-RA	BGIBMGA001542-TA
PMZ_0000615-RA	BGIBMGA001542-TA
PMZ_0011975-RA	BGIBMGA001546-TA
PMZ_0033745-RA	BGIBMGA001546-TA
PMZ_0034288-RA	BGIBMGA001546-TA
PMZ_0033851-RA	BGIBMGA001546-TA
PMZ_0034067-RA	BGIBMGA001547-TA
PMZ_0042980-RA	BGIBMGA001547-TA
PMZ_0042048-RA	BGIBMGA001547-TA
PMZ_0040132-RA	BGIBMGA001547-TA
PMZ_0032775-RA	BGIBMGA001548-TA
PMZ_0030831-RA	BGIBMGA001548-TA
PMZ_0001078-RA	BGIBMGA001548-TA
PMZ_0038512-RA	BGIBMGA001548-TA
PMZ_0007870-RA	BGIBMGA001549-TA
PMZ_0036358-RA	BGIBMGA001549-TA
PMZ_0042401-RA	BGIBMGA001549-TA
PMZ_0043202-RA	BGIBMGA001550-TA
PMZ_0014626-RA	BGIBMGA001550-TA
PMZ_0033813-RA	BGIBMGA001550-TA
PMZ_0046372-RA	BGIBMGA001551-TA
PMZ_0029607-RA	BGIBMGA001551-TA
PMZ_0006723-RA	BGIBMGA001551-TA
PMZ_0003736-RA	BGIBMGA001552-TA
PMZ_0033399-RA	BGIBMGA001552-TA
PMZ_0032668-RA	BGIBMGA001556-TA
PMZ_0046053-RA	BGIBMGA001556-TA
PMZ_0026115-RA	BGIBMGA001557-TA
PMZ_0029757-RA	BGIBMGA001557-TA
PMZ_0031728-RA	BGIBMGA001557-TA
PMZ_0014242-RA	BGIBMGA001557-TA
PMZ_0033194-RA	BGIBMGA001558-TA
PMZ_0003298-RA	BGIBMGA001559-TA
PMZ_0043217-RA	BGIBMGA001559-TA
PMZ_0034702-RA	BGIBMGA001559-TA
PMZ_0004995-RA	BGIBMGA001559-TA
PMZ_0043270-RA	BGIBMGA001560-TA
PMZ_0011832-RA	BGIBMGA001561-TA
PMZ_0043441-RA	BGIBMGA001561-TA
PMZ_0029398-RA	BGIBMGA001562-TA
PMZ_0030992-RA	BGIBMGA001562-TA
PMZ_0003738-RA	BGIBMGA001566-TA
PMZ_0045138-RA	BGIBMGA001566-TA
PMZ_0042417-RA	BGIBMGA001566-TA
PMZ_0033393-RA	BGIBMGA001566-TA
PMZ_0043556-RA	BGIBMGA001569-TA
PMZ_0033723-RA	BGIBMGA001569-TA
PMZ_0026860-RA	BGIBMGA001572-TA
PMZ_0043545-RA	BGIBMGA001572-TA
PMZ_0040257-RA	BGIBMGA001572-TA
PMZ_0036923-RA	BGIBMGA001573-TA
PMZ_0028638-RA	BGIBMGA001575-TA
PMZ_0013297-RA	BGIBMGA001576-TA
PMZ_0046988-RA	BGIBMGA001576-TA
PMZ_0027435-RA	BGIBMGA001579-TA
PMZ_0043191-RA	BGIBMGA001581-TA
PMZ_0041755-RA	BGIBMGA001581-TA
PMZ_0046064-RA	BGIBMGA001582-TA
PMZ_0028783-RA	BGIBMGA001582-TA
PMZ_0046063-RA	BGIBMGA001585-TA
PMZ_0034538-RA	BGIBMGA001585-TA
PMZ_0013111-RA	BGIBMGA001585-TA
PMZ_0026663-RA	BGIBMGA001585-TA
PMZ_0012639-RA	BGIBMGA001587-TA
PMZ_0018365-RA	BGIBMGA001587-TA
PMZ_0040393-RA	BGIBMGA001589-TA
PMZ_0031410-RA	BGIBMGA001589-TA
PMZ_0046248-RA	BGIBMGA001589-TA
PMZ_0008109-RA	BGIBMGA001589-TA
PMZ_0045391-RA	BGIBMGA001590-TA
PMZ_0043674-RA	BGIBMGA001590-TA
PMZ_0041267-RA	BGIBMGA001590-TA
PMZ_0012056-RA	BGIBMGA001591-TA
PMZ_0033702-RA	BGIBMGA001594-TA
PMZ_0033438-RA	BGIBMGA001594-TA
PMZ_0041833-RA	BGIBMGA001594-TA
PMZ_0045756-RA	BGIBMGA001594-TA
PMZ_0040004-RA	BGIBMGA001600-TA
PMZ_0017106-RA	BGIBMGA001602-TA
PMZ_0045770-RA	BGIBMGA001602-TA
PMZ_0048101-RA	BGIBMGA001603-TA
PMZ_0011612-RA	BGIBMGA001608-TA
PMZ_0008859-RA	BGIBMGA001608-TA
PMZ_0042607-RA	BGIBMGA001608-TA
PMZ_0040981-RA	BGIBMGA001608-TA
PMZ_0045692-RA	BGIBMGA001609-TA
PMZ_0030702-RA	BGIBMGA001609-TA
PMZ_0045060-RA	BGIBMGA001610-TA
PMZ_0026110-RA	BGIBMGA001610-TA
PMZ_0046954-RA	BGIBMGA001610-TA
PMZ_0029984-RA	BGIBMGA001610-TA
PMZ_0040484-RA	BGIBMGA001613-TA
PMZ_0043233-RA	BGIBMGA001616-TA
PMZ_0046952-RA	BGIBMGA001616-TA
PMZ_0012743-RA	BGIBMGA001617-TA
PMZ_0037005-RA	BGIBMGA001619-TA
PMZ_0041515-RA	BGIBMGA001621-TA
PMZ_0048765-RA	BGIBMGA001621-TA
PMZ_0038629-RA	BGIBMGA001621-TA
PMZ_0044876-RA	BGIBMGA001624-TA
PMZ_0046186-RA	BGIBMGA001627-TA
PMZ_0047222-RA	BGIBMGA001627-TA
PMZ_0037101-RA	BGIBMGA001627-TA
PMZ_0026468-RA	BGIBMGA001629-TA
PMZ_0046483-RA	BGIBMGA001632-TA
PMZ_0018316-RA	BGIBMGA001637-TA
PMZ_0036878-RA	BGIBMGA001637-TA
PMZ_0032486-RA	BGIBMGA001638-TA
PMZ_0046941-RA	BGIBMGA001638-TA
PMZ_0026573-RA	BGIBMGA001638-TA
PMZ_0047508-RA	BGIBMGA001639-TA
PMZ_0049016-RA	BGIBMGA001639-TA
PMZ_0046414-RA	BGIBMGA001644-TA
PMZ_0042899-RA	BGIBMGA001644-TA
PMZ_0040676-RA	BGIBMGA001644-TA
PMZ_0033261-RA	BGIBMGA001644-TA
PMZ_0022674-RA	BGIBMGA001646-TA
PMZ_0045482-RA	BGIBMGA001646-TA
PMZ_0034514-RA	BGIBMGA001646-TA
PMZ_0041124-RA	BGIBMGA001646-TA
PMZ_0041731-RA	BGIBMGA001648-TA
PMZ_0040611-RA	BGIBMGA001650-TA
PMZ_0029075-RA	BGIBMGA001650-TA
PMZ_0034368-RA	BGIBMGA001653-TA
PMZ_0012612-RA	BGIBMGA001653-TA
PMZ_0042284-RA	BGIBMGA001655-TA
PMZ_0042283-RA	BGIBMGA001655-TA
PMZ_0038165-RA	BGIBMGA001656-TA
PMZ_0020275-RA	BGIBMGA001657-TA
PMZ_0043251-RA	BGIBMGA001657-TA
PMZ_0009529-RA	BGIBMGA001657-TA
PMZ_0048049-RA	BGIBMGA001657-TA
PMZ_0030451-RA	BGIBMGA001664-TA
PMZ_0026738-RA	BGIBMGA001666-TA
PMZ_0028950-RA	BGIBMGA001669-TA
PMZ_0041777-RA	BGIBMGA001669-TA
PMZ_0036088-RA	BGIBMGA001669-TA
PMZ_0013607-RA	BGIBMGA001670-TA
PMZ_0019455-RA	BGIBMGA001670-TA
PMZ_0045829-RA	BGIBMGA001670-TA
PMZ_0032706-RA	BGIBMGA001674-TA
PMZ_0001522-RA	BGIBMGA001675-TA
PMZ_0017359-RA	BGIBMGA001675-TA
PMZ_0048013-RA	BGIBMGA001675-TA
PMZ_0038590-RA	BGIBMGA001675-TA
PMZ_0031357-RA	BGIBMGA001677-TA
PMZ_0046231-RA	BGIBMGA001677-TA
PMZ_0019347-RA	BGIBMGA001678-TA
PMZ_0007037-RA	BGIBMGA001679-TA
PMZ_0048046-RA	BGIBMGA001680-TA
PMZ_0038986-RA	BGIBMGA001680-TA
PMZ_0048656-RA	BGIBMGA001680-TA
PMZ_0012008-RA	BGIBMGA001680-TA
PMZ_0002197-RA	BGIBMGA001681-TA
PMZ_0036115-RA	BGIBMGA001681-TA
PMZ_0038128-RA	BGIBMGA001681-TA
PMZ_0010987-RA	BGIBMGA001681-TA
PMZ_0031693-RA	BGIBMGA001682-TA
PMZ_0031587-RA	BGIBMGA001682-TA
PMZ_0004639-RA	BGIBMGA001682-TA
PMZ_0045239-RA	BGIBMGA001682-TA
PMZ_0042458-RA	BGIBMGA001683-TA
PMZ_0037364-RA	BGIBMGA001684-TA
PMZ_0031423-RA	BGIBMGA001684-TA
PMZ_0037105-RA	BGIBMGA001684-TA
PMZ_0046348-RA	BGIBMGA001684-TA
PMZ_0009210-RA	BGIBMGA001685-TA
PMZ_0023120-RA	BGIBMGA001685-TA
PMZ_0001708-RA	BGIBMGA001685-TA
PMZ_0044308-RA	BGIBMGA001685-TA
PMZ_0029077-RA	BGIBMGA001686-TA
PMZ_0008664-RA	BGIBMGA001688-TA
PMZ_0040995-RA	BGIBMGA001688-TA
PMZ_0001346-RA	BGIBMGA001689-TA
PMZ_0000479-RA	BGIBMGA001690-TA
PMZ_0001524-RA	BGIBMGA001691-TA
PMZ_0043038-RA	BGIBMGA001691-TA
PMZ_0043575-RA	BGIBMGA001691-TA
PMZ_0019911-RA	BGIBMGA001692-TA
PMZ_0046116-RA	BGIBMGA001692-TA
PMZ_0026948-RA	BGIBMGA001692-TA
PMZ_0035409-RA	BGIBMGA001692-TA
PMZ_0044265-RA	BGIBMGA001695-TA
PMZ_0040209-RA	BGIBMGA001695-TA
PMZ_0030910-RA	BGIBMGA001696-TA
PMZ_0041132-RA	BGIBMGA001696-TA
PMZ_0000755-RA	BGIBMGA001696-TA
PMZ_0040624-RA	BGIBMGA001696-TA
PMZ_0010645-RA	BGIBMGA001698-TA
PMZ_0026960-RA	BGIBMGA001699-TA
PMZ_0032292-RA	BGIBMGA001699-TA
PMZ_0034080-RA	BGIBMGA001699-TA
PMZ_0041246-RA	BGIBMGA001699-TA
PMZ_0014926-RA	BGIBMGA001700-TA
PMZ_0041817-RA	BGIBMGA001705-TA
PMZ_0042731-RA	BGIBMGA001705-TA
PMZ_0044309-RA	BGIBMGA001706-TA
PMZ_0047763-RA	BGIBMGA001706-TA
PMZ_0044109-RA	BGIBMGA001710-TA
PMZ_0047308-RA	BGIBMGA001710-TA
PMZ_0033646-RA	BGIBMGA001710-TA
PMZ_0035793-RA	BGIBMGA001712-TA
PMZ_0040294-RA	BGIBMGA001712-TA
PMZ_0042074-RA	BGIBMGA001715-TA
PMZ_0044578-RA	BGIBMGA001717-TA
PMZ_0033296-RA	BGIBMGA001723-TA
PMZ_0018784-RA	BGIBMGA001723-TA
PMZ_0047766-RA	BGIBMGA001723-TA
PMZ_0012498-RA	BGIBMGA001725-TA
PMZ_0028949-RA	BGIBMGA001725-TA
PMZ_0029134-RA	BGIBMGA001730-TA
PMZ_0042391-RA	BGIBMGA001730-TA
PMZ_0011615-RA	BGIBMGA001730-TA
PMZ_0033935-RA	BGIBMGA001730-TA
PMZ_0040214-RA	BGIBMGA001731-TA
PMZ_0045644-RA	BGIBMGA001731-TA
PMZ_0041801-RA	BGIBMGA001733-TA
PMZ_0044126-RA	BGIBMGA001734-TA
PMZ_0041715-RA	BGIBMGA001734-TA
PMZ_0032883-RA	BGIBMGA001734-TA
PMZ_0005093-RA	BGIBMGA001735-TA
PMZ_0033176-RA	BGIBMGA001736-TA
PMZ_0028705-RA	BGIBMGA001737-TA
PMZ_0027725-RA	BGIBMGA001738-TA
PMZ_0011723-RA	BGIBMGA001739-TA
PMZ_0013733-RA	BGIBMGA001739-TA
PMZ_0027765-RA	BGIBMGA001739-TA
PMZ_0006299-RA	BGIBMGA001739-TA
PMZ_0018396-RA	BGIBMGA001741-TA
PMZ_0047384-RA	BGIBMGA001744-TA
PMZ_0031653-RA	BGIBMGA001745-TA
PMZ_0047173-RA	BGIBMGA001747-TA
PMZ_0046314-RA	BGIBMGA001748-TA
PMZ_0044144-RA	BGIBMGA001751-TA
PMZ_0032809-RA	BGIBMGA001753-TA
PMZ_0045618-RA	BGIBMGA001753-TA
PMZ_0017792-RA	BGIBMGA001754-TA
PMZ_0031160-RA	BGIBMGA001754-TA
PMZ_0035348-RA	BGIBMGA001754-TA
PMZ_0042389-RA	BGIBMGA001754-TA
PMZ_0034659-RA	BGIBMGA001755-TA
PMZ_0031341-RA	BGIBMGA001761-TA
PMZ_0009505-RA	BGIBMGA001765-TA
PMZ_0047503-RA	BGIBMGA001765-TA
PMZ_0043520-RA	BGIBMGA001765-TA
PMZ_0040533-RA	BGIBMGA001765-TA
PMZ_0011836-RA	BGIBMGA001766-TA
PMZ_0035396-RA	BGIBMGA001766-TA
PMZ_0047071-RA	BGIBMGA001766-TA
PMZ_0048778-RA	BGIBMGA001766-TA
PMZ_0044366-RA	BGIBMGA001767-TA
PMZ_0006217-RA	BGIBMGA001769-TA
PMZ_0046366-RA	BGIBMGA001770-TA
PMZ_0040526-RA	BGIBMGA001773-TA
PMZ_0039054-RA	BGIBMGA001778-TA
PMZ_0046729-RA	BGIBMGA001784-TA
PMZ_0030542-RA	BGIBMGA001786-TA
PMZ_0028352-RA	BGIBMGA001789-TA
PMZ_0035742-RA	BGIBMGA001789-TA
PMZ_0045166-RA	BGIBMGA001789-TA
PMZ_0033596-RA	BGIBMGA001789-TA
PMZ_0041458-RA	BGIBMGA001790-TA
PMZ_0001725-RA	BGIBMGA001792-TA
PMZ_0047751-RA	BGIBMGA001792-TA
PMZ_0041761-RA	BGIBMGA001795-TA
PMZ_0020050-RA	BGIBMGA001798-TA
PMZ_0020721-RA	BGIBMGA001799-TA
PMZ_0003196-RA	BGIBMGA001799-TA
PMZ_0038895-RA	BGIBMGA001799-TA
PMZ_0040451-RA	BGIBMGA001800-TA
PMZ_0034346-RA	BGIBMGA001801-TA
PMZ_0044740-RA	BGIBMGA001802-TA
PMZ_0014025-RA	BGIBMGA001803-TA
PMZ_0047067-RA	BGIBMGA001803-TA
PMZ_0020091-RA	BGIBMGA001804-TA
PMZ_0005051-RA	BGIBMGA001806-TA
PMZ_0047698-RA	BGIBMGA001807-TA
PMZ_0046327-RA	BGIBMGA001809-TA
PMZ_0027058-RA	BGIBMGA001810-TA
PMZ_0040530-RA	BGIBMGA001810-TA
PMZ_0041907-RA	BGIBMGA001811-TA
PMZ_0007376-RA	BGIBMGA001812-TA
PMZ_0047187-RA	BGIBMGA001814-TA
PMZ_0043710-RA	BGIBMGA001817-TA
PMZ_0013700-RA	BGIBMGA001818-TA
PMZ_0047283-RA	BGIBMGA001818-TA
PMZ_0031282-RA	BGIBMGA001818-TA
PMZ_0032930-RA	BGIBMGA001825-TA
PMZ_0026210-RA	BGIBMGA001827-TA
PMZ_0040827-RA	BGIBMGA001828-TA
PMZ_0001145-RA	BGIBMGA001829-TA
PMZ_0039296-RA	BGIBMGA001829-TA
PMZ_0029371-RA	BGIBMGA001829-TA
PMZ_0021500-RA	BGIBMGA001829-TA
PMZ_0042030-RA	BGIBMGA001831-TA
PMZ_0021366-RA	BGIBMGA001833-TA
[truncated: 13,633 more rows]
