# Supplementary material for: Reconstruction of proto-vertebrate, proto-cyclostome and proto-gnathostome genomes provides new insights into early vertebrate evolution
Source: Nat Commun. 2021 Jul 23;12:4489. doi: 10.1038/s41467-021-24573-z (PMC8302630; doi:10.1038/s41467-021-24573-z)
Supplement: Supplementary file 4 — Supplementary Data 1 [file 41467_2021_24573_MOESM4_ESM.zip › SuppData1/orthologs/PETMA-BRAFL.txt]

PMZ_0010867-RA	e_gw.1.149.1
PMZ_0030831-RA	e_gw.1.155.1
PMZ_0029563-RA	e_gw.1.169.1
PMZ_0026834-RA	e_gw.1.169.1
PMZ_0030651-RA	e_gw.1.169.1
PMZ_0043651-RA	e_gw.1.184.1
PMZ_0034210-RA	e_gw.1.199.1
PMZ_0047564-RA	e_gw.1.207.1
PMZ_0043690-RA	e_gw.1.228.1
PMZ_0032578-RA	e_gw.1.246.1
PMZ_0031034-RA	e_gw.1.249.1
PMZ_0021898-RA	e_gw.1.253.1
PMZ_0045338-RA	e_gw.1.267.1
PMZ_0013718-RA	e_gw.1.3.1
PMZ_0036569-RA	e_gw.1.3.1
PMZ_0045851-RA	e_gw.1.3.1
PMZ_0043687-RA	e_gw.1.300.1
PMZ_0041259-RA	e_gw.1.300.1
PMZ_0040734-RA	e_gw.1.315.1
PMZ_0009393-RA	e_gw.1.334.1
PMZ_0032716-RA	e_gw.1.41.1
PMZ_0040100-RA	e_gw.1.41.1
PMZ_0032783-RA	e_gw.1.440.1
PMZ_0001535-RA	e_gw.1.440.1
PMZ_0046143-RA	e_gw.1.460.1
PMZ_0041260-RA	e_gw.1.474.1
PMZ_0043075-RA	e_gw.1.488.1
PMZ_0045800-RA	e_gw.1.488.1
PMZ_0029877-RA	e_gw.1.492.1
PMZ_0011958-RA	e_gw.1.492.1
PMZ_0027630-RA	e_gw.1.55.1
PMZ_0003258-RA	e_gw.1.59.1
PMZ_0016068-RA	e_gw.1.654.1
PMZ_0045379-RA	e_gw.1.654.1
PMZ_0042325-RA	e_gw.1.654.1
PMZ_0032060-RA	e_gw.1.659.1
PMZ_0015521-RA	e_gw.1.666.1
PMZ_0001694-RA	e_gw.1.666.1
PMZ_0014736-RA	e_gw.1.667.1
PMZ_0043688-RA	e_gw.1.673.1
PMZ_0027979-RA	e_gw.1.675.1
PMZ_0040513-RA	e_gw.1.696.1
PMZ_0049037-RA	e_gw.1.709.1
PMZ_0013901-RA	e_gw.1.79.1
PMZ_0040848-RA	e_gw.1.91.1
PMZ_0044868-RA	e_gw.1.91.1
PMZ_0046261-RA	e_gw.1.97.1
PMZ_0010971-RA	e_gw.10.10.1
PMZ_0010891-RA	e_gw.10.10.1
PMZ_0033858-RA	e_gw.10.10.1
PMZ_0045030-RA	e_gw.10.10.1
PMZ_0034752-RA	e_gw.10.14.1
PMZ_0005278-RA	e_gw.10.14.1
PMZ_0045735-RA	e_gw.10.14.1
PMZ_0029590-RA	e_gw.10.14.1
PMZ_0027784-RA	e_gw.10.142.1
PMZ_0005802-RA	e_gw.10.142.1
PMZ_0032011-RA	e_gw.10.142.1
PMZ_0038909-RA	e_gw.10.142.1
PMZ_0026464-RA	e_gw.10.158.1
PMZ_0030177-RA	e_gw.10.173.1
PMZ_0030186-RA	e_gw.10.173.1
PMZ_0011482-RA	e_gw.10.182.1
PMZ_0030072-RA	e_gw.10.182.1
PMZ_0034348-RA	e_gw.10.182.1
PMZ_0030534-RA	e_gw.10.182.1
PMZ_0004319-RA	e_gw.10.187.1
PMZ_0016074-RA	e_gw.10.191.1
PMZ_0034827-RA	e_gw.10.191.1
PMZ_0029250-RA	e_gw.10.191.1
PMZ_0043580-RA	e_gw.10.191.1
PMZ_0041996-RA	e_gw.10.236.1
PMZ_0018216-RA	e_gw.10.258.1
PMZ_0043614-RA	e_gw.10.282.1
PMZ_0031118-RA	e_gw.10.3.1
PMZ_0047713-RA	e_gw.10.3.1
PMZ_0027551-RA	e_gw.10.308.1
PMZ_0018323-RA	e_gw.10.370.1
PMZ_0046109-RA	e_gw.10.370.1
PMZ_0046108-RA	e_gw.10.370.1
PMZ_0043570-RA	e_gw.10.378.1
PMZ_0041755-RA	e_gw.10.451.1
PMZ_0043276-RA	e_gw.10.451.1
PMZ_0027411-RA	e_gw.10.460.1
PMZ_0026667-RA	e_gw.10.466.1
PMZ_0021472-RA	e_gw.10.470.1
PMZ_0018484-RA	e_gw.10.470.1
PMZ_0031082-RA	e_gw.10.493.1
PMZ_0047703-RA	e_gw.10.493.1
PMZ_0043597-RA	e_gw.10.493.1
PMZ_0048460-RA	e_gw.10.50.1
PMZ_0044620-RA	e_gw.10.59.1
PMZ_0044621-RA	e_gw.10.59.1
PMZ_0029007-RA	e_gw.10.60.1
PMZ_0011185-RA	e_gw.10.60.1
PMZ_0019230-RA	e_gw.10.60.1
PMZ_0033792-RA	e_gw.10.60.1
PMZ_0020245-RA	e_gw.10.61.1
PMZ_0002628-RA	e_gw.10.75.1
PMZ_0043598-RA	e_gw.10.78.1
PMZ_0014317-RA	e_gw.10.85.1
PMZ_0041987-RA	e_gw.10.92.1
PMZ_0011897-RA	e_gw.10.96.1
PMZ_0047686-RA	e_gw.10.96.1
PMZ_0037831-RA	e_gw.10.98.1
PMZ_0030593-RA	e_gw.10.99.1
PMZ_0028656-RA	e_gw.100.150.1
PMZ_0040627-RA	e_gw.100.150.1
PMZ_0038130-RA	e_gw.100.150.1
PMZ_0046585-RA	e_gw.100.164.1
PMZ_0038558-RA	e_gw.100.28.1
PMZ_0034131-RA	e_gw.100.30.1
PMZ_0018389-RA	e_gw.100.50.1
PMZ_0031605-RA	e_gw.100.50.1
PMZ_0037424-RA	e_gw.100.50.1
PMZ_0005424-RA	e_gw.100.57.1
PMZ_0044777-RA	e_gw.1003.7.1
PMZ_0044335-RA	e_gw.101.134.1
PMZ_0009552-RA	e_gw.101.15.1
PMZ_0047468-RA	e_gw.101.15.1
PMZ_0044982-RA	e_gw.101.15.1
PMZ_0042559-RA	e_gw.101.176.1
PMZ_0044341-RA	e_gw.101.18.1
PMZ_0028694-RA	e_gw.101.18.1
PMZ_0006900-RA	e_gw.101.18.1
PMZ_0041699-RA	e_gw.101.21.1
PMZ_0012710-RA	e_gw.101.53.1
PMZ_0034789-RA	e_gw.101.53.1
PMZ_0036364-RA	e_gw.101.8.1
PMZ_0045567-RA	e_gw.101.84.1
PMZ_0013833-RA	e_gw.101.91.1
PMZ_0033574-RA	e_gw.101.99.1
PMZ_0036947-RA	e_gw.1011.13.1
PMZ_0041821-RA	e_gw.1012.11.1
PMZ_0047187-RA	e_gw.1017.1.1
PMZ_0040089-RA	e_gw.102.122.1
PMZ_0027203-RA	e_gw.102.141.1
PMZ_0041374-RA	e_gw.102.141.1
PMZ_0032951-RA	e_gw.102.141.1
PMZ_0041741-RA	e_gw.102.141.1
PMZ_0008378-RA	e_gw.102.143.1
PMZ_0043162-RA	e_gw.102.92.1
PMZ_0045197-RA	e_gw.1022.6.1
PMZ_0029820-RA	e_gw.103.22.1
PMZ_0047073-RA	e_gw.103.22.1
PMZ_0031153-RA	e_gw.103.36.1
PMZ_0045000-RA	e_gw.103.45.1
PMZ_0044852-RA	e_gw.1038.5.1
PMZ_0029221-RA	e_gw.104.113.1
PMZ_0040847-RA	e_gw.104.119.1
PMZ_0007678-RA	e_gw.104.119.1
PMZ_0016172-RA	e_gw.104.75.1
PMZ_0040000-RA	e_gw.104.76.1
PMZ_0044497-RA	e_gw.1048.1.1
PMZ_0032861-RA	e_gw.105.127.1
PMZ_0045577-RA	e_gw.105.156.1
PMZ_0046127-RA	e_gw.105.207.1
PMZ_0048009-RA	e_gw.105.209.1
PMZ_0045575-RA	e_gw.105.211.1
PMZ_0035645-RA	e_gw.105.225.1
PMZ_0043756-RA	e_gw.105.28.1
PMZ_0045413-RA	e_gw.105.49.1
PMZ_0008518-RA	e_gw.105.50.1
PMZ_0046142-RA	e_gw.105.50.1
PMZ_0008519-RA	e_gw.105.65.1
PMZ_0010155-RA	e_gw.105.9.1
PMZ_0035857-RA	e_gw.105.91.1
PMZ_0033588-RA	e_gw.1055.12.1
PMZ_0046258-RA	e_gw.1055.6.1
PMZ_0046481-RA	e_gw.1056.1.1
PMZ_0033261-RA	e_gw.1056.4.1
PMZ_0041960-RA	e_gw.1056.4.1
PMZ_0030836-RA	e_gw.1058.4.1
PMZ_0047512-RA	e_gw.1058.4.1
PMZ_0028697-RA	e_gw.106.163.1
PMZ_0033707-RA	e_gw.106.163.1
PMZ_0045105-RA	e_gw.106.170.1
PMZ_0026608-RA	e_gw.106.176.1
PMZ_0032855-RA	e_gw.106.176.1
PMZ_0048399-RA	e_gw.106.176.1
PMZ_0034666-RA	e_gw.106.176.1
PMZ_0037449-RA	e_gw.106.42.1
PMZ_0042324-RA	e_gw.106.61.1
PMZ_0033563-RA	e_gw.106.69.1
PMZ_0026426-RA	e_gw.107.13.1
PMZ_0026334-RA	e_gw.107.13.1
PMZ_0045776-RA	e_gw.107.13.1
PMZ_0031786-RA	e_gw.107.13.1
PMZ_0037480-RA	e_gw.107.151.1
PMZ_0046456-RA	e_gw.107.2.1
PMZ_0017089-RA	e_gw.107.40.1
PMZ_0026216-RA	e_gw.107.43.1
PMZ_0045899-RA	e_gw.107.43.1
PMZ_0043705-RA	e_gw.1077.2.1
PMZ_0006451-RA	e_gw.108.29.1
PMZ_0045944-RA	e_gw.108.29.1
PMZ_0041594-RA	e_gw.108.30.1
PMZ_0035065-RA	e_gw.108.30.1
PMZ_0046652-RA	e_gw.108.30.1
PMZ_0046394-RA	e_gw.108.30.1
PMZ_0037138-RA	e_gw.108.31.1
PMZ_0048887-RA	e_gw.108.31.1
PMZ_0047822-RA	e_gw.108.31.1
PMZ_0036529-RA	e_gw.108.31.1
PMZ_0045201-RA	e_gw.108.33.1
PMZ_0010343-RA	e_gw.108.36.1
PMZ_0032363-RA	e_gw.108.95.1
PMZ_0046252-RA	e_gw.108.95.1
PMZ_0034134-RA	e_gw.108.96.1
PMZ_0044748-RA	e_gw.108.96.1
PMZ_0047907-RA	e_gw.108.96.1
PMZ_0028696-RA	e_gw.1085.1.1
PMZ_0001435-RA	e_gw.1086.1.1
PMZ_0040267-RA	e_gw.1086.1.1
PMZ_0048806-RA	e_gw.109.186.1
PMZ_0026227-RA	e_gw.109.42.1
PMZ_0041874-RA	e_gw.109.54.1
PMZ_0026045-RA	e_gw.109.90.1
PMZ_0035827-RA	e_gw.1090.2.1
PMZ_0037554-RA	e_gw.11.104.1
PMZ_0040333-RA	e_gw.11.173.1
PMZ_0046952-RA	e_gw.11.175.1
PMZ_0045719-RA	e_gw.11.178.1
PMZ_0047314-RA	e_gw.11.216.1
PMZ_0044173-RA	e_gw.11.457.1
PMZ_0048053-RA	e_gw.11.460.1
PMZ_0042374-RA	e_gw.11.841.1
PMZ_0033222-RA	e_gw.11.853.1
PMZ_0046167-RA	e_gw.11.853.1
PMZ_0027547-RA	e_gw.11.861.1
PMZ_0045090-RA	e_gw.11.861.1
PMZ_0030826-RA	e_gw.11.885.1
PMZ_0041894-RA	e_gw.110.105.1
PMZ_0012126-RA	e_gw.110.105.1
PMZ_0035328-RA	e_gw.110.107.1
PMZ_0046487-RA	e_gw.110.123.1
PMZ_0046486-RA	e_gw.110.123.1
PMZ_0034140-RA	e_gw.110.14.1
PMZ_0043177-RA	e_gw.111.147.1
PMZ_0035477-RA	e_gw.111.24.1
PMZ_0030459-RA	e_gw.111.24.1
PMZ_0044447-RA	e_gw.111.242.1
PMZ_0030938-RA	e_gw.111.242.1
PMZ_0004052-RA	e_gw.111.242.1
PMZ_0028844-RA	e_gw.111.242.1
PMZ_0045225-RA	e_gw.111.81.1
PMZ_0007267-RA	e_gw.111.9.1
PMZ_0041624-RA	e_gw.111.9.1
PMZ_0042116-RA	e_gw.111.9.1
PMZ_0041625-RA	e_gw.111.9.1
PMZ_0041030-RA	e_gw.1111.1.1
PMZ_0034044-RA	e_gw.235.11.1
PMZ_0027645-RA	e_gw.235.26.1
PMZ_0048446-RA	e_gw.235.26.1
PMZ_0048447-RA	e_gw.235.26.1
PMZ_0037366-RA	e_gw.235.26.1
PMZ_0034746-RA	e_gw.235.29.1
PMZ_0041640-RA	e_gw.235.32.1
PMZ_0041641-RA	e_gw.235.32.1
PMZ_0043542-RA	e_gw.235.32.1
PMZ_0040218-RA	e_gw.235.36.1
PMZ_0047628-RA	e_gw.235.50.1
PMZ_0046473-RA	e_gw.235.50.1
PMZ_0028849-RA	e_gw.236.1.1
PMZ_0012231-RA	e_gw.236.24.1
PMZ_0003614-RA	e_gw.236.24.1
PMZ_0048921-RA	e_gw.236.83.1
PMZ_0001346-RA	e_gw.237.11.1
PMZ_0049008-RA	e_gw.237.11.1
PMZ_0040475-RA	e_gw.237.119.1
PMZ_0019890-RA	e_gw.237.119.1
PMZ_0008326-RA	e_gw.237.132.1
PMZ_0015753-RA	e_gw.237.138.1
PMZ_0043225-RA	e_gw.237.138.1
PMZ_0047234-RA	e_gw.237.138.1
PMZ_0043226-RA	e_gw.237.138.1
PMZ_0045511-RA	e_gw.237.152.1
PMZ_0007255-RA	e_gw.237.39.1
PMZ_0007253-RA	e_gw.237.39.1
PMZ_0011375-RA	e_gw.237.43.1
PMZ_0014122-RA	e_gw.237.43.1
PMZ_0039216-RA	e_gw.237.43.1
PMZ_0001187-RA	e_gw.237.43.1
PMZ_0001182-RA	e_gw.237.44.1
PMZ_0048835-RA	e_gw.237.44.1
PMZ_0036327-RA	e_gw.237.44.1
PMZ_0035953-RA	e_gw.237.44.1
PMZ_0048216-RA	e_gw.237.70.1
PMZ_0031432-RA	e_gw.237.96.1
PMZ_0019339-RA	e_gw.238.122.1
PMZ_0036000-RA	e_gw.238.151.1
PMZ_0042383-RA	e_gw.238.151.1
PMZ_0042382-RA	e_gw.238.151.1
PMZ_0014522-RA	e_gw.238.16.1
PMZ_0044715-RA	e_gw.238.16.1
PMZ_0029677-RA	e_gw.238.16.1
PMZ_0029678-RA	e_gw.238.16.1
PMZ_0038439-RA	e_gw.238.3.1
PMZ_0047845-RA	e_gw.238.3.1
PMZ_0027032-RA	e_gw.238.39.1
PMZ_0041920-RA	e_gw.238.39.1
PMZ_0036238-RA	e_gw.238.39.1
PMZ_0048659-RA	e_gw.238.39.1
PMZ_0040535-RA	e_gw.239.7.1
PMZ_0044892-RA	e_gw.24.103.1
PMZ_0047789-RA	e_gw.24.103.1
PMZ_0006569-RA	e_gw.24.105.1
PMZ_0011606-RA	e_gw.24.106.1
PMZ_0042910-RA	e_gw.24.123.1
PMZ_0042909-RA	e_gw.24.123.1
PMZ_0017644-RA	e_gw.24.125.1
PMZ_0012359-RA	e_gw.24.135.1
PMZ_0034650-RA	e_gw.24.166.1
PMZ_0048413-RA	e_gw.24.191.1
PMZ_0037748-RA	e_gw.24.282.1
PMZ_0038965-RA	e_gw.24.291.1
PMZ_0045643-RA	e_gw.24.327.1
PMZ_0042958-RA	e_gw.24.37.1
PMZ_0032584-RA	e_gw.24.37.1
PMZ_0032583-RA	e_gw.24.37.1
PMZ_0045016-RA	e_gw.24.37.1
PMZ_0013288-RA	e_gw.24.399.1
PMZ_0040150-RA	e_gw.24.399.1
PMZ_0038325-RA	e_gw.24.63.1
PMZ_0000478-RA	e_gw.24.75.1
PMZ_0031497-RA	e_gw.240.29.1
PMZ_0041150-RA	e_gw.240.62.1
PMZ_0042449-RA	e_gw.240.64.1
PMZ_0042800-RA	e_gw.240.64.1
PMZ_0004488-RA	e_gw.240.69.1
PMZ_0032398-RA	e_gw.241.30.1
PMZ_0043588-RA	e_gw.241.30.1
PMZ_0047002-RA	e_gw.241.30.1
PMZ_0036236-RA	e_gw.241.30.1
PMZ_0014268-RA	e_gw.241.4.1
PMZ_0044466-RA	e_gw.241.4.1
PMZ_0048673-RA	e_gw.241.68.1
PMZ_0047646-RA	e_gw.241.76.1
PMZ_0031115-RA	e_gw.241.86.1
PMZ_0005521-RA	e_gw.242.18.1
PMZ_0042262-RA	e_gw.242.18.1
PMZ_0017970-RA	e_gw.242.18.1
PMZ_0028063-RA	e_gw.242.22.1
PMZ_0029295-RA	e_gw.242.22.1
PMZ_0031113-RA	e_gw.242.22.1
PMZ_0027125-RA	e_gw.242.24.1
PMZ_0001003-RA	e_gw.242.24.1
PMZ_0030563-RA	e_gw.242.24.1
PMZ_0040714-RA	e_gw.242.79.1
PMZ_0026651-RA	e_gw.243.18.1
PMZ_0014458-RA	e_gw.243.18.1
PMZ_0020177-RA	e_gw.243.28.1
PMZ_0002508-RA	e_gw.243.28.1
PMZ_0027639-RA	e_gw.243.6.1
PMZ_0028719-RA	e_gw.243.6.1
PMZ_0008316-RA	e_gw.243.6.1
PMZ_0034331-RA	e_gw.243.6.1
PMZ_0030162-RA	e_gw.244.71.1
PMZ_0026435-RA	e_gw.244.71.1
PMZ_0048558-RA	e_gw.245.130.1
PMZ_0030276-RA	e_gw.245.135.1
PMZ_0042859-RA	e_gw.245.141.1
PMZ_0033130-RA	e_gw.245.235.1
PMZ_0035021-RA	e_gw.245.29.1
PMZ_0031582-RA	e_gw.245.59.1
PMZ_0040105-RA	e_gw.245.93.1
PMZ_0039093-RA	e_gw.245.93.1
PMZ_0048685-RA	e_gw.246.12.1
PMZ_0038522-RA	e_gw.246.12.1
PMZ_0010167-RA	e_gw.246.31.1
PMZ_0043689-RA	e_gw.246.31.1
PMZ_0004692-RA	e_gw.246.31.1
PMZ_0000819-RA	e_gw.246.31.1
PMZ_0040822-RA	e_gw.246.52.1
PMZ_0029701-RA	e_gw.246.52.1
PMZ_0036487-RA	e_gw.247.17.1
PMZ_0048217-RA	e_gw.247.35.1
PMZ_0040486-RA	e_gw.247.45.1
PMZ_0030774-RA	e_gw.247.62.1
PMZ_0000185-RA	e_gw.247.62.1
PMZ_0001684-RA	e_gw.247.62.1
PMZ_0042842-RA	e_gw.248.28.1
PMZ_0029870-RA	e_gw.248.77.1
PMZ_0048343-RA	e_gw.248.77.1
PMZ_0040674-RA	e_gw.249.14.1
PMZ_0044654-RA	e_gw.249.29.1
PMZ_0048863-RA	e_gw.249.29.1
PMZ_0040414-RA	e_gw.249.73.1
PMZ_0002798-RA	e_gw.249.81.1
PMZ_0005560-RA	e_gw.249.89.1
PMZ_0034778-RA	e_gw.25.105.1
PMZ_0043747-RA	e_gw.25.118.1
PMZ_0015164-RA	e_gw.25.121.1
PMZ_0033096-RA	e_gw.25.141.1
PMZ_0041165-RA	e_gw.25.187.1
PMZ_0034614-RA	e_gw.25.187.1
PMZ_0034613-RA	e_gw.25.187.1
PMZ_0014888-RA	e_gw.25.2.1
PMZ_0047134-RA	e_gw.25.2.1
PMZ_0048760-RA	e_gw.25.268.1
PMZ_0044517-RA	e_gw.25.39.1
PMZ_0030381-RA	e_gw.25.5.1
PMZ_0036925-RA	e_gw.25.5.1
PMZ_0044068-RA	e_gw.25.81.1
PMZ_0044069-RA	e_gw.25.81.1
PMZ_0038292-RA	e_gw.25.83.1
PMZ_0015053-RA	e_gw.25.99.1
PMZ_0048114-RA	e_gw.250.114.1
PMZ_0002129-RA	e_gw.250.133.1
PMZ_0041792-RA	e_gw.250.147.1
PMZ_0037744-RA	e_gw.250.42.1
PMZ_0029324-RA	e_gw.250.55.1
PMZ_0036288-RA	e_gw.251.57.1
PMZ_0042952-RA	e_gw.251.63.1
PMZ_0003905-RA	e_gw.251.64.1
PMZ_0015505-RA	e_gw.251.66.1
PMZ_0047938-RA	e_gw.251.66.1
PMZ_0048319-RA	e_gw.252.146.1
PMZ_0048186-RA	e_gw.252.51.1
PMZ_0042009-RA	e_gw.252.67.1
PMZ_0044176-RA	e_gw.252.93.1
PMZ_0036722-RA	e_gw.252.93.1
PMZ_0041203-RA	e_gw.2527.2.1
PMZ_0035599-RA	e_gw.253.33.1
PMZ_0044612-RA	e_gw.253.49.1
PMZ_0034576-RA	e_gw.253.9.1
PMZ_0015840-RA	e_gw.254.180.1
PMZ_0012516-RA	e_gw.254.41.1
PMZ_0046343-RA	e_gw.254.41.1
PMZ_0031652-RA	e_gw.254.43.1
PMZ_0024018-RB	e_gw.254.44.1
PMZ_0011568-RA	e_gw.2546.1.1
PMZ_0011353-RA	e_gw.255.15.1
PMZ_0045805-RA	e_gw.255.15.1
PMZ_0028962-RA	e_gw.256.1.1
PMZ_0036304-RA	e_gw.257.101.1
PMZ_0042289-RA	e_gw.257.101.1
PMZ_0047785-RA	e_gw.258.111.1
PMZ_0044074-RA	e_gw.258.119.1
PMZ_0043820-RA	e_gw.258.141.1
PMZ_0026371-RA	e_gw.258.141.1
PMZ_0043821-RA	e_gw.258.141.1
PMZ_0044477-RA	e_gw.258.21.1
PMZ_0047014-RA	e_gw.258.55.1
PMZ_0017226-RA	e_gw.258.76.1
PMZ_0020926-RA	e_gw.258.89.1
PMZ_0029254-RA	e_gw.259.244.1
PMZ_0031306-RA	e_gw.259.248.1
PMZ_0033650-RA	e_gw.259.28.1
PMZ_0042265-RA	e_gw.259.35.1
PMZ_0042860-RA	e_gw.259.37.1
PMZ_0002852-RA	e_gw.259.41.1
PMZ_0044383-RA	e_gw.26.106.1
PMZ_0044382-RA	e_gw.26.107.1
PMZ_0044711-RA	e_gw.26.107.1
PMZ_0002443-RA	e_gw.26.159.1
PMZ_0034272-RA	e_gw.26.239.1
PMZ_0037044-RA	e_gw.26.239.1
PMZ_0027440-RA	e_gw.26.335.1
PMZ_0002520-RA	e_gw.26.36.1
PMZ_0045083-RA	e_gw.26.82.1
PMZ_0026170-RA	e_gw.26.83.1
PMZ_0044367-RA	e_gw.26.83.1
PMZ_0007258-RA	e_gw.26.83.1
PMZ_0034569-RA	e_gw.26.85.1
PMZ_0048029-RA	e_gw.26.85.1
PMZ_0014904-RA	e_gw.26.87.1
PMZ_0036844-RA	e_gw.26.87.1
PMZ_0035060-RA	e_gw.26.87.1
PMZ_0034781-RA	e_gw.26.87.1
PMZ_0046185-RA	e_gw.26.94.1
PMZ_0011764-RA	e_gw.26.99.1
PMZ_0030792-RA	e_gw.260.11.1
PMZ_0041857-RA	e_gw.260.11.1
PMZ_0030791-RA	e_gw.260.32.1
PMZ_0041383-RA	e_gw.260.32.1
PMZ_0037542-RA	e_gw.260.32.1
PMZ_0043513-RA	e_gw.260.36.1
PMZ_0038754-RA	e_gw.260.40.1
PMZ_0001979-RA	e_gw.260.79.1
PMZ_0048275-RA	e_gw.260.82.1
PMZ_0035681-RA	e_gw.260.82.1
PMZ_0048261-RA	e_gw.260.82.1
PMZ_0035682-RA	e_gw.260.82.1
PMZ_0037888-RA	e_gw.260.85.1
PMZ_0032970-RA	e_gw.261.1.1
PMZ_0043403-RA	e_gw.261.20.1
PMZ_0019130-RA	e_gw.261.7.1
PMZ_0004210-RA	e_gw.262.16.1
PMZ_0032843-RA	e_gw.262.16.1
PMZ_0012899-RA	e_gw.262.16.1
PMZ_0038197-RA	e_gw.262.16.1
PMZ_0037747-RA	e_gw.262.30.1
PMZ_0045815-RA	e_gw.262.7.1
PMZ_0048298-RA	e_gw.263.12.1
PMZ_0029064-RA	e_gw.263.16.1
PMZ_0045858-RA	e_gw.263.16.1
PMZ_0038190-RA	e_gw.264.24.1
PMZ_0010552-RA	e_gw.264.25.1
PMZ_0034969-RA	e_gw.264.25.1
PMZ_0031997-RA	e_gw.264.30.1
PMZ_0029461-RA	e_gw.264.39.1
PMZ_0035200-RA	e_gw.264.39.1
PMZ_0040211-RA	e_gw.264.39.1
PMZ_0040210-RA	e_gw.264.39.1
PMZ_0023470-RA	e_gw.264.61.1
PMZ_0033281-RA	e_gw.264.61.1
PMZ_0020099-RA	e_gw.264.61.1
PMZ_0048207-RA	e_gw.264.61.1
PMZ_0006646-RB	e_gw.265.25.1
PMZ_0047369-RA	e_gw.265.49.1
PMZ_0008323-RA	e_gw.265.59.1
PMZ_0030809-RA	e_gw.266.114.1
PMZ_0045199-RA	e_gw.266.196.1
PMZ_0040422-RA	e_gw.266.270.1
PMZ_0046606-RA	e_gw.266.64.1
PMZ_0030674-RA	e_gw.267.117.1
PMZ_0040921-RA	e_gw.268.1.1
PMZ_0026587-RA	e_gw.268.23.1
PMZ_0028880-RA	e_gw.268.23.1
PMZ_0015101-RA	e_gw.268.4.1
PMZ_0035080-RA	e_gw.268.4.1
PMZ_0042240-RA	e_gw.269.20.1
PMZ_0048409-RA	e_gw.269.20.1
PMZ_0035258-RA	e_gw.269.39.1
PMZ_0031633-RA	e_gw.269.58.1
PMZ_0044101-RA	e_gw.269.58.1
PMZ_0042062-RA	e_gw.269.58.1
PMZ_0015314-RA	e_gw.269.9.1
PMZ_0044427-RA	e_gw.27.105.1
PMZ_0035430-RA	e_gw.27.105.1
PMZ_0031307-RA	e_gw.27.106.1
PMZ_0044474-RA	e_gw.27.106.1
PMZ_0045203-RA	e_gw.27.106.1
PMZ_0036876-RA	e_gw.27.106.1
PMZ_0034927-RA	e_gw.27.118.1
PMZ_0028200-RA	e_gw.27.119.1
PMZ_0002721-RA	e_gw.27.144.1
PMZ_0048227-RA	e_gw.27.146.1
PMZ_0036221-RA	e_gw.27.148.1
PMZ_0043624-RA	e_gw.27.182.1
PMZ_0044438-RA	e_gw.27.300.1
PMZ_0018443-RA	e_gw.27.31.1
PMZ_0039055-RA	e_gw.27.335.1
PMZ_0016398-RA	e_gw.27.366.1
PMZ_0036614-RA	e_gw.27.366.1
PMZ_0035818-RA	e_gw.27.41.1
PMZ_0015485-RA	e_gw.27.41.1
PMZ_0034256-RA	e_gw.27.41.1
PMZ_0046393-RA	e_gw.27.80.1
PMZ_0043972-RA	e_gw.27.84.1
PMZ_0040188-RA	e_gw.270.42.1
PMZ_0027168-RA	e_gw.270.54.1
PMZ_0047353-RA	e_gw.270.54.1
PMZ_0005982-RA	e_gw.270.92.1
PMZ_0022342-RA	e_gw.271.1.1
PMZ_0047887-RA	e_gw.271.16.1
PMZ_0047969-RA	e_gw.271.16.1
PMZ_0043449-RA	e_gw.271.36.1
PMZ_0019132-RA	e_gw.271.43.1
PMZ_0043330-RA	e_gw.271.55.1
PMZ_0030794-RA	e_gw.271.72.1
PMZ_0031188-RA	e_gw.272.1.1
PMZ_0006824-RA	e_gw.272.1.1
PMZ_0042759-RA	e_gw.272.3.1
PMZ_0046706-RA	e_gw.272.3.1
PMZ_0041651-RA	e_gw.272.3.1
PMZ_0048642-RA	e_gw.272.3.1
PMZ_0034794-RA	e_gw.272.4.1
PMZ_0041650-RA	e_gw.272.4.1
PMZ_0017277-RA	e_gw.272.67.1
PMZ_0042786-RA	e_gw.272.91.1
PMZ_0030732-RA	e_gw.272.91.1
PMZ_0040795-RA	e_gw.272.95.1
PMZ_0018991-RA	e_gw.272.98.1
PMZ_0040463-RA	e_gw.273.10.1
PMZ_0031949-RA	e_gw.273.15.1
PMZ_0033310-RA	e_gw.273.16.1
PMZ_0046768-RA	e_gw.273.32.1
PMZ_0039067-RA	e_gw.273.54.1
PMZ_0026655-RA	e_gw.273.94.1
PMZ_0017067-RA	e_gw.274.25.1
PMZ_0031054-RA	e_gw.274.25.1
PMZ_0037273-RA	e_gw.274.36.1
PMZ_0047736-RA	e_gw.275.25.1
PMZ_0003625-RA	e_gw.275.29.1
PMZ_0044585-RA	e_gw.275.81.1
PMZ_0044115-RA	e_gw.275.81.1
PMZ_0034243-RA	e_gw.275.81.1
PMZ_0044488-RA	e_gw.276.23.1
PMZ_0041863-RA	e_gw.276.28.1
PMZ_0026358-RA	e_gw.276.28.1
PMZ_0000457-RA	e_gw.276.35.1
PMZ_0041373-RA	e_gw.276.37.1
PMZ_0043932-RA	e_gw.276.49.1
PMZ_0026554-RA	e_gw.276.93.1
PMZ_0046743-RA	e_gw.276.93.1
PMZ_0005297-RA	e_gw.277.101.1
PMZ_0026484-RA	e_gw.277.122.1
PMZ_0043184-RA	e_gw.277.5.1
PMZ_0014533-RA	e_gw.277.50.1
PMZ_0010651-RA	e_gw.277.78.1
PMZ_0029714-RA	e_gw.277.78.1
PMZ_0035280-RA	e_gw.277.78.1
PMZ_0029352-RA	e_gw.277.83.1
PMZ_0041306-RA	e_gw.277.86.1
PMZ_0028759-RA	e_gw.277.92.1
PMZ_0038934-RA	e_gw.277.92.1
PMZ_0029334-RA	e_gw.278.1.1
PMZ_0047397-RA	e_gw.278.1.1
PMZ_0045465-RA	e_gw.278.13.1
PMZ_0011413-RA	e_gw.278.38.1
PMZ_0016815-RA	e_gw.278.46.1
PMZ_0044857-RA	e_gw.278.46.1
PMZ_0041272-RA	e_gw.278.46.1
PMZ_0039378-RA	e_gw.278.51.1
PMZ_0011370-RA	e_gw.278.63.1
PMZ_0034030-RA	e_gw.278.63.1
PMZ_0041879-RA	e_gw.278.63.1
PMZ_0035719-RA	e_gw.278.63.1
PMZ_0048253-RA	e_gw.278.70.1
PMZ_0042821-RA	e_gw.278.92.1
PMZ_0019623-RA	e_gw.279.30.1
PMZ_0037780-RA	e_gw.279.39.1
PMZ_0039286-RA	e_gw.279.39.1
PMZ_0034953-RA	e_gw.279.39.1
PMZ_0048891-RA	e_gw.279.64.1
PMZ_0014470-RA	e_gw.279.77.1
PMZ_0018946-RA	e_gw.279.79.1
PMZ_0043947-RA	e_gw.28.111.1
PMZ_0043935-RA	e_gw.28.120.1
PMZ_0043914-RA	e_gw.28.181.1
PMZ_0048752-RA	e_gw.28.248.1
PMZ_0045789-RA	e_gw.28.263.1
PMZ_0002494-RA	e_gw.28.263.1
PMZ_0044187-RA	e_gw.28.266.1
PMZ_0033621-RA	e_gw.28.266.1
PMZ_0036945-RA	e_gw.28.266.1
PMZ_0045614-RA	e_gw.28.3.1
PMZ_0031512-RA	e_gw.28.3.1
PMZ_0018882-RA	e_gw.28.3.1
PMZ_0043877-RA	e_gw.28.3.1
PMZ_0015016-RA	e_gw.28.36.1
PMZ_0001334-RA	e_gw.28.4.1
PMZ_0037373-RA	e_gw.28.71.1
PMZ_0042202-RA	e_gw.28.94.1
PMZ_0042543-RA	e_gw.280.15.1
PMZ_0017081-RA	e_gw.280.20.1
PMZ_0005970-RA	e_gw.280.20.1
PMZ_0045971-RA	e_gw.280.7.1
PMZ_0045970-RA	e_gw.280.7.1
PMZ_0015176-RA	e_gw.281.10.1
PMZ_0001144-RA	e_gw.281.10.1
PMZ_0038703-RA	e_gw.281.100.1
PMZ_0040310-RA	e_gw.281.110.1
PMZ_0030406-RA	e_gw.281.16.1
PMZ_0047378-RA	e_gw.281.27.1
PMZ_0041251-RA	e_gw.281.32.1
PMZ_0042615-RA	e_gw.281.41.1
PMZ_0041071-RA	e_gw.281.57.1
PMZ_0043731-RA	e_gw.281.57.1
PMZ_0048226-RA	e_gw.281.66.1
PMZ_0048924-RA	e_gw.281.66.1
PMZ_0029055-RA	e_gw.281.88.1
PMZ_0045760-RA	e_gw.282.10.1
PMZ_0032059-RA	e_gw.282.27.1
PMZ_0004640-RA	e_gw.282.4.1
PMZ_0044291-RA	e_gw.282.47.1
PMZ_0033575-RA	e_gw.282.47.1
PMZ_0022143-RA	e_gw.282.62.1
PMZ_0048964-RA	e_gw.283.17.1
PMZ_0042763-RA	e_gw.283.26.1
PMZ_0020259-RA	e_gw.283.26.1
PMZ_0045520-RA	e_gw.283.65.1
PMZ_0048368-RA	e_gw.283.92.1
PMZ_0001436-RA	e_gw.284.67.1
PMZ_0048282-RA	e_gw.284.67.1
PMZ_0044239-RA	e_gw.284.72.1
PMZ_0020416-RA	e_gw.285.40.1
PMZ_0009841-RA	e_gw.285.40.1
PMZ_0035348-RA	e_gw.286.1.1
PMZ_0042392-RA	e_gw.286.1.1
PMZ_0041944-RA	e_gw.286.11.1
PMZ_0047502-RA	e_gw.286.22.1
PMZ_0027582-RA	e_gw.286.33.1
PMZ_0041986-RA	e_gw.286.43.1
PMZ_0034596-RA	e_gw.286.5.1
PMZ_0045766-RA	e_gw.286.5.1
PMZ_0035527-RA	e_gw.286.5.1
PMZ_0041906-RA	e_gw.287.27.1
PMZ_0045438-RA	e_gw.287.64.1
PMZ_0034169-RA	e_gw.287.80.1
PMZ_0000716-RA	e_gw.287.85.1
PMZ_0040918-RA	e_gw.287.85.1
PMZ_0038757-RA	e_gw.287.85.1
PMZ_0043220-RA	e_gw.287.85.1
PMZ_0048184-RA	e_gw.287.94.1
PMZ_0042765-RA	e_gw.288.19.1
PMZ_0045715-RA	e_gw.288.26.1
PMZ_0048706-RA	e_gw.288.39.1
PMZ_0018326-RA	e_gw.288.65.1
PMZ_0040992-RA	e_gw.288.65.1
PMZ_0040993-RA	e_gw.288.65.1
PMZ_0046331-RA	e_gw.288.65.1
PMZ_0031650-RA	e_gw.288.71.1
PMZ_0031862-RA	e_gw.289.20.1
PMZ_0044195-RA	e_gw.289.26.1
PMZ_0045833-RA	e_gw.289.26.1
PMZ_0043364-RA	e_gw.289.37.1
PMZ_0044911-RA	e_gw.289.38.1
PMZ_0047631-RA	e_gw.289.38.1
PMZ_0047680-RA	e_gw.289.38.1
PMZ_0040664-RA	e_gw.29.159.1
PMZ_0030056-RA	e_gw.29.213.1
PMZ_0046365-RA	e_gw.29.216.1
PMZ_0046374-RA	e_gw.29.27.1
PMZ_0041913-RA	e_gw.29.51.1
PMZ_0010425-RA	e_gw.29.65.1
PMZ_0040919-RA	e_gw.29.65.1
PMZ_0019667-RA	e_gw.29.80.1
PMZ_0032171-RA	e_gw.290.17.1
PMZ_0038839-RA	e_gw.290.43.1
PMZ_0041912-RA	e_gw.291.15.1
PMZ_0022361-RA	e_gw.291.15.1
PMZ_0036837-RA	e_gw.291.22.1
PMZ_0041432-RA	e_gw.291.29.1
PMZ_0045434-RA	e_gw.291.29.1
PMZ_0034045-RA	e_gw.291.69.1
PMZ_0027823-RA	e_gw.291.69.1
PMZ_0029558-RA	e_gw.291.69.1
PMZ_0034623-RA	e_gw.291.72.1
PMZ_0030703-RA	e_gw.291.79.1
PMZ_0040022-RA	e_gw.292.11.1
PMZ_0009237-RA	e_gw.292.11.1
PMZ_0003192-RA	e_gw.292.22.1
PMZ_0008979-RA	e_gw.292.22.1
PMZ_0045694-RA	e_gw.292.43.1
PMZ_0041612-RA	e_gw.292.46.1
PMZ_0030435-RA	e_gw.292.64.1
PMZ_0018425-RA	e_gw.292.8.1
PMZ_0043098-RA	e_gw.293.12.1
PMZ_0042933-RA	e_gw.293.34.1
PMZ_0033626-RA	e_gw.294.39.1
PMZ_0038279-RA	e_gw.294.39.1
PMZ_0031617-RA	e_gw.294.39.1
PMZ_0034517-RA	e_gw.294.45.1
PMZ_0029962-RA	e_gw.294.48.1
PMZ_0031871-RA	e_gw.294.8.1
PMZ_0048242-RA	e_gw.295.11.1
PMZ_0018911-RA	e_gw.295.11.1
PMZ_0007560-RA	e_gw.295.38.1
PMZ_0043127-RA	e_gw.295.38.1
PMZ_0038877-RA	e_gw.295.51.1
PMZ_0035127-RA	e_gw.296.14.1
PMZ_0046151-RA	e_gw.296.18.1
PMZ_0010353-RA	e_gw.296.33.1
PMZ_0048459-RA	e_gw.296.54.1
PMZ_0048160-RA	e_gw.296.54.1
PMZ_0043659-RA	e_gw.296.72.1
PMZ_0040689-RA	e_gw.296.76.1
PMZ_0042806-RA	e_gw.296.98.1
PMZ_0042600-RA	e_gw.296.98.1
PMZ_0043059-RA	e_gw.296.98.1
PMZ_0030289-RA	e_gw.297.117.1
PMZ_0012447-RA	e_gw.297.138.1
PMZ_0002549-RA	e_gw.297.59.1
PMZ_0016414-RA	e_gw.297.62.1
PMZ_0040936-RA	e_gw.297.75.1
PMZ_0005155-RA	e_gw.298.51.1
PMZ_0038138-RA	e_gw.298.93.1
PMZ_0039348-RA	e_gw.298.98.1
PMZ_0011723-RA	e_gw.299.23.1
PMZ_0027765-RA	e_gw.299.23.1
PMZ_0045738-RA	e_gw.299.23.1
PMZ_0040262-RA	e_gw.299.32.1
PMZ_0040549-RA	e_gw.299.54.1
PMZ_0040548-RA	e_gw.299.54.1
PMZ_0010728-RA	e_gw.299.66.1
PMZ_0043951-RA	e_gw.299.81.1
PMZ_0027366-RA	e_gw.299.89.1
PMZ_0029279-RA	e_gw.299.89.1
PMZ_0040263-RA	e_gw.299.89.1
PMZ_0019863-RA	e_gw.3.1.1
PMZ_0040970-RA	e_gw.3.1.1
PMZ_0032472-RA	e_gw.3.120.1
PMZ_0042420-RA	e_gw.3.120.1
PMZ_0040032-RA	e_gw.3.123.1
PMZ_0015973-RA	e_gw.3.123.1
PMZ_0029373-RA	e_gw.3.131.1
PMZ_0001652-RA	e_gw.3.139.1
PMZ_0017172-RA	e_gw.3.147.1
PMZ_0036914-RA	e_gw.3.147.1
PMZ_0033009-RA	e_gw.3.147.1
PMZ_0022917-RA	e_gw.3.148.1
PMZ_0004442-RA	e_gw.3.155.1
PMZ_0010856-RA	e_gw.3.187.1
PMZ_0040967-RA	e_gw.3.199.1
PMZ_0041922-RA	e_gw.3.217.1
PMZ_0014630-RA	e_gw.3.219.1
PMZ_0041947-RA	e_gw.3.235.1
PMZ_0034621-RA	e_gw.3.241.1
PMZ_0016470-RA	e_gw.3.30.1
PMZ_0020503-RA	e_gw.3.34.1
PMZ_0036903-RA	e_gw.3.34.1
PMZ_0026302-RA	e_gw.3.359.1
PMZ_0004655-RA	e_gw.3.359.1
PMZ_0029542-RA	e_gw.3.371.1
PMZ_0048836-RA	e_gw.3.371.1
PMZ_0037690-RA	e_gw.3.371.1
PMZ_0020822-RA	e_gw.3.51.1
PMZ_0036570-RA	e_gw.3.51.1
PMZ_0044545-RA	e_gw.3.52.1
PMZ_0036800-RA	e_gw.3.52.1
PMZ_0032366-RA	e_gw.3.52.1
PMZ_0041971-RA	e_gw.3.59.1
PMZ_0035416-RA	e_gw.3.59.1
PMZ_0041008-RA	e_gw.3.65.1
PMZ_0010859-RA	e_gw.3.91.1
PMZ_0040067-RA	e_gw.3.91.1
PMZ_0040893-RA	e_gw.3.94.1
PMZ_0047400-RA	e_gw.3.94.1
PMZ_0047526-RA	e_gw.30.115.1
PMZ_0040643-RA	e_gw.30.117.1
PMZ_0045186-RA	e_gw.30.147.1
PMZ_0034371-RA	e_gw.30.16.1
PMZ_0022371-RA	e_gw.30.163.1
PMZ_0038072-RA	e_gw.30.187.1
PMZ_0039109-RA	e_gw.30.189.1
PMZ_0034727-RA	e_gw.30.216.1
PMZ_0033538-RA	e_gw.30.227.1
PMZ_0014247-RA	e_gw.30.227.1
PMZ_0033923-RA	e_gw.30.227.1
PMZ_0036093-RA	e_gw.30.227.1
PMZ_0045283-RA	e_gw.30.237.1
PMZ_0048348-RA	e_gw.30.280.1
PMZ_0044123-RA	e_gw.30.312.1
PMZ_0045611-RA	e_gw.30.321.1
PMZ_0000524-RA	e_gw.30.321.1
PMZ_0026801-RA	e_gw.30.364.1
PMZ_0034213-RA	e_gw.30.364.1
PMZ_0038051-RA	e_gw.30.364.1
PMZ_0036456-RA	e_gw.30.364.1
PMZ_0032147-RA	e_gw.30.78.1
PMZ_0039056-RA	e_gw.300.22.1
PMZ_0033284-RA	e_gw.301.105.1
PMZ_0001575-RA	e_gw.301.105.1
PMZ_0032430-RA	e_gw.301.78.1
PMZ_0028218-RA	e_gw.301.8.1
PMZ_0002709-RA	e_gw.301.8.1
PMZ_0033188-RA	e_gw.301.8.1
PMZ_0036340-RA	e_gw.301.8.1
PMZ_0003423-RA	e_gw.302.1.1
PMZ_0048565-RA	e_gw.302.11.1
PMZ_0022306-RA	e_gw.302.21.1
PMZ_0029257-RA	e_gw.302.22.1
PMZ_0040037-RA	e_gw.302.22.1
PMZ_0040930-RA	e_gw.302.22.1
PMZ_0041130-RA	e_gw.302.54.1
PMZ_0029869-RA	e_gw.302.54.1
PMZ_0001743-RA	e_gw.303.33.1
PMZ_0028216-RA	e_gw.303.33.1
PMZ_0036699-RA	e_gw.303.33.1
PMZ_0037341-RA	e_gw.303.33.1
PMZ_0036131-RA	e_gw.303.43.1
PMZ_0040926-RA	e_gw.303.55.1
PMZ_0014487-RA	e_gw.303.60.1
PMZ_0016742-RA	e_gw.304.29.1
PMZ_0034840-RA	e_gw.304.34.1
PMZ_0037179-RA	e_gw.304.6.1
PMZ_0044998-RA	e_gw.304.92.1
PMZ_0020322-RA	e_gw.305.25.1
PMZ_0006617-RA	e_gw.305.48.1
PMZ_0029526-RA	e_gw.305.54.1
PMZ_0001336-RA	e_gw.305.7.1
PMZ_0029081-RA	e_gw.306.26.1
PMZ_0014308-RA	e_gw.306.26.1
PMZ_0038429-RA	e_gw.306.5.1
PMZ_0044196-RA	e_gw.306.5.1
PMZ_0002229-RA	e_gw.306.5.1
PMZ_0042455-RA	e_gw.306.50.1
PMZ_0026976-RA	e_gw.306.59.1
PMZ_0014786-RA	e_gw.307.27.1
PMZ_0036329-RA	e_gw.307.27.1
PMZ_0048612-RA	e_gw.307.27.1
PMZ_0014785-RA	e_gw.307.27.1
PMZ_0021265-RA	e_gw.307.37.1
PMZ_0034738-RA	e_gw.307.53.1
PMZ_0019710-RA	e_gw.307.80.1
PMZ_0040164-RA	e_gw.308.12.1
PMZ_0043270-RA	e_gw.31.189.1
PMZ_0040328-RA	e_gw.31.189.1
PMZ_0030876-RA	e_gw.31.279.1
PMZ_0033934-RA	e_gw.31.279.1
PMZ_0033234-RA	e_gw.31.279.1
PMZ_0017946-RA	e_gw.31.289.1
PMZ_0048355-RA	e_gw.31.316.1
PMZ_0033802-RA	e_gw.31.316.1
PMZ_0026215-RA	e_gw.31.46.1
PMZ_0013569-RA	e_gw.31.50.1
PMZ_0035371-RA	e_gw.31.78.1
PMZ_0027898-RA	e_gw.31.83.1
PMZ_0035696-RA	e_gw.31.83.1
PMZ_0002284-RA	e_gw.31.85.1
PMZ_0016587-RA	e_gw.31.85.1
PMZ_0046645-RA	e_gw.310.16.1
PMZ_0042893-RA	e_gw.310.18.1
PMZ_0043114-RA	e_gw.310.18.1
PMZ_0008574-RA	e_gw.310.18.1
PMZ_0026756-RA	e_gw.310.18.1
PMZ_0043198-RA	e_gw.311.37.1
PMZ_0019005-RA	e_gw.311.43.1
PMZ_0044102-RA	e_gw.311.66.1
PMZ_0029159-RA	e_gw.311.76.1
PMZ_0029158-RA	e_gw.311.76.1
PMZ_0020941-RA	e_gw.311.76.1
PMZ_0031721-RA	e_gw.311.93.1
PMZ_0040305-RA	e_gw.312.31.1
PMZ_0044988-RA	e_gw.312.31.1
PMZ_0006735-RA	e_gw.312.31.1
PMZ_0046079-RA	e_gw.312.38.1
PMZ_0014341-RA	e_gw.312.66.1
PMZ_0033751-RA	e_gw.313.20.1
PMZ_0037994-RA	e_gw.313.20.1
PMZ_0038899-RA	e_gw.313.20.1
PMZ_0032244-RA	e_gw.313.27.1
PMZ_0043652-RA	e_gw.313.40.1
PMZ_0011960-RA	e_gw.313.40.1
PMZ_0033973-RA	e_gw.313.40.1
PMZ_0044765-RA	e_gw.313.53.1
PMZ_0032845-RA	e_gw.313.54.1
PMZ_0037154-RA	e_gw.314.21.1
PMZ_0036741-RA	e_gw.314.21.1
PMZ_0038450-RA	e_gw.314.21.1
PMZ_0041615-RA	e_gw.314.22.1
PMZ_0048208-RA	e_gw.314.28.1
PMZ_0048735-RA	e_gw.314.28.1
PMZ_0037986-RA	e_gw.314.28.1
PMZ_0037657-RA	e_gw.314.28.1
PMZ_0034967-RA	e_gw.314.35.1
PMZ_0044394-RA	e_gw.315.15.1
PMZ_0014949-RA	e_gw.315.25.1
PMZ_0005816-RA	e_gw.315.45.1
PMZ_0041828-RA	e_gw.316.13.1
PMZ_0027232-RA	e_gw.317.25.1
PMZ_0014256-RA	e_gw.317.25.1
PMZ_0032576-RA	e_gw.317.25.1
PMZ_0029460-RA	e_gw.317.25.1
PMZ_0004676-RA	e_gw.317.3.1
PMZ_0043408-RA	e_gw.317.3.1
PMZ_0035856-RA	e_gw.317.41.1
PMZ_0000638-RA	e_gw.317.42.1
PMZ_0043767-RA	e_gw.317.55.1
PMZ_0001415-RA	e_gw.317.62.1
PMZ_0032087-RA	e_gw.317.72.1
PMZ_0047842-RA	e_gw.317.88.1
PMZ_0032529-RA	e_gw.318.18.1
PMZ_0021650-RA	e_gw.318.18.1
PMZ_0044362-RA	e_gw.318.18.1
PMZ_0029942-RA	e_gw.318.18.1
PMZ_0037145-RA	e_gw.318.25.1
PMZ_0044344-RA	e_gw.318.40.1
PMZ_0043948-RA	e_gw.318.45.1
PMZ_0042566-RA	e_gw.318.45.1
PMZ_0042571-RA	e_gw.318.45.1
PMZ_0031574-RA	e_gw.319.19.1
PMZ_0015004-RA	e_gw.319.24.1
PMZ_0042745-RA	e_gw.319.45.1
PMZ_0038518-RA	e_gw.32.130.1
PMZ_0044541-RA	e_gw.32.130.1
PMZ_0036414-RA	e_gw.32.146.1
PMZ_0000485-RA	e_gw.32.178.1
PMZ_0020860-RA	e_gw.32.23.1
PMZ_0043891-RA	e_gw.32.348.1
PMZ_0046087-RA	e_gw.32.355.1
PMZ_0040616-RA	e_gw.32.510.1
PMZ_0041233-RA	e_gw.32.52.1
PMZ_0043491-RA	e_gw.32.57.1
PMZ_0036003-RA	e_gw.32.65.1
PMZ_0013922-RA	e_gw.32.685.1
PMZ_0047986-RA	e_gw.32.78.1
PMZ_0009507-RA	e_gw.320.110.1
PMZ_0045236-RA	e_gw.320.110.1
PMZ_0035620-RA	e_gw.320.110.1
PMZ_0041533-RA	e_gw.320.112.1
PMZ_0029167-RA	e_gw.320.36.1
PMZ_0046587-RA	e_gw.320.40.1
PMZ_0028966-RA	e_gw.320.40.1
PMZ_0045803-RA	e_gw.320.40.1
PMZ_0036481-RA	e_gw.320.40.1
PMZ_0033995-RA	e_gw.320.52.1
PMZ_0045731-RA	e_gw.320.52.1
PMZ_0038788-RA	e_gw.320.52.1
PMZ_0036746-RA	e_gw.320.52.1
PMZ_0027123-RA	e_gw.320.59.1
PMZ_0046371-RA	e_gw.320.60.1
PMZ_0029008-RA	e_gw.320.89.1
PMZ_0002305-RA	e_gw.321.129.1
PMZ_0047215-RA	e_gw.321.5.1
PMZ_0043534-RA	e_gw.321.5.1
PMZ_0029759-RA	e_gw.321.90.1
PMZ_0046470-RA	e_gw.322.3.1
PMZ_0030262-RA	e_gw.322.32.1
PMZ_0035429-RA	e_gw.322.34.1
PMZ_0034161-RA	e_gw.323.57.1
PMZ_0032290-RA	e_gw.323.57.1
PMZ_0046055-RA	e_gw.324.15.1
PMZ_0024112-RA	e_gw.324.15.1
PMZ_0045131-RA	e_gw.324.15.1
PMZ_0045130-RA	e_gw.324.15.1
PMZ_0037284-RA	e_gw.324.28.1
PMZ_0032092-RA	e_gw.324.44.1
PMZ_0040747-RA	e_gw.324.44.1
PMZ_0016725-RA	e_gw.324.44.1
PMZ_0044932-RA	e_gw.324.50.1
PMZ_0045535-RA	e_gw.324.72.1
PMZ_0048008-RA	e_gw.324.72.1
PMZ_0042147-RA	e_gw.325.12.1
PMZ_0047118-RA	e_gw.325.12.1
PMZ_0047162-RA	e_gw.325.12.1
PMZ_0002624-RA	e_gw.325.13.1
PMZ_0028100-RA	e_gw.325.38.1
PMZ_0026226-RA	e_gw.325.38.1
PMZ_0046123-RA	e_gw.325.38.1
PMZ_0026050-RA	e_gw.325.5.1
PMZ_0047292-RA	e_gw.325.5.1
PMZ_0012984-RA	e_gw.325.55.1
PMZ_0006050-RA	e_gw.325.55.1
PMZ_0017584-RA	e_gw.325.55.1
PMZ_0012983-RA	e_gw.325.55.1
PMZ_0030456-RA	e_gw.325.59.1
PMZ_0007413-RA	e_gw.325.65.1
PMZ_0026582-RA	e_gw.325.68.1
PMZ_0012376-RA	e_gw.326.24.1
PMZ_0029589-RA	e_gw.326.51.1
PMZ_0045850-RA	e_gw.326.70.1
PMZ_0026596-RA	e_gw.326.79.1
PMZ_0045952-RA	e_gw.327.54.1
PMZ_0045951-RA	e_gw.327.54.1
PMZ_0031262-RA	e_gw.327.54.1
PMZ_0043739-RA	e_gw.327.57.1
PMZ_0043740-RA	e_gw.327.57.1
PMZ_0034712-RA	e_gw.327.57.1
PMZ_0038592-RA	e_gw.327.57.1
PMZ_0031197-RA	e_gw.327.7.1
PMZ_0021529-RA	e_gw.328.38.1
PMZ_0002962-RA	e_gw.328.38.1
PMZ_0028257-RA	e_gw.328.38.1
PMZ_0007966-RA	e_gw.328.38.1
PMZ_0034435-RA	e_gw.328.53.1
PMZ_0045661-RA	e_gw.328.53.1
PMZ_0041882-RA	e_gw.328.53.1
PMZ_0033177-RA	e_gw.328.53.1
PMZ_0004697-RA	e_gw.328.58.1
PMZ_0043670-RA	e_gw.328.6.1
PMZ_0045788-RA	e_gw.329.27.1
PMZ_0046001-RA	e_gw.329.54.1
PMZ_0031417-RA	e_gw.33.11.1
PMZ_0041147-RA	e_gw.33.15.1
PMZ_0047281-RA	e_gw.33.15.1
PMZ_0026954-RA	e_gw.33.195.1
PMZ_0034908-RA	e_gw.33.197.1
PMZ_0047632-RA	e_gw.33.276.1
PMZ_0041094-RA	e_gw.33.30.1
PMZ_0009292-RA	e_gw.33.40.1
PMZ_0035308-RA	e_gw.33.6.1
PMZ_0045584-RA	e_gw.330.10.1
PMZ_0041186-RA	e_gw.330.18.1
PMZ_0045406-RA	e_gw.330.22.1
PMZ_0010637-RA	e_gw.330.23.1
PMZ_0030347-RA	e_gw.330.23.1
PMZ_0048043-RA	e_gw.330.23.1
PMZ_0048044-RA	e_gw.330.23.1
PMZ_0045066-RA	e_gw.330.30.1
PMZ_0045371-RA	e_gw.331.10.1
PMZ_0027832-RA	e_gw.331.20.1
PMZ_0045299-RA	e_gw.331.20.1
PMZ_0048380-RA	e_gw.331.20.1
PMZ_0038458-RA	e_gw.331.20.1
PMZ_0026305-RA	e_gw.331.26.1
PMZ_0046438-RA	e_gw.331.31.1
PMZ_0047196-RA	e_gw.331.68.1
PMZ_0047197-RA	e_gw.331.68.1
PMZ_0011412-RA	e_gw.332.19.1
PMZ_0046270-RA	e_gw.332.24.1
PMZ_0008762-RA	e_gw.332.24.1
PMZ_0017768-RA	e_gw.332.24.1
PMZ_0047088-RA	e_gw.332.50.1
PMZ_0019223-RA	e_gw.332.64.1
PMZ_0039212-RA	e_gw.332.64.1
PMZ_0040550-RA	e_gw.332.89.1
PMZ_0013063-RA	e_gw.333.119.1
PMZ_0046161-RA	e_gw.333.133.1
PMZ_0030263-RA	e_gw.333.24.1
PMZ_0042479-RA	e_gw.333.24.1
PMZ_0043255-RA	e_gw.333.24.1
PMZ_0038438-RA	e_gw.333.24.1
PMZ_0013182-RA	e_gw.333.34.1
PMZ_0014286-RA	e_gw.333.48.1
PMZ_0032630-RA	e_gw.334.115.1
PMZ_0031773-RA	e_gw.334.115.1
PMZ_0033470-RA	e_gw.334.115.1
PMZ_0047515-RA	e_gw.334.115.1
PMZ_0046135-RA	e_gw.334.17.1
PMZ_0022122-RA	e_gw.334.68.1
PMZ_0044942-RA	e_gw.334.83.1
PMZ_0044941-RA	e_gw.334.83.1
PMZ_0045774-RA	e_gw.334.84.1
PMZ_0037268-RA	e_gw.334.95.1
PMZ_0026763-RA	e_gw.335.15.1
PMZ_0046090-RA	e_gw.335.17.1
PMZ_0040121-RA	e_gw.335.4.1
PMZ_0034432-RA	e_gw.335.42.1
PMZ_0029608-RA	e_gw.335.5.1
PMZ_0048470-RA	e_gw.336.11.1
PMZ_0043680-RA	e_gw.336.15.1
PMZ_0030566-RA	e_gw.336.18.1
PMZ_0046412-RA	e_gw.336.19.1
PMZ_0029038-RA	e_gw.336.33.1
PMZ_0042251-RA	e_gw.336.33.1
PMZ_0040467-RA	e_gw.336.48.1
PMZ_0035646-RA	e_gw.337.19.1
PMZ_0015614-RA	e_gw.337.19.1
PMZ_0046770-RA	e_gw.337.19.1
PMZ_0032156-RA	e_gw.337.81.1
PMZ_0031142-RA	e_gw.337.92.1
PMZ_0013659-RA	e_gw.337.92.1
PMZ_0047603-RA	e_gw.337.92.1
PMZ_0034558-RA	e_gw.338.72.1
PMZ_0037484-RA	e_gw.338.72.1
PMZ_0043922-RA	e_gw.339.60.1
PMZ_0032153-RA	e_gw.339.60.1
PMZ_0027294-RA	e_gw.339.60.1
PMZ_0027290-RA	e_gw.339.60.1
PMZ_0045424-RA	e_gw.34.1.1
PMZ_0045423-RA	e_gw.34.1.1
PMZ_0027927-RA	e_gw.34.1.1
PMZ_0031168-RA	e_gw.34.1.1
PMZ_0047773-RA	e_gw.34.108.1
PMZ_0027847-RA	e_gw.34.37.1
PMZ_0046829-RA	e_gw.34.37.1
PMZ_0047485-RA	e_gw.34.37.1
PMZ_0047734-RA	e_gw.34.37.1
PMZ_0028918-RA	e_gw.340.1.1
PMZ_0040876-RA	e_gw.340.1.1
PMZ_0037641-RA	e_gw.340.1.1
PMZ_0042286-RA	e_gw.340.1.1
PMZ_0036739-RA	e_gw.340.30.1
PMZ_0001875-RA	e_gw.340.5.1
PMZ_0033821-RA	e_gw.340.77.1
PMZ_0026062-RA	e_gw.340.82.1
PMZ_0047008-RA	e_gw.341.13.1
PMZ_0019233-RA	e_gw.341.13.1
PMZ_0026647-RA	e_gw.341.21.1
PMZ_0047245-RA	e_gw.341.21.1
PMZ_0017492-RA	e_gw.341.65.1
PMZ_0046232-RA	e_gw.341.65.1
PMZ_0027659-RA	e_gw.341.74.1
PMZ_0008218-RA	e_gw.341.77.1
PMZ_0009436-RA	e_gw.342.20.1
PMZ_0048352-RA	e_gw.342.20.1
PMZ_0042639-RA	e_gw.342.20.1
PMZ_0042635-RA	e_gw.342.24.1
PMZ_0020195-RA	e_gw.342.32.1
PMZ_0043081-RA	e_gw.342.44.1
PMZ_0033898-RA	e_gw.342.44.1
PMZ_0009469-RA	e_gw.342.58.1
PMZ_0012727-RA	e_gw.342.65.1
PMZ_0009503-RA	e_gw.343.4.1
PMZ_0043519-RA	e_gw.343.4.1
PMZ_0040331-RA	e_gw.343.45.1
PMZ_0046264-RA	e_gw.343.49.1
PMZ_0009330-RA	e_gw.343.49.1
PMZ_0043517-RA	e_gw.343.54.1
PMZ_0032069-RA	e_gw.343.63.1
PMZ_0046661-RA	e_gw.343.69.1
PMZ_0038070-RA	e_gw.344.3.1
PMZ_0037433-RA	e_gw.344.3.1
PMZ_0039440-RA	e_gw.344.3.1
PMZ_0048795-RA	e_gw.344.3.1
PMZ_0043869-RA	e_gw.345.34.1
PMZ_0037258-RA	e_gw.346.3.1
PMZ_0026386-RA	e_gw.346.47.1
PMZ_0046637-RA	e_gw.346.47.1
PMZ_0045514-RA	e_gw.346.50.1
PMZ_0046921-RA	e_gw.346.53.1
PMZ_0003771-RA	e_gw.346.56.1
PMZ_0033599-RA	e_gw.346.56.1
PMZ_0044963-RA	e_gw.346.56.1
PMZ_0048452-RA	e_gw.346.68.1
PMZ_0040675-RA	e_gw.346.70.1
PMZ_0029733-RA	e_gw.346.70.1
PMZ_0034064-RA	e_gw.346.70.1
PMZ_0045012-RA	e_gw.346.70.1
PMZ_0036523-RA	e_gw.347.103.1
PMZ_0035264-RA	e_gw.347.109.1
PMZ_0042067-RA	e_gw.347.109.1
PMZ_0005753-RA	e_gw.347.116.1
PMZ_0033033-RA	e_gw.347.116.1
PMZ_0032621-RA	e_gw.347.116.1
PMZ_0046924-RA	e_gw.347.116.1
PMZ_0037573-RA	e_gw.347.12.1
PMZ_0046714-RA	e_gw.347.124.1
PMZ_0030163-RA	e_gw.347.127.1
PMZ_0018175-RA	e_gw.347.38.1
PMZ_0045946-RA	e_gw.347.58.1
PMZ_0020763-RA	e_gw.347.75.1
PMZ_0019409-RA	e_gw.347.75.1
PMZ_0020764-RA	e_gw.347.75.1
PMZ_0022018-RA	e_gw.347.75.1
PMZ_0026512-RA	e_gw.347.82.1
PMZ_0014237-RA	e_gw.347.82.1
PMZ_0049023-RA	e_gw.347.82.1
PMZ_0044146-RA	e_gw.347.90.1
PMZ_0001312-RA	e_gw.347.99.1
PMZ_0029074-RA	e_gw.347.99.1
PMZ_0015653-RA	e_gw.347.99.1
PMZ_0037734-RA	e_gw.347.99.1
PMZ_0030956-RA	e_gw.348.51.1
PMZ_0043899-RA	e_gw.348.51.1
PMZ_0046612-RA	e_gw.348.57.1
PMZ_0009382-RA	e_gw.348.59.1
PMZ_0037546-RA	e_gw.348.59.1
PMZ_0028698-RA	e_gw.348.6.1
PMZ_0036233-RA	e_gw.348.75.1
PMZ_0032726-RA	e_gw.349.131.1
PMZ_0046931-RA	e_gw.349.149.1
PMZ_0042305-RA	e_gw.349.149.1
PMZ_0045632-RA	e_gw.349.27.1
PMZ_0031944-RA	e_gw.349.67.1
PMZ_0044088-RA	e_gw.349.86.1
PMZ_0020290-RA	e_gw.35.103.1
PMZ_0047554-RA	e_gw.35.103.1
PMZ_0028881-RA	e_gw.35.145.1
PMZ_0044208-RA	e_gw.35.150.1
PMZ_0042568-RA	e_gw.35.150.1
PMZ_0028680-RA	e_gw.35.219.1
PMZ_0011474-RA	e_gw.35.241.1
PMZ_0044945-RA	e_gw.35.247.1
PMZ_0029045-RA	e_gw.35.249.1
PMZ_0042023-RA	e_gw.35.261.1
PMZ_0043048-RA	e_gw.35.261.1
PMZ_0045008-RA	e_gw.35.270.1
PMZ_0003451-RA	e_gw.35.313.1
PMZ_0027107-RA	e_gw.35.313.1
PMZ_0043050-RA	e_gw.35.313.1
PMZ_0042025-RA	e_gw.35.313.1
PMZ_0008377-RA	e_gw.35.318.1
PMZ_0033123-RA	e_gw.35.318.1
PMZ_0045905-RA	e_gw.35.334.1
PMZ_0040723-RA	e_gw.35.42.1
PMZ_0048356-RA	e_gw.35.42.1
PMZ_0044839-RA	e_gw.35.83.1
PMZ_0003003-RA	e_gw.351.112.1
PMZ_0047497-RA	e_gw.351.21.1
PMZ_0011613-RA	e_gw.351.40.1
PMZ_0033402-RA	e_gw.351.62.1
PMZ_0037613-RA	e_gw.351.62.1
PMZ_0020570-RA	e_gw.351.87.1
PMZ_0042589-RA	e_gw.351.88.1
PMZ_0018075-RA	e_gw.353.1.1
PMZ_0045221-RA	e_gw.353.1.1
PMZ_0041546-RA	e_gw.353.1.1
PMZ_0000385-RA	e_gw.354.102.1
PMZ_0032900-RA	e_gw.354.4.1
PMZ_0032769-RA	e_gw.354.40.1
PMZ_0009488-RA	e_gw.355.1.1
PMZ_0043328-RA	e_gw.355.103.1
PMZ_0033562-RA	e_gw.355.3.1
PMZ_0033812-RA	e_gw.355.37.1
PMZ_0007064-RA	e_gw.355.61.1
PMZ_0014775-RA	e_gw.355.72.1
PMZ_0031837-RA	e_gw.356.11.1
PMZ_0019792-RA	e_gw.356.3.1
PMZ_0042921-RA	e_gw.356.3.1
PMZ_0045374-RA	e_gw.356.32.1
PMZ_0042055-RA	e_gw.356.50.1
PMZ_0042054-RA	e_gw.356.50.1
PMZ_0005018-RA	e_gw.356.59.1
PMZ_0042084-RA	e_gw.356.6.1
PMZ_0042083-RA	e_gw.356.6.1
PMZ_0040771-RA	e_gw.356.61.1
PMZ_0042648-RA	e_gw.356.61.1
PMZ_0043102-RA	e_gw.356.95.1
PMZ_0043971-RA	e_gw.357.40.1
PMZ_0035543-RA	e_gw.358.43.1
PMZ_0045599-RA	e_gw.359.27.1
PMZ_0045600-RA	e_gw.359.27.1
PMZ_0037103-RA	e_gw.359.3.1
PMZ_0046974-RA	e_gw.359.3.1
PMZ_0047957-RA	e_gw.359.36.1
PMZ_0038133-RA	e_gw.359.53.1
PMZ_0003421-RA	e_gw.359.68.1
PMZ_0017361-RA	e_gw.36.103.1
PMZ_0002002-RA	e_gw.36.125.1
PMZ_0029050-RA	e_gw.36.169.1
PMZ_0044672-RA	e_gw.36.169.1
PMZ_0043758-RA	e_gw.36.176.1
PMZ_0042755-RA	e_gw.36.219.1
PMZ_0035233-RA	e_gw.36.219.1
PMZ_0035209-RA	e_gw.36.223.1
PMZ_0045062-RA	e_gw.36.28.1
PMZ_0042154-RA	e_gw.36.4.1
PMZ_0005288-RA	e_gw.36.4.1
PMZ_0031070-RA	e_gw.36.4.1
PMZ_0027921-RA	e_gw.36.4.1
PMZ_0033263-RA	e_gw.36.99.1
PMZ_0045160-RA	e_gw.360.12.1
PMZ_0043210-RA	e_gw.360.23.1
PMZ_0021479-RA	e_gw.360.23.1
PMZ_0024000-RA	e_gw.361.2.1
PMZ_0034725-RA	e_gw.361.55.1
PMZ_0038291-RA	e_gw.361.55.1
PMZ_0047566-RA	e_gw.361.61.1
PMZ_0002015-RA	e_gw.363.26.1
PMZ_0047135-RA	e_gw.363.34.1
PMZ_0040443-RA	e_gw.363.48.1
PMZ_0034912-RA	e_gw.363.48.1
PMZ_0026988-RA	e_gw.363.53.1
PMZ_0046528-RA	e_gw.363.54.1
PMZ_0037185-RA	e_gw.363.59.1
PMZ_0029683-RA	e_gw.364.29.1
PMZ_0030083-RA	e_gw.364.41.1
PMZ_0041682-RA	e_gw.364.69.1
PMZ_0047591-RA	e_gw.364.69.1
PMZ_0044420-RA	e_gw.364.77.1
PMZ_0045048-RA	e_gw.364.77.1
PMZ_0032815-RA	e_gw.364.79.1
PMZ_0046574-RA	e_gw.365.12.1
PMZ_0031230-RA	e_gw.366.16.1
PMZ_0035177-RA	e_gw.366.16.1
PMZ_0046477-RA	e_gw.366.16.1
PMZ_0040069-RA	e_gw.366.16.1
PMZ_0048624-RA	e_gw.366.33.1
PMZ_0048552-RA	e_gw.366.33.1
PMZ_0008524-RA	e_gw.366.33.1
PMZ_0011894-RA	e_gw.366.33.1
PMZ_0036993-RA	e_gw.366.52.1
PMZ_0037132-RA	e_gw.366.52.1
PMZ_0046539-RA	e_gw.366.52.1
PMZ_0031190-RA	e_gw.367.76.1
PMZ_0033101-RA	e_gw.368.19.1
PMZ_0037580-RA	e_gw.368.40.1
PMZ_0046667-RA	e_gw.369.160.1
PMZ_0046424-RA	e_gw.37.11.1
PMZ_0045239-RA	e_gw.37.12.1
PMZ_0021769-RA	e_gw.37.139.1
PMZ_0048031-RA	e_gw.37.139.1
PMZ_0030146-RA	e_gw.37.139.1
PMZ_0044008-RA	e_gw.37.158.1
PMZ_0029401-RA	e_gw.37.158.1
PMZ_0044962-RA	e_gw.37.158.1
PMZ_0044010-RA	e_gw.37.158.1
PMZ_0028964-RA	e_gw.37.162.1
PMZ_0032944-RA	e_gw.37.173.1
PMZ_0011899-RA	e_gw.37.180.1
PMZ_0044443-RA	e_gw.37.242.1
PMZ_0029782-RA	e_gw.37.247.1
PMZ_0017716-RA	e_gw.37.247.1
PMZ_0016510-RA	e_gw.37.266.1
PMZ_0039339-RA	e_gw.37.266.1
PMZ_0032526-RA	e_gw.37.272.1
PMZ_0029497-RA	e_gw.37.272.1
PMZ_0042141-RA	e_gw.37.32.1
PMZ_0009291-RA	e_gw.37.32.1
PMZ_0043623-RA	e_gw.37.34.1
PMZ_0021326-RA	e_gw.37.359.1
PMZ_0046322-RA	e_gw.37.359.1
PMZ_0031342-RA	e_gw.37.415.1
PMZ_0032253-RA	e_gw.37.416.1
PMZ_0037642-RA	e_gw.37.51.1
PMZ_0046526-RA	e_gw.370.14.1
PMZ_0011728-RA	e_gw.371.27.1
PMZ_0040963-RA	e_gw.371.37.1
PMZ_0035023-RA	e_gw.371.37.1
PMZ_0030486-RA	e_gw.371.54.1
PMZ_0008545-RA	e_gw.371.84.1
PMZ_0045384-RA	e_gw.371.9.1
PMZ_0040272-RA	e_gw.372.6.1
PMZ_0026218-RA	e_gw.373.1.1
PMZ_0040526-RA	e_gw.373.23.1
PMZ_0040527-RA	e_gw.373.23.1
PMZ_0035400-RA	e_gw.373.4.1
PMZ_0036956-RA	e_gw.373.4.1
PMZ_0030329-RA	e_gw.373.51.1
PMZ_0043264-RA	e_gw.373.51.1
PMZ_0035495-RA	e_gw.373.51.1
PMZ_0036716-RA	e_gw.374.2.1
PMZ_0041418-RA	e_gw.374.41.1
PMZ_0029341-RA	e_gw.374.41.1
PMZ_0045023-RA	e_gw.374.48.1
PMZ_0032009-RA	e_gw.374.48.1
PMZ_0040769-RA	e_gw.374.48.1
PMZ_0005847-RA	e_gw.375.14.1
PMZ_0041896-RA	e_gw.375.45.1
PMZ_0046023-RA	e_gw.376.47.1
PMZ_0028685-RA	e_gw.376.50.1
PMZ_0046410-RA	e_gw.376.9.1
PMZ_0046411-RA	e_gw.376.9.1
PMZ_0048218-RA	e_gw.377.23.1
PMZ_0031680-RA	e_gw.377.23.1
PMZ_0033028-RA	e_gw.377.60.1
PMZ_0003346-RA	e_gw.378.33.1
PMZ_0026338-RA	e_gw.378.53.1
PMZ_0030611-RA	e_gw.378.55.1
PMZ_0032219-RA	e_gw.378.55.1
PMZ_0042792-RA	e_gw.379.54.1
PMZ_0030419-RA	e_gw.379.55.1
PMZ_0040758-RA	e_gw.379.66.1
PMZ_0007705-RA	e_gw.379.66.1
PMZ_0029076-RA	e_gw.379.66.1
PMZ_0045468-RA	e_gw.379.96.1
PMZ_0031567-RA	e_gw.38.140.1
PMZ_0001525-RA	e_gw.38.152.1
PMZ_0045339-RA	e_gw.38.160.1
PMZ_0031968-RA	e_gw.38.180.1
PMZ_0016496-RA	e_gw.38.184.1
PMZ_0031678-RA	e_gw.38.187.1
PMZ_0021634-RA	e_gw.38.46.1
PMZ_0026023-RA	e_gw.38.46.1
PMZ_0002450-RA	e_gw.38.47.1
PMZ_0034762-RA	e_gw.38.47.1
PMZ_0043425-RA	e_gw.38.47.1
PMZ_0043426-RA	e_gw.38.47.1
PMZ_0037162-RA	e_gw.38.64.1
PMZ_0043400-RA	e_gw.38.80.1
PMZ_0003504-RA	e_gw.38.85.1
PMZ_0044295-RA	e_gw.38.94.1
PMZ_0003167-RA	e_gw.38.94.1
PMZ_0001004-RA	e_gw.380.10.1
PMZ_0018583-RA	e_gw.380.27.1
PMZ_0029954-RA	e_gw.380.32.1
PMZ_0041563-RA	e_gw.380.32.1
PMZ_0036608-RA	e_gw.380.63.1
PMZ_0041542-RA	e_gw.380.8.1
PMZ_0045492-RA	e_gw.380.8.1
PMZ_0026470-RA	e_gw.380.88.1
PMZ_0021036-RA	e_gw.380.88.1
PMZ_0030977-RA	e_gw.381.1.1
PMZ_0048381-RA	e_gw.381.1.1
PMZ_0012937-RA	e_gw.381.46.1
PMZ_0038999-RA	e_gw.381.46.1
PMZ_0041339-RA	e_gw.381.48.1
PMZ_0048293-RA	e_gw.382.11.1
PMZ_0013722-RA	e_gw.382.4.1
PMZ_0006737-RA	e_gw.382.58.1
PMZ_0014722-RA	e_gw.383.17.1
PMZ_0011870-RA	e_gw.384.1.1
PMZ_0048264-RA	e_gw.384.1.1
PMZ_0041740-RA	e_gw.384.110.1
PMZ_0047256-RA	e_gw.384.110.1
PMZ_0042645-RA	e_gw.384.110.1
PMZ_0043000-RA	e_gw.384.110.1
PMZ_0044161-RA	e_gw.384.112.1
PMZ_0005993-RA	e_gw.384.12.1
PMZ_0033087-RA	e_gw.384.14.1
PMZ_0035433-RA	e_gw.384.29.1
PMZ_0040718-RA	e_gw.384.29.1
PMZ_0047958-RA	e_gw.385.6.1
PMZ_0044772-RA	e_gw.386.29.1
PMZ_0042738-RA	e_gw.386.29.1
PMZ_0043649-RA	e_gw.386.3.1
PMZ_0047064-RA	e_gw.386.3.1
PMZ_0009487-RA	e_gw.386.3.1
PMZ_0000451-RA	e_gw.386.30.1
PMZ_0049001-RA	e_gw.386.40.1
PMZ_0018613-RA	e_gw.386.67.1
PMZ_0035395-RA	e_gw.386.8.1
PMZ_0044588-RA	e_gw.386.83.1
PMZ_0028161-RA	e_gw.387.33.1
PMZ_0006287-RA	e_gw.387.33.1
PMZ_0040625-RA	e_gw.387.33.1
PMZ_0040624-RA	e_gw.387.33.1
PMZ_0028655-RA	e_gw.387.35.1
PMZ_0031035-RA	e_gw.387.35.1
PMZ_0041398-RA	e_gw.387.37.1
PMZ_0048776-RA	e_gw.388.122.1
PMZ_0026905-RA	e_gw.388.67.1
PMZ_0041256-RA	e_gw.388.67.1
PMZ_0037447-RA	e_gw.388.67.1
PMZ_0032238-RA	e_gw.388.69.1
PMZ_0041103-RA	e_gw.388.71.1
PMZ_0048364-RA	e_gw.388.71.1
PMZ_0017184-RA	e_gw.388.77.1
PMZ_0048537-RA	e_gw.388.95.1
PMZ_0029094-RA	e_gw.389.26.1
PMZ_0048265-RA	e_gw.389.26.1
PMZ_0041891-RA	e_gw.39.135.1
PMZ_0038263-RA	e_gw.39.172.1
PMZ_0028755-RA	e_gw.39.172.1
PMZ_0027200-RA	e_gw.39.209.1
PMZ_0031351-RA	e_gw.39.209.1
PMZ_0043036-RA	e_gw.39.209.1
PMZ_0011898-RA	e_gw.39.229.1
PMZ_0045211-RA	e_gw.39.229.1
PMZ_0033504-RA	e_gw.39.229.1
PMZ_0045727-RA	e_gw.39.280.1
PMZ_0047612-RA	e_gw.39.280.1
PMZ_0040350-RA	e_gw.39.280.1
PMZ_0002253-RA	e_gw.39.281.1
PMZ_0048392-RA	e_gw.39.315.1
PMZ_0043698-RA	e_gw.39.46.1
PMZ_0040820-RA	e_gw.39.46.1
PMZ_0030608-RA	e_gw.39.49.1
PMZ_0020569-RA	e_gw.39.56.1
PMZ_0032775-RA	e_gw.39.96.1
PMZ_0038283-RA	e_gw.39.96.1
PMZ_0031380-RA	e_gw.390.37.1
PMZ_0042218-RA	e_gw.390.37.1
PMZ_0005373-RA	e_gw.390.43.1
PMZ_0008904-RA	e_gw.391.24.1
PMZ_0006722-RA	e_gw.391.24.1
PMZ_0008905-RA	e_gw.391.37.1
PMZ_0045269-RA	e_gw.392.10.1
PMZ_0041110-RA	e_gw.392.57.1
PMZ_0043412-RA	e_gw.392.57.1
PMZ_0047152-RA	e_gw.393.5.1
PMZ_0043389-RA	e_gw.394.1.1
PMZ_0027759-RA	e_gw.394.2.1
PMZ_0005482-RA	e_gw.394.22.1
PMZ_0010063-RA	e_gw.394.39.1
PMZ_0021509-RA	e_gw.394.39.1
PMZ_0033708-RA	e_gw.394.45.1
PMZ_0032995-RA	e_gw.394.68.1
PMZ_0047915-RA	e_gw.394.68.1
PMZ_0040260-RA	e_gw.395.13.1
PMZ_0043679-RA	e_gw.395.14.1
PMZ_0044475-RA	e_gw.395.7.1
PMZ_0000637-RA	e_gw.396.31.1
PMZ_0047420-RA	e_gw.396.31.1
PMZ_0034720-RA	e_gw.396.34.1
PMZ_0014345-RA	e_gw.396.44.1
PMZ_0041431-RA	e_gw.397.12.1
PMZ_0041840-RA	e_gw.397.20.1
PMZ_0029358-RA	e_gw.397.20.1
PMZ_0030260-RA	e_gw.397.20.1
PMZ_0046911-RA	e_gw.397.20.1
PMZ_0007801-RA	e_gw.397.28.1
PMZ_0003690-RA	e_gw.397.30.1
PMZ_0026222-RA	e_gw.397.30.1
PMZ_0042532-RA	e_gw.398.51.1
PMZ_0011612-RA	e_gw.398.56.1
PMZ_0008859-RA	e_gw.398.56.1
PMZ_0042607-RA	e_gw.398.56.1
PMZ_0007807-RA	e_gw.398.57.1
PMZ_0026633-RA	e_gw.399.5.1
PMZ_0037551-RA	e_gw.399.5.1
PMZ_0032952-RA	e_gw.399.5.1
PMZ_0036449-RA	e_gw.399.5.1
PMZ_0028393-RA	e_gw.4.120.1
PMZ_0033727-RA	e_gw.4.120.1
PMZ_0032979-RA	e_gw.4.125.1
PMZ_0017068-RA	e_gw.4.136.1
PMZ_0028359-RA	e_gw.4.145.1
PMZ_0046886-RA	e_gw.4.145.1
PMZ_0031325-RA	e_gw.4.154.1
PMZ_0033502-RA	e_gw.4.178.1
PMZ_0017082-RA	e_gw.4.182.1
PMZ_0040097-RA	e_gw.4.182.1
PMZ_0001728-RA	e_gw.4.182.1
PMZ_0041224-RA	e_gw.4.182.1
PMZ_0001964-RA	e_gw.4.204.1
PMZ_0040014-RA	e_gw.4.237.1
PMZ_0043366-RA	e_gw.4.244.1
PMZ_0030610-RA	e_gw.4.245.1
PMZ_0034956-RA	e_gw.4.248.1
PMZ_0039149-RA	e_gw.4.29.1
PMZ_0002656-RA	e_gw.4.29.1
PMZ_0048090-RA	e_gw.4.29.1
PMZ_0036852-RA	e_gw.4.339.1
PMZ_0048634-RA	e_gw.4.339.1
PMZ_0048497-RA	e_gw.4.339.1
PMZ_0040155-RA	e_gw.4.362.1
PMZ_0022428-RA	e_gw.4.368.1
PMZ_0030528-RA	e_gw.4.39.1
PMZ_0008543-RA	e_gw.4.396.1
PMZ_0041333-RA	e_gw.4.396.1
PMZ_0042678-RA	e_gw.4.4.1
PMZ_0031503-RA	e_gw.4.4.1
PMZ_0046864-RA	e_gw.4.4.1
PMZ_0046110-RA	e_gw.4.404.1
PMZ_0039134-RA	e_gw.4.414.1
PMZ_0031629-RA	e_gw.4.451.1
PMZ_0022560-RA	e_gw.4.451.1
PMZ_0031628-RA	e_gw.4.451.1
PMZ_0009404-RA	e_gw.4.451.1
PMZ_0029856-RA	e_gw.4.46.1
PMZ_0042682-RA	e_gw.4.46.1
PMZ_0047513-RA	e_gw.4.46.1
PMZ_0048910-RA	e_gw.4.46.1
PMZ_0040159-RA	e_gw.4.464.1
PMZ_0006486-RA	e_gw.4.53.1
PMZ_0017588-RA	e_gw.40.101.1
PMZ_0040946-RA	e_gw.40.104.1
PMZ_0040988-RA	e_gw.40.104.1
PMZ_0034598-RA	e_gw.40.104.1
PMZ_0045432-RA	e_gw.40.104.1
PMZ_0035747-RA	e_gw.40.114.1
PMZ_0035746-RA	e_gw.40.114.1
PMZ_0040981-RA	e_gw.40.202.1
PMZ_0034539-RA	e_gw.40.202.1
PMZ_0046797-RA	e_gw.40.204.1
PMZ_0031057-RA	e_gw.40.204.1
PMZ_0031226-RA	e_gw.40.204.1
PMZ_0038266-RA	e_gw.40.208.1
PMZ_0038042-RA	e_gw.40.226.1
PMZ_0031371-RA	e_gw.40.306.1
PMZ_0036645-RA	e_gw.40.308.1
PMZ_0045705-RA	e_gw.40.308.1
PMZ_0033247-RA	e_gw.40.308.1
PMZ_0039066-RA	e_gw.40.333.1
PMZ_0041102-RA	e_gw.40.37.1
PMZ_0020464-RA	e_gw.40.39.1
PMZ_0029274-RA	e_gw.40.39.1
PMZ_0045624-RA	e_gw.40.39.1
PMZ_0030198-RA	e_gw.40.397.1
PMZ_0045192-RA	e_gw.40.404.1
PMZ_0033405-RA	e_gw.40.404.1
PMZ_0007754-RA	e_gw.40.45.1
PMZ_0031703-RA	e_gw.40.45.1
PMZ_0045265-RA	e_gw.40.52.1
PMZ_0048923-RA	e_gw.40.81.1
PMZ_0043180-RA	e_gw.400.18.1
PMZ_0042418-RA	e_gw.400.34.1
PMZ_0012036-RA	e_gw.400.34.1
PMZ_0040209-RA	e_gw.401.113.1
PMZ_0037777-RA	e_gw.401.68.1
PMZ_0039409-RA	e_gw.402.19.1
PMZ_0042352-RA	e_gw.402.30.1
PMZ_0040329-RA	e_gw.402.47.1
PMZ_0001980-RA	e_gw.402.47.1
PMZ_0028987-RA	e_gw.402.47.1
PMZ_0016222-RA	e_gw.403.31.1
PMZ_0011567-RA	e_gw.403.62.1
PMZ_0017582-RA	e_gw.403.62.1
PMZ_0046250-RA	e_gw.403.62.1
PMZ_0036775-RA	e_gw.403.62.1
PMZ_0009796-RA	e_gw.403.68.1
PMZ_0041250-RA	e_gw.403.86.1
PMZ_0018567-RA	e_gw.403.90.1
PMZ_0034063-RA	e_gw.403.98.1
PMZ_0044322-RA	e_gw.404.21.1
PMZ_0042309-RA	e_gw.404.49.1
PMZ_0030588-RA	e_gw.404.55.1
PMZ_0047107-RA	e_gw.404.55.1
PMZ_0034861-RA	e_gw.404.55.1
PMZ_0017732-RA	e_gw.405.20.1
PMZ_0026450-RA	e_gw.406.21.1
PMZ_0033901-RA	e_gw.406.3.1
PMZ_0047791-RA	e_gw.406.3.1
PMZ_0048148-RA	e_gw.406.46.1
PMZ_0020818-RA	e_gw.406.46.1
PMZ_0028877-RA	e_gw.406.46.1
PMZ_0046003-RA	e_gw.407.39.1
PMZ_0045259-RA	e_gw.408.16.1
PMZ_0029256-RA	e_gw.408.16.1
PMZ_0043547-RA	e_gw.408.23.1
PMZ_0018430-RA	e_gw.409.22.1
PMZ_0042862-RA	e_gw.409.39.1
PMZ_0033243-RA	e_gw.41.106.1
PMZ_0048750-RA	e_gw.41.21.1
PMZ_0044366-RA	e_gw.41.66.1
PMZ_0029398-RA	e_gw.410.32.1
PMZ_0030992-RA	e_gw.410.32.1
PMZ_0027445-RA	e_gw.410.37.1
PMZ_0006663-RA	e_gw.410.37.1
PMZ_0048543-RA	e_gw.410.37.1
PMZ_0034187-RA	e_gw.410.37.1
PMZ_0045129-RA	e_gw.410.41.1
PMZ_0019687-RA	e_gw.410.43.1
PMZ_0045958-RA	e_gw.410.43.1
PMZ_0029376-RA	e_gw.410.63.1
PMZ_0047060-RA	e_gw.411.75.1
PMZ_0031945-RA	e_gw.412.25.1
PMZ_0035265-RA	e_gw.412.62.1
PMZ_0048213-RA	e_gw.412.62.1
PMZ_0038695-RA	e_gw.412.62.1
PMZ_0037011-RA	e_gw.413.33.1
PMZ_0040532-RA	e_gw.413.33.1
PMZ_0001996-RA	e_gw.413.33.1
PMZ_0046824-RA	e_gw.414.11.1
PMZ_0040681-RA	e_gw.414.18.1
PMZ_0027615-RA	e_gw.414.19.1
PMZ_0028776-RA	e_gw.414.26.1
PMZ_0028777-RA	e_gw.414.26.1
PMZ_0003104-RA	e_gw.414.35.1
PMZ_0031224-RA	e_gw.414.39.1
PMZ_0043166-RA	e_gw.414.39.1
PMZ_0011515-RA	e_gw.414.40.1
PMZ_0043502-RA	e_gw.414.40.1
PMZ_0033424-RA	e_gw.415.20.1
PMZ_0041480-RA	e_gw.415.20.1
PMZ_0003203-RA	e_gw.415.29.1
PMZ_0007373-RA	e_gw.415.38.1
PMZ_0040619-RA	e_gw.417.1.1
PMZ_0028939-RA	e_gw.417.16.1
PMZ_0008701-RA	e_gw.417.41.1
PMZ_0018186-RA	e_gw.417.46.1
PMZ_0006526-RA	e_gw.417.50.1
PMZ_0044929-RA	e_gw.418.17.1
PMZ_0047154-RA	e_gw.418.45.1
PMZ_0019984-RA	e_gw.418.58.1
PMZ_0042003-RA	e_gw.42.106.1
PMZ_0043021-RA	e_gw.42.109.1
PMZ_0040793-RA	e_gw.42.109.1
PMZ_0021286-RA	e_gw.42.109.1
PMZ_0026213-RA	e_gw.42.109.1
PMZ_0044561-RA	e_gw.42.11.1
PMZ_0038588-RA	e_gw.42.140.1
PMZ_0046780-RA	e_gw.42.140.1
PMZ_0018187-RA	e_gw.42.155.1
PMZ_0023213-RA	e_gw.42.168.1
PMZ_0039203-RA	e_gw.42.168.1
PMZ_0036124-RA	e_gw.42.168.1
PMZ_0046201-RA	e_gw.42.174.1
PMZ_0001762-RA	e_gw.42.176.1
PMZ_0042201-RA	e_gw.42.195.1
PMZ_0026691-RA	e_gw.42.219.1
PMZ_0031975-RA	e_gw.42.221.1
PMZ_0047836-RA	e_gw.42.232.1
PMZ_0030078-RA	e_gw.42.234.1
PMZ_0026673-RA	e_gw.42.248.1
PMZ_0045976-RA	e_gw.42.248.1
PMZ_0026034-RA	e_gw.42.248.1
PMZ_0004805-RA	e_gw.42.248.1
PMZ_0006125-RA	e_gw.42.257.1
PMZ_0038902-RA	e_gw.42.258.1
PMZ_0010219-RA	e_gw.42.26.1
PMZ_0020415-RA	e_gw.42.268.1
PMZ_0037924-RA	e_gw.42.268.1
PMZ_0040703-RA	e_gw.42.32.1
PMZ_0042971-RA	e_gw.42.32.1
PMZ_0029709-RA	e_gw.42.32.1
PMZ_0022632-RA	e_gw.42.37.1
PMZ_0012763-RA	e_gw.42.4.1
PMZ_0033322-RA	e_gw.42.4.1
PMZ_0028733-RA	e_gw.42.4.1
PMZ_0026989-RA	e_gw.42.40.1
PMZ_0047889-RA	e_gw.42.40.1
PMZ_0040596-RA	e_gw.42.41.1
PMZ_0042590-RA	e_gw.42.42.1
PMZ_0029649-RA	e_gw.42.82.1
PMZ_0036347-RA	e_gw.42.96.1
PMZ_0042923-RA	e_gw.42.96.1
PMZ_0047136-RA	e_gw.420.17.1
PMZ_0008376-RA	e_gw.420.33.1
PMZ_0029017-RA	e_gw.420.33.1
PMZ_0046046-RA	e_gw.420.36.1
PMZ_0018682-RA	e_gw.420.55.1
PMZ_0026821-RA	e_gw.420.56.1
PMZ_0040393-RA	e_gw.421.40.1
PMZ_0031410-RA	e_gw.421.40.1
PMZ_0046248-RA	e_gw.421.40.1
PMZ_0032362-RA	e_gw.421.40.1
PMZ_0018681-RA	e_gw.421.42.1
PMZ_0033182-RA	e_gw.421.56.1
PMZ_0047232-RA	e_gw.421.56.1
PMZ_0020414-RA	e_gw.421.58.1
PMZ_0006445-RA	e_gw.421.61.1
PMZ_0033916-RA	e_gw.422.140.1
PMZ_0036843-RA	e_gw.422.74.1
PMZ_0048406-RA	e_gw.423.17.1
PMZ_0044512-RA	e_gw.423.32.1
PMZ_0041254-RA	e_gw.423.34.1
PMZ_0031683-RA	e_gw.424.24.1
PMZ_0042215-RA	e_gw.424.31.1
PMZ_0044116-RA	e_gw.424.35.1
PMZ_0044117-RA	e_gw.424.35.1
PMZ_0047208-RA	e_gw.424.35.1
PMZ_0036130-RA	e_gw.425.15.1
PMZ_0017220-RA	e_gw.425.25.1
PMZ_0047755-RA	e_gw.425.44.1
PMZ_0047401-RA	e_gw.425.44.1
PMZ_0033221-RA	e_gw.425.47.1
PMZ_0020087-RA	e_gw.425.47.1
PMZ_0042803-RA	e_gw.426.1.1
PMZ_0040727-RA	e_gw.426.1.1
PMZ_0030183-RA	e_gw.426.59.1
PMZ_0030181-RA	e_gw.426.59.1
PMZ_0041822-RA	e_gw.427.2.1
PMZ_0047019-RA	e_gw.427.2.1
PMZ_0026640-RA	e_gw.427.22.1
PMZ_0043549-RA	e_gw.427.22.1
PMZ_0034619-RA	e_gw.427.22.1
PMZ_0000802-RA	e_gw.427.66.1
PMZ_0013764-RA	e_gw.428.10.1
PMZ_0006818-RA	e_gw.428.17.1
PMZ_0039353-RA	e_gw.428.17.1
PMZ_0048939-RA	e_gw.428.17.1
PMZ_0018878-RA	e_gw.428.20.1
PMZ_0043384-RA	e_gw.428.20.1
PMZ_0030821-RA	e_gw.428.20.1
PMZ_0007175-RA	e_gw.428.20.1
PMZ_0000947-RA	e_gw.428.35.1
PMZ_0004995-RA	e_gw.428.35.1
PMZ_0036268-RA	e_gw.428.35.1
PMZ_0041115-RA	e_gw.429.32.1
PMZ_0028237-RA	e_gw.43.168.1
PMZ_0031734-RA	e_gw.43.261.1
PMZ_0029129-RA	e_gw.43.29.1
PMZ_0032738-RA	e_gw.43.32.1
PMZ_0043282-RA	e_gw.43.376.1
PMZ_0004706-RA	e_gw.43.50.1
PMZ_0046028-RA	e_gw.43.56.1
PMZ_0019460-RA	e_gw.43.78.1
PMZ_0031321-RA	e_gw.43.78.1
PMZ_0032705-RA	e_gw.43.78.1
PMZ_0034747-RA	e_gw.43.78.1
PMZ_0045240-RA	e_gw.43.87.1
PMZ_0043392-RA	e_gw.43.99.1
PMZ_0001708-RA	e_gw.431.13.1
PMZ_0046504-RA	e_gw.431.13.1
PMZ_0043685-RA	e_gw.431.28.1
PMZ_0011852-RA	e_gw.431.37.1
PMZ_0029149-RA	e_gw.431.8.1
PMZ_0047617-RA	e_gw.432.47.1
PMZ_0037811-RA	e_gw.432.47.1
PMZ_0026875-RA	e_gw.433.21.1
PMZ_0030039-RA	e_gw.434.2.1
PMZ_0026434-RA	e_gw.434.23.1
PMZ_0041079-RA	e_gw.434.23.1
PMZ_0044349-RA	e_gw.434.36.1
PMZ_0018596-RA	e_gw.434.36.1
PMZ_0002438-RA	e_gw.435.62.1
PMZ_0030815-RA	e_gw.436.12.1
PMZ_0041803-RA	e_gw.436.17.1
PMZ_0043854-RA	e_gw.436.25.1
PMZ_0043855-RA	e_gw.436.25.1
PMZ_0043845-RA	e_gw.436.5.1
PMZ_0045446-RA	e_gw.436.5.1
PMZ_0046983-RA	e_gw.436.5.1
PMZ_0034489-RA	e_gw.436.54.1
PMZ_0048445-RA	e_gw.436.54.1
PMZ_0048756-RA	e_gw.436.54.1
PMZ_0048759-RA	e_gw.436.54.1
PMZ_0033715-RA	e_gw.437.42.1
PMZ_0027327-RA	e_gw.437.42.1
PMZ_0027480-RA	e_gw.437.42.1
PMZ_0030482-RA	e_gw.437.44.1
PMZ_0032789-RA	e_gw.437.44.1
PMZ_0031453-RA	e_gw.438.35.1
PMZ_0029101-RA	e_gw.438.35.1
PMZ_0030918-RA	e_gw.438.72.1
PMZ_0046379-RA	e_gw.439.45.1
PMZ_0035763-RA	e_gw.439.48.1
PMZ_0046616-RA	e_gw.439.61.1
PMZ_0032065-RA	e_gw.44.122.1
PMZ_0031673-RA	e_gw.44.122.1
PMZ_0030706-RA	e_gw.44.127.1
PMZ_0042552-RA	e_gw.44.185.1
PMZ_0047731-RA	e_gw.44.25.1
PMZ_0042264-RA	e_gw.44.36.1
PMZ_0044855-RA	e_gw.44.38.1
PMZ_0041073-RA	e_gw.44.38.1
PMZ_0036321-RA	e_gw.44.5.1
PMZ_0043895-RA	e_gw.44.77.1
PMZ_0012327-RA	e_gw.44.77.1
PMZ_0045722-RA	e_gw.44.77.1
PMZ_0038214-RA	e_gw.44.77.1
PMZ_0031336-RA	e_gw.440.24.1
PMZ_0011818-RA	e_gw.441.29.1
PMZ_0003829-RA	e_gw.441.3.1
PMZ_0031638-RA	e_gw.441.3.1
PMZ_0040910-RA	e_gw.441.3.1
PMZ_0026274-RA	e_gw.441.3.1
PMZ_0042834-RA	e_gw.441.78.1
PMZ_0041630-RA	e_gw.441.78.1
PMZ_0019244-RA	e_gw.442.33.1
PMZ_0045250-RA	e_gw.442.33.1
PMZ_0041930-RA	e_gw.442.65.1
PMZ_0011609-RA	e_gw.444.1.1
PMZ_0033553-RA	e_gw.444.1.1
PMZ_0010898-RA	e_gw.444.30.1
PMZ_0042866-RA	e_gw.444.30.1
PMZ_0034498-RA	e_gw.444.33.1
PMZ_0046657-RA	e_gw.444.33.1
PMZ_0042371-RA	e_gw.444.55.1
PMZ_0048430-RA	e_gw.444.55.1
PMZ_0038730-RA	e_gw.444.64.1
PMZ_0039206-RA	e_gw.444.64.1
PMZ_0041598-RA	e_gw.444.64.1
PMZ_0021366-RA	e_gw.446.1.1
PMZ_0026731-RA	e_gw.446.15.1
PMZ_0006857-RA	e_gw.446.21.1
PMZ_0002181-RA	e_gw.446.4.1
PMZ_0045054-RA	e_gw.446.51.1
PMZ_0005230-RA	e_gw.446.54.1
PMZ_0036325-RA	e_gw.446.72.1
PMZ_0005229-RA	e_gw.446.75.1
PMZ_0048913-RA	e_gw.446.75.1
PMZ_0005724-RA	e_gw.447.29.1
PMZ_0045469-RA	e_gw.447.29.1
PMZ_0045470-RA	e_gw.447.29.1
PMZ_0038035-RA	e_gw.447.29.1
PMZ_0029182-RA	e_gw.447.7.1
PMZ_0033879-RA	e_gw.448.2.1
PMZ_0042938-RA	e_gw.449.4.1
PMZ_0035383-RA	e_gw.45.130.1
PMZ_0032086-RA	e_gw.45.14.1
PMZ_0047120-RA	e_gw.45.14.1
PMZ_0037270-RA	e_gw.45.141.1
PMZ_0031885-RA	e_gw.45.151.1
PMZ_0042219-RA	e_gw.45.183.1
PMZ_0033305-RA	e_gw.45.22.1
PMZ_0008288-RA	e_gw.45.223.1
PMZ_0040886-RA	e_gw.45.224.1
PMZ_0048999-RA	e_gw.45.243.1
PMZ_0048051-RA	e_gw.45.243.1
PMZ_0005268-RA	e_gw.45.243.1
PMZ_0040342-RA	e_gw.45.243.1
PMZ_0036827-RA	e_gw.45.247.1
PMZ_0008425-RA	e_gw.45.247.1
PMZ_0044550-RA	e_gw.45.282.1
PMZ_0031073-RA	e_gw.45.290.1
PMZ_0018888-RA	e_gw.45.290.1
PMZ_0038061-RA	e_gw.45.290.1
PMZ_0008419-RA	e_gw.45.294.1
PMZ_0043808-RA	e_gw.45.55.1
PMZ_0046649-RA	e_gw.45.6.1
PMZ_0038321-RA	e_gw.45.62.1
PMZ_0026458-RA	e_gw.450.25.1
PMZ_0043022-RA	e_gw.450.25.1
PMZ_0034163-RA	e_gw.450.25.1
PMZ_0039258-RA	e_gw.450.25.1
PMZ_0029349-RA	e_gw.450.61.1
PMZ_0045281-RA	e_gw.450.61.1
PMZ_0036440-RA	e_gw.451.24.1
PMZ_0042501-RA	e_gw.451.25.1
PMZ_0036319-RA	e_gw.451.25.1
PMZ_0047684-RA	e_gw.451.25.1
PMZ_0033914-RA	e_gw.451.25.1
PMZ_0045135-RA	e_gw.452.5.1
PMZ_0015482-RA	e_gw.452.68.1
PMZ_0031403-RA	e_gw.452.68.1
PMZ_0040743-RA	e_gw.452.68.1
PMZ_0033042-RA	e_gw.453.14.1
PMZ_0018599-RA	e_gw.453.3.1
PMZ_0021299-RA	e_gw.453.33.1
PMZ_0046222-RA	e_gw.453.39.1
PMZ_0034306-RA	e_gw.453.39.1
PMZ_0043787-RA	e_gw.453.40.1
PMZ_0042308-RA	e_gw.453.40.1
PMZ_0032757-RA	e_gw.454.13.1
PMZ_0044288-RA	e_gw.454.13.1
PMZ_0030720-RA	e_gw.454.13.1
PMZ_0045497-RA	e_gw.455.17.1
PMZ_0012760-RA	e_gw.455.26.1
PMZ_0014798-RA	e_gw.456.2.1
PMZ_0034296-RA	e_gw.456.21.1
PMZ_0040045-RA	e_gw.456.21.1
PMZ_0010849-RA	e_gw.456.35.1
PMZ_0026163-RA	e_gw.456.35.1
PMZ_0033828-RA	e_gw.456.35.1
PMZ_0019393-RA	e_gw.456.46.1
PMZ_0043622-RA	e_gw.456.60.1
PMZ_0003553-RA	e_gw.456.7.1
PMZ_0032942-RA	e_gw.456.7.1
PMZ_0045790-RA	e_gw.457.1.1
PMZ_0037321-RA	e_gw.457.37.1
PMZ_0034867-RA	e_gw.457.37.1
PMZ_0037189-RA	e_gw.458.33.1
PMZ_0020293-RA	e_gw.459.27.1
PMZ_0035943-RA	e_gw.459.30.1
PMZ_0026904-RA	e_gw.46.1.1
PMZ_0042080-RA	e_gw.46.1.1
PMZ_0042081-RA	e_gw.46.1.1
PMZ_0006771-RA	e_gw.46.101.1
PMZ_0020653-RA	e_gw.46.105.1
PMZ_0044169-RA	e_gw.46.130.1
PMZ_0015676-RA	e_gw.46.179.1
PMZ_0033512-RA	e_gw.46.199.1
PMZ_0027940-RA	e_gw.46.200.1
PMZ_0018798-RA	e_gw.46.208.1
PMZ_0042008-RA	e_gw.46.208.1
PMZ_0040181-RA	e_gw.46.217.1
PMZ_0040180-RA	e_gw.46.217.1
PMZ_0034954-RA	e_gw.46.217.1
PMZ_0045067-RA	e_gw.46.265.1
PMZ_0033635-RA	e_gw.46.268.1
PMZ_0047023-RA	e_gw.46.268.1
PMZ_0042979-RA	e_gw.46.27.1
PMZ_0041999-RA	e_gw.46.27.1
PMZ_0046285-RA	e_gw.46.272.1
PMZ_0047066-RA	e_gw.46.272.1
PMZ_0045185-RA	e_gw.46.285.1
PMZ_0046286-RA	e_gw.46.30.1
PMZ_0042001-RA	e_gw.46.30.1
PMZ_0017522-RA	e_gw.46.30.1
PMZ_0048796-RA	e_gw.46.30.1
PMZ_0037363-RA	e_gw.46.31.1
PMZ_0040777-RA	e_gw.46.347.1
PMZ_0032172-RA	e_gw.46.38.1
PMZ_0042435-RA	e_gw.46.44.1
PMZ_0047961-RA	e_gw.46.47.1
PMZ_0033437-RA	e_gw.460.12.1
PMZ_0045272-RA	e_gw.460.4.1
PMZ_0038347-RA	e_gw.460.4.1
PMZ_0043620-RA	e_gw.460.4.1
PMZ_0013705-RA	e_gw.461.14.1
PMZ_0046213-RA	e_gw.461.23.1
PMZ_0048025-RA	e_gw.461.27.1
[truncated: 16,942 more rows]
