# Supplementary material for: Reconstruction of proto-vertebrate, proto-cyclostome and proto-gnathostome genomes provides new insights into early vertebrate evolution
Source: Nat Commun. 2021 Jul 23;12:4489. doi: 10.1038/s41467-021-24573-z (PMC8302630; doi:10.1038/s41467-021-24573-z)
Supplement: Supplementary file 4 — Supplementary Data 1 [file 41467_2021_24573_MOESM4_ESM.zip › SuppData1/orthologs/PETMA-CALMI.txt]

PMZ_0045792-RA	SINCAM000003
PMZ_0040290-RA	SINCAM000003
PMZ_0033065-RA	SINCAM000008
PMZ_0015271-RA	SINCAM000008
PMZ_0011247-RA	SINCAM000010
PMZ_0037391-RA	SINCAM000010
PMZ_0041744-RA	SINCAM000014
PMZ_0021455-RA	SINCAM000019
PMZ_0030255-RA	SINCAM000020
PMZ_0037557-RA	SINCAM000022
PMZ_0008776-RA	SINCAM000024
PMZ_0007247-RA	SINCAM000024
PMZ_0033235-RA	SINCAM000025
PMZ_0034198-RA	SINCAM000029
PMZ_0002461-RA	SINCAM000035
PMZ_0002450-RA	SINCAM000035
PMZ_0043457-RA	SINCAM000036
PMZ_0043458-RA	SINCAM000037
PMZ_0033342-RA	SINCAM000037
PMZ_0044275-RA	SINCAM000039
PMZ_0021865-RA	SINCAM000039
PMZ_0003170-RA	SINCAM000040
PMZ_0044488-RA	SINCAM000040
PMZ_0018640-RA	SINCAM000044
PMZ_0029077-RA	SINCAM000045
PMZ_0041139-RA	SINCAM000046
PMZ_0015667-RA	SINCAM000047
PMZ_0037036-RA	SINCAM000049
PMZ_0043430-RA	SINCAM000049
PMZ_0044271-RA	SINCAM000051
PMZ_0027435-RA	SINCAM000058
PMZ_0029213-RA	SINCAM000059
PMZ_0044284-RA	SINCAM000063
PMZ_0031651-RA	SINCAM000064
PMZ_0047790-RA	SINCAM000064
PMZ_0031756-RA	SINCAM000068
PMZ_0042363-RA	SINCAM000068
PMZ_0041531-RA	SINCAM000069
PMZ_0032797-RA	SINCAM000071
PMZ_0046402-RA	SINCAM000075
PMZ_0033145-RA	SINCAM000075
PMZ_0006597-RA	SINCAM000077
PMZ_0027662-RA	SINCAM000078
PMZ_0023186-RA	SINCAM000078
PMZ_0027472-RA	SINCAM000079
PMZ_0042926-RA	SINCAM000079
PMZ_0038263-RA	SINCAM000081
PMZ_0041986-RA	SINCAM000081
PMZ_0037154-RA	SINCAM000082
PMZ_0037986-RA	SINCAM000082
PMZ_0046952-RA	SINCAM000083
PMZ_0016199-RA	SINCAM000084
PMZ_0036013-RA	SINCAM000085
PMZ_0003604-RA	SINCAM000090
PMZ_0048163-RA	SINCAM000090
PMZ_0048893-RA	SINCAM000092
PMZ_0046826-RA	SINCAM000094
PMZ_0048164-RA	SINCAM000094
PMZ_0047602-RA	SINCAM000100
PMZ_0041473-RA	SINCAM000104
PMZ_0027720-RA	SINCAM000106
PMZ_0044270-RA	SINCAM000112
PMZ_0038302-RA	SINCAM000112
PMZ_0046516-RA	SINCAM000113
PMZ_0026095-RA	SINCAM000116
PMZ_0038701-RA	SINCAM000117
PMZ_0040048-RA	SINCAM000118
PMZ_0048240-RA	SINCAM000121
PMZ_0048425-RA	SINCAM000122
PMZ_0040425-RA	SINCAM000122
PMZ_0021650-RA	SINCAM000123
PMZ_0029942-RA	SINCAM000123
PMZ_0042911-RA	SINCAM000125
PMZ_0026399-RA	SINCAM000126
PMZ_0042960-RA	SINCAM000130
PMZ_0045824-RA	SINCAM000130
PMZ_0029097-RA	SINCAM000132
PMZ_0046414-RA	SINCAM000133
PMZ_0042899-RA	SINCAM000133
PMZ_0045868-RA	SINCAM000135
PMZ_0001952-RA	SINCAM000136
PMZ_0032666-RA	SINCAM000137
PMZ_0034187-RA	SINCAM000137
PMZ_0043937-RA	SINCAM000140
PMZ_0032818-RA	SINCAM000141
PMZ_0041481-RA	SINCAM000143
PMZ_0047314-RA	SINCAM000143
PMZ_0033424-RA	SINCAM000144
PMZ_0031652-RA	SINCAM000147
PMZ_0034002-RA	SINCAM000147
PMZ_0006031-RA	SINCAM000148
PMZ_0006908-RA	SINCAM000149
PMZ_0045454-RA	SINCAM000150
PMZ_0032137-RA	SINCAM000151
PMZ_0047128-RA	SINCAM000151
PMZ_0044240-RA	SINCAM000152
PMZ_0023602-RA	SINCAM000152
PMZ_0042359-RA	SINCAM000153
PMZ_0040219-RA	SINCAM000153
PMZ_0027464-RA	SINCAM000155
PMZ_0041542-RA	SINCAM000161
PMZ_0041541-RA	SINCAM000161
PMZ_0006100-RA	SINCAM000162
PMZ_0045575-RA	SINCAM000162
PMZ_0006099-RA	SINCAM000163
PMZ_0041506-RA	SINCAM000164
PMZ_0042455-RA	SINCAM000164
PMZ_0008654-RA	SINCAM000165
PMZ_0027357-RA	SINCAM000172
PMZ_0031950-RA	SINCAM000172
PMZ_0032538-RA	SINCAM000174
PMZ_0046834-RA	SINCAM000175
PMZ_0036704-RA	SINCAM000176
PMZ_0001024-RA	SINCAM000177
PMZ_0008379-RA	SINCAM000178
PMZ_0029827-RA	SINCAM000180
PMZ_0007878-RA	SINCAM000180
PMZ_0040070-RA	SINCAM000181
PMZ_0043096-RA	SINCAM000192
PMZ_0047662-RA	SINCAM000192
PMZ_0036028-RA	SINCAM000193
PMZ_0038775-RA	SINCAM000193
PMZ_0028633-RA	SINCAM000194
PMZ_0034051-RA	SINCAM000194
PMZ_0031916-RA	SINCAM000196
PMZ_0000487-RA	SINCAM000197
PMZ_0040305-RA	SINCAM000198
PMZ_0004608-RA	SINCAM000199
PMZ_0018470-RA	SINCAM000199
PMZ_0027214-RA	SINCAM000200
PMZ_0029111-RA	SINCAM000200
PMZ_0044758-RA	SINCAM000202
PMZ_0018362-RA	SINCAM000203
PMZ_0005373-RA	SINCAM000203
PMZ_0011701-RA	SINCAM000204
PMZ_0015895-RA	SINCAM000204
PMZ_0026748-RA	SINCAM000205
PMZ_0016910-RA	SINCAM000205
PMZ_0015903-RA	SINCAM000207
PMZ_0042891-RA	SINCAM000209
PMZ_0042892-RA	SINCAM000209
PMZ_0008573-RA	SINCAM000210
PMZ_0026755-RA	SINCAM000211
PMZ_0006737-RA	SINCAM000212
PMZ_0042913-RA	SINCAM000214
PMZ_0042886-RA	SINCAM000215
PMZ_0036783-RA	SINCAM000215
PMZ_0040380-RA	SINCAM000216
PMZ_0041504-RA	SINCAM000216
PMZ_0028939-RA	SINCAM000217
PMZ_0045702-RA	SINCAM000217
PMZ_0042906-RA	SINCAM000221
PMZ_0042919-RA	SINCAM000222
PMZ_0042920-RA	SINCAM000223
PMZ_0042921-RA	SINCAM000224
PMZ_0042923-RA	SINCAM000225
PMZ_0026967-RA	SINCAM000228
PMZ_0026736-RA	SINCAM000228
PMZ_0043159-RA	SINCAM000232
PMZ_0042901-RA	SINCAM000232
PMZ_0015466-RA	SINCAM000234
PMZ_0043160-RA	SINCAM000234
PMZ_0021723-RA	SINCAM000235
PMZ_0028937-RA	SINCAM000236
PMZ_0047977-RA	SINCAM000236
PMZ_0020313-RA	SINCAM000237
PMZ_0016407-RA	SINCAM000238
PMZ_0007074-RA	SINCAM000239
PMZ_0027880-RA	SINCAM000239
PMZ_0027087-RA	SINCAM000241
PMZ_0043147-RA	SINCAM000241
PMZ_0022185-RA	SINCAM000243
PMZ_0035877-RA	SINCAM000243
PMZ_0023890-RA	SINCAM000247
PMZ_0033554-RA	SINCAM000247
PMZ_0031734-RA	SINCAM000248
PMZ_0014569-RA	SINCAM000248
PMZ_0007861-RA	SINCAM000249
PMZ_0007690-RA	SINCAM000250
PMZ_0007634-RA	SINCAM000251
PMZ_0043433-RA	SINCAM000251
PMZ_0022428-RA	SINCAM000252
PMZ_0042910-RA	SINCAM000253
PMZ_0042909-RA	SINCAM000254
PMZ_0032303-RA	SINCAM000256
PMZ_0007575-RA	SINCAM000261
PMZ_0046036-RA	SINCAM000261
PMZ_0041543-RA	SINCAM000264
PMZ_0029798-RA	SINCAM000265
PMZ_0046337-RA	SINCAM000265
PMZ_0039166-RA	SINCAM000268
PMZ_0042426-RA	SINCAM000268
PMZ_0047622-RA	SINCAM000269
PMZ_0029081-RA	SINCAM000272
PMZ_0014308-RA	SINCAM000272
PMZ_0042524-RA	SINCAM000274
PMZ_0028464-RA	SINCAM000274
PMZ_0042526-RA	SINCAM000276
PMZ_0044036-RA	SINCAM000276
PMZ_0008376-RA	SINCAM000281
PMZ_0045375-RA	SINCAM000282
PMZ_0013925-RA	SINCAM000283
PMZ_0038866-RA	SINCAM000288
PMZ_0037121-RA	SINCAM000288
PMZ_0027888-RA	SINCAM000289
PMZ_0042927-RA	SINCAM000289
PMZ_0006114-RA	SINCAM000291
PMZ_0033392-RA	SINCAM000296
PMZ_0047916-RA	SINCAM000296
PMZ_0046087-RA	SINCAM000305
PMZ_0032814-RA	SINCAM000305
PMZ_0004088-RA	SINCAM000306
PMZ_0027315-RA	SINCAM000307
PMZ_0043152-RA	SINCAM000307
PMZ_0046329-RA	SINCAM000310
PMZ_0011606-RA	SINCAM000311
PMZ_0005442-RA	SINCAM000312
PMZ_0040492-RA	SINCAM000312
PMZ_0022911-RA	SINCAM000313
PMZ_0005444-RA	SINCAM000313
PMZ_0047190-RA	SINCAM000315
PMZ_0021213-RA	SINCAM000316
PMZ_0013635-RA	SINCAM000317
PMZ_0041469-RA	SINCAM000318
PMZ_0003815-RA	SINCAM000319
PMZ_0029962-RA	SINCAM000322
PMZ_0044026-RA	SINCAM000322
PMZ_0041492-RA	SINCAM000323
PMZ_0034826-RA	SINCAM000323
PMZ_0041623-RA	SINCAM000325
PMZ_0041568-RA	SINCAM000327
PMZ_0026451-RA	SINCAM000328
PMZ_0030465-RA	SINCAM000329
PMZ_0042203-RA	SINCAM000337
PMZ_0046517-RA	SINCAM000337
PMZ_0003693-RA	SINCAM000340
PMZ_0042620-RA	SINCAM000342
PMZ_0034099-RA	SINCAM000342
PMZ_0019616-RA	SINCAM000343
PMZ_0046986-RA	SINCAM000343
PMZ_0001747-RA	SINCAM000349
PMZ_0044303-RA	SINCAM000349
PMZ_0046347-RA	SINCAM000350
PMZ_0049008-RA	SINCAM000350
PMZ_0029729-RA	SINCAM000352
PMZ_0044283-RA	SINCAM000352
PMZ_0026812-RA	SINCAM000355
PMZ_0033234-RA	SINCAM000356
PMZ_0048990-RA	SINCAM000357
PMZ_0009827-RA	SINCAM000358
PMZ_0032990-RA	SINCAM000358
PMZ_0046203-RA	SINCAM000361
PMZ_0040578-RA	SINCAM000362
PMZ_0044258-RA	SINCAM000363
PMZ_0012386-RA	SINCAM000365
PMZ_0047158-RA	SINCAM000367
PMZ_0048766-RA	SINCAM000367
PMZ_0048872-RA	SINCAM000371
PMZ_0043393-RA	SINCAM000372
PMZ_0005588-RA	SINCAM000373
PMZ_0048776-RA	SINCAM000374
PMZ_0044242-RA	SINCAM000374
PMZ_0042231-RA	SINCAM000376
PMZ_0028074-RA	SINCAM000379
PMZ_0044261-RA	SINCAM000379
PMZ_0047658-RA	SINCAM000380
PMZ_0048326-RA	SINCAM000380
PMZ_0043405-RA	SINCAM000381
PMZ_0005758-RA	SINCAM000383
PMZ_0001669-RA	SINCAM000383
PMZ_0016428-RA	SINCAM000384
PMZ_0033410-RA	SINCAM000385
PMZ_0002030-RA	SINCAM000387
PMZ_0030153-RA	SINCAM000387
PMZ_0027483-RA	SINCAM000388
PMZ_0030931-RA	SINCAM000388
PMZ_0002031-RA	SINCAM000390
PMZ_0044246-RA	SINCAM000390
PMZ_0012237-RA	SINCAM000392
PMZ_0046403-RA	SINCAM000392
PMZ_0021634-RA	SINCAM000394
PMZ_0048788-RA	SINCAM000394
PMZ_0042934-RA	SINCAM000395
PMZ_0037523-RA	SINCAM000395
PMZ_0042938-RA	SINCAM000397
PMZ_0030057-RA	SINCAM000397
PMZ_0042862-RA	SINCAM000398
PMZ_0041577-RA	SINCAM000398
PMZ_0033677-RA	SINCAM000402
PMZ_0011675-RA	SINCAM000403
PMZ_0043148-RA	SINCAM000403
PMZ_0027172-RA	SINCAM000404
PMZ_0032905-RA	SINCAM000404
PMZ_0034567-RA	SINCAM000410
PMZ_0048340-RA	SINCAM000410
PMZ_0018750-RA	SINCAM000413
PMZ_0015054-RA	SINCAM000415
PMZ_0043444-RA	SINCAM000416
PMZ_0047259-RA	SINCAM000416
PMZ_0044251-RA	SINCAM000417
PMZ_0036464-RA	SINCAM000417
PMZ_0009441-RA	SINCAM000418
PMZ_0043447-RA	SINCAM000419
PMZ_0012500-RA	SINCAM000423
PMZ_0044263-RA	SINCAM000427
PMZ_0015203-RA	SINCAM000428
PMZ_0045139-RA	SINCAM000428
PMZ_0002778-RA	SINCAM000430
PMZ_0001624-RA	SINCAM000430
PMZ_0042430-RA	SINCAM000433
PMZ_0038136-RA	SINCAM000435
PMZ_0034573-RA	SINCAM000436
PMZ_0035602-RA	SINCAM000437
PMZ_0048954-RA	SINCAM000437
PMZ_0045687-RA	SINCAM000438
PMZ_0048647-RA	SINCAM000440
PMZ_0048052-RA	SINCAM000440
PMZ_0002777-RA	SINCAM000441
PMZ_0027536-RA	SINCAM000443
PMZ_0041552-RA	SINCAM000443
PMZ_0045491-RA	SINCAM000444
PMZ_0042463-RA	SINCAM000445
PMZ_0041555-RA	SINCAM000446
PMZ_0045485-RA	SINCAM000447
PMZ_0041525-RA	SINCAM000448
PMZ_0036502-RA	SINCAM000448
PMZ_0003752-RA	SINCAM000449
PMZ_0004916-RA	SINCAM000453
PMZ_0023928-RA	SINCAM000454
PMZ_0023116-RA	SINCAM000454
PMZ_0026771-RA	SINCAM000455
PMZ_0020470-RA	SINCAM000457
PMZ_0034279-RA	SINCAM000458
PMZ_0030460-RA	SINCAM000461
PMZ_0005095-RA	SINCAM000466
PMZ_0032863-RA	SINCAM000466
PMZ_0041532-RA	SINCAM000471
PMZ_0046145-RA	SINCAM000473
PMZ_0048980-RA	SINCAM000473
PMZ_0045725-RA	SINCAM000474
PMZ_0040107-RA	SINCAM000475
PMZ_0041812-RA	SINCAM000475
PMZ_0042908-RA	SINCAM000477
PMZ_0027634-RA	SINCAM000477
PMZ_0030472-RA	SINCAM000478
PMZ_0036698-RA	SINCAM000478
PMZ_0031559-RA	SINCAM000479
PMZ_0011480-RA	SINCAM000481
PMZ_0013672-RA	SINCAM000482
PMZ_0043136-RA	SINCAM000483
PMZ_0031104-RA	SINCAM000483
PMZ_0046778-RA	SINCAM000485
PMZ_0040241-RA	SINCAM000485
PMZ_0006277-RA	SINCAM000489
PMZ_0026032-RA	SINCAM000490
PMZ_0047244-RA	SINCAM000490
PMZ_0026033-RA	SINCAM000491
PMZ_0047755-RA	SINCAM000491
PMZ_0006281-RA	SINCAM000492
PMZ_0033903-RA	SINCAM000492
PMZ_0022862-RA	SINCAM000493
PMZ_0034031-RA	SINCAM000494
PMZ_0006276-RA	SINCAM000495
PMZ_0029996-RA	SINCAM000496
PMZ_0006399-RA	SINCAM000497
PMZ_0026844-RA	SINCAM000497
PMZ_0006397-RA	SINCAM000498
PMZ_0031106-RA	SINCAM000500
PMZ_0029196-RA	SINCAM000500
PMZ_0032843-RA	SINCAM000501
PMZ_0012899-RA	SINCAM000501
PMZ_0029102-RA	SINCAM000503
PMZ_0026842-RA	SINCAM000504
PMZ_0019398-RA	SINCAM000504
PMZ_0032040-RA	SINCAM000507
PMZ_0042102-RA	SINCAM000507
PMZ_0042912-RA	SINCAM000508
PMZ_0033647-RA	SINCAM000508
PMZ_0027487-RA	SINCAM000510
PMZ_0017044-RA	SINCAM000512
PMZ_0019499-RA	SINCAM000513
PMZ_0034604-RA	SINCAM000513
PMZ_0042929-RA	SINCAM000514
PMZ_0039149-RA	SINCAM000514
PMZ_0043173-RA	SINCAM000516
PMZ_0037452-RA	SINCAM000516
PMZ_0039225-RA	SINCAM000518
PMZ_0040231-RA	SINCAM000521
PMZ_0034796-RA	SINCAM000522
PMZ_0042127-RA	SINCAM000522
PMZ_0032768-RA	SINCAM000524
PMZ_0008452-RA	SINCAM000525
PMZ_0046929-RA	SINCAM000526
PMZ_0030722-RA	SINCAM000527
PMZ_0047724-RA	SINCAM000527
PMZ_0042963-RA	SINCAM000528
PMZ_0043178-RA	SINCAM000528
PMZ_0010254-RA	SINCAM000531
PMZ_0005298-RA	SINCAM000531
PMZ_0022771-RA	SINCAM000532
PMZ_0038162-RA	SINCAM000533
PMZ_0007830-RA	SINCAM000535
PMZ_0035905-RA	SINCAM000535
PMZ_0028635-RA	SINCAM000536
PMZ_0043094-RA	SINCAM000540
PMZ_0012359-RA	SINCAM000541
PMZ_0040436-RA	SINCAM000543
PMZ_0042875-RA	SINCAM000544
PMZ_0042877-RA	SINCAM000545
PMZ_0042876-RA	SINCAM000545
PMZ_0042878-RA	SINCAM000546
PMZ_0029657-RA	SINCAM000546
PMZ_0043103-RA	SINCAM000548
PMZ_0036382-RA	SINCAM000548
PMZ_0038907-RA	SINCAM000550
PMZ_0028897-RA	SINCAM000550
PMZ_0018175-RA	SINCAM000552
PMZ_0046086-RA	SINCAM000555
PMZ_0048413-RA	SINCAM000556
PMZ_0046650-RA	SINCAM000558
PMZ_0035518-RA	SINCAM000558
PMZ_0042942-RA	SINCAM000559
PMZ_0028868-RA	SINCAM000559
PMZ_0045464-RA	SINCAM000560
PMZ_0028870-RA	SINCAM000561
PMZ_0010041-RA	SINCAM000561
PMZ_0043168-RA	SINCAM000562
PMZ_0027317-RA	SINCAM000562
PMZ_0042944-RA	SINCAM000563
PMZ_0042945-RA	SINCAM000564
PMZ_0033306-RA	SINCAM000565
PMZ_0040110-RA	SINCAM000565
PMZ_0000474-RA	SINCAM000566
PMZ_0046090-RA	SINCAM000566
PMZ_0020525-RA	SINCAM000567
PMZ_0045821-RA	SINCAM000567
PMZ_0035095-RA	SINCAM000570
PMZ_0039376-RA	SINCAM000571
PMZ_0040078-RA	SINCAM000572
PMZ_0018087-RA	SINCAM000576
PMZ_0049002-RA	SINCAM000576
PMZ_0046416-RA	SINCAM000577
PMZ_0045838-RA	SINCAM000577
PMZ_0021133-RA	SINCAM000578
PMZ_0004771-RA	SINCAM000581
PMZ_0048308-RA	SINCAM000581
PMZ_0017941-RA	SINCAM000582
PMZ_0046445-RA	SINCAM000582
PMZ_0001510-RA	SINCAM000585
PMZ_0032258-RA	SINCAM000586
PMZ_0026807-RA	SINCAM000586
PMZ_0047990-RA	SINCAM000587
PMZ_0043450-RA	SINCAM000590
PMZ_0026875-RA	SINCAM000591
PMZ_0004167-RA	SINCAM000591
PMZ_0004169-RA	SINCAM000592
PMZ_0043415-RA	SINCAM000592
PMZ_0046406-RA	SINCAM000593
PMZ_0043184-RA	SINCAM000594
PMZ_0000491-RA	SINCAM000595
PMZ_0032740-RA	SINCAM000596
PMZ_0012267-RA	SINCAM000597
PMZ_0042104-RA	SINCAM000597
PMZ_0043149-RA	SINCAM000598
PMZ_0001517-RA	SINCAM000600
PMZ_0027443-RA	SINCAM000602
PMZ_0040536-RA	SINCAM000603
PMZ_0001525-RA	SINCAM000604
PMZ_0015067-RA	SINCAM000612
PMZ_0030463-RA	SINCAM000613
PMZ_0030421-RA	SINCAM000613
PMZ_0048933-RA	SINCAM000614
PMZ_0048516-RA	SINCAM000615
PMZ_0018375-RA	SINCAM000618
PMZ_0037142-RA	SINCAM000618
PMZ_0044703-RA	SINCAM000621
PMZ_0046149-RA	SINCAM000621
PMZ_0015580-RA	SINCAM000622
PMZ_0046695-RA	SINCAM000625
PMZ_0034535-RA	SINCAM000627
PMZ_0043129-RA	SINCAM000628
PMZ_0043128-RA	SINCAM000629
PMZ_0029703-RA	SINCAM000629
PMZ_0038877-RA	SINCAM000631
PMZ_0012176-RA	SINCAM000632
PMZ_0010422-RA	SINCAM000632
PMZ_0044224-RA	SINCAM000634
PMZ_0045494-RA	SINCAM000634
PMZ_0042918-RA	SINCAM000636
PMZ_0046898-RA	SINCAM000636
PMZ_0029948-RA	SINCAM000638
PMZ_0003871-RA	SINCAM000638
PMZ_0013210-RA	SINCAM000639
PMZ_0043124-RA	SINCAM000640
PMZ_0043122-RA	SINCAM000642
PMZ_0031063-RA	SINCAM000642
PMZ_0043118-RA	SINCAM000643
PMZ_0043119-RA	SINCAM000644
PMZ_0040116-RA	SINCAM000645
PMZ_0043141-RA	SINCAM000646
PMZ_0010651-RA	SINCAM000648
PMZ_0029714-RA	SINCAM000648
PMZ_0040150-RA	SINCAM000649
PMZ_0040149-RA	SINCAM000649
PMZ_0043419-RA	SINCAM000652
PMZ_0045354-RA	SINCAM000653
PMZ_0043422-RA	SINCAM000654
PMZ_0043421-RA	SINCAM000655
PMZ_0035947-RA	SINCAM000655
PMZ_0041579-RA	SINCAM000656
PMZ_0016626-RA	SINCAM000656
PMZ_0003465-RA	SINCAM000657
PMZ_0041580-RA	SINCAM000657
PMZ_0034486-RA	SINCAM000658
PMZ_0027857-RA	SINCAM000660
PMZ_0041447-RA	SINCAM000661
PMZ_0044746-RA	SINCAM000661
PMZ_0008228-RA	SINCAM000662
PMZ_0041446-RA	SINCAM000662
PMZ_0044398-RA	SINCAM000663
PMZ_0042532-RA	SINCAM000664
PMZ_0008630-RA	SINCAM000666
PMZ_0035725-RA	SINCAM000666
PMZ_0020912-RA	SINCAM000669
PMZ_0041573-RA	SINCAM000672
PMZ_0045097-RA	SINCAM000672
PMZ_0041574-RA	SINCAM000678
PMZ_0042538-RA	SINCAM000679
PMZ_0042543-RA	SINCAM000680
PMZ_0042542-RA	SINCAM000683
PMZ_0013808-RA	SINCAM000684
PMZ_0041468-RA	SINCAM000685
PMZ_0031412-RA	SINCAM000686
PMZ_0042540-RA	SINCAM000686
PMZ_0042541-RA	SINCAM000687
PMZ_0047912-RA	SINCAM000687
PMZ_0008372-RA	SINCAM000690
PMZ_0030454-RA	SINCAM000691
PMZ_0041453-RA	SINCAM000692
PMZ_0041452-RA	SINCAM000693
PMZ_0032680-RA	SINCAM000693
PMZ_0038399-RA	SINCAM000694
PMZ_0043260-RA	SINCAM000694
PMZ_0001165-RA	SINCAM000696
PMZ_0033669-RA	SINCAM000697
PMZ_0043439-RA	SINCAM000698
PMZ_0041533-RA	SINCAM000698
PMZ_0027666-RA	SINCAM000701
PMZ_0041535-RA	SINCAM000701
PMZ_0031439-RA	SINCAM000702
PMZ_0047319-RA	SINCAM000702
PMZ_0047286-RA	SINCAM000704
PMZ_0048945-RA	SINCAM000704
PMZ_0010209-RA	SINCAM000706
PMZ_0002779-RA	SINCAM000707
PMZ_0045476-RA	SINCAM000710
PMZ_0044185-RA	SINCAM000711
PMZ_0037233-RA	SINCAM000711
PMZ_0000999-RA	SINCAM000714
PMZ_0031872-RA	SINCAM000719
PMZ_0011430-RA	SINCAM000719
PMZ_0005068-RA	SINCAM000720
PMZ_0041486-RA	SINCAM000721
PMZ_0009376-RA	SINCAM000724
PMZ_0034932-RA	SINCAM000725
PMZ_0026864-RA	SINCAM000726
PMZ_0041556-RA	SINCAM000729
PMZ_0005306-RA	SINCAM000729
PMZ_0042513-RA	SINCAM000735
PMZ_0038891-RA	SINCAM000735
PMZ_0042438-RA	SINCAM000736
PMZ_0043719-RA	SINCAM000736
PMZ_0041519-RA	SINCAM000737
PMZ_0007417-RA	SINCAM000737
PMZ_0041550-RA	SINCAM000738
PMZ_0016063-RA	SINCAM000739
PMZ_0041549-RA	SINCAM000739
PMZ_0041547-RA	SINCAM000740
PMZ_0026765-RA	SINCAM000740
PMZ_0027789-RA	SINCAM000741
PMZ_0047369-RA	SINCAM000741
PMZ_0023301-RA	SINCAM000747
PMZ_0041558-RA	SINCAM000750
PMZ_0042483-RA	SINCAM000750
PMZ_0026453-RA	SINCAM000753
PMZ_0047254-RA	SINCAM000753
PMZ_0019081-RA	SINCAM000754
PMZ_0045237-RA	SINCAM000754
PMZ_0005092-RA	SINCAM000756
PMZ_0030457-RA	SINCAM000756
PMZ_0033079-RA	SINCAM000758
PMZ_0038324-RA	SINCAM000758
PMZ_0027332-RA	SINCAM000759
PMZ_0005248-RA	SINCAM000763
PMZ_0003396-RA	SINCAM000764
PMZ_0044142-RA	SINCAM000764
PMZ_0038247-RA	SINCAM000769
PMZ_0041566-RA	SINCAM000770
PMZ_0034062-RA	SINCAM000771
PMZ_0047509-RA	SINCAM000771
PMZ_0041516-RA	SINCAM000773
PMZ_0034089-RA	SINCAM000774
PMZ_0041518-RA	SINCAM000774
PMZ_0042500-RA	SINCAM000775
PMZ_0041476-RA	SINCAM000776
PMZ_0037870-RA	SINCAM000778
PMZ_0032600-RA	SINCAM000779
PMZ_0041510-RA	SINCAM000783
PMZ_0033735-RA	SINCAM000784
PMZ_0032937-RA	SINCAM000785
PMZ_0045353-RA	SINCAM000785
PMZ_0045866-RA	SINCAM000789
PMZ_0027470-RA	SINCAM000790
PMZ_0037637-RA	SINCAM000790
PMZ_0043413-RA	SINCAM000791
PMZ_0014143-RA	SINCAM000796
PMZ_0044306-RA	SINCAM000797
PMZ_0042354-RA	SINCAM000797
PMZ_0044245-RA	SINCAM000798
PMZ_0034895-RA	SINCAM000799
PMZ_0042088-RA	SINCAM000800
PMZ_0044450-RA	SINCAM000800
PMZ_0041467-RA	SINCAM000805
PMZ_0033993-RA	SINCAM000805
PMZ_0041466-RA	SINCAM000806
PMZ_0029070-RA	SINCAM000806
PMZ_0043382-RA	SINCAM000808
PMZ_0017693-RA	SINCAM000808
PMZ_0027154-RA	SINCAM000810
PMZ_0031848-RA	SINCAM000810
PMZ_0008905-RA	SINCAM000813
PMZ_0017707-RA	SINCAM000814
PMZ_0038541-RA	SINCAM000816
PMZ_0023036-RA	SINCAM000818
PMZ_0046246-RA	SINCAM000820
PMZ_0046417-RA	SINCAM000820
PMZ_0030990-RA	SINCAM000821
PMZ_0044293-RA	SINCAM000822
PMZ_0042342-RA	SINCAM000825
PMZ_0037597-RA	SINCAM000825
PMZ_0037034-RA	SINCAM000826
PMZ_0020653-RA	SINCAM000826
PMZ_0011874-RA	SINCAM000828
PMZ_0036665-RA	SINCAM000828
PMZ_0033575-RA	SINCAM000831
PMZ_0046257-RA	SINCAM000832
PMZ_0030974-RA	SINCAM000833
PMZ_0040368-RA	SINCAM000834
PMZ_0022807-RA	SINCAM000835
PMZ_0036838-RA	SINCAM000835
PMZ_0044380-RA	SINCAM000836
PMZ_0047044-RA	SINCAM000836
PMZ_0026971-RA	SINCAM000837
PMZ_0037449-RA	SINCAM000838
PMZ_0032579-RA	SINCAM000839
PMZ_0011880-RA	SINCAM000840
PMZ_0031780-RA	SINCAM000840
PMZ_0041454-RA	SINCAM000841
PMZ_0023847-RA	SINCAM000841
PMZ_0034000-RA	SINCAM000843
PMZ_0044705-RA	SINCAM000843
PMZ_0043399-RA	SINCAM000845
PMZ_0001748-RA	SINCAM000846
PMZ_0034732-RA	SINCAM000846
PMZ_0037512-RA	SINCAM000847
PMZ_0045486-RA	SINCAM000847
PMZ_0027434-RA	SINCAM000849
PMZ_0027512-RA	SINCAM000849
PMZ_0029724-RA	SINCAM000850
PMZ_0038702-RA	SINCAM000851
PMZ_0044288-RA	SINCAM000854
PMZ_0032757-RA	SINCAM000854
PMZ_0045450-RA	SINCAM000855
PMZ_0036992-RA	SINCAM000857
PMZ_0044282-RA	SINCAM000857
PMZ_0046380-RA	SINCAM000860
PMZ_0023382-RA	SINCAM000861
PMZ_0045547-RA	SINCAM000861
PMZ_0045546-RA	SINCAM000862
PMZ_0043206-RA	SINCAM000862
PMZ_0043201-RA	SINCAM000863
PMZ_0022968-RA	SINCAM000863
PMZ_0015065-RA	SINCAM000864
PMZ_0018682-RA	SINCAM000865
PMZ_0033270-RA	SINCAM000865
PMZ_0018681-RA	SINCAM000866
PMZ_0044383-RA	SINCAM000867
PMZ_0044382-RA	SINCAM000867
PMZ_0037504-RA	SINCAM000874
PMZ_0034272-RA	SINCAM000874
PMZ_0034644-RA	SINCAM000876
PMZ_0040431-RA	SINCAM000877
PMZ_0040487-RA	SINCAM000879
PMZ_0047846-RA	SINCAM000879
PMZ_0040489-RA	SINCAM000881
PMZ_0038794-RA	SINCAM000881
PMZ_0036926-RA	SINCAM000882
PMZ_0041263-RA	SINCAM000882
PMZ_0029349-RA	SINCAM000883
PMZ_0029350-RA	SINCAM000883
PMZ_0027275-RA	SINCAM000884
PMZ_0044317-RA	SINCAM000889
PMZ_0044318-RA	SINCAM000889
PMZ_0044362-RA	SINCAM000891
PMZ_0044619-RA	SINCAM000893
PMZ_0045938-RA	SINCAM000893
PMZ_0044355-RA	SINCAM000894
PMZ_0032780-RA	SINCAM000895
PMZ_0043838-RA	SINCAM000896
PMZ_0033276-RA	SINCAM000896
PMZ_0033275-RA	SINCAM000897
PMZ_0048368-RA	SINCAM000898
PMZ_0009436-RA	SINCAM000899
PMZ_0048352-RA	SINCAM000899
PMZ_0044324-RA	SINCAM000901
PMZ_0043866-RA	SINCAM000901
PMZ_0032336-RA	SINCAM000902
PMZ_0043868-RA	SINCAM000902
PMZ_0034510-RA	SINCAM000904
PMZ_0023418-RA	SINCAM000905
PMZ_0045015-RA	SINCAM000908
PMZ_0030235-RA	SINCAM000909
PMZ_0027715-RA	SINCAM000911
PMZ_0037029-RA	SINCAM000912
PMZ_0048437-RA	SINCAM000912
PMZ_0036288-RA	SINCAM000913
PMZ_0029797-RA	SINCAM000913
PMZ_0032580-RA	SINCAM000916
PMZ_0032334-RA	SINCAM000918
PMZ_0045110-RA	SINCAM000920
PMZ_0046640-RA	SINCAM000920
PMZ_0033056-RA	SINCAM000922
PMZ_0045104-RA	SINCAM000927
PMZ_0021710-RA	SINCAM000927
PMZ_0043843-RA	SINCAM000930
PMZ_0005879-RA	SINCAM000930
PMZ_0011452-RA	SINCAM000935
PMZ_0036572-RA	SINCAM000936
PMZ_0030546-RA	SINCAM000938
PMZ_0038443-RA	SINCAM000939
PMZ_0012498-RA	SINCAM000941
PMZ_0012499-RA	SINCAM000943
PMZ_0027705-RA	SINCAM000943
PMZ_0015795-RA	SINCAM000944
PMZ_0010450-RA	SINCAM000944
PMZ_0004837-RA	SINCAM000945
PMZ_0026988-RA	SINCAM000948
PMZ_0040395-RA	SINCAM000949
PMZ_0047429-RA	SINCAM000949
PMZ_0042242-RA	SINCAM000950
PMZ_0040462-RA	SINCAM000951
PMZ_0036048-RA	SINCAM000951
PMZ_0001436-RA	SINCAM000955
PMZ_0048282-RA	SINCAM000955
PMZ_0047627-RA	SINCAM000957
PMZ_0048745-RA	SINCAM000958
PMZ_0019860-RA	SINCAM000958
PMZ_0019535-RA	SINCAM000961
PMZ_0011832-RA	SINCAM000962
PMZ_0040441-RA	SINCAM000963
PMZ_0026135-RA	SINCAM000963
PMZ_0010050-RA	SINCAM000964
PMZ_0043251-RA	SINCAM000966
PMZ_0030046-RA	SINCAM000966
PMZ_0009349-RA	SINCAM000970
PMZ_0045755-RA	SINCAM000970
PMZ_0011764-RA	SINCAM000971
PMZ_0048243-RA	SINCAM000972
PMZ_0046120-RA	SINCAM000975
PMZ_0017770-RA	SINCAM000976
PMZ_0032887-RA	SINCAM000976
PMZ_0038088-RA	SINCAM000977
PMZ_0043920-RA	SINCAM000979
PMZ_0030634-RA	SINCAM000979
PMZ_0043911-RA	SINCAM000982
PMZ_0047481-RA	SINCAM000982
PMZ_0033897-RA	SINCAM000984
PMZ_0045091-RA	SINCAM000984
PMZ_0044343-RA	SINCAM000986
PMZ_0037885-RA	SINCAM000986
PMZ_0046921-RA	SINCAM000987
PMZ_0047343-RA	SINCAM000989
PMZ_0043218-RA	SINCAM000991
PMZ_0039361-RA	SINCAM000993
PMZ_0035643-RA	SINCAM001001
PMZ_0035740-RA	SINCAM001001
PMZ_0037801-RA	SINCAM001008
PMZ_0047453-RA	SINCAM001010
PMZ_0043271-RA	SINCAM001011
PMZ_0034739-RA	SINCAM001011
PMZ_0032707-RA	SINCAM001012
PMZ_0019445-RA	SINCAM001014
PMZ_0045084-RA	SINCAM001016
PMZ_0042924-RA	SINCAM001016
PMZ_0043840-RA	SINCAM001017
PMZ_0043863-RA	SINCAM001022
PMZ_0019817-RA	SINCAM001024
PMZ_0045089-RA	SINCAM001027
PMZ_0026780-RA	SINCAM001030
PMZ_0031774-RA	SINCAM001030
PMZ_0043709-RA	SINCAM001031
PMZ_0006234-RA	SINCAM001032
PMZ_0032630-RA	SINCAM001032
PMZ_0026426-RA	SINCAM001033
PMZ_0004313-RA	SINCAM001035
PMZ_0026455-RA	SINCAM001036
PMZ_0047452-RA	SINCAM001036
PMZ_0026458-RA	SINCAM001037
PMZ_0030832-RA	SINCAM001037
PMZ_0032931-RA	SINCAM001039
PMZ_0035590-RA	SINCAM001039
PMZ_0046372-RA	SINCAM001043
PMZ_0029607-RA	SINCAM001043
PMZ_0029823-RA	SINCAM001046
PMZ_0047532-RA	SINCAM001046
PMZ_0038319-RA	SINCAM001047
PMZ_0005620-RA	SINCAM001047
PMZ_0040465-RA	SINCAM001049
PMZ_0035481-RA	SINCAM001050
PMZ_0031839-RA	SINCAM001051
PMZ_0043276-RA	SINCAM001051
PMZ_0040523-RA	SINCAM001052
PMZ_0043275-RA	SINCAM001052
PMZ_0043225-RA	SINCAM001054
PMZ_0043226-RA	SINCAM001054
PMZ_0040527-RA	SINCAM001055
PMZ_0048908-RA	SINCAM001055
PMZ_0035400-RA	SINCAM001056
PMZ_0036956-RA	SINCAM001056
PMZ_0046432-RA	SINCAM001058
PMZ_0040507-RA	SINCAM001059
PMZ_0034589-RA	SINCAM001059
PMZ_0001572-RA	SINCAM001060
PMZ_0015888-RA	SINCAM001065
PMZ_0045847-RA	SINCAM001065
PMZ_0018708-RA	SINCAM001067
PMZ_0042238-RA	SINCAM001067
PMZ_0040480-RA	SINCAM001068
PMZ_0045119-RA	SINCAM001068
PMZ_0040475-RA	SINCAM001070
PMZ_0011026-RA	SINCAM001071
PMZ_0040502-RA	SINCAM001071
PMZ_0034575-RA	SINCAM001072
PMZ_0011029-RA	SINCAM001073
PMZ_0011030-RA	SINCAM001075
PMZ_0036695-RA	SINCAM001076
PMZ_0032554-RA	SINCAM001076
PMZ_0032287-RA	SINCAM001077
PMZ_0026768-RA	SINCAM001077
PMZ_0046588-RA	SINCAM001080
PMZ_0029211-RA	SINCAM001083
PMZ_0041883-RA	SINCAM001083
PMZ_0003310-RA	SINCAM001084
PMZ_0008676-RA	SINCAM001085
PMZ_0035113-RA	SINCAM001086
PMZ_0043227-RA	SINCAM001088
PMZ_0043228-RA	SINCAM001089
PMZ_0026058-RA	SINCAM001090
PMZ_0045749-RA	SINCAM001090
PMZ_0046111-RA	SINCAM001091
PMZ_0047278-RA	SINCAM001092
PMZ_0031324-RA	SINCAM001093
PMZ_0008325-RA	SINCAM001093
PMZ_0034577-RA	SINCAM001096
PMZ_0044649-RA	SINCAM001096
PMZ_0004075-RA	SINCAM001098
PMZ_0029737-RA	SINCAM001099
PMZ_0022886-RA	SINCAM001099
PMZ_0024112-RA	SINCAM001100
PMZ_0045131-RA	SINCAM001100
PMZ_0032667-RA	SINCAM001102
PMZ_0034787-RA	SINCAM001102
PMZ_0034351-RA	SINCAM001103
PMZ_0046065-RA	SINCAM001103
PMZ_0031996-RA	SINCAM001106
PMZ_0046118-RA	SINCAM001106
PMZ_0046237-RA	SINCAM001107
PMZ_0046236-RA	SINCAM001107
PMZ_0045514-RA	SINCAM001108
PMZ_0043353-RA	SINCAM001111
PMZ_0027673-RA	SINCAM001111
PMZ_0043236-RA	SINCAM001112
PMZ_0040516-RA	SINCAM001114
PMZ_0045969-RA	SINCAM001114
PMZ_0045746-RA	SINCAM001115
PMZ_0041794-RA	SINCAM001117
PMZ_0040033-RA	SINCAM001117
PMZ_0031258-RA	SINCAM001118
PMZ_0045523-RA	SINCAM001118
PMZ_0045593-RA	SINCAM001119
PMZ_0048386-RA	SINCAM001121
PMZ_0045766-RA	SINCAM001121
PMZ_0044899-RA	SINCAM001122
PMZ_0014768-RA	SINCAM001124
PMZ_0017946-RA	SINCAM001124
PMZ_0032825-RA	SINCAM001126
PMZ_0043212-RA	SINCAM001129
PMZ_0043213-RA	SINCAM001129
PMZ_0031259-RA	SINCAM001130
PMZ_0045536-RA	SINCAM001132
PMZ_0032354-RA	SINCAM001132
PMZ_0045535-RA	SINCAM001135
PMZ_0048008-RA	SINCAM001135
PMZ_0041792-RA	SINCAM001136
PMZ_0047101-RA	SINCAM001138
PMZ_0046242-RA	SINCAM001142
PMZ_0017865-RA	SINCAM001143
PMZ_0006445-RA	SINCAM001144
PMZ_0030549-RA	SINCAM001146
PMZ_0030387-RA	SINCAM001147
PMZ_0030388-RA	SINCAM001148
PMZ_0031589-RA	SINCAM001149
PMZ_0043253-RA	SINCAM001150
PMZ_0043254-RA	SINCAM001150
PMZ_0000229-RA	SINCAM001151
PMZ_0031873-RA	SINCAM001152
PMZ_0017514-RA	SINCAM001154
PMZ_0032921-RA	SINCAM001156
PMZ_0043256-RA	SINCAM001159
PMZ_0018524-RA	SINCAM001159
PMZ_0047942-RA	SINCAM001161
PMZ_0018567-RA	SINCAM001161
PMZ_0026297-RA	SINCAM001162
PMZ_0040386-RA	SINCAM001164
PMZ_0014886-RA	SINCAM001170
PMZ_0035388-RA	SINCAM001171
PMZ_0033777-RA	SINCAM001171
PMZ_0043270-RA	SINCAM001172
PMZ_0018083-RA	SINCAM001173
PMZ_0041741-RA	SINCAM001173
PMZ_0046559-RA	SINCAM001174
PMZ_0046560-RA	SINCAM001174
PMZ_0030774-RA	SINCAM001175
PMZ_0021266-RA	SINCAM001175
PMZ_0021265-RA	SINCAM001176
PMZ_0020246-RA	SINCAM001176
PMZ_0034738-RA	SINCAM001177
PMZ_0001909-RA	SINCAM001179
PMZ_0045520-RA	SINCAM001181
PMZ_0026731-RA	SINCAM001181
PMZ_0002714-RA	SINCAM001183
PMZ_0036891-RA	SINCAM001183
PMZ_0045528-RA	SINCAM001184
PMZ_0038223-RA	SINCAM001186
PMZ_0007514-RA	SINCAM001188
PMZ_0044384-RA	SINCAM001189
PMZ_0045718-RA	SINCAM001190
PMZ_0048355-RA	SINCAM001192
PMZ_0029739-RA	SINCAM001192
PMZ_0026430-RA	SINCAM001193
PMZ_0040376-RA	SINCAM001193
PMZ_0040377-RA	SINCAM001195
PMZ_0046241-RA	SINCAM001196
PMZ_0002697-RA	SINCAM001196
PMZ_0002699-RA	SINCAM001197
PMZ_0018529-RA	SINCAM001198
PMZ_0027898-RA	SINCAM001199
PMZ_0035696-RA	SINCAM001199
PMZ_0030957-RA	SINCAM001203
PMZ_0035765-RA	SINCAM001203
PMZ_0037950-RA	SINCAM001204
PMZ_0043244-RA	SINCAM001206
PMZ_0033236-RA	SINCAM001207
PMZ_0046725-RA	SINCAM001207
PMZ_0048213-RA	SINCAM001208
PMZ_0034824-RA	SINCAM001208
PMZ_0027117-RA	SINCAM001209
PMZ_0033208-RA	SINCAM001209
PMZ_0045904-RA	SINCAM001210
PMZ_0001144-RA	SINCAM001210
PMZ_0040463-RA	SINCAM001211
PMZ_0043239-RA	SINCAM001215
PMZ_0036033-RA	SINCAM001216
PMZ_0017287-RA	SINCAM001217
PMZ_0047499-RA	SINCAM001217
PMZ_0007846-RA	SINCAM001219
PMZ_0040388-RA	SINCAM001220
PMZ_0007844-RA	SINCAM001220
PMZ_0027135-RA	SINCAM001223
PMZ_0041742-RA	SINCAM001224
PMZ_0034793-RA	SINCAM001224
PMZ_0040773-RA	SINCAM001227
PMZ_0042544-RA	SINCAM001227
PMZ_0006232-RA	SINCAM001229
PMZ_0039382-RA	SINCAM001229
PMZ_0036429-RA	SINCAM001230
PMZ_0043486-RA	SINCAM001230
PMZ_0040498-RA	SINCAM001231
PMZ_0018528-RA	SINCAM001232
PMZ_0012056-RA	SINCAM001233
PMZ_0040522-RA	SINCAM001234
PMZ_0040521-RA	SINCAM001234
PMZ_0038749-RA	SINCAM001236
PMZ_0017442-RA	SINCAM001239
PMZ_0031766-RA	SINCAM001239
PMZ_0037313-RA	SINCAM001240
PMZ_0041723-RA	SINCAM001242
PMZ_0034674-RA	SINCAM001248
PMZ_0037385-RA	SINCAM001248
PMZ_0006241-RA	SINCAM001249
PMZ_0029743-RA	SINCAM001249
PMZ_0043232-RA	SINCAM001250
PMZ_0032628-RA	SINCAM001250
PMZ_0026244-RA	SINCAM001251
PMZ_0032852-RA	SINCAM001251
PMZ_0043202-RA	SINCAM001252
PMZ_0038987-RA	SINCAM001255
PMZ_0041787-RA	SINCAM001256
PMZ_0035561-RA	SINCAM001256
PMZ_0014050-RA	SINCAM001257
PMZ_0019405-RA	SINCAM001257
PMZ_0033527-RA	SINCAM001261
PMZ_0044785-RA	SINCAM001262
PMZ_0008473-RA	SINCAM001263
PMZ_0043639-RA	SINCAM001263
PMZ_0033155-RA	SINCAM001264
PMZ_0018972-RA	SINCAM001267
PMZ_0047510-RA	SINCAM001267
PMZ_0034457-RA	SINCAM001269
PMZ_0041785-RA	SINCAM001270
PMZ_0041784-RA	SINCAM001270
PMZ_0041786-RA	SINCAM001272
PMZ_0034412-RA	SINCAM001274
PMZ_0036020-RA	SINCAM001274
PMZ_0032837-RA	SINCAM001275
PMZ_0042713-RA	SINCAM001276
PMZ_0044334-RA	SINCAM001277
PMZ_0044379-RA	SINCAM001281
PMZ_0032640-RA	SINCAM001281
PMZ_0030950-RA	SINCAM001282
PMZ_0034158-RA	SINCAM001283
PMZ_0026247-RA	SINCAM001283
PMZ_0003982-RA	SINCAM001286
PMZ_0034643-RA	SINCAM001286
PMZ_0041342-RA	SINCAM001287
PMZ_0008690-RA	SINCAM001288
PMZ_0034886-RA	SINCAM001288
PMZ_0028363-RA	SINCAM001289
PMZ_0033506-RA	SINCAM001292
PMZ_0032624-RA	SINCAM001292
PMZ_0013021-RA	SINCAM001294
PMZ_0036457-RA	SINCAM001295
PMZ_0034339-RA	SINCAM001296
PMZ_0026603-RA	SINCAM001296
PMZ_0037509-RA	SINCAM001299
PMZ_0037442-RA	SINCAM001299
PMZ_0038430-RA	SINCAM001302
PMZ_0029039-RA	SINCAM001302
PMZ_0032059-RA	SINCAM001303
PMZ_0018454-RA	SINCAM001305
PMZ_0003951-RA	SINCAM001305
PMZ_0033229-RA	SINCAM001307
PMZ_0047342-RA	SINCAM001307
PMZ_0037301-RA	SINCAM001308
PMZ_0027989-RA	SINCAM001309
PMZ_0041737-RA	SINCAM001309
PMZ_0002870-RA	SINCAM001310
PMZ_0020879-RA	SINCAM001310
PMZ_0041764-RA	SINCAM001312
PMZ_0046059-RA	SINCAM001313
PMZ_0041763-RA	SINCAM001315
PMZ_0040459-RA	SINCAM001315
PMZ_0041053-RA	SINCAM001316
PMZ_0041762-RA	SINCAM001317
PMZ_0028615-RA	SINCAM001318
PMZ_0012365-RA	SINCAM001319
PMZ_0028614-RA	SINCAM001319
PMZ_0032996-RA	SINCAM001320
PMZ_0043235-RA	SINCAM001320
PMZ_0007807-RA	SINCAM001321
PMZ_0017253-RA	SINCAM001324
PMZ_0034946-RA	SINCAM001324
PMZ_0017899-RA	SINCAM001325
PMZ_0040481-RA	SINCAM001327
PMZ_0003738-RA	SINCAM001329
PMZ_0004949-RA	SINCAM001329
PMZ_0038004-RA	SINCAM001330
PMZ_0012710-RA	SINCAM001334
PMZ_0032626-RA	SINCAM001336
PMZ_0043222-RA	SINCAM001336
PMZ_0031410-RA	SINCAM001338
PMZ_0040393-RA	SINCAM001338
PMZ_0009732-RA	SINCAM001339
PMZ_0013656-RA	SINCAM001342
PMZ_0041778-RA	SINCAM001343
PMZ_0045539-RA	SINCAM001343
PMZ_0011567-RA	SINCAM001344
PMZ_0017582-RA	SINCAM001344
PMZ_0045978-RA	SINCAM001348
PMZ_0047674-RA	SINCAM001349
PMZ_0041750-RA	SINCAM001350
PMZ_0007328-RA	SINCAM001352
PMZ_0037224-RA	SINCAM001352
PMZ_0007329-RA	SINCAM001353
PMZ_0034495-RA	SINCAM001353
PMZ_0018365-RA	SINCAM001357
PMZ_0046063-RA	SINCAM001357
PMZ_0046061-RA	SINCAM001359
PMZ_0021746-RA	SINCAM001359
PMZ_0012092-RA	SINCAM001360
PMZ_0012093-RA	SINCAM001361
PMZ_0029032-RA	SINCAM001362
PMZ_0045966-RA	SINCAM001362
PMZ_0032150-RA	SINCAM001363
PMZ_0043436-RA	SINCAM001365
PMZ_0023368-RA	SINCAM001368
PMZ_0040240-RA	SINCAM001368
PMZ_0047772-RA	SINCAM001369
PMZ_0046245-RA	SINCAM001372
PMZ_0036067-RA	SINCAM001373
PMZ_0030499-RA	SINCAM001373
PMZ_0045504-RA	SINCAM001374
PMZ_0033799-RA	SINCAM001374
PMZ_0019687-RA	SINCAM001376
PMZ_0045958-RA	SINCAM001376
PMZ_0040482-RA	SINCAM001381
PMZ_0007918-RA	SINCAM001381
PMZ_0029028-RA	SINCAM001382
PMZ_0043190-RA	SINCAM001385
PMZ_0043189-RA	SINCAM001385
PMZ_0040506-RA	SINCAM001390
PMZ_0032774-RA	SINCAM001390
PMZ_0033740-RA	SINCAM001391
PMZ_0033182-RA	SINCAM001392
PMZ_0041190-RA	SINCAM001394
PMZ_0008869-RA	SINCAM001396
PMZ_0040505-RA	SINCAM001396
PMZ_0031509-RA	SINCAM001398
PMZ_0035943-RA	SINCAM001402
PMZ_0041731-RA	SINCAM001403
PMZ_0027757-RA	SINCAM001408
PMZ_0047258-RA	SINCAM001408
PMZ_0030142-RA	SINCAM001412
PMZ_0037049-RA	SINCAM001412
PMZ_0001385-RA	SINCAM001416
PMZ_0037480-RA	SINCAM001416
PMZ_0015482-RA	SINCAM001419
PMZ_0031403-RA	SINCAM001419
PMZ_0015586-RA	SINCAM001420
PMZ_0046044-RA	SINCAM001421
PMZ_0020905-RA	SINCAM001423
PMZ_0002866-RA	SINCAM001424
PMZ_0006680-RA	SINCAM001426
PMZ_0006240-RA	SINCAM001427
PMZ_0029221-RA	SINCAM001428
PMZ_0044967-RA	SINCAM001429
PMZ_0012577-RA	SINCAM001431
PMZ_0026544-RA	SINCAM001432
PMZ_0043187-RA	SINCAM001433
PMZ_0047652-RA	SINCAM001433
PMZ_0033741-RA	SINCAM001434
PMZ_0037219-RA	SINCAM001434
PMZ_0033298-RA	SINCAM001436
PMZ_0047442-RA	SINCAM001436
PMZ_0014113-RA	SINCAM001437
PMZ_0033985-RA	SINCAM001437
PMZ_0046045-RA	SINCAM001439
PMZ_0040375-RA	SINCAM001439
PMZ_0040458-RA	SINCAM001440
PMZ_0032763-RA	SINCAM001440
PMZ_0033767-RA	SINCAM001441
PMZ_0034598-RA	SINCAM001442
PMZ_0028581-RA	SINCAM001443
PMZ_0013177-RA	SINCAM001443
PMZ_0031970-RA	SINCAM001446
PMZ_0041748-RA	SINCAM001447
PMZ_0006724-RA	SINCAM001448
PMZ_0043220-RA	SINCAM001448
PMZ_0046482-RA	SINCAM001450
PMZ_0007659-RA	SINCAM001450
PMZ_0022600-RA	SINCAM001451
PMZ_0015286-RA	SINCAM001453
PMZ_0037911-RA	SINCAM001455
PMZ_0029140-RA	SINCAM001455
PMZ_0048387-RA	SINCAM001456
PMZ_0046484-RA	SINCAM001457
PMZ_0045405-RA	SINCAM001457
PMZ_0032558-RA	SINCAM001459
PMZ_0041253-RA	SINCAM001459
PMZ_0019144-RA	SINCAM001461
PMZ_0032816-RA	SINCAM001462
PMZ_0043850-RA	SINCAM001467
PMZ_0015933-RA	SINCAM001474
PMZ_0041093-RA	SINCAM001476
PMZ_0045126-RA	SINCAM001478
PMZ_0045380-RA	SINCAM001478
PMZ_0036422-RA	SINCAM001479
PMZ_0033750-RA	SINCAM001479
PMZ_0030638-RA	SINCAM001480
PMZ_0015027-RA	SINCAM001483
PMZ_0027475-RA	SINCAM001484
PMZ_0005348-RA	SINCAM001487
PMZ_0028539-RA	SINCAM001487
PMZ_0026879-RA	SINCAM001488
PMZ_0020773-RA	SINCAM001488
PMZ_0002273-RA	SINCAM001489
PMZ_0045006-RA	SINCAM001492
PMZ_0006768-RA	SINCAM001495
PMZ_0040289-RA	SINCAM001496
PMZ_0048449-RA	SINCAM001496
PMZ_0045171-RA	SINCAM001498
PMZ_0041867-RA	SINCAM001500
PMZ_0014242-RA	SINCAM001502
PMZ_0029521-RA	SINCAM001502
PMZ_0001876-RA	SINCAM001503
PMZ_0045364-RA	SINCAM001503
PMZ_0047055-RA	SINCAM001504
PMZ_0027844-RA	SINCAM001511
PMZ_0029792-RA	SINCAM001511
PMZ_0032520-RA	SINCAM001513
PMZ_0049031-RA	SINCAM001514
PMZ_0049036-RA	SINCAM001514
PMZ_0014367-RA	SINCAM001515
PMZ_0029415-RA	SINCAM001515
PMZ_0042555-RA	SINCAM001516
PMZ_0002348-RA	SINCAM001517
PMZ_0020983-RA	SINCAM001518
PMZ_0043556-RA	SINCAM001519
PMZ_0047221-RA	SINCAM001519
PMZ_0029869-RA	SINCAM001521
PMZ_0048655-RA	SINCAM001521
PMZ_0035077-RA	SINCAM001525
PMZ_0026358-RA	SINCAM001528
PMZ_0002225-RA	SINCAM001529
PMZ_0011349-RA	SINCAM001529
PMZ_0040570-RA	SINCAM001530
PMZ_0034938-RA	SINCAM001530
PMZ_0046266-RA	SINCAM001532
PMZ_0026355-RA	SINCAM001533
PMZ_0040566-RA	SINCAM001534
PMZ_0040357-RA	SINCAM001534
PMZ_0046268-RA	SINCAM001536
PMZ_0026356-RA	SINCAM001536
PMZ_0041848-RA	SINCAM001537
PMZ_0019533-RA	SINCAM001538
PMZ_0040563-RA	SINCAM001538
PMZ_0011728-RA	SINCAM001540
PMZ_0033462-RA	SINCAM001541
PMZ_0040370-RA	SINCAM001541
PMZ_0041846-RA	SINCAM001542
PMZ_0033464-RA	SINCAM001542
PMZ_0033336-RA	SINCAM001543
PMZ_0041266-RA	SINCAM001545
PMZ_0049005-RA	SINCAM001546
PMZ_0048966-RA	SINCAM001546
PMZ_0043735-RA	SINCAM001547
PMZ_0009488-RA	SINCAM001548
PMZ_0026713-RA	SINCAM001550
PMZ_0031383-RA	SINCAM001550
PMZ_0046314-RA	SINCAM001551
PMZ_0044138-RA	SINCAM001554
PMZ_0022621-RA	SINCAM001557
PMZ_0042207-RA	SINCAM001558
PMZ_0044870-RA	SINCAM001560
PMZ_0044869-RA	SINCAM001560
PMZ_0044128-RA	SINCAM001564
PMZ_0044507-RA	SINCAM001565
PMZ_0046836-RA	SINCAM001565
PMZ_0044505-RA	SINCAM001566
PMZ_0045457-RA	SINCAM001567
PMZ_0033611-RA	SINCAM001569
PMZ_0012634-RA	SINCAM001570
PMZ_0043522-RA	SINCAM001570
PMZ_0029759-RA	SINCAM001572
PMZ_0015775-RA	SINCAM001573
PMZ_0043043-RA	SINCAM001574
PMZ_0035311-RA	SINCAM001576
PMZ_0037962-RA	SINCAM001576
PMZ_0002274-RA	SINCAM001577
PMZ_0042424-RA	SINCAM001577
PMZ_0026687-RA	SINCAM001579
PMZ_0034497-RA	SINCAM001579
PMZ_0017575-RA	SINCAM001580
PMZ_0007261-RA	SINCAM001580
PMZ_0032227-RA	SINCAM001581
PMZ_0037436-RA	SINCAM001582
PMZ_0039331-RA	SINCAM001582
PMZ_0046581-RA	SINCAM001583
PMZ_0027625-RA	SINCAM001583
PMZ_0032371-RA	SINCAM001587
PMZ_0013722-RA	SINCAM001592
PMZ_0028656-RA	SINCAM001593
PMZ_0040627-RA	SINCAM001593
PMZ_0028718-RA	SINCAM001595
PMZ_0040628-RA	SINCAM001596
PMZ_0014782-RA	SINCAM001597
PMZ_0044961-RA	SINCAM001608
PMZ_0028935-RA	SINCAM001609
PMZ_0041362-RA	SINCAM001609
PMZ_0019091-RA	SINCAM001610
PMZ_0042853-RA	SINCAM001610
PMZ_0003968-RA	SINCAM001612
PMZ_0026764-RA	SINCAM001614
PMZ_0002187-RA	SINCAM001614
PMZ_0041365-RA	SINCAM001615
PMZ_0040542-RA	SINCAM001615
PMZ_0007453-RA	SINCAM001617
PMZ_0029653-RA	SINCAM001618
PMZ_0013477-RA	SINCAM001619
PMZ_0011391-RA	SINCAM001619
PMZ_0017801-RA	SINCAM001621
PMZ_0016077-RA	SINCAM001621
PMZ_0002005-RA	SINCAM001622
PMZ_0026741-RA	SINCAM001622
PMZ_0026763-RA	SINCAM001623
PMZ_0012720-RA	SINCAM001623
PMZ_0045758-RA	SINCAM001624
PMZ_0032333-RA	SINCAM001625
PMZ_0046270-RA	SINCAM001625
PMZ_0027203-RA	SINCAM001627
PMZ_0032951-RA	SINCAM001627
PMZ_0040602-RA	SINCAM001628
PMZ_0032892-RA	SINCAM001630
PMZ_0007204-RA	SINCAM001631
PMZ_0043525-RA	SINCAM001631
PMZ_0041416-RA	SINCAM001632
PMZ_0040560-RA	SINCAM001632
PMZ_0048118-RA	SINCAM001634
PMZ_0031431-RA	SINCAM001635
PMZ_0040565-RA	SINCAM001635
PMZ_0041876-RA	SINCAM001637
PMZ_0005134-RA	SINCAM001637
PMZ_0006228-RA	SINCAM001641
PMZ_0026146-RA	SINCAM001643
PMZ_0040135-RA	SINCAM001644
PMZ_0018911-RA	SINCAM001645
PMZ_0046545-RA	SINCAM001645
PMZ_0040573-RA	SINCAM001647
PMZ_0035743-RA	SINCAM001647
PMZ_0011426-RA	SINCAM001648
PMZ_0022612-RA	SINCAM001652
PMZ_0004896-RB	SINCAM001655
PMZ_0040090-RA	SINCAM001655
PMZ_0035607-RA	SINCAM001659
PMZ_0031879-RA	SINCAM001662
PMZ_0038094-RA	SINCAM001665
PMZ_0026680-RA	SINCAM001666
PMZ_0027629-RA	SINCAM001666
PMZ_0021262-RA	SINCAM001668
PMZ_0002018-RA	SINCAM001669
PMZ_0026840-RA	SINCAM001669
PMZ_0011299-RA	SINCAM001670
PMZ_0041824-RA	SINCAM001670
PMZ_0034340-RA	SINCAM001671
PMZ_0033997-RA	SINCAM001671
PMZ_0030008-RA	SINCAM001672
PMZ_0029642-RA	SINCAM001673
PMZ_0003621-RA	SINCAM001673
PMZ_0029122-RA	SINCAM001674
PMZ_0041393-RA	SINCAM001675
PMZ_0047518-RA	SINCAM001675
PMZ_0040597-RA	SINCAM001676
PMZ_0030920-RA	SINCAM001676
PMZ_0015026-RA	SINCAM001677
PMZ_0026203-RA	SINCAM001677
PMZ_0040275-RA	SINCAM001680
PMZ_0027615-RA	SINCAM001681
PMZ_0015853-RA	SINCAM001683
PMZ_0044722-RA	SINCAM001683
PMZ_0040562-RA	SINCAM001684
PMZ_0040274-RA	SINCAM001684
PMZ_0027367-RA	SINCAM001685
PMZ_0046069-RA	SINCAM001685
PMZ_0004393-RA	SINCAM001686
PMZ_0026072-RA	SINCAM001687
PMZ_0027178-RA	SINCAM001688
PMZ_0033787-RA	SINCAM001688
PMZ_0025021-RA	SINCAM001689
PMZ_0048010-RA	SINCAM001691
PMZ_0045017-RA	SINCAM001692
PMZ_0043551-RA	SINCAM001693
PMZ_0046859-RA	SINCAM001693
PMZ_0010112-RA	SINCAM001696
PMZ_0043529-RA	SINCAM001696
PMZ_0010111-RA	SINCAM001697
PMZ_0041200-RA	SINCAM001697
PMZ_0041422-RA	SINCAM001698
PMZ_0040647-RA	SINCAM001698
PMZ_0020165-RA	SINCAM001699
PMZ_0030029-RA	SINCAM001699
PMZ_0036530-RA	SINCAM001700
PMZ_0041431-RA	SINCAM001702
PMZ_0040599-RA	SINCAM001703
PMZ_0033552-RA	SINCAM001703
PMZ_0030720-RA	SINCAM001704
PMZ_0040664-RA	SINCAM001704
PMZ_0041348-RA	SINCAM001705
PMZ_0042190-RA	SINCAM001705
PMZ_0040663-RA	SINCAM001706
PMZ_0027068-RA	SINCAM001707
PMZ_0029138-RA	SINCAM001707
PMZ_0027069-RA	SINCAM001708
PMZ_0041346-RA	SINCAM001708
PMZ_0020424-RA	SINCAM001709
PMZ_0032253-RA	SINCAM001710
PMZ_0041438-RA	SINCAM001713
PMZ_0041819-RA	SINCAM001714
PMZ_0045368-RA	SINCAM001716
PMZ_0038180-RA	SINCAM001717
PMZ_0043463-RA	SINCAM001722
PMZ_0034180-RA	SINCAM001725
PMZ_0038311-RA	SINCAM001725
PMZ_0017234-RA	SINCAM001726
PMZ_0040673-RA	SINCAM001727
PMZ_0030633-RA	SINCAM001730
PMZ_0033761-RA	SINCAM001730
PMZ_0040672-RA	SINCAM001732
PMZ_0000203-RA	SINCAM001732
PMZ_0040671-RA	SINCAM001733
PMZ_0027595-RA	SINCAM001734
PMZ_0035172-RA	SINCAM001734
PMZ_0008366-RA	SINCAM001735
PMZ_0033701-RA	SINCAM001736
PMZ_0033439-RA	SINCAM001736
PMZ_0017775-RA	SINCAM001737
PMZ_0041833-RA	SINCAM001738
PMZ_0008365-RA	SINCAM001739
PMZ_0011244-RA	SINCAM001739
PMZ_0040680-RA	SINCAM001741
PMZ_0030393-RA	SINCAM001741
PMZ_0016040-RA	SINCAM001742
PMZ_0033861-RA	SINCAM001743
PMZ_0041831-RA	SINCAM001743
PMZ_0027020-RA	SINCAM001744
PMZ_0032492-RA	SINCAM001744
PMZ_0041828-RA	SINCAM001745
PMZ_0030249-RA	SINCAM001746
PMZ_0034759-RA	SINCAM001746
PMZ_0038236-RA	SINCAM001752
PMZ_0044554-RA	SINCAM001752
PMZ_0004810-RA	SINCAM001753
PMZ_0044553-RA	SINCAM001753
PMZ_0027511-RA	SINCAM001754
PMZ_0043833-RA	SINCAM001754
PMZ_0041417-RA	SINCAM001760
PMZ_0030925-RA	SINCAM001760
PMZ_0041813-RA	SINCAM001761
PMZ_0040609-RA	SINCAM001762
PMZ_0001586-RA	SINCAM001764
PMZ_0003579-RA	SINCAM001764
PMZ_0031638-RA	SINCAM001765
PMZ_0026274-RA	SINCAM001765
PMZ_0019384-RA	SINCAM001772
PMZ_0043826-RA	SINCAM001772
PMZ_0016795-RA	SINCAM001774
PMZ_0015451-RA	SINCAM001774
PMZ_0037210-RA	SINCAM001775
PMZ_0026905-RA	SINCAM001775
PMZ_0011345-RA	SINCAM001776
PMZ_0021035-RA	SINCAM001777
PMZ_0044999-RA	SINCAM001778
PMZ_0032636-RA	SINCAM001778
PMZ_0009267-RA	SINCAM001779
PMZ_0044400-RA	SINCAM001780
PMZ_0032292-RA	SINCAM001782
PMZ_0034108-RA	SINCAM001782
PMZ_0045632-RA	SINCAM001784
PMZ_0032690-RA	SINCAM001784
PMZ_0045635-RA	SINCAM001786
PMZ_0045636-RA	SINCAM001786
PMZ_0023629-RA	SINCAM001788
PMZ_0047831-RA	SINCAM001789
PMZ_0044068-RA	SINCAM001790
PMZ_0043766-RA	SINCAM001791
PMZ_0016871-RA	SINCAM001794
PMZ_0044071-RA	SINCAM001796
PMZ_0043765-RA	SINCAM001796
PMZ_0027544-RA	SINCAM001797
PMZ_0047523-RA	SINCAM001798
PMZ_0038123-RA	SINCAM001798
PMZ_0033377-RA	SINCAM001799
PMZ_0043784-RA	SINCAM001801
PMZ_0038222-RA	SINCAM001801
PMZ_0027598-RA	SINCAM001802
PMZ_0043785-RA	SINCAM001802
PMZ_0008288-RA	SINCAM001804
PMZ_0034556-RA	SINCAM001804
PMZ_0034828-RA	SINCAM001806
PMZ_0043787-RA	SINCAM001807
PMZ_0042308-RA	SINCAM001807
PMZ_0042307-RA	SINCAM001808
PMZ_0027468-RA	SINCAM001809
PMZ_0042306-RA	SINCAM001809
PMZ_0039398-RA	SINCAM001810
PMZ_0048981-RA	SINCAM001810
PMZ_0044545-RA	SINCAM001811
PMZ_0035118-RA	SINCAM001811
PMZ_0020822-RA	SINCAM001812
PMZ_0036570-RA	SINCAM001812
PMZ_0009236-RA	SINCAM001814
PMZ_0037058-RA	SINCAM001814
PMZ_0045275-RA	SINCAM001821
PMZ_0014257-RA	SINCAM001822
PMZ_0030693-RA	SINCAM001822
PMZ_0037327-RA	SINCAM001823
PMZ_0031777-RA	SINCAM001823
PMZ_0042318-RA	SINCAM001825
PMZ_0014705-RA	SINCAM001825
PMZ_0037998-RA	SINCAM001826
PMZ_0042303-RA	SINCAM001827
PMZ_0043807-RA	SINCAM001828
PMZ_0035724-RA	SINCAM001828
PMZ_0041024-RA	SINCAM001829
PMZ_0010503-RA	SINCAM001830
PMZ_0041025-RA	SINCAM001831
PMZ_0032897-RA	SINCAM001832
PMZ_0044864-RA	SINCAM001832
PMZ_0040810-RA	SINCAM001833
PMZ_0031489-RA	SINCAM001833
PMZ_0041012-RA	SINCAM001835
PMZ_0044877-RA	SINCAM001835
PMZ_0041013-RA	SINCAM001836
PMZ_0040806-RA	SINCAM001836
PMZ_0040006-RA	SINCAM001837
PMZ_0029462-RA	SINCAM001837
PMZ_0008903-RA	SINCAM001840
PMZ_0045342-RA	SINCAM001841
PMZ_0002416-RA	SINCAM001843
PMZ_0047685-RA	SINCAM001843
PMZ_0040805-RA	SINCAM001845
PMZ_0034428-RA	SINCAM001846
PMZ_0030803-RA	SINCAM001846
PMZ_0041016-RA	SINCAM001848
PMZ_0027022-RA	SINCAM001849
PMZ_0046781-RA	SINCAM001849
PMZ_0012753-RA	SINCAM001851
PMZ_0010771-RA	SINCAM001852
PMZ_0033478-RA	SINCAM001852
PMZ_0033960-RA	SINCAM001853
PMZ_0037286-RA	SINCAM001855
PMZ_0045552-RA	SINCAM001856
PMZ_0038273-RA	SINCAM001857
PMZ_0042327-RA	SINCAM001858
PMZ_0042328-RA	SINCAM001858
PMZ_0044487-RA	SINCAM001861
PMZ_0031679-RA	SINCAM001861
PMZ_0043798-RA	SINCAM001863
PMZ_0002669-RA	SINCAM001863
PMZ_0020648-RA	SINCAM001864
PMZ_0031459-RA	SINCAM001864
PMZ_0031460-RA	SINCAM001865
PMZ_0015764-RA	SINCAM001865
PMZ_0044526-RA	SINCAM001866
PMZ_0033149-RA	SINCAM001866
PMZ_0044038-RA	SINCAM001867
PMZ_0043800-RA	SINCAM001868
PMZ_0032276-RA	SINCAM001869
PMZ_0043061-RA	SINCAM001869
PMZ_0031341-RA	SINCAM001870
PMZ_0041583-RA	SINCAM001871
PMZ_0044506-RA	SINCAM001874
PMZ_0034316-RA	SINCAM001878
PMZ_0038571-RA	SINCAM001878
PMZ_0047336-RA	SINCAM001880
PMZ_0037225-RA	SINCAM001880
PMZ_0014395-RA	SINCAM001882
PMZ_0016875-RA	SINCAM001882
PMZ_0008419-RA	SINCAM001883
PMZ_0006754-RA	SINCAM001884
PMZ_0044477-RA	SINCAM001885
PMZ_0044478-RA	SINCAM001886
PMZ_0002677-RA	SINCAM001887
PMZ_0034242-RA	SINCAM001887
PMZ_0029149-RA	SINCAM001888
PMZ_0029148-RA	SINCAM001888
PMZ_0008440-RA	SINCAM001889
PMZ_0046075-RA	SINCAM001891
PMZ_0026927-RA	SINCAM001891
PMZ_0040683-RA	SINCAM001893
PMZ_0040684-RA	SINCAM001894
PMZ_0034012-RA	SINCAM001895
PMZ_0034013-RA	SINCAM001895
PMZ_0014127-RA	SINCAM001896
PMZ_0041396-RA	SINCAM001896
PMZ_0001044-RA	SINCAM001897
PMZ_0026553-RA	SINCAM001898
PMZ_0027812-RA	SINCAM001898
PMZ_0026554-RA	SINCAM001901
PMZ_0046743-RA	SINCAM001901
PMZ_0029303-RA	SINCAM001902
PMZ_0026174-RA	SINCAM001902
PMZ_0045867-RA	SINCAM001903
PMZ_0027005-RA	SINCAM001904
PMZ_0047976-RA	SINCAM001904
PMZ_0047226-RA	SINCAM001905
PMZ_0013047-RA	SINCAM001906
PMZ_0013046-RA	SINCAM001907
PMZ_0013045-RA	SINCAM001908
PMZ_0042271-RA	SINCAM001908
PMZ_0030192-RA	SINCAM001910
PMZ_0047615-RA	SINCAM001910
PMZ_0044089-RA	SINCAM001911
PMZ_0013041-RA	SINCAM001911
PMZ_0046634-RA	SINCAM001912
PMZ_0036889-RA	SINCAM001915
PMZ_0036343-RA	SINCAM001916
PMZ_0034530-RA	SINCAM001921
PMZ_0043827-RA	SINCAM001922
PMZ_0046452-RA	SINCAM001922
PMZ_0007744-RA	SINCAM001923
PMZ_0040339-RA	SINCAM001923
PMZ_0021794-RA	SINCAM001925
PMZ_0012261-RA	SINCAM001926
PMZ_0040621-RA	SINCAM001926
PMZ_0020749-RA	SINCAM001927
PMZ_0040285-RA	SINCAM001927
PMZ_0001540-RA	SINCAM001930
PMZ_0048127-RA	SINCAM001932
PMZ_0028918-RA	SINCAM001932
PMZ_0027875-RA	SINCAM001933
PMZ_0046508-RA	SINCAM001937
PMZ_0037838-RA	SINCAM001937
PMZ_0044494-RA	SINCAM001938
PMZ_0048926-RA	SINCAM001940
PMZ_0026370-RA	SINCAM001941
PMZ_0000358-RA	SINCAM001943
PMZ_0048955-RA	SINCAM001943
PMZ_0040244-RA	SINCAM001944
PMZ_0043476-RA	SINCAM001944
PMZ_0043478-RA	SINCAM001945
PMZ_0030262-RA	SINCAM001946
PMZ_0043482-RA	SINCAM001947
PMZ_0032360-RA	SINCAM001950
PMZ_0005866-RA	SINCAM001954
PMZ_0030011-RA	SINCAM001957
PMZ_0040245-RA	SINCAM001958
PMZ_0036961-RA	SINCAM001959
PMZ_0037345-RA	SINCAM001966
PMZ_0048011-RA	SINCAM001966
PMZ_0003805-RA	SINCAM001968
PMZ_0041379-RA	SINCAM001968
PMZ_0038030-RA	SINCAM001969
PMZ_0035639-RA	SINCAM001970
PMZ_0043513-RA	SINCAM001971
PMZ_0041858-RA	SINCAM001971
PMZ_0001979-RA	SINCAM001972
PMZ_0028987-RA	SINCAM001972
PMZ_0035681-RA	SINCAM001973
PMZ_0040329-RA	SINCAM001973
PMZ_0030792-RA	SINCAM001976
PMZ_0041857-RA	SINCAM001976
PMZ_0033920-RA	SINCAM001978
PMZ_0043945-RA	SINCAM001979
PMZ_0018771-RA	SINCAM001983
PMZ_0001995-RA	SINCAM001983
PMZ_0033403-RA	SINCAM001987
PMZ_0008702-RA	SINCAM001988
PMZ_0041827-RA	SINCAM001989
PMZ_0043793-RA	SINCAM001990
PMZ_0042302-RA	SINCAM001991
PMZ_0046636-RA	SINCAM001991
PMZ_0026775-RA	SINCAM001992
PMZ_0048108-RA	SINCAM001992
PMZ_0044059-RA	SINCAM001995
PMZ_0047294-RA	SINCAM001995
PMZ_0026951-RA	SINCAM001996
PMZ_0022898-RA	SINCAM001996
PMZ_0042221-RA	SINCAM001998
PMZ_0020975-RA	SINCAM002002
PMZ_0043772-RA	SINCAM002003
PMZ_0035296-RA	SINCAM002003
PMZ_0043771-RA	SINCAM002005
PMZ_0045639-RA	SINCAM002006
PMZ_0042246-RA	SINCAM002007
PMZ_0046653-RA	SINCAM002009
PMZ_0030757-RA	SINCAM002010
PMZ_0037530-RA	SINCAM002011
PMZ_0038942-RA	SINCAM002011
PMZ_0044531-RA	SINCAM002013
PMZ_0029471-RA	SINCAM002013
PMZ_0032889-RA	SINCAM002014
PMZ_0044535-RA	SINCAM002014
PMZ_0015543-RA	SINCAM002016
PMZ_0016811-RA	SINCAM002017
PMZ_0026005-RA	SINCAM002017
PMZ_0047541-RA	SINCAM002020
PMZ_0039062-RA	SINCAM002022
PMZ_0030606-RA	SINCAM002022
PMZ_0045863-RA	SINCAM002023
PMZ_0041817-RA	SINCAM002024
PMZ_0012029-RA	SINCAM002027
PMZ_0031147-RA	SINCAM002027
PMZ_0010331-RA	SINCAM002032
PMZ_0007583-RA	SINCAM002032
PMZ_0048336-RA	SINCAM002039
PMZ_0007473-RA	SINCAM002041
PMZ_0029182-RA	SINCAM002042
PMZ_0009388-RA	SINCAM002047
PMZ_0026717-RA	SINCAM002047
PMZ_0027113-RA	SINCAM002048
PMZ_0030273-RA	SINCAM002048
PMZ_0030353-RA	SINCAM002051
PMZ_0030347-RA	SINCAM002052
PMZ_0048043-RA	SINCAM002052
PMZ_0043480-RA	SINCAM002053
PMZ_0032192-RA	SINCAM002053
PMZ_0041414-RA	SINCAM002055
PMZ_0040604-RA	SINCAM002055
PMZ_0033947-RA	SINCAM002056
PMZ_0002027-RA	SINCAM002056
PMZ_0040654-RA	SINCAM002058
PMZ_0047787-RA	SINCAM002058
PMZ_0040653-RA	SINCAM002059
PMZ_0040652-RA	SINCAM002059
PMZ_0029561-RA	SINCAM002060
PMZ_0029598-RA	SINCAM002060
PMZ_0034270-RA	SINCAM002062
PMZ_0028983-RA	SINCAM002064
PMZ_0010968-RA	SINCAM002065
PMZ_0028007-RA	SINCAM002065
PMZ_0042391-RA	SINCAM002066
PMZ_0035348-RA	SINCAM002066
PMZ_0005367-RA	SINCAM002068
PMZ_0036139-RA	SINCAM002068
PMZ_0014269-RA	SINCAM002069
PMZ_0048111-RA	SINCAM002071
PMZ_0026705-RA	SINCAM002071
PMZ_0041368-RA	SINCAM002073
PMZ_0026957-RA	SINCAM002073
PMZ_0048435-RA	SINCAM002074
PMZ_0006548-RA	SINCAM002075
PMZ_0041410-RA	SINCAM002076
PMZ_0030346-RA	SINCAM002077
PMZ_0041409-RA	SINCAM002079
PMZ_0044971-RA	SINCAM002080
PMZ_0032115-RA	SINCAM002081
PMZ_0026520-RA	SINCAM002082
PMZ_0030474-RA	SINCAM002082
PMZ_0041838-RA	SINCAM002083
PMZ_0041411-RA	SINCAM002083
PMZ_0041406-RA	SINCAM002086
PMZ_0038782-RA	SINCAM002087
PMZ_0044974-RA	SINCAM002088
PMZ_0040656-RA	SINCAM002090
PMZ_0041405-RA	SINCAM002090
PMZ_0041415-RA	SINCAM002093
PMZ_0041874-RA	SINCAM002094
PMZ_0028778-RA	SINCAM002095
PMZ_0041363-RA	SINCAM002095
PMZ_0041400-RA	SINCAM002097
PMZ_0047697-RA	SINCAM002097
PMZ_0003376-RA	SINCAM002098
PMZ_0026078-RA	SINCAM002098
PMZ_0041841-RA	SINCAM002100
PMZ_0044214-RA	SINCAM002101
PMZ_0047669-RA	SINCAM002101
PMZ_0028691-RA	SINCAM002103
PMZ_0043488-RA	SINCAM002104
PMZ_0029551-RA	SINCAM002104
PMZ_0030260-RA	SINCAM002105
PMZ_0046911-RA	SINCAM002105
PMZ_0011188-RA	SINCAM002106
PMZ_0048216-RA	SINCAM002107
PMZ_0040643-RA	SINCAM002108
PMZ_0040645-RA	SINCAM002109
PMZ_0037820-RA	SINCAM002109
PMZ_0041423-RA	SINCAM002110
PMZ_0047502-RA	SINCAM002111
PMZ_0047487-RA	SINCAM002111
PMZ_0030237-RA	SINCAM002113
PMZ_0031270-RA	SINCAM002113
PMZ_0041428-RA	SINCAM002114
PMZ_0017361-RA	SINCAM002114
PMZ_0003587-RA	SINCAM002115
PMZ_0032173-RA	SINCAM002116
PMZ_0043326-RA	SINCAM002116
PMZ_0002181-RA	SINCAM002119
PMZ_0046597-RA	SINCAM002119
PMZ_0031151-RA	SINCAM002120
PMZ_0040442-RA	SINCAM002120
PMZ_0043894-RA	SINCAM002121
PMZ_0043503-RA	SINCAM002121
PMZ_0007613-RA	SINCAM002122
PMZ_0030777-RA	SINCAM002122
PMZ_0008553-RA	SINCAM002126
PMZ_0027294-RA	SINCAM002127
PMZ_0038115-RA	SINCAM002128
PMZ_0012537-RA	SINCAM002129
PMZ_0034309-RA	SINCAM002129
PMZ_0035549-RA	SINCAM002130
PMZ_0034128-RA	SINCAM002130
PMZ_0044984-RA	SINCAM002133
PMZ_0033546-RA	SINCAM002134
PMZ_0012939-RA	SINCAM002134
PMZ_0008004-RA	SINCAM002135
PMZ_0011657-RA	SINCAM002136
PMZ_0028900-RA	SINCAM002136
PMZ_0040591-RA	SINCAM002137
PMZ_0002092-RA	SINCAM002142
PMZ_0041343-RA	SINCAM002143
PMZ_0030415-RA	SINCAM002143
PMZ_0043543-RA	SINCAM002144
PMZ_0027009-RA	SINCAM002145
PMZ_0013063-RA	SINCAM002145
PMZ_0007373-RA	SINCAM002149
PMZ_0014941-RA	SINCAM002149
PMZ_0032898-RA	SINCAM002151
PMZ_0029159-RA	SINCAM002151
PMZ_0014515-RA	SINCAM002153
PMZ_0040250-RA	SINCAM002153
PMZ_0009057-RA	SINCAM002154
PMZ_0002136-RA	SINCAM002154
PMZ_0027428-RA	SINCAM002155
PMZ_0026332-RA	SINCAM002155
PMZ_0040335-RA	SINCAM002156
PMZ_0029783-RA	SINCAM002156
PMZ_0033596-RA	SINCAM002157
PMZ_0044983-RA	SINCAM002157
PMZ_0027112-RA	SINCAM002158
PMZ_0041429-RA	SINCAM002158
PMZ_0011224-RA	SINCAM002160
PMZ_0046918-RA	SINCAM002160
PMZ_0016099-RA	SINCAM002161
PMZ_0037066-RA	SINCAM002161
PMZ_0016098-RA	SINCAM002162
PMZ_0032395-RA	SINCAM002164
PMZ_0040634-RA	SINCAM002164
PMZ_0027371-RA	SINCAM002165
PMZ_0027177-RA	SINCAM002165
PMZ_0007109-RA	SINCAM002166
PMZ_0028364-RA	SINCAM002169
PMZ_0029135-RA	SINCAM002169
PMZ_0034847-RA	SINCAM002170
PMZ_0007772-RA	SINCAM002170
PMZ_0040644-RA	SINCAM002171
PMZ_0030101-RA	SINCAM002173
PMZ_0003101-RA	SINCAM002174
PMZ_0037320-RA	SINCAM002174
PMZ_0018057-RA	SINCAM002175
PMZ_0048858-RA	SINCAM002175
PMZ_0003100-RA	SINCAM002177
PMZ_0040061-RA	SINCAM002177
PMZ_0031704-RA	SINCAM002180
PMZ_0034865-RA	SINCAM002180
PMZ_0031480-RA	SINCAM002181
PMZ_0012701-RA	SINCAM002183
PMZ_0047423-RA	SINCAM002183
PMZ_0003103-RA	SINCAM002184
PMZ_0031676-RA	SINCAM002184
PMZ_0046570-RA	SINCAM002185
PMZ_0038559-RA	SINCAM002185
PMZ_0027193-RA	SINCAM002186
PMZ_0026962-RA	SINCAM002186
PMZ_0021619-RA	SINCAM002187
PMZ_0001568-RA	SINCAM002191
PMZ_0027174-RA	SINCAM002193
PMZ_0036900-RA	SINCAM002193
PMZ_0004356-RA	SINCAM002195
PMZ_0042198-RA	SINCAM002196
PMZ_0009777-RA	SINCAM002197
PMZ_0040618-RA	SINCAM002197
PMZ_0035136-RA	SINCAM002198
PMZ_0040267-RA	SINCAM002199
PMZ_0045851-RA	SINCAM002199
PMZ_0006171-RA	SINCAM002200
PMZ_0046563-RA	SINCAM002200
PMZ_0030710-RA	SINCAM002201
PMZ_0016161-RA	SINCAM002201
PMZ_0029341-RA	SINCAM002205
PMZ_0046802-RA	SINCAM002205
PMZ_0041352-RA	SINCAM002206
PMZ_0041351-RA	SINCAM002207
PMZ_0030246-RA	SINCAM002208
PMZ_0011133-RA	SINCAM002209
PMZ_0014940-RA	SINCAM002209
PMZ_0026594-RA	SINCAM002213
PMZ_0007137-RA	SINCAM002213
PMZ_0010046-RA	SINCAM002214
PMZ_0041387-RA	SINCAM002216
PMZ_0008628-RA	SINCAM002216
PMZ_0040538-RA	SINCAM002217
PMZ_0042111-RA	SINCAM002217
PMZ_0006771-RA	SINCAM002221
PMZ_0026409-RA	SINCAM002223
PMZ_0040544-RA	SINCAM002223
PMZ_0026408-RA	SINCAM002224
PMZ_0037119-RA	SINCAM002224
PMZ_0009795-RA	SINCAM002226
PMZ_0047457-RA	SINCAM002226
PMZ_0009794-RA	SINCAM002227
PMZ_0031845-RA	SINCAM002227
PMZ_0044114-RA	SINCAM002228
PMZ_0042039-RA	SINCAM002228
PMZ_0044052-RA	SINCAM002229
PMZ_0031944-RA	SINCAM002231
PMZ_0046334-RA	SINCAM002231
PMZ_0011730-RA	SINCAM002233
PMZ_0034815-RA	SINCAM002233
PMZ_0046079-RA	SINCAM002236
PMZ_0046080-RA	SINCAM002236
PMZ_0044969-RA	SINCAM002238
PMZ_0035453-RA	SINCAM002240
PMZ_0010978-RA	SINCAM002242
PMZ_0045316-RA	SINCAM002244
PMZ_0010353-RA	SINCAM002245
PMZ_0028863-RA	SINCAM002245
PMZ_0040248-RA	SINCAM002248
PMZ_0042743-RA	SINCAM002249
PMZ_0029522-RA	SINCAM002250
PMZ_0030927-RA	SINCAM002250
PMZ_0027876-RA	SINCAM002251
PMZ_0026630-RA	SINCAM002251
PMZ_0017089-RA	SINCAM002252
PMZ_0006148-RA	SINCAM002256
PMZ_0040249-RA	SINCAM002257
PMZ_0027967-RA	SINCAM002258
PMZ_0003977-RA	SINCAM002265
PMZ_0026555-RA	SINCAM002266
PMZ_0041806-RA	SINCAM002266
PMZ_0021665-RA	SINCAM002267
PMZ_0041807-RA	SINCAM002267
PMZ_0012880-RA	SINCAM002268
PMZ_0013869-RA	SINCAM002268
PMZ_0007965-RA	SINCAM002269
PMZ_0041357-RA	SINCAM002270
PMZ_0031372-RA	SINCAM002271
PMZ_0030761-RA	SINCAM002273
PMZ_0042247-RA	SINCAM002275
PMZ_0044060-RA	SINCAM002275
PMZ_0011335-RA	SINCAM002276
PMZ_0047058-RA	SINCAM002277
PMZ_0023436-RA	SINCAM002281
PMZ_0043738-RA	SINCAM002283
PMZ_0019036-RA	SINCAM002284
PMZ_0047345-RA	SINCAM002284
PMZ_0004632-RA	SINCAM002288
PMZ_0043737-RA	SINCAM002288
PMZ_0027716-RA	SINCAM002290
PMZ_0018783-RA	SINCAM002294
PMZ_0027249-RA	SINCAM002294
PMZ_0027813-RA	SINCAM002295
PMZ_0044865-RA	SINCAM002295
PMZ_0026987-RA	SINCAM002296
PMZ_0033721-RA	SINCAM002296
PMZ_0044500-RA	SINCAM002297
PMZ_0034870-RA	SINCAM002297
PMZ_0027797-RA	SINCAM002298
PMZ_0047844-RA	SINCAM002298
PMZ_0036002-RA	SINCAM002300
PMZ_0048406-RA	SINCAM002300
PMZ_0011065-RA	SINCAM002303
PMZ_0029716-RA	SINCAM002303
PMZ_0046176-RA	SINCAM002305
PMZ_0012867-RA	SINCAM002306
PMZ_0040852-RA	SINCAM002306
PMZ_0040898-RA	SINCAM002307
PMZ_0046147-RA	SINCAM002312
PMZ_0002388-RA	SINCAM002314
PMZ_0043706-RA	SINCAM002315
PMZ_0015971-RA	SINCAM002315
PMZ_0043705-RA	SINCAM002316
PMZ_0044065-RA	SINCAM002317
PMZ_0044066-RA	SINCAM002319
PMZ_0047594-RA	SINCAM002319
PMZ_0037669-RA	SINCAM002320
PMZ_0023204-RA	SINCAM002320
PMZ_0033200-RA	SINCAM002321
PMZ_0045627-RA	SINCAM002321
PMZ_0036311-RA	SINCAM002324
PMZ_0037507-RA	SINCAM002324
PMZ_0029280-RA	SINCAM002325
PMZ_0041242-RA	SINCAM002326
PMZ_0041059-RA	SINCAM002327
PMZ_0033201-RA	SINCAM002328
PMZ_0047995-RA	SINCAM002328
PMZ_0027350-RA	SINCAM002330
PMZ_0048408-RA	SINCAM002330
PMZ_0001072-RA	SINCAM002335
PMZ_0009392-RA	SINCAM002337
PMZ_0041942-RA	SINCAM002337
PMZ_0012075-RA	SINCAM002339
PMZ_0019707-RA	SINCAM002340
PMZ_0037554-RA	SINCAM002342
PMZ_0038632-RA	SINCAM002342
PMZ_0001708-RA	SINCAM002345
PMZ_0010899-RA	SINCAM002346
PMZ_0027971-RA	SINCAM002347
PMZ_0042301-RA	SINCAM002348
PMZ_0020742-RA	SINCAM002351
PMZ_0044098-RA	SINCAM002351
PMZ_0033578-RA	SINCAM002353
PMZ_0033626-RA	SINCAM002353
PMZ_0031073-RA	SINCAM002355
PMZ_0018888-RA	SINCAM002355
PMZ_0044490-RA	SINCAM002357
PMZ_0044489-RA	SINCAM002357
PMZ_0042575-RA	SINCAM002359
PMZ_0012561-RA	SINCAM002360
PMZ_0006324-RA	SINCAM002362
PMZ_0038908-RA	SINCAM002362
PMZ_0000231-RA	SINCAM002363
PMZ_0041071-RA	SINCAM002363
PMZ_0016554-RA	SINCAM002364
PMZ_0018613-RA	SINCAM002366
PMZ_0043774-RA	SINCAM002368
PMZ_0034483-RA	SINCAM002368
PMZ_0043769-RA	SINCAM002372
PMZ_0043768-RA	SINCAM002372
PMZ_0018183-RA	SINCAM002373
PMZ_0043762-RA	SINCAM002373
[truncated: 13,042 more rows]
