# Supplementary material for: Reconstruction of proto-vertebrate, proto-cyclostome and proto-gnathostome genomes provides new insights into early vertebrate evolution
Source: Nat Commun. 2021 Jul 23;12:4489. doi: 10.1038/s41467-021-24573-z (PMC8302630; doi:10.1038/s41467-021-24573-z)
Supplement: Supplementary file 4 — Supplementary Data 1 [file 41467_2021_24573_MOESM4_ESM.zip › SuppData1/orthologs/PETMA-CHICK.txt]

PMZ_0046432-RA	ENSGALP00000000003
PMZ_0003403-RA	ENSGALP00000000011
PMZ_0040805-RA	ENSGALP00000000011
PMZ_0028113-RA	ENSGALP00000000018
PMZ_0003792-RA	ENSGALP00000000021
PMZ_0006596-RA	ENSGALP00000000025
PMZ_0043404-RA	ENSGALP00000000025
PMZ_0037271-RA	ENSGALP00000000045
PMZ_0046722-RA	ENSGALP00000000045
PMZ_0001805-RA	ENSGALP00000000050
PMZ_0034228-RA	ENSGALP00000000050
PMZ_0031086-RA	ENSGALP00000000052
PMZ_0038542-RA	ENSGALP00000000054
PMZ_0003869-RA	ENSGALP00000000058
PMZ_0046032-RA	ENSGALP00000000058
PMZ_0043571-RA	ENSGALP00000000062
PMZ_0044296-RA	ENSGALP00000000069
PMZ_0044705-RA	ENSGALP00000000070
PMZ_0034000-RA	ENSGALP00000000070
PMZ_0036609-RA	ENSGALP00000000076
PMZ_0043671-RA	ENSGALP00000000076
PMZ_0020638-RA	ENSGALP00000000083
PMZ_0010536-RA	ENSGALP00000000083
PMZ_0014893-RA	ENSGALP00000000088
PMZ_0045064-RA	ENSGALP00000000088
PMZ_0034062-RA	ENSGALP00000000091
PMZ_0027630-RA	ENSGALP00000000102
PMZ_0042491-RA	ENSGALP00000000108
PMZ_0027874-RA	ENSGALP00000000114
PMZ_0012322-RA	ENSGALP00000000114
PMZ_0017712-RA	ENSGALP00000000122
PMZ_0010153-RA	ENSGALP00000000122
PMZ_0041105-RA	ENSGALP00000000127
PMZ_0033828-RA	ENSGALP00000000131
PMZ_0042745-RA	ENSGALP00000000131
PMZ_0028074-RA	ENSGALP00000000135
PMZ_0044261-RA	ENSGALP00000000135
PMZ_0016510-RA	ENSGALP00000000140
PMZ_0039339-RA	ENSGALP00000000140
PMZ_0000781-RA	ENSGALP00000000146
PMZ_0048470-RA	ENSGALP00000000146
PMZ_0046362-RA	ENSGALP00000000148
PMZ_0002474-RA	ENSGALP00000000148
PMZ_0012716-RA	ENSGALP00000000157
PMZ_0045278-RA	ENSGALP00000000167
PMZ_0005756-RA	ENSGALP00000000168
PMZ_0038403-RA	ENSGALP00000000168
PMZ_0044251-RA	ENSGALP00000000170
PMZ_0036464-RA	ENSGALP00000000170
PMZ_0046630-RA	ENSGALP00000000178
PMZ_0041608-RA	ENSGALP00000000178
PMZ_0040026-RA	ENSGALP00000000189
PMZ_0047735-RA	ENSGALP00000000194
PMZ_0047918-RA	ENSGALP00000000199
PMZ_0046528-RA	ENSGALP00000000204
PMZ_0006281-RA	ENSGALP00000000205
PMZ_0033903-RA	ENSGALP00000000205
PMZ_0040447-RA	ENSGALP00000000206
PMZ_0038498-RA	ENSGALP00000000206
PMZ_0046494-RA	ENSGALP00000000211
PMZ_0018023-RA	ENSGALP00000000211
PMZ_0044162-RA	ENSGALP00000000213
PMZ_0008124-RA	ENSGALP00000000215
PMZ_0030302-RA	ENSGALP00000000216
PMZ_0017802-RA	ENSGALP00000000216
PMZ_0002030-RA	ENSGALP00000000220
PMZ_0030153-RA	ENSGALP00000000220
PMZ_0002029-RA	ENSGALP00000000224
PMZ_0036192-RA	ENSGALP00000000224
PMZ_0039254-RA	ENSGALP00000000226
PMZ_0030234-RA	ENSGALP00000000232
PMZ_0042040-RA	ENSGALP00000000233
PMZ_0048667-RA	ENSGALP00000000233
PMZ_0031164-RA	ENSGALP00000000239
PMZ_0032899-RA	ENSGALP00000000239
PMZ_0032667-RA	ENSGALP00000000246
PMZ_0034787-RA	ENSGALP00000000246
PMZ_0017661-RA	ENSGALP00000000252
PMZ_0036237-RA	ENSGALP00000000252
PMZ_0038479-RA	ENSGALP00000000256
PMZ_0026737-RA	ENSGALP00000000260
PMZ_0037616-RA	ENSGALP00000000260
PMZ_0028933-RA	ENSGALP00000000266
PMZ_0043533-RA	ENSGALP00000000266
PMZ_0026792-RA	ENSGALP00000000272
PMZ_0034351-RA	ENSGALP00000000275
PMZ_0046065-RA	ENSGALP00000000275
PMZ_0041900-RA	ENSGALP00000000286
PMZ_0040953-RA	ENSGALP00000000286
PMZ_0046240-RA	ENSGALP00000000293
PMZ_0046238-RA	ENSGALP00000000295
PMZ_0046239-RA	ENSGALP00000000295
PMZ_0045514-RA	ENSGALP00000000312
PMZ_0040660-RA	ENSGALP00000000321
PMZ_0043353-RA	ENSGALP00000000325
PMZ_0027673-RA	ENSGALP00000000325
PMZ_0015675-RA	ENSGALP00000000327
PMZ_0048418-RA	ENSGALP00000000327
PMZ_0043236-RA	ENSGALP00000000331
PMZ_0045969-RA	ENSGALP00000000333
PMZ_0020982-RA	ENSGALP00000000337
PMZ_0016172-RA	ENSGALP00000000338
PMZ_0045746-RA	ENSGALP00000000343
PMZ_0044604-RA	ENSGALP00000000352
PMZ_0045908-RA	ENSGALP00000000358
PMZ_0045497-RA	ENSGALP00000000361
PMZ_0041794-RA	ENSGALP00000000364
PMZ_0042475-RA	ENSGALP00000000365
PMZ_0040220-RA	ENSGALP00000000365
PMZ_0031258-RA	ENSGALP00000000368
PMZ_0045523-RA	ENSGALP00000000368
PMZ_0044605-RA	ENSGALP00000000373
PMZ_0044607-RA	ENSGALP00000000379
PMZ_0032448-RA	ENSGALP00000000383
PMZ_0003003-RA	ENSGALP00000000384
PMZ_0013686-RA	ENSGALP00000000385
PMZ_0046332-RA	ENSGALP00000000385
PMZ_0007061-RA	ENSGALP00000000387
PMZ_0003258-RA	ENSGALP00000000392
PMZ_0004983-RA	ENSGALP00000000400
PMZ_0040926-RA	ENSGALP00000000400
PMZ_0040188-RA	ENSGALP00000000403
PMZ_0041996-RA	ENSGALP00000000403
PMZ_0040994-RA	ENSGALP00000000410
PMZ_0003412-RA	ENSGALP00000000410
PMZ_0041559-RA	ENSGALP00000000412
PMZ_0044594-RA	ENSGALP00000000416
PMZ_0033355-RA	ENSGALP00000000418
PMZ_0008467-RA	ENSGALP00000000418
PMZ_0042477-RA	ENSGALP00000000419
PMZ_0032937-RA	ENSGALP00000000419
PMZ_0035529-RA	ENSGALP00000000421
PMZ_0021241-RA	ENSGALP00000000421
PMZ_0032935-RA	ENSGALP00000000422
PMZ_0008709-RA	ENSGALP00000000422
PMZ_0033878-RA	ENSGALP00000000429
PMZ_0040258-RA	ENSGALP00000000429
PMZ_0009955-RA	ENSGALP00000000432
PMZ_0040444-RA	ENSGALP00000000432
PMZ_0018525-RA	ENSGALP00000000451
PMZ_0037001-RA	ENSGALP00000000465
PMZ_0008726-RA	ENSGALP00000000468
PMZ_0030303-RA	ENSGALP00000000471
PMZ_0036672-RA	ENSGALP00000000471
PMZ_0041045-RA	ENSGALP00000000484
PMZ_0048139-RA	ENSGALP00000000490
PMZ_0041115-RA	ENSGALP00000000494
PMZ_0034293-RA	ENSGALP00000000494
PMZ_0040625-RA	ENSGALP00000000498
PMZ_0028655-RA	ENSGALP00000000498
PMZ_0027003-RA	ENSGALP00000000499
PMZ_0036335-RA	ENSGALP00000000499
PMZ_0047890-RA	ENSGALP00000000509
PMZ_0042429-RA	ENSGALP00000000517
PMZ_0041419-RA	ENSGALP00000000518
PMZ_0045404-RA	ENSGALP00000000524
PMZ_0045403-RA	ENSGALP00000000524
PMZ_0014826-RA	ENSGALP00000000528
PMZ_0003078-RA	ENSGALP00000000528
PMZ_0042428-RA	ENSGALP00000000530
PMZ_0039012-RA	ENSGALP00000000534
PMZ_0037950-RA	ENSGALP00000000539
PMZ_0001843-RA	ENSGALP00000000540
PMZ_0036211-RA	ENSGALP00000000540
PMZ_0046392-RA	ENSGALP00000000541
PMZ_0046393-RA	ENSGALP00000000541
PMZ_0041781-RA	ENSGALP00000000543
PMZ_0028881-RA	ENSGALP00000000544
PMZ_0032390-RA	ENSGALP00000000544
PMZ_0017410-RA	ENSGALP00000000545
PMZ_0041538-RA	ENSGALP00000000547
PMZ_0000996-RA	ENSGALP00000000547
PMZ_0007850-RA	ENSGALP00000000549
PMZ_0033301-RA	ENSGALP00000000551
PMZ_0030301-RA	ENSGALP00000000555
PMZ_0047211-RA	ENSGALP00000000555
PMZ_0030390-RA	ENSGALP00000000558
PMZ_0017672-RA	ENSGALP00000000562
PMZ_0044959-RA	ENSGALP00000000562
PMZ_0042140-RA	ENSGALP00000000569
PMZ_0043578-RA	ENSGALP00000000569
PMZ_0007035-RA	ENSGALP00000000573
PMZ_0036887-RA	ENSGALP00000000573
PMZ_0047202-RA	ENSGALP00000000579
PMZ_0045963-RA	ENSGALP00000000583
PMZ_0001576-RA	ENSGALP00000000586
PMZ_0045961-RA	ENSGALP00000000586
PMZ_0044055-RA	ENSGALP00000000592
PMZ_0027715-RA	ENSGALP00000000594
PMZ_0044143-RA	ENSGALP00000000595
PMZ_0046879-RA	ENSGALP00000000595
PMZ_0000256-RA	ENSGALP00000000611
PMZ_0026404-RA	ENSGALP00000000613
PMZ_0004411-RA	ENSGALP00000000615
PMZ_0038033-RA	ENSGALP00000000619
PMZ_0037170-RA	ENSGALP00000000619
PMZ_0031523-RA	ENSGALP00000000625
PMZ_0044718-RA	ENSGALP00000000625
PMZ_0026732-RA	ENSGALP00000000626
PMZ_0043682-RA	ENSGALP00000000634
PMZ_0048624-RA	ENSGALP00000000634
PMZ_0005678-RA	ENSGALP00000000638
PMZ_0038349-RA	ENSGALP00000000638
PMZ_0045508-RA	ENSGALP00000000639
PMZ_0047180-RA	ENSGALP00000000639
PMZ_0046049-RA	ENSGALP00000000643
PMZ_0046050-RA	ENSGALP00000000643
PMZ_0006370-RA	ENSGALP00000000645
PMZ_0007537-RA	ENSGALP00000000654
PMZ_0048518-RA	ENSGALP00000000654
PMZ_0048361-RA	ENSGALP00000000657
PMZ_0048506-RA	ENSGALP00000000657
PMZ_0040262-RA	ENSGALP00000000663
PMZ_0030111-RA	ENSGALP00000000669
PMZ_0036674-RA	ENSGALP00000000669
PMZ_0045507-RA	ENSGALP00000000670
PMZ_0038070-RA	ENSGALP00000000670
PMZ_0046470-RA	ENSGALP00000000677
PMZ_0005127-RA	ENSGALP00000000677
PMZ_0019492-RA	ENSGALP00000000679
PMZ_0034689-RA	ENSGALP00000000686
PMZ_0048947-RA	ENSGALP00000000686
PMZ_0012580-RA	ENSGALP00000000694
PMZ_0043550-RA	ENSGALP00000000696
PMZ_0029392-RA	ENSGALP00000000701
PMZ_0041607-RA	ENSGALP00000000702
PMZ_0041122-RA	ENSGALP00000000703
PMZ_0046682-RA	ENSGALP00000000703
PMZ_0046256-RA	ENSGALP00000000704
PMZ_0046255-RA	ENSGALP00000000704
PMZ_0011037-RA	ENSGALP00000000711
PMZ_0030057-RA	ENSGALP00000000711
PMZ_0046127-RA	ENSGALP00000000713
PMZ_0040778-RA	ENSGALP00000000713
PMZ_0004870-RA	ENSGALP00000000715
PMZ_0014024-RA	ENSGALP00000000719
PMZ_0040915-RA	ENSGALP00000000720
PMZ_0041180-RA	ENSGALP00000000726
PMZ_0016471-RA	ENSGALP00000000726
PMZ_0038610-RA	ENSGALP00000000730
PMZ_0007987-RA	ENSGALP00000000734
PMZ_0033340-RA	ENSGALP00000000734
PMZ_0045174-RA	ENSGALP00000000737
PMZ_0045171-RA	ENSGALP00000000737
PMZ_0002103-RA	ENSGALP00000000742
PMZ_0044039-RA	ENSGALP00000000744
PMZ_0045401-RA	ENSGALP00000000748
PMZ_0045019-RA	ENSGALP00000000749
PMZ_0046277-RA	ENSGALP00000000749
PMZ_0045152-RA	ENSGALP00000000756
PMZ_0011370-RA	ENSGALP00000000760
PMZ_0044849-RA	ENSGALP00000000760
PMZ_0034550-RA	ENSGALP00000000765
PMZ_0042664-RA	ENSGALP00000000772
PMZ_0033750-RA	ENSGALP00000000775
PMZ_0009168-RA	ENSGALP00000000782
PMZ_0019085-RA	ENSGALP00000000782
PMZ_0048184-RA	ENSGALP00000000791
PMZ_0029745-RA	ENSGALP00000000796
PMZ_0004241-RA	ENSGALP00000000805
PMZ_0016342-RA	ENSGALP00000000810
PMZ_0045872-RA	ENSGALP00000000814
PMZ_0012831-RA	ENSGALP00000000815
PMZ_0029137-RA	ENSGALP00000000815
PMZ_0039141-RA	ENSGALP00000000823
PMZ_0015102-RA	ENSGALP00000000830
PMZ_0046200-RA	ENSGALP00000000832
PMZ_0042440-RA	ENSGALP00000000847
PMZ_0034494-RA	ENSGALP00000000853
PMZ_0045890-RA	ENSGALP00000000855
PMZ_0027984-RA	ENSGALP00000000860
PMZ_0027879-RA	ENSGALP00000000860
PMZ_0046048-RA	ENSGALP00000000864
PMZ_0030505-RA	ENSGALP00000000864
PMZ_0041935-RA	ENSGALP00000000871
PMZ_0045249-RA	ENSGALP00000000871
PMZ_0040808-RA	ENSGALP00000000874
PMZ_0040807-RA	ENSGALP00000000876
PMZ_0046157-RA	ENSGALP00000000876
PMZ_0026666-RA	ENSGALP00000000880
PMZ_0010041-RA	ENSGALP00000000880
PMZ_0023163-RA	ENSGALP00000000882
PMZ_0037341-RA	ENSGALP00000000882
PMZ_0034517-RA	ENSGALP00000000883
PMZ_0017771-RA	ENSGALP00000000893
PMZ_0037669-RA	ENSGALP00000000894
PMZ_0023204-RA	ENSGALP00000000894
PMZ_0015176-RA	ENSGALP00000000899
PMZ_0000524-RA	ENSGALP00000000906
PMZ_0011144-RA	ENSGALP00000000906
PMZ_0044691-RA	ENSGALP00000000907
PMZ_0048718-RA	ENSGALP00000000907
PMZ_0018105-RA	ENSGALP00000000908
PMZ_0044560-RA	ENSGALP00000000908
PMZ_0033901-RA	ENSGALP00000000911
PMZ_0047791-RA	ENSGALP00000000911
PMZ_0023130-RA	ENSGALP00000000913
PMZ_0044639-RA	ENSGALP00000000916
PMZ_0044640-RA	ENSGALP00000000916
PMZ_0044664-RA	ENSGALP00000000921
PMZ_0046687-RA	ENSGALP00000000924
PMZ_0000418-RA	ENSGALP00000000924
PMZ_0002540-RA	ENSGALP00000000926
PMZ_0045210-RA	ENSGALP00000000926
PMZ_0041354-RA	ENSGALP00000000927
PMZ_0044492-RA	ENSGALP00000000933
PMZ_0032015-RA	ENSGALP00000000933
PMZ_0004900-RA	ENSGALP00000000940
PMZ_0009457-RA	ENSGALP00000000941
PMZ_0030078-RA	ENSGALP00000000943
PMZ_0035300-RA	ENSGALP00000000945
PMZ_0035889-RA	ENSGALP00000000945
PMZ_0035309-RA	ENSGALP00000000947
PMZ_0044012-RA	ENSGALP00000000948
PMZ_0006307-RA	ENSGALP00000000954
PMZ_0037671-RA	ENSGALP00000000954
PMZ_0046668-RA	ENSGALP00000000961
PMZ_0036437-RA	ENSGALP00000000961
PMZ_0047760-RA	ENSGALP00000000965
PMZ_0001869-RA	ENSGALP00000000966
PMZ_0040666-RA	ENSGALP00000000966
PMZ_0003870-RA	ENSGALP00000000968
PMZ_0014062-RA	ENSGALP00000000968
PMZ_0043822-RA	ENSGALP00000000989
PMZ_0042400-RA	ENSGALP00000000989
PMZ_0044423-RA	ENSGALP00000000992
PMZ_0033128-RA	ENSGALP00000000992
PMZ_0001413-RA	ENSGALP00000000995
PMZ_0001409-RA	ENSGALP00000000995
PMZ_0003319-RA	ENSGALP00000000999
PMZ_0043995-RA	ENSGALP00000001006
PMZ_0047655-RA	ENSGALP00000001006
PMZ_0002497-RA	ENSGALP00000001007
PMZ_0003317-RA	ENSGALP00000001007
PMZ_0001259-RA	ENSGALP00000001013
PMZ_0047829-RA	ENSGALP00000001013
PMZ_0045544-RA	ENSGALP00000001014
PMZ_0023944-RA	ENSGALP00000001014
PMZ_0008546-RA	ENSGALP00000001016
PMZ_0033370-RA	ENSGALP00000001016
PMZ_0011571-RA	ENSGALP00000001024
PMZ_0040809-RA	ENSGALP00000001024
PMZ_0045922-RA	ENSGALP00000001025
PMZ_0044579-RA	ENSGALP00000001025
PMZ_0045511-RA	ENSGALP00000001026
PMZ_0011568-RA	ENSGALP00000001030
PMZ_0043989-RA	ENSGALP00000001033
PMZ_0037439-RA	ENSGALP00000001033
PMZ_0035851-RA	ENSGALP00000001044
PMZ_0034168-RA	ENSGALP00000001044
PMZ_0040060-RA	ENSGALP00000001048
PMZ_0045965-RA	ENSGALP00000001050
PMZ_0013455-RA	ENSGALP00000001051
PMZ_0046912-RA	ENSGALP00000001051
PMZ_0005845-RA	ENSGALP00000001054
PMZ_0001134-RA	ENSGALP00000001055
PMZ_0035072-RA	ENSGALP00000001055
PMZ_0033885-RA	ENSGALP00000001057
PMZ_0045996-RA	ENSGALP00000001059
PMZ_0048885-RA	ENSGALP00000001085
PMZ_0036098-RA	ENSGALP00000001091
PMZ_0046507-RA	ENSGALP00000001091
PMZ_0046006-RA	ENSGALP00000001096
PMZ_0014533-RA	ENSGALP00000001104
PMZ_0033228-RA	ENSGALP00000001105
PMZ_0011075-RA	ENSGALP00000001107
PMZ_0009339-RA	ENSGALP00000001107
PMZ_0026518-RA	ENSGALP00000001108
PMZ_0015314-RA	ENSGALP00000001115
PMZ_0017468-RA	ENSGALP00000001118
PMZ_0017038-RA	ENSGALP00000001118
PMZ_0029036-RA	ENSGALP00000001129
PMZ_0044504-RA	ENSGALP00000001129
PMZ_0047673-RA	ENSGALP00000001132
PMZ_0045756-RA	ENSGALP00000001135
PMZ_0044727-RA	ENSGALP00000001135
PMZ_0009901-RA	ENSGALP00000001149
PMZ_0033253-RA	ENSGALP00000001151
PMZ_0017179-RA	ENSGALP00000001157
PMZ_0001801-RA	ENSGALP00000001161
PMZ_0045678-RA	ENSGALP00000001163
PMZ_0041110-RA	ENSGALP00000001168
PMZ_0038133-RA	ENSGALP00000001168
PMZ_0001799-RA	ENSGALP00000001179
PMZ_0037968-RA	ENSGALP00000001182
PMZ_0031687-RA	ENSGALP00000001182
PMZ_0048530-RA	ENSGALP00000001187
PMZ_0046853-RA	ENSGALP00000001189
PMZ_0037562-RA	ENSGALP00000001192
PMZ_0038652-RA	ENSGALP00000001195
PMZ_0004060-RA	ENSGALP00000001201
PMZ_0046488-RA	ENSGALP00000001201
PMZ_0034116-RA	ENSGALP00000001210
PMZ_0040087-RA	ENSGALP00000001219
PMZ_0044447-RA	ENSGALP00000001221
PMZ_0030854-RA	ENSGALP00000001227
PMZ_0013499-RA	ENSGALP00000001227
PMZ_0002614-RA	ENSGALP00000001231
PMZ_0041276-RA	ENSGALP00000001233
PMZ_0005435-RA	ENSGALP00000001233
PMZ_0030547-RA	ENSGALP00000001234
PMZ_0032851-RA	ENSGALP00000001234
PMZ_0042949-RA	ENSGALP00000001239
PMZ_0047051-RA	ENSGALP00000001241
PMZ_0029035-RA	ENSGALP00000001241
PMZ_0047284-RA	ENSGALP00000001243
PMZ_0047757-RA	ENSGALP00000001243
PMZ_0044235-RA	ENSGALP00000001248
PMZ_0036866-RA	ENSGALP00000001249
PMZ_0048009-RA	ENSGALP00000001251
PMZ_0027440-RA	ENSGALP00000001253
PMZ_0046185-RA	ENSGALP00000001253
PMZ_0044124-RA	ENSGALP00000001257
PMZ_0045466-RA	ENSGALP00000001257
PMZ_0014786-RA	ENSGALP00000001263
PMZ_0034381-RA	ENSGALP00000001263
PMZ_0046004-RA	ENSGALP00000001268
PMZ_0015480-RA	ENSGALP00000001274
PMZ_0041818-RA	ENSGALP00000001281
PMZ_0047208-RA	ENSGALP00000001286
PMZ_0000358-RA	ENSGALP00000001287
PMZ_0044108-RA	ENSGALP00000001292
PMZ_0044107-RA	ENSGALP00000001292
PMZ_0032932-RA	ENSGALP00000001293
PMZ_0043580-RA	ENSGALP00000001295
PMZ_0046025-RA	ENSGALP00000001295
PMZ_0035083-RA	ENSGALP00000001296
PMZ_0042234-RA	ENSGALP00000001298
PMZ_0018389-RA	ENSGALP00000001306
PMZ_0029044-RA	ENSGALP00000001307
PMZ_0035159-RA	ENSGALP00000001307
PMZ_0007521-RA	ENSGALP00000001312
PMZ_0041517-RA	ENSGALP00000001312
PMZ_0041189-RA	ENSGALP00000001315
PMZ_0031297-RA	ENSGALP00000001317
PMZ_0026713-RA	ENSGALP00000001318
PMZ_0031383-RA	ENSGALP00000001318
PMZ_0016496-RA	ENSGALP00000001319
PMZ_0031678-RA	ENSGALP00000001319
PMZ_0032218-RA	ENSGALP00000001320
PMZ_0042311-RA	ENSGALP00000001321
PMZ_0029902-RA	ENSGALP00000001321
PMZ_0047538-RA	ENSGALP00000001323
PMZ_0023675-RA	ENSGALP00000001323
PMZ_0046280-RA	ENSGALP00000001328
PMZ_0018290-RA	ENSGALP00000001332
PMZ_0046910-RA	ENSGALP00000001334
PMZ_0031985-RA	ENSGALP00000001334
PMZ_0047038-RA	ENSGALP00000001335
PMZ_0045189-RA	ENSGALP00000001340
PMZ_0011007-RA	ENSGALP00000001340
PMZ_0045447-RA	ENSGALP00000001341
PMZ_0032806-RA	ENSGALP00000001342
PMZ_0046073-RA	ENSGALP00000001350
PMZ_0037630-RA	ENSGALP00000001351
PMZ_0039095-RA	ENSGALP00000001352
PMZ_0034605-RA	ENSGALP00000001360
PMZ_0044720-RA	ENSGALP00000001360
PMZ_0027379-RA	ENSGALP00000001365
PMZ_0005927-RA	ENSGALP00000001365
PMZ_0008428-RA	ENSGALP00000001370
PMZ_0036641-RA	ENSGALP00000001374
PMZ_0036031-RA	ENSGALP00000001374
PMZ_0028828-RA	ENSGALP00000001377
PMZ_0045948-RA	ENSGALP00000001377
PMZ_0045605-RA	ENSGALP00000001381
PMZ_0045606-RA	ENSGALP00000001381
PMZ_0041168-RA	ENSGALP00000001390
PMZ_0030804-RA	ENSGALP00000001392
PMZ_0036992-RA	ENSGALP00000001399
PMZ_0029732-RA	ENSGALP00000001399
PMZ_0042350-RA	ENSGALP00000001400
PMZ_0042351-RA	ENSGALP00000001400
PMZ_0027080-RA	ENSGALP00000001406
PMZ_0031419-RA	ENSGALP00000001407
PMZ_0039156-RA	ENSGALP00000001409
PMZ_0031765-RA	ENSGALP00000001411
PMZ_0011405-RA	ENSGALP00000001411
PMZ_0038234-RA	ENSGALP00000001412
PMZ_0010551-RA	ENSGALP00000001412
PMZ_0037675-RA	ENSGALP00000001415
PMZ_0043312-RA	ENSGALP00000001418
PMZ_0009620-RA	ENSGALP00000001418
PMZ_0046043-RA	ENSGALP00000001422
PMZ_0033770-RA	ENSGALP00000001428
PMZ_0044658-RA	ENSGALP00000001428
PMZ_0044565-RA	ENSGALP00000001432
PMZ_0031521-RA	ENSGALP00000001434
PMZ_0019130-RA	ENSGALP00000001440
PMZ_0042347-RA	ENSGALP00000001441
PMZ_0042349-RA	ENSGALP00000001441
PMZ_0042230-RA	ENSGALP00000001443
PMZ_0040711-RA	ENSGALP00000001443
PMZ_0010552-RA	ENSGALP00000001447
PMZ_0034969-RA	ENSGALP00000001447
PMZ_0048244-RA	ENSGALP00000001451
PMZ_0027531-RA	ENSGALP00000001451
PMZ_0037316-RA	ENSGALP00000001452
PMZ_0021267-RA	ENSGALP00000001456
PMZ_0041116-RA	ENSGALP00000001456
PMZ_0035035-RA	ENSGALP00000001461
PMZ_0021461-RA	ENSGALP00000001464
PMZ_0046273-RA	ENSGALP00000001464
PMZ_0027229-RA	ENSGALP00000001470
PMZ_0045103-RA	ENSGALP00000001470
PMZ_0009269-RA	ENSGALP00000001471
PMZ_0048770-RA	ENSGALP00000001471
PMZ_0029798-RA	ENSGALP00000001473
PMZ_0032265-RA	ENSGALP00000001474
PMZ_0015821-RA	ENSGALP00000001475
PMZ_0047914-RA	ENSGALP00000001475
PMZ_0046544-RA	ENSGALP00000001477
PMZ_0019445-RA	ENSGALP00000001477
PMZ_0043733-RA	ENSGALP00000001479
PMZ_0036287-RA	ENSGALP00000001479
PMZ_0045943-RA	ENSGALP00000001480
PMZ_0014233-RA	ENSGALP00000001483
PMZ_0031843-RA	ENSGALP00000001491
PMZ_0001429-RA	ENSGALP00000001491
PMZ_0037729-RA	ENSGALP00000001493
PMZ_0044736-RA	ENSGALP00000001493
PMZ_0046499-RA	ENSGALP00000001494
PMZ_0030875-RA	ENSGALP00000001499
PMZ_0044510-RA	ENSGALP00000001501
PMZ_0015322-RA	ENSGALP00000001501
PMZ_0032933-RA	ENSGALP00000001507
PMZ_0023136-RA	ENSGALP00000001510
PMZ_0041626-RA	ENSGALP00000001510
PMZ_0046498-RA	ENSGALP00000001512
PMZ_0043510-RA	ENSGALP00000001521
PMZ_0011789-RA	ENSGALP00000001527
PMZ_0040223-RA	ENSGALP00000001527
PMZ_0041595-RA	ENSGALP00000001528
PMZ_0015586-RA	ENSGALP00000001532
PMZ_0033716-RA	ENSGALP00000001532
PMZ_0013221-RA	ENSGALP00000001533
PMZ_0032290-RA	ENSGALP00000001542
PMZ_0042434-RA	ENSGALP00000001542
PMZ_0028698-RA	ENSGALP00000001555
PMZ_0047645-RA	ENSGALP00000001555
PMZ_0040058-RA	ENSGALP00000001565
PMZ_0040057-RA	ENSGALP00000001565
PMZ_0040536-RA	ENSGALP00000001569
PMZ_0048923-RA	ENSGALP00000001572
PMZ_0001450-RA	ENSGALP00000001577
PMZ_0043748-RA	ENSGALP00000001578
PMZ_0016645-RA	ENSGALP00000001579
PMZ_0037707-RA	ENSGALP00000001579
PMZ_0021064-RA	ENSGALP00000001581
PMZ_0031644-RA	ENSGALP00000001583
PMZ_0026088-RA	ENSGALP00000001587
PMZ_0037541-RA	ENSGALP00000001588
PMZ_0018334-RA	ENSGALP00000001589
PMZ_0031715-RA	ENSGALP00000001591
PMZ_0048500-RA	ENSGALP00000001591
PMZ_0048845-RA	ENSGALP00000001595
PMZ_0042659-RA	ENSGALP00000001595
PMZ_0044609-RA	ENSGALP00000001598
PMZ_0026265-RA	ENSGALP00000001598
PMZ_0038983-RA	ENSGALP00000001605
PMZ_0040579-RA	ENSGALP00000001605
PMZ_0040277-RA	ENSGALP00000001613
PMZ_0031215-RA	ENSGALP00000001613
PMZ_0046863-RA	ENSGALP00000001617
PMZ_0046939-RA	ENSGALP00000001622
PMZ_0042403-RA	ENSGALP00000001637
PMZ_0002310-RA	ENSGALP00000001640
PMZ_0042406-RA	ENSGALP00000001655
PMZ_0003320-RA	ENSGALP00000001655
PMZ_0028892-RA	ENSGALP00000001658
PMZ_0004252-RA	ENSGALP00000001658
PMZ_0007037-RA	ENSGALP00000001661
PMZ_0040851-RA	ENSGALP00000001661
PMZ_0042816-RA	ENSGALP00000001664
PMZ_0042817-RA	ENSGALP00000001664
PMZ_0018038-RA	ENSGALP00000001674
PMZ_0040487-RA	ENSGALP00000001674
PMZ_0000451-RA	ENSGALP00000001681
PMZ_0035902-RA	ENSGALP00000001681
PMZ_0003980-RA	ENSGALP00000001684
PMZ_0043217-RA	ENSGALP00000001688
PMZ_0003298-RA	ENSGALP00000001688
PMZ_0036645-RA	ENSGALP00000001689
PMZ_0044735-RA	ENSGALP00000001691
PMZ_0031626-RA	ENSGALP00000001693
PMZ_0041744-RA	ENSGALP00000001702
PMZ_0029826-RA	ENSGALP00000001710
PMZ_0035859-RA	ENSGALP00000001710
PMZ_0040999-RA	ENSGALP00000001713
PMZ_0041000-RA	ENSGALP00000001713
PMZ_0040201-RA	ENSGALP00000001717
PMZ_0034122-RA	ENSGALP00000001717
PMZ_0048102-RA	ENSGALP00000001718
PMZ_0048103-RA	ENSGALP00000001718
PMZ_0023359-RA	ENSGALP00000001721
PMZ_0042692-RA	ENSGALP00000001726
PMZ_0031827-RA	ENSGALP00000001729
PMZ_0034119-RA	ENSGALP00000001738
PMZ_0033261-RA	ENSGALP00000001738
PMZ_0048932-RA	ENSGALP00000001741
PMZ_0048250-RA	ENSGALP00000001743
PMZ_0040202-RA	ENSGALP00000001745
PMZ_0037051-RA	ENSGALP00000001745
PMZ_0041390-RA	ENSGALP00000001750
PMZ_0040106-RA	ENSGALP00000001751
PMZ_0041675-RA	ENSGALP00000001764
PMZ_0034785-RA	ENSGALP00000001764
PMZ_0014512-RA	ENSGALP00000001765
PMZ_0045640-RA	ENSGALP00000001766
PMZ_0047409-RA	ENSGALP00000001772
PMZ_0017787-RA	ENSGALP00000001777
PMZ_0034536-RA	ENSGALP00000001777
PMZ_0014147-RA	ENSGALP00000001786
PMZ_0035816-RA	ENSGALP00000001788
PMZ_0031305-RA	ENSGALP00000001791
PMZ_0003475-RA	ENSGALP00000001791
PMZ_0042204-RA	ENSGALP00000001795
PMZ_0034750-RA	ENSGALP00000001795
PMZ_0018710-RA	ENSGALP00000001799
PMZ_0026860-RA	ENSGALP00000001799
PMZ_0028000-RA	ENSGALP00000001800
PMZ_0034064-RA	ENSGALP00000001800
PMZ_0040651-RA	ENSGALP00000001801
PMZ_0032423-RA	ENSGALP00000001803
PMZ_0040586-RA	ENSGALP00000001803
PMZ_0040314-RA	ENSGALP00000001804
PMZ_0028942-RA	ENSGALP00000001806
PMZ_0031191-RA	ENSGALP00000001806
PMZ_0032090-RA	ENSGALP00000001808
PMZ_0028941-RA	ENSGALP00000001812
PMZ_0048113-RA	ENSGALP00000001812
PMZ_0044824-RA	ENSGALP00000001828
PMZ_0044825-RA	ENSGALP00000001828
PMZ_0003421-RA	ENSGALP00000001832
PMZ_0041394-RA	ENSGALP00000001832
PMZ_0038273-RA	ENSGALP00000001840
PMZ_0038254-RA	ENSGALP00000001845
PMZ_0027535-RA	ENSGALP00000001848
PMZ_0047720-RA	ENSGALP00000001848
PMZ_0044060-RA	ENSGALP00000001850
PMZ_0014486-RA	ENSGALP00000001853
PMZ_0042419-RA	ENSGALP00000001856
PMZ_0037694-RA	ENSGALP00000001856
PMZ_0042725-RA	ENSGALP00000001859
PMZ_0032026-RA	ENSGALP00000001860
PMZ_0029055-RA	ENSGALP00000001862
PMZ_0029054-RA	ENSGALP00000001862
PMZ_0027845-RA	ENSGALP00000001866
PMZ_0027051-RB	ENSGALP00000001866
PMZ_0042248-RA	ENSGALP00000001869
PMZ_0047908-RA	ENSGALP00000001872
PMZ_0037831-RA	ENSGALP00000001875
PMZ_0043335-RA	ENSGALP00000001877
PMZ_0001956-RA	ENSGALP00000001879
PMZ_0041496-RA	ENSGALP00000001879
PMZ_0015905-RA	ENSGALP00000001882
PMZ_0030731-RA	ENSGALP00000001882
PMZ_0036379-RA	ENSGALP00000001886
PMZ_0009641-RA	ENSGALP00000001888
PMZ_0036635-RA	ENSGALP00000001896
PMZ_0046061-RA	ENSGALP00000001898
PMZ_0036386-RA	ENSGALP00000001898
PMZ_0030739-RA	ENSGALP00000001900
PMZ_0043467-RA	ENSGALP00000001900
PMZ_0032617-RA	ENSGALP00000001906
PMZ_0043951-RA	ENSGALP00000001909
PMZ_0027591-RA	ENSGALP00000001912
PMZ_0032962-RA	ENSGALP00000001914
PMZ_0044427-RA	ENSGALP00000001929
PMZ_0030678-RA	ENSGALP00000001929
PMZ_0046060-RA	ENSGALP00000001932
PMZ_0038703-RA	ENSGALP00000001936
PMZ_0045857-RA	ENSGALP00000001936
PMZ_0034977-RA	ENSGALP00000001944
PMZ_0041100-RA	ENSGALP00000001947
PMZ_0011010-RA	ENSGALP00000001947
PMZ_0013392-RA	ENSGALP00000001949
PMZ_0029869-RA	ENSGALP00000001953
PMZ_0008277-RA	ENSGALP00000001953
PMZ_0035141-RA	ENSGALP00000001955
PMZ_0033028-RA	ENSGALP00000001957
PMZ_0007340-RA	ENSGALP00000001962
PMZ_0021067-RA	ENSGALP00000001962
PMZ_0014936-RA	ENSGALP00000001973
PMZ_0016075-RA	ENSGALP00000001973
PMZ_0041220-RA	ENSGALP00000001981
PMZ_0031530-RA	ENSGALP00000001986
PMZ_0040554-RA	ENSGALP00000001991
PMZ_0045317-RA	ENSGALP00000001992
PMZ_0018532-RA	ENSGALP00000001992
PMZ_0043319-RA	ENSGALP00000001994
PMZ_0034769-RA	ENSGALP00000001994
PMZ_0041689-RA	ENSGALP00000001995
PMZ_0041669-RA	ENSGALP00000001997
PMZ_0040555-RA	ENSGALP00000002001
PMZ_0036338-RA	ENSGALP00000002007
PMZ_0036289-RA	ENSGALP00000002007
PMZ_0032775-RA	ENSGALP00000002008
PMZ_0030831-RA	ENSGALP00000002008
PMZ_0007480-RA	ENSGALP00000002009
PMZ_0042723-RA	ENSGALP00000002014
PMZ_0018708-RA	ENSGALP00000002016
PMZ_0036043-RA	ENSGALP00000002016
PMZ_0031710-RA	ENSGALP00000002020
PMZ_0021038-RA	ENSGALP00000002020
PMZ_0046501-RA	ENSGALP00000002025
PMZ_0046500-RA	ENSGALP00000002025
PMZ_0048408-RA	ENSGALP00000002028
PMZ_0034852-RA	ENSGALP00000002028
PMZ_0043780-RA	ENSGALP00000002030
PMZ_0047619-RA	ENSGALP00000002030
PMZ_0030826-RA	ENSGALP00000002036
PMZ_0030715-RA	ENSGALP00000002038
PMZ_0047121-RA	ENSGALP00000002038
PMZ_0040014-RA	ENSGALP00000002039
PMZ_0045742-RA	ENSGALP00000002041
PMZ_0030495-RA	ENSGALP00000002046
PMZ_0037959-RA	ENSGALP00000002046
PMZ_0048852-RA	ENSGALP00000002052
PMZ_0034008-RA	ENSGALP00000002056
PMZ_0044058-RA	ENSGALP00000002063
PMZ_0044714-RA	ENSGALP00000002066
PMZ_0016033-RA	ENSGALP00000002078
PMZ_0043362-RA	ENSGALP00000002078
PMZ_0041464-RA	ENSGALP00000002080
PMZ_0029220-RA	ENSGALP00000002086
PMZ_0038725-RA	ENSGALP00000002089
PMZ_0041615-RA	ENSGALP00000002092
PMZ_0035924-RA	ENSGALP00000002093
PMZ_0026551-RA	ENSGALP00000002096
PMZ_0040490-RA	ENSGALP00000002096
PMZ_0045845-RA	ENSGALP00000002102
PMZ_0001952-RA	ENSGALP00000002103
PMZ_0005724-RA	ENSGALP00000002103
PMZ_0026855-RA	ENSGALP00000002106
PMZ_0041644-RA	ENSGALP00000002106
PMZ_0035926-RA	ENSGALP00000002112
PMZ_0044651-RA	ENSGALP00000002117
PMZ_0044652-RA	ENSGALP00000002117
PMZ_0006723-RA	ENSGALP00000002119
PMZ_0015543-RA	ENSGALP00000002121
PMZ_0011398-RA	ENSGALP00000002121
PMZ_0040460-RA	ENSGALP00000002124
PMZ_0043197-RA	ENSGALP00000002124
PMZ_0044573-RA	ENSGALP00000002138
PMZ_0017691-RA	ENSGALP00000002144
PMZ_0014977-RA	ENSGALP00000002144
PMZ_0018221-RA	ENSGALP00000002147
PMZ_0002109-RA	ENSGALP00000002147
PMZ_0009695-RA	ENSGALP00000002153
PMZ_0048863-RA	ENSGALP00000002153
PMZ_0018173-RA	ENSGALP00000002154
PMZ_0042485-RA	ENSGALP00000002155
PMZ_0047646-RA	ENSGALP00000002157
PMZ_0036575-RA	ENSGALP00000002160
PMZ_0021119-RA	ENSGALP00000002160
PMZ_0014317-RA	ENSGALP00000002168
PMZ_0046312-RA	ENSGALP00000002170
PMZ_0048555-RA	ENSGALP00000002171
PMZ_0037953-RA	ENSGALP00000002171
PMZ_0041589-RA	ENSGALP00000002172
PMZ_0030698-RA	ENSGALP00000002172
PMZ_0018777-RA	ENSGALP00000002175
PMZ_0006486-RA	ENSGALP00000002180
PMZ_0004145-RA	ENSGALP00000002183
PMZ_0001949-RA	ENSGALP00000002183
PMZ_0044586-RA	ENSGALP00000002185
PMZ_0028116-RA	ENSGALP00000002186
PMZ_0027726-RA	ENSGALP00000002189
PMZ_0045394-RA	ENSGALP00000002193
PMZ_0028200-RA	ENSGALP00000002194
PMZ_0022283-RA	ENSGALP00000002194
PMZ_0041237-RA	ENSGALP00000002196
PMZ_0042391-RA	ENSGALP00000002197
PMZ_0033963-RA	ENSGALP00000002197
PMZ_0026134-RA	ENSGALP00000002201
PMZ_0031047-RA	ENSGALP00000002201
PMZ_0044622-RA	ENSGALP00000002203
PMZ_0044620-RA	ENSGALP00000002203
PMZ_0041954-RA	ENSGALP00000002205
PMZ_0029308-RA	ENSGALP00000002208
PMZ_0048181-RA	ENSGALP00000002208
PMZ_0036307-RA	ENSGALP00000002212
PMZ_0030461-RA	ENSGALP00000002212
PMZ_0033503-RA	ENSGALP00000002218
PMZ_0010846-RA	ENSGALP00000002221
PMZ_0042765-RA	ENSGALP00000002221
PMZ_0027809-RA	ENSGALP00000002224
PMZ_0046789-RA	ENSGALP00000002224
PMZ_0044619-RA	ENSGALP00000002228
PMZ_0045938-RA	ENSGALP00000002228
PMZ_0027206-RA	ENSGALP00000002233
PMZ_0034377-RA	ENSGALP00000002233
PMZ_0042397-RA	ENSGALP00000002234
PMZ_0031576-RA	ENSGALP00000002234
PMZ_0041272-RA	ENSGALP00000002235
PMZ_0038457-RA	ENSGALP00000002236
PMZ_0029516-RA	ENSGALP00000002236
PMZ_0041854-RA	ENSGALP00000002238
PMZ_0043085-RA	ENSGALP00000002240
PMZ_0037319-RA	ENSGALP00000002241
PMZ_0046125-RA	ENSGALP00000002241
PMZ_0045928-RA	ENSGALP00000002244
PMZ_0031206-RA	ENSGALP00000002246
PMZ_0042774-RA	ENSGALP00000002248
PMZ_0046748-RA	ENSGALP00000002252
PMZ_0046747-RA	ENSGALP00000002252
PMZ_0045373-RA	ENSGALP00000002254
PMZ_0044829-RA	ENSGALP00000002256
PMZ_0031332-RA	ENSGALP00000002256
PMZ_0045927-RA	ENSGALP00000002257
PMZ_0014825-RA	ENSGALP00000002257
PMZ_0011870-RA	ENSGALP00000002259
PMZ_0031176-RA	ENSGALP00000002259
PMZ_0044117-RA	ENSGALP00000002263
PMZ_0034296-RA	ENSGALP00000002269
PMZ_0034295-RA	ENSGALP00000002269
PMZ_0014609-RA	ENSGALP00000002278
PMZ_0045406-RA	ENSGALP00000002279
PMZ_0004362-RA	ENSGALP00000002281
PMZ_0027231-RA	ENSGALP00000002281
PMZ_0044830-RA	ENSGALP00000002287
PMZ_0029762-RA	ENSGALP00000002287
PMZ_0041609-RA	ENSGALP00000002289
PMZ_0037979-RA	ENSGALP00000002295
PMZ_0010416-RA	ENSGALP00000002295
PMZ_0032231-RA	ENSGALP00000002297
PMZ_0043784-RA	ENSGALP00000002297
PMZ_0006924-RA	ENSGALP00000002302
PMZ_0037719-RA	ENSGALP00000002304
PMZ_0013182-RA	ENSGALP00000002307
PMZ_0045932-RA	ENSGALP00000002310
PMZ_0016007-RA	ENSGALP00000002312
PMZ_0029876-RA	ENSGALP00000002312
PMZ_0012983-RA	ENSGALP00000002319
PMZ_0006050-RA	ENSGALP00000002319
PMZ_0044615-RA	ENSGALP00000002322
PMZ_0009445-RA	ENSGALP00000002326
PMZ_0045653-RA	ENSGALP00000002328
PMZ_0022101-RA	ENSGALP00000002328
PMZ_0026889-RA	ENSGALP00000002329
PMZ_0048828-RA	ENSGALP00000002331
PMZ_0035505-RA	ENSGALP00000002333
PMZ_0037349-RA	ENSGALP00000002333
PMZ_0012122-RA	ENSGALP00000002338
PMZ_0033081-RA	ENSGALP00000002340
PMZ_0041858-RA	ENSGALP00000002343
PMZ_0046990-RA	ENSGALP00000002343
PMZ_0029353-RA	ENSGALP00000002347
PMZ_0022819-RA	ENSGALP00000002348
PMZ_0014496-RA	ENSGALP00000002348
PMZ_0026924-RA	ENSGALP00000002349
PMZ_0014700-RA	ENSGALP00000002352
PMZ_0014364-RA	ENSGALP00000002352
PMZ_0043624-RA	ENSGALP00000002355
PMZ_0023411-RA	ENSGALP00000002356
PMZ_0036742-RA	ENSGALP00000002356
PMZ_0008472-RA	ENSGALP00000002359
PMZ_0041916-RA	ENSGALP00000002359
PMZ_0044614-RA	ENSGALP00000002364
PMZ_0044613-RA	ENSGALP00000002364
PMZ_0020426-RA	ENSGALP00000002366
PMZ_0034741-RA	ENSGALP00000002368
PMZ_0048491-RA	ENSGALP00000002368
PMZ_0012196-RA	ENSGALP00000002372
PMZ_0043996-RA	ENSGALP00000002372
PMZ_0029854-RA	ENSGALP00000002373
PMZ_0046198-RA	ENSGALP00000002373
PMZ_0036172-RA	ENSGALP00000002380
PMZ_0035365-RA	ENSGALP00000002380
PMZ_0043775-RA	ENSGALP00000002382
PMZ_0035928-RA	ENSGALP00000002382
PMZ_0030737-RA	ENSGALP00000002383
PMZ_0044773-RA	ENSGALP00000002383
PMZ_0028619-RA	ENSGALP00000002385
PMZ_0038382-RA	ENSGALP00000002385
PMZ_0048200-RA	ENSGALP00000002388
PMZ_0035254-RA	ENSGALP00000002394
PMZ_0020253-RA	ENSGALP00000002394
PMZ_0043264-RA	ENSGALP00000002398
PMZ_0036605-RA	ENSGALP00000002407
PMZ_0042316-RA	ENSGALP00000002407
PMZ_0037215-RA	ENSGALP00000002409
PMZ_0029751-RA	ENSGALP00000002413
PMZ_0015685-RA	ENSGALP00000002414
PMZ_0038318-RA	ENSGALP00000002418
PMZ_0041585-RA	ENSGALP00000002418
PMZ_0027681-RA	ENSGALP00000002419
PMZ_0031359-RA	ENSGALP00000002419
PMZ_0040348-RA	ENSGALP00000002420
PMZ_0044804-RA	ENSGALP00000002423
PMZ_0032408-RA	ENSGALP00000002426
PMZ_0033131-RA	ENSGALP00000002430
PMZ_0044611-RA	ENSGALP00000002436
PMZ_0045200-RA	ENSGALP00000002437
PMZ_0034730-RA	ENSGALP00000002441
PMZ_0047583-RA	ENSGALP00000002441
PMZ_0033702-RA	ENSGALP00000002449
PMZ_0033438-RA	ENSGALP00000002449
PMZ_0045802-RA	ENSGALP00000002452
PMZ_0027162-RA	ENSGALP00000002452
PMZ_0041108-RA	ENSGALP00000002455
PMZ_0021306-RA	ENSGALP00000002458
PMZ_0046442-RA	ENSGALP00000002472
PMZ_0046474-RA	ENSGALP00000002474
PMZ_0028922-RA	ENSGALP00000002477
PMZ_0029893-RA	ENSGALP00000002479
PMZ_0045634-RA	ENSGALP00000002491
PMZ_0040347-RA	ENSGALP00000002493
PMZ_0011441-RA	ENSGALP00000002495
PMZ_0042208-RA	ENSGALP00000002495
PMZ_0034708-RA	ENSGALP00000002497
PMZ_0004639-RA	ENSGALP00000002501
PMZ_0047604-RA	ENSGALP00000002501
PMZ_0041508-RA	ENSGALP00000002502
PMZ_0042492-RA	ENSGALP00000002502
PMZ_0007851-RA	ENSGALP00000002508
PMZ_0030582-RA	ENSGALP00000002508
PMZ_0033733-RA	ENSGALP00000002511
PMZ_0035570-RA	ENSGALP00000002511
PMZ_0040671-RA	ENSGALP00000002513
PMZ_0034181-RA	ENSGALP00000002513
PMZ_0041005-RA	ENSGALP00000002517
PMZ_0046473-RA	ENSGALP00000002520
PMZ_0023466-RA	ENSGALP00000002522
PMZ_0043283-RA	ENSGALP00000002525
PMZ_0033622-RA	ENSGALP00000002525
PMZ_0040758-RA	ENSGALP00000002532
PMZ_0028682-RA	ENSGALP00000002532
PMZ_0044358-RA	ENSGALP00000002536
PMZ_0033304-RA	ENSGALP00000002546
PMZ_0001032-RA	ENSGALP00000002547
PMZ_0044430-RA	ENSGALP00000002557
PMZ_0047024-RA	ENSGALP00000002557
PMZ_0030681-RA	ENSGALP00000002563
PMZ_0003584-RA	ENSGALP00000002570
PMZ_0001861-RA	ENSGALP00000002570
PMZ_0032979-RA	ENSGALP00000002573
PMZ_0041599-RA	ENSGALP00000002576
PMZ_0033364-RA	ENSGALP00000002581
PMZ_0037833-RA	ENSGALP00000002581
PMZ_0036282-RA	ENSGALP00000002583
PMZ_0044657-RA	ENSGALP00000002583
PMZ_0003195-RA	ENSGALP00000002590
PMZ_0035210-RA	ENSGALP00000002590
PMZ_0043176-RA	ENSGALP00000002598
PMZ_0043656-RA	ENSGALP00000002602
PMZ_0009507-RA	ENSGALP00000002604
PMZ_0035620-RA	ENSGALP00000002604
PMZ_0029855-RA	ENSGALP00000002606
PMZ_0043175-RA	ENSGALP00000002606
PMZ_0004693-RA	ENSGALP00000002609
PMZ_0041779-RA	ENSGALP00000002617
PMZ_0041780-RA	ENSGALP00000002617
PMZ_0027367-RA	ENSGALP00000002620
PMZ_0046069-RA	ENSGALP00000002620
PMZ_0030297-RA	ENSGALP00000002623
PMZ_0041512-RA	ENSGALP00000002625
PMZ_0026003-RA	ENSGALP00000002634
PMZ_0045787-RA	ENSGALP00000002635
PMZ_0000374-RA	ENSGALP00000002636
PMZ_0026176-RA	ENSGALP00000002636
PMZ_0044094-RA	ENSGALP00000002638
PMZ_0043324-RA	ENSGALP00000002643
PMZ_0046817-RA	ENSGALP00000002643
PMZ_0040145-RA	ENSGALP00000002646
PMZ_0014902-RA	ENSGALP00000002647
PMZ_0040438-RA	ENSGALP00000002650
PMZ_0042600-RA	ENSGALP00000002654
PMZ_0028948-RA	ENSGALP00000002656
PMZ_0037503-RA	ENSGALP00000002656
PMZ_0028101-RA	ENSGALP00000002658
PMZ_0036395-RA	ENSGALP00000002658
PMZ_0036535-RA	ENSGALP00000002660
PMZ_0037361-RA	ENSGALP00000002660
PMZ_0026906-RA	ENSGALP00000002668
PMZ_0046549-RA	ENSGALP00000002668
PMZ_0045903-RA	ENSGALP00000002670
PMZ_0041798-RA	ENSGALP00000002670
PMZ_0018129-RA	ENSGALP00000002674
PMZ_0042884-RA	ENSGALP00000002680
PMZ_0036236-RA	ENSGALP00000002688
PMZ_0046156-RA	ENSGALP00000002693
PMZ_0033357-RA	ENSGALP00000002693
PMZ_0015123-RA	ENSGALP00000002695
PMZ_0006231-RA	ENSGALP00000002695
PMZ_0041748-RA	ENSGALP00000002701
PMZ_0031970-RA	ENSGALP00000002703
PMZ_0017253-RA	ENSGALP00000002705
PMZ_0034946-RA	ENSGALP00000002705
PMZ_0045530-RA	ENSGALP00000002707
PMZ_0037076-RA	ENSGALP00000002709
PMZ_0044512-RA	ENSGALP00000002709
PMZ_0044786-RA	ENSGALP00000002713
PMZ_0044787-RA	ENSGALP00000002713
PMZ_0041305-RA	ENSGALP00000002718
PMZ_0046533-RA	ENSGALP00000002718
PMZ_0012251-RA	ENSGALP00000002730
PMZ_0033897-RA	ENSGALP00000002744
PMZ_0045091-RA	ENSGALP00000002744
PMZ_0042762-RA	ENSGALP00000002749
PMZ_0043685-RA	ENSGALP00000002750
PMZ_0029950-RA	ENSGALP00000002750
PMZ_0026814-RA	ENSGALP00000002753
PMZ_0046985-RA	ENSGALP00000002753
PMZ_0020557-RA	ENSGALP00000002754
PMZ_0048017-RA	ENSGALP00000002754
PMZ_0042444-RA	ENSGALP00000002755
PMZ_0046928-RA	ENSGALP00000002755
PMZ_0012929-RA	ENSGALP00000002756
PMZ_0040218-RA	ENSGALP00000002760
PMZ_0040719-RA	ENSGALP00000002760
PMZ_0047599-RA	ENSGALP00000002761
PMZ_0030749-RA	ENSGALP00000002763
PMZ_0011121-RA	ENSGALP00000002771
PMZ_0045338-RA	ENSGALP00000002772
PMZ_0040538-RA	ENSGALP00000002777
PMZ_0042111-RA	ENSGALP00000002777
PMZ_0043930-RA	ENSGALP00000002778
PMZ_0046698-RA	ENSGALP00000002778
PMZ_0010418-RA	ENSGALP00000002781
PMZ_0029190-RA	ENSGALP00000002781
PMZ_0008822-RA	ENSGALP00000002782
PMZ_0034124-RA	ENSGALP00000002785
PMZ_0042766-RA	ENSGALP00000002788
PMZ_0046975-RA	ENSGALP00000002788
PMZ_0007867-RA	ENSGALP00000002789
PMZ_0028913-RA	ENSGALP00000002794
PMZ_0033421-RA	ENSGALP00000002794
PMZ_0042326-RA	ENSGALP00000002796
PMZ_0032208-RA	ENSGALP00000002796
PMZ_0018484-RA	ENSGALP00000002804
PMZ_0032227-RA	ENSGALP00000002804
PMZ_0020170-RA	ENSGALP00000002808
PMZ_0044914-RA	ENSGALP00000002814
PMZ_0009259-RA	ENSGALP00000002819
PMZ_0041233-RA	ENSGALP00000002822
PMZ_0030712-RA	ENSGALP00000002825
PMZ_0011709-RA	ENSGALP00000002830
PMZ_0038613-RA	ENSGALP00000002837
PMZ_0047695-RA	ENSGALP00000002837
PMZ_0026670-RA	ENSGALP00000002839
PMZ_0041521-RA	ENSGALP00000002839
PMZ_0033767-RA	ENSGALP00000002848
PMZ_0048070-RA	ENSGALP00000002853
PMZ_0047451-RA	ENSGALP00000002862
PMZ_0032763-RA	ENSGALP00000002864
PMZ_0040458-RA	ENSGALP00000002864
PMZ_0044638-RA	ENSGALP00000002872
PMZ_0029047-RA	ENSGALP00000002874
PMZ_0042147-RA	ENSGALP00000002875
PMZ_0047118-RA	ENSGALP00000002875
PMZ_0041322-RA	ENSGALP00000002878
PMZ_0029815-RA	ENSGALP00000002878
PMZ_0043306-RA	ENSGALP00000002881
PMZ_0042629-RA	ENSGALP00000002886
PMZ_0047374-RA	ENSGALP00000002886
PMZ_0002438-RA	ENSGALP00000002890
PMZ_0043864-RA	ENSGALP00000002894
PMZ_0045134-RA	ENSGALP00000002894
PMZ_0029817-RA	ENSGALP00000002895
PMZ_0012351-RA	ENSGALP00000002898
PMZ_0005939-RA	ENSGALP00000002898
PMZ_0044779-RA	ENSGALP00000002903
PMZ_0044780-RA	ENSGALP00000002903
PMZ_0046244-RA	ENSGALP00000002905
PMZ_0016625-RA	ENSGALP00000002910
PMZ_0044276-RA	ENSGALP00000002910
PMZ_0020257-RA	ENSGALP00000002911
PMZ_0035329-RA	ENSGALP00000002911
PMZ_0041321-RA	ENSGALP00000002914
PMZ_0045649-RA	ENSGALP00000002914
PMZ_0026168-RA	ENSGALP00000002915
PMZ_0042323-RA	ENSGALP00000002915
PMZ_0046251-RA	ENSGALP00000002928
PMZ_0044747-RA	ENSGALP00000002928
PMZ_0029017-RA	ENSGALP00000002932
PMZ_0044067-RA	ENSGALP00000002938
PMZ_0029498-RA	ENSGALP00000002938
PMZ_0048207-RA	ENSGALP00000002940
PMZ_0027576-RA	ENSGALP00000002940
PMZ_0026094-RA	ENSGALP00000002944
PMZ_0047973-RA	ENSGALP00000002944
PMZ_0040412-RA	ENSGALP00000002947
PMZ_0042452-RA	ENSGALP00000002963
PMZ_0033801-RA	ENSGALP00000002963
PMZ_0012710-RA	ENSGALP00000002967
PMZ_0034789-RA	ENSGALP00000002967
PMZ_0038723-RA	ENSGALP00000002982
PMZ_0036048-RA	ENSGALP00000002983
PMZ_0041788-RA	ENSGALP00000002983
PMZ_0043459-RA	ENSGALP00000002985
PMZ_0020556-RA	ENSGALP00000002985
PMZ_0035669-RA	ENSGALP00000002990
PMZ_0040842-RA	ENSGALP00000002990
PMZ_0046782-RA	ENSGALP00000002996
PMZ_0044751-RA	ENSGALP00000002996
PMZ_0034594-RA	ENSGALP00000002998
PMZ_0021060-RA	ENSGALP00000002998
PMZ_0044461-RA	ENSGALP00000003001
PMZ_0047382-RA	ENSGALP00000003004
PMZ_0017369-RA	ENSGALP00000003006
PMZ_0006324-RA	ENSGALP00000003008
PMZ_0000237-RA	ENSGALP00000003008
PMZ_0026988-RA	ENSGALP00000003009
PMZ_0047823-RA	ENSGALP00000003009
PMZ_0041696-RA	ENSGALP00000003012
PMZ_0008979-RA	ENSGALP00000003014
PMZ_0046896-RA	ENSGALP00000003016
PMZ_0018240-RA	ENSGALP00000003016
PMZ_0004837-RA	ENSGALP00000003019
PMZ_0046612-RA	ENSGALP00000003019
PMZ_0038151-RA	ENSGALP00000003020
PMZ_0037178-RA	ENSGALP00000003021
PMZ_0033721-RA	ENSGALP00000003023
PMZ_0037318-RA	ENSGALP00000003023
PMZ_0003185-RA	ENSGALP00000003026
PMZ_0047013-RA	ENSGALP00000003026
PMZ_0037546-RA	ENSGALP00000003035
PMZ_0045754-RA	ENSGALP00000003039
PMZ_0045081-RA	ENSGALP00000003041
PMZ_0026647-RA	ENSGALP00000003043
PMZ_0017489-RA	ENSGALP00000003050
PMZ_0042672-RA	ENSGALP00000003050
PMZ_0041966-RA	ENSGALP00000003054
PMZ_0042371-RA	ENSGALP00000003054
PMZ_0034117-RA	ENSGALP00000003056
PMZ_0014719-RA	ENSGALP00000003058
PMZ_0046920-RA	ENSGALP00000003058
PMZ_0022040-RA	ENSGALP00000003060
PMZ_0041016-RA	ENSGALP00000003060
PMZ_0012816-RA	ENSGALP00000003063
PMZ_0035511-RA	ENSGALP00000003065
PMZ_0041705-RA	ENSGALP00000003065
PMZ_0041967-RA	ENSGALP00000003066
PMZ_0043458-RA	ENSGALP00000003075
PMZ_0033342-RA	ENSGALP00000003075
PMZ_0032060-RA	ENSGALP00000003077
PMZ_0029590-RA	ENSGALP00000003079
PMZ_0046410-RA	ENSGALP00000003079
PMZ_0040497-RA	ENSGALP00000003081
PMZ_0018772-RA	ENSGALP00000003086
PMZ_0028013-RA	ENSGALP00000003089
PMZ_0016466-RA	ENSGALP00000003089
PMZ_0040526-RA	ENSGALP00000003092
PMZ_0040527-RA	ENSGALP00000003092
PMZ_0003528-RA	ENSGALP00000003101
PMZ_0045090-RA	ENSGALP00000003104
PMZ_0008032-RA	ENSGALP00000003113
PMZ_0034980-RA	ENSGALP00000003114
PMZ_0028400-RA	ENSGALP00000003114
PMZ_0007159-RA	ENSGALP00000003116
PMZ_0016241-RA	ENSGALP00000003121
PMZ_0042545-RA	ENSGALP00000003121
PMZ_0043308-RA	ENSGALP00000003123
PMZ_0046532-RA	ENSGALP00000003124
PMZ_0032811-RA	ENSGALP00000003126
PMZ_0012499-RA	ENSGALP00000003130
PMZ_0042344-RA	ENSGALP00000003131
PMZ_0011678-RA	ENSGALP00000003137
PMZ_0014261-RA	ENSGALP00000003139
PMZ_0044269-RA	ENSGALP00000003139
PMZ_0035603-RA	ENSGALP00000003140
PMZ_0008777-RA	ENSGALP00000003140
PMZ_0002862-RA	ENSGALP00000003142
PMZ_0036838-RA	ENSGALP00000003142
PMZ_0041246-RA	ENSGALP00000003149
PMZ_0030546-RA	ENSGALP00000003157
PMZ_0048678-RA	ENSGALP00000003165
PMZ_0026509-RA	ENSGALP00000003172
PMZ_0034790-RA	ENSGALP00000003173
PMZ_0044485-RA	ENSGALP00000003175
PMZ_0043310-RA	ENSGALP00000003183
PMZ_0026496-RA	ENSGALP00000003183
PMZ_0026983-RA	ENSGALP00000003187
PMZ_0047102-RA	ENSGALP00000003187
PMZ_0044642-RA	ENSGALP00000003190
PMZ_0037274-RA	ENSGALP00000003190
PMZ_0037442-RA	ENSGALP00000003194
PMZ_0045910-RA	ENSGALP00000003195
PMZ_0041211-RA	ENSGALP00000003205
PMZ_0027637-RA	ENSGALP00000003207
PMZ_0009597-RA	ENSGALP00000003210
PMZ_0030627-RA	ENSGALP00000003213
PMZ_0035870-RA	ENSGALP00000003216
PMZ_0027153-RA	ENSGALP00000003229
PMZ_0047461-RA	ENSGALP00000003229
PMZ_0037245-RA	ENSGALP00000003234
PMZ_0030629-RA	ENSGALP00000003234
PMZ_0015138-RA	ENSGALP00000003242
PMZ_0033417-RA	ENSGALP00000003242
PMZ_0044491-RA	ENSGALP00000003244
PMZ_0027406-RA	ENSGALP00000003246
PMZ_0042792-RA	ENSGALP00000003249
PMZ_0027435-RA	ENSGALP00000003250
PMZ_0043402-RA	ENSGALP00000003252
PMZ_0003192-RA	ENSGALP00000003253
PMZ_0046428-RA	ENSGALP00000003253
PMZ_0027544-RA	ENSGALP00000003257
PMZ_0014286-RA	ENSGALP00000003259
PMZ_0029243-RA	ENSGALP00000003271
PMZ_0047523-RA	ENSGALP00000003277
PMZ_0047083-RA	ENSGALP00000003277
PMZ_0042482-RA	ENSGALP00000003279
PMZ_0029306-RA	ENSGALP00000003279
PMZ_0034301-RA	ENSGALP00000003281
PMZ_0026600-RA	ENSGALP00000003285
PMZ_0042675-RA	ENSGALP00000003285
PMZ_0040191-RA	ENSGALP00000003288
PMZ_0029213-RA	ENSGALP00000003291
PMZ_0043896-RA	ENSGALP00000003295
PMZ_0042570-RA	ENSGALP00000003295
PMZ_0026606-RA	ENSGALP00000003297
PMZ_0041924-RA	ENSGALP00000003300
PMZ_0042341-RA	ENSGALP00000003301
PMZ_0018370-RA	ENSGALP00000003306
PMZ_0045849-RA	ENSGALP00000003312
PMZ_0039326-RA	ENSGALP00000003312
PMZ_0007556-RA	ENSGALP00000003317
PMZ_0032930-RA	ENSGALP00000003319
PMZ_0045256-RA	ENSGALP00000003320
PMZ_0045708-RA	ENSGALP00000003321
PMZ_0013442-RA	ENSGALP00000003321
PMZ_0027659-RA	ENSGALP00000003325
PMZ_0016733-RA	ENSGALP00000003329
PMZ_0047252-RA	ENSGALP00000003329
PMZ_0026592-RA	ENSGALP00000003331
PMZ_0045232-RA	ENSGALP00000003331
PMZ_0032444-RA	ENSGALP00000003334
PMZ_0005018-RA	ENSGALP00000003336
PMZ_0027144-RA	ENSGALP00000003342
PMZ_0008764-RA	ENSGALP00000003342
PMZ_0027154-RA	ENSGALP00000003352
PMZ_0040519-RA	ENSGALP00000003366
PMZ_0009324-RA	ENSGALP00000003366
PMZ_0042794-RA	ENSGALP00000003367
PMZ_0041120-RA	ENSGALP00000003371
PMZ_0038080-RA	ENSGALP00000003371
PMZ_0045129-RA	ENSGALP00000003373
PMZ_0027433-RA	ENSGALP00000003374
PMZ_0034171-RA	ENSGALP00000003374
PMZ_0041196-RA	ENSGALP00000003376
PMZ_0041195-RA	ENSGALP00000003376
PMZ_0012498-RA	ENSGALP00000003381
PMZ_0028949-RA	ENSGALP00000003381
PMZ_0003196-RA	ENSGALP00000003384
PMZ_0042372-RA	ENSGALP00000003384
PMZ_0003738-RA	ENSGALP00000003389
PMZ_0004949-RA	ENSGALP00000003389
PMZ_0029444-RA	ENSGALP00000003395
PMZ_0047876-RA	ENSGALP00000003395
PMZ_0046654-RA	ENSGALP00000003400
PMZ_0020826-RA	ENSGALP00000003408
PMZ_0033377-RA	ENSGALP00000003408
PMZ_0037151-RA	ENSGALP00000003413
PMZ_0042405-RA	ENSGALP00000003413
PMZ_0043240-RA	ENSGALP00000003414
PMZ_0007326-RA	ENSGALP00000003414
PMZ_0009349-RA	ENSGALP00000003417
PMZ_0011291-RA	ENSGALP00000003417
PMZ_0008676-RA	ENSGALP00000003418
PMZ_0005092-RA	ENSGALP00000003422
PMZ_0031871-RA	ENSGALP00000003422
PMZ_0013183-RA	ENSGALP00000003423
PMZ_0048703-RA	ENSGALP00000003423
PMZ_0035327-RA	ENSGALP00000003426
PMZ_0036313-RA	ENSGALP00000003426
PMZ_0012287-RA	ENSGALP00000003428
PMZ_0047649-RA	ENSGALP00000003428
PMZ_0012292-RA	ENSGALP00000003431
PMZ_0033080-RA	ENSGALP00000003431
PMZ_0042308-RA	ENSGALP00000003432
PMZ_0043787-RA	ENSGALP00000003432
PMZ_0043302-RA	ENSGALP00000003439
PMZ_0031378-RA	ENSGALP00000003439
PMZ_0048859-RA	ENSGALP00000003444
PMZ_0015436-RA	ENSGALP00000003445
PMZ_0029116-RA	ENSGALP00000003447
PMZ_0019437-RA	ENSGALP00000003458
PMZ_0038000-RA	ENSGALP00000003462
PMZ_0029882-RA	ENSGALP00000003470
PMZ_0032970-RA	ENSGALP00000003474
PMZ_0037089-RA	ENSGALP00000003475
PMZ_0042763-RA	ENSGALP00000003479
PMZ_0036487-RA	ENSGALP00000003481
PMZ_0037165-RA	ENSGALP00000003481
PMZ_0026654-RA	ENSGALP00000003483
PMZ_0030705-RA	ENSGALP00000003489
PMZ_0027985-RA	ENSGALP00000003489
PMZ_0030372-RA	ENSGALP00000003491
PMZ_0032061-RA	ENSGALP00000003491
PMZ_0026203-RA	ENSGALP00000003492
PMZ_0015026-RA	ENSGALP00000003492
PMZ_0044498-RA	ENSGALP00000003494
PMZ_0044446-RA	ENSGALP00000003500
PMZ_0031470-RA	ENSGALP00000003502
PMZ_0037614-RA	ENSGALP00000003502
PMZ_0022724-RA	ENSGALP00000003510
PMZ_0042320-RA	ENSGALP00000003512
PMZ_0044075-RA	ENSGALP00000003512
PMZ_0006298-RA	ENSGALP00000003513
PMZ_0040549-RA	ENSGALP00000003513
PMZ_0031657-RA	ENSGALP00000003523
PMZ_0043228-RA	ENSGALP00000003525
PMZ_0043227-RA	ENSGALP00000003525
PMZ_0048000-RA	ENSGALP00000003536
PMZ_0034958-RA	ENSGALP00000003536
PMZ_0041527-RA	ENSGALP00000003538
PMZ_0041526-RA	ENSGALP00000003538
PMZ_0042340-RA	ENSGALP00000003546
PMZ_0049020-RA	ENSGALP00000003546
PMZ_0005831-RA	ENSGALP00000003552
PMZ_0043333-RA	ENSGALP00000003552
PMZ_0029115-RA	ENSGALP00000003557
PMZ_0027899-RA	ENSGALP00000003563
PMZ_0016587-RA	ENSGALP00000003563
PMZ_0027759-RA	ENSGALP00000003564
PMZ_0043292-RA	ENSGALP00000003564
PMZ_0010728-RA	ENSGALP00000003574
PMZ_0046613-RA	ENSGALP00000003574
PMZ_0020175-RA	ENSGALP00000003577
PMZ_0026432-RA	ENSGALP00000003577
PMZ_0016074-RA	ENSGALP00000003578
PMZ_0034827-RA	ENSGALP00000003578
PMZ_0041182-RA	ENSGALP00000003580
PMZ_0029881-RA	ENSGALP00000003582
PMZ_0030207-RA	ENSGALP00000003589
PMZ_0032766-RA	ENSGALP00000003589
PMZ_0019729-RA	ENSGALP00000003592
PMZ_0044782-RA	ENSGALP00000003592
PMZ_0037363-RA	ENSGALP00000003594
PMZ_0015409-RA	ENSGALP00000003594
PMZ_0026058-RA	ENSGALP00000003601
PMZ_0034476-RA	ENSGALP00000003601
PMZ_0028129-RA	ENSGALP00000003605
PMZ_0016803-RA	ENSGALP00000003605
PMZ_0012412-RA	ENSGALP00000003607
PMZ_0039076-RA	ENSGALP00000003608
PMZ_0006892-RA	ENSGALP00000003612
PMZ_0037056-RA	ENSGALP00000003612
PMZ_0041341-RA	ENSGALP00000003616
PMZ_0042258-RA	ENSGALP00000003616
PMZ_0031423-RA	ENSGALP00000003618
PMZ_0046111-RA	ENSGALP00000003621
PMZ_0009735-RA	ENSGALP00000003623
PMZ_0037358-RA	ENSGALP00000003630
PMZ_0038192-RA	ENSGALP00000003634
PMZ_0032949-RA	ENSGALP00000003634
PMZ_0006084-RA	ENSGALP00000003637
PMZ_0026977-RA	ENSGALP00000003644
PMZ_0040194-RA	ENSGALP00000003644
PMZ_0001428-RA	ENSGALP00000003646
PMZ_0040614-RA	ENSGALP00000003662
PMZ_0038878-RA	ENSGALP00000003662
PMZ_0026943-RA	ENSGALP00000003671
PMZ_0047212-RA	ENSGALP00000003671
PMZ_0008200-RA	ENSGALP00000003675
PMZ_0035108-RA	ENSGALP00000003675
PMZ_0041226-RA	ENSGALP00000003681
PMZ_0046192-RA	ENSGALP00000003681
PMZ_0026768-RA	ENSGALP00000003682
PMZ_0047572-RA	ENSGALP00000003682
PMZ_0046388-RA	ENSGALP00000003683
PMZ_0041099-RA	ENSGALP00000003684
PMZ_0009034-RA	ENSGALP00000003690
PMZ_0045784-RA	ENSGALP00000003690
PMZ_0032456-RA	ENSGALP00000003691
PMZ_0046103-RA	ENSGALP00000003691
PMZ_0006292-RA	ENSGALP00000003693
PMZ_0027079-RA	ENSGALP00000003694
PMZ_0015042-RA	ENSGALP00000003694
PMZ_0026155-RA	ENSGALP00000003695
PMZ_0027401-RA	ENSGALP00000003695
PMZ_0014951-RA	ENSGALP00000003700
PMZ_0008565-RA	ENSGALP00000003700
PMZ_0042235-RA	ENSGALP00000003703
PMZ_0046628-RA	ENSGALP00000003703
PMZ_0041693-RA	ENSGALP00000003706
PMZ_0048407-RA	ENSGALP00000003709
PMZ_0007251-RA	ENSGALP00000003710
PMZ_0014945-RA	ENSGALP00000003715
PMZ_0000551-RA	ENSGALP00000003717
PMZ_0041520-RA	ENSGALP00000003717
PMZ_0014321-RA	ENSGALP00000003718
PMZ_0017830-RA	ENSGALP00000003718
PMZ_0047251-RA	ENSGALP00000003721
PMZ_0026095-RA	ENSGALP00000003727
PMZ_0040481-RA	ENSGALP00000003729
PMZ_0042127-RA	ENSGALP00000003731
PMZ_0045279-RA	ENSGALP00000003731
PMZ_0033093-RA	ENSGALP00000003737
PMZ_0041257-RA	ENSGALP00000003737
PMZ_0042815-RA	ENSGALP00000003740
PMZ_0010380-RA	ENSGALP00000003745
PMZ_0026279-RA	ENSGALP00000003746
PMZ_0033273-RA	ENSGALP00000003746
PMZ_0019144-RA	ENSGALP00000003747
PMZ_0033184-RA	ENSGALP00000003747
PMZ_0041668-RA	ENSGALP00000003749
PMZ_0044206-RA	ENSGALP00000003749
PMZ_0017768-RA	ENSGALP00000003752
PMZ_0046964-RA	ENSGALP00000003752
PMZ_0007329-RA	ENSGALP00000003760
PMZ_0034495-RA	ENSGALP00000003760
PMZ_0045122-RA	ENSGALP00000003764
PMZ_0005800-RA	ENSGALP00000003767
PMZ_0029393-RA	ENSGALP00000003768
PMZ_0044104-RA	ENSGALP00000003768
PMZ_0045510-RA	ENSGALP00000003770
PMZ_0045509-RA	ENSGALP00000003770
PMZ_0031453-RA	ENSGALP00000003773
PMZ_0026166-RA	ENSGALP00000003781
PMZ_0010804-RA	ENSGALP00000003781
PMZ_0026942-RA	ENSGALP00000003784
PMZ_0007328-RA	ENSGALP00000003788
PMZ_0037224-RA	ENSGALP00000003788
PMZ_0036067-RA	ENSGALP00000003792
PMZ_0030499-RA	ENSGALP00000003792
PMZ_0040601-RA	ENSGALP00000003798
PMZ_0043445-RA	ENSGALP00000003802
PMZ_0028026-RA	ENSGALP00000003802
PMZ_0005287-RA	ENSGALP00000003806
PMZ_0044844-RA	ENSGALP00000003806
PMZ_0030420-RA	ENSGALP00000003813
PMZ_0008225-RA	ENSGALP00000003813
PMZ_0032012-RA	ENSGALP00000003823
PMZ_0010379-RA	ENSGALP00000003828
PMZ_0047694-RA	ENSGALP00000003828
PMZ_0001037-RA	ENSGALP00000003834
PMZ_0028891-RA	ENSGALP00000003834
PMZ_0031992-RA	ENSGALP00000003836
PMZ_0048925-RA	ENSGALP00000003836
PMZ_0036517-RA	ENSGALP00000003842
PMZ_0032017-RA	ENSGALP00000003842
PMZ_0048625-RA	ENSGALP00000003850
PMZ_0001038-RA	ENSGALP00000003851
PMZ_0006480-RA	ENSGALP00000003851
PMZ_0007186-RA	ENSGALP00000003853
PMZ_0047198-RA	ENSGALP00000003853
PMZ_0032472-RA	ENSGALP00000003855
PMZ_0042420-RA	ENSGALP00000003855
PMZ_0043259-RA	ENSGALP00000003859
PMZ_0033287-RA	ENSGALP00000003859
PMZ_0044345-RA	ENSGALP00000003860
PMZ_0037078-RA	ENSGALP00000003860
PMZ_0010803-RA	ENSGALP00000003865
PMZ_0037380-RA	ENSGALP00000003865
PMZ_0021297-RA	ENSGALP00000003869
PMZ_0019470-RA	ENSGALP00000003869
PMZ_0026990-RA	ENSGALP00000003872
PMZ_0031095-RA	ENSGALP00000003874
PMZ_0032539-RA	ENSGALP00000003874
PMZ_0041880-RA	ENSGALP00000003877
PMZ_0008855-RA	ENSGALP00000003877
PMZ_0041695-RA	ENSGALP00000003878
PMZ_0031471-RA	ENSGALP00000003878
PMZ_0027249-RA	ENSGALP00000003885
PMZ_0042321-RA	ENSGALP00000003885
PMZ_0013810-RA	ENSGALP00000003888
PMZ_0006074-RA	ENSGALP00000003890
PMZ_0003691-RA	ENSGALP00000003890
PMZ_0034498-RA	ENSGALP00000003891
PMZ_0033134-RA	ENSGALP00000003893
PMZ_0041701-RA	ENSGALP00000003897
PMZ_0041700-RA	ENSGALP00000003897
PMZ_0030703-RA	ENSGALP00000003898
PMZ_0036061-RA	ENSGALP00000003899
PMZ_0033109-RA	ENSGALP00000003901
PMZ_0033110-RA	ENSGALP00000003901
PMZ_0042721-RA	ENSGALP00000003906
PMZ_0005801-RA	ENSGALP00000003907
PMZ_0033639-RA	ENSGALP00000003908
PMZ_0043636-RA	ENSGALP00000003908
PMZ_0027718-RA	ENSGALP00000003909
PMZ_0047550-RA	ENSGALP00000003909
PMZ_0005093-RA	ENSGALP00000003912
PMZ_0041310-RA	ENSGALP00000003914
PMZ_0045227-RA	ENSGALP00000003917
PMZ_0044690-RA	ENSGALP00000003917
PMZ_0047440-RA	ENSGALP00000003918
PMZ_0043349-RA	ENSGALP00000003933
PMZ_0014654-RA	ENSGALP00000003934
PMZ_0040261-RA	ENSGALP00000003934
PMZ_0041674-RA	ENSGALP00000003935
PMZ_0033380-RA	ENSGALP00000003938
PMZ_0031422-RA	ENSGALP00000003942
PMZ_0018354-RA	ENSGALP00000003942
PMZ_0004430-RA	ENSGALP00000003950
PMZ_0032988-RA	ENSGALP00000003950
PMZ_0046346-RA	ENSGALP00000003953
PMZ_0043390-RA	ENSGALP00000003953
PMZ_0044764-RA	ENSGALP00000003954
PMZ_0037200-RA	ENSGALP00000003954
PMZ_0042399-RA	ENSGALP00000003955
PMZ_0038255-RA	ENSGALP00000003955
PMZ_0048146-RA	ENSGALP00000003960
PMZ_0002634-RA	ENSGALP00000003964
PMZ_0010990-RA	ENSGALP00000003964
PMZ_0013933-RA	ENSGALP00000003966
PMZ_0021746-RA	ENSGALP00000003967
PMZ_0030289-RA	ENSGALP00000003967
PMZ_0046219-RA	ENSGALP00000003968
PMZ_0003546-RA	ENSGALP00000003970
PMZ_0028854-RA	ENSGALP00000003970
PMZ_0034557-RA	ENSGALP00000003971
PMZ_0031406-RA	ENSGALP00000003971
PMZ_0026430-RA	ENSGALP00000003974
PMZ_0040376-RA	ENSGALP00000003974
PMZ_0048021-RA	ENSGALP00000003985
PMZ_0047446-RA	ENSGALP00000003985
PMZ_0030502-RA	ENSGALP00000003993
PMZ_0046055-RA	ENSGALP00000003995
PMZ_0024112-RA	ENSGALP00000003995
PMZ_0021351-RA	ENSGALP00000004002
PMZ_0033063-RA	ENSGALP00000004011
PMZ_0031161-RA	ENSGALP00000004011
PMZ_0045147-RA	ENSGALP00000004012
PMZ_0045145-RA	ENSGALP00000004012
PMZ_0013570-RA	ENSGALP00000004013
PMZ_0045287-RA	ENSGALP00000004013
PMZ_0010491-RA	ENSGALP00000004015
PMZ_0029445-RA	ENSGALP00000004015
PMZ_0012467-RA	ENSGALP00000004016
PMZ_0044149-RA	ENSGALP00000004016
PMZ_0029112-RA	ENSGALP00000004032
PMZ_0038441-RA	ENSGALP00000004032
PMZ_0013861-RA	ENSGALP00000004037
PMZ_0022848-RA	ENSGALP00000004038
PMZ_0046962-RA	ENSGALP00000004038
PMZ_0010844-RA	ENSGALP00000004046
PMZ_0038220-RA	ENSGALP00000004046
PMZ_0043117-RA	ENSGALP00000004054
PMZ_0031072-RA	ENSGALP00000004054
PMZ_0040405-RA	ENSGALP00000004055
PMZ_0030287-RA	ENSGALP00000004056
PMZ_0031455-RA	ENSGALP00000004056
PMZ_0040935-RA	ENSGALP00000004058
PMZ_0015472-RA	ENSGALP00000004061
PMZ_0029552-RA	ENSGALP00000004064
PMZ_0003373-RA	ENSGALP00000004064
PMZ_0037587-RA	ENSGALP00000004067
PMZ_0034716-RA	ENSGALP00000004067
PMZ_0023231-RA	ENSGALP00000004071
PMZ_0005019-RA	ENSGALP00000004077
PMZ_0041663-RA	ENSGALP00000004078
PMZ_0041890-RA	ENSGALP00000004079
PMZ_0041891-RA	ENSGALP00000004079
PMZ_0032078-RA	ENSGALP00000004083
PMZ_0026784-RA	ENSGALP00000004091
PMZ_0042640-RA	ENSGALP00000004093
PMZ_0034866-RA	ENSGALP00000004093
PMZ_0038837-RA	ENSGALP00000004094
PMZ_0022653-RA	ENSGALP00000004102
PMZ_0046529-RA	ENSGALP00000004104
PMZ_0045329-RA	ENSGALP00000004104
PMZ_0042228-RA	ENSGALP00000004109
PMZ_0042814-RA	ENSGALP00000004111
PMZ_0016323-RA	ENSGALP00000004113
PMZ_0035793-RA	ENSGALP00000004118
PMZ_0037728-RA	ENSGALP00000004122
PMZ_0032173-RA	ENSGALP00000004122
PMZ_0000934-RA	ENSGALP00000004124
PMZ_0009109-RA	ENSGALP00000004124
PMZ_0042479-RA	ENSGALP00000004130
PMZ_0038438-RA	ENSGALP00000004130
PMZ_0044449-RA	ENSGALP00000004135
PMZ_0047725-RA	ENSGALP00000004136
PMZ_0042788-RA	ENSGALP00000004137
PMZ_0029358-RA	ENSGALP00000004138
PMZ_0041840-RA	ENSGALP00000004138
PMZ_0020891-RA	ENSGALP00000004141
PMZ_0033320-RA	ENSGALP00000004145
PMZ_0036898-RA	ENSGALP00000004145
PMZ_0032705-RA	ENSGALP00000004146
PMZ_0035308-RA	ENSGALP00000004146
PMZ_0040969-RA	ENSGALP00000004159
PMZ_0008974-RA	ENSGALP00000004162
PMZ_0008779-RA	ENSGALP00000004162
PMZ_0041126-RA	ENSGALP00000004164
PMZ_0048143-RA	ENSGALP00000004164
PMZ_0002331-RA	ENSGALP00000004166
PMZ_0043801-RA	ENSGALP00000004169
PMZ_0027640-RA	ENSGALP00000004173
PMZ_0046493-RA	ENSGALP00000004180
PMZ_0027705-RA	ENSGALP00000004180
PMZ_0041735-RA	ENSGALP00000004185
PMZ_0002869-RA	ENSGALP00000004185
PMZ_0040083-RA	ENSGALP00000004186
PMZ_0014144-RA	ENSGALP00000004186
PMZ_0008378-RA	ENSGALP00000004189
PMZ_0047144-RA	ENSGALP00000004190
PMZ_0044713-RA	ENSGALP00000004192
PMZ_0046665-RA	ENSGALP00000004192
PMZ_0040253-RA	ENSGALP00000004195
PMZ_0033502-RA	ENSGALP00000004195
PMZ_0028044-RA	ENSGALP00000004197
PMZ_0033197-RA	ENSGALP00000004197
PMZ_0027322-RA	ENSGALP00000004202
PMZ_0035451-RA	ENSGALP00000004206
PMZ_0035059-RA	ENSGALP00000004211
PMZ_0027485-RA	ENSGALP00000004214
PMZ_0031135-RA	ENSGALP00000004217
PMZ_0037519-RA	ENSGALP00000004217
PMZ_0017429-RA	ENSGALP00000004219
PMZ_0043449-RA	ENSGALP00000004223
PMZ_0043155-RA	ENSGALP00000004223
PMZ_0006771-RA	ENSGALP00000004227
PMZ_0017284-RA	ENSGALP00000004232
PMZ_0012278-RA	ENSGALP00000004240
PMZ_0044967-RA	ENSGALP00000004243
PMZ_0016388-RA	ENSGALP00000004244
PMZ_0042412-RA	ENSGALP00000004246
PMZ_0034277-RA	ENSGALP00000004246
PMZ_0004607-RA	ENSGALP00000004248
PMZ_0012304-RA	ENSGALP00000004257
PMZ_0037643-RA	ENSGALP00000004257
PMZ_0008902-RA	ENSGALP00000004263
PMZ_0001147-RA	ENSGALP00000004263
PMZ_0028834-RA	ENSGALP00000004265
PMZ_0027914-RA	ENSGALP00000004265
PMZ_0019721-RA	ENSGALP00000004267
PMZ_0009303-RA	ENSGALP00000004272
PMZ_0045399-RA	ENSGALP00000004272
PMZ_0006193-RA	ENSGALP00000004274
PMZ_0013187-RA	ENSGALP00000004275
PMZ_0012009-RA	ENSGALP00000004283
PMZ_0048123-RA	ENSGALP00000004283
PMZ_0026941-RA	ENSGALP00000004286
PMZ_0000422-RA	ENSGALP00000004286
PMZ_0044765-RA	ENSGALP00000004291
PMZ_0047250-RA	ENSGALP00000004291
PMZ_0030198-RA	ENSGALP00000004298
PMZ_0040884-RA	ENSGALP00000004301
PMZ_0029964-RA	ENSGALP00000004303
PMZ_0015838-RA	ENSGALP00000004303
PMZ_0030407-RA	ENSGALP00000004305
PMZ_0004734-RA	ENSGALP00000004305
PMZ_0041899-RA	ENSGALP00000004309
PMZ_0012029-RA	ENSGALP00000004310
PMZ_0031842-RA	ENSGALP00000004310
PMZ_0028940-RA	ENSGALP00000004312
PMZ_0019347-RA	ENSGALP00000004312
PMZ_0027853-RA	ENSGALP00000004315
PMZ_0037702-RA	ENSGALP00000004315
PMZ_0044112-RA	ENSGALP00000004317
PMZ_0048434-RA	ENSGALP00000004317
PMZ_0032655-RA	ENSGALP00000004319
PMZ_0038009-RA	ENSGALP00000004322
PMZ_0026915-RA	ENSGALP00000004327
PMZ_0042712-RA	ENSGALP00000004327
PMZ_0037887-RA	ENSGALP00000004332
PMZ_0042667-RA	ENSGALP00000004332
PMZ_0010340-RA	ENSGALP00000004335
PMZ_0027059-RA	ENSGALP00000004335
PMZ_0044109-RA	ENSGALP00000004344
PMZ_0047308-RA	ENSGALP00000004344
PMZ_0034292-RA	ENSGALP00000004345
PMZ_0002149-RA	ENSGALP00000004345
PMZ_0040379-RA	ENSGALP00000004348
PMZ_0035968-RA	ENSGALP00000004348
PMZ_0006148-RA	ENSGALP00000004354
PMZ_0031903-RA	ENSGALP00000004354
PMZ_0041148-RA	ENSGALP00000004355
PMZ_0044946-RA	ENSGALP00000004357
PMZ_0044945-RA	ENSGALP00000004357
PMZ_0011119-RA	ENSGALP00000004360
PMZ_0045440-RA	ENSGALP00000004360
PMZ_0008778-RA	ENSGALP00000004363
PMZ_0035804-RA	ENSGALP00000004365
PMZ_0035959-RA	ENSGALP00000004366
PMZ_0006724-RA	ENSGALP00000004371
PMZ_0043220-RA	ENSGALP00000004371
PMZ_0042293-RA	ENSGALP00000004373
PMZ_0035438-RA	ENSGALP00000004373
PMZ_0006680-RA	ENSGALP00000004375
PMZ_0040013-RA	ENSGALP00000004378
PMZ_0018906-RA	ENSGALP00000004383
PMZ_0045240-RA	ENSGALP00000004388
PMZ_0048229-RA	ENSGALP00000004388
PMZ_0016334-RA	ENSGALP00000004392
PMZ_0043365-RA	ENSGALP00000004392
PMZ_0012832-RA	ENSGALP00000004398
PMZ_0022926-RA	ENSGALP00000004398
PMZ_0033570-RA	ENSGALP00000004409
PMZ_0041979-RA	ENSGALP00000004409
PMZ_0031582-RA	ENSGALP00000004416
PMZ_0002342-RA	ENSGALP00000004417
PMZ_0042259-RA	ENSGALP00000004419
PMZ_0042257-RA	ENSGALP00000004419
PMZ_0027414-RA	ENSGALP00000004421
PMZ_0031401-RA	ENSGALP00000004421
PMZ_0014792-RA	ENSGALP00000004425
PMZ_0044227-RA	ENSGALP00000004425
PMZ_0041407-RA	ENSGALP00000004428
PMZ_0030108-RA	ENSGALP00000004428
PMZ_0030453-RA	ENSGALP00000004434
PMZ_0041477-RA	ENSGALP00000004434
PMZ_0046436-RA	ENSGALP00000004437
PMZ_0011721-RA	ENSGALP00000004437
PMZ_0031672-RA	ENSGALP00000004439
PMZ_0047575-RA	ENSGALP00000004439
PMZ_0033740-RA	ENSGALP00000004443
PMZ_0006787-RA	ENSGALP00000004444
PMZ_0044671-RA	ENSGALP00000004449
PMZ_0004660-RA	ENSGALP00000004455
PMZ_0011783-RA	ENSGALP00000004459
PMZ_0046462-RA	ENSGALP00000004459
PMZ_0029671-RA	ENSGALP00000004460
PMZ_0041571-RA	ENSGALP00000004460
PMZ_0035021-RA	ENSGALP00000004465
PMZ_0029150-RA	ENSGALP00000004467
PMZ_0043581-RA	ENSGALP00000004472
PMZ_0043582-RA	ENSGALP00000004472
PMZ_0041315-RA	ENSGALP00000004473
PMZ_0010227-RA	ENSGALP00000004476
PMZ_0006371-RA	ENSGALP00000004478
PMZ_0042496-RA	ENSGALP00000004480
PMZ_0042495-RA	ENSGALP00000004480
PMZ_0009245-RA	ENSGALP00000004483
PMZ_0036915-RA	ENSGALP00000004484
PMZ_0041202-RA	ENSGALP00000004484
PMZ_0008869-RA	ENSGALP00000004487
PMZ_0042214-RA	ENSGALP00000004488
PMZ_0029032-RA	ENSGALP00000004489
PMZ_0032776-RA	ENSGALP00000004489
PMZ_0044700-RA	ENSGALP00000004490
PMZ_0044701-RA	ENSGALP00000004490
PMZ_0018584-RA	ENSGALP00000004501
PMZ_0042494-RA	ENSGALP00000004508
PMZ_0037846-RA	ENSGALP00000004513
PMZ_0032523-RA	ENSGALP00000004515
PMZ_0014268-RA	ENSGALP00000004517
PMZ_0044466-RA	ENSGALP00000004517
PMZ_0026386-RA	ENSGALP00000004520
PMZ_0037155-RA	ENSGALP00000004520
PMZ_0027990-RA	ENSGALP00000004521
PMZ_0039171-RA	ENSGALP00000004521
PMZ_0033383-RA	ENSGALP00000004524
PMZ_0031350-RA	ENSGALP00000004524
PMZ_0042704-RA	ENSGALP00000004528
PMZ_0041437-RA	ENSGALP00000004532
PMZ_0040296-RA	ENSGALP00000004532
PMZ_0036931-RA	ENSGALP00000004536
PMZ_0034380-RA	ENSGALP00000004539
PMZ_0018793-RA	ENSGALP00000004539
PMZ_0038136-RA	ENSGALP00000004542
PMZ_0042431-RA	ENSGALP00000004542
PMZ_0030704-RA	ENSGALP00000004545
PMZ_0018425-RA	ENSGALP00000004545
PMZ_0040178-RA	ENSGALP00000004546
PMZ_0048348-RA	ENSGALP00000004550
PMZ_0026292-RA	ENSGALP00000004554
PMZ_0027313-RA	ENSGALP00000004559
PMZ_0046147-RA	ENSGALP00000004560
PMZ_0042619-RA	ENSGALP00000004560
PMZ_0031509-RA	ENSGALP00000004564
PMZ_0042773-RA	ENSGALP00000004568
PMZ_0031173-RA	ENSGALP00000004570
PMZ_0045763-RA	ENSGALP00000004570
PMZ_0044199-RA	ENSGALP00000004573
PMZ_0010522-RA	ENSGALP00000004581
PMZ_0045345-RA	ENSGALP00000004581
PMZ_0004444-RA	ENSGALP00000004587
PMZ_0036147-RA	ENSGALP00000004587
PMZ_0042384-RA	ENSGALP00000004589
PMZ_0030140-RA	ENSGALP00000004596
PMZ_0003727-RA	ENSGALP00000004596
PMZ_0014949-RA	ENSGALP00000004599
PMZ_0041325-RA	ENSGALP00000004606
PMZ_0045704-RA	ENSGALP00000004609
PMZ_0045271-RA	ENSGALP00000004614
PMZ_0030100-RA	ENSGALP00000004614
PMZ_0046804-RA	ENSGALP00000004621
PMZ_0036941-RA	ENSGALP00000004621
PMZ_0041324-RA	ENSGALP00000004632
PMZ_0003781-RA	ENSGALP00000004639
PMZ_0029904-RA	ENSGALP00000004639
PMZ_0014091-RA	ENSGALP00000004641
PMZ_0040499-RA	ENSGALP00000004648
PMZ_0040500-RA	ENSGALP00000004648
PMZ_0026961-RA	ENSGALP00000004659
PMZ_0042233-RA	ENSGALP00000004663
PMZ_0030148-RA	ENSGALP00000004663
PMZ_0028011-RA	ENSGALP00000004669
PMZ_0018263-RA	ENSGALP00000004671
PMZ_0033423-RA	ENSGALP00000004671
PMZ_0043208-RA	ENSGALP00000004679
PMZ_0008148-RA	ENSGALP00000004687
PMZ_0043511-RA	ENSGALP00000004697
PMZ_0027139-RA	ENSGALP00000004697
PMZ_0003120-RA	ENSGALP00000004706
PMZ_0041482-RA	ENSGALP00000004706
PMZ_0035560-RA	ENSGALP00000004707
PMZ_0038031-RA	ENSGALP00000004713
PMZ_0041307-RA	ENSGALP00000004714
PMZ_0042278-RA	ENSGALP00000004719
PMZ_0018132-RA	ENSGALP00000004722
PMZ_0041573-RA	ENSGALP00000004724
PMZ_0003121-RA	ENSGALP00000004725
PMZ_0041483-RA	ENSGALP00000004725
PMZ_0032458-RA	ENSGALP00000004727
PMZ_0043380-RA	ENSGALP00000004733
PMZ_0041318-RA	ENSGALP00000004733
PMZ_0026246-RA	ENSGALP00000004735
PMZ_0040437-RA	ENSGALP00000004735
PMZ_0006763-RA	ENSGALP00000004745
PMZ_0034992-RA	ENSGALP00000004745
PMZ_0013143-RA	ENSGALP00000004749
PMZ_0018477-RA	ENSGALP00000004750
PMZ_0047714-RA	ENSGALP00000004750
PMZ_0011397-RA	ENSGALP00000004753
PMZ_0017228-RA	ENSGALP00000004753
PMZ_0042322-RA	ENSGALP00000004756
PMZ_0032357-RA	ENSGALP00000004756
PMZ_0014614-RA	ENSGALP00000004762
PMZ_0017302-RA	ENSGALP00000004762
PMZ_0038794-RA	ENSGALP00000004767
PMZ_0042378-RA	ENSGALP00000004768
PMZ_0007516-RA	ENSGALP00000004770
PMZ_0001054-RA	ENSGALP00000004770
PMZ_0045607-RA	ENSGALP00000004773
PMZ_0028629-RA	ENSGALP00000004775
PMZ_0030873-RA	ENSGALP00000004775
PMZ_0030645-RA	ENSGALP00000004783
PMZ_0029078-RA	ENSGALP00000004784
PMZ_0011808-RA	ENSGALP00000004786
PMZ_0036000-RA	ENSGALP00000004794
PMZ_0042383-RA	ENSGALP00000004794
PMZ_0048011-RA	ENSGALP00000004798
PMZ_0041614-RA	ENSGALP00000004799
PMZ_0047915-RA	ENSGALP00000004799
PMZ_0040004-RA	ENSGALP00000004803
PMZ_0001531-RA	ENSGALP00000004804
PMZ_0045779-RA	ENSGALP00000004807
PMZ_0036908-RA	ENSGALP00000004811
PMZ_0041117-RA	ENSGALP00000004815
PMZ_0038646-RA	ENSGALP00000004815
PMZ_0042065-RA	ENSGALP00000004817
PMZ_0026581-RA	ENSGALP00000004822
PMZ_0031660-RA	ENSGALP00000004822
PMZ_0039067-RA	ENSGALP00000004823
PMZ_0029447-RA	ENSGALP00000004823
PMZ_0022364-RA	ENSGALP00000004827
PMZ_0036034-RA	ENSGALP00000004827
PMZ_0030282-RA	ENSGALP00000004830
PMZ_0041731-RA	ENSGALP00000004832
PMZ_0038011-RA	ENSGALP00000004833
PMZ_0044508-RA	ENSGALP00000004839
PMZ_0046313-RA	ENSGALP00000004840
PMZ_0041690-RA	ENSGALP00000004840
PMZ_0028340-RA	ENSGALP00000004845
PMZ_0041485-RA	ENSGALP00000004845
PMZ_0034547-RA	ENSGALP00000004847
PMZ_0046163-RA	ENSGALP00000004856
PMZ_0045598-RA	ENSGALP00000004861
PMZ_0042780-RA	ENSGALP00000004864
PMZ_0042781-RA	ENSGALP00000004864
PMZ_0005051-RA	ENSGALP00000004866
PMZ_0048116-RA	ENSGALP00000004870
PMZ_0007471-RA	ENSGALP00000004870
PMZ_0035943-RA	ENSGALP00000004871
PMZ_0026350-RA	ENSGALP00000004877
PMZ_0045013-RA	ENSGALP00000004877
PMZ_0042338-RA	ENSGALP00000004879
PMZ_0018568-RA	ENSGALP00000004885
PMZ_0021506-RA	ENSGALP00000004885
PMZ_0033999-RA	ENSGALP00000004887
PMZ_0041487-RA	ENSGALP00000004889
PMZ_0044106-RA	ENSGALP00000004897
PMZ_0047373-RA	ENSGALP00000004897
PMZ_0042807-RA	ENSGALP00000004899
PMZ_0042811-RA	ENSGALP00000004899
PMZ_0037539-RA	ENSGALP00000004901
PMZ_0017039-RA	ENSGALP00000004902
PMZ_0042736-RA	ENSGALP00000004907
PMZ_0049024-RA	ENSGALP00000004912
PMZ_0048984-RA	ENSGALP00000004912
PMZ_0041677-RA	ENSGALP00000004924
PMZ_0040215-RA	ENSGALP00000004927
PMZ_0037653-RA	ENSGALP00000004927
PMZ_0001536-RA	ENSGALP00000004936
PMZ_0046799-RA	ENSGALP00000004940
PMZ_0030118-RA	ENSGALP00000004940
PMZ_0003232-RA	ENSGALP00000004951
PMZ_0045207-RA	ENSGALP00000004951
PMZ_0038233-RA	ENSGALP00000004956
PMZ_0042646-RA	ENSGALP00000004956
PMZ_0018015-RA	ENSGALP00000004959
PMZ_0047840-RA	ENSGALP00000004959
PMZ_0047863-RA	ENSGALP00000004962
PMZ_0020386-RA	ENSGALP00000004962
PMZ_0026165-RA	ENSGALP00000004966
PMZ_0013189-RA	ENSGALP00000004970
PMZ_0045816-RA	ENSGALP00000004972
PMZ_0040623-RA	ENSGALP00000004979
PMZ_0043207-RA	ENSGALP00000004982
PMZ_0030338-RA	ENSGALP00000004983
PMZ_0026113-RA	ENSGALP00000004989
PMZ_0002710-RA	ENSGALP00000004991
PMZ_0047762-RA	ENSGALP00000004991
PMZ_0002575-RA	ENSGALP00000004993
PMZ_0042253-RA	ENSGALP00000004997
PMZ_0042254-RA	ENSGALP00000004997
PMZ_0034635-RA	ENSGALP00000005001
PMZ_0036092-RA	ENSGALP00000005001
PMZ_0018166-RA	ENSGALP00000005006
PMZ_0042251-RA	ENSGALP00000005013
PMZ_0029038-RA	ENSGALP00000005013
PMZ_0026738-RA	ENSGALP00000005030
PMZ_0042454-RA	ENSGALP00000005033
PMZ_0042803-RA	ENSGALP00000005037
PMZ_0046412-RA	ENSGALP00000005042
PMZ_0043330-RA	ENSGALP00000005045
PMZ_0043985-RA	ENSGALP00000005045
PMZ_0032235-RA	ENSGALP00000005047
PMZ_0041694-RA	ENSGALP00000005054
PMZ_0004045-RA	ENSGALP00000005055
PMZ_0030693-RA	ENSGALP00000005055
PMZ_0017732-RA	ENSGALP00000005059
PMZ_0002585-RA	ENSGALP00000005061
PMZ_0036079-RA	ENSGALP00000005067
PMZ_0019049-RA	ENSGALP00000005068
PMZ_0040333-RA	ENSGALP00000005071
PMZ_0047178-RA	ENSGALP00000005071
PMZ_0042274-RA	ENSGALP00000005074
PMZ_0042834-RA	ENSGALP00000005078
PMZ_0041630-RA	ENSGALP00000005078
PMZ_0040182-RA	ENSGALP00000005086
PMZ_0040180-RA	ENSGALP00000005086
PMZ_0015500-RA	ENSGALP00000005087
PMZ_0042275-RA	ENSGALP00000005089
PMZ_0036770-RA	ENSGALP00000005089
PMZ_0010731-RA	ENSGALP00000005090
PMZ_0044132-RA	ENSGALP00000005096
PMZ_0044131-RA	ENSGALP00000005096
PMZ_0029582-RA	ENSGALP00000005100
PMZ_0029408-RA	ENSGALP00000005102
PMZ_0033682-RA	ENSGALP00000005105
PMZ_0014455-RA	ENSGALP00000005109
PMZ_0005930-RA	ENSGALP00000005109
PMZ_0019661-RA	ENSGALP00000005112
PMZ_0037553-RA	ENSGALP00000005112
PMZ_0046140-RA	ENSGALP00000005118
PMZ_0033036-RA	ENSGALP00000005119
PMZ_0018443-RA	ENSGALP00000005120
PMZ_0046029-RA	ENSGALP00000005120
PMZ_0041441-RA	ENSGALP00000005122
PMZ_0008518-RA	ENSGALP00000005123
PMZ_0047154-RA	ENSGALP00000005123
PMZ_0005210-RA	ENSGALP00000005125
PMZ_0028085-RA	ENSGALP00000005126
PMZ_0045262-RA	ENSGALP00000005129
PMZ_0004090-RA	ENSGALP00000005129
PMZ_0044543-RA	ENSGALP00000005132
PMZ_0006171-RA	ENSGALP00000005145
PMZ_0034303-RA	ENSGALP00000005145
PMZ_0046626-RA	ENSGALP00000005150
PMZ_0047955-RA	ENSGALP00000005150
PMZ_0020186-RA	ENSGALP00000005151
PMZ_0003219-RA	ENSGALP00000005151
PMZ_0002907-RA	ENSGALP00000005153
PMZ_0029317-RA	ENSGALP00000005154
PMZ_0008371-RA	ENSGALP00000005157
PMZ_0006299-RA	ENSGALP00000005161
PMZ_0013733-RA	ENSGALP00000005161
PMZ_0002906-RA	ENSGALP00000005171
PMZ_0033983-RA	ENSGALP00000005180
PMZ_0011723-RA	ENSGALP00000005182
PMZ_0027765-RA	ENSGALP00000005182
PMZ_0032441-RA	ENSGALP00000005184
PMZ_0011715-RA	ENSGALP00000005184
PMZ_0000839-RA	ENSGALP00000005187
PMZ_0047534-RA	ENSGALP00000005187
PMZ_0004865-RA	ENSGALP00000005194
PMZ_0040025-RA	ENSGALP00000005194
PMZ_0007189-RA	ENSGALP00000005196
PMZ_0047329-RA	ENSGALP00000005196
PMZ_0033344-RA	ENSGALP00000005199
PMZ_0041591-RA	ENSGALP00000005199
PMZ_0001421-RA	ENSGALP00000005207
PMZ_0035977-RA	ENSGALP00000005207
PMZ_0011716-RA	ENSGALP00000005208
PMZ_0032998-RA	ENSGALP00000005210
PMZ_0028898-RA	ENSGALP00000005210
PMZ_0022266-RA	ENSGALP00000005215
PMZ_0046814-RA	ENSGALP00000005215
PMZ_0048204-RA	ENSGALP00000005223
PMZ_0046367-RA	ENSGALP00000005227
PMZ_0046366-RA	ENSGALP00000005227
PMZ_0041707-RA	ENSGALP00000005231
PMZ_0028359-RA	ENSGALP00000005236
PMZ_0042821-RA	ENSGALP00000005241
PMZ_0007335-RA	ENSGALP00000005252
PMZ_0017836-RA	ENSGALP00000005252
PMZ_0035362-RA	ENSGALP00000005253
PMZ_0030809-RA	ENSGALP00000005255
PMZ_0045465-RA	ENSGALP00000005256
PMZ_0027833-RA	ENSGALP00000005261
PMZ_0034332-RA	ENSGALP00000005261
PMZ_0005698-RA	ENSGALP00000005265
[truncated: 12,546 more rows]
