# Supplementary material for: Reconstruction of proto-vertebrate, proto-cyclostome and proto-gnathostome genomes provides new insights into early vertebrate evolution
Source: Nat Commun. 2021 Jul 23;12:4489. doi: 10.1038/s41467-021-24573-z (PMC8302630; doi:10.1038/s41467-021-24573-z)
Supplement: Supplementary file 4 — Supplementary Data 1 [file 41467_2021_24573_MOESM4_ESM.zip › SuppData1/orthologs/PETMA-CHLFA.txt]

ENSPMAP00000006570	CF1.12
ENSPMAP00000002121	CF1.12
ENSPMAP00000010751	CF10029.3
ENSPMAP00000001117	CF10029.3
ENSPMAP00000009328	CF10029.3
ENSPMAP00000008881	CF10029.5
ENSPMAP00000009896	CF1011.11
ENSPMAP00000009006	CF1011.3
ENSPMAP00000001726	CF1011.3
ENSPMAP00000010551	CF1011.7
ENSPMAP00000008391	CF10153.1
ENSPMAP00000001984	CF10153.1
ENSPMAP00000000774	CF10271.12
ENSPMAP00000009483	CF10271.13
ENSPMAP00000003409	CF10271.13
ENSPMAP00000001701	CF10271.14
ENSPMAP00000007756	CF10271.14
ENSPMAP00000009559	CF10271.15
ENSPMAP00000005136	CF10271.2
ENSPMAP00000006318	CF10271.2
ENSPMAP00000002328	CF10271.39
ENSPMAP00000008443	CF10271.5
ENSPMAP00000008703	CF10271.5
ENSPMAP00000004222	CF10271.5
ENSPMAP00000010172	CF10271.5
ENSPMAP00000003465	CF10271.7
ENSPMAP00000007005	CF10271.7
ENSPMAP00000003556	CF10415.17
ENSPMAP00000008974	CF10415.17
ENSPMAP00000003480	CF10415.18
ENSPMAP00000009275	CF10415.2
ENSPMAP00000000285	CF10415.22
ENSPMAP00000005511	CF10415.7
ENSPMAP00000010233	CF10513.1
ENSPMAP00000004212	CF10617.1
ENSPMAP00000010847	CF10617.2
ENSPMAP00000005920	CF10629.1
ENSPMAP00000010838	CF10629.1
ENSPMAP00000000496	CF10677.20
ENSPMAP00000005644	CF10677.22
ENSPMAP00000007088	CF10677.22
ENSPMAP00000009202	CF10677.9
ENSPMAP00000001240	CF10699.10
ENSPMAP00000001742	CF10699.13
ENSPMAP00000003537	CF10699.15
ENSPMAP00000005495	CF10699.17
ENSPMAP00000007896	CF10699.18
ENSPMAP00000004488	CF10699.23
ENSPMAP00000001081	CF10699.26
ENSPMAP00000002903	CF10699.37
ENSPMAP00000010688	CF10699.38
ENSPMAP00000001445	CF10699.38
ENSPMAP00000000372	CF10699.42
ENSPMAP00000006594	CF10699.42
ENSPMAP00000006394	CF10699.50
ENSPMAP00000007863	CF10699.52
ENSPMAP00000003227	CF10699.7.5
ENSPMAP00000006773	CF10699.7.5
ENSPMAP00000003162	CF10699.8
ENSPMAP00000005697	CF1071.1
ENSPMAP00000010837	CF10719.10
ENSPMAP00000005632	CF10719.10
ENSPMAP00000008855	CF10719.13
ENSPMAP00000002062	CF10719.13
ENSPMAP00000002049	CF10719.13
ENSPMAP00000010902	CF10719.13
ENSPMAP00000005635	CF10719.15
ENSPMAP00000006703	CF10719.15
ENSPMAP00000000345	CF10719.17
ENSPMAP00000005683	CF10719.22
ENSPMAP00000001799	CF10719.24
ENSPMAP00000002510	CF10719.31
ENSPMAP00000000373	CF10719.31
ENSPMAP00000007211	CF10719.31
ENSPMAP00000008938	CF10719.37
ENSPMAP00000008475	CF10719.41
ENSPMAP00000007262	CF10719.42
ENSPMAP00000001855	CF10719.8.1
ENSPMAP00000000536	CF10783.14
ENSPMAP00000008623	CF10783.16
ENSPMAP00000006758	CF10783.17
ENSPMAP00000006376	CF10783.18
ENSPMAP00000005029	CF10783.19
ENSPMAP00000001362	CF10783.2
ENSPMAP00000007432	CF10783.20
ENSPMAP00000009572	CF10783.9
ENSPMAP00000003873	CF10783.9
ENSPMAP00000003441	CF10783.9
ENSPMAP00000000819	CF10783.9
ENSPMAP00000001052	CF10813.1
ENSPMAP00000007043	CF10817.11
ENSPMAP00000001557	CF10817.13
ENSPMAP00000010682	CF10817.15
ENSPMAP00000009818	CF10817.33
ENSPMAP00000002163	CF10817.33
ENSPMAP00000003972	CF10817.35
ENSPMAP00000009112	CF10817.4
ENSPMAP00000010416	CF10817.4
ENSPMAP00000007344	CF10839.12
ENSPMAP00000000767	CF10839.12
ENSPMAP00000006737	CF10839.15
ENSPMAP00000009826	CF10839.9
ENSPMAP00000002958	CF10839.9
ENSPMAP00000008569	CF10839.9
ENSPMAP00000006717	CF10909.1
ENSPMAP00000008153	CF11003.1
ENSPMAP00000005759	CF11107.10
ENSPMAP00000005281	CF11107.2
ENSPMAP00000006397	CF11107.2
ENSPMAP00000005309	CF11107.22
ENSPMAP00000010266	CF11107.22
ENSPMAP00000004229	CF11107.24
ENSPMAP00000005943	CF11107.26
ENSPMAP00000000259	CF11107.27
ENSPMAP00000005483	CF11107.27
ENSPMAP00000007441	CF11107.27
ENSPMAP00000000266	CF11107.29
ENSPMAP00000005065	CF11107.3
ENSPMAP00000002491	CF11107.3
ENSPMAP00000010554	CF11107.3
ENSPMAP00000001164	CF11107.32
ENSPMAP00000000636	CF11107.34
ENSPMAP00000000652	CF11107.36
ENSPMAP00000002063	CF11107.36
ENSPMAP00000008927	CF11107.38
ENSPMAP00000007954	CF11107.39
ENSPMAP00000006641	CF11107.5
ENSPMAP00000006192	CF11107.7
ENSPMAP00000003080	CF11107.9
ENSPMAP00000006890	CF11107.9
ENSPMAP00000002199	CF11121.11
ENSPMAP00000002396	CF11121.11
ENSPMAP00000006502	CF11121.12.1
ENSPMAP00000007412	CF11121.12.1
ENSPMAP00000002957	CF11121.13
ENSPMAP00000010669	CF11121.18
ENSPMAP00000005774	CF11121.18
ENSPMAP00000000210	CF11121.2
ENSPMAP00000005395	CF11121.27.1
ENSPMAP00000001924	CF11121.27.1
ENSPMAP00000010897	CF11121.29
ENSPMAP00000009949	CF11121.32
ENSPMAP00000005666	CF11121.32
ENSPMAP00000007648	CF11121.32
ENSPMAP00000008406	CF11121.32
ENSPMAP00000008780	CF11121.4
ENSPMAP00000006204	CF11121.44
ENSPMAP00000001532	CF11121.47
ENSPMAP00000005385	CF11121.49
ENSPMAP00000002545	CF11121.56
ENSPMAP00000002742	CF11121.6
ENSPMAP00000003241	CF11121.6
ENSPMAP00000004056	CF11121.60.1
ENSPMAP00000011404	CF11157.11
ENSPMAP00000001484	CF11157.13
ENSPMAP00000002012	CF11157.13
ENSPMAP00000010178	CF11157.15
ENSPMAP00000005682	CF11157.19
ENSPMAP00000006577	CF11157.22
ENSPMAP00000002185	CF11157.22
ENSPMAP00000001375	CF11157.22
ENSPMAP00000003117	CF11157.27
ENSPMAP00000007528	CF11157.28.1
ENSPMAP00000003546	CF11157.30
ENSPMAP00000004576	CF11157.30
ENSPMAP00000006384	CF11157.30
ENSPMAP00000007884	CF11157.35
ENSPMAP00000005317	CF11157.35
ENSPMAP00000003688	CF11157.38
ENSPMAP00000007866	CF11157.38
ENSPMAP00000003263	CF11157.38
ENSPMAP00000010585	CF11157.4
ENSPMAP00000010367	CF11157.7
ENSPMAP00000010273	CF11157.9
ENSPMAP00000003829	CF1137.11
ENSPMAP00000009030	CF1137.12
ENSPMAP00000010126	CF1137.12
ENSPMAP00000006418	CF11535.19
ENSPMAP00000005014	CF11535.19
ENSPMAP00000008739	CF11535.26
ENSPMAP00000003062	CF11535.3
ENSPMAP00000006126	CF11535.3
ENSPMAP00000001987	CF11535.31.1
ENSPMAP00000007255	CF11535.31.1
ENSPMAP00000003622	CF11535.37
ENSPMAP00000003865	CF11535.38
ENSPMAP00000008104	CF11535.38
ENSPMAP00000007517	CF11535.39
ENSPMAP00000003820	CF11535.39
ENSPMAP00000007985	CF11535.39
ENSPMAP00000010054	CF11535.40
ENSPMAP00000002843	CF11535.41
ENSPMAP00000003918	CF11535.5
ENSPMAP00000009056	CF11599.2
ENSPMAP00000007079	CF11599.4
ENSPMAP00000003656	CF11599.5
ENSPMAP00000001561	CF11599.7
ENSPMAP00000009821	CF11633.1
ENSPMAP00000007731	CF11633.10_CF11633.7
ENSPMAP00000005315	CF11633.12
ENSPMAP00000006307	CF11633.12
ENSPMAP00000008103	CF11633.19
ENSPMAP00000006938	CF11633.22
ENSPMAP00000006617	CF11633.22
ENSPMAP00000006471	CF11633.22
ENSPMAP00000005583	CF11633.22
ENSPMAP00000003216	CF11731.1
ENSPMAP00000008713	CF11731.1
ENSPMAP00000002901	CF11731.1
ENSPMAP00000003422	CF11731.1
ENSPMAP00000001587	CF11733.12.1
ENSPMAP00000005960	CF11733.6
ENSPMAP00000005333	CF11735.4
ENSPMAP00000001995	CF11777.10.2
ENSPMAP00000005225	CF11777.10.2
ENSPMAP00000007516	CF11777.10.2
ENSPMAP00000009196	CF11777.10.2
ENSPMAP00000006482	CF11777.13.1
ENSPMAP00000005741	CF11777.14
ENSPMAP00000009133	CF11777.14
ENSPMAP00000007952	CF11777.3
ENSPMAP00000001789	CF11777.3
ENSPMAP00000009846	CF11777.31
ENSPMAP00000006794	CF11777.5
ENSPMAP00000005210	CF11777.5
ENSPMAP00000002979	CF11777.9
ENSPMAP00000003153	CF11879.7
ENSPMAP00000000064	CF11879.7
ENSPMAP00000004303	CF11989.19
ENSPMAP00000001426	CF12063.1
ENSPMAP00000003178	CF12119.11
ENSPMAP00000001619	CF12119.12
ENSPMAP00000008302	CF12119.13
ENSPMAP00000008363	CF12119.13
ENSPMAP00000008524	CF12119.19
ENSPMAP00000002111	CF12119.6
ENSPMAP00000000765	CF12119.7
ENSPMAP00000002706	CF12123.17
ENSPMAP00000001320	CF12123.17
ENSPMAP00000000929	CF12123.26
ENSPMAP00000010784	CF12123.7
ENSPMAP00000007253	CF12125.1
ENSPMAP00000002559	CF12125.2
ENSPMAP00000000923	CF12125.3
ENSPMAP00000009964	CF12189.10
ENSPMAP00000003997	CF12189.10
ENSPMAP00000005869	CF12189.10
ENSPMAP00000001858	CF12189.10
ENSPMAP00000011359	CF12189.7
ENSPMAP00000008474	CF12255.1
ENSPMAP00000006329	CF12303.1
ENSPMAP00000005250	CF12303.12
ENSPMAP00000010138	CF12303.2
ENSPMAP00000008170	CF12303.2
ENSPMAP00000006926	CF12303.2
ENSPMAP00000007994	CF12303.21
ENSPMAP00000007682	CF12303.26
ENSPMAP00000002449	CF12303.28
ENSPMAP00000000108	CF12303.28
ENSPMAP00000000599	CF12303.31
ENSPMAP00000000142	CF12303.31
ENSPMAP00000002687	CF12303.31
ENSPMAP00000000384	CF12303.31
ENSPMAP00000010952	CF12367.10
ENSPMAP00000009179	CF12367.15
ENSPMAP00000004569	CF12367.22
ENSPMAP00000000338	CF12367.22
ENSPMAP00000001632	CF12367.30.1
ENSPMAP00000008844	CF12367.31
ENSPMAP00000005797	CF12367.31
ENSPMAP00000003785	CF12413.11
ENSPMAP00000008157	CF12413.12
ENSPMAP00000011207	CF12413.13
ENSPMAP00000005318	CF12413.13
ENSPMAP00000002376	CF12413.13
ENSPMAP00000011120	CF12413.13
ENSPMAP00000000558	CF12413.14
ENSPMAP00000002869	CF12413.5.1
ENSPMAP00000003772	CF12485.3
ENSPMAP00000007514	CF12485.5
ENSPMAP00000001278	CF12485.5
ENSPMAP00000000661	CF12485.6
ENSPMAP00000010962	CF12491.2
ENSPMAP00000011253	CF12495.2
ENSPMAP00000007946	CF12495.8
ENSPMAP00000003712	CF12495.8
ENSPMAP00000000172	CF12611.10
ENSPMAP00000008350	CF12611.10
ENSPMAP00000009671	CF12611.8
ENSPMAP00000006150	CF12611.9
ENSPMAP00000004087	CF12611.9
ENSPMAP00000009245	CF12629.13
ENSPMAP00000002552	CF12629.31
ENSPMAP00000008236	CF12629.5
ENSPMAP00000005640	CF12629.6
ENSPMAP00000006174	CF12647.10
ENSPMAP00000010453	CF12647.10
ENSPMAP00000010725	CF12647.11
ENSPMAP00000004589	CF12647.12
ENSPMAP00000000951	CF12647.3
ENSPMAP00000001004	CF12647.6
ENSPMAP00000003793	CF12647.6
ENSPMAP00000001900	CF12647.7
ENSPMAP00000008505	CF12647.9
ENSPMAP00000002331	CF12699.1
ENSPMAP00000004886	CF12851.10
ENSPMAP00000001645	CF12851.11
ENSPMAP00000005801	CF12851.17
ENSPMAP00000011419	CF12851.30
ENSPMAP00000009450	CF12851.39
ENSPMAP00000003143	CF12851.39
ENSPMAP00000001464	CF12851.39
ENSPMAP00000003665	CF12851.8
ENSPMAP00000008220	CF12931.16
ENSPMAP00000010728	CF12931.16
ENSPMAP00000002125	CF12931.19
ENSPMAP00000010576	CF12931.19
ENSPMAP00000006819	CF12931.20
ENSPMAP00000009848	CF12931.23
ENSPMAP00000007045	CF12931.3
ENSPMAP00000005164	CF12931.3
ENSPMAP00000007675	CF12931.5
ENSPMAP00000005096	CF12931.6
ENSPMAP00000005621	CF12957.1
ENSPMAP00000003738	CF12957.14
ENSPMAP00000002530	CF12957.16
ENSPMAP00000005933	CF12957.6
ENSPMAP00000010261	CF12957.7
ENSPMAP00000006534	CF12987.3.2
ENSPMAP00000002800	CF13003.11
ENSPMAP00000010875	CF13003.5
ENSPMAP00000006658	CF13003.5
ENSPMAP00000008582	CF13003.6
ENSPMAP00000010331	CF13003.6
ENSPMAP00000008822	CF13003.6
ENSPMAP00000005215	CF13003.7
ENSPMAP00000002703	CF13003.9.6
ENSPMAP00000003172	CF13003.9.6
ENSPMAP00000003304	CF13003.9.6
ENSPMAP00000000176	CF13003.9.6
ENSPMAP00000000361	CF13175.10
ENSPMAP00000001099	CF13175.13
ENSPMAP00000007096	CF13175.16
ENSPMAP00000009333	CF13175.5
ENSPMAP00000006350	CF13175.5
ENSPMAP00000008089	CF13175.5
ENSPMAP00000007378	CF13175.7
ENSPMAP00000005044	CF13175.8
ENSPMAP00000004777	CF13263.1
ENSPMAP00000003079	CF13299.4
ENSPMAP00000000749	CF13299.6
ENSPMAP00000008597	CF13299.6
ENSPMAP00000004200	CF13457.10
ENSPMAP00000008163	CF13457.11
ENSPMAP00000002148	CF13457.3.4
ENSPMAP00000006381	CF13457.3.4
ENSPMAP00000006604	CF13457.3.4
ENSPMAP00000002760	CF13457.3.4
ENSPMAP00000009423	CF13457.4
ENSPMAP00000002105	CF13457.5
ENSPMAP00000008460	CF13457.6
ENSPMAP00000002398	CF13553.7
ENSPMAP00000008727	CF13637.4
ENSPMAP00000000893	CF13837.11
ENSPMAP00000006241	CF13837.21
ENSPMAP00000003032	CF13837.3
ENSPMAP00000011092	CF13837.5
ENSPMAP00000010422	CF13837.6
ENSPMAP00000005257	CF13837.6
ENSPMAP00000009525	CF13837.7
ENSPMAP00000009536	CF13837.8
ENSPMAP00000007267	CF13899.9
ENSPMAP00000005197	CF13899.9
ENSPMAP00000000777	CF13957.1
ENSPMAP00000001411	CF13957.1
ENSPMAP00000008575	CF13999.1
ENSPMAP00000003740	CF14045.1.2
ENSPMAP00000006540	CF14045.8
ENSPMAP00000000272	CF14065.13
ENSPMAP00000002894	CF14065.19
ENSPMAP00000003335	CF14065.2
ENSPMAP00000009254	CF14065.3
ENSPMAP00000004729	CF14065.34
ENSPMAP00000001594	CF14065.4
ENSPMAP00000009253	CF14065.4
ENSPMAP00000007261	CF14065.41
ENSPMAP00000008851	CF14065.41
ENSPMAP00000005246	CF14065.45
ENSPMAP00000003329	CF14065.49.1
ENSPMAP00000009994	CF14065.51
ENSPMAP00000006073	CF14065.51
ENSPMAP00000007834	CF14065.55
ENSPMAP00000001927	CF14065.55
ENSPMAP00000010836	CF14065.55
ENSPMAP00000000055	CF14065.63_CF14065.66
ENSPMAP00000005101	CF14065.67
ENSPMAP00000001283	CF14065.68
ENSPMAP00000001990	CF14065.71
ENSPMAP00000006556	CF14067.12
ENSPMAP00000007639	CF14067.13
ENSPMAP00000010479	CF14067.13
ENSPMAP00000001848	CF14067.14
ENSPMAP00000010163	CF14067.14
ENSPMAP00000005247	CF14067.14
ENSPMAP00000002107	CF14067.26
ENSPMAP00000009174	CF14127.14
ENSPMAP00000001274	CF14127.16
ENSPMAP00000007143	CF14127.17
ENSPMAP00000007179	CF14127.18
ENSPMAP00000004475	CF14127.19
ENSPMAP00000007601	CF14127.2
ENSPMAP00000009080	CF14127.24
ENSPMAP00000004795	CF14127.25
ENSPMAP00000004804	CF14127.25
ENSPMAP00000007997	CF14127.30
ENSPMAP00000009435	CF14127.30
ENSPMAP00000008022	CF14127.33
ENSPMAP00000002908	CF14127.35
ENSPMAP00000009278	CF14127.36
ENSPMAP00000000675	CF14127.36
ENSPMAP00000001717	CF14127.36
ENSPMAP00000001017	CF14145.1
ENSPMAP00000009054	CF14145.3
ENSPMAP00000003915	CF14145.3
ENSPMAP00000006216	CF14145.4
ENSPMAP00000005059	CF14145.5
ENSPMAP00000003368	CF14161.1.1
ENSPMAP00000007185	CF14161.1.1
ENSPMAP00000002750	CF14161.16
ENSPMAP00000004011	CF14161.17
ENSPMAP00000004693	CF14161.17
ENSPMAP00000005455	CF14161.17
ENSPMAP00000004073	CF14161.3
ENSPMAP00000010368	CF14161.3
ENSPMAP00000009342	CF14161.3
ENSPMAP00000008980	CF14161.5
ENSPMAP00000006821	CF14161.6
ENSPMAP00000000673	CF14161.7
ENSPMAP00000008083	CF14161.9
ENSPMAP00000000479	CF1417.2
ENSPMAP00000010168	CF14229.1
ENSPMAP00000002538	CF14229.1
ENSPMAP00000001893	CF14233.1
ENSPMAP00000010678	CF14233.1
ENSPMAP00000001876	CF14233.1
ENSPMAP00000003271	CF14233.3
ENSPMAP00000011428	CF14233.8
ENSPMAP00000000281	CF14347.15
ENSPMAP00000002652	CF14347.16
ENSPMAP00000004249	CF14347.9
ENSPMAP00000001636	CF14347.9
ENSPMAP00000009797	CF14347.9
ENSPMAP00000007518	CF14347.9
ENSPMAP00000002619	CF14377.2
ENSPMAP00000009472	CF14631.16
ENSPMAP00000003252	CF14631.16
ENSPMAP00000005339	CF14631.16
ENSPMAP00000008127	CF14657.10
ENSPMAP00000004964	CF14657.13
ENSPMAP00000002162	CF14657.17
ENSPMAP00000006765	CF14657.17
ENSPMAP00000003265	CF14657.17
ENSPMAP00000009599	CF14657.17
ENSPMAP00000006835	CF14657.21
ENSPMAP00000003901	CF14657.21
ENSPMAP00000011133	CF14657.24
ENSPMAP00000007320	CF14657.29
ENSPMAP00000006578	CF14657.9
ENSPMAP00000006707	CF14657.9
ENSPMAP00000002969	CF14743.1
ENSPMAP00000009348	CF14743.11
ENSPMAP00000000647	CF14743.12
ENSPMAP00000010335	CF14907.16
ENSPMAP00000002420	CF14907.17
ENSPMAP00000002096	CF14907.17
ENSPMAP00000010322	CF14907.18
ENSPMAP00000010190	CF14907.6
ENSPMAP00000010884	CF15027.101
ENSPMAP00000002198	CF15027.105
ENSPMAP00000007885	CF15027.114
ENSPMAP00000004742	CF15027.12
ENSPMAP00000006614	CF15027.124
ENSPMAP00000009075	CF15027.13
ENSPMAP00000008281	CF15027.17
ENSPMAP00000001781	CF15027.20.1
ENSPMAP00000007505	CF15027.34
ENSPMAP00000009650	CF15027.36
ENSPMAP00000003882	CF15027.37
ENSPMAP00000004216	CF15027.37
ENSPMAP00000009146	CF15027.38
ENSPMAP00000000393	CF15027.38
ENSPMAP00000000066	CF15027.39
ENSPMAP00000003105	CF15027.39
ENSPMAP00000002748	CF15027.4
ENSPMAP00000008328	CF15027.56
ENSPMAP00000005986	CF15027.59
ENSPMAP00000003112	CF15027.67
ENSPMAP00000011110	CF15027.80.1
ENSPMAP00000000237	CF15027.84
ENSPMAP00000001639	CF15027.84
ENSPMAP00000007230	CF15027.85
ENSPMAP00000008348	CF15027.89
ENSPMAP00000004329	CF15027.89
ENSPMAP00000010241	CF15073.10
ENSPMAP00000005173	CF15073.13_CF15073.14
ENSPMAP00000008774	CF15073.17
ENSPMAP00000009718	CF15073.17
ENSPMAP00000010052	CF15073.19
ENSPMAP00000007830	CF15073.21.1
ENSPMAP00000007789	CF15073.23
ENSPMAP00000001006	CF15073.7
ENSPMAP00000006488	CF15073.9.1
ENSPMAP00000009136	CF15153.3
ENSPMAP00000001989	CF15153.5
ENSPMAP00000004511	CF15153.6
ENSPMAP00000010891	CF1527.2
ENSPMAP00000010942	CF1527.2
ENSPMAP00000011005	CF1527.4
ENSPMAP00000011143	CF1527.4
ENSPMAP00000011141	CF1527.4
ENSPMAP00000006681	CF15297.4
ENSPMAP00000010307	CF15311.1
ENSPMAP00000009561	CF15311.10
ENSPMAP00000000869	CF15311.16
ENSPMAP00000009061	CF15311.2
ENSPMAP00000008334	CF15353.1
ENSPMAP00000010410	CF15353.1
ENSPMAP00000002400	CF15353.2
ENSPMAP00000006151	CF15353.4
ENSPMAP00000006870	CF15353.4
ENSPMAP00000000442	CF15353.4
ENSPMAP00000002688	CF15353.4
ENSPMAP00000006395	CF15353.5
ENSPMAP00000004538	CF15353.6
ENSPMAP00000002953	CF15353.8
ENSPMAP00000001850	CF15353.9
ENSPMAP00000006112	CF15353.9
ENSPMAP00000010162	CF15353.9
ENSPMAP00000006346	CF15369.2
ENSPMAP00000000328	CF15369.4.2
ENSPMAP00000001000	CF15369.4.2
ENSPMAP00000001329	CF15369.4.2
ENSPMAP00000003993	CF15477.10
ENSPMAP00000001865	CF15477.11
ENSPMAP00000007469	CF15477.13
ENSPMAP00000005489	CF15477.14
ENSPMAP00000005657	CF15477.26
ENSPMAP00000004829	CF15477.34
ENSPMAP00000006266	CF1553.11
ENSPMAP00000006735	CF1553.25
ENSPMAP00000007980	CF1553.27
ENSPMAP00000006154	CF1553.28
ENSPMAP00000007926	CF1553.30
ENSPMAP00000008850	CF1553.30
ENSPMAP00000010926	CF1553.33
ENSPMAP00000007913	CF1553.8
ENSPMAP00000003188	CF1553.8
ENSPMAP00000009910	CF15543.4
ENSPMAP00000000132	CF15543.5
ENSPMAP00000009274	CF15571.1
ENSPMAP00000010458	CF15571.3
ENSPMAP00000003483	CF15571.3
ENSPMAP00000006922	CF15571.3
ENSPMAP00000007628	CF15571.4
ENSPMAP00000004867	CF15593.10
ENSPMAP00000008620	CF15593.10
ENSPMAP00000000591	CF15593.10
ENSPMAP00000005343	CF15747.1
ENSPMAP00000005052	CF15757.2
ENSPMAP00000006400	CF15757.2
ENSPMAP00000000015	CF15757.5
ENSPMAP00000006412	CF15757.5
ENSPMAP00000007888	CF15757.5
ENSPMAP00000009827	CF15767.10
ENSPMAP00000010284	CF15767.13
ENSPMAP00000001058	CF15767.29
ENSPMAP00000010242	CF15767.33
ENSPMAP00000008441	CF15767.34.4
ENSPMAP00000005746	CF15767.7
ENSPMAP00000002751	CF15837.2
ENSPMAP00000002729	CF15837.2
ENSPMAP00000002743	CF15837.2
ENSPMAP00000005363	CF15837.2
ENSPMAP00000010195	CF15837.6
ENSPMAP00000009948	CF15837.6
ENSPMAP00000006517	CF15849.3
ENSPMAP00000009109	CF15849.4
ENSPMAP00000009110	CF15883.1
ENSPMAP00000002180	CF15883.1
ENSPMAP00000002713	CF15947.3
ENSPMAP00000000244	CF15947.3
ENSPMAP00000004955	CF15947.3
ENSPMAP00000002388	CF15947.3
ENSPMAP00000004822	CF15949.12
ENSPMAP00000004037	CF15949.12
ENSPMAP00000002278	CF15949.12
ENSPMAP00000010655	CF15949.12
ENSPMAP00000002273	CF15949.15
ENSPMAP00000006281	CF15949.16.1
ENSPMAP00000002566	CF15949.34
ENSPMAP00000003353	CF15949.5
ENSPMAP00000004143	CF16183.1
ENSPMAP00000005498	CF16183.12
ENSPMAP00000008931	CF16183.2
ENSPMAP00000000449	CF16183.23
ENSPMAP00000000771	CF16183.23
ENSPMAP00000001396	CF16183.23
ENSPMAP00000010778	CF16183.23
ENSPMAP00000003888	CF16183.8
ENSPMAP00000003218	CF16271.10
ENSPMAP00000007394	CF16271.11
ENSPMAP00000002204	CF16271.12
ENSPMAP00000007799	CF16271.21
ENSPMAP00000010115	CF16271.3
ENSPMAP00000005944	CF16271.3
ENSPMAP00000002128	CF16271.6
ENSPMAP00000011198	CF16339.10
ENSPMAP00000007397	CF16339.14
ENSPMAP00000000073	CF16339.5
ENSPMAP00000010712	CF16339.5
ENSPMAP00000003203	CF16339.5
ENSPMAP00000009683	CF16339.5
ENSPMAP00000004243	CF16341.7
ENSPMAP00000006759	CF16341.7
ENSPMAP00000004321	CF16341.7
ENSPMAP00000009820	CF16359.11
ENSPMAP00000008457	CF16359.11
ENSPMAP00000004584	CF16359.12
ENSPMAP00000003321	CF16525.1
ENSPMAP00000004038	CF16525.10
ENSPMAP00000002785	CF16525.15
ENSPMAP00000002275	CF16525.16
ENSPMAP00000003518	CF16525.21
ENSPMAP00000006343	CF16525.21
ENSPMAP00000005926	CF16525.23
ENSPMAP00000005865	CF16525.25
ENSPMAP00000005661	CF16525.25
ENSPMAP00000004090	CF16525.27
ENSPMAP00000005675	CF16525.27
ENSPMAP00000003334	CF16525.3
ENSPMAP00000005575	CF16525.4
ENSPMAP00000002357	CF16525.6
ENSPMAP00000002360	CF16525.7
ENSPMAP00000006293	CF16525.9
ENSPMAP00000005790	CF16535.1
ENSPMAP00000005749	CF16535.106
ENSPMAP00000009699	CF16535.111
ENSPMAP00000004727	CF16535.112
ENSPMAP00000009252	CF16535.113
ENSPMAP00000001162	CF16535.113
ENSPMAP00000009891	CF16535.114
ENSPMAP00000003130	CF16535.114
ENSPMAP00000008880	CF16535.121
ENSPMAP00000009764	CF16535.122
ENSPMAP00000007408	CF16535.124
ENSPMAP00000006873	CF16535.125
ENSPMAP00000000891	CF16535.125
ENSPMAP00000010209	CF16535.125
ENSPMAP00000000246	CF16535.125
ENSPMAP00000003198	CF16535.131
ENSPMAP00000001128	CF16535.131
ENSPMAP00000004142	CF16535.131
ENSPMAP00000009037	CF16535.22
ENSPMAP00000005074	CF16535.22
ENSPMAP00000007959	CF16535.22
ENSPMAP00000001332	CF16535.23
ENSPMAP00000009375	CF16535.23
ENSPMAP00000002904	CF16535.23
ENSPMAP00000011285	CF16535.23
ENSPMAP00000005942	CF16535.25
ENSPMAP00000006697	CF16535.25
ENSPMAP00000002374	CF16535.25
ENSPMAP00000011008	CF16535.25
ENSPMAP00000005940	CF16535.26
ENSPMAP00000001223	CF16535.39
ENSPMAP00000003187	CF16535.40
ENSPMAP00000004953	CF16535.44
ENSPMAP00000006664	CF16535.46
ENSPMAP00000001215	CF16535.46
ENSPMAP00000010772	CF16535.46
ENSPMAP00000002952	CF16535.47
ENSPMAP00000006149	CF16535.48
ENSPMAP00000010608	CF16535.49
ENSPMAP00000004552	CF16535.51
ENSPMAP00000006525	CF16535.52
ENSPMAP00000008559	CF16535.54
ENSPMAP00000001747	CF16535.59
ENSPMAP00000002189	CF16535.61
ENSPMAP00000001193	CF16535.61
ENSPMAP00000001816	CF16535.61
ENSPMAP00000010380	CF16535.61
ENSPMAP00000010563	CF16535.66
ENSPMAP00000008366	CF16535.66
ENSPMAP00000003845	CF16535.66
ENSPMAP00000008396	CF16535.71
ENSPMAP00000007879	CF16535.71
ENSPMAP00000008709	CF16535.72
ENSPMAP00000006718	CF16535.72
ENSPMAP00000000304	CF16535.73
ENSPMAP00000003029	CF16535.76
ENSPMAP00000000067	CF16535.85
ENSPMAP00000010519	CF16535.87
ENSPMAP00000008004	CF16535.89_CF16535.90
ENSPMAP00000010466	CF16535.89_CF16535.90
ENSPMAP00000000429	CF16535.89_CF16535.90
ENSPMAP00000006014	CF16535.94
ENSPMAP00000010615	CF16535.97
ENSPMAP00000007207	CF16557.10
ENSPMAP00000007014	CF16557.23
ENSPMAP00000008849	CF16557.28
ENSPMAP00000003097	CF16557.28
ENSPMAP00000007418	CF16557.30
ENSPMAP00000003847	CF16557.31
ENSPMAP00000011397	CF16557.31
ENSPMAP00000011135	CF16557.31
ENSPMAP00000006393	CF16557.8
ENSPMAP00000003217	CF16699.1
ENSPMAP00000002057	CF16985.13
ENSPMAP00000006166	CF16985.13
ENSPMAP00000010143	CF16985.13
ENSPMAP00000007613	CF16985.17
ENSPMAP00000006549	CF16985.18
ENSPMAP00000004147	CF16985.18
ENSPMAP00000002864	CF16985.23
ENSPMAP00000010708	CF16985.24
ENSPMAP00000007510	CF16985.29
ENSPMAP00000009567	CF16985.32
ENSPMAP00000001409	CF16985.35
ENSPMAP00000000708	CF16985.35
ENSPMAP00000008516	CF16985.35
ENSPMAP00000004668	CF16985.44
ENSPMAP00000007917	CF16985.9.2
ENSPMAP00000007584	CF16985.9.2
ENSPMAP00000001054	CF16985.9.2
ENSPMAP00000010339	CF16997.2
ENSPMAP00000002022	CF16997.4
ENSPMAP00000001243	CF17071.1
ENSPMAP00000004201	CF17071.1
ENSPMAP00000009889	CF17271.14
ENSPMAP00000006270	CF17271.14
ENSPMAP00000000597	CF17271.14
ENSPMAP00000003219	CF17271.15.1
ENSPMAP00000007988	CF17271.15.1
ENSPMAP00000006357	CF17271.15.1
ENSPMAP00000006712	CF17271.2
ENSPMAP00000006383	CF17271.23
ENSPMAP00000007372	CF17271.5
ENSPMAP00000006639	CF17271.6
ENSPMAP00000009204	CF17271.7
ENSPMAP00000004783	CF17271.7
ENSPMAP00000004239	CF17271.7
ENSPMAP00000004686	CF17271.7
ENSPMAP00000004907	CF17271.9.2
ENSPMAP00000007426	CF17297.2
ENSPMAP00000008558	CF17297.5
ENSPMAP00000011426	CF17339.17
ENSPMAP00000010526	CF17339.21
ENSPMAP00000004039	CF17339.4
ENSPMAP00000006423	CF17339.5
ENSPMAP00000008044	CF17339.5
ENSPMAP00000010411	CF17381.18
ENSPMAP00000000669	CF17381.23
ENSPMAP00000003893	CF17381.3
ENSPMAP00000006220	CF17381.3
ENSPMAP00000006847	CF17381.5
ENSPMAP00000003711	CF17509.12
ENSPMAP00000004789	CF17509.3
ENSPMAP00000006444	CF17509.3
ENSPMAP00000001377	CF17509.5
ENSPMAP00000002721	CF17611.1
ENSPMAP00000004380	CF17611.1
ENSPMAP00000003272	CF17615.17
ENSPMAP00000006130	CF17615.22
ENSPMAP00000004194	CF17615.23
ENSPMAP00000010369	CF17615.25
ENSPMAP00000000874	CF17615.25
ENSPMAP00000006764	CF17615.30
ENSPMAP00000002469	CF17615.32
ENSPMAP00000005535	CF17615.33
ENSPMAP00000003773	CF17725.1
ENSPMAP00000005972	CF17725.11
ENSPMAP00000005027	CF17725.11
ENSPMAP00000004931	CF17725.12
ENSPMAP00000005778	CF17725.18
ENSPMAP00000003808	CF17725.2
ENSPMAP00000007276	CF17725.2
ENSPMAP00000005243	CF17725.2
ENSPMAP00000000960	CF17725.20.1
ENSPMAP00000007246	CF17725.20.1
ENSPMAP00000009427	CF17725.20.1
ENSPMAP00000002622	CF17725.21
ENSPMAP00000004835	CF17725.24
ENSPMAP00000008825	CF17725.24
ENSPMAP00000000725	CF17725.25
ENSPMAP00000008285	CF17725.29
ENSPMAP00000003981	CF17725.29
ENSPMAP00000010451	CF17725.29
ENSPMAP00000000844	CF17725.29
ENSPMAP00000002354	CF17725.41
ENSPMAP00000011280	CF17725.47
ENSPMAP00000004060	CF17725.48
ENSPMAP00000010755	CF17725.48
ENSPMAP00000000358	CF17725.48
ENSPMAP00000004797	CF17725.49.1
ENSPMAP00000006083	CF17725.51
ENSPMAP00000007614	CF17725.9
ENSPMAP00000000958	CF17725.9
ENSPMAP00000008452	CF17725.9
ENSPMAP00000010868	CF17745.3
ENSPMAP00000003911	CF17745.3
ENSPMAP00000001912	CF17745.7.2
ENSPMAP00000006141	CF17745.7.2
ENSPMAP00000007545	CF17769.15
ENSPMAP00000009745	CF17769.5
ENSPMAP00000001753	CF17769.7
ENSPMAP00000004857	CF17769.8.1
ENSPMAP00000009554	CF17795.16
ENSPMAP00000000980	CF17795.2
ENSPMAP00000010474	CF17795.2
ENSPMAP00000008755	CF17795.20
ENSPMAP00000000234	CF17795.20
ENSPMAP00000002811	CF17795.22
ENSPMAP00000010703	CF17795.22
ENSPMAP00000003381	CF17795.26
ENSPMAP00000006939	CF17795.33
ENSPMAP00000008650	CF17795.36
ENSPMAP00000002284	CF17795.37
ENSPMAP00000007396	CF17795.40.2
ENSPMAP00000001175	CF17795.40.2
ENSPMAP00000000916	CF17795.40.2
ENSPMAP00000006500	CF17795.43
ENSPMAP00000000143	CF17795.5
ENSPMAP00000005624	CF17795.66
ENSPMAP00000006851	CF17795.66
ENSPMAP00000007636	CF17795.66
ENSPMAP00000010175	CF17795.68
ENSPMAP00000010873	CF17795.72
ENSPMAP00000000662	CF17795.73
ENSPMAP00000007463	CF17795.77
ENSPMAP00000009343	CF17795.80
ENSPMAP00000002977	CF17795.82
ENSPMAP00000002993	CF17795.83
ENSPMAP00000011430	CF17795.90
ENSPMAP00000005099	CF17795.92
ENSPMAP00000010377	CF17831.2
ENSPMAP00000003330	CF17977.2
ENSPMAP00000002047	CF1811.11
ENSPMAP00000010419	CF18115.11
ENSPMAP00000007401	CF18115.15
ENSPMAP00000009686	CF18115.23
ENSPMAP00000002915	CF18115.24
ENSPMAP00000009684	CF18115.24
ENSPMAP00000006557	CF18115.29
ENSPMAP00000006693	CF18115.29
ENSPMAP00000002460	CF18115.29
ENSPMAP00000010315	CF18115.3
ENSPMAP00000007683	CF18115.3
ENSPMAP00000006823	CF18115.35
ENSPMAP00000007002	CF18115.36
ENSPMAP00000010064	CF18115.38
ENSPMAP00000004301	CF18115.39
ENSPMAP00000000342	CF18115.39
ENSPMAP00000007684	CF18115.39
ENSPMAP00000000531	CF18115.39
ENSPMAP00000009945	CF18115.4
ENSPMAP00000005807	CF18115.4
ENSPMAP00000006690	CF18115.43
ENSPMAP00000002812	CF18115.44
ENSPMAP00000002885	CF18115.8
ENSPMAP00000008060	CF18115.9
ENSPMAP00000005354	CF18151.4
ENSPMAP00000007361	CF18151.8
ENSPMAP00000010026	CF18255.14
ENSPMAP00000004816	CF18255.18
ENSPMAP00000001443	CF18255.18
ENSPMAP00000009871	CF18255.19
ENSPMAP00000003197	CF18255.24
ENSPMAP00000003501	CF18255.24
ENSPMAP00000002881	CF18255.26
ENSPMAP00000002576	CF18255.30
ENSPMAP00000000356	CF18363.1.1
ENSPMAP00000005068	CF18363.10
ENSPMAP00000003099	CF18363.14
ENSPMAP00000003511	CF18363.2
ENSPMAP00000006904	CF18363.3
ENSPMAP00000009089	CF18363.3
ENSPMAP00000000793	CF18363.3
ENSPMAP00000006306	CF18363.4
ENSPMAP00000008410	CF18363.4
ENSPMAP00000009588	CF18363.7
ENSPMAP00000003037	CF18495.2.2
ENSPMAP00000001166	CF18495.2.2
ENSPMAP00000000860	CF18495.2.2
ENSPMAP00000001385	CF18495.2.2
ENSPMAP00000000044	CF18495.3
ENSPMAP00000002447	CF18495.3
ENSPMAP00000000211	CF18495.4
ENSPMAP00000000932	CF18497.1
ENSPMAP00000009070	CF18507.1
ENSPMAP00000004778	CF18541.10
ENSPMAP00000009250	CF18541.16
ENSPMAP00000000604	CF18541.16
ENSPMAP00000011416	CF18541.28
ENSPMAP00000009302	CF18541.28
ENSPMAP00000009131	CF18541.33
ENSPMAP00000004319	CF18541.38
ENSPMAP00000006616	CF18541.41
ENSPMAP00000010353	CF18541.44
ENSPMAP00000003863	CF18541.44
ENSPMAP00000003492	CF18541.44
ENSPMAP00000002707	CF18687.1
ENSPMAP00000001482	CF19009.2
ENSPMAP00000000048	CF1925.13.2
ENSPMAP00000005418	CF1925.17
ENSPMAP00000011379	CF1925.18
ENSPMAP00000010403	CF1925.19
ENSPMAP00000002227	CF1925.21
ENSPMAP00000000157	CF1925.22
ENSPMAP00000002950	CF1925.30
ENSPMAP00000010509	CF1925.33
ENSPMAP00000008585	CF1925.37
ENSPMAP00000004706	CF1925.6
ENSPMAP00000000667	CF1925.6
ENSPMAP00000010771	CF1925.6
ENSPMAP00000010705	CF19379.15
ENSPMAP00000004299	CF19379.15
ENSPMAP00000002998	CF19379.18
ENSPMAP00000009163	CF19379.5
ENSPMAP00000006173	CF19379.7
ENSPMAP00000006170	CF19463.2
ENSPMAP00000003903	CF19467.1
ENSPMAP00000010218	CF19561.25
ENSPMAP00000005266	CF19561.29
ENSPMAP00000006674	CF19561.37
ENSPMAP00000005254	CF19561.37
ENSPMAP00000000418	CF19561.37
ENSPMAP00000005177	CF19561.37
ENSPMAP00000003611	CF19563.1
ENSPMAP00000007221	CF19563.3
ENSPMAP00000008845	CF19563.3
ENSPMAP00000006466	CF19563.3
ENSPMAP00000003044	CF19563.3
ENSPMAP00000006193	CF19563.6
ENSPMAP00000004546	CF19565.16
ENSPMAP00000003231	CF19565.17
ENSPMAP00000007646	CF19565.20
ENSPMAP00000006232	CF19565.20
ENSPMAP00000002160	CF19565.23
ENSPMAP00000010393	CF19565.26.1
ENSPMAP00000001309	CF19565.29
ENSPMAP00000007341	CF19565.29
ENSPMAP00000005466	CF19565.29
ENSPMAP00000006411	CF19565.29
ENSPMAP00000008930	CF1959.19
ENSPMAP00000005274	CF19617.3
ENSPMAP00000010136	CF19617.4
ENSPMAP00000004285	CF19675.11
ENSPMAP00000009311	CF19675.3
ENSPMAP00000005979	CF19675.8
ENSPMAP00000006312	CF19711.17
ENSPMAP00000004505	CF19711.21
ENSPMAP00000004313	CF19711.27
ENSPMAP00000001179	CF19711.30
ENSPMAP00000007284	CF19711.3_CF19711.1
ENSPMAP00000002592	CF19711.5
ENSPMAP00000009032	CF19711.5
ENSPMAP00000011314	CF19711.6
ENSPMAP00000010018	CF19711.6
ENSPMAP00000004718	CF19711.6
ENSPMAP00000004429	CF19711.6
ENSPMAP00000007719	CF19711.8
ENSPMAP00000006356	CF19717.10
ENSPMAP00000000581	CF19717.12
ENSPMAP00000008405	CF19717.2
ENSPMAP00000001227	CF19717.2
ENSPMAP00000008221	CF19717.3
ENSPMAP00000010030	CF19717.6
ENSPMAP00000010506	CF19723.1
ENSPMAP00000000939	CF19777.1
ENSPMAP00000000730	CF19777.3.1
ENSPMAP00000000719	CF19777.4
ENSPMAP00000007481	CF19783.1
ENSPMAP00000002937	CF19787.10
ENSPMAP00000009424	CF19787.13
ENSPMAP00000000691	CF19787.3
ENSPMAP00000007286	CF19787.4
ENSPMAP00000009517	CF19831.12
ENSPMAP00000009524	CF19831.12
ENSPMAP00000004059	CF19831.12
ENSPMAP00000005426	CF19831.12
ENSPMAP00000002714	CF19831.18
ENSPMAP00000001355	CF19831.20
ENSPMAP00000007004	CF19831.24
ENSPMAP00000006299	CF19831.24
ENSPMAP00000010895	CF19831.25
ENSPMAP00000004704	CF19831.27
ENSPMAP00000009503	CF19831.30
ENSPMAP00000002262	CF19831.31
ENSPMAP00000003025	CF19831.5
ENSPMAP00000004697	CF19831.9
ENSPMAP00000008077	CF19831.9
ENSPMAP00000010527	CF1989.108
ENSPMAP00000001200	CF1989.111
ENSPMAP00000010776	CF1989.113
ENSPMAP00000001442	CF1989.114
ENSPMAP00000004166	CF1989.114
ENSPMAP00000001459	CF1989.115
ENSPMAP00000008905	CF1989.116
ENSPMAP00000000390	CF1989.121
ENSPMAP00000005608	CF1989.122
ENSPMAP00000005712	CF1989.126.1
ENSPMAP00000004716	CF1989.126.1
ENSPMAP00000002231	CF1989.126.1
ENSPMAP00000005271	CF1989.126.1
ENSPMAP00000002252	CF1989.127
ENSPMAP00000007585	CF1989.128
ENSPMAP00000002600	CF1989.133
ENSPMAP00000006589	CF1989.148
ENSPMAP00000010503	CF1989.151
ENSPMAP00000008762	CF1989.151
ENSPMAP00000009171	CF1989.165
ENSPMAP00000009747	CF1989.165
ENSPMAP00000010753	CF1989.165
ENSPMAP00000010046	CF1989.167_CF1989.168
ENSPMAP00000005120	CF1989.169.1
ENSPMAP00000000333	CF1989.170
ENSPMAP00000004590	CF1989.171
ENSPMAP00000011107	CF1989.18
ENSPMAP00000004354	CF1989.18
ENSPMAP00000011396	CF1989.20
ENSPMAP00000004028	CF1989.25.1
ENSPMAP00000006116	CF1989.28
ENSPMAP00000004674	CF1989.29
ENSPMAP00000007983	CF1989.29
ENSPMAP00000010788	CF1989.30.1
ENSPMAP00000001627	CF1989.30.1
ENSPMAP00000000659	CF1989.30.1
ENSPMAP00000008440	CF1989.30.1
ENSPMAP00000004657	CF1989.31.1
ENSPMAP00000006655	CF1989.31.1
ENSPMAP00000004477	CF1989.31.1
ENSPMAP00000009688	CF1989.31.1
ENSPMAP00000007116	CF1989.33
ENSPMAP00000008068	CF1989.34
ENSPMAP00000007532	CF1989.36
ENSPMAP00000000413	CF1989.39
ENSPMAP00000009218	CF1989.39
ENSPMAP00000001601	CF1989.47
ENSPMAP00000002955	CF1989.47
ENSPMAP00000009466	CF1989.47
ENSPMAP00000006316	CF1989.47
ENSPMAP00000003220	CF1989.5
ENSPMAP00000010786	CF1989.51
ENSPMAP00000006364	CF1989.52
ENSPMAP00000008278	CF1989.55
ENSPMAP00000003087	CF1989.55
ENSPMAP00000005788	CF1989.57
ENSPMAP00000007074	CF1989.58
ENSPMAP00000003431	CF1989.59
ENSPMAP00000006278	CF1989.59
ENSPMAP00000010650	CF1989.59
ENSPMAP00000008241	CF1989.59
ENSPMAP00000009988	CF1989.61
ENSPMAP00000001429	CF1989.63
ENSPMAP00000004591	CF1989.72
ENSPMAP00000011276	CF1989.78
ENSPMAP00000003046	CF1989.79
ENSPMAP00000001723	CF1989.81
ENSPMAP00000006731	CF1989.81
ENSPMAP00000010991	CF1989.81
ENSPMAP00000006924	CF1989.81
ENSPMAP00000007937	CF1989.86
ENSPMAP00000010423	CF1989.86
ENSPMAP00000010858	CF1989.86
ENSPMAP00000010375	CF1989.88
ENSPMAP00000007403	CF1989.93
ENSPMAP00000008395	CF19911.11
ENSPMAP00000011421	CF19911.13
ENSPMAP00000005192	CF19911.17
ENSPMAP00000000592	CF19911.18
ENSPMAP00000005111	CF19911.20
ENSPMAP00000000427	CF19911.6
ENSPMAP00000001154	CF19911.9
ENSPMAP00000008451	CF19965.1
ENSPMAP00000001833	CF19965.2
ENSPMAP00000002170	CF19965.4_CF19965.3
ENSPMAP00000003050	CF19965.4_CF19965.3
ENSPMAP00000008686	CF19973.5
ENSPMAP00000005552	CF19985.3
ENSPMAP00000010600	CF20055.10.13
ENSPMAP00000005711	CF20055.10.13
ENSPMAP00000010438	CF20055.10.13
ENSPMAP00000003637	CF20055.11
ENSPMAP00000005718	CF20055.11
ENSPMAP00000001948	CF20055.11
ENSPMAP00000006531	CF20055.12
ENSPMAP00000009602	CF20055.13
ENSPMAP00000000894	CF20055.21
ENSPMAP00000005504	CF20055.22
ENSPMAP00000007782	CF20055.27
ENSPMAP00000003259	CF20055.28
ENSPMAP00000004434	CF20055.3
ENSPMAP00000008926	CF20055.3
ENSPMAP00000008862	CF20055.34
ENSPMAP00000000549	CF20055.34
ENSPMAP00000005369	CF20055.49
ENSPMAP00000002900	CF20057.14
ENSPMAP00000003279	CF20057.3
ENSPMAP00000007861	CF20057.4
ENSPMAP00000007727	CF20057.4
ENSPMAP00000000472	CF20057.5
ENSPMAP00000006734	CF20057.7
ENSPMAP00000008156	CF20057.9
ENSPMAP00000002078	CF20057.9
ENSPMAP00000002618	CF20057.9
ENSPMAP00000007263	CF20057.9
ENSPMAP00000000394	CF20165.3
ENSPMAP00000010579	CF20165.3
ENSPMAP00000006563	CF20223.1
ENSPMAP00000000174	CF20223.16
ENSPMAP00000009496	CF20223.16
ENSPMAP00000005479	CF20223.16
ENSPMAP00000004103	CF20223.16
ENSPMAP00000003370	CF20223.2
ENSPMAP00000007592	CF20341.1
ENSPMAP00000008626	CF20341.3
ENSPMAP00000005041	CF20341.3
ENSPMAP00000000955	CF20341.4
ENSPMAP00000005264	CF20345.13
ENSPMAP00000010828	CF20345.14
ENSPMAP00000010830	CF20345.14
ENSPMAP00000003281	CF20345.16
ENSPMAP00000008949	CF20345.16
ENSPMAP00000009627	CF20345.16
ENSPMAP00000000654	CF20345.16
ENSPMAP00000009175	CF20345.20
ENSPMAP00000008565	CF20345.23
ENSPMAP00000007428	CF20345.23
ENSPMAP00000005117	CF20345.24
ENSPMAP00000005442	CF20345.26
ENSPMAP00000002702	CF20345.26
ENSPMAP00000004699	CF20345.26
ENSPMAP00000005114	CF20345.26
ENSPMAP00000008063	CF20345.27
ENSPMAP00000002426	CF20345.27
ENSPMAP00000004916	CF20345.28
ENSPMAP00000001392	CF20345.28
ENSPMAP00000001710	CF20345.32
ENSPMAP00000008188	CF20345.34
ENSPMAP00000003502	CF20345.34
ENSPMAP00000006175	CF20345.44.1
ENSPMAP00000009648	CF20345.45
ENSPMAP00000006190	CF20345.45
ENSPMAP00000001450	CF20345.45
ENSPMAP00000010505	CF20385.2
ENSPMAP00000000428	CF20385.2
ENSPMAP00000007635	CF20385.2
ENSPMAP00000003284	CF20385.9
ENSPMAP00000007626	CF20445.12
ENSPMAP00000002034	CF20445.19
ENSPMAP00000007233	CF20445.20
ENSPMAP00000003250	CF20445.9
ENSPMAP00000011340	CF20569.2
ENSPMAP00000000760	CF20631.1
ENSPMAP00000009377	CF20655.12
ENSPMAP00000000915	CF20655.13
ENSPMAP00000000904	CF20655.14
ENSPMAP00000005269	CF20655.14
ENSPMAP00000000125	CF20655.14
ENSPMAP00000005171	CF20655.18
ENSPMAP00000000129	CF20655.4
ENSPMAP00000006634	CF20655.7
ENSPMAP00000007474	CF20655.8
ENSPMAP00000010235	CF20655.8
ENSPMAP00000002678	CF20655.8
ENSPMAP00000001015	CF20655.8
ENSPMAP00000003585	CF207.12
ENSPMAP00000010723	CF207.12
ENSPMAP00000003589	CF207.14
ENSPMAP00000001959	CF207.16
ENSPMAP00000009372	CF207.17
ENSPMAP00000007123	CF207.24
ENSPMAP00000006330	CF207.25
ENSPMAP00000000436	CF207.25
ENSPMAP00000003417	CF207.25
ENSPMAP00000010356	CF207.3
ENSPMAP00000000732	CF207.3
ENSPMAP00000006461	CF207.5
ENSPMAP00000008595	CF207.5
ENSPMAP00000006826	CF207.7
ENSPMAP00000003926	CF207.7
ENSPMAP00000002805	CF20725.10
ENSPMAP00000004846	CF20725.16
ENSPMAP00000007283	CF20725.27
ENSPMAP00000009930	CF20725.28
ENSPMAP00000008009	CF20725.28
ENSPMAP00000007350	CF20725.28
ENSPMAP00000007345	CF20725.28
ENSPMAP00000009591	CF20725.30
ENSPMAP00000004715	CF20725.30
ENSPMAP00000003343	CF20725.31
ENSPMAP00000003365	CF20725.32
ENSPMAP00000001935	CF20725.32
ENSPMAP00000005724	CF20725.34
ENSPMAP00000004105	CF20725.34
ENSPMAP00000000204	CF20725.36
ENSPMAP00000008735	CF20725.36
ENSPMAP00000002195	CF20725.36
ENSPMAP00000008689	CF20725.36
ENSPMAP00000011013	CF20725.38
ENSPMAP00000011398	CF20725.38
ENSPMAP00000002644	CF20725.40
ENSPMAP00000002935	CF20725.41
ENSPMAP00000005004	CF20725.41
ENSPMAP00000006966	CF20725.6
ENSPMAP00000004156	CF20725.6
ENSPMAP00000007470	CF20733.11
ENSPMAP00000005115	CF20733.12
ENSPMAP00000000610	CF20733.2
ENSPMAP00000002806	CF20733.2
ENSPMAP00000003068	CF20733.2
ENSPMAP00000004111	CF20733.28
ENSPMAP00000008509	CF20733.33
ENSPMAP00000000685	CF20733.36
ENSPMAP00000008897	CF20733.36
ENSPMAP00000005981	CF20733.39
ENSPMAP00000006646	CF20733.4
ENSPMAP00000000594	CF20733.44
ENSPMAP00000007479	CF20733.45
ENSPMAP00000000170	CF20733.45
ENSPMAP00000007645	CF20733.49
ENSPMAP00000009710	CF20733.49
ENSPMAP00000000704	CF20733.5
ENSPMAP00000010570	CF20733.50
ENSPMAP00000001151	CF20733.51
ENSPMAP00000005572	CF20733.60
ENSPMAP00000009940	CF20733.65
ENSPMAP00000010109	CF20733.66
ENSPMAP00000010569	CF20733.68.1
ENSPMAP00000008237	CF20733.68.1
ENSPMAP00000011043	CF20733.69
ENSPMAP00000000596	CF20733.70
ENSPMAP00000003851	CF20733.72
ENSPMAP00000000515	CF20733.73
ENSPMAP00000006874	CF20733.75
ENSPMAP00000005837	CF20733.76
ENSPMAP00000005846	CF20733.76
ENSPMAP00000007894	CF20733.76
ENSPMAP00000010425	CF20823.10
ENSPMAP00000006662	CF20823.11
ENSPMAP00000007063	CF20823.14
ENSPMAP00000007655	CF20823.15
ENSPMAP00000008360	CF20823.18
ENSPMAP00000008811	CF20823.20
ENSPMAP00000009426	CF20823.23
ENSPMAP00000010738	CF20823.23
ENSPMAP00000007482	CF20823.23
ENSPMAP00000002985	CF20823.23
ENSPMAP00000007245	CF20823.24
ENSPMAP00000002324	CF20823.3
ENSPMAP00000001624	CF20823.4.6
ENSPMAP00000006606	CF20823.4.6
ENSPMAP00000002670	CF20823.4.6
ENSPMAP00000004637	CF20823.6
ENSPMAP00000003691	CF20823.7
ENSPMAP00000009954	CF20823.8
ENSPMAP00000009950	CF20823.9
ENSPMAP00000010427	CF20823.9
ENSPMAP00000002133	CF20837.13
ENSPMAP00000006033	CF20837.13
ENSPMAP00000001147	CF20837.14
ENSPMAP00000000611	CF20837.14
ENSPMAP00000008605	CF20837.16
ENSPMAP00000005422	CF20837.17
ENSPMAP00000006619	CF20837.19
ENSPMAP00000000359	CF20837.23
ENSPMAP00000003413	CF20837.25
ENSPMAP00000007686	CF20837.26
ENSPMAP00000001842	CF20837.29
ENSPMAP00000003866	CF20837.3
ENSPMAP00000000363	CF20837.3
ENSPMAP00000005946	CF20837.3
ENSPMAP00000002943	CF20837.30
ENSPMAP00000010480	CF20837.31
ENSPMAP00000008768	CF20837.31
ENSPMAP00000008753	CF20837.31
ENSPMAP00000010031	CF20837.32.1
ENSPMAP00000006632	CF20837.32.1
ENSPMAP00000001289	CF20837.33
ENSPMAP00000008658	CF20837.33
ENSPMAP00000000090	CF20837.33
ENSPMAP00000010855	CF20837.39
ENSPMAP00000008260	CF20837.48
ENSPMAP00000006962	CF20837.48
ENSPMAP00000006026	CF20837.48
ENSPMAP00000009022	CF20837.48
ENSPMAP00000009470	CF20837.49
ENSPMAP00000000823	CF20837.50
ENSPMAP00000000506	CF20839.10
ENSPMAP00000001116	CF20989.1
ENSPMAP00000011292	CF20999.11
ENSPMAP00000006648	CF20999.13
ENSPMAP00000010904	CF20999.15
ENSPMAP00000011151	CF20999.15
ENSPMAP00000004034	CF20999.18
ENSPMAP00000008777	CF20999.25
ENSPMAP00000001791	CF20999.26.1
ENSPMAP00000009330	CF20999.30
ENSPMAP00000009739	CF20999.30
ENSPMAP00000002853	CF20999.30
ENSPMAP00000000579	CF20999.30
ENSPMAP00000002293	CF20999.31
ENSPMAP00000000614	CF20999.31
ENSPMAP00000000858	CF20999.9
ENSPMAP00000005156	CF20999.9
ENSPMAP00000007893	CF21027.1
ENSPMAP00000010733	CF21081.13
ENSPMAP00000007737	CF21081.14
ENSPMAP00000009069	CF21081.14
ENSPMAP00000006546	CF21081.15
ENSPMAP00000009649	CF21081.17
ENSPMAP00000003024	CF21081.18
ENSPMAP00000006180	CF21081.18
ENSPMAP00000002009	CF21081.18
ENSPMAP00000000589	CF21081.2
ENSPMAP00000004001	CF21081.24
ENSPMAP00000010022	CF21081.28
ENSPMAP00000004448	CF21081.28
ENSPMAP00000009373	CF21081.28
ENSPMAP00000009087	CF21081.3
ENSPMAP00000008528	CF21081.30
ENSPMAP00000004478	CF21081.30
ENSPMAP00000010769	CF21081.30
ENSPMAP00000001003	CF21081.30
ENSPMAP00000000499	CF21081.31
ENSPMAP00000002178	CF21081.39.2
ENSPMAP00000000931	CF21081.46
ENSPMAP00000001330	CF21081.49
ENSPMAP00000002752	CF21081.50.1
ENSPMAP00000009832	CF21081.51
ENSPMAP00000006131	CF21081.54
ENSPMAP00000004320	CF21081.54
ENSPMAP00000006088	CF21081.54
ENSPMAP00000008227	CF21081.55
ENSPMAP00000002032	CF21081.56
ENSPMAP00000007102	CF21081.56
ENSPMAP00000011431	CF21081.56
ENSPMAP00000002573	CF21081.7
ENSPMAP00000002656	CF21081.7
ENSPMAP00000001915	CF21081.7
ENSPMAP00000003397	CF21081.71
ENSPMAP00000003822	CF21081.74
ENSPMAP00000001793	CF21081.75
ENSPMAP00000004962	CF21081.9
ENSPMAP00000002813	CF21115.8.1
ENSPMAP00000009419	CF21151.2.1
ENSPMAP00000001357	CF21151.2.1
ENSPMAP00000010575	CF21173.2
ENSPMAP00000001661	CF21173.2
ENSPMAP00000011031	CF21173.2
ENSPMAP00000008097	CF21233.3
ENSPMAP00000001810	CF21317.6
ENSPMAP00000002050	CF21365.2
ENSPMAP00000000445	CF21407.12
ENSPMAP00000010729	CF21407.13
ENSPMAP00000009454	CF21407.13
ENSPMAP00000010409	CF21407.13
ENSPMAP00000010364	CF21407.14
ENSPMAP00000002973	CF21407.15
ENSPMAP00000006509	CF21407.16
ENSPMAP00000005898	CF21407.22.1
ENSPMAP00000009612	CF21407.6
ENSPMAP00000007744	CF21407.6
ENSPMAP00000007883	CF21411.13
ENSPMAP00000004386	CF21411.14
ENSPMAP00000002722	CF21411.19
ENSPMAP00000007778	CF21411.21
ENSPMAP00000007960	CF21411.28
ENSPMAP00000003432	CF21411.28
ENSPMAP00000002744	CF21411.36
ENSPMAP00000002733	CF21411.36
ENSPMAP00000009531	CF21411.37
ENSPMAP00000006855	CF21411.38
ENSPMAP00000002609	CF21411.39
ENSPMAP00000003598	CF21411.40
ENSPMAP00000001410	CF21411.43.1
ENSPMAP00000006371	CF21411.45
ENSPMAP00000001581	CF21411.48
ENSPMAP00000001653	CF21411.48
ENSPMAP00000002965	CF21411.49
ENSPMAP00000007251	CF21411.49
ENSPMAP00000006958	CF21411.52
ENSPMAP00000003026	CF21411.54
ENSPMAP00000008412	CF21411.56
ENSPMAP00000009396	CF21411.56
ENSPMAP00000002583	CF21411.56
ENSPMAP00000010253	CF21411.57.1
ENSPMAP00000006608	CF21411.59
ENSPMAP00000009651	CF21411.59
ENSPMAP00000000253	CF21411.8
ENSPMAP00000004098	CF21507.11
ENSPMAP00000003264	CF21507.11
ENSPMAP00000006830	CF21603.1
ENSPMAP00000008483	CF21603.1
ENSPMAP00000001501	CF21603.1
ENSPMAP00000008240	CF21603.10
ENSPMAP00000001998	CF21603.13
ENSPMAP00000008161	CF21603.14
ENSPMAP00000007751	CF21603.17
ENSPMAP00000001714	CF21603.18
ENSPMAP00000006038	CF21603.19.1
ENSPMAP00000010283	CF21603.19.1
ENSPMAP00000008144	CF21603.2
ENSPMAP00000009756	CF21603.20
ENSPMAP00000002112	CF21603.24
ENSPMAP00000007847	CF21603.26
ENSPMAP00000006836	CF21603.26
ENSPMAP00000006275	CF21603.26
ENSPMAP00000001284	CF21603.26
ENSPMAP00000007567	CF21603.27
ENSPMAP00000007833	CF21603.3
ENSPMAP00000000905	CF21603.4
ENSPMAP00000004163	CF21603.7
ENSPMAP00000006494	CF21603.7
ENSPMAP00000009766	CF21603.8
ENSPMAP00000010566	CF21603.8
ENSPMAP00000011095	CF21765.1
ENSPMAP00000011139	CF21765.1
ENSPMAP00000003507	CF21879.11
ENSPMAP00000001485	CF21879.13
ENSPMAP00000008106	CF21879.13
ENSPMAP00000005703	CF21879.7
ENSPMAP00000007875	CF21879.9
ENSPMAP00000000437	CF21879.9
ENSPMAP00000010139	CF21959.2
ENSPMAP00000010360	CF22081.11.1
ENSPMAP00000009249	CF22081.11.1
ENSPMAP00000010468	CF22081.11.1
ENSPMAP00000003596	CF22081.12
ENSPMAP00000002525	CF22081.12
ENSPMAP00000004531	CF22081.12
ENSPMAP00000007643	CF22081.2
ENSPMAP00000000544	CF22081.3.1
ENSPMAP00000005913	CF22081.3.1
ENSPMAP00000004626	CF22081.3.1
ENSPMAP00000001540	CF22081.4
ENSPMAP00000008194	CF22081.4
ENSPMAP00000008206	CF22081.5
ENSPMAP00000007193	CF22081.5
ENSPMAP00000010113	CF22081.6
ENSPMAP00000002631	CF22095.11
ENSPMAP00000008656	CF22095.11
ENSPMAP00000002007	CF22095.11
ENSPMAP00000005341	CF22095.11
ENSPMAP00000006265	CF22095.15
ENSPMAP00000000693	CF22095.21
ENSPMAP00000006059	CF22095.21
ENSPMAP00000009633	CF22095.30
ENSPMAP00000002074	CF22095.34
ENSPMAP00000000993	CF22095.34
ENSPMAP00000006223	CF22095.36
ENSPMAP00000001971	CF22095.38
ENSPMAP00000006450	CF22095.38
ENSPMAP00000002145	CF22095.38
ENSPMAP00000008994	CF22095.39
ENSPMAP00000009144	CF22095.40
ENSPMAP00000004596	CF22095.40
ENSPMAP00000000817	CF22095.41
ENSPMAP00000010950	CF22095.41
ENSPMAP00000010593	CF22095.47
ENSPMAP00000009368	CF22095.70
ENSPMAP00000007649	CF22101.1
ENSPMAP00000003361	CF22101.15
ENSPMAP00000006120	CF22101.18
ENSPMAP00000007767	CF22101.18
ENSPMAP00000007907	CF22101.20
ENSPMAP00000009004	CF22101.36
ENSPMAP00000003555	CF22101.36
ENSPMAP00000007434	CF22101.36
ENSPMAP00000001434	CF22101.36
ENSPMAP00000002561	CF22101.37
ENSPMAP00000000206	CF22101.4.1
ENSPMAP00000000697	CF22101.4.1
ENSPMAP00000000405	CF22101.40
ENSPMAP00000000752	CF22217.10
ENSPMAP00000001367	CF22217.3
ENSPMAP00000006511	CF22217.8
ENSPMAP00000010536	CF22217.9
ENSPMAP00000004869	CF22483.11
ENSPMAP00000005793	CF22509.1
ENSPMAP00000000584	CF22509.2
ENSPMAP00000007487	CF22509.7
ENSPMAP00000010763	CF2251.3
ENSPMAP00000006099	CF2251.3
ENSPMAP00000006611	CF2251.3
ENSPMAP00000009645	CF2251.3
ENSPMAP00000010643	CF2251.5
ENSPMAP00000008510	CF22541.1
ENSPMAP00000006308	CF22541.1
ENSPMAP00000002404	CF22541.16
ENSPMAP00000004866	CF22541.19
ENSPMAP00000010748	CF22555.4
ENSPMAP00000011349	CF22555.4
ENSPMAP00000007368	CF22597.5
ENSPMAP00000007374	CF22597.5
ENSPMAP00000002641	CF22597.9
ENSPMAP00000001892	CF22657.11
ENSPMAP00000009354	CF22657.14
ENSPMAP00000001170	CF22657.15
ENSPMAP00000010305	CF22657.18
ENSPMAP00000011201	CF22657.19
ENSPMAP00000002535	CF22657.19
ENSPMAP00000000334	CF22657.25
ENSPMAP00000009669	CF22657.26
ENSPMAP00000000335	CF22657.26
ENSPMAP00000010324	CF22715.1
ENSPMAP00000002295	CF22715.1
ENSPMAP00000010141	CF22715.2
ENSPMAP00000003855	CF22783.1
ENSPMAP00000007887	CF22817.10
ENSPMAP00000007294	CF22817.101
ENSPMAP00000001317	CF22817.101
ENSPMAP00000008256	CF22817.11
ENSPMAP00000004523	CF22817.11
ENSPMAP00000009445	CF22817.11
ENSPMAP00000008287	CF22817.11
ENSPMAP00000006272	CF22817.12
ENSPMAP00000004991	CF22817.18
ENSPMAP00000001965	CF22817.19
ENSPMAP00000008500	CF22817.19
ENSPMAP00000002276	CF22817.20
ENSPMAP00000009355	CF22817.20
ENSPMAP00000001626	CF22817.30
ENSPMAP00000003970	CF22817.30
ENSPMAP00000001326	CF22817.30
ENSPMAP00000005737	CF22817.30
ENSPMAP00000011161	CF22817.33
ENSPMAP00000001914	CF22817.33
ENSPMAP00000000881	CF22817.34
ENSPMAP00000002842	CF22817.35
ENSPMAP00000000799	CF22817.35
ENSPMAP00000004885	CF22817.36
ENSPMAP00000004316	CF22817.36
ENSPMAP00000010501	CF22817.37
ENSPMAP00000010152	CF22817.38.1
ENSPMAP00000008485	CF22817.38.1
ENSPMAP00000003951	CF22817.38.1
ENSPMAP00000010042	CF22817.39
ENSPMAP00000000071	CF22817.39
ENSPMAP00000006854	CF22817.40
ENSPMAP00000009905	CF22817.40
ENSPMAP00000006535	CF22817.43
ENSPMAP00000005827	CF22817.43
ENSPMAP00000008852	CF22817.45
ENSPMAP00000007743	CF22817.46
ENSPMAP00000006982	CF22817.47
ENSPMAP00000001759	CF22817.48
ENSPMAP00000009272	CF22817.49
ENSPMAP00000002727	CF22817.56
ENSPMAP00000010807	CF22817.56
ENSPMAP00000011323	CF22817.56
ENSPMAP00000008854	CF22817.57
ENSPMAP00000008991	CF22817.58
ENSPMAP00000009003	CF22817.59
ENSPMAP00000006487	CF22817.61
ENSPMAP00000005335	CF22817.62
ENSPMAP00000003364	CF22817.62
ENSPMAP00000002926	CF22817.64
ENSPMAP00000004337	CF22817.71
ENSPMAP00000001319	CF22817.76
ENSPMAP00000009145	CF22817.76
ENSPMAP00000004433	CF22817.78
ENSPMAP00000001973	CF22817.78
ENSPMAP00000003429	CF22817.79
ENSPMAP00000011050	CF22817.79
ENSPMAP00000010810	CF22817.80
ENSPMAP00000010159	CF22817.81
ENSPMAP00000010321	CF22817.82.1
ENSPMAP00000002080	CF22817.9
ENSPMAP00000002692	CF22817.92_CF22817.91
ENSPMAP00000008960	CF22817.92_CF22817.91
ENSPMAP00000011199	CF22817.92_CF22817.91
ENSPMAP00000011197	CF22817.92_CF22817.91
ENSPMAP00000005909	CF22817.94
ENSPMAP00000006313	CF22817.98
ENSPMAP00000006260	CF22817.98
ENSPMAP00000010581	CF22835.4
ENSPMAP00000011097	CF22835.8
ENSPMAP00000009400	CF22875.1
ENSPMAP00000009008	CF22875.1
ENSPMAP00000008657	CF22875.1
ENSPMAP00000009010	CF22875.1
ENSPMAP00000004275	CF22881.19
ENSPMAP00000005162	CF22881.7.3
ENSPMAP00000010345	CF22881.8
ENSPMAP00000005808	CF22881.9
ENSPMAP00000001213	CF22949.5
ENSPMAP00000002187	CF22949.8
ENSPMAP00000009759	CF22949.8
ENSPMAP00000001575	CF22949.8
ENSPMAP00000003388	CF22949.8
ENSPMAP00000007147	CF22949.9
ENSPMAP00000011034	CF22949.9
ENSPMAP00000008201	CF22995.1
ENSPMAP00000007839	CF23069.10
ENSPMAP00000004599	CF23069.2
ENSPMAP00000011343	CF23069.4
ENSPMAP00000011380	CF23069.4
ENSPMAP00000011427	CF23069.4
ENSPMAP00000011286	CF23069.6
ENSPMAP00000011093	CF231.15
ENSPMAP00000001609	CF231.2
ENSPMAP00000011112	CF231.22
ENSPMAP00000011200	CF231.22
ENSPMAP00000001096	CF231.22
ENSPMAP00000011356	CF231.22
ENSPMAP00000005941	CF231.24
ENSPMAP00000005464	CF231.26.2
ENSPMAP00000010898	CF231.30
ENSPMAP00000009748	CF231.33
ENSPMAP00000000822	CF231.33
ENSPMAP00000001202	CF231.35
ENSPMAP00000009762	CF231.35
ENSPMAP00000006158	CF231.38
ENSPMAP00000000202	CF231.39
ENSPMAP00000005776	CF231.4
ENSPMAP00000001012	CF231.40
ENSPMAP00000005628	CF231.43
ENSPMAP00000010128	CF231.44
ENSPMAP00000008424	CF231.45
ENSPMAP00000005063	CF231.46
ENSPMAP00000007701	CF231.47
ENSPMAP00000001313	CF231.50
ENSPMAP00000009428	CF231.52
ENSPMAP00000004300	CF231.53
ENSPMAP00000004308	CF231.53
ENSPMAP00000002991	CF231.55
ENSPMAP00000006844	CF23133.3
ENSPMAP00000000917	CF23133.5
ENSPMAP00000009935	CF23133.5
ENSPMAP00000002889	CF23159.6
ENSPMAP00000007910	CF23171.1
ENSPMAP00000006328	CF23171.11
ENSPMAP00000004482	CF23171.14_CF23171.16
ENSPMAP00000006833	CF23171.17
ENSPMAP00000003662	CF23171.4
ENSPMAP00000006226	CF23171.6
ENSPMAP00000002457	CF23171.6
ENSPMAP00000008790	CF23171.6
ENSPMAP00000000053	CF23237.11
ENSPMAP00000005470	CF23237.12
ENSPMAP00000004672	CF23237.13
ENSPMAP00000001153	CF23237.5
ENSPMAP00000007424	CF23263.1
ENSPMAP00000009081	CF23263.3.1
ENSPMAP00000009707	CF23263.3.1
ENSPMAP00000002175	CF23263.3.1
ENSPMAP00000010988	CF2335.12
ENSPMAP00000011132	CF2335.12
ENSPMAP00000008407	CF2335.2
ENSPMAP00000002920	CF2335.2
ENSPMAP00000005638	CF2335.2
ENSPMAP00000002832	CF2335.23
ENSPMAP00000009521	CF2335.23
ENSPMAP00000008252	CF2335.29
ENSPMAP00000008453	CF2335.29
ENSPMAP00000006565	CF2335.3
ENSPMAP00000009794	CF2335.30
ENSPMAP00000007336	CF2335.30
ENSPMAP00000009778	CF2335.30
ENSPMAP00000003861	CF2335.30
ENSPMAP00000003448	CF2335.31
ENSPMAP00000008141	CF2335.33
ENSPMAP00000008863	CF2335.35
ENSPMAP00000010621	CF2335.35
ENSPMAP00000000086	CF2335.35
ENSPMAP00000003553	CF2335.35
ENSPMAP00000000688	CF2335.43
ENSPMAP00000007657	CF2335.43
ENSPMAP00000002633	CF2335.44
ENSPMAP00000009227	CF2335.55
ENSPMAP00000002440	CF2335.59
ENSPMAP00000001633	CF2335.62
ENSPMAP00000001823	CF2335.66
ENSPMAP00000006408	CF2335.73
ENSPMAP00000002745	CF2335.74
ENSPMAP00000010198	CF2335.75
ENSPMAP00000003583	CF23353.2
ENSPMAP00000006319	CF23353.3
ENSPMAP00000008750	CF23373.2
ENSPMAP00000006533	CF23373.3
ENSPMAP00000003786	CF23547.6
ENSPMAP00000005185	CF23707.12
ENSPMAP00000000300	CF23707.9
ENSPMAP00000003139	CF23797.1
ENSPMAP00000005631	CF23797.10
ENSPMAP00000009566	CF23797.11
ENSPMAP00000003016	CF23797.2
ENSPMAP00000000425	CF23797.2
ENSPMAP00000004496	CF23797.2
ENSPMAP00000008196	CF23797.27.1
ENSPMAP00000011156	CF23797.6
ENSPMAP00000011229	CF23797.6
ENSPMAP00000006089	CF23797.6
ENSPMAP00000000397	CF23797.6
ENSPMAP00000009358	CF23797.7
ENSPMAP00000005831	CF23897.15
ENSPMAP00000006816	CF23897.15
ENSPMAP00000009139	CF23897.27
ENSPMAP00000000957	CF23897.3
ENSPMAP00000007056	CF23897.32
ENSPMAP00000000759	CF23897.35
ENSPMAP00000004405	CF23897.37
ENSPMAP00000007077	CF23897.38
ENSPMAP00000008522	CF23897.39
ENSPMAP00000009839	CF23897.39
ENSPMAP00000002054	CF23897.4.1
ENSPMAP00000010539	CF23897.4.1
ENSPMAP00000005843	CF23897.5.1
ENSPMAP00000003750	CF23897.7
ENSPMAP00000003168	CF23897.7
ENSPMAP00000000313	CF23931.1
ENSPMAP00000008053	CF23939.17
ENSPMAP00000007916	CF23939.17
ENSPMAP00000001983	CF23939.19
ENSPMAP00000003853	CF23939.5
ENSPMAP00000007301	CF24235.15
ENSPMAP00000002091	CF24253.5
ENSPMAP00000002084	CF2427.12
ENSPMAP00000000545	CF2427.12
ENSPMAP00000010674	CF2427.16
ENSPMAP00000008355	CF2427.3
ENSPMAP00000011252	CF2427.8
ENSPMAP00000006273	CF2427.8
ENSPMAP00000011297	CF2427.8
ENSPMAP00000001680	CF2427.8
ENSPMAP00000006853	CF2427.9
ENSPMAP00000007496	CF2427.9
ENSPMAP00000000621	CF2427.9
ENSPMAP00000003809	CF24287.10
ENSPMAP00000010051	CF24287.11
ENSPMAP00000004231	CF24287.12
ENSPMAP00000007183	CF24287.19
ENSPMAP00000004919	CF24287.22.2
ENSPMAP00000004905	CF24287.22.2
ENSPMAP00000008751	CF24287.23
ENSPMAP00000009811	CF24331.4
ENSPMAP00000004040	CF24331.5
ENSPMAP00000004558	CF24331.5
ENSPMAP00000008525	CF24331.5
ENSPMAP00000009262	CF24361.3
ENSPMAP00000001035	CF24361.3
ENSPMAP00000011278	CF24361.4
ENSPMAP00000006104	CF24361.4
ENSPMAP00000011064	CF24361.4
ENSPMAP00000007439	CF24361.4
ENSPMAP00000003249	CF24361.7.1
ENSPMAP00000010980	CF24479.1
ENSPMAP00000000261	CF24479.19
ENSPMAP00000007316	CF24479.21
ENSPMAP00000007459	CF24479.3
ENSPMAP00000004904	CF24507.14
ENSPMAP00000005701	CF24507.16
ENSPMAP00000006932	CF24507.24
ENSPMAP00000005030	CF24507.28
ENSPMAP00000009837	CF24507.31.1
ENSPMAP00000002453	CF24507.32
ENSPMAP00000006905	CF24507.37
ENSPMAP00000005237	CF24555.11
ENSPMAP00000002495	CF24555.12
ENSPMAP00000002992	CF24555.4
ENSPMAP00000003237	CF24555.4
ENSPMAP00000001732	CF24555.6
ENSPMAP00000010515	CF24567.15
ENSPMAP00000000907	CF24743.7
ENSPMAP00000005877	CF24743.7
ENSPMAP00000003322	CF24753.6
ENSPMAP00000000773	CF24753.6
ENSPMAP00000002850	CF24753.6
ENSPMAP00000005928	CF24753.7
ENSPMAP00000003626	CF24763.3.1
ENSPMAP00000004101	CF24763.3.1
ENSPMAP00000006516	CF24797.1
ENSPMAP00000011041	CF24797.4
ENSPMAP00000002100	CF24805.1
ENSPMAP00000006588	CF24805.11
ENSPMAP00000003696	CF24805.11
ENSPMAP00000007064	CF24805.11
ENSPMAP00000004041	CF24805.13
ENSPMAP00000010694	CF24805.13
ENSPMAP00000001554	CF24805.13
ENSPMAP00000009916	CF24805.14
ENSPMAP00000002968	CF24805.20
ENSPMAP00000005729	CF24805.20
ENSPMAP00000003496	CF24805.20
ENSPMAP00000002487	CF24861.1
ENSPMAP00000000555	CF24861.1
ENSPMAP00000004755	CF24861.1
ENSPMAP00000007661	CF24861.1
ENSPMAP00000002893	CF24877.1
ENSPMAP00000009909	CF24877.1
ENSPMAP00000001994	CF24983.1
ENSPMAP00000007671	CF24983.1
ENSPMAP00000001807	CF24983.1
ENSPMAP00000009177	CF24983.12
ENSPMAP00000007771	CF24983.14
ENSPMAP00000000010	CF24983.2
ENSPMAP00000006572	CF24983.3
ENSPMAP00000008954	CF24983.4
ENSPMAP00000005639	CF24991.20
ENSPMAP00000010100	CF24991.21
ENSPMAP00000009077	CF24991.25
ENSPMAP00000000997	CF25035.3
ENSPMAP00000000084	CF25035.3
ENSPMAP00000008909	CF25053.10
ENSPMAP00000000133	CF25053.7
ENSPMAP00000010020	CF25297.5
ENSPMAP00000004690	CF25297.5
ENSPMAP00000001500	CF25303.2
ENSPMAP00000001110	CF25473.19
ENSPMAP00000007419	CF25473.20
ENSPMAP00000005884	CF25473.20
ENSPMAP00000008935	CF25473.20
ENSPMAP00000007330	CF25473.20
ENSPMAP00000005032	CF25473.22
ENSPMAP00000003258	CF25473.22
ENSPMAP00000004361	CF25473.22
ENSPMAP00000010337	CF25473.6
ENSPMAP00000008704	CF25473.8.1
ENSPMAP00000003813	CF25523.1
ENSPMAP00000006067	CF25523.1
ENSPMAP00000000355	CF25523.1
ENSPMAP00000007040	CF25523.2
ENSPMAP00000006134	CF25523.2
ENSPMAP00000001762	CF25523.3
ENSPMAP00000003128	CF25523.3
ENSPMAP00000007152	CF2555.10
ENSPMAP00000004659	CF2555.10
ENSPMAP00000003743	CF2555.13
ENSPMAP00000007829	CF2555.16
ENSPMAP00000002456	CF2555.6
ENSPMAP00000002823	CF2555.8
ENSPMAP00000005849	CF2555.9
ENSPMAP00000001574	CF25603.10
ENSPMAP00000008889	CF25603.11
ENSPMAP00000001647	CF25603.16
ENSPMAP00000009760	CF25603.17.1
ENSPMAP00000006620	CF25603.27
ENSPMAP00000007523	CF25603.28
ENSPMAP00000004315	CF25603.30
ENSPMAP00000001992	CF25603.7
ENSPMAP00000003473	CF2569.13
ENSPMAP00000000182	CF2569.16
ENSPMAP00000004762	CF2569.24
ENSPMAP00000008275	CF2569.25
ENSPMAP00000005558	CF2569.26
ENSPMAP00000010358	CF2569.6
ENSPMAP00000004702	CF2569.6
ENSPMAP00000005509	CF2569.8
ENSPMAP00000003385	CF25859.10
ENSPMAP00000006865	CF25859.12
ENSPMAP00000005839	CF25859.12
ENSPMAP00000005983	CF25859.13
ENSPMAP00000008319	CF25859.20
ENSPMAP00000005500	CF25859.6
ENSPMAP00000001766	CF25917.11
ENSPMAP00000005135	CF25917.11
ENSPMAP00000004256	CF25983.1
ENSPMAP00000005017	CF26009.1
ENSPMAP00000005090	CF26009.6.2
ENSPMAP00000011125	CF26053.10
ENSPMAP00000002775	CF26053.11
ENSPMAP00000007151	CF26053.13
ENSPMAP00000000024	CF26053.19
ENSPMAP00000008219	CF26053.20
ENSPMAP00000007411	CF26053.3
ENSPMAP00000005380	CF26053.8
ENSPMAP00000004814	CF26073.12
ENSPMAP00000004806	CF26073.5
ENSPMAP00000003058	CF26073.5
ENSPMAP00000005091	CF26073.5
ENSPMAP00000008896	CF26077.15
ENSPMAP00000000476	CF26077.17
ENSPMAP00000010759	CF26077.17
ENSPMAP00000008326	CF26077.17
ENSPMAP00000006060	CF26077.17
ENSPMAP00000007904	CF26077.20
ENSPMAP00000006128	CF26077.21
ENSPMAP00000004687	CF26077.25
ENSPMAP00000008309	CF26077.36
ENSPMAP00000007659	CF26077.45
ENSPMAP00000010120	CF26143.12
ENSPMAP00000003609	CF26143.12
ENSPMAP00000011312	CF26143.12
ENSPMAP00000007095	CF26143.12
ENSPMAP00000010023	CF26237.1
ENSPMAP00000002818	CF26237.10
ENSPMAP00000003118	CF26237.37
ENSPMAP00000009505	CF26237.39
ENSPMAP00000008794	CF26237.40
ENSPMAP00000005481	CF26237.41
ENSPMAP00000006558	CF26237.42
ENSPMAP00000000653	CF26237.42
ENSPMAP00000004202	CF26237.44
ENSPMAP00000009501	CF26237.44
ENSPMAP00000009074	CF26237.47
ENSPMAP00000010133	CF26237.48
ENSPMAP00000001142	CF26237.48
ENSPMAP00000001821	CF26237.49
ENSPMAP00000000185	CF26237.50
ENSPMAP00000006987	CF26237.53
ENSPMAP00000003433	CF26237.57
ENSPMAP00000007811	CF26237.57
ENSPMAP00000003439	CF26237.58
ENSPMAP00000007250	CF26237.58
ENSPMAP00000002402	CF26237.59
ENSPMAP00000002500	CF26237.61
ENSPMAP00000010277	CF26237.65
ENSPMAP00000001621	CF26237.65
ENSPMAP00000003438	CF26237.65
ENSPMAP00000003349	CF26237.65
ENSPMAP00000005695	CF26237.67
ENSPMAP00000009294	CF26237.78
ENSPMAP00000002598	CF26237.8
ENSPMAP00000009512	CF26237.84
ENSPMAP00000010559	CF26319.4
ENSPMAP00000008678	CF26343.4
ENSPMAP00000001750	CF26351.1
ENSPMAP00000005824	CF26351.1
ENSPMAP00000003229	CF26351.7
ENSPMAP00000009091	CF26399.10
ENSPMAP00000006366	CF26399.14
ENSPMAP00000003476	CF26497.10
ENSPMAP00000003747	CF26497.3
ENSPMAP00000004169	CF26497.3
ENSPMAP00000011311	CF26497.3
ENSPMAP00000005406	CF26513.16
ENSPMAP00000008208	CF26513.17
ENSPMAP00000004583	CF26513.2
ENSPMAP00000002326	CF26513.22
ENSPMAP00000005789	CF26513.7
ENSPMAP00000001825	CF26599.20
ENSPMAP00000010714	CF26649.11
ENSPMAP00000006695	CF26649.14
ENSPMAP00000000770	CF26649.7
ENSPMAP00000001806	CF26649.7
ENSPMAP00000010734	CF26649.7
ENSPMAP00000010692	CF26649.9
ENSPMAP00000001635	CF26689.1
ENSPMAP00000000645	CF2677.1
ENSPMAP00000010611	CF26793.10
ENSPMAP00000010696	CF26793.12
ENSPMAP00000010684	CF26793.12
ENSPMAP00000010713	CF26793.12
ENSPMAP00000000299	CF26793.12
ENSPMAP00000004449	CF26793.13
ENSPMAP00000001662	CF26793.13
ENSPMAP00000002369	CF26793.13
ENSPMAP00000005332	CF26793.4.6
ENSPMAP00000001361	CF26793.6
ENSPMAP00000005087	CF26793.8
ENSPMAP00000008944	CF26793.9
ENSPMAP00000008662	CF26793.9
ENSPMAP00000003994	CF26821.15
ENSPMAP00000005138	CF26821.15
ENSPMAP00000010482	CF26821.21
ENSPMAP00000004560	CF26821.3
ENSPMAP00000004993	CF26821.41.1
ENSPMAP00000010340	CF26821.41.1
ENSPMAP00000001437	CF26821.8
ENSPMAP00000004942	CF26821.8
ENSPMAP00000006788	CF26821.8
ENSPMAP00000010889	CF26823.1
ENSPMAP00000000110	CF27033.2
ENSPMAP00000003752	CF27033.8
ENSPMAP00000000383	CF27037.1
ENSPMAP00000004928	CF2707.3
ENSPMAP00000007268	CF2707.5
ENSPMAP00000004410	CF2707.6
ENSPMAP00000001772	CF2707.9
ENSPMAP00000002131	CF27073.3
ENSPMAP00000004281	CF27073.3
ENSPMAP00000006258	CF27073.3
ENSPMAP00000010972	CF27073.3
ENSPMAP00000001451	CF27219.11
ENSPMAP00000010060	CF27219.11
ENSPMAP00000009448	CF27219.11
ENSPMAP00000004246	CF27219.11
ENSPMAP00000008035	CF27219.14
ENSPMAP00000003182	CF27219.22
ENSPMAP00000009577	CF27219.22
ENSPMAP00000001569	CF27219.22
ENSPMAP00000005299	CF27219.22
ENSPMAP00000001136	CF27219.23
ENSPMAP00000003961	CF27219.29
ENSPMAP00000006378	CF27219.29
ENSPMAP00000010430	CF27219.29
ENSPMAP00000003601	CF27219.30
ENSPMAP00000007515	CF27219.30
ENSPMAP00000003565	CF27219.32
[truncated: 7,417 more rows]
