# Supplementary material for: Reconstruction of proto-vertebrate, proto-cyclostome and proto-gnathostome genomes provides new insights into early vertebrate evolution
Source: Nat Commun. 2021 Jul 23;12:4489. doi: 10.1038/s41467-021-24573-z (PMC8302630; doi:10.1038/s41467-021-24573-z)
Supplement: Supplementary file 4 — Supplementary Data 1 [file 41467_2021_24573_MOESM4_ESM.zip › SuppData1/orthologs/PETMA-HUMAN.txt]

PMZ_0044679-RA	ENSP00000000412
PMZ_0031548-RA	ENSP00000001008
PMZ_0042506-RA	ENSP00000001146
PMZ_0027606-RA	ENSP00000001146
PMZ_0027732-RA	ENSP00000002125
PMZ_0036058-RA	ENSP00000002125
PMZ_0042518-RA	ENSP00000002596
PMZ_0037039-RA	ENSP00000002596
PMZ_0036792-RA	ENSP00000002829
PMZ_0032464-RA	ENSP00000003084
PMZ_0034763-RA	ENSP00000003084
PMZ_0011133-RA	ENSP00000003100
PMZ_0030521-RA	ENSP00000003302
PMZ_0013196-RA	ENSP00000004531
PMZ_0047733-RA	ENSP00000004531
PMZ_0043527-RA	ENSP00000004980
PMZ_0044993-RA	ENSP00000004980
PMZ_0040562-RA	ENSP00000005257
PMZ_0040274-RA	ENSP00000005257
PMZ_0046035-RA	ENSP00000005284
PMZ_0039134-RA	ENSP00000005284
PMZ_0044954-RA	ENSP00000005587
PMZ_0035682-RA	ENSP00000006015
PMZ_0039089-RA	ENSP00000006015
PMZ_0005087-RA	ENSP00000006526
PMZ_0008264-RA	ENSP00000006658
PMZ_0008265-RA	ENSP00000006658
PMZ_0043288-RA	ENSP00000007390
PMZ_0043740-RA	ENSP00000008391
PMZ_0043741-RA	ENSP00000008391
PMZ_0009072-RA	ENSP00000008527
PMZ_0008677-RA	ENSP00000008527
PMZ_0044966-RA	ENSP00000009041
PMZ_0027967-RA	ENSP00000009041
PMZ_0007480-RA	ENSP00000009105
PMZ_0037690-RA	ENSP00000009105
PMZ_0044421-RA	ENSP00000011292
PMZ_0027726-RA	ENSP00000011619
PMZ_0016710-RA	ENSP00000011619
PMZ_0040662-RA	ENSP00000011653
PMZ_0040918-RA	ENSP00000011898
PMZ_0000716-RA	ENSP00000011898
PMZ_0010805-RA	ENSP00000012443
PMZ_0044146-RA	ENSP00000013070
PMZ_0000740-RA	ENSP00000013807
PMZ_0010373-RA	ENSP00000014930
PMZ_0026804-RA	ENSP00000017003
PMZ_0031830-RA	ENSP00000019103
PMZ_0009968-RA	ENSP00000019317
PMZ_0016496-RA	ENSP00000020673
PMZ_0047630-RA	ENSP00000020673
PMZ_0040942-RA	ENSP00000020926
PMZ_0010399-RA	ENSP00000023064
PMZ_0029865-RA	ENSP00000023064
PMZ_0004691-RA	ENSP00000023939
PMZ_0046688-RA	ENSP00000023939
PMZ_0031366-RA	ENSP00000024061
PMZ_0041064-RA	ENSP00000024061
PMZ_0026910-RA	ENSP00000025008
PMZ_0035530-RA	ENSP00000025008
PMZ_0035849-RA	ENSP00000025301
PMZ_0018772-RA	ENSP00000026218
PMZ_0011729-RA	ENSP00000035307
PMZ_0045614-RA	ENSP00000035383
PMZ_0018882-RA	ENSP00000035383
PMZ_0042274-RA	ENSP00000037243
PMZ_0042381-RA	ENSP00000037502
PMZ_0041503-RA	ENSP00000037869
PMZ_0040885-RA	ENSP00000039989
PMZ_0032248-RA	ENSP00000039989
PMZ_0037542-RA	ENSP00000040584
PMZ_0003219-RA	ENSP00000040663
PMZ_0014972-RA	ENSP00000040738
PMZ_0028774-RA	ENSP00000040877
PMZ_0040782-RA	ENSP00000040877
PMZ_0030468-RA	ENSP00000043402
PMZ_0036178-RA	ENSP00000043402
PMZ_0045779-RA	ENSP00000044462
PMZ_0034472-RA	ENSP00000052754
PMZ_0044907-RA	ENSP00000052754
PMZ_0017377-RA	ENSP00000053243
PMZ_0007062-RA	ENSP00000053468
PMZ_0045853-RA	ENSP00000053867
PMZ_0030606-RA	ENSP00000053867
PMZ_0043819-RA	ENSP00000055335
PMZ_0043818-RA	ENSP00000055335
PMZ_0043150-RA	ENSP00000055682
PMZ_0028336-RA	ENSP00000056217
PMZ_0031950-RA	ENSP00000061240
PMZ_0032590-RA	ENSP00000061240
PMZ_0032263-RA	ENSP00000064724
PMZ_0031557-RA	ENSP00000064780
PMZ_0040911-RA	ENSP00000070846
PMZ_0002516-RA	ENSP00000072644
PMZ_0011606-RA	ENSP00000074304
PMZ_0036370-RA	ENSP00000074304
PMZ_0021746-RA	ENSP00000078445
PMZ_0017802-RA	ENSP00000085068
PMZ_0028727-RA	ENSP00000085219
PMZ_0020105-RA	ENSP00000085219
PMZ_0035785-RA	ENSP00000155093
PMZ_0048378-RA	ENSP00000155093
PMZ_0041921-RA	ENSP00000155840
PMZ_0040914-RA	ENSP00000155858
PMZ_0036623-RA	ENSP00000155858
PMZ_0004742-RA	ENSP00000155926
PMZ_0030652-RA	ENSP00000155926
PMZ_0031749-RA	ENSP00000156084
PMZ_0018795-RA	ENSP00000156109
PMZ_0014581-RA	ENSP00000156471
PMZ_0042579-RA	ENSP00000156471
PMZ_0028928-RA	ENSP00000157600
PMZ_0006837-RA	ENSP00000157812
PMZ_0027157-RA	ENSP00000159087
PMZ_0032105-RA	ENSP00000159087
PMZ_0027077-RA	ENSP00000159111
PMZ_0044017-RA	ENSP00000160373
PMZ_0033002-RA	ENSP00000160382
PMZ_0032667-RA	ENSP00000161863
PMZ_0027445-RA	ENSP00000161863
PMZ_0022853-RA	ENSP00000162023
PMZ_0030500-RA	ENSP00000164024
PMZ_0026301-RA	ENSP00000164139
PMZ_0042014-RA	ENSP00000164139
PMZ_0040125-RA	ENSP00000164305
PMZ_0035983-RA	ENSP00000164305
PMZ_0044952-RA	ENSP00000165524
PMZ_0041378-RA	ENSP00000165524
PMZ_0016871-RA	ENSP00000166345
PMZ_0029647-RA	ENSP00000167106
PMZ_0028257-RA	ENSP00000167586
PMZ_0030055-RA	ENSP00000168148
PMZ_0044450-RA	ENSP00000168216
PMZ_0040072-RA	ENSP00000168712
PMZ_0029161-RA	ENSP00000168977
PMZ_0045204-RA	ENSP00000168977
PMZ_0042276-RA	ENSP00000169551
PMZ_0028698-RA	ENSP00000170168
PMZ_0047645-RA	ENSP00000170168
PMZ_0030543-RA	ENSP00000171111
PMZ_0027428-RA	ENSP00000171887
PMZ_0026332-RA	ENSP00000171887
PMZ_0012258-RA	ENSP00000172229
PMZ_0040552-RA	ENSP00000172229
PMZ_0033279-RA	ENSP00000173229
PMZ_0042693-RA	ENSP00000173229
PMZ_0030302-RA	ENSP00000173527
PMZ_0047210-RA	ENSP00000173527
PMZ_0017978-RA	ENSP00000174618
PMZ_0031698-RA	ENSP00000174618
PMZ_0009411-RA	ENSP00000175091
PMZ_0040928-RA	ENSP00000176183
PMZ_0023301-RA	ENSP00000176195
PMZ_0003784-RA	ENSP00000176763
PMZ_0041645-RA	ENSP00000178638
PMZ_0046866-RA	ENSP00000178638
PMZ_0040454-RA	ENSP00000178640
PMZ_0040453-RA	ENSP00000178640
PMZ_0037799-RA	ENSP00000179259
PMZ_0000247-RA	ENSP00000181796
PMZ_0043572-RA	ENSP00000181796
PMZ_0015853-RA	ENSP00000181839
PMZ_0005463-RA	ENSP00000182527
PMZ_0045161-RA	ENSP00000183605
PMZ_0012328-RA	ENSP00000184956
PMZ_0041177-RA	ENSP00000185206
PMZ_0033832-RA	ENSP00000185206
PMZ_0015461-RA	ENSP00000186436
PMZ_0043902-RA	ENSP00000187762
PMZ_0016372-RA	ENSP00000188312
PMZ_0043871-RA	ENSP00000190165
PMZ_0034410-RA	ENSP00000190165
PMZ_0033146-RA	ENSP00000193322
PMZ_0033962-RA	ENSP00000193322
PMZ_0038777-RA	ENSP00000193391
PMZ_0032102-RA	ENSP00000193391
PMZ_0019959-RA	ENSP00000194130
PMZ_0030493-RA	ENSP00000194130
PMZ_0007625-RA	ENSP00000194214
PMZ_0023059-RA	ENSP00000195654
PMZ_0046117-RA	ENSP00000195654
PMZ_0036603-RA	ENSP00000196061
PMZ_0044331-RA	ENSP00000196371
PMZ_0008207-RA	ENSP00000197268
PMZ_0032974-RA	ENSP00000198767
PMZ_0042373-RA	ENSP00000199389
PMZ_0041810-RA	ENSP00000199447
PMZ_0040249-RA	ENSP00000199448
PMZ_0029589-RA	ENSP00000199706
PMZ_0016804-RA	ENSP00000199814
PMZ_0044241-RA	ENSP00000199814
PMZ_0015007-RA	ENSP00000199936
PMZ_0036016-RA	ENSP00000200135
PMZ_0017768-RA	ENSP00000200181
PMZ_0046964-RA	ENSP00000200181
PMZ_0047672-RA	ENSP00000200457
PMZ_0027068-RA	ENSP00000200557
PMZ_0029138-RA	ENSP00000200557
PMZ_0042248-RA	ENSP00000200676
PMZ_0044501-RA	ENSP00000201586
PMZ_0043431-RA	ENSP00000201586
PMZ_0043808-RA	ENSP00000202017
PMZ_0026782-RA	ENSP00000202556
PMZ_0004725-RA	ENSP00000202556
PMZ_0013615-RA	ENSP00000202677
PMZ_0027281-RA	ENSP00000202677
PMZ_0021560-RA	ENSP00000202816
PMZ_0042839-RA	ENSP00000202967
PMZ_0030933-RA	ENSP00000203001
PMZ_0044794-RA	ENSP00000203630
PMZ_0029184-RA	ENSP00000204517
PMZ_0022308-RA	ENSP00000204566
PMZ_0034743-RA	ENSP00000204566
PMZ_0043289-RA	ENSP00000204679
PMZ_0027433-RA	ENSP00000204726
PMZ_0001789-RA	ENSP00000204961
PMZ_0046761-RA	ENSP00000204961
PMZ_0044112-RA	ENSP00000205061
PMZ_0048434-RA	ENSP00000205061
PMZ_0027317-RA	ENSP00000205214
PMZ_0043168-RA	ENSP00000205214
PMZ_0012342-RA	ENSP00000205402
PMZ_0019938-RA	ENSP00000205890
PMZ_0017547-RA	ENSP00000205890
PMZ_0041902-RA	ENSP00000205948
PMZ_0041608-RA	ENSP00000206020
PMZ_0038405-RA	ENSP00000206423
PMZ_0002486-RA	ENSP00000206423
PMZ_0047159-RA	ENSP00000206474
PMZ_0043755-RA	ENSP00000206542
PMZ_0028352-RA	ENSP00000206595
PMZ_0002677-RA	ENSP00000206765
PMZ_0031276-RA	ENSP00000206765
PMZ_0026977-RA	ENSP00000207457
PMZ_0042739-RA	ENSP00000207549
PMZ_0010630-RA	ENSP00000207549
PMZ_0006228-RA	ENSP00000207870
PMZ_0046518-RA	ENSP00000209540
PMZ_0007931-RA	ENSP00000209728
PMZ_0048354-RA	ENSP00000209873
PMZ_0018771-RA	ENSP00000209875
PMZ_0033113-RA	ENSP00000209875
PMZ_0013550-RA	ENSP00000209884
PMZ_0047185-RA	ENSP00000209884
PMZ_0010944-RA	ENSP00000210060
PMZ_0031501-RA	ENSP00000210187
PMZ_0037147-RA	ENSP00000210187
PMZ_0034708-RA	ENSP00000210313
PMZ_0046444-RA	ENSP00000210444
PMZ_0030328-RA	ENSP00000211413
PMZ_0047745-RA	ENSP00000211998
PMZ_0041587-RA	ENSP00000212355
PMZ_0038722-RA	ENSP00000212355
PMZ_0018798-RA	ENSP00000215071
PMZ_0033220-RA	ENSP00000215095
PMZ_0037915-RA	ENSP00000215095
PMZ_0032601-RA	ENSP00000215368
PMZ_0022262-RA	ENSP00000215375
PMZ_0044348-RA	ENSP00000215567
PMZ_0032528-RA	ENSP00000215567
PMZ_0019777-RA	ENSP00000215574
PMZ_0045959-RA	ENSP00000215574
PMZ_0023231-RA	ENSP00000215587
PMZ_0032338-RA	ENSP00000215631
PMZ_0043878-RA	ENSP00000215631
PMZ_0004059-RA	ENSP00000215659
PMZ_0015543-RA	ENSP00000215727
PMZ_0011398-RA	ENSP00000215727
PMZ_0041689-RA	ENSP00000215730
PMZ_0006592-RA	ENSP00000215739
PMZ_0029282-RA	ENSP00000215739
PMZ_0048180-RA	ENSP00000215742
PMZ_0044249-RA	ENSP00000215743
PMZ_0037589-RA	ENSP00000215754
PMZ_0041680-RA	ENSP00000215754
PMZ_0008258-RA	ENSP00000215793
PMZ_0042101-RA	ENSP00000215793
PMZ_0048145-RA	ENSP00000215812
PMZ_0041679-RA	ENSP00000215829
PMZ_0014609-RA	ENSP00000215832
PMZ_0034442-RA	ENSP00000215862
PMZ_0046934-RA	ENSP00000215862
PMZ_0015905-RA	ENSP00000215882
PMZ_0030731-RA	ENSP00000215882
PMZ_0007431-RA	ENSP00000215885
PMZ_0047312-RA	ENSP00000215885
PMZ_0035104-RA	ENSP00000215939
PMZ_0029476-RA	ENSP00000215957
PMZ_0040185-RA	ENSP00000216024
PMZ_0007438-RA	ENSP00000216036
PMZ_0006870-RA	ENSP00000216038
PMZ_0040175-RA	ENSP00000216039
PMZ_0040176-RA	ENSP00000216044
PMZ_0029889-RA	ENSP00000216068
PMZ_0031630-RA	ENSP00000216068
PMZ_0045619-RA	ENSP00000216106
PMZ_0017615-RA	ENSP00000216121
PMZ_0026308-RA	ENSP00000216122
PMZ_0015058-RA	ENSP00000216124
PMZ_0037948-RA	ENSP00000216127
PMZ_0043363-RA	ENSP00000216127
PMZ_0000637-RA	ENSP00000216129
PMZ_0047420-RA	ENSP00000216129
PMZ_0042820-RA	ENSP00000216144
PMZ_0033256-RA	ENSP00000216160
PMZ_0032968-RA	ENSP00000216181
PMZ_0033667-RA	ENSP00000216181
PMZ_0042728-RA	ENSP00000216185
PMZ_0047339-RA	ENSP00000216185
PMZ_0046040-RA	ENSP00000216190
PMZ_0047039-RA	ENSP00000216190
PMZ_0040168-RA	ENSP00000216194
PMZ_0041938-RA	ENSP00000216211
PMZ_0045255-RA	ENSP00000216211
PMZ_0040976-RA	ENSP00000216214
PMZ_0012748-RA	ENSP00000216218
PMZ_0041281-RA	ENSP00000216218
PMZ_0011531-RA	ENSP00000216225
PMZ_0039396-RA	ENSP00000216225
PMZ_0040222-RA	ENSP00000216252
PMZ_0033170-RA	ENSP00000216254
PMZ_0039340-RA	ENSP00000216254
PMZ_0040171-RA	ENSP00000216259
PMZ_0045228-RA	ENSP00000216264
PMZ_0027129-RA	ENSP00000216268
PMZ_0045656-RA	ENSP00000216268
PMZ_0030903-RA	ENSP00000216271
PMZ_0012387-RA	ENSP00000216277
PMZ_0034390-RA	ENSP00000216277
PMZ_0042636-RA	ENSP00000216286
PMZ_0036296-RA	ENSP00000216286
PMZ_0031676-RA	ENSP00000216297
PMZ_0016847-RA	ENSP00000216297
PMZ_0004020-RA	ENSP00000216330
PMZ_0026696-RA	ENSP00000216367
PMZ_0041406-RA	ENSP00000216392
PMZ_0041998-RA	ENSP00000216410
PMZ_0044174-RA	ENSP00000216416
PMZ_0045021-RA	ENSP00000216416
PMZ_0042095-RA	ENSP00000216420
PMZ_0016962-RA	ENSP00000216442
PMZ_0048152-RA	ENSP00000216445
PMZ_0020668-RA	ENSP00000216446
PMZ_0042978-RA	ENSP00000216452
PMZ_0040779-RA	ENSP00000216455
PMZ_0042043-RA	ENSP00000216465
PMZ_0041881-RA	ENSP00000216465
PMZ_0042030-RA	ENSP00000216471
PMZ_0010896-RA	ENSP00000216479
PMZ_0006939-RA	ENSP00000216479
PMZ_0010219-RA	ENSP00000216484
PMZ_0041127-RA	ENSP00000216489
PMZ_0044476-RA	ENSP00000216500
PMZ_0031492-RA	ENSP00000216513
PMZ_0033614-RA	ENSP00000216513
PMZ_0033435-RA	ENSP00000216540
PMZ_0044210-RA	ENSP00000216540
PMZ_0001202-RA	ENSP00000216554
PMZ_0043024-RA	ENSP00000216602
PMZ_0045057-RA	ENSP00000216605
PMZ_0035891-RA	ENSP00000216605
PMZ_0045077-RA	ENSP00000216639
PMZ_0043756-RA	ENSP00000216714
PMZ_0044484-RA	ENSP00000216727
PMZ_0035607-RA	ENSP00000216733
PMZ_0044521-RA	ENSP00000216780
PMZ_0004489-RA	ENSP00000216780
PMZ_0014837-RA	ENSP00000216797
PMZ_0008714-RA	ENSP00000216807
PMZ_0019621-RA	ENSP00000216807
PMZ_0028728-RA	ENSP00000216832
PMZ_0034778-RA	ENSP00000216862
PMZ_0036731-RA	ENSP00000216923
PMZ_0030298-RA	ENSP00000216923
PMZ_0033983-RA	ENSP00000216951
PMZ_0012895-RA	ENSP00000216962
PMZ_0015840-RA	ENSP00000217086
PMZ_0046154-RA	ENSP00000217109
PMZ_0021117-RA	ENSP00000217131
PMZ_0031293-RA	ENSP00000217182
PMZ_0048624-RA	ENSP00000217188
PMZ_0043933-RA	ENSP00000217188
PMZ_0041509-RA	ENSP00000217195
PMZ_0005052-RA	ENSP00000217244
PMZ_0044097-RA	ENSP00000217244
PMZ_0042063-RA	ENSP00000217246
PMZ_0021728-RA	ENSP00000217254
PMZ_0044128-RA	ENSP00000217254
PMZ_0043720-RA	ENSP00000217305
PMZ_0030973-RA	ENSP00000217372
PMZ_0038761-RA	ENSP00000217381
PMZ_0031883-RA	ENSP00000217402
PMZ_0036867-RA	ENSP00000217407
PMZ_0006021-RA	ENSP00000217420
PMZ_0033977-RA	ENSP00000217420
PMZ_0021506-RA	ENSP00000217429
PMZ_0018568-RA	ENSP00000217429
PMZ_0027535-RA	ENSP00000217446
PMZ_0047720-RA	ENSP00000217446
PMZ_0044073-RA	ENSP00000217455
PMZ_0046023-RA	ENSP00000217456
PMZ_0021693-RA	ENSP00000217901
PMZ_0048973-RA	ENSP00000217901
PMZ_0033877-RA	ENSP00000217939
PMZ_0046856-RA	ENSP00000217961
PMZ_0046855-RA	ENSP00000217961
PMZ_0034972-RA	ENSP00000217971
PMZ_0032739-RA	ENSP00000218004
PMZ_0041110-RA	ENSP00000218006
PMZ_0034004-RA	ENSP00000218006
PMZ_0025013-RA	ENSP00000218032
PMZ_0038712-RA	ENSP00000218032
PMZ_0027532-RA	ENSP00000218056
PMZ_0031201-RA	ENSP00000218075
PMZ_0010935-RA	ENSP00000218075
PMZ_0041101-RA	ENSP00000218089
PMZ_0010154-RA	ENSP00000218224
PMZ_0038091-RA	ENSP00000218343
PMZ_0042124-RA	ENSP00000218388
PMZ_0043127-RA	ENSP00000218516
PMZ_0028632-RA	ENSP00000218548
PMZ_0008112-RA	ENSP00000218894
PMZ_0043237-RA	ENSP00000219022
PMZ_0013618-RA	ENSP00000219022
PMZ_0034247-RA	ENSP00000219066
PMZ_0009580-RA	ENSP00000219069
PMZ_0045883-RA	ENSP00000219070
PMZ_0046412-RA	ENSP00000219139
PMZ_0032408-RA	ENSP00000219169
PMZ_0042270-RA	ENSP00000219197
PMZ_0001801-RA	ENSP00000219240
PMZ_0045640-RA	ENSP00000219252
PMZ_0038273-RA	ENSP00000219255
PMZ_0042234-RA	ENSP00000219299
PMZ_0003319-RA	ENSP00000219313
PMZ_0042320-RA	ENSP00000219315
PMZ_0029036-RA	ENSP00000219334
PMZ_0044504-RA	ENSP00000219334
PMZ_0015314-RA	ENSP00000219345
PMZ_0042293-RA	ENSP00000219368
PMZ_0035438-RA	ENSP00000219368
PMZ_0046031-RA	ENSP00000219431
PMZ_0033581-RA	ENSP00000219439
PMZ_0029463-RA	ENSP00000219454
PMZ_0044084-RA	ENSP00000219473
PMZ_0047405-RA	ENSP00000219473
PMZ_0042335-RA	ENSP00000219476
PMZ_0040056-RA	ENSP00000219476
PMZ_0034919-RA	ENSP00000219478
PMZ_0017429-RA	ENSP00000219481
PMZ_0040223-RA	ENSP00000219548
PMZ_0011789-RA	ENSP00000219548
PMZ_0043331-RA	ENSP00000219551
PMZ_0042721-RA	ENSP00000219599
PMZ_0011678-RA	ENSP00000219611
PMZ_0041212-RA	ENSP00000219660
PMZ_0035419-RA	ENSP00000219689
PMZ_0030811-RA	ENSP00000219746
PMZ_0047624-RA	ENSP00000219746
PMZ_0047735-RA	ENSP00000219789
PMZ_0044535-RA	ENSP00000219833
PMZ_0036778-RA	ENSP00000219833
PMZ_0018998-RA	ENSP00000219837
PMZ_0012614-RA	ENSP00000219905
PMZ_0037689-RA	ENSP00000219905
PMZ_0032775-RA	ENSP00000220003
PMZ_0030831-RA	ENSP00000220003
PMZ_0047389-RA	ENSP00000220325
PMZ_0034611-RA	ENSP00000220420
PMZ_0026821-RA	ENSP00000220429
PMZ_0045067-RA	ENSP00000220496
PMZ_0045066-RA	ENSP00000220496
PMZ_0020524-RA	ENSP00000220509
PMZ_0036875-RA	ENSP00000220531
PMZ_0040822-RA	ENSP00000220562
PMZ_0029701-RA	ENSP00000220562
PMZ_0009393-RA	ENSP00000220584
PMZ_0040847-RA	ENSP00000220592
PMZ_0041047-RA	ENSP00000220592
PMZ_0029330-RA	ENSP00000220616
PMZ_0029328-RA	ENSP00000220616
PMZ_0033257-RA	ENSP00000220669
PMZ_0028260-RA	ENSP00000220676
PMZ_0045330-RA	ENSP00000220676
PMZ_0018702-RA	ENSP00000220751
PMZ_0034108-RA	ENSP00000220751
PMZ_0044840-RA	ENSP00000220763
PMZ_0044839-RA	ENSP00000220763
PMZ_0044053-RA	ENSP00000220764
PMZ_0008443-RA	ENSP00000220849
PMZ_0012561-RA	ENSP00000220853
PMZ_0032895-RA	ENSP00000220913
PMZ_0044406-RA	ENSP00000220966
PMZ_0014736-RA	ENSP00000221086
PMZ_0008905-RA	ENSP00000221114
PMZ_0033746-RA	ENSP00000221130
PMZ_0042948-RA	ENSP00000221130
PMZ_0048351-RA	ENSP00000221138
PMZ_0032935-RA	ENSP00000221166
PMZ_0008709-RA	ENSP00000221166
PMZ_0045497-RA	ENSP00000221200
PMZ_0036976-RA	ENSP00000221233
PMZ_0044176-RA	ENSP00000221265
PMZ_0036722-RA	ENSP00000221265
PMZ_0023448-RA	ENSP00000221327
PMZ_0029801-RA	ENSP00000221327
PMZ_0027324-RA	ENSP00000221347
PMZ_0001659-RA	ENSP00000221347
PMZ_0041885-RA	ENSP00000221403
PMZ_0034654-RA	ENSP00000221418
PMZ_0003362-RA	ENSP00000221418
PMZ_0035093-RA	ENSP00000221419
PMZ_0034683-RA	ENSP00000221419
PMZ_0030556-RA	ENSP00000221421
PMZ_0033094-RA	ENSP00000221455
PMZ_0041895-RA	ENSP00000221459
PMZ_0040027-RA	ENSP00000221459
PMZ_0018718-RA	ENSP00000221462
PMZ_0046685-RA	ENSP00000221462
PMZ_0029982-RA	ENSP00000221476
PMZ_0043034-RA	ENSP00000221476
PMZ_0040413-RA	ENSP00000221486
PMZ_0046193-RA	ENSP00000221494
PMZ_0036253-RA	ENSP00000221494
PMZ_0045098-RA	ENSP00000221496
PMZ_0039143-RA	ENSP00000221515
PMZ_0035261-RA	ENSP00000221538
PMZ_0048282-RA	ENSP00000221543
PMZ_0044376-RA	ENSP00000221566
PMZ_0015242-RA	ENSP00000221671
PMZ_0033750-RA	ENSP00000221742
PMZ_0042564-RA	ENSP00000221742
PMZ_0044628-RA	ENSP00000221801
PMZ_0047036-RA	ENSP00000221801
PMZ_0029028-RA	ENSP00000221847
PMZ_0043029-RA	ENSP00000221855
PMZ_0044153-RA	ENSP00000221859
PMZ_0026307-RA	ENSP00000221922
PMZ_0006991-RA	ENSP00000221922
PMZ_0047304-RA	ENSP00000221930
PMZ_0045939-RA	ENSP00000221954
PMZ_0011378-RA	ENSP00000221992
PMZ_0006840-RA	ENSP00000221992
PMZ_0005820-RA	ENSP00000222008
PMZ_0046381-RA	ENSP00000222032
PMZ_0048420-RA	ENSP00000222032
PMZ_0021289-RA	ENSP00000222115
PMZ_0036404-RA	ENSP00000222145
PMZ_0047270-RA	ENSP00000222145
PMZ_0013540-RA	ENSP00000222214
PMZ_0040422-RA	ENSP00000222219
PMZ_0004555-RA	ENSP00000222247
PMZ_0017855-RA	ENSP00000222247
PMZ_0028198-RA	ENSP00000222248
PMZ_0043257-RA	ENSP00000222248
PMZ_0012259-RA	ENSP00000222270
PMZ_0044579-RA	ENSP00000222284
PMZ_0039012-RA	ENSP00000222305
PMZ_0040190-RA	ENSP00000222305
PMZ_0030078-RA	ENSP00000222329
PMZ_0048935-RA	ENSP00000222374
PMZ_0018186-RA	ENSP00000222388
PMZ_0012009-RA	ENSP00000222390
PMZ_0000270-RA	ENSP00000222390
PMZ_0042145-RA	ENSP00000222399
PMZ_0031102-RA	ENSP00000222399
PMZ_0042782-RA	ENSP00000222462
PMZ_0027069-RA	ENSP00000222511
PMZ_0041346-RA	ENSP00000222511
PMZ_0043488-RA	ENSP00000222543
PMZ_0032344-RA	ENSP00000222543
PMZ_0041841-RA	ENSP00000222547
PMZ_0016310-RA	ENSP00000222553
PMZ_0034347-RA	ENSP00000222553
PMZ_0042142-RA	ENSP00000222574
PMZ_0042143-RA	ENSP00000222574
PMZ_0009388-RA	ENSP00000222584
PMZ_0026717-RA	ENSP00000222584
PMZ_0012874-RA	ENSP00000222598
PMZ_0041404-RA	ENSP00000222598
PMZ_0012029-RA	ENSP00000222644
PMZ_0031842-RA	ENSP00000222644
PMZ_0005776-RA	ENSP00000222673
PMZ_0047231-RA	ENSP00000222673
PMZ_0044000-RA	ENSP00000222693
PMZ_0042500-RA	ENSP00000222718
PMZ_0036784-RA	ENSP00000222725
PMZ_0031157-RA	ENSP00000222725
PMZ_0030792-RA	ENSP00000222726
PMZ_0038041-RA	ENSP00000222728
PMZ_0030888-RA	ENSP00000222747
PMZ_0043513-RA	ENSP00000222753
PMZ_0033586-RA	ENSP00000222753
PMZ_0021064-RA	ENSP00000222800
PMZ_0036961-RA	ENSP00000222803
PMZ_0011413-RA	ENSP00000222812
PMZ_0022851-RA	ENSP00000222823
PMZ_0041295-RA	ENSP00000222968
PMZ_0047028-RA	ENSP00000222982
PMZ_0043584-RA	ENSP00000223023
PMZ_0031724-RA	ENSP00000223023
PMZ_0040158-RA	ENSP00000223029
PMZ_0003032-RA	ENSP00000223061
PMZ_0010066-RA	ENSP00000223127
PMZ_0035547-RA	ENSP00000223127
PMZ_0044971-RA	ENSP00000223129
PMZ_0035605-RA	ENSP00000223145
PMZ_0047599-RA	ENSP00000223167
PMZ_0042659-RA	ENSP00000223210
PMZ_0035741-RA	ENSP00000223215
PMZ_0022161-RA	ENSP00000223215
PMZ_0040273-RA	ENSP00000223273
PMZ_0040609-RA	ENSP00000223321
PMZ_0040610-RA	ENSP00000223324
PMZ_0001960-RA	ENSP00000223366
PMZ_0041497-RA	ENSP00000223366
PMZ_0042490-RA	ENSP00000223369
PMZ_0035713-RA	ENSP00000223500
PMZ_0041364-RA	ENSP00000223500
PMZ_0034644-RA	ENSP00000223864
PMZ_0046398-RA	ENSP00000224140
PMZ_0046397-RA	ENSP00000224140
PMZ_0044198-RA	ENSP00000224337
PMZ_0001078-RA	ENSP00000224337
PMZ_0030322-RA	ENSP00000224356
PMZ_0028411-RA	ENSP00000224600
PMZ_0044401-RA	ENSP00000224600
PMZ_0036949-RA	ENSP00000224807
PMZ_0031952-RA	ENSP00000224862
PMZ_0030573-RA	ENSP00000224950
PMZ_0008778-RA	ENSP00000225171
PMZ_0042337-RA	ENSP00000225174
PMZ_0041205-RA	ENSP00000225276
PMZ_0041322-RA	ENSP00000225276
PMZ_0041307-RA	ENSP00000225298
PMZ_0032401-RA	ENSP00000225328
PMZ_0041356-RA	ENSP00000225328
PMZ_0045943-RA	ENSP00000225371
PMZ_0012580-RA	ENSP00000225387
PMZ_0035105-RA	ENSP00000225387
PMZ_0003263-RA	ENSP00000225410
PMZ_0040348-RA	ENSP00000225426
PMZ_0028922-RA	ENSP00000225428
PMZ_0045861-RA	ENSP00000225430
PMZ_0007799-RA	ENSP00000225474
PMZ_0030804-RA	ENSP00000225504
PMZ_0040277-RA	ENSP00000225512
PMZ_0031215-RA	ENSP00000225512
PMZ_0044337-RA	ENSP00000225525
PMZ_0023644-RA	ENSP00000225525
PMZ_0027277-RA	ENSP00000225538
PMZ_0044987-RA	ENSP00000225567
PMZ_0041349-RA	ENSP00000225573
PMZ_0032293-RA	ENSP00000225655
PMZ_0044231-RA	ENSP00000225665
PMZ_0029119-RA	ENSP00000225688
PMZ_0023466-RA	ENSP00000225698
PMZ_0042514-RA	ENSP00000225698
PMZ_0037609-RA	ENSP00000225719
PMZ_0009168-RA	ENSP00000225726
PMZ_0019085-RA	ENSP00000225726
PMZ_0048914-RA	ENSP00000225728
PMZ_0043287-RA	ENSP00000225729
PMZ_0046310-RA	ENSP00000225737
PMZ_0039431-RA	ENSP00000225737
PMZ_0041224-RA	ENSP00000225777
PMZ_0006287-RA	ENSP00000225823
PMZ_0040625-RA	ENSP00000225823
PMZ_0042794-RA	ENSP00000225873
PMZ_0041635-RA	ENSP00000225893
PMZ_0014430-RA	ENSP00000225893
PMZ_0041956-RA	ENSP00000225916
PMZ_0016684-RA	ENSP00000225927
PMZ_0006318-RA	ENSP00000225927
PMZ_0003374-RA	ENSP00000225964
PMZ_0032948-RA	ENSP00000225969
PMZ_0043298-RA	ENSP00000225972
PMZ_0044313-RA	ENSP00000226004
PMZ_0040642-RA	ENSP00000226004
PMZ_0039067-RA	ENSP00000226067
PMZ_0029447-RA	ENSP00000226067
PMZ_0030970-RA	ENSP00000226091
PMZ_0017343-RA	ENSP00000226193
PMZ_0040049-RA	ENSP00000226193
PMZ_0046043-RA	ENSP00000226207
PMZ_0037578-RA	ENSP00000226207
PMZ_0048473-RA	ENSP00000226218
PMZ_0012398-RA	ENSP00000226230
PMZ_0047766-RA	ENSP00000226230
PMZ_0041648-RA	ENSP00000226247
PMZ_0039298-RA	ENSP00000226247
PMZ_0042844-RA	ENSP00000226253
PMZ_0041632-RA	ENSP00000226253
PMZ_0041525-RA	ENSP00000226299
PMZ_0036502-RA	ENSP00000226299
PMZ_0045375-RA	ENSP00000226319
PMZ_0042912-RA	ENSP00000226382
PMZ_0033647-RA	ENSP00000226382
PMZ_0023382-RA	ENSP00000226413
PMZ_0043206-RA	ENSP00000226413
PMZ_0026213-RA	ENSP00000226574
PMZ_0014143-RA	ENSP00000226578
PMZ_0042526-RA	ENSP00000226760
PMZ_0044036-RA	ENSP00000226760
PMZ_0029725-RA	ENSP00000226796
PMZ_0041582-RA	ENSP00000226798
PMZ_0014816-RA	ENSP00000227155
PMZ_0001656-RA	ENSP00000227256
PMZ_0041338-RA	ENSP00000227266
PMZ_0005697-RA	ENSP00000227266
PMZ_0044578-RA	ENSP00000227322
PMZ_0029356-RA	ENSP00000227349
PMZ_0027083-RA	ENSP00000227451
PMZ_0022936-RA	ENSP00000227471
PMZ_0023824-RA	ENSP00000227471
PMZ_0037675-RA	ENSP00000227474
PMZ_0047991-RA	ENSP00000227524
PMZ_0029480-RA	ENSP00000227618
PMZ_0005823-RA	ENSP00000227618
PMZ_0045606-RA	ENSP00000227638
PMZ_0036793-RA	ENSP00000227752
PMZ_0022713-RA	ENSP00000227756
PMZ_0032753-RA	ENSP00000227756
PMZ_0034131-RA	ENSP00000227758
PMZ_0039072-RA	ENSP00000228027
PMZ_0031336-RA	ENSP00000228251
PMZ_0028839-RA	ENSP00000228284
PMZ_0048632-RA	ENSP00000228284
PMZ_0044444-RA	ENSP00000228318
PMZ_0044443-RA	ENSP00000228318
PMZ_0017864-RA	ENSP00000228347
PMZ_0002472-RA	ENSP00000228437
PMZ_0044634-RA	ENSP00000228437
PMZ_0028161-RA	ENSP00000228468
PMZ_0029124-RA	ENSP00000228468
PMZ_0041646-RA	ENSP00000228476
PMZ_0042189-RA	ENSP00000228476
PMZ_0042830-RA	ENSP00000228495
PMZ_0038084-RA	ENSP00000228495
PMZ_0038235-RA	ENSP00000228506
PMZ_0046072-RA	ENSP00000228515
PMZ_0037065-RA	ENSP00000228515
PMZ_0040906-RA	ENSP00000228567
PMZ_0029209-RA	ENSP00000228606
PMZ_0043492-RA	ENSP00000228606
PMZ_0048262-RA	ENSP00000228682
PMZ_0038287-RA	ENSP00000228682
PMZ_0034842-RA	ENSP00000228705
PMZ_0034843-RA	ENSP00000228705
PMZ_0042173-RA	ENSP00000228740
PMZ_0002913-RA	ENSP00000228740
PMZ_0026571-RA	ENSP00000228799
PMZ_0045678-RA	ENSP00000228799
PMZ_0012358-RA	ENSP00000228820
PMZ_0033186-RA	ENSP00000228825
PMZ_0001410-RA	ENSP00000228837
PMZ_0032883-RA	ENSP00000228837
PMZ_0005060-RA	ENSP00000228862
PMZ_0038547-RA	ENSP00000228865
PMZ_0040036-RA	ENSP00000228872
PMZ_0037815-RA	ENSP00000228872
PMZ_0041893-RA	ENSP00000229002
PMZ_0041618-RA	ENSP00000229030
PMZ_0026050-RA	ENSP00000229179
PMZ_0017068-RA	ENSP00000229195
PMZ_0037074-RA	ENSP00000229214
PMZ_0014487-RA	ENSP00000229238
PMZ_0041616-RA	ENSP00000229239
PMZ_0047597-RA	ENSP00000229239
PMZ_0030569-RA	ENSP00000229243
PMZ_0046548-RA	ENSP00000229268
PMZ_0019702-RA	ENSP00000229268
PMZ_0044635-RA	ENSP00000229270
PMZ_0042242-RA	ENSP00000229281
PMZ_0035387-RA	ENSP00000229307
PMZ_0007985-RA	ENSP00000229314
PMZ_0041905-RA	ENSP00000229329
PMZ_0048788-RA	ENSP00000229330
PMZ_0022639-RA	ENSP00000229340
PMZ_0046670-RA	ENSP00000229379
PMZ_0005847-RA	ENSP00000229395
PMZ_0004901-RA	ENSP00000229416
PMZ_0036069-RA	ENSP00000229416
PMZ_0046211-RA	ENSP00000229447
PMZ_0002451-RA	ENSP00000229554
PMZ_0018316-RA	ENSP00000229595
PMZ_0036878-RA	ENSP00000229595
PMZ_0004060-RA	ENSP00000229795
PMZ_0046488-RA	ENSP00000229795
PMZ_0040915-RA	ENSP00000229812
PMZ_0036895-RA	ENSP00000229824
PMZ_0044162-RA	ENSP00000229829
PMZ_0047324-RA	ENSP00000229922
PMZ_0046781-RA	ENSP00000229922
PMZ_0041025-RA	ENSP00000230048
PMZ_0016851-RA	ENSP00000230050
PMZ_0043422-RA	ENSP00000230050
PMZ_0043723-RA	ENSP00000230053
PMZ_0031354-RA	ENSP00000230053
PMZ_0041024-RA	ENSP00000230056
PMZ_0046114-RA	ENSP00000230085
PMZ_0021897-RA	ENSP00000230124
PMZ_0033025-RA	ENSP00000230301
PMZ_0044426-RA	ENSP00000230340
PMZ_0040931-RA	ENSP00000230361
PMZ_0047237-RA	ENSP00000230381
PMZ_0042046-RA	ENSP00000230381
PMZ_0008855-RA	ENSP00000230431
PMZ_0015189-RA	ENSP00000230461
PMZ_0040878-RA	ENSP00000230538
PMZ_0011130-RA	ENSP00000230538
PMZ_0027658-RA	ENSP00000230582
PMZ_0032225-RA	ENSP00000230582
PMZ_0004694-RA	ENSP00000230588
PMZ_0040076-RA	ENSP00000230588
PMZ_0026603-RA	ENSP00000230640
PMZ_0034339-RA	ENSP00000230640
PMZ_0032996-RA	ENSP00000230658
PMZ_0043235-RA	ENSP00000230658
PMZ_0005302-RA	ENSP00000230732
PMZ_0030085-RA	ENSP00000230732
PMZ_0044330-RA	ENSP00000230882
PMZ_0032394-RA	ENSP00000231004
PMZ_0033229-RA	ENSP00000231009
PMZ_0047342-RA	ENSP00000231009
PMZ_0031690-RA	ENSP00000231061
PMZ_0047993-RA	ENSP00000231061
PMZ_0042917-RA	ENSP00000231121
PMZ_0018985-RA	ENSP00000231188
PMZ_0011948-RA	ENSP00000231188
PMZ_0033540-RA	ENSP00000231198
PMZ_0043949-RA	ENSP00000231198
PMZ_0018777-RA	ENSP00000231238
PMZ_0045139-RA	ENSP00000231420
PMZ_0040371-RA	ENSP00000231420
PMZ_0043212-RA	ENSP00000231461
PMZ_0043213-RA	ENSP00000231461
PMZ_0044927-RA	ENSP00000231487
PMZ_0036113-RA	ENSP00000231487
PMZ_0040362-RA	ENSP00000231498
PMZ_0042923-RA	ENSP00000231509
PMZ_0001510-RA	ENSP00000231512
PMZ_0047451-RA	ENSP00000231572
PMZ_0044264-RA	ENSP00000231572
PMZ_0036931-RA	ENSP00000231668
PMZ_0027015-RA	ENSP00000231721
PMZ_0047839-RA	ENSP00000231721
PMZ_0026606-RA	ENSP00000231749
PMZ_0041824-RA	ENSP00000231790
PMZ_0011299-RA	ENSP00000231790
PMZ_0043570-RA	ENSP00000231948
PMZ_0039008-RA	ENSP00000232217
PMZ_0036909-RA	ENSP00000232219
PMZ_0032769-RA	ENSP00000232219
PMZ_0044642-RA	ENSP00000232424
PMZ_0035103-RA	ENSP00000232424
PMZ_0034061-RA	ENSP00000232461
PMZ_0030127-RA	ENSP00000232461
PMZ_0027659-RA	ENSP00000232501
PMZ_0014651-RA	ENSP00000232564
PMZ_0047121-RA	ENSP00000232564
PMZ_0030280-RA	ENSP00000232607
PMZ_0016515-RA	ENSP00000232744
PMZ_0011181-RA	ENSP00000232766
PMZ_0014317-RA	ENSP00000232888
PMZ_0001840-RA	ENSP00000232974
PMZ_0036307-RA	ENSP00000232975
PMZ_0030461-RA	ENSP00000232975
PMZ_0044430-RA	ENSP00000233027
PMZ_0047024-RA	ENSP00000233027
PMZ_0009330-RA	ENSP00000233078
PMZ_0012337-RA	ENSP00000233099
PMZ_0011381-RA	ENSP00000233121
PMZ_0029456-RA	ENSP00000233121
PMZ_0014708-RA	ENSP00000233143
PMZ_0042051-RA	ENSP00000233146
PMZ_0017450-RA	ENSP00000233146
PMZ_0033764-RA	ENSP00000233154
PMZ_0038283-RA	ENSP00000233154
PMZ_0029551-RA	ENSP00000233156
PMZ_0040546-RA	ENSP00000233156
PMZ_0028031-RA	ENSP00000233242
PMZ_0042628-RA	ENSP00000233242
PMZ_0042542-RA	ENSP00000233331
PMZ_0042041-RA	ENSP00000233336
PMZ_0014024-RA	ENSP00000233379
PMZ_0045358-RA	ENSP00000233468
PMZ_0029779-RA	ENSP00000233557
PMZ_0043653-RA	ENSP00000233557
PMZ_0043649-RA	ENSP00000233575
PMZ_0047064-RA	ENSP00000233575
PMZ_0041570-RA	ENSP00000233615
PMZ_0030974-RA	ENSP00000233616
PMZ_0045414-RA	ENSP00000233616
PMZ_0041537-RA	ENSP00000233623
PMZ_0026208-RA	ENSP00000233623
PMZ_0027332-RA	ENSP00000233630
PMZ_0029070-RA	ENSP00000233630
PMZ_0003396-RA	ENSP00000233668
PMZ_0045982-RA	ENSP00000233668
PMZ_0033596-RA	ENSP00000233809
PMZ_0044983-RA	ENSP00000233809
PMZ_0040335-RA	ENSP00000233813
PMZ_0029783-RA	ENSP00000233813
PMZ_0045927-RA	ENSP00000233826
PMZ_0014825-RA	ENSP00000233826
PMZ_0036820-RA	ENSP00000233838
PMZ_0031481-RA	ENSP00000233893
PMZ_0030640-RA	ENSP00000233948
PMZ_0048110-RA	ENSP00000233948
PMZ_0022943-RA	ENSP00000233969
PMZ_0033226-RA	ENSP00000233969
PMZ_0044821-RA	ENSP00000234038
PMZ_0044800-RA	ENSP00000234071
PMZ_0016546-RA	ENSP00000234091
PMZ_0033224-RA	ENSP00000234091
PMZ_0010505-RA	ENSP00000234111
PMZ_0016637-RA	ENSP00000234111
PMZ_0041373-RA	ENSP00000234160
PMZ_0008463-RA	ENSP00000234160
PMZ_0042055-RA	ENSP00000234170
PMZ_0042054-RA	ENSP00000234170
PMZ_0035464-RA	ENSP00000234198
PMZ_0034252-RA	ENSP00000234256
PMZ_0047471-RA	ENSP00000234296
PMZ_0040757-RA	ENSP00000234310
PMZ_0019572-RA	ENSP00000234310
PMZ_0040772-RA	ENSP00000234313
PMZ_0043897-RA	ENSP00000234371
PMZ_0033117-RA	ENSP00000234371
PMZ_0011621-RA	ENSP00000234420
PMZ_0028639-RA	ENSP00000234420
PMZ_0040245-RA	ENSP00000234453
PMZ_0034062-RA	ENSP00000234454
PMZ_0031945-RA	ENSP00000234488
PMZ_0038019-RA	ENSP00000234488
PMZ_0033093-RA	ENSP00000234590
PMZ_0041257-RA	ENSP00000234590
PMZ_0030890-RA	ENSP00000234677
PMZ_0000947-RA	ENSP00000234701
PMZ_0000944-RA	ENSP00000234701
PMZ_0034626-RA	ENSP00000234739
PMZ_0047087-RA	ENSP00000234739
PMZ_0031139-RA	ENSP00000234816
PMZ_0048967-RA	ENSP00000234816
PMZ_0041751-RA	ENSP00000234827
PMZ_0041752-RA	ENSP00000234827
PMZ_0043851-RA	ENSP00000234831
PMZ_0028116-RA	ENSP00000235090
PMZ_0036465-RA	ENSP00000235307
PMZ_0044360-RA	ENSP00000235310
PMZ_0044341-RA	ENSP00000235345
PMZ_0028694-RA	ENSP00000235345
PMZ_0010851-RA	ENSP00000235372
PMZ_0042264-RA	ENSP00000235521
PMZ_0045849-RA	ENSP00000235532
PMZ_0039326-RA	ENSP00000235532
PMZ_0011611-RA	ENSP00000235628
PMZ_0041984-RA	ENSP00000235628
PMZ_0029930-RA	ENSP00000236040
PMZ_0027982-RA	ENSP00000236495
PMZ_0031242-RA	ENSP00000236495
PMZ_0034138-RA	ENSP00000236671
PMZ_0043552-RA	ENSP00000236959
PMZ_0005598-RA	ENSP00000236980
PMZ_0031887-RA	ENSP00000237014
PMZ_0026663-RA	ENSP00000237172
PMZ_0045407-RA	ENSP00000237172
PMZ_0040864-RA	ENSP00000237264
PMZ_0012117-RA	ENSP00000237281
PMZ_0005709-RA	ENSP00000237281
PMZ_0040895-RA	ENSP00000237283
PMZ_0045391-RA	ENSP00000237289
PMZ_0030290-RA	ENSP00000237353
PMZ_0043571-RA	ENSP00000237353
PMZ_0044185-RA	ENSP00000237455
PMZ_0037233-RA	ENSP00000237455
PMZ_0041031-RA	ENSP00000237530
PMZ_0002751-RA	ENSP00000237536
PMZ_0046246-RA	ENSP00000237596
PMZ_0046417-RA	ENSP00000237596
PMZ_0001748-RA	ENSP00000237612
PMZ_0034732-RA	ENSP00000237612
PMZ_0011607-RA	ENSP00000237654
PMZ_0045177-RA	ENSP00000237696
PMZ_0033987-RA	ENSP00000237696
PMZ_0041058-RA	ENSP00000237822
PMZ_0040073-RA	ENSP00000237837
PMZ_0017865-RA	ENSP00000237853
PMZ_0028895-RA	ENSP00000237889
PMZ_0040475-RA	ENSP00000237937
PMZ_0045503-RA	ENSP00000238018
PMZ_0045541-RA	ENSP00000238018
PMZ_0034083-RA	ENSP00000238044
PMZ_0009490-RA	ENSP00000238112
PMZ_0044041-RA	ENSP00000238112
PMZ_0022266-RA	ENSP00000238146
PMZ_0046814-RA	ENSP00000238146
PMZ_0038439-RA	ENSP00000238256
PMZ_0037082-RA	ENSP00000238379
PMZ_0044102-RA	ENSP00000238497
PMZ_0037966-RA	ENSP00000238558
PMZ_0042076-RA	ENSP00000238558
PMZ_0008947-RA	ENSP00000238561
PMZ_0014349-RA	ENSP00000238616
PMZ_0032861-RA	ENSP00000238618
PMZ_0042585-RA	ENSP00000238628
PMZ_0028769-RA	ENSP00000238647
PMZ_0031078-RA	ENSP00000238647
PMZ_0032950-RA	ENSP00000238667
PMZ_0036655-RA	ENSP00000238682
PMZ_0029711-RA	ENSP00000238682
PMZ_0026916-RA	ENSP00000238714
PMZ_0033654-RA	ENSP00000238788
PMZ_0026677-RA	ENSP00000238788
PMZ_0027350-RA	ENSP00000238789
PMZ_0018799-RA	ENSP00000238823
PMZ_0023219-RA	ENSP00000238823
PMZ_0040709-RA	ENSP00000238831
PMZ_0048528-RA	ENSP00000238855
PMZ_0009146-RA	ENSP00000238855
PMZ_0046202-RA	ENSP00000238875
PMZ_0030767-RA	ENSP00000238875
PMZ_0001962-RA	ENSP00000238936
PMZ_0018897-RA	ENSP00000238936
PMZ_0041491-RA	ENSP00000238994
PMZ_0007162-RA	ENSP00000239027
PMZ_0005433-RA	ENSP00000239032
PMZ_0038233-RA	ENSP00000239032
PMZ_0030791-RA	ENSP00000239144
PMZ_0041383-RA	ENSP00000239144
PMZ_0041857-RA	ENSP00000239151
PMZ_0028988-RA	ENSP00000239151
PMZ_0007951-RA	ENSP00000239223
PMZ_0047533-RA	ENSP00000239223
PMZ_0039166-RA	ENSP00000239243
PMZ_0042426-RA	ENSP00000239243
PMZ_0015005-RA	ENSP00000239367
PMZ_0042020-RA	ENSP00000239374
PMZ_0042019-RA	ENSP00000239374
PMZ_0046962-RA	ENSP00000239440
PMZ_0048898-RA	ENSP00000239444
PMZ_0030809-RA	ENSP00000239461
PMZ_0048074-RA	ENSP00000239462
PMZ_0044490-RA	ENSP00000239690
PMZ_0044489-RA	ENSP00000239690
PMZ_0044991-RA	ENSP00000239761
PMZ_0034180-RA	ENSP00000239761
PMZ_0011039-RA	ENSP00000239830
PMZ_0034833-RA	ENSP00000239882
PMZ_0042887-RA	ENSP00000239891
PMZ_0007473-RA	ENSP00000239906
PMZ_0042521-RA	ENSP00000239938
PMZ_0031356-RA	ENSP00000239938
PMZ_0030161-RA	ENSP00000239940
PMZ_0038042-RA	ENSP00000239940
PMZ_0046585-RA	ENSP00000240055
PMZ_0009471-RA	ENSP00000240079
PMZ_0041035-RA	ENSP00000240093
PMZ_0043693-RA	ENSP00000240093
PMZ_0031591-RA	ENSP00000240100
PMZ_0044687-RA	ENSP00000240185
PMZ_0012739-RA	ENSP00000240185
PMZ_0040841-RA	ENSP00000240285
PMZ_0031234-RA	ENSP00000240285
PMZ_0026113-RA	ENSP00000240316
PMZ_0037110-RA	ENSP00000240328
PMZ_0042852-RA	ENSP00000240328
PMZ_0040299-RA	ENSP00000240333
PMZ_0044965-RA	ENSP00000240333
PMZ_0035921-RA	ENSP00000240335
PMZ_0031158-RA	ENSP00000240361
PMZ_0044623-RA	ENSP00000240361
PMZ_0000352-RA	ENSP00000240423
PMZ_0030845-RA	ENSP00000240587
PMZ_0036765-RA	ENSP00000240587
PMZ_0009056-RA	ENSP00000240617
PMZ_0022654-RA	ENSP00000240617
PMZ_0040029-RA	ENSP00000240651
PMZ_0034139-RA	ENSP00000240662
PMZ_0026264-RA	ENSP00000240922
PMZ_0045934-RA	ENSP00000240922
PMZ_0015057-RA	ENSP00000241014
PMZ_0032832-RA	ENSP00000241014
PMZ_0034123-RA	ENSP00000241041
PMZ_0032004-RA	ENSP00000241051
PMZ_0019359-RA	ENSP00000241052
PMZ_0022569-RA	ENSP00000241125
PMZ_0047987-RA	ENSP00000241125
PMZ_0033181-RA	ENSP00000241256
PMZ_0031179-RA	ENSP00000241256
PMZ_0038867-RA	ENSP00000241261
PMZ_0003808-RA	ENSP00000241305
PMZ_0037116-RA	ENSP00000241305
PMZ_0037548-RA	ENSP00000241312
PMZ_0032078-RA	ENSP00000241312
PMZ_0037525-RA	ENSP00000241416
PMZ_0007843-RA	ENSP00000241436
PMZ_0047833-RA	ENSP00000241453
PMZ_0047400-RA	ENSP00000241463
PMZ_0040436-RA	ENSP00000241463
PMZ_0010637-RA	ENSP00000242057
PMZ_0030347-RA	ENSP00000242057
PMZ_0007965-RA	ENSP00000242067
PMZ_0047665-RA	ENSP00000242067
PMZ_0035128-RA	ENSP00000242108
PMZ_0042203-RA	ENSP00000242108
PMZ_0021665-RA	ENSP00000242209
PMZ_0012881-RA	ENSP00000242209
PMZ_0012880-RA	ENSP00000242210
PMZ_0013869-RA	ENSP00000242210
PMZ_0032676-RA	ENSP00000242249
PMZ_0033723-RA	ENSP00000242249
PMZ_0031862-RA	ENSP00000242257
PMZ_0045958-RA	ENSP00000242317
PMZ_0019687-RA	ENSP00000242317
PMZ_0044259-RA	ENSP00000242462
PMZ_0029108-RA	ENSP00000242505
PMZ_0047653-RA	ENSP00000242591
PMZ_0041636-RA	ENSP00000242592
PMZ_0010972-RA	ENSP00000242592
PMZ_0045724-RA	ENSP00000242719
PMZ_0043917-RA	ENSP00000242719
PMZ_0015665-RA	ENSP00000242728
PMZ_0029387-RA	ENSP00000242728
PMZ_0043602-RA	ENSP00000242729
PMZ_0035944-RA	ENSP00000242827
PMZ_0048490-RA	ENSP00000242827
PMZ_0045837-RA	ENSP00000242839
PMZ_0036625-RA	ENSP00000242839
PMZ_0035786-RA	ENSP00000243056
PMZ_0004264-RA	ENSP00000243077
PMZ_0040691-RA	ENSP00000243077
PMZ_0027194-RA	ENSP00000243167
PMZ_0002725-RA	ENSP00000243326
PMZ_0040722-RA	ENSP00000243326
PMZ_0001878-RA	ENSP00000243344
PMZ_0011081-RA	ENSP00000243346
PMZ_0000185-RA	ENSP00000243347
PMZ_0040346-RA	ENSP00000243347
PMZ_0016628-RA	ENSP00000243389
PMZ_0010064-RA	ENSP00000243457
PMZ_0032305-RA	ENSP00000243501
PMZ_0046209-RA	ENSP00000243563
PMZ_0030778-RA	ENSP00000243644
PMZ_0034041-RA	ENSP00000243673
PMZ_0037025-RA	ENSP00000243673
PMZ_0040309-RA	ENSP00000243786
PMZ_0047344-RA	ENSP00000243903
PMZ_0041641-RA	ENSP00000243911
PMZ_0041640-RA	ENSP00000243911
PMZ_0047310-RA	ENSP00000243913
PMZ_0032728-RA	ENSP00000243918
PMZ_0030144-RA	ENSP00000243938
PMZ_0033021-RA	ENSP00000243938
PMZ_0012806-RA	ENSP00000244051
PMZ_0040720-RA	ENSP00000244051
PMZ_0044496-RA	ENSP00000244061
PMZ_0045666-RA	ENSP00000244217
PMZ_0005093-RA	ENSP00000244221
PMZ_0048412-RA	ENSP00000244227
PMZ_0021437-RA	ENSP00000244230
PMZ_0037346-RA	ENSP00000244241
PMZ_0044585-RA	ENSP00000244241
PMZ_0047034-RA	ENSP00000244336
PMZ_0026965-RA	ENSP00000244364
PMZ_0007341-RA	ENSP00000244364
PMZ_0029506-RA	ENSP00000244496
PMZ_0048821-RA	ENSP00000244513
PMZ_0003053-RA	ENSP00000244571
PMZ_0026251-RA	ENSP00000244571
PMZ_0007307-RA	ENSP00000244573
PMZ_0048537-RA	ENSP00000244573
PMZ_0033176-RA	ENSP00000244576
PMZ_0016107-RA	ENSP00000244625
PMZ_0040831-RA	ENSP00000244728
PMZ_0004632-RA	ENSP00000244728
PMZ_0029462-RA	ENSP00000244745
PMZ_0028911-RA	ENSP00000244751
PMZ_0008440-RA	ENSP00000244763
PMZ_0046235-RA	ENSP00000244766
PMZ_0046234-RA	ENSP00000244766
PMZ_0032276-RA	ENSP00000244769
PMZ_0010193-RA	ENSP00000245046
PMZ_0017109-RA	ENSP00000245105
PMZ_0032763-RA	ENSP00000245121
PMZ_0040458-RA	ENSP00000245121
PMZ_0001531-RA	ENSP00000245157
PMZ_0001428-RA	ENSP00000245206
PMZ_0046041-RA	ENSP00000245222
PMZ_0008974-RA	ENSP00000245255
PMZ_0045155-RA	ENSP00000245304
PMZ_0027088-RA	ENSP00000245312
PMZ_0044627-RA	ENSP00000245312
PMZ_0032497-RA	ENSP00000245323
PMZ_0047412-RA	ENSP00000245323
PMZ_0046434-RA	ENSP00000245414
PMZ_0048045-RA	ENSP00000245414
PMZ_0040800-RA	ENSP00000245451
PMZ_0042060-RA	ENSP00000245451
PMZ_0034312-RA	ENSP00000245479
PMZ_0020526-RA	ENSP00000245479
PMZ_0009620-RA	ENSP00000245503
PMZ_0017478-RA	ENSP00000245541
PMZ_0043770-RA	ENSP00000245541
PMZ_0044777-RA	ENSP00000245543
PMZ_0019525-RA	ENSP00000245544
PMZ_0043249-RA	ENSP00000245564
PMZ_0031325-RA	ENSP00000245615
PMZ_0046158-RA	ENSP00000245663
PMZ_0001836-RA	ENSP00000245680
PMZ_0006842-RA	ENSP00000245680
PMZ_0040568-RA	ENSP00000245787
PMZ_0040569-RA	ENSP00000245787
PMZ_0028703-RA	ENSP00000245812
PMZ_0016119-RA	ENSP00000245816
PMZ_0048012-RA	ENSP00000245838
PMZ_0002198-RA	ENSP00000245838
PMZ_0027529-RA	ENSP00000245907
PMZ_0042191-RA	ENSP00000245907
PMZ_0045046-RA	ENSP00000245934
PMZ_0019213-RA	ENSP00000245957
PMZ_0042438-RA	ENSP00000245960
PMZ_0003893-RA	ENSP00000245960
PMZ_0042475-RA	ENSP00000245983
PMZ_0040220-RA	ENSP00000245983
PMZ_0028763-RA	ENSP00000246006
PMZ_0042070-RA	ENSP00000246006
PMZ_0041519-RA	ENSP00000246041
PMZ_0007417-RA	ENSP00000246041
PMZ_0000071-RA	ENSP00000246062
PMZ_0013611-RA	ENSP00000246070
PMZ_0004499-RA	ENSP00000246081
PMZ_0029736-RA	ENSP00000246117
PMZ_0042992-RA	ENSP00000246151
PMZ_0008166-RA	ENSP00000246166
PMZ_0009670-RA	ENSP00000246186
PMZ_0033090-RA	ENSP00000246194
PMZ_0044335-RA	ENSP00000246337
PMZ_0041137-RA	ENSP00000246505
PMZ_0031685-RA	ENSP00000246535
PMZ_0031684-RA	ENSP00000246535
PMZ_0048460-RA	ENSP00000246548
PMZ_0041301-RA	ENSP00000246554
PMZ_0000120-RA	ENSP00000246662
PMZ_0000536-RA	ENSP00000246662
PMZ_0010360-RA	ENSP00000246747
PMZ_0042577-RA	ENSP00000246802
PMZ_0004535-RA	ENSP00000246841
PMZ_0036243-RA	ENSP00000246841
PMZ_0047861-RA	ENSP00000246868
PMZ_0017732-RA	ENSP00000246912
PMZ_0018683-RA	ENSP00000246949
PMZ_0026246-RA	ENSP00000247001
PMZ_0040437-RA	ENSP00000247001
PMZ_0046799-RA	ENSP00000247003
PMZ_0030118-RA	ENSP00000247003
PMZ_0044416-RA	ENSP00000247138
PMZ_0011483-RA	ENSP00000247153
PMZ_0044423-RA	ENSP00000247161
PMZ_0013954-RA	ENSP00000247178
PMZ_0036779-RA	ENSP00000247178
PMZ_0031493-RA	ENSP00000247182
PMZ_0032319-RA	ENSP00000247182
PMZ_0030405-RA	ENSP00000247194
PMZ_0017783-RA	ENSP00000247225
PMZ_0036817-RA	ENSP00000247226
PMZ_0028999-RA	ENSP00000247271
PMZ_0032647-RA	ENSP00000247271
PMZ_0017644-RA	ENSP00000247461
PMZ_0006620-RA	ENSP00000247470
PMZ_0031218-RA	ENSP00000247665
PMZ_0036383-RA	ENSP00000247668
PMZ_0035527-RA	ENSP00000247668
PMZ_0020414-RA	ENSP00000247706
PMZ_0048336-RA	ENSP00000247815
PMZ_0046541-RA	ENSP00000247843
PMZ_0026451-RA	ENSP00000247933
PMZ_0048147-RA	ENSP00000247933
PMZ_0010987-RA	ENSP00000247956
PMZ_0042400-RA	ENSP00000247970
PMZ_0016664-RA	ENSP00000247977
PMZ_0044796-RA	ENSP00000247986
PMZ_0032823-RA	ENSP00000248071
PMZ_0034446-RA	ENSP00000248071
PMZ_0045143-RA	ENSP00000248073
PMZ_0047010-RA	ENSP00000248073
PMZ_0029596-RA	ENSP00000248098
PMZ_0034956-RA	ENSP00000248114
PMZ_0017082-RA	ENSP00000248121
PMZ_0040097-RA	ENSP00000248121
PMZ_0042706-RA	ENSP00000248150
PMZ_0043345-RA	ENSP00000248150
PMZ_0009064-RA	ENSP00000248244
PMZ_0027691-RA	ENSP00000248306
PMZ_0046551-RA	ENSP00000248306
PMZ_0004796-RA	ENSP00000248342
PMZ_0030919-RA	ENSP00000248437
PMZ_0029493-RA	ENSP00000248437
PMZ_0011615-RA	ENSP00000248444
PMZ_0043530-RA	ENSP00000248450
PMZ_0047391-RA	ENSP00000248553
PMZ_0045847-RA	ENSP00000248566
PMZ_0028691-RA	ENSP00000248572
PMZ_0026023-RA	ENSP00000248594
PMZ_0044394-RA	ENSP00000248594
PMZ_0012028-RA	ENSP00000248598
PMZ_0010046-RA	ENSP00000248643
PMZ_0029659-RA	ENSP00000248706
PMZ_0039237-RA	ENSP00000248706
PMZ_0011158-RA	ENSP00000248846
PMZ_0042842-RA	ENSP00000248879
PMZ_0031577-RA	ENSP00000248929
PMZ_0038241-RA	ENSP00000248929
PMZ_0029001-RA	ENSP00000248933
PMZ_0041666-RA	ENSP00000248935
PMZ_0042822-RA	ENSP00000248935
PMZ_0042724-RA	ENSP00000249016
PMZ_0043356-RA	ENSP00000249016
PMZ_0006214-RA	ENSP00000249071
PMZ_0040166-RA	ENSP00000249079
PMZ_0037804-RA	ENSP00000249079
PMZ_0033567-RA	ENSP00000249269
PMZ_0046733-RA	ENSP00000249269
PMZ_0032690-RA	ENSP00000249299
PMZ_0042924-RA	ENSP00000249299
PMZ_0029251-RA	ENSP00000249344
PMZ_0016810-RA	ENSP00000249363
PMZ_0007835-RA	ENSP00000249373
PMZ_0009245-RA	ENSP00000249389
PMZ_0006933-RA	ENSP00000249396
PMZ_0040331-RA	ENSP00000249442
PMZ_0007389-RA	ENSP00000249636
PMZ_0001444-RA	ENSP00000249636
PMZ_0048498-RA	ENSP00000249749
PMZ_0040480-RA	ENSP00000249750
PMZ_0035371-RA	ENSP00000249750
PMZ_0031912-RA	ENSP00000249842
PMZ_0030735-RA	ENSP00000249910
PMZ_0004448-RA	ENSP00000249923
PMZ_0030424-RA	ENSP00000250003
PMZ_0047608-RA	ENSP00000250003
PMZ_0026587-RA	ENSP00000250018
PMZ_0008796-RA	ENSP00000250101
PMZ_0041148-RA	ENSP00000250111
PMZ_0045610-RA	ENSP00000250111
PMZ_0045871-RA	ENSP00000250124
PMZ_0041085-RA	ENSP00000250160
PMZ_0031955-RA	ENSP00000250160
PMZ_0041264-RA	ENSP00000250173
PMZ_0043862-RA	ENSP00000250173
PMZ_0042550-RA	ENSP00000250237
PMZ_0047444-RA	ENSP00000250244
PMZ_0042271-RA	ENSP00000250340
PMZ_0046705-RA	ENSP00000250340
PMZ_0042250-RA	ENSP00000250416
PMZ_0009110-RA	ENSP00000250448
PMZ_0028761-RA	ENSP00000250448
PMZ_0019614-RA	ENSP00000250454
PMZ_0007251-RA	ENSP00000250535
PMZ_0034696-RA	ENSP00000250559
PMZ_0038151-RA	ENSP00000250615
PMZ_0041305-RA	ENSP00000250894
PMZ_0046533-RA	ENSP00000250894
PMZ_0018577-RA	ENSP00000250896
PMZ_0018013-RA	ENSP00000250896
PMZ_0035139-RA	ENSP00000251020
PMZ_0036637-RA	ENSP00000251020
PMZ_0045053-RA	ENSP00000251038
PMZ_0045052-RA	ENSP00000251038
PMZ_0040506-RA	ENSP00000251047
PMZ_0032774-RA	ENSP00000251047
PMZ_0031843-RA	ENSP00000251102
PMZ_0001429-RA	ENSP00000251102
PMZ_0007011-RA	ENSP00000251119
PMZ_0047432-RA	ENSP00000251119
PMZ_0037173-RA	ENSP00000251127
PMZ_0037565-RA	ENSP00000251127
PMZ_0032979-RA	ENSP00000251170
PMZ_0035273-RA	ENSP00000251203
PMZ_0016708-RA	ENSP00000251250
PMZ_0037959-RA	ENSP00000251287
PMZ_0031965-RA	ENSP00000251287
PMZ_0029808-RA	ENSP00000251289
PMZ_0047202-RA	ENSP00000251296
PMZ_0042227-RA	ENSP00000251303
PMZ_0029194-RA	ENSP00000251303
PMZ_0048975-RA	ENSP00000251312
PMZ_0031125-RA	ENSP00000251337
PMZ_0047114-RA	ENSP00000251337
PMZ_0040623-RA	ENSP00000251413
PMZ_0045264-RA	ENSP00000251453
PMZ_0043915-RA	ENSP00000251472
PMZ_0046887-RA	ENSP00000251507
PMZ_0042676-RA	ENSP00000251507
PMZ_0029064-RA	ENSP00000251527
PMZ_0045858-RA	ENSP00000251527
PMZ_0002667-RA	ENSP00000251535
PMZ_0047390-RA	ENSP00000251535
PMZ_0030369-RA	ENSP00000251588
PMZ_0033131-RA	ENSP00000251588
PMZ_0033045-RA	ENSP00000251607
PMZ_0041692-RA	ENSP00000251607
PMZ_0037509-RA	ENSP00000251636
PMZ_0032512-RA	ENSP00000251691
PMZ_0016252-RA	ENSP00000251691
PMZ_0038461-RA	ENSP00000251775
PMZ_0026739-RA	ENSP00000251864
PMZ_0033604-RA	ENSP00000251864
PMZ_0041123-RA	ENSP00000251871
PMZ_0042667-RA	ENSP00000251871
PMZ_0040982-RA	ENSP00000251968
PMZ_0040179-RA	ENSP00000251968
PMZ_0041940-RA	ENSP00000251993
PMZ_0009530-RA	ENSP00000252011
PMZ_0026165-RA	ENSP00000252015
PMZ_0026765-RA	ENSP00000252032
PMZ_0041547-RA	ENSP00000252032
PMZ_0027118-RA	ENSP00000252050
PMZ_0008116-RA	ENSP00000252050
PMZ_0029141-RA	ENSP00000252085
PMZ_0041276-RA	ENSP00000252102
PMZ_0017467-RA	ENSP00000252115
PMZ_0008552-RA	ENSP00000252242
PMZ_0035841-RA	ENSP00000252242
PMZ_0038600-RA	ENSP00000252245
PMZ_0033445-RA	ENSP00000252318
PMZ_0046422-RA	ENSP00000252455
PMZ_0004231-RA	ENSP00000252455
PMZ_0026670-RA	ENSP00000252512
PMZ_0041521-RA	ENSP00000252512
PMZ_0014618-RA	ENSP00000252542
PMZ_0017172-RA	ENSP00000252599
PMZ_0044226-RA	ENSP00000252599
PMZ_0042332-RA	ENSP00000252603
PMZ_0030301-RA	ENSP00000252622
PMZ_0047211-RA	ENSP00000252622
PMZ_0045365-RA	ENSP00000252655
PMZ_0047934-RA	ENSP00000252655
PMZ_0043245-RA	ENSP00000252674
PMZ_0031918-RA	ENSP00000252699
PMZ_0047148-RA	ENSP00000252699
PMZ_0004579-RA	ENSP00000252711
PMZ_0043186-RA	ENSP00000252711
PMZ_0022093-RA	ENSP00000252744
PMZ_0044695-RA	ENSP00000252744
PMZ_0026685-RA	ENSP00000252804
PMZ_0001274-RA	ENSP00000252804
PMZ_0032837-RA	ENSP00000252809
PMZ_0042399-RA	ENSP00000252854
PMZ_0038255-RA	ENSP00000252854
PMZ_0045734-RA	ENSP00000252934
PMZ_0045733-RA	ENSP00000252934
PMZ_0048948-RA	ENSP00000252951
PMZ_0048906-RA	ENSP00000252951
PMZ_0019533-RA	ENSP00000252971
PMZ_0040563-RA	ENSP00000252971
PMZ_0045019-RA	ENSP00000252992
PMZ_0035949-RA	ENSP00000252992
PMZ_0029143-RA	ENSP00000252996
PMZ_0014648-RA	ENSP00000252996
PMZ_0040837-RA	ENSP00000252997
PMZ_0015468-RA	ENSP00000252999
PMZ_0030799-RA	ENSP00000252999
PMZ_0046413-RA	ENSP00000253003
PMZ_0043986-RA	ENSP00000253003
PMZ_0030642-RA	ENSP00000253008
PMZ_0031549-RA	ENSP00000253023
PMZ_0045304-RA	ENSP00000253023
PMZ_0032100-RA	ENSP00000253039
PMZ_0042615-RA	ENSP00000253047
PMZ_0007161-RA	ENSP00000253055
PMZ_0040711-RA	ENSP00000253099
PMZ_0047332-RA	ENSP00000253108
PMZ_0048280-RA	ENSP00000253110
PMZ_0048889-RA	ENSP00000253110
PMZ_0014417-RA	ENSP00000253122
PMZ_0030940-RA	ENSP00000253122
PMZ_0001708-RA	ENSP00000253159
PMZ_0030485-RA	ENSP00000253237
PMZ_0043617-RA	ENSP00000253237
PMZ_0010766-RA	ENSP00000253247
PMZ_0048535-RA	ENSP00000253247
PMZ_0018396-RA	ENSP00000253255
PMZ_0026982-RA	ENSP00000253255
PMZ_0014700-RA	ENSP00000253363
PMZ_0031592-RA	ENSP00000253382
PMZ_0031235-RA	ENSP00000253382
PMZ_0040342-RA	ENSP00000253407
PMZ_0018326-RA	ENSP00000253413
PMZ_0040992-RA	ENSP00000253413
PMZ_0042210-RA	ENSP00000253457
PMZ_0040111-RA	ENSP00000253457
PMZ_0034713-RA	ENSP00000253462
PMZ_0046308-RA	ENSP00000253669
PMZ_0044420-RA	ENSP00000253686
PMZ_0045048-RA	ENSP00000253686
PMZ_0021035-RA	ENSP00000253693
PMZ_0034074-RA	ENSP00000253697
PMZ_0030910-RA	ENSP00000253697
PMZ_0044419-RA	ENSP00000253699
PMZ_0003569-RA	ENSP00000253699
PMZ_0047500-RA	ENSP00000253719
PMZ_0034524-RA	ENSP00000253727
PMZ_0006539-RA	ENSP00000253792
PMZ_0004401-RA	ENSP00000253792
PMZ_0022192-RA	ENSP00000253794
PMZ_0041327-RA	ENSP00000253801
PMZ_0042113-RA	ENSP00000253861
PMZ_0017781-RA	ENSP00000253925
PMZ_0041898-RA	ENSP00000253925
PMZ_0028941-RA	ENSP00000253968
PMZ_0037735-RA	ENSP00000253968
PMZ_0007754-RA	ENSP00000254029
PMZ_0031703-RA	ENSP00000254029
PMZ_0034738-RA	ENSP00000254037
PMZ_0043481-RA	ENSP00000254066
PMZ_0042378-RA	ENSP00000254090
PMZ_0046946-RA	ENSP00000254108
PMZ_0017966-RA	ENSP00000254190
PMZ_0001578-RA	ENSP00000254190
PMZ_0036854-RA	ENSP00000254193
PMZ_0037189-RA	ENSP00000254227
PMZ_0040366-RA	ENSP00000254250
PMZ_0007261-RA	ENSP00000254260
PMZ_0040780-RA	ENSP00000254286
PMZ_0042620-RA	ENSP00000254301
PMZ_0048993-RA	ENSP00000254322
PMZ_0028701-RA	ENSP00000254323
PMZ_0040429-RA	ENSP00000254337
PMZ_0000781-RA	ENSP00000254436
PMZ_0048470-RA	ENSP00000254436
PMZ_0014614-RA	ENSP00000254442
PMZ_0017302-RA	ENSP00000254442
PMZ_0041637-RA	ENSP00000254457
PMZ_0036680-RA	ENSP00000254457
PMZ_0045009-RA	ENSP00000254480
PMZ_0044011-RA	ENSP00000254488
PMZ_0030904-RA	ENSP00000254488
PMZ_0018902-RA	ENSP00000254508
PMZ_0029241-RA	ENSP00000254508
PMZ_0027485-RA	ENSP00000254521
PMZ_0033427-RA	ENSP00000254528
PMZ_0011959-RA	ENSP00000254528
PMZ_0029482-RA	ENSP00000254579
PMZ_0043147-RA	ENSP00000254584
PMZ_0032842-RA	ENSP00000254605
PMZ_0041029-RA	ENSP00000254624
PMZ_0047614-RA	ENSP00000254627
PMZ_0048832-RA	ENSP00000254630
PMZ_0037245-RA	ENSP00000254654
PMZ_0045902-RA	ENSP00000254654
PMZ_0002016-RA	ENSP00000254661
PMZ_0048509-RA	ENSP00000254691
PMZ_0048968-RA	ENSP00000254691
PMZ_0044770-RA	ENSP00000254695
PMZ_0046313-RA	ENSP00000254719
PMZ_0041690-RA	ENSP00000254719
PMZ_0011397-RA	ENSP00000254722
PMZ_0042278-RA	ENSP00000254722
PMZ_0007289-RA	ENSP00000254730
PMZ_0043589-RA	ENSP00000254730
PMZ_0030214-RA	ENSP00000254759
PMZ_0046481-RA	ENSP00000254759
PMZ_0033668-RA	ENSP00000254770
PMZ_0021479-RA	ENSP00000254846
PMZ_0043412-RA	ENSP00000254854
PMZ_0038133-RA	ENSP00000254854
PMZ_0046860-RA	ENSP00000254878
PMZ_0010035-RA	ENSP00000254878
PMZ_0026738-RA	ENSP00000254900
PMZ_0028729-RA	ENSP00000254901
PMZ_0036258-RA	ENSP00000254901
PMZ_0010060-RA	ENSP00000254928
PMZ_0044664-RA	ENSP00000254940
PMZ_0042302-RA	ENSP00000254950
PMZ_0046636-RA	ENSP00000254950
PMZ_0008316-RA	ENSP00000254958
PMZ_0027639-RA	ENSP00000254958
PMZ_0040721-RA	ENSP00000254976
PMZ_0042601-RA	ENSP00000254976
PMZ_0026102-RA	ENSP00000255006
PMZ_0026309-RA	ENSP00000255006
PMZ_0010427-RA	ENSP00000255078
PMZ_0043921-RA	ENSP00000255120
PMZ_0015434-RA	ENSP00000255189
PMZ_0036255-RA	ENSP00000255189
PMZ_0035497-RA	ENSP00000255194
PMZ_0045232-RA	ENSP00000255194
PMZ_0046248-RA	ENSP00000255224
PMZ_0041780-RA	ENSP00000255226
PMZ_0047896-RA	ENSP00000255226
PMZ_0014854-RA	ENSP00000255262
PMZ_0042868-RA	ENSP00000255262
PMZ_0001121-RA	ENSP00000255304
PMZ_0019996-RA	ENSP00000255304
PMZ_0046129-RA	ENSP00000255305
PMZ_0046455-RA	ENSP00000255324
PMZ_0033625-RA	ENSP00000255324
PMZ_0010970-RA	ENSP00000255380
PMZ_0032530-RA	ENSP00000255380
PMZ_0030717-RA	ENSP00000255381
PMZ_0031608-RA	ENSP00000255381
PMZ_0038155-RA	ENSP00000255389
PMZ_0043294-RA	ENSP00000255389
PMZ_0029050-RA	ENSP00000255390
PMZ_0037112-RA	ENSP00000255409
PMZ_0029216-RA	ENSP00000255448
PMZ_0040598-RA	ENSP00000255448
PMZ_0011834-RA	ENSP00000255608
PMZ_0032284-RA	ENSP00000255641
PMZ_0026769-RA	ENSP00000255641
PMZ_0026757-RA	ENSP00000255674
PMZ_0043788-RA	ENSP00000255674
PMZ_0006117-RA	ENSP00000255759
PMZ_0043771-RA	ENSP00000255764
PMZ_0029352-RA	ENSP00000255784
PMZ_0026855-RA	ENSP00000255882
PMZ_0041644-RA	ENSP00000255882
PMZ_0044441-RA	ENSP00000255977
PMZ_0034471-RA	ENSP00000256015
PMZ_0038807-RA	ENSP00000256015
PMZ_0040996-RA	ENSP00000256078
PMZ_0045689-RA	ENSP00000256078
PMZ_0041903-RA	ENSP00000256151
PMZ_0001684-RA	ENSP00000256178
PMZ_0020246-RA	ENSP00000256178
PMZ_0022361-RA	ENSP00000256186
PMZ_0020503-RA	ENSP00000256196
PMZ_0036903-RA	ENSP00000256196
PMZ_0030754-RA	ENSP00000256255
PMZ_0041508-RA	ENSP00000256257
PMZ_0045040-RA	ENSP00000256319
PMZ_0026313-RA	ENSP00000256339
PMZ_0030471-RA	ENSP00000256339
PMZ_0045061-RA	ENSP00000256367
PMZ_0029983-RA	ENSP00000256379
PMZ_0002478-RA	ENSP00000256383
PMZ_0036550-RA	ENSP00000256383
PMZ_0040095-RA	ENSP00000256398
PMZ_0013621-RA	ENSP00000256429
PMZ_0006477-RA	ENSP00000256429
PMZ_0012085-RA	ENSP00000256433
PMZ_0043155-RA	ENSP00000256441
PMZ_0038987-RA	ENSP00000256442
PMZ_0043202-RA	ENSP00000256443
PMZ_0044431-RA	ENSP00000256460
PMZ_0038106-RA	ENSP00000256460
PMZ_0011769-RA	ENSP00000256474
PMZ_0046207-RA	ENSP00000256474
PMZ_0002328-RA	ENSP00000256496
PMZ_0029399-RA	ENSP00000256496
PMZ_0043600-RA	ENSP00000256497
PMZ_0041329-RA	ENSP00000256497
PMZ_0046672-RA	ENSP00000256509
PMZ_0043019-RA	ENSP00000256538
PMZ_0000463-RA	ENSP00000256544
PMZ_0037333-RA	ENSP00000256578
PMZ_0035691-RA	ENSP00000256592
PMZ_0039290-RA	ENSP00000256592
PMZ_0043569-RA	ENSP00000256637
PMZ_0032136-RA	ENSP00000256637
PMZ_0026279-RA	ENSP00000256646
PMZ_0034601-RA	ENSP00000256646
PMZ_0041372-RA	ENSP00000256682
PMZ_0021180-RA	ENSP00000256707
PMZ_0044890-RA	ENSP00000256707
PMZ_0032985-RA	ENSP00000256722
PMZ_0046339-RA	ENSP00000256737
PMZ_0041763-RA	ENSP00000256759
PMZ_0040459-RA	ENSP00000256759
PMZ_0014696-RA	ENSP00000256797
PMZ_0035943-RA	ENSP00000256854
PMZ_0045236-RA	ENSP00000256861
PMZ_0035388-RA	ENSP00000256897
PMZ_0033777-RA	ENSP00000256897
PMZ_0042281-RA	ENSP00000256906
PMZ_0032097-RA	ENSP00000256925
PMZ_0032099-RA	ENSP00000256925
PMZ_0046438-RA	ENSP00000256953
PMZ_0040893-RA	ENSP00000256953
PMZ_0042860-RA	ENSP00000256996
PMZ_0047990-RA	ENSP00000257068
PMZ_0044769-RA	ENSP00000257118
PMZ_0046546-RA	ENSP00000257118
PMZ_0003980-RA	ENSP00000257177
PMZ_0033563-RA	ENSP00000257181
PMZ_0030225-RA	ENSP00000257192
PMZ_0014796-RA	ENSP00000257198
PMZ_0041704-RA	ENSP00000257198
PMZ_0027468-RA	ENSP00000257209
PMZ_0042306-RA	ENSP00000257209
PMZ_0019876-RA	ENSP00000257215
PMZ_0013973-RA	ENSP00000257215
PMZ_0019630-RA	ENSP00000257245
PMZ_0035293-RA	ENSP00000257264
PMZ_0028868-RA	ENSP00000257287
PMZ_0042942-RA	ENSP00000257287
PMZ_0031816-RA	ENSP00000257290
PMZ_0018175-RA	ENSP00000257290
PMZ_0027649-RA	ENSP00000257312
PMZ_0000486-RA	ENSP00000257347
PMZ_0026033-RA	ENSP00000257408
PMZ_0046420-RA	ENSP00000257408
PMZ_0010050-RA	ENSP00000257515
PMZ_0026136-RA	ENSP00000257515
PMZ_0028100-RA	ENSP00000257527
PMZ_0047403-RA	ENSP00000257527
PMZ_0045117-RA	ENSP00000257548
PMZ_0041628-RA	ENSP00000257549
PMZ_0012828-RA	ENSP00000257549
PMZ_0039383-RA	ENSP00000257566
PMZ_0041681-RA	ENSP00000257566
PMZ_0031552-RA	ENSP00000257575
PMZ_0029721-RA	ENSP00000257600
PMZ_0042804-RA	ENSP00000257600
PMZ_0033217-RA	ENSP00000257604
PMZ_0036884-RA	ENSP00000257626
PMZ_0036730-RA	ENSP00000257626
PMZ_0042146-RA	ENSP00000257663
PMZ_0004056-RA	ENSP00000257700
PMZ_0039047-RA	ENSP00000257724
PMZ_0032296-RA	ENSP00000257724
PMZ_0044881-RA	ENSP00000257749
PMZ_0036756-RA	ENSP00000257749
PMZ_0044908-RA	ENSP00000257776
PMZ_0033549-RA	ENSP00000257776
PMZ_0019500-RA	ENSP00000257789
PMZ_0040936-RA	ENSP00000257818
PMZ_0009246-RA	ENSP00000257829
PMZ_0041961-RA	ENSP00000257836
PMZ_0029134-RA	ENSP00000257861
PMZ_0033935-RA	ENSP00000257861
PMZ_0040614-RA	ENSP00000257868
PMZ_0038878-RA	ENSP00000257868
PMZ_0044968-RA	ENSP00000257905
PMZ_0041851-RA	ENSP00000257910
PMZ_0020820-RA	ENSP00000257910
PMZ_0026203-RA	ENSP00000257915
PMZ_0015026-RA	ENSP00000257915
PMZ_0026278-RA	ENSP00000257934
PMZ_0040343-RA	ENSP00000257940
PMZ_0046078-RA	ENSP00000257951
PMZ_0035840-RA	ENSP00000257974
PMZ_0033955-RA	ENSP00000258014
PMZ_0029747-RA	ENSP00000258042
PMZ_0043940-RA	ENSP00000258042
PMZ_0027080-RA	ENSP00000258052
PMZ_0015378-RA	ENSP00000258062
PMZ_0001169-RA	ENSP00000258083
PMZ_0038449-RA	ENSP00000258083
PMZ_0019893-RA	ENSP00000258091
PMZ_0047407-RA	ENSP00000258098
PMZ_0004009-RA	ENSP00000258098
PMZ_0041258-RA	ENSP00000258105
PMZ_0034089-RA	ENSP00000258106
PMZ_0041518-RA	ENSP00000258106
PMZ_0040140-RA	ENSP00000258111
PMZ_0004549-RA	ENSP00000258145
PMZ_0045202-RA	ENSP00000258145
PMZ_0044499-RA	ENSP00000258168
PMZ_0033588-RA	ENSP00000258168
PMZ_0030710-RA	ENSP00000258198
PMZ_0048852-RA	ENSP00000258198
PMZ_0002585-RA	ENSP00000258200
PMZ_0035528-RA	ENSP00000258201
PMZ_0043791-RA	ENSP00000258214
PMZ_0042205-RA	ENSP00000258214
PMZ_0041606-RA	ENSP00000258229
PMZ_0037340-RA	ENSP00000258229
PMZ_0032784-RA	ENSP00000258243
PMZ_0029034-RA	ENSP00000258281
PMZ_0042580-RA	ENSP00000258281
PMZ_0014522-RA	ENSP00000258341
PMZ_0029677-RA	ENSP00000258341
PMZ_0038011-RA	ENSP00000258383
PMZ_0045281-RA	ENSP00000258385
PMZ_0027582-RA	ENSP00000258399
PMZ_0035416-RA	ENSP00000258400
PMZ_0030156-RA	ENSP00000258400
PMZ_0045607-RA	ENSP00000258403
PMZ_0040276-RA	ENSP00000258411
PMZ_0003691-RA	ENSP00000258415
PMZ_0006074-RA	ENSP00000258415
PMZ_0033121-RA	ENSP00000258416
PMZ_0026602-RA	ENSP00000258417
PMZ_0013529-RA	ENSP00000258418
PMZ_0048992-RA	ENSP00000258418
PMZ_0008777-RA	ENSP00000258424
PMZ_0042936-RA	ENSP00000258428
PMZ_0041188-RA	ENSP00000258436
PMZ_0041187-RA	ENSP00000258436
PMZ_0043567-RA	ENSP00000258443
PMZ_0035967-RA	ENSP00000258456
PMZ_0002542-RA	ENSP00000258494
PMZ_0044429-RA	ENSP00000258494
PMZ_0041981-RA	ENSP00000258534
PMZ_0028956-RA	ENSP00000258538
PMZ_0045591-RA	ENSP00000258648
PMZ_0027208-RA	ENSP00000258654
PMZ_0045593-RA	ENSP00000258662
PMZ_0030128-RA	ENSP00000258711
PMZ_0005138-RA	ENSP00000258729
PMZ_0016075-RA	ENSP00000258729
PMZ_0042689-RA	ENSP00000258739
PMZ_0031936-RA	ENSP00000258749
PMZ_0027719-RA	ENSP00000258770
PMZ_0041457-RA	ENSP00000258772
PMZ_0014515-RA	ENSP00000258774
PMZ_0043336-RA	ENSP00000258796
PMZ_0040217-RA	ENSP00000258796
PMZ_0031904-RA	ENSP00000258829
PMZ_0044972-RA	ENSP00000258829
PMZ_0041750-RA	ENSP00000258873
PMZ_0037207-RA	ENSP00000258884
PMZ_0044675-RA	ENSP00000258884
PMZ_0048114-RA	ENSP00000258886
PMZ_0033109-RA	ENSP00000258888
PMZ_0033110-RA	ENSP00000258888
PMZ_0041756-RA	ENSP00000258930
PMZ_0040449-RA	ENSP00000258930
PMZ_0012289-RA	ENSP00000258955
PMZ_0003504-RA	ENSP00000258955
PMZ_0036130-RA	ENSP00000258962
PMZ_0027064-RA	ENSP00000258991
PMZ_0034501-RA	ENSP00000258991
PMZ_0033219-RA	ENSP00000259008
PMZ_0034714-RA	ENSP00000259021
PMZ_0044973-RA	ENSP00000259021
PMZ_0044803-RA	ENSP00000259037
PMZ_0036046-RA	ENSP00000259037
PMZ_0001885-RA	ENSP00000259050
PMZ_0040689-RA	ENSP00000259056
PMZ_0042994-RA	ENSP00000259154
PMZ_0048243-RA	ENSP00000259199
PMZ_0040658-RA	ENSP00000259199
PMZ_0043622-RA	ENSP00000259229
PMZ_0023825-RA	ENSP00000259239
PMZ_0019263-RA	ENSP00000259239
PMZ_0034126-RA	ENSP00000259241
PMZ_0041120-RA	ENSP00000259241
PMZ_0047298-RA	ENSP00000259253
PMZ_0048288-RA	ENSP00000259253
PMZ_0034660-RA	ENSP00000259324
PMZ_0046640-RA	ENSP00000259335
PMZ_0045110-RA	ENSP00000259335
PMZ_0038002-RA	ENSP00000259339
PMZ_0045707-RA	ENSP00000259339
PMZ_0046280-RA	ENSP00000259351
PMZ_0007556-RA	ENSP00000259365
PMZ_0036575-RA	ENSP00000259371
PMZ_0021119-RA	ENSP00000259371
PMZ_0019339-RA	ENSP00000259392
PMZ_0012537-RA	ENSP00000259400
PMZ_0034309-RA	ENSP00000259400
PMZ_0040645-RA	ENSP00000259455
PMZ_0041423-RA	ENSP00000259455
PMZ_0042406-RA	ENSP00000259457
PMZ_0034977-RA	ENSP00000259467
PMZ_0030807-RA	ENSP00000259469
PMZ_0043221-RA	ENSP00000259470
PMZ_0034968-RA	ENSP00000259470
PMZ_0047605-RA	ENSP00000259486
PMZ_0038432-RA	ENSP00000259486
PMZ_0019275-RA	ENSP00000259512
PMZ_0047358-RA	ENSP00000259632
PMZ_0041759-RA	ENSP00000259667
PMZ_0043798-RA	ENSP00000259698
PMZ_0044862-RA	ENSP00000259711
PMZ_0034428-RA	ENSP00000259711
PMZ_0040760-RA	ENSP00000259746
PMZ_0015062-RA	ENSP00000259746
PMZ_0029548-RA	ENSP00000259750
PMZ_0029710-RA	ENSP00000259750
PMZ_0039103-RA	ENSP00000259803
PMZ_0044378-RA	ENSP00000259806
PMZ_0014257-RA	ENSP00000259808
PMZ_0028919-RA	ENSP00000259818
PMZ_0033266-RA	ENSP00000259818
PMZ_0048150-RA	ENSP00000259895
PMZ_0036650-RA	ENSP00000259915
PMZ_0047616-RA	ENSP00000259915
PMZ_0032218-RA	ENSP00000259938
PMZ_0045341-RA	ENSP00000259939
PMZ_0043891-RA	ENSP00000259939
PMZ_0030098-RA	ENSP00000259953
PMZ_0041016-RA	ENSP00000259963
PMZ_0045615-RA	ENSP00000259989
PMZ_0045616-RA	ENSP00000259989
PMZ_0041658-RA	ENSP00000260010
PMZ_0040241-RA	ENSP00000260010
PMZ_0030445-RA	ENSP00000260045
PMZ_0034150-RA	ENSP00000260045
PMZ_0041248-RA	ENSP00000260102
PMZ_0043672-RA	ENSP00000260116
PMZ_0009993-RA	ENSP00000260118
PMZ_0042502-RA	ENSP00000260118
PMZ_0013718-RA	ENSP00000260126
PMZ_0036569-RA	ENSP00000260126
PMZ_0007827-RA	ENSP00000260128
PMZ_0031295-RA	ENSP00000260128
PMZ_0009875-RA	ENSP00000260129
PMZ_0045957-RA	ENSP00000260129
PMZ_0031027-RA	ENSP00000260130
PMZ_0047025-RA	ENSP00000260130
PMZ_0042898-RA	ENSP00000260184
PMZ_0044561-RA	ENSP00000260187
PMZ_0010903-RA	ENSP00000260197
PMZ_0046994-RA	ENSP00000260197
PMZ_0040020-RA	ENSP00000260210
PMZ_0047275-RA	ENSP00000260228
PMZ_0042872-RA	ENSP00000260247
PMZ_0046134-RA	ENSP00000260270
PMZ_0049011-RA	ENSP00000260270
PMZ_0045565-RA	ENSP00000260283
PMZ_0037175-RA	ENSP00000260283
PMZ_0042785-RA	ENSP00000260302
PMZ_0035364-RA	ENSP00000260302
PMZ_0027284-RA	ENSP00000260323
PMZ_0014282-RA	ENSP00000260324
PMZ_0048516-RA	ENSP00000260324
PMZ_0002709-RA	ENSP00000260327
PMZ_0028218-RA	ENSP00000260327
PMZ_0026936-RA	ENSP00000260356
PMZ_0000462-RA	ENSP00000260356
PMZ_0030932-RA	ENSP00000260361
PMZ_0026822-RA	ENSP00000260363
PMZ_0044154-RA	ENSP00000260385
PMZ_0047183-RA	ENSP00000260403
PMZ_0042970-RA	ENSP00000260403
PMZ_0032654-RA	ENSP00000260408
PMZ_0032710-RA	ENSP00000260408
PMZ_0048236-RA	ENSP00000260447
PMZ_0045135-RA	ENSP00000260453
PMZ_0043835-RA	ENSP00000260526
PMZ_0034444-RA	ENSP00000260526
PMZ_0005070-RA	ENSP00000260563
PMZ_0020789-RA	ENSP00000260570
PMZ_0011382-RA	ENSP00000260585
PMZ_0044373-RA	ENSP00000260599
PMZ_0044374-RA	ENSP00000260599
PMZ_0045346-RA	ENSP00000260600
PMZ_0033751-RA	ENSP00000260600
PMZ_0018104-RA	ENSP00000260605
PMZ_0032140-RA	ENSP00000260630
PMZ_0039043-RA	ENSP00000260630
PMZ_0030976-RA	ENSP00000260637
PMZ_0047506-RA	ENSP00000260637
PMZ_0026835-RA	ENSP00000260643
PMZ_0036138-RA	ENSP00000260643
PMZ_0015278-RA	ENSP00000260649
PMZ_0047885-RA	ENSP00000260649
PMZ_0035363-RA	ENSP00000260653
PMZ_0029431-RA	ENSP00000260653
PMZ_0005788-RA	ENSP00000260665
PMZ_0047065-RA	ENSP00000260702
PMZ_0027296-RA	ENSP00000260731
PMZ_0006777-RA	ENSP00000260743
PMZ_0043216-RA	ENSP00000260743
PMZ_0003783-RA	ENSP00000260746
PMZ_0042447-RA	ENSP00000260753
PMZ_0042508-RA	ENSP00000260762
PMZ_0042507-RA	ENSP00000260762
PMZ_0032423-RA	ENSP00000260803
PMZ_0040586-RA	ENSP00000260803
PMZ_0003367-RA	ENSP00000260810
PMZ_0040321-RA	ENSP00000260810
PMZ_0026258-RA	ENSP00000260818
PMZ_0043402-RA	ENSP00000260867
PMZ_0023479-RA	ENSP00000260947
PMZ_0031453-RA	ENSP00000260952
PMZ_0018442-RA	ENSP00000260953
PMZ_0040305-RA	ENSP00000260970
PMZ_0044988-RA	ENSP00000260970
PMZ_0018057-RA	ENSP00000260983
PMZ_0040226-RA	ENSP00000260983
PMZ_0040326-RA	ENSP00000261007
PMZ_0002100-RA	ENSP00000261015
PMZ_0027640-RA	ENSP00000261023
PMZ_0010379-RA	ENSP00000261024
PMZ_0047694-RA	ENSP00000261024
PMZ_0019557-RA	ENSP00000261038
PMZ_0040593-RA	ENSP00000261038
PMZ_0044943-RA	ENSP00000261070
PMZ_0006212-RA	ENSP00000261167
PMZ_0008543-RA	ENSP00000261168
PMZ_0041333-RA	ENSP00000261168
PMZ_0031790-RA	ENSP00000261170
PMZ_0031243-RA	ENSP00000261170
PMZ_0044414-RA	ENSP00000261172
PMZ_0035752-RA	ENSP00000261172
PMZ_0041918-RA	ENSP00000261177
PMZ_0011747-RA	ENSP00000261180
PMZ_0032389-RA	ENSP00000261180
PMZ_0030427-RA	ENSP00000261182
PMZ_0045298-RA	ENSP00000261182
PMZ_0041907-RA	ENSP00000261183
PMZ_0047309-RA	ENSP00000261183
PMZ_0007146-RA	ENSP00000261187
PMZ_0045198-RA	ENSP00000261187
[truncated: 13,169 more rows]
