# Supplementary material for: Reconstruction of proto-vertebrate, proto-cyclostome and proto-gnathostome genomes provides new insights into early vertebrate evolution
Source: Nat Commun. 2021 Jul 23;12:4489. doi: 10.1038/s41467-021-24573-z (PMC8302630; doi:10.1038/s41467-021-24573-z)
Supplement: Supplementary file 4 — Supplementary Data 1 [file 41467_2021_24573_MOESM4_ESM.zip › SuppData1/orthologs/PETMA-LEPOC.txt]

PMZ_0041611-RA	ENSLOCP00000000001
PMZ_0002183-RA	ENSLOCP00000000002
PMZ_0048581-RA	ENSLOCP00000000002
PMZ_0014813-RA	ENSLOCP00000000004
PMZ_0030478-RA	ENSLOCP00000000005
PMZ_0036241-RA	ENSLOCP00000000005
PMZ_0033736-RA	ENSLOCP00000000006
PMZ_0041919-RA	ENSLOCP00000000007
PMZ_0017846-RA	ENSLOCP00000000011
PMZ_0047029-RA	ENSLOCP00000000016
PMZ_0015669-RA	ENSLOCP00000000018
PMZ_0035255-RA	ENSLOCP00000000022
PMZ_0023448-RA	ENSLOCP00000000022
PMZ_0045991-RA	ENSLOCP00000000025
PMZ_0012071-RA	ENSLOCP00000000025
PMZ_0012038-RA	ENSLOCP00000000028
PMZ_0039104-RA	ENSLOCP00000000029
PMZ_0042447-RA	ENSLOCP00000000030
PMZ_0041904-RA	ENSLOCP00000000030
PMZ_0042446-RA	ENSLOCP00000000038
PMZ_0035542-RA	ENSLOCP00000000044
PMZ_0005684-RA	ENSLOCP00000000046
PMZ_0033529-RA	ENSLOCP00000000046
PMZ_0044230-RA	ENSLOCP00000000050
PMZ_0042444-RA	ENSLOCP00000000051
PMZ_0046928-RA	ENSLOCP00000000051
PMZ_0042883-RA	ENSLOCP00000000060
PMZ_0021764-RA	ENSLOCP00000000061
PMZ_0047034-RA	ENSLOCP00000000066
PMZ_0048711-RA	ENSLOCP00000000066
PMZ_0046347-RA	ENSLOCP00000000070
PMZ_0047282-RA	ENSLOCP00000000070
PMZ_0024070-RA	ENSLOCP00000000082
PMZ_0047040-RA	ENSLOCP00000000083
PMZ_0010190-RA	ENSLOCP00000000086
PMZ_0033938-RA	ENSLOCP00000000087
PMZ_0032822-RA	ENSLOCP00000000089
PMZ_0030582-RA	ENSLOCP00000000100
PMZ_0007535-RA	ENSLOCP00000000103
PMZ_0009066-RA	ENSLOCP00000000104
PMZ_0009064-RA	ENSLOCP00000000104
PMZ_0005070-RA	ENSLOCP00000000108
PMZ_0002520-RA	ENSLOCP00000000111
PMZ_0039440-RA	ENSLOCP00000000111
PMZ_0046521-RA	ENSLOCP00000000113
PMZ_0005663-RA	ENSLOCP00000000113
PMZ_0048580-RA	ENSLOCP00000000116
PMZ_0048600-RA	ENSLOCP00000000116
PMZ_0027077-RA	ENSLOCP00000000129
PMZ_0037253-RA	ENSLOCP00000000138
PMZ_0023186-RA	ENSLOCP00000000145
PMZ_0041020-RA	ENSLOCP00000000145
PMZ_0006276-RA	ENSLOCP00000000147
PMZ_0013442-RA	ENSLOCP00000000148
PMZ_0037169-RA	ENSLOCP00000000158
PMZ_0032572-RA	ENSLOCP00000000162
PMZ_0048583-RA	ENSLOCP00000000162
PMZ_0005387-RA	ENSLOCP00000000167
PMZ_0012852-RA	ENSLOCP00000000173
PMZ_0030815-RA	ENSLOCP00000000179
PMZ_0043844-RA	ENSLOCP00000000179
PMZ_0046978-RA	ENSLOCP00000000184
PMZ_0042619-RA	ENSLOCP00000000185
PMZ_0048322-RA	ENSLOCP00000000187
PMZ_0048278-RA	ENSLOCP00000000187
PMZ_0037201-RA	ENSLOCP00000000198
PMZ_0040364-RA	ENSLOCP00000000198
PMZ_0043123-RA	ENSLOCP00000000208
PMZ_0042916-RA	ENSLOCP00000000208
PMZ_0030814-RA	ENSLOCP00000000210
PMZ_0027767-RA	ENSLOCP00000000213
PMZ_0029120-RA	ENSLOCP00000000213
PMZ_0001121-RA	ENSLOCP00000000221
PMZ_0019996-RA	ENSLOCP00000000221
PMZ_0029870-RA	ENSLOCP00000000226
PMZ_0023557-RA	ENSLOCP00000000226
PMZ_0013063-RA	ENSLOCP00000000231
PMZ_0043845-RA	ENSLOCP00000000233
PMZ_0030813-RA	ENSLOCP00000000233
PMZ_0037067-RA	ENSLOCP00000000236
PMZ_0001169-RA	ENSLOCP00000000250
PMZ_0038449-RA	ENSLOCP00000000250
PMZ_0036306-RA	ENSLOCP00000000256
PMZ_0038765-RA	ENSLOCP00000000256
PMZ_0036977-RA	ENSLOCP00000000260
PMZ_0041648-RA	ENSLOCP00000000263
PMZ_0044113-RA	ENSLOCP00000000265
PMZ_0003320-RA	ENSLOCP00000000273
PMZ_0004844-RA	ENSLOCP00000000273
PMZ_0032675-RA	ENSLOCP00000000275
PMZ_0047360-RA	ENSLOCP00000000275
PMZ_0040367-RA	ENSLOCP00000000276
PMZ_0048738-RA	ENSLOCP00000000276
PMZ_0032313-RA	ENSLOCP00000000277
PMZ_0049001-RA	ENSLOCP00000000278
PMZ_0046487-RA	ENSLOCP00000000281
PMZ_0036143-RA	ENSLOCP00000000281
PMZ_0045349-RA	ENSLOCP00000000283
PMZ_0043231-RA	ENSLOCP00000000291
PMZ_0009699-RA	ENSLOCP00000000291
PMZ_0037627-RA	ENSLOCP00000000294
PMZ_0043940-RA	ENSLOCP00000000300
PMZ_0018797-RA	ENSLOCP00000000304
PMZ_0030739-RA	ENSLOCP00000000308
PMZ_0029830-RA	ENSLOCP00000000312
PMZ_0048610-RA	ENSLOCP00000000323
PMZ_0027053-RA	ENSLOCP00000000324
PMZ_0040514-RA	ENSLOCP00000000328
PMZ_0040513-RA	ENSLOCP00000000328
PMZ_0032186-RA	ENSLOCP00000000330
PMZ_0040731-RA	ENSLOCP00000000343
PMZ_0047105-RA	ENSLOCP00000000347
PMZ_0036592-RA	ENSLOCP00000000347
PMZ_0041895-RA	ENSLOCP00000000350
PMZ_0040027-RA	ENSLOCP00000000350
PMZ_0044440-RA	ENSLOCP00000000358
PMZ_0017787-RA	ENSLOCP00000000362
PMZ_0034536-RA	ENSLOCP00000000362
PMZ_0044729-RA	ENSLOCP00000000380
PMZ_0044393-RA	ENSLOCP00000000394
PMZ_0022262-RA	ENSLOCP00000000395
PMZ_0047310-RA	ENSLOCP00000000402
PMZ_0034054-RA	ENSLOCP00000000404
PMZ_0047641-RA	ENSLOCP00000000407
PMZ_0034584-RA	ENSLOCP00000000417
PMZ_0000387-RA	ENSLOCP00000000417
PMZ_0030520-RA	ENSLOCP00000000418
PMZ_0045279-RA	ENSLOCP00000000418
PMZ_0010860-RA	ENSLOCP00000000423
PMZ_0038212-RA	ENSLOCP00000000424
PMZ_0042399-RA	ENSLOCP00000000428
PMZ_0038255-RA	ENSLOCP00000000428
PMZ_0044376-RA	ENSLOCP00000000434
PMZ_0010821-RA	ENSLOCP00000000434
PMZ_0027660-RA	ENSLOCP00000000436
PMZ_0032722-RA	ENSLOCP00000000440
PMZ_0034244-RA	ENSLOCP00000000447
PMZ_0000315-RA	ENSLOCP00000000447
PMZ_0005029-RA	ENSLOCP00000000454
PMZ_0008885-RA	ENSLOCP00000000454
PMZ_0015314-RA	ENSLOCP00000000456
PMZ_0043842-RA	ENSLOCP00000000458
PMZ_0043841-RA	ENSLOCP00000000458
PMZ_0014549-RA	ENSLOCP00000000461
PMZ_0038641-RA	ENSLOCP00000000463
PMZ_0037621-RA	ENSLOCP00000000463
PMZ_0016961-RA	ENSLOCP00000000472
PMZ_0047141-RA	ENSLOCP00000000472
PMZ_0037436-RA	ENSLOCP00000000480
PMZ_0039331-RA	ENSLOCP00000000480
PMZ_0033147-RA	ENSLOCP00000000482
PMZ_0046139-RA	ENSLOCP00000000482
PMZ_0048090-RA	ENSLOCP00000000483
PMZ_0020912-RA	ENSLOCP00000000490
PMZ_0024018-RB	ENSLOCP00000000493
PMZ_0027196-RA	ENSLOCP00000000494
PMZ_0046164-RA	ENSLOCP00000000497
PMZ_0031431-RA	ENSLOCP00000000500
PMZ_0040565-RA	ENSLOCP00000000500
PMZ_0038238-RA	ENSLOCP00000000501
PMZ_0044328-RA	ENSLOCP00000000502
PMZ_0040174-RA	ENSLOCP00000000505
PMZ_0005879-RA	ENSLOCP00000000506
PMZ_0043747-RA	ENSLOCP00000000506
PMZ_0000573-RA	ENSLOCP00000000508
PMZ_0036324-RA	ENSLOCP00000000515
PMZ_0043668-RA	ENSLOCP00000000515
PMZ_0000884-RA	ENSLOCP00000000526
PMZ_0048723-RA	ENSLOCP00000000526
PMZ_0046993-RA	ENSLOCP00000000527
PMZ_0044163-RA	ENSLOCP00000000529
PMZ_0048459-RA	ENSLOCP00000000533
PMZ_0048160-RA	ENSLOCP00000000533
PMZ_0043850-RA	ENSLOCP00000000540
PMZ_0042570-RA	ENSLOCP00000000540
PMZ_0036963-RA	ENSLOCP00000000541
PMZ_0013861-RA	ENSLOCP00000000544
PMZ_0046496-RA	ENSLOCP00000000546
PMZ_0028145-RA	ENSLOCP00000000547
PMZ_0008251-RA	ENSLOCP00000000547
PMZ_0048046-RA	ENSLOCP00000000548
PMZ_0023120-RA	ENSLOCP00000000548
PMZ_0042218-RA	ENSLOCP00000000549
PMZ_0047605-RA	ENSLOCP00000000553
PMZ_0007678-RA	ENSLOCP00000000559
PMZ_0039017-RA	ENSLOCP00000000562
PMZ_0026676-RA	ENSLOCP00000000565
PMZ_0030403-RA	ENSLOCP00000000565
PMZ_0038872-RA	ENSLOCP00000000567
PMZ_0041357-RA	ENSLOCP00000000568
PMZ_0030463-RA	ENSLOCP00000000571
PMZ_0030421-RA	ENSLOCP00000000571
PMZ_0037698-RA	ENSLOCP00000000575
PMZ_0034437-RA	ENSLOCP00000000583
PMZ_0038250-RA	ENSLOCP00000000583
PMZ_0027437-RA	ENSLOCP00000000585
PMZ_0033805-RA	ENSLOCP00000000585
PMZ_0048605-RA	ENSLOCP00000000586
PMZ_0006620-RA	ENSLOCP00000000587
PMZ_0040969-RA	ENSLOCP00000000590
PMZ_0042586-RA	ENSLOCP00000000591
PMZ_0036080-RA	ENSLOCP00000000599
PMZ_0035127-RA	ENSLOCP00000000609
PMZ_0043667-RA	ENSLOCP00000000609
PMZ_0045166-RA	ENSLOCP00000000610
PMZ_0048382-RA	ENSLOCP00000000611
PMZ_0038978-RA	ENSLOCP00000000611
PMZ_0026879-RA	ENSLOCP00000000613
PMZ_0039217-RA	ENSLOCP00000000617
PMZ_0037141-RA	ENSLOCP00000000619
PMZ_0030338-RA	ENSLOCP00000000625
PMZ_0040896-RA	ENSLOCP00000000627
PMZ_0030982-RA	ENSLOCP00000000627
PMZ_0045853-RA	ENSLOCP00000000630
PMZ_0030606-RA	ENSLOCP00000000630
PMZ_0046793-RA	ENSLOCP00000000631
PMZ_0048669-RA	ENSLOCP00000000632
PMZ_0032183-RA	ENSLOCP00000000635
PMZ_0043715-RA	ENSLOCP00000000635
PMZ_0032234-RA	ENSLOCP00000000639
PMZ_0045988-RA	ENSLOCP00000000640
PMZ_0036079-RA	ENSLOCP00000000641
PMZ_0034327-RA	ENSLOCP00000000642
PMZ_0036629-RA	ENSLOCP00000000643
PMZ_0023818-RA	ENSLOCP00000000643
PMZ_0045878-RA	ENSLOCP00000000645
PMZ_0032120-RA	ENSLOCP00000000651
PMZ_0008787-RA	ENSLOCP00000000652
PMZ_0029273-RA	ENSLOCP00000000652
PMZ_0037896-RA	ENSLOCP00000000654
PMZ_0040987-RA	ENSLOCP00000000654
PMZ_0030436-RA	ENSLOCP00000000664
PMZ_0046476-RA	ENSLOCP00000000664
PMZ_0048168-RA	ENSLOCP00000000674
PMZ_0008396-RA	ENSLOCP00000000679
PMZ_0033620-RA	ENSLOCP00000000679
PMZ_0012869-RA	ENSLOCP00000000680
PMZ_0022898-RA	ENSLOCP00000000680
PMZ_0043316-RA	ENSLOCP00000000681
PMZ_0018015-RA	ENSLOCP00000000681
PMZ_0042368-RA	ENSLOCP00000000688
PMZ_0042120-RA	ENSLOCP00000000688
PMZ_0048807-RA	ENSLOCP00000000693
PMZ_0009034-RA	ENSLOCP00000000701
PMZ_0045784-RA	ENSLOCP00000000701
PMZ_0041603-RA	ENSLOCP00000000705
PMZ_0040995-RA	ENSLOCP00000000717
PMZ_0042982-RA	ENSLOCP00000000719
PMZ_0014079-RA	ENSLOCP00000000724
PMZ_0044514-RA	ENSLOCP00000000724
PMZ_0036246-RA	ENSLOCP00000000732
PMZ_0030893-RA	ENSLOCP00000000735
PMZ_0038655-RA	ENSLOCP00000000743
PMZ_0013362-RA	ENSLOCP00000000743
PMZ_0022111-RA	ENSLOCP00000000745
PMZ_0003750-RA	ENSLOCP00000000745
PMZ_0013805-RA	ENSLOCP00000000747
PMZ_0004893-RA	ENSLOCP00000000747
PMZ_0048760-RA	ENSLOCP00000000752
PMZ_0047983-RA	ENSLOCP00000000752
PMZ_0010020-RA	ENSLOCP00000000753
PMZ_0038752-RA	ENSLOCP00000000757
PMZ_0040996-RA	ENSLOCP00000000757
PMZ_0028706-RA	ENSLOCP00000000759
PMZ_0042969-RA	ENSLOCP00000000759
PMZ_0017039-RA	ENSLOCP00000000760
PMZ_0028909-RA	ENSLOCP00000000761
PMZ_0047383-RA	ENSLOCP00000000761
PMZ_0034887-RA	ENSLOCP00000000762
PMZ_0007204-RA	ENSLOCP00000000765
PMZ_0043525-RA	ENSLOCP00000000765
PMZ_0045591-RA	ENSLOCP00000000766
PMZ_0046830-RA	ENSLOCP00000000769
PMZ_0040828-RA	ENSLOCP00000000778
PMZ_0040895-RA	ENSLOCP00000000782
PMZ_0004351-RA	ENSLOCP00000000784
PMZ_0021163-RA	ENSLOCP00000000787
PMZ_0040982-RA	ENSLOCP00000000791
PMZ_0040179-RA	ENSLOCP00000000791
PMZ_0038880-RA	ENSLOCP00000000792
PMZ_0030328-RA	ENSLOCP00000000797
PMZ_0047667-RA	ENSLOCP00000000800
PMZ_0026350-RA	ENSLOCP00000000801
PMZ_0048307-RA	ENSLOCP00000000801
PMZ_0047882-RA	ENSLOCP00000000802
PMZ_0034498-RA	ENSLOCP00000000810
PMZ_0046657-RA	ENSLOCP00000000810
PMZ_0019799-RA	ENSLOCP00000000817
PMZ_0011468-RA	ENSLOCP00000000818
PMZ_0032892-RA	ENSLOCP00000000819
PMZ_0028840-RA	ENSLOCP00000000819
PMZ_0020436-RA	ENSLOCP00000000820
PMZ_0044868-RA	ENSLOCP00000000826
PMZ_0045687-RA	ENSLOCP00000000827
PMZ_0027893-RA	ENSLOCP00000000832
PMZ_0026942-RA	ENSLOCP00000000841
PMZ_0031049-RA	ENSLOCP00000000843
PMZ_0040601-RA	ENSLOCP00000000844
PMZ_0047887-RA	ENSLOCP00000000848
PMZ_0047969-RA	ENSLOCP00000000848
PMZ_0014189-RA	ENSLOCP00000000851
PMZ_0007744-RA	ENSLOCP00000000851
PMZ_0008350-RA	ENSLOCP00000000852
PMZ_0014882-RA	ENSLOCP00000000853
PMZ_0046143-RA	ENSLOCP00000000855
PMZ_0045297-RA	ENSLOCP00000000856
PMZ_0011405-RA	ENSLOCP00000000859
PMZ_0043215-RA	ENSLOCP00000000860
PMZ_0026576-RA	ENSLOCP00000000861
PMZ_0035846-RA	ENSLOCP00000000861
PMZ_0016183-RA	ENSLOCP00000000862
PMZ_0032338-RA	ENSLOCP00000000863
PMZ_0043878-RA	ENSLOCP00000000863
PMZ_0026644-RA	ENSLOCP00000000875
PMZ_0042834-RA	ENSLOCP00000000877
PMZ_0041630-RA	ENSLOCP00000000877
PMZ_0003200-RA	ENSLOCP00000000879
PMZ_0009393-RA	ENSLOCP00000000880
PMZ_0037301-RA	ENSLOCP00000000883
PMZ_0027203-RA	ENSLOCP00000000887
PMZ_0027864-RA	ENSLOCP00000000887
PMZ_0005279-RA	ENSLOCP00000000888
PMZ_0041606-RA	ENSLOCP00000000888
PMZ_0007669-RA	ENSLOCP00000000889
PMZ_0042832-RA	ENSLOCP00000000900
PMZ_0040725-RA	ENSLOCP00000000903
PMZ_0034815-RA	ENSLOCP00000000905
PMZ_0038780-RA	ENSLOCP00000000908
PMZ_0040837-RA	ENSLOCP00000000908
PMZ_0011609-RA	ENSLOCP00000000909
PMZ_0033553-RA	ENSLOCP00000000909
PMZ_0047119-RA	ENSLOCP00000000910
PMZ_0044484-RA	ENSLOCP00000000911
PMZ_0043695-RA	ENSLOCP00000000914
PMZ_0027022-RA	ENSLOCP00000000914
PMZ_0045023-RA	ENSLOCP00000000917
PMZ_0040769-RA	ENSLOCP00000000917
PMZ_0017343-RA	ENSLOCP00000000918
PMZ_0040049-RA	ENSLOCP00000000918
PMZ_0018187-RA	ENSLOCP00000000919
PMZ_0019893-RA	ENSLOCP00000000922
PMZ_0031378-RA	ENSLOCP00000000923
PMZ_0043302-RA	ENSLOCP00000000923
PMZ_0026041-RA	ENSLOCP00000000926
PMZ_0031202-RA	ENSLOCP00000000926
PMZ_0047782-RA	ENSLOCP00000000928
PMZ_0033910-RA	ENSLOCP00000000933
PMZ_0033485-RA	ENSLOCP00000000936
PMZ_0035527-RA	ENSLOCP00000000941
PMZ_0041790-RA	ENSLOCP00000000942
PMZ_0043885-RA	ENSLOCP00000000946
PMZ_0038926-RA	ENSLOCP00000000947
PMZ_0042448-RA	ENSLOCP00000000947
PMZ_0016733-RA	ENSLOCP00000000948
PMZ_0040934-RA	ENSLOCP00000000948
PMZ_0041899-RA	ENSLOCP00000000949
PMZ_0005020-RA	ENSLOCP00000000950
PMZ_0037103-RA	ENSLOCP00000000951
PMZ_0046974-RA	ENSLOCP00000000951
PMZ_0020757-RA	ENSLOCP00000000955
PMZ_0047219-RA	ENSLOCP00000000955
PMZ_0046270-RA	ENSLOCP00000000960
PMZ_0032333-RA	ENSLOCP00000000960
PMZ_0045496-RA	ENSLOCP00000000961
PMZ_0047537-RA	ENSLOCP00000000961
PMZ_0037281-RA	ENSLOCP00000000963
PMZ_0038070-RA	ENSLOCP00000000964
PMZ_0040914-RA	ENSLOCP00000000973
PMZ_0044980-RA	ENSLOCP00000000975
PMZ_0041669-RA	ENSLOCP00000000977
PMZ_0045270-RA	ENSLOCP00000000979
PMZ_0045269-RA	ENSLOCP00000000979
PMZ_0043301-RA	ENSLOCP00000000982
PMZ_0014770-RA	ENSLOCP00000000982
PMZ_0027789-RA	ENSLOCP00000000983
PMZ_0047369-RA	ENSLOCP00000000983
PMZ_0035485-RA	ENSLOCP00000000984
PMZ_0043211-RA	ENSLOCP00000000985
PMZ_0043657-RA	ENSLOCP00000000986
PMZ_0037094-RA	ENSLOCP00000000986
PMZ_0005227-RA	ENSLOCP00000000989
PMZ_0032206-RA	ENSLOCP00000000989
PMZ_0034082-RA	ENSLOCP00000000991
PMZ_0007340-RA	ENSLOCP00000000991
PMZ_0014745-RA	ENSLOCP00000000997
PMZ_0034265-RA	ENSLOCP00000000997
PMZ_0005970-RA	ENSLOCP00000000999
PMZ_0026335-RA	ENSLOCP00000001002
PMZ_0041456-RA	ENSLOCP00000001003
PMZ_0026765-RA	ENSLOCP00000001008
PMZ_0041547-RA	ENSLOCP00000001008
PMZ_0030717-RA	ENSLOCP00000001009
PMZ_0037578-RA	ENSLOCP00000001009
PMZ_0031293-RA	ENSLOCP00000001010
PMZ_0028138-RA	ENSLOCP00000001012
PMZ_0004536-RA	ENSLOCP00000001012
PMZ_0027547-RA	ENSLOCP00000001015
PMZ_0029258-RA	ENSLOCP00000001015
PMZ_0030129-RA	ENSLOCP00000001018
PMZ_0030130-RA	ENSLOCP00000001018
PMZ_0042763-RA	ENSLOCP00000001019
PMZ_0041921-RA	ENSLOCP00000001021
PMZ_0038982-RA	ENSLOCP00000001023
PMZ_0035467-RA	ENSLOCP00000001023
PMZ_0009265-RA	ENSLOCP00000001027
PMZ_0034713-RA	ENSLOCP00000001028
PMZ_0040926-RA	ENSLOCP00000001033
PMZ_0045670-RA	ENSLOCP00000001033
PMZ_0037318-RA	ENSLOCP00000001036
PMZ_0048237-RA	ENSLOCP00000001041
PMZ_0048274-RA	ENSLOCP00000001041
PMZ_0029647-RA	ENSLOCP00000001042
PMZ_0045984-RA	ENSLOCP00000001042
PMZ_0019068-RA	ENSLOCP00000001045
PMZ_0029297-RA	ENSLOCP00000001045
PMZ_0011889-RA	ENSLOCP00000001048
PMZ_0041554-RA	ENSLOCP00000001049
PMZ_0048128-RA	ENSLOCP00000001049
PMZ_0021605-RA	ENSLOCP00000001053
PMZ_0042210-RA	ENSLOCP00000001054
PMZ_0040111-RA	ENSLOCP00000001054
PMZ_0014462-RA	ENSLOCP00000001055
PMZ_0037071-RA	ENSLOCP00000001060
PMZ_0040842-RA	ENSLOCP00000001060
PMZ_0042260-RA	ENSLOCP00000001061
PMZ_0043650-RA	ENSLOCP00000001062
PMZ_0040976-RA	ENSLOCP00000001065
PMZ_0040977-RA	ENSLOCP00000001065
PMZ_0041549-RA	ENSLOCP00000001067
PMZ_0033838-RA	ENSLOCP00000001067
PMZ_0011618-RA	ENSLOCP00000001073
PMZ_0041822-RA	ENSLOCP00000001078
PMZ_0047019-RA	ENSLOCP00000001078
PMZ_0026957-RA	ENSLOCP00000001079
PMZ_0044565-RA	ENSLOCP00000001080
PMZ_0032144-RA	ENSLOCP00000001082
PMZ_0036721-RA	ENSLOCP00000001082
PMZ_0037161-RA	ENSLOCP00000001083
PMZ_0037458-RA	ENSLOCP00000001083
PMZ_0014139-RA	ENSLOCP00000001084
PMZ_0035599-RA	ENSLOCP00000001084
PMZ_0016577-RA	ENSLOCP00000001085
PMZ_0029930-RA	ENSLOCP00000001086
PMZ_0035914-RA	ENSLOCP00000001086
PMZ_0033433-RA	ENSLOCP00000001088
PMZ_0044468-RA	ENSLOCP00000001089
PMZ_0008562-RA	ENSLOCP00000001089
PMZ_0035942-RA	ENSLOCP00000001093
PMZ_0045981-RA	ENSLOCP00000001102
PMZ_0038209-RA	ENSLOCP00000001104
PMZ_0035202-RA	ENSLOCP00000001105
PMZ_0047797-RA	ENSLOCP00000001105
PMZ_0003652-RA	ENSLOCP00000001107
PMZ_0012877-RA	ENSLOCP00000001107
PMZ_0045706-RA	ENSLOCP00000001108
PMZ_0045647-RA	ENSLOCP00000001110
PMZ_0009309-RA	ENSLOCP00000001112
PMZ_0040922-RA	ENSLOCP00000001116
PMZ_0040923-RA	ENSLOCP00000001116
PMZ_0038163-RA	ENSLOCP00000001119
PMZ_0035629-RA	ENSLOCP00000001119
PMZ_0040004-RA	ENSLOCP00000001120
PMZ_0044763-RA	ENSLOCP00000001122
PMZ_0033513-RA	ENSLOCP00000001129
PMZ_0029159-RA	ENSLOCP00000001129
PMZ_0041558-RA	ENSLOCP00000001130
PMZ_0047857-RA	ENSLOCP00000001130
PMZ_0048398-RA	ENSLOCP00000001131
PMZ_0048394-RA	ENSLOCP00000001131
PMZ_0046930-RA	ENSLOCP00000001132
PMZ_0048653-RA	ENSLOCP00000001134
PMZ_0029447-RA	ENSLOCP00000001135
PMZ_0043245-RA	ENSLOCP00000001136
PMZ_0048838-RA	ENSLOCP00000001138
PMZ_0038828-RA	ENSLOCP00000001138
PMZ_0034426-RA	ENSLOCP00000001144
PMZ_0036075-RA	ENSLOCP00000001144
PMZ_0036554-RA	ENSLOCP00000001146
PMZ_0042992-RA	ENSLOCP00000001147
PMZ_0032595-RA	ENSLOCP00000001148
PMZ_0027261-RA	ENSLOCP00000001148
PMZ_0015685-RA	ENSLOCP00000001152
PMZ_0035631-RA	ENSLOCP00000001152
PMZ_0034004-RA	ENSLOCP00000001158
PMZ_0041397-RA	ENSLOCP00000001158
PMZ_0019359-RA	ENSLOCP00000001160
PMZ_0040298-RA	ENSLOCP00000001161
PMZ_0036138-RA	ENSLOCP00000001165
PMZ_0038882-RA	ENSLOCP00000001168
PMZ_0048171-RA	ENSLOCP00000001168
PMZ_0038300-RA	ENSLOCP00000001169
PMZ_0039016-RA	ENSLOCP00000001171
PMZ_0044378-RA	ENSLOCP00000001171
PMZ_0041519-RA	ENSLOCP00000001172
PMZ_0007417-RA	ENSLOCP00000001172
PMZ_0036530-RA	ENSLOCP00000001173
PMZ_0014533-RA	ENSLOCP00000001177
PMZ_0011430-RA	ENSLOCP00000001183
PMZ_0044962-RA	ENSLOCP00000001183
PMZ_0047657-RA	ENSLOCP00000001184
PMZ_0036635-RA	ENSLOCP00000001184
PMZ_0046555-RA	ENSLOCP00000001190
PMZ_0044591-RA	ENSLOCP00000001191
PMZ_0044129-RA	ENSLOCP00000001192
PMZ_0026600-RA	ENSLOCP00000001193
PMZ_0041103-RA	ENSLOCP00000001198
PMZ_0048364-RA	ENSLOCP00000001198
PMZ_0046500-RA	ENSLOCP00000001199
PMZ_0041122-RA	ENSLOCP00000001200
PMZ_0046682-RA	ENSLOCP00000001200
PMZ_0045869-RA	ENSLOCP00000001201
PMZ_0046284-RA	ENSLOCP00000001201
PMZ_0042223-RA	ENSLOCP00000001202
PMZ_0040231-RA	ENSLOCP00000001206
PMZ_0017034-RA	ENSLOCP00000001207
PMZ_0038121-RA	ENSLOCP00000001207
PMZ_0042163-RA	ENSLOCP00000001209
PMZ_0042438-RA	ENSLOCP00000001211
PMZ_0043719-RA	ENSLOCP00000001211
PMZ_0032557-RA	ENSLOCP00000001212
PMZ_0035223-RA	ENSLOCP00000001213
PMZ_0047441-RA	ENSLOCP00000001216
PMZ_0045405-RA	ENSLOCP00000001218
PMZ_0016581-RA	ENSLOCP00000001219
PMZ_0037340-RA	ENSLOCP00000001219
PMZ_0009796-RA	ENSLOCP00000001220
PMZ_0009922-RA	ENSLOCP00000001221
PMZ_0042769-RA	ENSLOCP00000001221
PMZ_0044039-RA	ENSLOCP00000001223
PMZ_0018813-RA	ENSLOCP00000001224
PMZ_0029632-RA	ENSLOCP00000001224
PMZ_0005367-RA	ENSLOCP00000001225
PMZ_0040297-RA	ENSLOCP00000001225
PMZ_0037200-RA	ENSLOCP00000001226
PMZ_0036798-RA	ENSLOCP00000001234
PMZ_0034829-RA	ENSLOCP00000001235
PMZ_0036827-RA	ENSLOCP00000001236
PMZ_0041233-RA	ENSLOCP00000001247
PMZ_0030062-RA	ENSLOCP00000001247
PMZ_0029044-RA	ENSLOCP00000001250
PMZ_0035159-RA	ENSLOCP00000001250
PMZ_0046858-RA	ENSLOCP00000001251
PMZ_0030703-RA	ENSLOCP00000001252
PMZ_0011898-RA	ENSLOCP00000001253
PMZ_0045211-RA	ENSLOCP00000001253
PMZ_0020165-RA	ENSLOCP00000001254
PMZ_0030029-RA	ENSLOCP00000001254
PMZ_0009794-RA	ENSLOCP00000001255
PMZ_0031845-RA	ENSLOCP00000001255
PMZ_0040407-RA	ENSLOCP00000001257
PMZ_0047456-RA	ENSLOCP00000001257
PMZ_0014711-RA	ENSLOCP00000001262
PMZ_0040801-RA	ENSLOCP00000001268
PMZ_0009549-RA	ENSLOCP00000001270
PMZ_0036072-RA	ENSLOCP00000001274
PMZ_0047378-RA	ENSLOCP00000001274
PMZ_0047938-RA	ENSLOCP00000001277
PMZ_0033824-RA	ENSLOCP00000001280
PMZ_0032704-RA	ENSLOCP00000001282
PMZ_0014103-RA	ENSLOCP00000001284
PMZ_0041953-RA	ENSLOCP00000001287
PMZ_0034505-RA	ENSLOCP00000001288
PMZ_0030640-RA	ENSLOCP00000001288
PMZ_0044114-RA	ENSLOCP00000001292
PMZ_0044483-RA	ENSLOCP00000001294
PMZ_0020415-RA	ENSLOCP00000001299
PMZ_0030614-RA	ENSLOCP00000001302
PMZ_0043052-RA	ENSLOCP00000001305
PMZ_0022182-RA	ENSLOCP00000001305
PMZ_0047014-RA	ENSLOCP00000001308
PMZ_0034416-RA	ENSLOCP00000001316
PMZ_0034401-RA	ENSLOCP00000001317
PMZ_0041499-RA	ENSLOCP00000001318
PMZ_0031530-RA	ENSLOCP00000001321
PMZ_0023359-RA	ENSLOCP00000001322
PMZ_0005978-RA	ENSLOCP00000001323
PMZ_0040885-RA	ENSLOCP00000001325
PMZ_0047571-RA	ENSLOCP00000001325
PMZ_0043864-RA	ENSLOCP00000001326
PMZ_0045874-RA	ENSLOCP00000001329
PMZ_0044052-RA	ENSLOCP00000001332
PMZ_0041556-RA	ENSLOCP00000001336
PMZ_0027379-RA	ENSLOCP00000001338
PMZ_0005927-RA	ENSLOCP00000001338
PMZ_0044601-RA	ENSLOCP00000001339
PMZ_0044600-RA	ENSLOCP00000001339
PMZ_0042785-RA	ENSLOCP00000001340
PMZ_0035364-RA	ENSLOCP00000001340
PMZ_0044576-RA	ENSLOCP00000001341
PMZ_0040215-RA	ENSLOCP00000001346
PMZ_0037653-RA	ENSLOCP00000001346
PMZ_0015378-RA	ENSLOCP00000001348
PMZ_0044706-RA	ENSLOCP00000001350
PMZ_0011957-RA	ENSLOCP00000001355
PMZ_0047275-RA	ENSLOCP00000001357
PMZ_0044056-RA	ENSLOCP00000001357
PMZ_0042505-RA	ENSLOCP00000001361
PMZ_0041565-RA	ENSLOCP00000001361
PMZ_0044766-RA	ENSLOCP00000001363
PMZ_0028262-RA	ENSLOCP00000001368
PMZ_0043992-RA	ENSLOCP00000001368
PMZ_0047855-RA	ENSLOCP00000001369
PMZ_0028698-RA	ENSLOCP00000001371
PMZ_0047645-RA	ENSLOCP00000001371
PMZ_0041952-RA	ENSLOCP00000001376
PMZ_0034605-RA	ENSLOCP00000001380
PMZ_0044720-RA	ENSLOCP00000001380
PMZ_0042801-RA	ENSLOCP00000001382
PMZ_0042802-RA	ENSLOCP00000001382
PMZ_0042513-RA	ENSLOCP00000001383
PMZ_0038891-RA	ENSLOCP00000001383
PMZ_0040691-RA	ENSLOCP00000001384
PMZ_0026636-RA	ENSLOCP00000001384
PMZ_0038178-RA	ENSLOCP00000001388
PMZ_0038637-RA	ENSLOCP00000001388
PMZ_0008428-RA	ENSLOCP00000001393
PMZ_0020779-RA	ENSLOCP00000001396
PMZ_0032521-RA	ENSLOCP00000001397
PMZ_0012482-RA	ENSLOCP00000001397
PMZ_0034062-RA	ENSLOCP00000001401
PMZ_0027604-RA	ENSLOCP00000001402
PMZ_0032284-RA	ENSLOCP00000001404
PMZ_0026769-RA	ENSLOCP00000001404
PMZ_0046630-RA	ENSLOCP00000001406
PMZ_0007701-RA	ENSLOCP00000001406
PMZ_0028854-RA	ENSLOCP00000001407
PMZ_0031944-RA	ENSLOCP00000001411
PMZ_0046334-RA	ENSLOCP00000001411
PMZ_0042848-RA	ENSLOCP00000001413
PMZ_0044713-RA	ENSLOCP00000001415
PMZ_0046665-RA	ENSLOCP00000001415
PMZ_0029476-RA	ENSLOCP00000001417
PMZ_0042506-RA	ENSLOCP00000001418
PMZ_0027606-RA	ENSLOCP00000001418
PMZ_0036641-RA	ENSLOCP00000001420
PMZ_0036031-RA	ENSLOCP00000001420
PMZ_0015053-RA	ENSLOCP00000001421
PMZ_0001583-RA	ENSLOCP00000001423
PMZ_0022166-RA	ENSLOCP00000001425
PMZ_0036155-RA	ENSLOCP00000001425
PMZ_0046736-RA	ENSLOCP00000001426
PMZ_0033140-RA	ENSLOCP00000001426
PMZ_0026319-RA	ENSLOCP00000001427
PMZ_0018309-RA	ENSLOCP00000001427
PMZ_0014105-RA	ENSLOCP00000001429
PMZ_0009021-RA	ENSLOCP00000001429
PMZ_0033253-RA	ENSLOCP00000001433
PMZ_0031971-RA	ENSLOCP00000001436
PMZ_0033002-RA	ENSLOCP00000001436
PMZ_0027169-RA	ENSLOCP00000001437
PMZ_0047327-RA	ENSLOCP00000001437
PMZ_0044656-RA	ENSLOCP00000001440
PMZ_0042350-RA	ENSLOCP00000001442
PMZ_0042351-RA	ENSLOCP00000001442
PMZ_0018041-RA	ENSLOCP00000001444
PMZ_0026741-RA	ENSLOCP00000001445
PMZ_0005883-RA	ENSLOCP00000001445
PMZ_0031261-RA	ENSLOCP00000001447
PMZ_0033635-RA	ENSLOCP00000001449
PMZ_0047023-RA	ENSLOCP00000001449
PMZ_0043834-RA	ENSLOCP00000001455
PMZ_0045690-RA	ENSLOCP00000001455
PMZ_0043507-RA	ENSLOCP00000001456
PMZ_0037053-RA	ENSLOCP00000001458
PMZ_0040737-RA	ENSLOCP00000001458
PMZ_0015918-RA	ENSLOCP00000001460
PMZ_0045065-RA	ENSLOCP00000001460
PMZ_0027623-RA	ENSLOCP00000001461
PMZ_0042509-RA	ENSLOCP00000001462
PMZ_0046819-RA	ENSLOCP00000001462
PMZ_0041613-RA	ENSLOCP00000001464
PMZ_0035379-RA	ENSLOCP00000001464
PMZ_0042669-RA	ENSLOCP00000001465
PMZ_0042423-RA	ENSLOCP00000001465
PMZ_0031158-RA	ENSLOCP00000001466
PMZ_0012671-RA	ENSLOCP00000001476
PMZ_0017601-RA	ENSLOCP00000001476
PMZ_0044594-RA	ENSLOCP00000001477
PMZ_0035602-RA	ENSLOCP00000001478
PMZ_0045377-RA	ENSLOCP00000001479
PMZ_0031521-RA	ENSLOCP00000001480
PMZ_0032380-RA	ENSLOCP00000001480
PMZ_0018970-RA	ENSLOCP00000001481
PMZ_0004372-RA	ENSLOCP00000001483
PMZ_0037166-RA	ENSLOCP00000001483
PMZ_0044803-RA	ENSLOCP00000001484
PMZ_0013047-RA	ENSLOCP00000001486
PMZ_0034529-RA	ENSLOCP00000001486
PMZ_0002540-RA	ENSLOCP00000001488
PMZ_0036626-RA	ENSLOCP00000001488
PMZ_0031645-RA	ENSLOCP00000001490
PMZ_0046341-RA	ENSLOCP00000001492
PMZ_0005183-RA	ENSLOCP00000001493
PMZ_0043697-RA	ENSLOCP00000001496
PMZ_0043698-RA	ENSLOCP00000001496
PMZ_0001044-RA	ENSLOCP00000001498
PMZ_0041166-RA	ENSLOCP00000001499
PMZ_0042837-RA	ENSLOCP00000001500
PMZ_0041629-RA	ENSLOCP00000001500
PMZ_0047716-RA	ENSLOCP00000001502
PMZ_0031578-RA	ENSLOCP00000001507
PMZ_0041511-RA	ENSLOCP00000001510
PMZ_0020152-RA	ENSLOCP00000001511
PMZ_0027043-RA	ENSLOCP00000001512
PMZ_0045848-RA	ENSLOCP00000001512
PMZ_0002437-RA	ENSLOCP00000001515
PMZ_0013973-RA	ENSLOCP00000001517
PMZ_0045209-RA	ENSLOCP00000001519
PMZ_0037456-RA	ENSLOCP00000001520
PMZ_0035543-RA	ENSLOCP00000001520
PMZ_0044802-RA	ENSLOCP00000001521
PMZ_0019702-RA	ENSLOCP00000001521
PMZ_0042836-RA	ENSLOCP00000001522
PMZ_0041702-RA	ENSLOCP00000001527
PMZ_0026061-RA	ENSLOCP00000001528
PMZ_0044595-RA	ENSLOCP00000001530
PMZ_0005093-RA	ENSLOCP00000001531
PMZ_0037525-RA	ENSLOCP00000001533
PMZ_0038438-RA	ENSLOCP00000001534
PMZ_0039125-RA	ENSLOCP00000001536
PMZ_0013605-RA	ENSLOCP00000001537
PMZ_0039026-RA	ENSLOCP00000001537
PMZ_0040303-RA	ENSLOCP00000001538
PMZ_0041354-RA	ENSLOCP00000001540
PMZ_0033490-RA	ENSLOCP00000001541
PMZ_0040435-RA	ENSLOCP00000001541
PMZ_0034427-RA	ENSLOCP00000001549
PMZ_0026554-RA	ENSLOCP00000001550
PMZ_0046743-RA	ENSLOCP00000001550
PMZ_0042347-RA	ENSLOCP00000001551
PMZ_0042349-RA	ENSLOCP00000001551
PMZ_0027406-RA	ENSLOCP00000001555
PMZ_0048717-RA	ENSLOCP00000001555
PMZ_0009966-RA	ENSLOCP00000001556
PMZ_0036538-RA	ENSLOCP00000001558
PMZ_0004196-RA	ENSLOCP00000001563
PMZ_0045587-RA	ENSLOCP00000001563
PMZ_0044664-RA	ENSLOCP00000001564
PMZ_0021980-RA	ENSLOCP00000001565
PMZ_0010529-RA	ENSLOCP00000001567
PMZ_0031982-RA	ENSLOCP00000001568
PMZ_0006229-RA	ENSLOCP00000001571
PMZ_0016133-RA	ENSLOCP00000001572
PMZ_0003976-RA	ENSLOCP00000001573
PMZ_0029303-RA	ENSLOCP00000001573
PMZ_0021461-RA	ENSLOCP00000001574
PMZ_0046273-RA	ENSLOCP00000001574
PMZ_0042936-RA	ENSLOCP00000001575
PMZ_0048195-RA	ENSLOCP00000001575
PMZ_0040963-RA	ENSLOCP00000001580
PMZ_0045545-RA	ENSLOCP00000001580
PMZ_0033300-RA	ENSLOCP00000001581
PMZ_0029525-RA	ENSLOCP00000001583
PMZ_0036253-RA	ENSLOCP00000001583
PMZ_0016323-RA	ENSLOCP00000001584
PMZ_0033901-RA	ENSLOCP00000001587
PMZ_0047791-RA	ENSLOCP00000001587
PMZ_0029597-RA	ENSLOCP00000001589
PMZ_0045208-RA	ENSLOCP00000001590
PMZ_0046242-RA	ENSLOCP00000001592
PMZ_0015671-RA	ENSLOCP00000001593
PMZ_0016309-RA	ENSLOCP00000001595
PMZ_0044760-RA	ENSLOCP00000001599
PMZ_0015369-RA	ENSLOCP00000001600
PMZ_0031177-RA	ENSLOCP00000001601
PMZ_0047607-RA	ENSLOCP00000001605
PMZ_0008287-RA	ENSLOCP00000001607
PMZ_0043203-RA	ENSLOCP00000001609
PMZ_0047194-RA	ENSLOCP00000001613
PMZ_0018633-RA	ENSLOCP00000001613
PMZ_0013387-RA	ENSLOCP00000001614
PMZ_0044947-RA	ENSLOCP00000001616
PMZ_0032850-RA	ENSLOCP00000001616
PMZ_0042814-RA	ENSLOCP00000001617
PMZ_0042937-RA	ENSLOCP00000001619
PMZ_0036212-RA	ENSLOCP00000001619
PMZ_0031218-RA	ENSLOCP00000001621
PMZ_0046367-RA	ENSLOCP00000001622
PMZ_0046365-RA	ENSLOCP00000001622
PMZ_0040744-RA	ENSLOCP00000001623
PMZ_0047751-RA	ENSLOCP00000001624
PMZ_0036298-RA	ENSLOCP00000001626
PMZ_0036297-RA	ENSLOCP00000001626
PMZ_0045982-RA	ENSLOCP00000001627
PMZ_0031862-RA	ENSLOCP00000001629
PMZ_0046561-RA	ENSLOCP00000001631
PMZ_0042259-RA	ENSLOCP00000001634
PMZ_0042257-RA	ENSLOCP00000001634
PMZ_0030801-RA	ENSLOCP00000001639
PMZ_0042377-RA	ENSLOCP00000001639
PMZ_0018221-RA	ENSLOCP00000001644
PMZ_0009781-RA	ENSLOCP00000001646
PMZ_0031861-RA	ENSLOCP00000001647
PMZ_0005248-RA	ENSLOCP00000001649
PMZ_0031893-RA	ENSLOCP00000001649
PMZ_0038454-RA	ENSLOCP00000001651
PMZ_0029630-RA	ENSLOCP00000001651
PMZ_0016161-RA	ENSLOCP00000001652
PMZ_0047706-RA	ENSLOCP00000001652
PMZ_0045728-RA	ENSLOCP00000001653
PMZ_0020763-RA	ENSLOCP00000001653
PMZ_0028866-RA	ENSLOCP00000001656
PMZ_0040536-RA	ENSLOCP00000001657
PMZ_0008756-RA	ENSLOCP00000001660
PMZ_0026709-RA	ENSLOCP00000001662
PMZ_0017515-RA	ENSLOCP00000001672
PMZ_0033294-RA	ENSLOCP00000001673
PMZ_0031363-RA	ENSLOCP00000001676
PMZ_0045312-RA	ENSLOCP00000001676
PMZ_0045589-RA	ENSLOCP00000001680
PMZ_0046750-RA	ENSLOCP00000001680
PMZ_0011119-RA	ENSLOCP00000001683
PMZ_0045440-RA	ENSLOCP00000001683
PMZ_0041031-RA	ENSLOCP00000001687
PMZ_0028929-RA	ENSLOCP00000001689
PMZ_0048616-RA	ENSLOCP00000001691
PMZ_0038503-RA	ENSLOCP00000001692
PMZ_0047188-RA	ENSLOCP00000001692
PMZ_0011836-RA	ENSLOCP00000001693
PMZ_0035396-RA	ENSLOCP00000001693
PMZ_0009297-RA	ENSLOCP00000001695
PMZ_0041703-RA	ENSLOCP00000001696
PMZ_0044109-RA	ENSLOCP00000001698
PMZ_0047308-RA	ENSLOCP00000001698
PMZ_0032702-RA	ENSLOCP00000001699
PMZ_0042940-RA	ENSLOCP00000001701
PMZ_0041915-RA	ENSLOCP00000001702
PMZ_0039237-RA	ENSLOCP00000001702
PMZ_0030549-RA	ENSLOCP00000001703
PMZ_0030431-RA	ENSLOCP00000001703
PMZ_0041463-RA	ENSLOCP00000001711
PMZ_0010428-RA	ENSLOCP00000001712
PMZ_0037474-RA	ENSLOCP00000001714
PMZ_0045191-RA	ENSLOCP00000001716
PMZ_0018770-RA	ENSLOCP00000001716
PMZ_0035276-RA	ENSLOCP00000001719
PMZ_0003180-RA	ENSLOCP00000001723
PMZ_0046783-RA	ENSLOCP00000001723
PMZ_0030712-RA	ENSLOCP00000001726
PMZ_0047677-RA	ENSLOCP00000001727
PMZ_0035301-RA	ENSLOCP00000001728
PMZ_0010427-RA	ENSLOCP00000001730
PMZ_0028870-RA	ENSLOCP00000001731
PMZ_0041088-RA	ENSLOCP00000001733
PMZ_0048105-RA	ENSLOCP00000001733
PMZ_0033964-RA	ENSLOCP00000001734
PMZ_0012720-RA	ENSLOCP00000001736
PMZ_0029125-RA	ENSLOCP00000001736
PMZ_0030973-RA	ENSLOCP00000001740
PMZ_0001192-RA	ENSLOCP00000001744
PMZ_0046656-RA	ENSLOCP00000001744
PMZ_0010425-RA	ENSLOCP00000001745
PMZ_0040919-RA	ENSLOCP00000001745
PMZ_0036343-RA	ENSLOCP00000001747
PMZ_0042028-RA	ENSLOCP00000001748
PMZ_0030387-RA	ENSLOCP00000001750
PMZ_0030388-RA	ENSLOCP00000001750
PMZ_0026096-RA	ENSLOCP00000001751
PMZ_0044312-RA	ENSLOCP00000001752
PMZ_0015321-RA	ENSLOCP00000001753
PMZ_0014662-RA	ENSLOCP00000001753
PMZ_0026945-RA	ENSLOCP00000001755
PMZ_0018339-RA	ENSLOCP00000001755
PMZ_0044112-RA	ENSLOCP00000001756
PMZ_0048434-RA	ENSLOCP00000001756
PMZ_0007159-RA	ENSLOCP00000001757
PMZ_0035677-RA	ENSLOCP00000001757
PMZ_0045879-RA	ENSLOCP00000001761
PMZ_0046218-RA	ENSLOCP00000001761
PMZ_0042599-RA	ENSLOCP00000001763
PMZ_0045274-RA	ENSLOCP00000001764
PMZ_0031589-RA	ENSLOCP00000001766
PMZ_0041408-RA	ENSLOCP00000001768
PMZ_0043506-RA	ENSLOCP00000001768
PMZ_0043336-RA	ENSLOCP00000001770
PMZ_0040217-RA	ENSLOCP00000001770
PMZ_0040019-RA	ENSLOCP00000001771
PMZ_0045646-RA	ENSLOCP00000001773
PMZ_0003310-RA	ENSLOCP00000001774
PMZ_0043902-RA	ENSLOCP00000001777
PMZ_0007867-RA	ENSLOCP00000001778
PMZ_0042766-RA	ENSLOCP00000001778
PMZ_0017284-RA	ENSLOCP00000001779
PMZ_0029017-RA	ENSLOCP00000001779
PMZ_0004667-RA	ENSLOCP00000001781
PMZ_0030065-RA	ENSLOCP00000001781
PMZ_0035667-RA	ENSLOCP00000001783
PMZ_0048684-RA	ENSLOCP00000001783
PMZ_0034530-RA	ENSLOCP00000001784
PMZ_0043505-RA	ENSLOCP00000001785
PMZ_0021056-RA	ENSLOCP00000001785
PMZ_0010910-RA	ENSLOCP00000001787
PMZ_0037095-RA	ENSLOCP00000001789
PMZ_0046281-RA	ENSLOCP00000001789
PMZ_0046603-RA	ENSLOCP00000001790
PMZ_0014631-RA	ENSLOCP00000001792
PMZ_0019327-RA	ENSLOCP00000001792
PMZ_0041179-RA	ENSLOCP00000001794
PMZ_0043253-RA	ENSLOCP00000001796
PMZ_0043254-RA	ENSLOCP00000001796
PMZ_0043504-RA	ENSLOCP00000001797
PMZ_0028186-RA	ENSLOCP00000001799
PMZ_0045727-RA	ENSLOCP00000001802
PMZ_0043587-RA	ENSLOCP00000001802
PMZ_0032583-RA	ENSLOCP00000001805
PMZ_0017336-RA	ENSLOCP00000001806
PMZ_0009084-RA	ENSLOCP00000001806
PMZ_0048391-RA	ENSLOCP00000001807
PMZ_0037385-RA	ENSLOCP00000001807
PMZ_0005595-RA	ENSLOCP00000001809
PMZ_0042696-RA	ENSLOCP00000001810
PMZ_0034069-RA	ENSLOCP00000001810
PMZ_0045086-RA	ENSLOCP00000001811
PMZ_0042609-RA	ENSLOCP00000001814
PMZ_0044596-RA	ENSLOCP00000001815
PMZ_0040291-RA	ENSLOCP00000001817
PMZ_0035010-RA	ENSLOCP00000001818
PMZ_0043827-RA	ENSLOCP00000001823
PMZ_0046452-RA	ENSLOCP00000001823
PMZ_0008425-RA	ENSLOCP00000001826
PMZ_0041509-RA	ENSLOCP00000001829
PMZ_0045577-RA	ENSLOCP00000001830
PMZ_0027002-RA	ENSLOCP00000001831
PMZ_0043065-RA	ENSLOCP00000001832
PMZ_0047148-RA	ENSLOCP00000001834
PMZ_0046112-RA	ENSLOCP00000001834
PMZ_0026401-RA	ENSLOCP00000001836
PMZ_0007200-RA	ENSLOCP00000001838
PMZ_0047004-RA	ENSLOCP00000001838
PMZ_0015548-RA	ENSLOCP00000001841
PMZ_0043379-RA	ENSLOCP00000001841
PMZ_0030806-RA	ENSLOCP00000001845
PMZ_0044725-RA	ENSLOCP00000001845
PMZ_0046484-RA	ENSLOCP00000001848
PMZ_0007659-RA	ENSLOCP00000001848
PMZ_0040183-RA	ENSLOCP00000001852
PMZ_0028825-RA	ENSLOCP00000001852
PMZ_0037722-RA	ENSLOCP00000001854
PMZ_0010851-RA	ENSLOCP00000001855
PMZ_0046946-RA	ENSLOCP00000001858
PMZ_0031873-RA	ENSLOCP00000001861
PMZ_0046380-RA	ENSLOCP00000001861
PMZ_0037168-RA	ENSLOCP00000001863
PMZ_0029417-RA	ENSLOCP00000001863
PMZ_0027852-RA	ENSLOCP00000001865
PMZ_0019396-RA	ENSLOCP00000001866
PMZ_0012412-RA	ENSLOCP00000001867
PMZ_0032956-RA	ENSLOCP00000001867
PMZ_0031702-RA	ENSLOCP00000001869
PMZ_0019384-RA	ENSLOCP00000001871
PMZ_0043826-RA	ENSLOCP00000001871
PMZ_0042418-RA	ENSLOCP00000001873
PMZ_0042417-RA	ENSLOCP00000001873
PMZ_0041825-RA	ENSLOCP00000001875
PMZ_0044167-RA	ENSLOCP00000001875
PMZ_0041182-RA	ENSLOCP00000001882
PMZ_0040184-RA	ENSLOCP00000001883
PMZ_0029584-RA	ENSLOCP00000001883
PMZ_0031701-RA	ENSLOCP00000001884
PMZ_0026093-RA	ENSLOCP00000001885
PMZ_0032635-RA	ENSLOCP00000001885
PMZ_0044233-RA	ENSLOCP00000001886
PMZ_0033446-RA	ENSLOCP00000001886
PMZ_0022639-RA	ENSLOCP00000001889
PMZ_0046499-RA	ENSLOCP00000001890
PMZ_0035143-RA	ENSLOCP00000001893
PMZ_0027058-RA	ENSLOCP00000001895
PMZ_0044602-RA	ENSLOCP00000001895
PMZ_0026201-RA	ENSLOCP00000001896
PMZ_0033066-RA	ENSLOCP00000001896
PMZ_0007064-RA	ENSLOCP00000001898
PMZ_0017514-RA	ENSLOCP00000001899
PMZ_0013235-RA	ENSLOCP00000001899
PMZ_0009326-RA	ENSLOCP00000001900
PMZ_0046471-RA	ENSLOCP00000001903
PMZ_0040630-RA	ENSLOCP00000001904
PMZ_0037064-RA	ENSLOCP00000001904
PMZ_0030675-RA	ENSLOCP00000001906
PMZ_0031544-RA	ENSLOCP00000001906
PMZ_0002632-RA	ENSLOCP00000001907
PMZ_0034695-RA	ENSLOCP00000001907
PMZ_0026983-RA	ENSLOCP00000001908
PMZ_0047102-RA	ENSLOCP00000001908
PMZ_0020569-RA	ENSLOCP00000001909
PMZ_0032600-RA	ENSLOCP00000001910
PMZ_0035205-RA	ENSLOCP00000001915
PMZ_0047089-RA	ENSLOCP00000001915
PMZ_0030263-RA	ENSLOCP00000001918
PMZ_0043255-RA	ENSLOCP00000001918
PMZ_0030661-RA	ENSLOCP00000001919
PMZ_0047531-RA	ENSLOCP00000001919
PMZ_0007480-RA	ENSLOCP00000001920
PMZ_0044529-RA	ENSLOCP00000001920
PMZ_0046472-RA	ENSLOCP00000001922
PMZ_0045188-RA	ENSLOCP00000001924
PMZ_0036221-RA	ENSLOCP00000001925
PMZ_0032442-RA	ENSLOCP00000001927
PMZ_0035489-RA	ENSLOCP00000001928
PMZ_0024120-RA	ENSLOCP00000001937
PMZ_0043040-RA	ENSLOCP00000001938
PMZ_0012908-RA	ENSLOCP00000001938
PMZ_0007888-RA	ENSLOCP00000001939
PMZ_0042413-RA	ENSLOCP00000001939
PMZ_0031259-RA	ENSLOCP00000001942
PMZ_0013901-RA	ENSLOCP00000001944
PMZ_0006451-RA	ENSLOCP00000001946
PMZ_0020342-RA	ENSLOCP00000001950
PMZ_0044249-RA	ENSLOCP00000001950
PMZ_0046627-RA	ENSLOCP00000001952
PMZ_0006945-RA	ENSLOCP00000001953
PMZ_0044697-RA	ENSLOCP00000001954
PMZ_0038252-RA	ENSLOCP00000001955
PMZ_0040031-RA	ENSLOCP00000001957
PMZ_0043256-RA	ENSLOCP00000001962
PMZ_0018524-RA	ENSLOCP00000001962
PMZ_0041498-RA	ENSLOCP00000001963
PMZ_0029334-RA	ENSLOCP00000001964
PMZ_0047397-RA	ENSLOCP00000001964
PMZ_0040121-RA	ENSLOCP00000001966
PMZ_0029451-RA	ENSLOCP00000001968
PMZ_0039327-RA	ENSLOCP00000001968
PMZ_0009382-RA	ENSLOCP00000001969
PMZ_0037546-RA	ENSLOCP00000001969
PMZ_0041696-RA	ENSLOCP00000001970
PMZ_0032727-RA	ENSLOCP00000001972
PMZ_0033619-RA	ENSLOCP00000001974
PMZ_0037210-RA	ENSLOCP00000001976
PMZ_0026905-RA	ENSLOCP00000001976
PMZ_0014897-RA	ENSLOCP00000001978
PMZ_0015124-RA	ENSLOCP00000001978
PMZ_0010399-RA	ENSLOCP00000001981
PMZ_0029865-RA	ENSLOCP00000001981
PMZ_0033906-RA	ENSLOCP00000001982
PMZ_0044681-RA	ENSLOCP00000001982
PMZ_0002321-RA	ENSLOCP00000001983
PMZ_0041821-RA	ENSLOCP00000001983
PMZ_0044561-RA	ENSLOCP00000001984
PMZ_0032097-RA	ENSLOCP00000001985
PMZ_0032099-RA	ENSLOCP00000001985
PMZ_0029684-RA	ENSLOCP00000001986
PMZ_0042729-RA	ENSLOCP00000001993
PMZ_0040186-RA	ENSLOCP00000001993
PMZ_0016815-RA	ENSLOCP00000001994
PMZ_0044857-RA	ENSLOCP00000001994
PMZ_0040943-RA	ENSLOCP00000001995
PMZ_0046951-RA	ENSLOCP00000001995
PMZ_0039376-RA	ENSLOCP00000001996
PMZ_0020582-RA	ENSLOCP00000001999
PMZ_0045691-RA	ENSLOCP00000002004
PMZ_0046144-RA	ENSLOCP00000002008
PMZ_0040815-RA	ENSLOCP00000002008
PMZ_0042792-RA	ENSLOCP00000002010
PMZ_0042731-RA	ENSLOCP00000002011
PMZ_0019087-RA	ENSLOCP00000002014
PMZ_0027633-RA	ENSLOCP00000002014
PMZ_0010552-RA	ENSLOCP00000002015
PMZ_0018580-RA	ENSLOCP00000002016
PMZ_0040596-RA	ENSLOCP00000002020
PMZ_0048038-RA	ENSLOCP00000002023
PMZ_0005818-RA	ENSLOCP00000002024
PMZ_0039293-RA	ENSLOCP00000002025
PMZ_0047257-RA	ENSLOCP00000002025
PMZ_0032378-RA	ENSLOCP00000002029
PMZ_0045877-RA	ENSLOCP00000002032
PMZ_0026297-RA	ENSLOCP00000002034
PMZ_0047942-RA	ENSLOCP00000002034
PMZ_0002798-RA	ENSLOCP00000002040
PMZ_0019339-RA	ENSLOCP00000002044
PMZ_0028707-RA	ENSLOCP00000002045
PMZ_0018935-RA	ENSLOCP00000002045
PMZ_0033675-RA	ENSLOCP00000002048
PMZ_0045247-RA	ENSLOCP00000002048
PMZ_0034117-RA	ENSLOCP00000002049
PMZ_0002486-RA	ENSLOCP00000002053
PMZ_0038405-RA	ENSLOCP00000002053
PMZ_0027144-RA	ENSLOCP00000002054
PMZ_0041401-RA	ENSLOCP00000002055
PMZ_0045011-RA	ENSLOCP00000002055
PMZ_0043208-RA	ENSLOCP00000002056
PMZ_0006697-RA	ENSLOCP00000002056
PMZ_0017606-RA	ENSLOCP00000002057
PMZ_0047279-RA	ENSLOCP00000002058
PMZ_0026321-RA	ENSLOCP00000002059
PMZ_0047425-RA	ENSLOCP00000002059
PMZ_0010624-RA	ENSLOCP00000002060
PMZ_0047520-RA	ENSLOCP00000002060
PMZ_0046309-RA	ENSLOCP00000002061
PMZ_0045599-RA	ENSLOCP00000002061
PMZ_0007261-RA	ENSLOCP00000002062
PMZ_0042333-RA	ENSLOCP00000002063
PMZ_0005252-RA	ENSLOCP00000002064
PMZ_0009373-RA	ENSLOCP00000002065
PMZ_0032379-RA	ENSLOCP00000002065
PMZ_0044125-RA	ENSLOCP00000002068
PMZ_0031030-RA	ENSLOCP00000002068
PMZ_0041124-RA	ENSLOCP00000002069
PMZ_0037147-RA	ENSLOCP00000002071
PMZ_0040921-RA	ENSLOCP00000002073
PMZ_0012801-RA	ENSLOCP00000002075
PMZ_0040354-RA	ENSLOCP00000002077
PMZ_0030161-RA	ENSLOCP00000002078
PMZ_0032293-RA	ENSLOCP00000002078
PMZ_0030078-RA	ENSLOCP00000002080
PMZ_0042794-RA	ENSLOCP00000002082
PMZ_0021035-RA	ENSLOCP00000002084
PMZ_0045622-RA	ENSLOCP00000002087
PMZ_0019597-RA	ENSLOCP00000002090
PMZ_0026098-RA	ENSLOCP00000002091
PMZ_0048638-RA	ENSLOCP00000002091
PMZ_0012022-RA	ENSLOCP00000002092
PMZ_0041676-RA	ENSLOCP00000002092
PMZ_0038613-RA	ENSLOCP00000002093
PMZ_0047695-RA	ENSLOCP00000002093
PMZ_0040975-RA	ENSLOCP00000002094
PMZ_0029255-RA	ENSLOCP00000002094
PMZ_0029129-RA	ENSLOCP00000002096
PMZ_0040353-RA	ENSLOCP00000002096
PMZ_0040854-RA	ENSLOCP00000002099
PMZ_0032060-RA	ENSLOCP00000002101
PMZ_0047903-RA	ENSLOCP00000002103
PMZ_0027023-RA	ENSLOCP00000002105
PMZ_0032005-RA	ENSLOCP00000002107
PMZ_0045290-RA	ENSLOCP00000002109
PMZ_0033191-RA	ENSLOCP00000002110
PMZ_0047598-RA	ENSLOCP00000002110
PMZ_0044999-RA	ENSLOCP00000002112
PMZ_0032636-RA	ENSLOCP00000002112
PMZ_0032849-RA	ENSLOCP00000002113
PMZ_0043720-RA	ENSLOCP00000002114
PMZ_0030376-RA	ENSLOCP00000002114
PMZ_0035487-RA	ENSLOCP00000002115
PMZ_0036646-RA	ENSLOCP00000002115
PMZ_0046201-RA	ENSLOCP00000002116
PMZ_0005304-RA	ENSLOCP00000002119
PMZ_0033437-RA	ENSLOCP00000002120
PMZ_0041057-RA	ENSLOCP00000002124
PMZ_0011591-RA	ENSLOCP00000002129
PMZ_0007585-RA	ENSLOCP00000002132
PMZ_0020259-RA	ENSLOCP00000002132
PMZ_0003423-RA	ENSLOCP00000002134
PMZ_0036073-RA	ENSLOCP00000002134
PMZ_0030054-RA	ENSLOCP00000002135
PMZ_0033285-RA	ENSLOCP00000002135
PMZ_0002795-RA	ENSLOCP00000002136
PMZ_0040352-RA	ENSLOCP00000002136
PMZ_0038155-RA	ENSLOCP00000002139
PMZ_0043294-RA	ENSLOCP00000002139
PMZ_0043243-RA	ENSLOCP00000002141
PMZ_0035836-RA	ENSLOCP00000002141
PMZ_0033240-RA	ENSLOCP00000002142
PMZ_0031424-RA	ENSLOCP00000002144
PMZ_0026502-RA	ENSLOCP00000002147
PMZ_0009267-RA	ENSLOCP00000002148
PMZ_0029808-RA	ENSLOCP00000002153
PMZ_0020280-RA	ENSLOCP00000002156
PMZ_0042282-RA	ENSLOCP00000002156
PMZ_0029119-RA	ENSLOCP00000002157
PMZ_0037948-RA	ENSLOCP00000002157
PMZ_0005928-RA	ENSLOCP00000002158
PMZ_0031425-RA	ENSLOCP00000002159
PMZ_0046502-RA	ENSLOCP00000002162
PMZ_0033402-RA	ENSLOCP00000002163
PMZ_0047497-RA	ENSLOCP00000002163
PMZ_0043557-RA	ENSLOCP00000002167
PMZ_0014886-RA	ENSLOCP00000002169
PMZ_0013679-RA	ENSLOCP00000002171
PMZ_0040012-RA	ENSLOCP00000002172
PMZ_0041537-RA	ENSLOCP00000002173
PMZ_0036605-RA	ENSLOCP00000002176
PMZ_0042316-RA	ENSLOCP00000002176
PMZ_0027833-RA	ENSLOCP00000002177
PMZ_0013006-RA	ENSLOCP00000002178
PMZ_0046019-RA	ENSLOCP00000002179
PMZ_0040848-RA	ENSLOCP00000002180
PMZ_0026334-RA	ENSLOCP00000002183
PMZ_0031786-RA	ENSLOCP00000002183
PMZ_0040590-RA	ENSLOCP00000002184
PMZ_0016618-RA	ENSLOCP00000002184
PMZ_0030486-RA	ENSLOCP00000002186
PMZ_0035879-RA	ENSLOCP00000002188
PMZ_0036216-RA	ENSLOCP00000002188
PMZ_0011960-RA	ENSLOCP00000002189
PMZ_0033973-RA	ENSLOCP00000002189
PMZ_0041236-RA	ENSLOCP00000002190
PMZ_0043210-RA	ENSLOCP00000002191
PMZ_0035998-RA	ENSLOCP00000002191
PMZ_0031871-RA	ENSLOCP00000002192
PMZ_0048290-RA	ENSLOCP00000002194
PMZ_0031942-RA	ENSLOCP00000002195
PMZ_0035736-RA	ENSLOCP00000002197
PMZ_0046618-RA	ENSLOCP00000002197
PMZ_0040816-RA	ENSLOCP00000002198
PMZ_0047616-RA	ENSLOCP00000002199
PMZ_0044001-RA	ENSLOCP00000002200
PMZ_0040139-RA	ENSLOCP00000002201
PMZ_0029386-RA	ENSLOCP00000002206
PMZ_0027332-RA	ENSLOCP00000002207
PMZ_0029070-RA	ENSLOCP00000002207
PMZ_0037912-RA	ENSLOCP00000002210
PMZ_0039127-RA	ENSLOCP00000002210
PMZ_0045034-RA	ENSLOCP00000002211
PMZ_0006937-RA	ENSLOCP00000002211
PMZ_0035388-RA	ENSLOCP00000002213
PMZ_0033777-RA	ENSLOCP00000002213
PMZ_0043293-RA	ENSLOCP00000002214
PMZ_0046390-RA	ENSLOCP00000002215
PMZ_0032682-RA	ENSLOCP00000002215
PMZ_0047415-RA	ENSLOCP00000002216
PMZ_0027686-RA	ENSLOCP00000002216
PMZ_0018754-RA	ENSLOCP00000002218
PMZ_0032292-RA	ENSLOCP00000002219
PMZ_0026934-RA	ENSLOCP00000002224
PMZ_0031214-RA	ENSLOCP00000002224
PMZ_0029068-RA	ENSLOCP00000002226
PMZ_0033079-RA	ENSLOCP00000002226
PMZ_0042343-RA	ENSLOCP00000002229
PMZ_0032748-RA	ENSLOCP00000002229
PMZ_0032721-RA	ENSLOCP00000002232
PMZ_0031204-RA	ENSLOCP00000002232
PMZ_0042580-RA	ENSLOCP00000002233
PMZ_0007247-RA	ENSLOCP00000002234
PMZ_0045485-RA	ENSLOCP00000002237
PMZ_0043270-RA	ENSLOCP00000002242
PMZ_0042559-RA	ENSLOCP00000002242
PMZ_0044120-RA	ENSLOCP00000002243
PMZ_0020572-RA	ENSLOCP00000002244
PMZ_0041087-RA	ENSLOCP00000002245
PMZ_0021497-RA	ENSLOCP00000002245
PMZ_0047774-RA	ENSLOCP00000002246
PMZ_0042666-RA	ENSLOCP00000002247
PMZ_0043295-RA	ENSLOCP00000002247
PMZ_0046332-RA	ENSLOCP00000002250
PMZ_0013686-RA	ENSLOCP00000002250
PMZ_0042773-RA	ENSLOCP00000002252
PMZ_0031445-RA	ENSLOCP00000002254
PMZ_0003069-RA	ENSLOCP00000002254
PMZ_0043016-RA	ENSLOCP00000002262
PMZ_0036633-RA	ENSLOCP00000002262
PMZ_0043660-RA	ENSLOCP00000002263
PMZ_0043509-RA	ENSLOCP00000002263
PMZ_0045106-RA	ENSLOCP00000002265
PMZ_0043898-RA	ENSLOCP00000002265
PMZ_0041675-RA	ENSLOCP00000002267
PMZ_0034785-RA	ENSLOCP00000002267
PMZ_0042384-RA	ENSLOCP00000002269
PMZ_0046620-RA	ENSLOCP00000002270
PMZ_0048905-RA	ENSLOCP00000002272
PMZ_0018083-RA	ENSLOCP00000002279
PMZ_0041741-RA	ENSLOCP00000002279
PMZ_0028899-RA	ENSLOCP00000002280
PMZ_0011517-RA	ENSLOCP00000002280
PMZ_0019975-RA	ENSLOCP00000002283
PMZ_0030618-RA	ENSLOCP00000002283
PMZ_0047566-RA	ENSLOCP00000002290
PMZ_0020822-RA	ENSLOCP00000002293
PMZ_0046560-RA	ENSLOCP00000002294
PMZ_0046559-RA	ENSLOCP00000002294
PMZ_0036110-RA	ENSLOCP00000002298
PMZ_0046166-RA	ENSLOCP00000002301
PMZ_0042374-RA	ENSLOCP00000002303
PMZ_0026340-RA	ENSLOCP00000002303
PMZ_0013815-RA	ENSLOCP00000002304
PMZ_0030586-RA	ENSLOCP00000002304
PMZ_0018340-RA	ENSLOCP00000002305
PMZ_0028091-RA	ENSLOCP00000002305
PMZ_0029282-RA	ENSLOCP00000002306
PMZ_0029143-RA	ENSLOCP00000002308
PMZ_0014648-RA	ENSLOCP00000002308
PMZ_0047342-RA	ENSLOCP00000002309
PMZ_0034872-RA	ENSLOCP00000002309
PMZ_0046633-RA	ENSLOCP00000002311
PMZ_0016468-RA	ENSLOCP00000002316
PMZ_0032937-RA	ENSLOCP00000002317
PMZ_0040086-RA	ENSLOCP00000002318
PMZ_0035533-RA	ENSLOCP00000002319
PMZ_0008472-RA	ENSLOCP00000002320
PMZ_0001669-RA	ENSLOCP00000002321
PMZ_0040274-RA	ENSLOCP00000002323
PMZ_0034479-RA	ENSLOCP00000002323
PMZ_0032649-RA	ENSLOCP00000002327
PMZ_0031286-RA	ENSLOCP00000002327
PMZ_0030774-RA	ENSLOCP00000002328
PMZ_0033650-RA	ENSLOCP00000002328
PMZ_0043856-RA	ENSLOCP00000002329
PMZ_0042790-RA	ENSLOCP00000002331
PMZ_0048350-RA	ENSLOCP00000002335
PMZ_0011611-RA	ENSLOCP00000002337
PMZ_0041984-RA	ENSLOCP00000002337
PMZ_0000732-RA	ENSLOCP00000002338
PMZ_0034139-RA	ENSLOCP00000002338
PMZ_0046634-RA	ENSLOCP00000002339
PMZ_0045553-RA	ENSLOCP00000002340
PMZ_0031224-RA	ENSLOCP00000002341
PMZ_0040275-RA	ENSLOCP00000002341
PMZ_0033459-RA	ENSLOCP00000002343
PMZ_0038101-RA	ENSLOCP00000002344
PMZ_0044049-RA	ENSLOCP00000002344
PMZ_0040472-RA	ENSLOCP00000002345
PMZ_0047395-RA	ENSLOCP00000002350
PMZ_0018599-RA	ENSLOCP00000002353
PMZ_0037834-RA	ENSLOCP00000002353
PMZ_0031621-RA	ENSLOCP00000002354
PMZ_0036907-RA	ENSLOCP00000002354
PMZ_0043043-RA	ENSLOCP00000002355
PMZ_0028316-RA	ENSLOCP00000002357
PMZ_0030753-RA	ENSLOCP00000002357
PMZ_0026341-RA	ENSLOCP00000002359
PMZ_0037306-RA	ENSLOCP00000002359
PMZ_0014609-RA	ENSLOCP00000002360
PMZ_0040381-RA	ENSLOCP00000002362
PMZ_0006403-RA	ENSLOCP00000002364
PMZ_0018454-RA	ENSLOCP00000002366
PMZ_0033229-RA	ENSLOCP00000002366
PMZ_0004310-RA	ENSLOCP00000002369
PMZ_0029347-RA	ENSLOCP00000002372
PMZ_0044866-RA	ENSLOCP00000002372
PMZ_0019437-RA	ENSLOCP00000002376
PMZ_0032416-RA	ENSLOCP00000002378
PMZ_0040983-RA	ENSLOCP00000002380
PMZ_0042474-RA	ENSLOCP00000002381
PMZ_0042774-RA	ENSLOCP00000002387
PMZ_0048279-RA	ENSLOCP00000002389
PMZ_0023145-RA	ENSLOCP00000002389
PMZ_0001913-RA	ENSLOCP00000002391
PMZ_0030192-RA	ENSLOCP00000002392
PMZ_0047615-RA	ENSLOCP00000002392
PMZ_0032417-RA	ENSLOCP00000002394
PMZ_0040192-RA	ENSLOCP00000002395
PMZ_0046091-RA	ENSLOCP00000002395
PMZ_0027953-RA	ENSLOCP00000002396
PMZ_0042086-RA	ENSLOCP00000002400
PMZ_0033030-RA	ENSLOCP00000002404
PMZ_0044050-RA	ENSLOCP00000002404
PMZ_0036958-RA	ENSLOCP00000002407
PMZ_0047492-RA	ENSLOCP00000002407
PMZ_0034638-RA	ENSLOCP00000002410
PMZ_0037035-RA	ENSLOCP00000002410
PMZ_0048832-RA	ENSLOCP00000002414
PMZ_0041661-RA	ENSLOCP00000002414
PMZ_0031738-RA	ENSLOCP00000002416
PMZ_0019512-RA	ENSLOCP00000002417
PMZ_0043659-RA	ENSLOCP00000002419
PMZ_0045582-RA	ENSLOCP00000002420
PMZ_0026989-RA	ENSLOCP00000002421
PMZ_0047889-RA	ENSLOCP00000002421
PMZ_0046411-RA	ENSLOCP00000002425
PMZ_0010731-RA	ENSLOCP00000002426
PMZ_0040578-RA	ENSLOCP00000002426
PMZ_0044943-RA	ENSLOCP00000002429
PMZ_0027940-RA	ENSLOCP00000002431
PMZ_0042364-RA	ENSLOCP00000002431
PMZ_0030344-RA	ENSLOCP00000002432
PMZ_0010509-RA	ENSLOCP00000002433
PMZ_0037695-RA	ENSLOCP00000002433
PMZ_0018620-RA	ENSLOCP00000002434
PMZ_0041218-RA	ENSLOCP00000002438
PMZ_0046312-RA	ENSLOCP00000002440
PMZ_0013045-RA	ENSLOCP00000002441
PMZ_0045882-RA	ENSLOCP00000002441
PMZ_0032065-RA	ENSLOCP00000002442
PMZ_0031673-RA	ENSLOCP00000002442
PMZ_0032699-RA	ENSLOCP00000002443
PMZ_0042396-RA	ENSLOCP00000002445
PMZ_0011536-RA	ENSLOCP00000002447
PMZ_0001580-RA	ENSLOCP00000002447
PMZ_0030050-RA	ENSLOCP00000002448
PMZ_0027079-RA	ENSLOCP00000002450
PMZ_0045368-RA	ENSLOCP00000002450
PMZ_0044089-RA	ENSLOCP00000002451
PMZ_0013041-RA	ENSLOCP00000002451
PMZ_0014522-RA	ENSLOCP00000002459
PMZ_0029677-RA	ENSLOCP00000002459
PMZ_0040597-RA	ENSLOCP00000002460
PMZ_0026150-RA	ENSLOCP00000002460
PMZ_0018173-RA	ENSLOCP00000002461
PMZ_0013046-RA	ENSLOCP00000002462
PMZ_0020050-RA	ENSLOCP00000002467
PMZ_0036107-RA	ENSLOCP00000002467
PMZ_0019729-RA	ENSLOCP00000002469
PMZ_0044782-RA	ENSLOCP00000002469
PMZ_0046799-RA	ENSLOCP00000002471
PMZ_0030118-RA	ENSLOCP00000002471
PMZ_0041243-RA	ENSLOCP00000002472
PMZ_0041244-RA	ENSLOCP00000002472
PMZ_0044134-RA	ENSLOCP00000002474
PMZ_0048277-RA	ENSLOCP00000002477
PMZ_0034723-RA	ENSLOCP00000002477
PMZ_0033937-RA	ENSLOCP00000002482
PMZ_0047424-RA	ENSLOCP00000002482
PMZ_0041643-RA	ENSLOCP00000002484
PMZ_0011395-RA	ENSLOCP00000002484
PMZ_0022568-RA	ENSLOCP00000002485
PMZ_0030550-RA	ENSLOCP00000002488
PMZ_0040858-RA	ENSLOCP00000002490
PMZ_0029596-RA	ENSLOCP00000002491
PMZ_0027643-RA	ENSLOCP00000002492
PMZ_0019689-RA	ENSLOCP00000002492
PMZ_0044493-RA	ENSLOCP00000002495
PMZ_0028129-RA	ENSLOCP00000002496
PMZ_0028044-RA	ENSLOCP00000002496
PMZ_0044774-RA	ENSLOCP00000002501
PMZ_0045990-RA	ENSLOCP00000002505
PMZ_0012680-RA	ENSLOCP00000002507
PMZ_0032409-RA	ENSLOCP00000002507
PMZ_0015698-RA	ENSLOCP00000002508
PMZ_0026695-RA	ENSLOCP00000002511
PMZ_0036358-RA	ENSLOCP00000002515
PMZ_0042401-RA	ENSLOCP00000002515
PMZ_0044810-RA	ENSLOCP00000002516
PMZ_0038713-RA	ENSLOCP00000002516
PMZ_0005068-RA	ENSLOCP00000002517
PMZ_0020904-RA	ENSLOCP00000002520
PMZ_0029719-RA	ENSLOCP00000002521
PMZ_0031468-RA	ENSLOCP00000002522
PMZ_0048545-RA	ENSLOCP00000002523
PMZ_0030424-RA	ENSLOCP00000002524
PMZ_0047608-RA	ENSLOCP00000002524
PMZ_0045418-RA	ENSLOCP00000002525
PMZ_0042209-RA	ENSLOCP00000002527
PMZ_0010360-RA	ENSLOCP00000002528
PMZ_0046712-RA	ENSLOCP00000002529
PMZ_0046710-RA	ENSLOCP00000002529
PMZ_0044637-RA	ENSLOCP00000002530
PMZ_0046797-RA	ENSLOCP00000002533
PMZ_0031057-RA	ENSLOCP00000002533
PMZ_0046372-RA	ENSLOCP00000002538
PMZ_0029607-RA	ENSLOCP00000002538
PMZ_0030645-RA	ENSLOCP00000002539
PMZ_0017030-RA	ENSLOCP00000002541
PMZ_0016406-RA	ENSLOCP00000002541
PMZ_0042543-RA	ENSLOCP00000002549
PMZ_0027005-RA	ENSLOCP00000002550
PMZ_0009268-RA	ENSLOCP00000002552
PMZ_0022914-RA	ENSLOCP00000002553
PMZ_0038325-RA	ENSLOCP00000002553
PMZ_0004983-RA	ENSLOCP00000002555
PMZ_0036282-RA	ENSLOCP00000002556
PMZ_0044657-RA	ENSLOCP00000002556
PMZ_0045522-RA	ENSLOCP00000002558
PMZ_0045654-RA	ENSLOCP00000002560
PMZ_0044541-RA	ENSLOCP00000002560
PMZ_0045867-RA	ENSLOCP00000002561
PMZ_0044097-RA	ENSLOCP00000002562
PMZ_0030895-RA	ENSLOCP00000002562
PMZ_0040733-RA	ENSLOCP00000002563
PMZ_0042538-RA	ENSLOCP00000002564
PMZ_0003616-RA	ENSLOCP00000002565
PMZ_0040334-RA	ENSLOCP00000002565
PMZ_0047886-RA	ENSLOCP00000002566
PMZ_0008920-RA	ENSLOCP00000002568
PMZ_0036055-RA	ENSLOCP00000002568
PMZ_0029619-RA	ENSLOCP00000002569
PMZ_0023813-RA	ENSLOCP00000002572
PMZ_0020286-RA	ENSLOCP00000002574
PMZ_0041305-RA	ENSLOCP00000002575
PMZ_0031205-RA	ENSLOCP00000002580
PMZ_0041574-RA	ENSLOCP00000002581
PMZ_0041418-RA	ENSLOCP00000002585
PMZ_0029341-RA	ENSLOCP00000002585
PMZ_0037478-RA	ENSLOCP00000002587
PMZ_0008517-RA	ENSLOCP00000002589
PMZ_0048883-RA	ENSLOCP00000002589
PMZ_0041599-RA	ENSLOCP00000002590
PMZ_0002719-RA	ENSLOCP00000002591
PMZ_0016730-RA	ENSLOCP00000002593
PMZ_0017672-RA	ENSLOCP00000002595
PMZ_0044959-RA	ENSLOCP00000002595
PMZ_0035650-RA	ENSLOCP00000002598
PMZ_0031029-RA	ENSLOCP00000002598
PMZ_0016420-RA	ENSLOCP00000002603
PMZ_0048064-RA	ENSLOCP00000002603
PMZ_0046174-RA	ENSLOCP00000002604
PMZ_0027882-RA	ENSLOCP00000002605
PMZ_0038385-RA	ENSLOCP00000002607
PMZ_0023945-RA	ENSLOCP00000002607
PMZ_0040218-RA	ENSLOCP00000002609
PMZ_0007035-RA	ENSLOCP00000002610
PMZ_0045940-RA	ENSLOCP00000002610
PMZ_0003614-RA	ENSLOCP00000002611
PMZ_0030188-RA	ENSLOCP00000002612
PMZ_0020685-RA	ENSLOCP00000002614
PMZ_0034245-RA	ENSLOCP00000002616
PMZ_0044740-RA	ENSLOCP00000002616
PMZ_0010258-RA	ENSLOCP00000002617
PMZ_0034372-RA	ENSLOCP00000002621
PMZ_0002721-RA	ENSLOCP00000002622
PMZ_0041875-RA	ENSLOCP00000002623
PMZ_0037781-RA	ENSLOCP00000002627
PMZ_0048901-RA	ENSLOCP00000002629
PMZ_0009266-RA	ENSLOCP00000002632
PMZ_0012232-RA	ENSLOCP00000002634
PMZ_0026855-RA	ENSLOCP00000002641
PMZ_0041644-RA	ENSLOCP00000002641
PMZ_0013519-RA	ENSLOCP00000002643
PMZ_0009330-RA	ENSLOCP00000002644
PMZ_0030694-RA	ENSLOCP00000002645
PMZ_0046597-RA	ENSLOCP00000002647
PMZ_0046890-RA	ENSLOCP00000002652
PMZ_0017000-RA	ENSLOCP00000002653
PMZ_0048375-RA	ENSLOCP00000002653
PMZ_0038604-RA	ENSLOCP00000002654
PMZ_0044045-RA	ENSLOCP00000002660
PMZ_0043571-RA	ENSLOCP00000002660
PMZ_0033628-RA	ENSLOCP00000002661
PMZ_0040829-RA	ENSLOCP00000002663
PMZ_0029814-RA	ENSLOCP00000002667
PMZ_0042746-RA	ENSLOCP00000002667
PMZ_0036866-RA	ENSLOCP00000002668
PMZ_0042385-RA	ENSLOCP00000002669
PMZ_0029881-RA	ENSLOCP00000002670
PMZ_0003691-RA	ENSLOCP00000002671
PMZ_0006074-RA	ENSLOCP00000002671
PMZ_0044178-RA	ENSLOCP00000002672
PMZ_0043164-RA	ENSLOCP00000002673
PMZ_0009327-RA	ENSLOCP00000002673
PMZ_0011398-RA	ENSLOCP00000002675
PMZ_0030925-RA	ENSLOCP00000002676
PMZ_0044122-RA	ENSLOCP00000002681
PMZ_0031121-RA	ENSLOCP00000002681
PMZ_0044786-RA	ENSLOCP00000002682
PMZ_0014534-RA	ENSLOCP00000002686
PMZ_0041689-RA	ENSLOCP00000002687
PMZ_0029675-RA	ENSLOCP00000002689
PMZ_0038192-RA	ENSLOCP00000002695
PMZ_0032949-RA	ENSLOCP00000002695
PMZ_0031597-RA	ENSLOCP00000002697
PMZ_0036177-RA	ENSLOCP00000002697
PMZ_0011344-RA	ENSLOCP00000002698
PMZ_0044546-RA	ENSLOCP00000002700
PMZ_0044544-RA	ENSLOCP00000002700
PMZ_0034163-RA	ENSLOCP00000002703
PMZ_0045542-RA	ENSLOCP00000002703
PMZ_0042786-RA	ENSLOCP00000002708
PMZ_0030732-RA	ENSLOCP00000002708
PMZ_0041104-RA	ENSLOCP00000002709
PMZ_0048385-RA	ENSLOCP00000002710
PMZ_0000937-RA	ENSLOCP00000002711
PMZ_0000935-RA	ENSLOCP00000002711
PMZ_0029463-RA	ENSLOCP00000002715
PMZ_0034138-RA	ENSLOCP00000002717
PMZ_0046900-RA	ENSLOCP00000002719
PMZ_0047302-RA	ENSLOCP00000002719
PMZ_0015487-RB	ENSLOCP00000002721
PMZ_0034060-RA	ENSLOCP00000002721
PMZ_0044581-RA	ENSLOCP00000002724
PMZ_0041749-RA	ENSLOCP00000002732
PMZ_0032771-RA	ENSLOCP00000002732
PMZ_0018105-RA	ENSLOCP00000002733
PMZ_0015905-RA	ENSLOCP00000002736
PMZ_0045830-RA	ENSLOCP00000002740
PMZ_0044779-RA	ENSLOCP00000002743
PMZ_0003220-RA	ENSLOCP00000002745
PMZ_0040928-RA	ENSLOCP00000002748
PMZ_0026455-RA	ENSLOCP00000002749
PMZ_0046892-RA	ENSLOCP00000002757
PMZ_0033626-RA	ENSLOCP00000002759
PMZ_0033627-RA	ENSLOCP00000002759
PMZ_0045201-RA	ENSLOCP00000002763
PMZ_0008518-RA	ENSLOCP00000002766
PMZ_0047154-RA	ENSLOCP00000002766
PMZ_0027091-RA	ENSLOCP00000002767
PMZ_0040641-RA	ENSLOCP00000002772
PMZ_0013585-RA	ENSLOCP00000002778
PMZ_0011974-RA	ENSLOCP00000002783
PMZ_0015127-RA	ENSLOCP00000002783
PMZ_0026003-RA	ENSLOCP00000002784
PMZ_0029833-RA	ENSLOCP00000002785
PMZ_0040748-RA	ENSLOCP00000002785
PMZ_0032092-RA	ENSLOCP00000002790
PMZ_0001063-RA	ENSLOCP00000002790
PMZ_0035268-RA	ENSLOCP00000002791
PMZ_0044998-RA	ENSLOCP00000002793
PMZ_0031311-RA	ENSLOCP00000002795
PMZ_0004313-RA	ENSLOCP00000002796
PMZ_0015139-RA	ENSLOCP00000002800
PMZ_0042498-RA	ENSLOCP00000002800
PMZ_0046140-RA	ENSLOCP00000002801
PMZ_0047863-RA	ENSLOCP00000002802
PMZ_0034866-RA	ENSLOCP00000002802
PMZ_0046394-RA	ENSLOCP00000002804
PMZ_0048887-RA	ENSLOCP00000002804
PMZ_0044618-RA	ENSLOCP00000002805
PMZ_0034516-RA	ENSLOCP00000002808
PMZ_0047660-RA	ENSLOCP00000002808
PMZ_0019557-RA	ENSLOCP00000002819
PMZ_0040593-RA	ENSLOCP00000002819
PMZ_0044083-RA	ENSLOCP00000002823
PMZ_0040119-RA	ENSLOCP00000002825
PMZ_0031562-RA	ENSLOCP00000002825
PMZ_0002394-RA	ENSLOCP00000002826
PMZ_0001064-RA	ENSLOCP00000002826
PMZ_0030974-RA	ENSLOCP00000002831
PMZ_0045414-RA	ENSLOCP00000002831
PMZ_0040068-RA	ENSLOCP00000002833
PMZ_0008769-RA	ENSLOCP00000002835
PMZ_0043300-RA	ENSLOCP00000002836
PMZ_0027834-RA	ENSLOCP00000002837
PMZ_0044617-RA	ENSLOCP00000002841
PMZ_0033795-RA	ENSLOCP00000002841
PMZ_0036291-RA	ENSLOCP00000002842
PMZ_0033266-RA	ENSLOCP00000002842
PMZ_0045931-RA	ENSLOCP00000002844
PMZ_0008427-RA	ENSLOCP00000002845
PMZ_0037346-RA	ENSLOCP00000002848
PMZ_0044585-RA	ENSLOCP00000002848
PMZ_0042839-RA	ENSLOCP00000002849
PMZ_0040067-RA	ENSLOCP00000002853
PMZ_0026682-RA	ENSLOCP00000002854
PMZ_0003493-RA	ENSLOCP00000002854
PMZ_0033117-RA	ENSLOCP00000002856
PMZ_0045134-RA	ENSLOCP00000002856
PMZ_0008119-RA	ENSLOCP00000002858
PMZ_0043299-RA	ENSLOCP00000002858
PMZ_0044742-RA	ENSLOCP00000002861
PMZ_0044743-RA	ENSLOCP00000002861
PMZ_0021658-RA	ENSLOCP00000002864
PMZ_0048678-RA	ENSLOCP00000002865
PMZ_0048762-RA	ENSLOCP00000002865
PMZ_0036731-RA	ENSLOCP00000002866
PMZ_0012440-RA	ENSLOCP00000002866
PMZ_0033424-RA	ENSLOCP00000002867
PMZ_0041481-RA	ENSLOCP00000002867
PMZ_0028941-RA	ENSLOCP00000002868
PMZ_0045090-RA	ENSLOCP00000002870
PMZ_0018638-RA	ENSLOCP00000002871
PMZ_0033105-RA	ENSLOCP00000002871
PMZ_0040968-RA	ENSLOCP00000002875
PMZ_0041633-RA	ENSLOCP00000002876
PMZ_0016335-RA	ENSLOCP00000002878
PMZ_0037153-RA	ENSLOCP00000002879
PMZ_0032869-RA	ENSLOCP00000002881
PMZ_0041231-RA	ENSLOCP00000002881
PMZ_0042492-RA	ENSLOCP00000002884
PMZ_0044630-RA	ENSLOCP00000002891
PMZ_0044629-RA	ENSLOCP00000002891
PMZ_0010464-RA	ENSLOCP00000002892
PMZ_0038304-RA	ENSLOCP00000002892
PMZ_0015007-RA	ENSLOCP00000002897
PMZ_0045996-RA	ENSLOCP00000002897
PMZ_0013105-RA	ENSLOCP00000002898
PMZ_0012467-RA	ENSLOCP00000002900
PMZ_0044149-RA	ENSLOCP00000002900
PMZ_0042247-RA	ENSLOCP00000002902
PMZ_0044060-RA	ENSLOCP00000002902
PMZ_0033822-RA	ENSLOCP00000002904
PMZ_0009826-RA	ENSLOCP00000002907
PMZ_0016554-RA	ENSLOCP00000002908
PMZ_0038029-RA	ENSLOCP00000002908
PMZ_0013824-RA	ENSLOCP00000002909
PMZ_0026954-RA	ENSLOCP00000002909
PMZ_0047763-RA	ENSLOCP00000002913
PMZ_0000142-RA	ENSLOCP00000002913
PMZ_0034346-RA	ENSLOCP00000002914
PMZ_0044636-RA	ENSLOCP00000002916
PMZ_0010801-RA	ENSLOCP00000002922
PMZ_0047754-RA	ENSLOCP00000002923
PMZ_0034610-RA	ENSLOCP00000002923
PMZ_0018243-RA	ENSLOCP00000002924
PMZ_0028696-RA	ENSLOCP00000002925
PMZ_0009881-RA	ENSLOCP00000002928
PMZ_0030761-RA	ENSLOCP00000002928
PMZ_0015161-RA	ENSLOCP00000002929
PMZ_0018430-RA	ENSLOCP00000002932
PMZ_0045637-RA	ENSLOCP00000002933
PMZ_0039145-RA	ENSLOCP00000002937
PMZ_0047326-RA	ENSLOCP00000002940
PMZ_0042737-RA	ENSLOCP00000002943
PMZ_0044082-RA	ENSLOCP00000002944
PMZ_0022854-RA	ENSLOCP00000002944
PMZ_0003604-RA	ENSLOCP00000002945
PMZ_0047170-RA	ENSLOCP00000002945
PMZ_0038430-RA	ENSLOCP00000002946
PMZ_0029039-RA	ENSLOCP00000002946
PMZ_0029903-RA	ENSLOCP00000002949
PMZ_0046058-RA	ENSLOCP00000002949
PMZ_0032529-RA	ENSLOCP00000002952
PMZ_0044362-RA	ENSLOCP00000002952
PMZ_0034778-RA	ENSLOCP00000002954
PMZ_0026955-RA	ENSLOCP00000002955
PMZ_0043501-RA	ENSLOCP00000002955
PMZ_0042747-RA	ENSLOCP00000002958
PMZ_0045852-RA	ENSLOCP00000002960
PMZ_0036171-RA	ENSLOCP00000002960
PMZ_0028697-RA	ENSLOCP00000002962
PMZ_0033707-RA	ENSLOCP00000002962
PMZ_0009743-RA	ENSLOCP00000002963
PMZ_0009968-RA	ENSLOCP00000002966
PMZ_0044316-RA	ENSLOCP00000002972
PMZ_0017691-RA	ENSLOCP00000002975
PMZ_0014977-RA	ENSLOCP00000002975
PMZ_0031372-RA	ENSLOCP00000002978
PMZ_0041358-RA	ENSLOCP00000002978
PMZ_0040703-RA	ENSLOCP00000002981
PMZ_0016022-RA	ENSLOCP00000002981
PMZ_0044754-RA	ENSLOCP00000002983
PMZ_0001415-RA	ENSLOCP00000002984
PMZ_0031336-RA	ENSLOCP00000002985
PMZ_0044042-RA	ENSLOCP00000002987
PMZ_0040201-RA	ENSLOCP00000002992
PMZ_0034122-RA	ENSLOCP00000002992
PMZ_0016737-RA	ENSLOCP00000002993
PMZ_0023457-RA	ENSLOCP00000002996
PMZ_0048696-RA	ENSLOCP00000002996
PMZ_0006894-RA	ENSLOCP00000002998
PMZ_0032016-RA	ENSLOCP00000002998
PMZ_0028681-RA	ENSLOCP00000003000
PMZ_0042574-RA	ENSLOCP00000003000
PMZ_0026302-RA	ENSLOCP00000003005
PMZ_0004655-RA	ENSLOCP00000003005
PMZ_0007965-RA	ENSLOCP00000003012
PMZ_0047665-RA	ENSLOCP00000003012
PMZ_0029469-RA	ENSLOCP00000003015
PMZ_0043648-RA	ENSLOCP00000003015
PMZ_0038439-RA	ENSLOCP00000003017
PMZ_0047845-RA	ENSLOCP00000003017
PMZ_0040797-RA	ENSLOCP00000003022
PMZ_0005747-RA	ENSLOCP00000003022
PMZ_0031874-RA	ENSLOCP00000003025
PMZ_0017489-RA	ENSLOCP00000003026
PMZ_0042672-RA	ENSLOCP00000003026
PMZ_0037760-RA	ENSLOCP00000003028
PMZ_0040007-RA	ENSLOCP00000003029
PMZ_0009376-RA	ENSLOCP00000003035
PMZ_0043897-RA	ENSLOCP00000003036
PMZ_0009669-RA	ENSLOCP00000003038
PMZ_0018899-RA	ENSLOCP00000003047
PMZ_0045382-RA	ENSLOCP00000003048
PMZ_0042416-RA	ENSLOCP00000003049
PMZ_0045175-RA	ENSLOCP00000003053
PMZ_0048965-RA	ENSLOCP00000003053
PMZ_0007964-RA	ENSLOCP00000003054
PMZ_0033563-RA	ENSLOCP00000003056
PMZ_0044525-RA	ENSLOCP00000003057
PMZ_0046639-RA	ENSLOCP00000003057
PMZ_0040202-RA	ENSLOCP00000003058
PMZ_0037051-RA	ENSLOCP00000003058
PMZ_0012880-RA	ENSLOCP00000003059
PMZ_0013869-RA	ENSLOCP00000003059
PMZ_0033412-RA	ENSLOCP00000003061
PMZ_0045441-RA	ENSLOCP00000003061
PMZ_0010846-RA	ENSLOCP00000003062
PMZ_0042765-RA	ENSLOCP00000003062
PMZ_0032444-RA	ENSLOCP00000003065
PMZ_0006233-RA	ENSLOCP00000003074
PMZ_0027868-RA	ENSLOCP00000003074
PMZ_0034593-RA	ENSLOCP00000003075
PMZ_0021490-RA	ENSLOCP00000003076
PMZ_0000492-RA	ENSLOCP00000003077
PMZ_0043149-RA	ENSLOCP00000003077
PMZ_0044340-RA	ENSLOCP00000003078
PMZ_0032249-RA	ENSLOCP00000003081
PMZ_0032478-RA	ENSLOCP00000003083
PMZ_0041157-RA	ENSLOCP00000003085
PMZ_0043085-RA	ENSLOCP00000003086
PMZ_0029184-RA	ENSLOCP00000003091
PMZ_0032000-RA	ENSLOCP00000003094
PMZ_0048222-RA	ENSLOCP00000003094
PMZ_0045506-RA	ENSLOCP00000003096
PMZ_0043895-RA	ENSLOCP00000003099
PMZ_0043887-RA	ENSLOCP00000003099
PMZ_0048923-RA	ENSLOCP00000003100
PMZ_0021665-RA	ENSLOCP00000003101
PMZ_0012881-RA	ENSLOCP00000003101
PMZ_0026305-RA	ENSLOCP00000003102
PMZ_0019623-RA	ENSLOCP00000003102
PMZ_0012747-RA	ENSLOCP00000003104
PMZ_0027232-RA	ENSLOCP00000003106
PMZ_0014256-RA	ENSLOCP00000003106
PMZ_0031235-RA	ENSLOCP00000003108
PMZ_0029164-RA	ENSLOCP00000003109
PMZ_0028924-RA	ENSLOCP00000003109
PMZ_0032887-RA	ENSLOCP00000003110
PMZ_0036452-RA	ENSLOCP00000003111
PMZ_0043886-RA	ENSLOCP00000003114
PMZ_0041190-RA	ENSLOCP00000003114
PMZ_0045831-RA	ENSLOCP00000003116
PMZ_0027433-RA	ENSLOCP00000003120
PMZ_0048845-RA	ENSLOCP00000003122
PMZ_0036288-RA	ENSLOCP00000003123
PMZ_0029797-RA	ENSLOCP00000003123
PMZ_0041451-RA	ENSLOCP00000003124
PMZ_0029774-RA	ENSLOCP00000003125
PMZ_0022819-RA	ENSLOCP00000003129
PMZ_0014496-RA	ENSLOCP00000003129
PMZ_0039156-RA	ENSLOCP00000003131
PMZ_0047671-RA	ENSLOCP00000003131
PMZ_0017771-RA	ENSLOCP00000003132
PMZ_0045306-RA	ENSLOCP00000003133
PMZ_0034970-RA	ENSLOCP00000003133
PMZ_0012538-RA	ENSLOCP00000003135
PMZ_0032821-RA	ENSLOCP00000003135
PMZ_0037029-RA	ENSLOCP00000003138
PMZ_0048437-RA	ENSLOCP00000003138
PMZ_0016217-RA	ENSLOCP00000003140
PMZ_0041245-RA	ENSLOCP00000003144
PMZ_0033976-RA	ENSLOCP00000003144
PMZ_0044583-RA	ENSLOCP00000003146
PMZ_0046979-RA	ENSLOCP00000003146
PMZ_0026555-RA	ENSLOCP00000003148
PMZ_0041806-RA	ENSLOCP00000003148
PMZ_0030063-RA	ENSLOCP00000003149
PMZ_0002725-RA	ENSLOCP00000003151
PMZ_0030754-RA	ENSLOCP00000003152
PMZ_0045704-RA	ENSLOCP00000003154
PMZ_0045632-RA	ENSLOCP00000003155
PMZ_0029189-RA	ENSLOCP00000003156
PMZ_0027690-RA	ENSLOCP00000003156
PMZ_0027879-RA	ENSLOCP00000003157
PMZ_0023311-RA	ENSLOCP00000003157
PMZ_0031351-RA	ENSLOCP00000003163
PMZ_0003977-RA	ENSLOCP00000003164
PMZ_0000185-RA	ENSLOCP00000003166
PMZ_0040346-RA	ENSLOCP00000003166
PMZ_0035664-RA	ENSLOCP00000003168
PMZ_0035392-RA	ENSLOCP00000003168
PMZ_0037681-RA	ENSLOCP00000003172
PMZ_0029854-RA	ENSLOCP00000003174
PMZ_0046198-RA	ENSLOCP00000003174
PMZ_0043068-RA	ENSLOCP00000003176
PMZ_0021019-RA	ENSLOCP00000003176
PMZ_0003584-RA	ENSLOCP00000003183
PMZ_0001861-RA	ENSLOCP00000003183
PMZ_0044700-RA	ENSLOCP00000003184
PMZ_0044701-RA	ENSLOCP00000003184
PMZ_0043881-RA	ENSLOCP00000003185
PMZ_0027662-RA	ENSLOCP00000003187
PMZ_0027472-RA	ENSLOCP00000003187
PMZ_0002234-RA	ENSLOCP00000003189
PMZ_0047541-RA	ENSLOCP00000003189
PMZ_0012749-RA	ENSLOCP00000003190
PMZ_0046805-RA	ENSLOCP00000003190
PMZ_0031827-RA	ENSLOCP00000003192
PMZ_0041595-RA	ENSLOCP00000003195
PMZ_0012946-RA	ENSLOCP00000003196
PMZ_0030924-RA	ENSLOCP00000003196
PMZ_0042216-RA	ENSLOCP00000003197
PMZ_0009950-RA	ENSLOCP00000003199
PMZ_0027511-RA	ENSLOCP00000003200
PMZ_0043833-RA	ENSLOCP00000003200
PMZ_0031409-RA	ENSLOCP00000003202
PMZ_0044588-RA	ENSLOCP00000003202
PMZ_0015026-RA	ENSLOCP00000003204
PMZ_0001855-RA	ENSLOCP00000003204
PMZ_0035056-RA	ENSLOCP00000003205
PMZ_0038263-RA	ENSLOCP00000003214
PMZ_0040686-RA	ENSLOCP00000003216
PMZ_0046865-RA	ENSLOCP00000003216
PMZ_0044355-RA	ENSLOCP00000003217
PMZ_0044354-RA	ENSLOCP00000003217
PMZ_0044616-RA	ENSLOCP00000003218
PMZ_0034565-RA	ENSLOCP00000003218
PMZ_0044320-RA	ENSLOCP00000003220
PMZ_0001450-RA	ENSLOCP00000003224
PMZ_0032823-RA	ENSLOCP00000003229
PMZ_0034446-RA	ENSLOCP00000003229
PMZ_0033547-RA	ENSLOCP00000003232
PMZ_0044944-RA	ENSLOCP00000003232
PMZ_0034735-RA	ENSLOCP00000003233
PMZ_0044226-RA	ENSLOCP00000003234
PMZ_0044731-RA	ENSLOCP00000003234
PMZ_0009583-RA	ENSLOCP00000003242
PMZ_0029504-RA	ENSLOCP00000003242
PMZ_0034959-RA	ENSLOCP00000003244
PMZ_0031484-RA	ENSLOCP00000003245
PMZ_0029183-RA	ENSLOCP00000003245
PMZ_0041973-RA	ENSLOCP00000003247
PMZ_0041972-RA	ENSLOCP00000003247
PMZ_0004784-RA	ENSLOCP00000003248
PMZ_0033832-RA	ENSLOCP00000003249
PMZ_0030289-RA	ENSLOCP00000003250
PMZ_0044609-RA	ENSLOCP00000003251
PMZ_0026265-RA	ENSLOCP00000003251
PMZ_0021455-RA	ENSLOCP00000003252
PMZ_0028705-RA	ENSLOCP00000003253
PMZ_0022807-RA	ENSLOCP00000003253
PMZ_0037245-RA	ENSLOCP00000003255
PMZ_0014926-RA	ENSLOCP00000003256
PMZ_0048568-RA	ENSLOCP00000003257
PMZ_0037714-RA	ENSLOCP00000003259
PMZ_0042237-RA	ENSLOCP00000003260
PMZ_0044086-RA	ENSLOCP00000003260
PMZ_0031086-RA	ENSLOCP00000003261
PMZ_0028942-RA	ENSLOCP00000003263
PMZ_0043540-RA	ENSLOCP00000003264
PMZ_0034349-RA	ENSLOCP00000003264
PMZ_0008240-RA	ENSLOCP00000003265
PMZ_0014816-RA	ENSLOCP00000003266
PMZ_0007521-RA	ENSLOCP00000003268
PMZ_0041517-RA	ENSLOCP00000003268
PMZ_0015176-RA	ENSLOCP00000003270
PMZ_0033028-RA	ENSLOCP00000003273
PMZ_0032049-RA	ENSLOCP00000003274
PMZ_0030921-RA	ENSLOCP00000003274
PMZ_0023466-RA	ENSLOCP00000003276
PMZ_0007438-RA	ENSLOCP00000003279
PMZ_0032728-RA	ENSLOCP00000003280
PMZ_0030294-RA	ENSLOCP00000003282
PMZ_0040951-RA	ENSLOCP00000003282
PMZ_0018414-RA	ENSLOCP00000003283
PMZ_0047189-RA	ENSLOCP00000003284
PMZ_0047984-RA	ENSLOCP00000003284
PMZ_0042319-RA	ENSLOCP00000003285
PMZ_0038461-RA	ENSLOCP00000003287
PMZ_0046158-RA	ENSLOCP00000003290
PMZ_0028198-RA	ENSLOCP00000003291
PMZ_0043257-RA	ENSLOCP00000003291
PMZ_0033029-RA	ENSLOCP00000003292
PMZ_0010592-RA	ENSLOCP00000003296
PMZ_0026434-RA	ENSLOCP00000003297
PMZ_0030162-RA	ENSLOCP00000003297
PMZ_0028960-RA	ENSLOCP00000003300
PMZ_0044608-RA	ENSLOCP00000003300
PMZ_0046619-RA	ENSLOCP00000003302
PMZ_0018997-RA	ENSLOCP00000003302
PMZ_0002443-RA	ENSLOCP00000003303
PMZ_0046054-RA	ENSLOCP00000003305
PMZ_0041813-RA	ENSLOCP00000003309
PMZ_0028000-RA	ENSLOCP00000003311
PMZ_0040948-RA	ENSLOCP00000003313
PMZ_0047568-RA	ENSLOCP00000003313
PMZ_0017916-RA	ENSLOCP00000003314
PMZ_0048005-RA	ENSLOCP00000003314
PMZ_0040818-RA	ENSLOCP00000003317
PMZ_0043838-RA	ENSLOCP00000003320
PMZ_0033276-RA	ENSLOCP00000003320
PMZ_0014233-RA	ENSLOCP00000003323
PMZ_0032256-RA	ENSLOCP00000003325
PMZ_0048468-RA	ENSLOCP00000003325
PMZ_0040950-RA	ENSLOCP00000003328
PMZ_0040949-RA	ENSLOCP00000003328
PMZ_0038685-RA	ENSLOCP00000003329
PMZ_0012231-RA	ENSLOCP00000003330
PMZ_0045759-RA	ENSLOCP00000003331
PMZ_0046056-RA	ENSLOCP00000003331
PMZ_0040838-RA	ENSLOCP00000003333
PMZ_0039144-RA	ENSLOCP00000003335
PMZ_0038718-RA	ENSLOCP00000003335
PMZ_0036210-RA	ENSLOCP00000003336
PMZ_0033275-RA	ENSLOCP00000003337
PMZ_0027373-RA	ENSLOCP00000003338
PMZ_0032567-RA	ENSLOCP00000003340
PMZ_0020796-RA	ENSLOCP00000003341
PMZ_0040936-RA	ENSLOCP00000003343
PMZ_0029042-RA	ENSLOCP00000003345
PMZ_0044783-RA	ENSLOCP00000003345
PMZ_0041636-RA	ENSLOCP00000003346
PMZ_0010972-RA	ENSLOCP00000003346
PMZ_0018154-RA	ENSLOCP00000003347
PMZ_0045705-RA	ENSLOCP00000003347
PMZ_0018059-RA	ENSLOCP00000003354
PMZ_0042302-RA	ENSLOCP00000003355
PMZ_0046636-RA	ENSLOCP00000003355
PMZ_0045517-RA	ENSLOCP00000003356
PMZ_0043750-RA	ENSLOCP00000003359
PMZ_0032095-RA	ENSLOCP00000003359
PMZ_0018370-RA	ENSLOCP00000003361
PMZ_0004533-RA	ENSLOCP00000003362
PMZ_0028183-RA	ENSLOCP00000003366
PMZ_0040396-RA	ENSLOCP00000003366
PMZ_0045383-RA	ENSLOCP00000003369
PMZ_0045384-RA	ENSLOCP00000003369
PMZ_0042419-RA	ENSLOCP00000003370
PMZ_0035380-RA	ENSLOCP00000003370
PMZ_0041258-RA	ENSLOCP00000003371
PMZ_0037173-RA	ENSLOCP00000003372
PMZ_0037565-RA	ENSLOCP00000003372
PMZ_0018998-RA	ENSLOCP00000003373
PMZ_0044066-RA	ENSLOCP00000003376
PMZ_0047594-RA	ENSLOCP00000003376
PMZ_0030875-RA	ENSLOCP00000003377
PMZ_0014196-RA	ENSLOCP00000003378
PMZ_0011413-RA	ENSLOCP00000003379
PMZ_0033220-RA	ENSLOCP00000003379
PMZ_0041635-RA	ENSLOCP00000003381
PMZ_0040611-RA	ENSLOCP00000003385
PMZ_0029075-RA	ENSLOCP00000003385
PMZ_0043342-RA	ENSLOCP00000003386
PMZ_0001660-RA	ENSLOCP00000003388
PMZ_0038723-RA	ENSLOCP00000003391
PMZ_0036150-RA	ENSLOCP00000003395
PMZ_0041016-RA	ENSLOCP00000003404
PMZ_0004413-RA	ENSLOCP00000003405
PMZ_0020926-RA	ENSLOCP00000003405
PMZ_0043467-RA	ENSLOCP00000003407
PMZ_0046337-RA	ENSLOCP00000003408
PMZ_0045579-RA	ENSLOCP00000003409
PMZ_0038235-RA	ENSLOCP00000003410
PMZ_0029850-RA	ENSLOCP00000003413
PMZ_0047391-RA	ENSLOCP00000003415
PMZ_0037831-RA	ENSLOCP00000003419
PMZ_0046191-RA	ENSLOCP00000003421
PMZ_0013357-RA	ENSLOCP00000003422
PMZ_0009246-RA	ENSLOCP00000003423
PMZ_0048956-RA	ENSLOCP00000003424
PMZ_0046256-RA	ENSLOCP00000003425
PMZ_0046255-RA	ENSLOCP00000003425
PMZ_0041655-RA	ENSLOCP00000003428
PMZ_0019752-RA	ENSLOCP00000003428
PMZ_0043843-RA	ENSLOCP00000003430
PMZ_0042229-RA	ENSLOCP00000003436
[truncated: 13,352 more rows]
