# Supplementary material for: Reconstruction of proto-vertebrate, proto-cyclostome and proto-gnathostome genomes provides new insights into early vertebrate evolution
Source: Nat Commun. 2021 Jul 23;12:4489. doi: 10.1038/s41467-021-24573-z (PMC8302630; doi:10.1038/s41467-021-24573-z)
Supplement: Supplementary file 4 — Supplementary Data 1 [file 41467_2021_24573_MOESM4_ESM.zip › SuppData1/orthologs/PETMA-LETJA.txt]

PMZ_0000016-RA	SINLEJ014510
PMZ_0000041-RA	SINLEJ014118
PMZ_0000048-RA	SINLEJ012121
PMZ_0000071-RA	SINLEJ009762
PMZ_0000086-RA	SINLEJ014119
PMZ_0000135-RA	SINLEJ001242
PMZ_0000155-RA	SINLEJ010848
PMZ_0000160-RA	SINLEJ019236
PMZ_0000176-RA	SINLEJ011205
PMZ_0000185-RA	SINLEJ004626
PMZ_0000190-RA	SINLEJ002674
PMZ_0000191-RA	SINLEJ002675
PMZ_0000203-RA	SINLEJ004635
PMZ_0000204-RA	SINLEJ002678
PMZ_0000206-RA	SINLEJ002681
PMZ_0000207-RA	SINLEJ004637
PMZ_0000211-RA	SINLEJ002682
PMZ_0000229-RA	SINLEJ002684
PMZ_0000231-RA	SINLEJ002685
PMZ_0000234-RA	SINLEJ002687
PMZ_0000237-RA	SINLEJ002688
PMZ_0000247-RA	SINLEJ015777
PMZ_0000254-RA	SINLEJ015781
PMZ_0000255-RA	SINLEJ015782
PMZ_0000256-RA	SINLEJ015783
PMZ_0000257-RA	SINLEJ015784
PMZ_0000264-RA	SINLEJ015788
PMZ_0000270-RA	SINLEJ019433
PMZ_0000277-RA	SINLEJ015796
PMZ_0000280-RA	SINLEJ015800
PMZ_0000281-RA	SINLEJ015801
PMZ_0000282-RA	SINLEJ015803
PMZ_0000352-RA	SINLEJ015192
PMZ_0000358-RA	SINLEJ016302
PMZ_0000381-RA	SINLEJ016063
PMZ_0000394-RA	SINLEJ016498
PMZ_0000418-RA	SINLEJ012112
PMZ_0000423-RA	SINLEJ012113
PMZ_0000451-RA	SINLEJ012116
PMZ_0000459-RA	SINLEJ006063
PMZ_0000460-RA	SINLEJ006062
PMZ_0000461-RB	SINLEJ006061
PMZ_0000462-RA	SINLEJ006059
PMZ_0000464-RA	SINLEJ006058
PMZ_0000465-RA	SINLEJ006057
PMZ_0000470-RA	SINLEJ006215
PMZ_0000474-RA	SINLEJ006217
PMZ_0000478-RA	SINLEJ006218
PMZ_0000479-RA	SINLEJ006219
PMZ_0000485-RA	SINLEJ006220
PMZ_0000486-RA	SINLEJ006221
PMZ_0000487-RA	SINLEJ006226
PMZ_0000491-RA	SINLEJ006224
PMZ_0000492-RA	SINLEJ006225
PMZ_0000500-RA	SINLEJ004412
PMZ_0000522-RA	SINLEJ004408
PMZ_0000551-RA	SINLEJ004404
PMZ_0000569-RA	SINLEJ004231
PMZ_0000573-RA	SINLEJ004229
PMZ_0000574-RA	SINLEJ004228
PMZ_0000596-RA	SINLEJ019069
PMZ_0000614-RA	SINLEJ017832
PMZ_0000616-RA	SINLEJ017833
PMZ_0000635-RA	SINLEJ007631
PMZ_0000637-RA	SINLEJ007626
PMZ_0000645-RA	SINLEJ007620
PMZ_0000647-RA	SINLEJ010269
PMZ_0000650-RA	SINLEJ018176
PMZ_0000658-RA	SINLEJ010272
PMZ_0000675-RA	SINLEJ014424
PMZ_0000682-RA	SINLEJ014420
PMZ_0000715-RA	SINLEJ016256
PMZ_0000716-RA	SINLEJ016255
PMZ_0000718-RA	SINLEJ016254
PMZ_0000720-RA	SINLEJ016252
PMZ_0000721-RA	SINLEJ016251
PMZ_0000732-RA	SINLEJ016247
PMZ_0000740-RA	SINLEJ001209
PMZ_0000753-RA	SINLEJ001204
PMZ_0000755-RA	SINLEJ018497
PMZ_0000757-RA	SINLEJ005942
PMZ_0000762-RA	SINLEJ005939
PMZ_0000795-RA	SINLEJ005935
PMZ_0000802-RA	SINLEJ005928
PMZ_0000813-RA	SINLEJ005278
PMZ_0000823-RA	SINLEJ018776
PMZ_0000838-RA	SINLEJ006578
PMZ_0000839-RA	SINLEJ006577
PMZ_0000842-RA	SINLEJ017156
PMZ_0000863-RA	SINLEJ008464
PMZ_0000868-RA	SINLEJ018437
PMZ_0000934-RA	SINLEJ005734
PMZ_0000944-RA	SINLEJ005729
PMZ_0000947-RA	SINLEJ005726
PMZ_0000972-RA	SINLEJ005959
PMZ_0000976-RA	SINLEJ010011
PMZ_0000986-RA	SINLEJ015208
PMZ_0000988-RA	SINLEJ015211
PMZ_0000991-RA	SINLEJ017263
PMZ_0000996-RA	SINLEJ011963
PMZ_0000998-RA	SINLEJ011965
PMZ_0000999-RA	SINLEJ011966
PMZ_0001003-RA	SINLEJ011969
PMZ_0001032-RA	SINLEJ003901
PMZ_0001037-RA	SINLEJ000408
PMZ_0001038-RA	SINLEJ000406
PMZ_0001043-RA	SINLEJ000401
PMZ_0001053-RA	SINLEJ000395
PMZ_0001054-RA	SINLEJ000394
PMZ_0001057-RA	SINLEJ000393
PMZ_0001072-RA	SINLEJ009803
PMZ_0001128-RA	SINLEJ006725
PMZ_0001130-RA	SINLEJ006730
PMZ_0001145-RA	SINLEJ000231
PMZ_0001149-RA	SINLEJ003883
PMZ_0001162-RA	SINLEJ018650
PMZ_0001163-RA	SINLEJ018636
PMZ_0001165-RA	SINLEJ001020
PMZ_0001167-RA	SINLEJ001022
PMZ_0001168-RA	SINLEJ001023
PMZ_0001169-RA	SINLEJ001024
PMZ_0001177-RA	SINLEJ600454
PMZ_0001180-RA	SINLEJ007672
PMZ_0001184-RA	SINLEJ001029
PMZ_0001185-RA	SINLEJ001030
PMZ_0001192-RA	SINLEJ007664
PMZ_0001202-RA	SINLEJ001039
PMZ_0001206-RA	SINLEJ001042
PMZ_0001234-RA	SINLEJ001955
PMZ_0001237-RA	SINLEJ001953
PMZ_0001239-RA	SINLEJ001952
PMZ_0001240-RA	SINLEJ001947
PMZ_0001259-RA	SINLEJ007718
PMZ_0001273-RA	SINLEJ006764
PMZ_0001274-RA	SINLEJ006762
PMZ_0001277-RA	SINLEJ006756
PMZ_0001289-RA	SINLEJ006750
PMZ_0001293-RA	SINLEJ006748
PMZ_0001295-RA	SINLEJ006745
PMZ_0001306-RA	SINLEJ001802
PMZ_0001310-RA	SINLEJ001805
PMZ_0001312-RA	SINLEJ005188
PMZ_0001335-RA	SINLEJ001819
PMZ_0001336-RA	SINLEJ001820
PMZ_0001339-RA	SINLEJ001821
PMZ_0001383-RA	SINLEJ010779
PMZ_0001385-RA	SINLEJ010845
PMZ_0001394-RA	SINLEJ006922
PMZ_0001408-RA	SINLEJ013240
PMZ_0001410-RA	SINLEJ008132
PMZ_0001411-RA	SINLEJ013238
PMZ_0001413-RA	SINLEJ013236
PMZ_0001414-RA	SINLEJ008827
PMZ_0001415-RA	SINLEJ008826
PMZ_0001420-RA	SINLEJ008819
PMZ_0001421-RA	SINLEJ008816
PMZ_0001422-RA	SINLEJ008815
PMZ_0001423-RA	SINLEJ008813
PMZ_0001428-RA	SINLEJ008809
PMZ_0001429-RA	SINLEJ008806
PMZ_0001436-RA	SINLEJ007891
PMZ_0001444-RA	SINLEJ010898
PMZ_0001450-RA	SINLEJ003085
PMZ_0001478-RA	SINLEJ001168
PMZ_0001482-RA	SINLEJ001166
PMZ_0001484-RA	SINLEJ001164
PMZ_0001486-RA	SINLEJ001162
PMZ_0001487-RA	SINLEJ001161
PMZ_0001491-RA	SINLEJ001159
PMZ_0001505-RA	SINLEJ006574
PMZ_0001508-RA	SINLEJ006573
PMZ_0001509-RA	SINLEJ006572
PMZ_0001517-RA	SINLEJ006568
PMZ_0001522-RA	SINLEJ006566
PMZ_0001524-RA	SINLEJ000329
PMZ_0001525-RA	SINLEJ006565
PMZ_0001531-RA	SINLEJ013000
PMZ_0001535-RA	SINLEJ012998
PMZ_0001536-RA	SINLEJ012997
PMZ_0001540-RA	SINLEJ004852
PMZ_0001563-RA	SINLEJ016439
PMZ_0001565-RA	SINLEJ016438
PMZ_0001568-RA	SINLEJ004860
PMZ_0001572-RA	SINLEJ016434
PMZ_0001573-RA	SINLEJ004862
PMZ_0001575-RA	SINLEJ016430
PMZ_0001576-RA	SINLEJ016429
PMZ_0001578-RA	SINLEJ016427
PMZ_0001580-RA	SINLEJ016421
PMZ_0001581-RA	SINLEJ004688
PMZ_0001582-RA	SINLEJ004689
PMZ_0001583-RA	SINLEJ004690
PMZ_0001586-RA	SINLEJ004691
PMZ_0001594-RA	SINLEJ004695
PMZ_0001595-RA	SINLEJ004696
PMZ_0001601-RA	SINLEJ004697
PMZ_0001602-RA	SINLEJ004698
PMZ_0001619-RA	SINLEJ011975
PMZ_0001621-RA	SINLEJ011976
PMZ_0001624-RA	SINLEJ011978
PMZ_0001625-RA	SINLEJ011979
PMZ_0001627-RA	SINLEJ011981
PMZ_0001630-RA	SINLEJ011983
PMZ_0001644-RA	SINLEJ009441
PMZ_0001646-RA	SINLEJ009437
PMZ_0001656-RA	SINLEJ013180
PMZ_0001659-RA	SINLEJ011677
PMZ_0001660-RA	SINLEJ013183
PMZ_0001667-RA	SINLEJ013186
PMZ_0001683-RA	SINLEJ018527
PMZ_0001702-RA	SINLEJ009748
PMZ_0001704-RA	SINLEJ009749
PMZ_0001708-RA	SINLEJ009196
PMZ_0001719-RA	SINLEJ010226
PMZ_0001720-RA	SINLEJ015344
PMZ_0001723-RA	SINLEJ010232
PMZ_0001725-RA	SINLEJ010222
PMZ_0001728-RA	SINLEJ002868
PMZ_0001730-RA	SINLEJ002866
PMZ_0001743-RA	SINLEJ016153
PMZ_0001747-RA	SINLEJ006532
PMZ_0001748-RA	SINLEJ006530
PMZ_0001762-RA	SINLEJ017002
PMZ_0001789-RA	SINLEJ018629
PMZ_0001793-RA	SINLEJ009341
PMZ_0001799-RA	SINLEJ009336
PMZ_0001801-RA	SINLEJ009334
PMZ_0001805-RA	SINLEJ008915
PMZ_0001811-RA	SINLEJ008917
PMZ_0001836-RA	SINLEJ004687
PMZ_0001843-RA	SINLEJ003348
PMZ_0001846-RA	SINLEJ003350
PMZ_0001847-RA	SINLEJ003351
PMZ_0001861-RA	SINLEJ003364
PMZ_0001869-RA	SINLEJ001398
PMZ_0001875-RA	SINLEJ001403
PMZ_0001876-RA	SINLEJ001404
PMZ_0001878-RA	SINLEJ001407
PMZ_0001879-RA	SINLEJ001408
PMZ_0001882-RA	SINLEJ001412
PMZ_0001885-RA	SINLEJ001415
PMZ_0001889-RA	SINLEJ004420
PMZ_0001911-RA	SINLEJ006706
PMZ_0001913-RA	SINLEJ008657
PMZ_0001949-RA	SINLEJ004486
PMZ_0001952-RA	SINLEJ004483
PMZ_0001956-RA	SINLEJ004482
PMZ_0001960-RA	SINLEJ004476
PMZ_0001962-RA	SINLEJ004474
PMZ_0001963-RA	SINLEJ004473
PMZ_0001964-RA	SINLEJ004472
PMZ_0001979-RA	SINLEJ600493
PMZ_0001980-RA	SINLEJ003305
PMZ_0001994-RA	SINLEJ003311
PMZ_0001995-RA	SINLEJ003312
PMZ_0001996-RA	SINLEJ003313
PMZ_0002000-RA	SINLEJ003318
PMZ_0002001-RA	SINLEJ003320
PMZ_0002002-RA	SINLEJ003321
PMZ_0002005-RA	SINLEJ001300
PMZ_0002006-RA	SINLEJ001302
PMZ_0002007-RA	SINLEJ001303
PMZ_0002008-RA	SINLEJ001304
PMZ_0002009-RA	SINLEJ001306
PMZ_0002015-RA	SINLEJ001309
PMZ_0002016-RA	SINLEJ001311
PMZ_0002018-RA	SINLEJ001313
PMZ_0002023-RA	SINLEJ006584
PMZ_0002027-RA	SINLEJ006587
PMZ_0002029-RA	SINLEJ006588
PMZ_0002030-RA	SINLEJ006589
PMZ_0002031-RA	SINLEJ006594
PMZ_0002037-RA	SINLEJ006598
PMZ_0002049-RA	SINLEJ019213
PMZ_0002064-RA	SINLEJ007393
PMZ_0002078-RA	SINLEJ009418
PMZ_0002090-RA	SINLEJ009413
PMZ_0002092-RA	SINLEJ001545
PMZ_0002095-RA	SINLEJ001550
PMZ_0002097-RA	SINLEJ010475
PMZ_0002100-RA	SINLEJ001557
PMZ_0002101-RA	SINLEJ001558
PMZ_0002102-RA	SINLEJ001560
PMZ_0002103-RA	SINLEJ001561
PMZ_0002107-RA	SINLEJ016818
PMZ_0002109-RA	SINLEJ008645
PMZ_0002129-RA	SINLEJ007163
PMZ_0002130-RA	SINLEJ006143
PMZ_0002139-RA	SINLEJ006016
PMZ_0002149-RA	SINLEJ006019
PMZ_0002153-RA	SINLEJ007167
PMZ_0002181-RA	SINLEJ003205
PMZ_0002187-RA	SINLEJ003208
PMZ_0002197-RA	SINLEJ000159
PMZ_0002225-RA	SINLEJ600392
PMZ_0002229-RA	SINLEJ016172
PMZ_0002234-RA	SINLEJ005995
PMZ_0002236-RA	SINLEJ008885
PMZ_0002239-RA	SINLEJ002135
PMZ_0002240-RA	SINLEJ005989
PMZ_0002242-RA	SINLEJ005992
PMZ_0002245-RA	SINLEJ005996
PMZ_0002252-RA	SINLEJ008881
PMZ_0002253-RA	SINLEJ006000
PMZ_0002261-RA	SINLEJ015283
PMZ_0002272-RA	SINLEJ004667
PMZ_0002273-RA	SINLEJ004670
PMZ_0002274-RA	SINLEJ004672
PMZ_0002279-RA	SINLEJ004676
PMZ_0002281-RA	SINLEJ004677
PMZ_0002284-RA	SINLEJ006832
PMZ_0002287-RA	SINLEJ006831
PMZ_0002305-RA	SINLEJ001615
PMZ_0002310-RA	SINLEJ015885
PMZ_0002321-RA	SINLEJ004612
PMZ_0002324-RA	SINLEJ005127
PMZ_0002328-RA	SINLEJ012418
PMZ_0002331-RA	SINLEJ007695
PMZ_0002332-RA	SINLEJ007696
PMZ_0002337-RA	SINLEJ007699
PMZ_0002342-RA	SINLEJ007704
PMZ_0002343-RA	SINLEJ007705
PMZ_0002348-RA	SINLEJ001520
PMZ_0002350-RA	SINLEJ001519
PMZ_0002356-RA	SINLEJ001526
PMZ_0002362-RA	SINLEJ001531
PMZ_0002388-RA	SINLEJ003115
PMZ_0002394-RA	SINLEJ000081
PMZ_0002415-RA	SINLEJ005464
PMZ_0002416-RA	SINLEJ005463
PMZ_0002423-RA	SINLEJ005451
PMZ_0002426-RA	SINLEJ009922
PMZ_0002437-RA	SINLEJ009929
PMZ_0002438-RA	SINLEJ009930
PMZ_0002443-RA	SINLEJ009936
PMZ_0002450-RA	SINLEJ006508
PMZ_0002451-RA	SINLEJ002183
PMZ_0002461-RA	SINLEJ006504
PMZ_0002470-RA	SINLEJ006778
PMZ_0002472-RA	SINLEJ012095
PMZ_0002474-RA	SINLEJ017808
PMZ_0002478-RA	SINLEJ001758
PMZ_0002483-RA	SINLEJ001763
PMZ_0002486-RA	SINLEJ001767
PMZ_0002493-RA	SINLEJ001770
PMZ_0002494-RA	SINLEJ001771
PMZ_0002495-RA	SINLEJ001772
PMZ_0002496-RA	SINLEJ017548
PMZ_0002497-RA	SINLEJ008913
PMZ_0002500-RA	SINLEJ017546
PMZ_0002508-RA	SINLEJ017089
PMZ_0002511-RA	SINLEJ017084
PMZ_0002515-RA	SINLEJ009948
PMZ_0002516-RA	SINLEJ009947
PMZ_0002519-RA	SINLEJ009942
PMZ_0002520-RA	SINLEJ009941
PMZ_0002539-RA	SINLEJ009457
PMZ_0002540-RA	SINLEJ009454
PMZ_0002542-RA	SINLEJ009452
PMZ_0002549-RA	SINLEJ003690
PMZ_0002570-RA	SINLEJ001446
PMZ_0002571-RA	SINLEJ001447
PMZ_0002572-RA	SINLEJ001448
PMZ_0002573-RA	SINLEJ001452
PMZ_0002576-RA	SINLEJ001454
PMZ_0002577-RA	SINLEJ001455
PMZ_0002583-RA	SINLEJ012509
PMZ_0002604-RA	SINLEJ012635
PMZ_0002612-RA	SINLEJ012629
PMZ_0002614-RA	SINLEJ012628
PMZ_0002617-RA	SINLEJ007340
PMZ_0002624-RA	SINLEJ007343
PMZ_0002628-RA	SINLEJ007346
PMZ_0002629-RA	SINLEJ007347
PMZ_0002631-RA	SINLEJ007349
PMZ_0002632-RA	SINLEJ007351
PMZ_0002634-RA	SINLEJ007353
PMZ_0002635-RA	SINLEJ007354
PMZ_0002648-RA	SINLEJ018142
PMZ_0002666-RA	SINLEJ011734
PMZ_0002677-RA	SINLEJ013119
PMZ_0002684-RA	SINLEJ000800
PMZ_0002685-RA	SINLEJ000799
PMZ_0002694-RA	SINLEJ000323
PMZ_0002696-RA	SINLEJ000321
PMZ_0002699-RA	SINLEJ000316
PMZ_0002709-RA	SINLEJ000314
PMZ_0002710-RA	SINLEJ000313
PMZ_0002712-RA	SINLEJ004108
PMZ_0002714-RA	SINLEJ004106
PMZ_0002716-RA	SINLEJ004105
PMZ_0002719-RA	SINLEJ004101
PMZ_0002720-RA	SINLEJ004100
PMZ_0002721-RA	SINLEJ004099
PMZ_0002725-RA	SINLEJ600056
PMZ_0002730-RA	SINLEJ600062
PMZ_0002732-RA	SINLEJ600065
PMZ_0002740-RA	SINLEJ010395
PMZ_0002771-RA	SINLEJ004311
PMZ_0002774-RA	SINLEJ004308
PMZ_0002777-RA	SINLEJ004306
PMZ_0002778-RA	SINLEJ004304
PMZ_0002779-RA	SINLEJ004303
PMZ_0002790-RA	SINLEJ004018
PMZ_0002795-RA	SINLEJ001702
PMZ_0002815-RA	SINLEJ018069
PMZ_0002831-RA	SINLEJ013349
PMZ_0002834-RA	SINLEJ017527
PMZ_0002839-RA	SINLEJ013298
PMZ_0002847-RA	SINLEJ016959
PMZ_0002852-RA	SINLEJ007813
PMZ_0002857-RA	SINLEJ004532
PMZ_0002862-RA	SINLEJ004182
PMZ_0002865-RA	SINLEJ004177
PMZ_0002866-RA	SINLEJ004175
PMZ_0002869-RA	SINLEJ004173
PMZ_0002870-RA	SINLEJ004172
PMZ_0002892-RA	SINLEJ010398
PMZ_0002906-RA	SINLEJ012585
PMZ_0002907-RA	SINLEJ012582
PMZ_0002910-RA	SINLEJ012581
PMZ_0002913-RA	SINLEJ009426
PMZ_0002938-RA	SINLEJ018609
PMZ_0002941-RB	SINLEJ003143
PMZ_0002962-RA	SINLEJ010440
PMZ_0002965-RA	SINLEJ010442
PMZ_0002979-RA	SINLEJ013231
PMZ_0003003-RA	SINLEJ002150
PMZ_0003035-RA	SINLEJ002861
PMZ_0003038-RA	SINLEJ002857
PMZ_0003041-RA	SINLEJ002855
PMZ_0003046-RA	SINLEJ013481
PMZ_0003052-RA	SINLEJ017295
PMZ_0003053-RA	SINLEJ017297
PMZ_0003067-RA	SINLEJ008940
PMZ_0003069-RA	SINLEJ014779
PMZ_0003072-RA	SINLEJ008942
PMZ_0003076-RA	SINLEJ008943
PMZ_0003078-RA	SINLEJ015554
PMZ_0003100-RA	SINLEJ600162
PMZ_0003101-RA	SINLEJ600163
PMZ_0003103-RA	SINLEJ600168
PMZ_0003104-RA	SINLEJ600169
PMZ_0003107-RA	SINLEJ600171
PMZ_0003108-RA	SINLEJ600172
PMZ_0003109-RA	SINLEJ005396
PMZ_0003111-RA	SINLEJ005397
PMZ_0003120-RA	SINLEJ011992
PMZ_0003130-RA	SINLEJ013170
PMZ_0003131-RA	SINLEJ013172
PMZ_0003150-RA	SINLEJ007112
PMZ_0003166-RA	SINLEJ016032
PMZ_0003167-RA	SINLEJ005681
PMZ_0003168-RA	SINLEJ005680
PMZ_0003170-RA	SINLEJ005679
PMZ_0003173-RA	SINLEJ005676
PMZ_0003174-RA	SINLEJ005675
PMZ_0003180-RA	SINLEJ005670
PMZ_0003181-RA	SINLEJ005669
PMZ_0003182-RA	SINLEJ016279
PMZ_0003185-RA	SINLEJ005665
PMZ_0003192-RA	SINLEJ005663
PMZ_0003194-RA	SINLEJ005662
PMZ_0003195-RA	SINLEJ005659
PMZ_0003196-RA	SINLEJ005658
PMZ_0003200-RA	SINLEJ005657
PMZ_0003203-RA	SINLEJ015137
PMZ_0003210-RA	SINLEJ009463
PMZ_0003215-RA	SINLEJ001986
PMZ_0003219-RA	SINLEJ005649
PMZ_0003220-RA	SINLEJ005647
PMZ_0003231-RA	SINLEJ010171
PMZ_0003232-RA	SINLEJ010169
PMZ_0003237-RA	SINLEJ010167
PMZ_0003240-RA	SINLEJ010163
PMZ_0003241-RA	SINLEJ010162
PMZ_0003248-RA	SINLEJ001813
PMZ_0003253-RA	SINLEJ003107
PMZ_0003256-RA	SINLEJ003109
PMZ_0003258-RA	SINLEJ003111
PMZ_0003263-RA	SINLEJ011651
PMZ_0003268-RA	SINLEJ011655
PMZ_0003280-RA	SINLEJ014625
PMZ_0003283-RA	SINLEJ016704
PMZ_0003298-RA	SINLEJ000421
PMZ_0003302-RA	SINLEJ000425
PMZ_0003317-RA	SINLEJ009376
PMZ_0003319-RA	SINLEJ009374
PMZ_0003320-RA	SINLEJ009372
PMZ_0003345-RA	SINLEJ600212
PMZ_0003346-RA	SINLEJ600210
PMZ_0003352-RA	SINLEJ014632
PMZ_0003366-RA	SINLEJ001572
PMZ_0003368-RA	SINLEJ001574
PMZ_0003373-RA	SINLEJ001577
PMZ_0003374-RA	SINLEJ001579
PMZ_0003376-RA	SINLEJ001580
PMZ_0003377-RA	SINLEJ001581
PMZ_0003379-RA	SINLEJ001587
PMZ_0003389-RA	SINLEJ001651
PMZ_0003396-RA	SINLEJ004318
PMZ_0003412-RA	SINLEJ007453
PMZ_0003421-RA	SINLEJ008171
PMZ_0003423-RA	SINLEJ007458
PMZ_0003451-RA	SINLEJ001960
PMZ_0003452-RA	SINLEJ001964
PMZ_0003453-RA	SINLEJ001965
PMZ_0003465-RA	SINLEJ004241
PMZ_0003493-RA	SINLEJ010369
PMZ_0003501-RA	SINLEJ008866
PMZ_0003510-RA	SINLEJ010913
PMZ_0003514-RA	SINLEJ010910
PMZ_0003516-RA	SINLEJ010911
PMZ_0003521-RA	SINLEJ004552
PMZ_0003527-RA	SINLEJ013294
PMZ_0003528-RA	SINLEJ008423
PMZ_0003545-RA	SINLEJ008436
PMZ_0003546-RA	SINLEJ008438
PMZ_0003553-RA	SINLEJ012377
PMZ_0003561-RA	SINLEJ018894
PMZ_0003562-RA	SINLEJ003371
PMZ_0003569-RA	SINLEJ012369
PMZ_0003579-RA	SINLEJ600309
PMZ_0003581-RA	SINLEJ600310
PMZ_0003584-RA	SINLEJ600312
PMZ_0003614-RA	SINLEJ001642
PMZ_0003618-RA	SINLEJ001644
PMZ_0003619-RA	SINLEJ001646
PMZ_0003621-RA	SINLEJ001647
PMZ_0003625-RA	SINLEJ014006
PMZ_0003638-RA	SINLEJ008358
PMZ_0003650-RA	SINLEJ012037
PMZ_0003652-RA	SINLEJ005271
PMZ_0003666-RA	SINLEJ008412
PMZ_0003668-RA	SINLEJ008413
PMZ_0003669-RA	SINLEJ008414
PMZ_0003672-RA	SINLEJ001317
PMZ_0003673-RA	SINLEJ001316
PMZ_0003686-RA	SINLEJ001460
PMZ_0003688-RA	SINLEJ001459
PMZ_0003690-RA	SINLEJ001464
PMZ_0003693-RA	SINLEJ001458
PMZ_0003724-RA	SINLEJ005102
PMZ_0003727-RA	SINLEJ004195
PMZ_0003736-RA	SINLEJ004194
PMZ_0003738-RA	SINLEJ004191
PMZ_0003749-RA	SINLEJ000271
PMZ_0003752-RA	SINLEJ007327
PMZ_0003766-RA	SINLEJ000390
PMZ_0003767-RA	SINLEJ000389
PMZ_0003771-RA	SINLEJ000384
PMZ_0003778-RA	SINLEJ003424
PMZ_0003781-RA	SINLEJ004490
PMZ_0003783-RA	SINLEJ004493
PMZ_0003784-RA	SINLEJ004494
PMZ_0003792-RA	SINLEJ000713
PMZ_0003796-RA	SINLEJ000715
PMZ_0003805-RA	SINLEJ003301
PMZ_0003808-RA	SINLEJ004425
PMZ_0003809-RA	SINLEJ004428
PMZ_0003815-RA	SINLEJ004432
PMZ_0003816-RA	SINLEJ004434
PMZ_0003817-RA	SINLEJ004435
PMZ_0003829-RA	SINLEJ003517
PMZ_0003835-RA	SINLEJ016061
PMZ_0003861-RA	SINLEJ009113
PMZ_0003866-RA	SINLEJ009112
PMZ_0003868-RA	SINLEJ009111
PMZ_0003869-RA	SINLEJ009110
PMZ_0003870-RA	SINLEJ009109
PMZ_0003885-RA	SINLEJ014598
PMZ_0003890-RA	SINLEJ003049
PMZ_0003905-RA	SINLEJ008417
PMZ_0003910-RA	SINLEJ001171
PMZ_0003934-RA	SINLEJ009007
PMZ_0003937-RA	SINLEJ009010
PMZ_0003942-RA	SINLEJ009903
PMZ_0003951-RA	SINLEJ009895
PMZ_0003952-RA	SINLEJ009908
PMZ_0003958-RA	SINLEJ013499
PMZ_0003963-RA	SINLEJ013500
PMZ_0003968-RA	SINLEJ600429
PMZ_0003976-RA	SINLEJ600423
PMZ_0003982-RA	SINLEJ009874
PMZ_0004005-RA	SINLEJ012262
PMZ_0004009-RA	SINLEJ000670
PMZ_0004016-RA	SINLEJ000784
PMZ_0004017-RA	SINLEJ000785
PMZ_0004020-RA	SINLEJ000787
PMZ_0004032-RA	SINLEJ009790
PMZ_0004045-RA	SINLEJ011168
PMZ_0004052-RA	SINLEJ009492
PMZ_0004054-RA	SINLEJ009491
PMZ_0004055-RA	SINLEJ009490
PMZ_0004056-RA	SINLEJ009488
PMZ_0004057-RA	SINLEJ009487
PMZ_0004059-RA	SINLEJ009484
PMZ_0004060-RA	SINLEJ009483
PMZ_0004061-RA	SINLEJ009482
PMZ_0004062-RA	SINLEJ009481
PMZ_0004063-RA	SINLEJ009477
PMZ_0004065-RA	SINLEJ004159
PMZ_0004075-RA	SINLEJ000867
PMZ_0004080-RA	SINLEJ007001
PMZ_0004081-RA	SINLEJ006999
PMZ_0004083-RA	SINLEJ006998
PMZ_0004088-RA	SINLEJ006994
PMZ_0004112-RA	SINLEJ006620
PMZ_0004127-RA	SINLEJ002875
PMZ_0004145-RA	SINLEJ012093
PMZ_0004147-RA	SINLEJ008588
PMZ_0004159-RA	SINLEJ016324
PMZ_0004167-RA	SINLEJ015447
PMZ_0004169-RA	SINLEJ015445
PMZ_0004191-RA	SINLEJ007508
PMZ_0004196-RA	SINLEJ012670
PMZ_0004204-RA	SINLEJ008796
PMZ_0004210-RA	SINLEJ013569
PMZ_0004229-RA	SINLEJ013579
PMZ_0004230-RA	SINLEJ015576
PMZ_0004231-RA	SINLEJ010027
PMZ_0004236-RA	SINLEJ015575
PMZ_0004241-RA	SINLEJ015565
PMZ_0004252-RA	SINLEJ004127
PMZ_0004262-RA	SINLEJ004133
PMZ_0004264-RA	SINLEJ003218
PMZ_0004289-RA	SINLEJ006256
PMZ_0004307-RA	SINLEJ014104
PMZ_0004310-RA	SINLEJ004090
PMZ_0004313-RA	SINLEJ004093
PMZ_0004319-RA	SINLEJ004098
PMZ_0004322-RA	SINLEJ012636
PMZ_0004323-RA	SINLEJ012637
PMZ_0004325-RA	SINLEJ012639
PMZ_0004351-RA	SINLEJ014887
PMZ_0004353-RA	SINLEJ014885
PMZ_0004356-RA	SINLEJ011054
PMZ_0004362-RA	SINLEJ005260
PMZ_0004372-RA	SINLEJ005269
PMZ_0004373-RA	SINLEJ005270
PMZ_0004400-RA	SINLEJ003397
PMZ_0004401-RA	SINLEJ003396
PMZ_0004410-RA	SINLEJ001696
PMZ_0004411-RA	SINLEJ001699
PMZ_0004429-RA	SINLEJ007364
PMZ_0004430-RA	SINLEJ007368
PMZ_0004436-RA	SINLEJ002974
PMZ_0004442-RA	SINLEJ002969
PMZ_0004445-RA	SINLEJ002968
PMZ_0004446-RA	SINLEJ002967
PMZ_0004448-RA	SINLEJ002966
PMZ_0004453-RA	SINLEJ002961
PMZ_0004479-RA	SINLEJ016179
PMZ_0004483-RA	SINLEJ006816
PMZ_0004484-RA	SINLEJ011087
PMZ_0004489-RA	SINLEJ011085
PMZ_0004490-RA	SINLEJ011086
PMZ_0004499-RA	SINLEJ004978
PMZ_0004501-RA	SINLEJ004977
PMZ_0004533-RA	SINLEJ011522
PMZ_0004534-RA	SINLEJ011521
PMZ_0004535-RA	SINLEJ000735
PMZ_0004536-RA	SINLEJ011727
PMZ_0004549-RA	SINLEJ007374
PMZ_0004550-RA	SINLEJ007375
PMZ_0004554-RA	SINLEJ007378
PMZ_0004555-RA	SINLEJ007379
PMZ_0004557-RA	SINLEJ007381
PMZ_0004565-RA	SINLEJ005114
PMZ_0004567-RA	SINLEJ005115
PMZ_0004568-RA	SINLEJ005116
PMZ_0004573-RA	SINLEJ011794
PMZ_0004579-RA	SINLEJ001632
PMZ_0004583-RA	SINLEJ001629
PMZ_0004600-RA	SINLEJ000495
PMZ_0004602-RA	SINLEJ000498
PMZ_0004607-RA	SINLEJ010668
PMZ_0004608-RA	SINLEJ015456
PMZ_0004610-RA	SINLEJ009704
PMZ_0004613-RA	SINLEJ009701
PMZ_0004622-RA	SINLEJ006092
PMZ_0004632-RA	SINLEJ008441
PMZ_0004635-RA	SINLEJ003817
PMZ_0004637-RA	SINLEJ003813
PMZ_0004639-RA	SINLEJ003812
PMZ_0004646-RA	SINLEJ003809
PMZ_0004654-RA	SINLEJ007559
PMZ_0004655-RA	SINLEJ007560
PMZ_0004660-RA	SINLEJ007561
PMZ_0004667-RA	SINLEJ007572
PMZ_0004670-RA	SINLEJ009234
PMZ_0004671-RA	SINLEJ009233
PMZ_0004674-RA	SINLEJ009231
PMZ_0004675-RA	SINLEJ009229
PMZ_0004676-RA	SINLEJ009227
PMZ_0004678-RA	SINLEJ009226
PMZ_0004679-RA	SINLEJ009225
PMZ_0004691-RA	SINLEJ005492
PMZ_0004692-RA	SINLEJ002803
PMZ_0004693-RA	SINLEJ002804
PMZ_0004694-RA	SINLEJ002805
PMZ_0004697-RA	SINLEJ002808
PMZ_0004725-RA	SINLEJ004940
PMZ_0004742-RA	SINLEJ006739
PMZ_0004744-RA	SINLEJ006737
PMZ_0004749-RA	SINLEJ006734
PMZ_0004779-RA	SINLEJ001421
PMZ_0004780-RA	SINLEJ001419
PMZ_0004784-RA	SINLEJ001418
PMZ_0004788-RA	SINLEJ001787
PMZ_0004796-RA	SINLEJ017187
PMZ_0004799-RA	SINLEJ017185
PMZ_0004805-RA	SINLEJ001899
PMZ_0004810-RA	SINLEJ009258
PMZ_0004830-RA	SINLEJ000227
PMZ_0004835-RA	SINLEJ015898
PMZ_0004837-RA	SINLEJ015897
PMZ_0004843-RA	SINLEJ004166
PMZ_0004844-RA	SINLEJ015888
PMZ_0004858-RA	SINLEJ016385
PMZ_0004865-RA	SINLEJ000575
PMZ_0004870-RA	SINLEJ000571
PMZ_0004887-RA	SINLEJ005506
PMZ_0004890-RA	SINLEJ009680
PMZ_0004892-RA	SINLEJ009676
PMZ_0004900-RA	SINLEJ009675
PMZ_0004901-RA	SINLEJ014532
PMZ_0004915-RA	SINLEJ004499
PMZ_0004916-RA	SINLEJ004497
PMZ_0004920-RA	SINLEJ004496
PMZ_0004949-RA	SINLEJ000035
PMZ_0004954-RA	SINLEJ006900
PMZ_0004955-RA	SINLEJ015263
PMZ_0004956-RA	SINLEJ006902
PMZ_0004961-RA	SINLEJ006906
PMZ_0004976-RA	SINLEJ000340
PMZ_0004977-RA	SINLEJ000341
PMZ_0004983-RA	SINLEJ016193
PMZ_0004995-RA	SINLEJ005725
PMZ_0005001-RA	SINLEJ007137
PMZ_0005018-RA	SINLEJ015772
PMZ_0005020-RA	SINLEJ015770
PMZ_0005029-RA	SINLEJ600416
PMZ_0005051-RA	SINLEJ015833
PMZ_0005052-RA	SINLEJ015835
PMZ_0005053-RA	SINLEJ015832
PMZ_0005060-RA	SINLEJ002711
PMZ_0005070-RA	SINLEJ002845
PMZ_0005071-RA	SINLEJ002844
PMZ_0005079-RA	SINLEJ003214
PMZ_0005086-RA	SINLEJ004392
PMZ_0005087-RA	SINLEJ004391
PMZ_0005092-RA	SINLEJ004382
PMZ_0005093-RA	SINLEJ004381
PMZ_0005095-RA	SINLEJ004379
PMZ_0005098-RA	SINLEJ007640
PMZ_0005126-RA	SINLEJ004879
PMZ_0005134-RA	SINLEJ004876
PMZ_0005138-RA	SINLEJ004875
PMZ_0005142-RA	SINLEJ004873
PMZ_0005143-RA	SINLEJ004870
PMZ_0005155-RA	SINLEJ011929
PMZ_0005156-RA	SINLEJ011928
PMZ_0005159-RA	SINLEJ004036
PMZ_0005199-RA	SINLEJ004770
PMZ_0005210-RA	SINLEJ016163
PMZ_0005220-RA	SINLEJ008922
PMZ_0005229-RA	SINLEJ006069
PMZ_0005230-RA	SINLEJ006071
PMZ_0005238-RA	SINLEJ006075
PMZ_0005243-RA	SINLEJ007578
PMZ_0005252-RA	SINLEJ012872
PMZ_0005253-RA	SINLEJ600431
PMZ_0005278-RA	SINLEJ004970
PMZ_0005279-RA	SINLEJ004968
PMZ_0005284-RA	SINLEJ004966
PMZ_0005287-RA	SINLEJ011033
PMZ_0005288-RA	SINLEJ007826
PMZ_0005297-RA	SINLEJ006265
PMZ_0005300-RA	SINLEJ006263
PMZ_0005301-RA	SINLEJ006261
PMZ_0005302-RA	SINLEJ006260
PMZ_0005303-RA	SINLEJ000847
PMZ_0005304-RA	SINLEJ004299
PMZ_0005309-RA	SINLEJ004297
PMZ_0005336-RA	SINLEJ005626
PMZ_0005346-RA	SINLEJ001622
PMZ_0005348-RA	SINLEJ001626
PMZ_0005367-RA	SINLEJ015318
PMZ_0005387-RA	SINLEJ013484
PMZ_0005400-RA	SINLEJ007900
PMZ_0005424-RA	SINLEJ013706
PMZ_0005433-RA	SINLEJ004465
PMZ_0005434-RA	SINLEJ004464
PMZ_0005435-RA	SINLEJ004462
PMZ_0005436-RA	SINLEJ004461
PMZ_0005441-RA	SINLEJ018036
PMZ_0005442-RA	SINLEJ006197
PMZ_0005444-RA	SINLEJ006199
PMZ_0005462-RA	SINLEJ006790
PMZ_0005463-RA	SINLEJ006789
PMZ_0005469-RA	SINLEJ012979
PMZ_0005475-RA	SINLEJ012980
PMZ_0005481-RA	SINLEJ017476
PMZ_0005482-RA	SINLEJ017054
PMZ_0005484-RA	SINLEJ017052
PMZ_0005510-RA	SINLEJ016541
PMZ_0005518-RA	SINLEJ007600
PMZ_0005521-RA	SINLEJ007593
PMZ_0005522-RA	SINLEJ007591
PMZ_0005541-RA	SINLEJ007759
PMZ_0005549-RA	SINLEJ007755
PMZ_0005560-RA	SINLEJ600072
PMZ_0005588-RA	SINLEJ010518
PMZ_0005595-RA	SINLEJ600125
PMZ_0005598-RA	SINLEJ600119
PMZ_0005600-RA	SINLEJ600118
PMZ_0005617-RA	SINLEJ005123
PMZ_0005619-RA	SINLEJ005124
PMZ_0005653-RA	SINLEJ000967
PMZ_0005663-RA	SINLEJ017210
PMZ_0005675-RA	SINLEJ007968
PMZ_0005677-RA	SINLEJ007987
PMZ_0005678-RA	SINLEJ007989
PMZ_0005684-RA	SINLEJ004325
PMZ_0005691-RA	SINLEJ004329
PMZ_0005696-RA	SINLEJ010129
PMZ_0005697-RA	SINLEJ010128
PMZ_0005698-RA	SINLEJ010126
PMZ_0005700-RA	SINLEJ013601
PMZ_0005701-RA	SINLEJ013599
PMZ_0005702-RA	SINLEJ013600
PMZ_0005709-RA	SINLEJ013604
PMZ_0005724-RA	SINLEJ002025
PMZ_0005725-RA	SINLEJ002024
PMZ_0005747-RA	SINLEJ017341
PMZ_0005749-RA	SINLEJ017338
PMZ_0005753-RA	SINLEJ017337
PMZ_0005756-RA	SINLEJ006608
PMZ_0005758-RA	SINLEJ006609
PMZ_0005765-RA	SINLEJ009769
PMZ_0005776-RA	SINLEJ005787
PMZ_0005788-RA	SINLEJ001972
PMZ_0005789-RA	SINLEJ001975
PMZ_0005799-RA	SINLEJ011545
PMZ_0005800-RA	SINLEJ011544
PMZ_0005801-RA	SINLEJ011543
PMZ_0005802-RA	SINLEJ000828
PMZ_0005809-RA	SINLEJ006449
PMZ_0005810-RA	SINLEJ006452
PMZ_0005816-RA	SINLEJ011348
PMZ_0005818-RA	SINLEJ600128
PMZ_0005819-RA	SINLEJ600127
PMZ_0005823-RA	SINLEJ600133
PMZ_0005831-RA	SINLEJ002984
PMZ_0005832-RA	SINLEJ002983
PMZ_0005834-RA	SINLEJ002981
PMZ_0005840-RA	SINLEJ002977
PMZ_0005842-RA	SINLEJ002976
PMZ_0005845-RA	SINLEJ002975
PMZ_0005847-RA	SINLEJ002741
PMZ_0005862-RA	SINLEJ003328
PMZ_0005863-RA	SINLEJ003327
PMZ_0005864-RA	SINLEJ003326
PMZ_0005867-RA	SINLEJ003325
PMZ_0005871-RA	SINLEJ010004
PMZ_0005879-RA	SINLEJ008920
PMZ_0005883-RA	SINLEJ003216
PMZ_0005891-RA	SINLEJ018714
PMZ_0005913-RA	SINLEJ016171
PMZ_0005919-RA	SINLEJ011148
PMZ_0005927-RA	SINLEJ011574
PMZ_0005928-RA	SINLEJ011577
PMZ_0005930-RA	SINLEJ011583
PMZ_0005939-RA	SINLEJ010774
PMZ_0005942-RA	SINLEJ012949
PMZ_0005966-RA	SINLEJ001982
PMZ_0005967-RA	SINLEJ001984
PMZ_0005970-RA	SINLEJ001979
PMZ_0005978-RA	SINLEJ007837
PMZ_0005982-RA	SINLEJ007840
PMZ_0005989-RA	SINLEJ000168
PMZ_0005993-RA	SINLEJ001175
PMZ_0006003-RA	SINLEJ600254
PMZ_0006010-RA	SINLEJ600269
PMZ_0006018-RA	SINLEJ009744
PMZ_0006020-RA	SINLEJ009742
PMZ_0006021-RA	SINLEJ009735
PMZ_0006023-RA	SINLEJ009734
PMZ_0006031-RA	SINLEJ015825
PMZ_0006035-RA	SINLEJ010967
PMZ_0006057-RA	SINLEJ000249
PMZ_0006068-RA	SINLEJ003310
PMZ_0006072-RA	SINLEJ003256
PMZ_0006074-RA	SINLEJ003253
PMZ_0006076-RA	SINLEJ003249
PMZ_0006084-RA	SINLEJ017867
PMZ_0006091-RA	SINLEJ008368
PMZ_0006096-RA	SINLEJ004345
PMZ_0006099-RA	SINLEJ004342
PMZ_0006100-RA	SINLEJ004341
PMZ_0006106-RA	SINLEJ014849
PMZ_0006112-RA	SINLEJ005688
PMZ_0006114-RA	SINLEJ005690
PMZ_0006116-RA	SINLEJ008987
PMZ_0006124-RA	SINLEJ001859
PMZ_0006125-RA	SINLEJ001858
PMZ_0006132-RA	SINLEJ002018
PMZ_0006137-RA	SINLEJ015761
PMZ_0006141-RA	SINLEJ002012
PMZ_0006147-RA	SINLEJ001320
PMZ_0006148-RA	SINLEJ001321
PMZ_0006166-RA	SINLEJ001368
PMZ_0006169-RA	SINLEJ001367
PMZ_0006171-RA	SINLEJ001363
PMZ_0006178-RA	SINLEJ005780
PMZ_0006193-RA	SINLEJ005237
PMZ_0006211-RA	SINLEJ002883
PMZ_0006212-RA	SINLEJ002882
PMZ_0006214-RA	SINLEJ002881
PMZ_0006215-RA	SINLEJ002880
PMZ_0006217-RA	SINLEJ002879
PMZ_0006228-RA	SINLEJ001297
PMZ_0006229-RA	SINLEJ001292
PMZ_0006230-RA	SINLEJ001291
PMZ_0006231-RA	SINLEJ003964
PMZ_0006232-RA	SINLEJ003965
PMZ_0006233-RA	SINLEJ003969
PMZ_0006234-RA	SINLEJ003966
PMZ_0006240-RA	SINLEJ003974
PMZ_0006241-RA	SINLEJ003975
PMZ_0006244-RA	SINLEJ005869
PMZ_0006258-RA	SINLEJ003335
PMZ_0006259-RA	SINLEJ003336
PMZ_0006276-RA	SINLEJ006202
PMZ_0006277-RA	SINLEJ006204
PMZ_0006281-RA	SINLEJ006207
PMZ_0006287-RA	SINLEJ001443
PMZ_0006288-RA	SINLEJ007384
PMZ_0006292-RA	SINLEJ001341
PMZ_0006298-RA	SINLEJ001349
PMZ_0006299-RA	SINLEJ001351
PMZ_0006305-RA	SINLEJ010836
PMZ_0006307-RA	SINLEJ600090
PMZ_0006316-RA	SINLEJ600157
PMZ_0006318-RA	SINLEJ600098
PMZ_0006332-RA	SINLEJ016357
PMZ_0006366-RA	SINLEJ008385
PMZ_0006370-RA	SINLEJ015160
PMZ_0006371-RA	SINLEJ015159
PMZ_0006376-RA	SINLEJ001877
PMZ_0006378-RA	SINLEJ001876
PMZ_0006383-RA	SINLEJ001869
PMZ_0006384-RA	SINLEJ001868
PMZ_0006396-RA	SINLEJ006248
PMZ_0006397-RA	SINLEJ006249
PMZ_0006399-RA	SINLEJ006250
PMZ_0006403-RA	SINLEJ010885
PMZ_0006435-RA	SINLEJ000550
PMZ_0006441-RA	SINLEJ012451
PMZ_0006445-RA	SINLEJ012452
PMZ_0006451-RA	SINLEJ600301
PMZ_0006464-RA	SINLEJ015147
PMZ_0006477-RA	SINLEJ000414
PMZ_0006480-RA	SINLEJ000411
PMZ_0006486-RA	SINLEJ008952
PMZ_0006502-RA	SINLEJ014666
PMZ_0006507-RA	SINLEJ014669
PMZ_0006514-RA	SINLEJ006628
PMZ_0006526-RA	SINLEJ010349
PMZ_0006533-RA	SINLEJ011355
PMZ_0006539-RA	SINLEJ600280
PMZ_0006547-RA	SINLEJ005332
PMZ_0006548-RA	SINLEJ001491
PMZ_0006556-RA	SINLEJ007607
PMZ_0006565-RA	SINLEJ005703
PMZ_0006569-RA	SINLEJ005700
PMZ_0006585-RA	SINLEJ000312
PMZ_0006591-RA	SINLEJ003725
PMZ_0006592-RA	SINLEJ003724
PMZ_0006594-RA	SINLEJ003723
PMZ_0006596-RA	SINLEJ010555
PMZ_0006597-RA	SINLEJ010556
PMZ_0006617-RA	SINLEJ001774
PMZ_0006618-RA	SINLEJ001773
PMZ_0006622-RA	SINLEJ001754
PMZ_0006627-RA	SINLEJ001757
PMZ_0006645-RA	SINLEJ003160
PMZ_0006646-RB	SINLEJ600346
PMZ_0006647-RA	SINLEJ014685
PMZ_0006648-RA	SINLEJ016597
PMZ_0006649-RA	SINLEJ016598
PMZ_0006651-RA	SINLEJ016601
PMZ_0006662-RA	SINLEJ600105
PMZ_0006663-RA	SINLEJ600106
PMZ_0006680-RA	SINLEJ012844
PMZ_0006692-RA	SINLEJ005604
PMZ_0006719-RA	SINLEJ006550
PMZ_0006723-RA	SINLEJ000279
PMZ_0006724-RA	SINLEJ000280
PMZ_0006729-RA	SINLEJ001499
PMZ_0006732-RA	SINLEJ001510
PMZ_0006735-RA	SINLEJ001511
PMZ_0006736-RA	SINLEJ001512
PMZ_0006737-RA	SINLEJ001513
PMZ_0006754-RA	SINLEJ013069
PMZ_0006763-RA	SINLEJ009159
PMZ_0006768-RA	SINLEJ600137
PMZ_0006771-RA	SINLEJ600140
PMZ_0006777-RA	SINLEJ006677
PMZ_0006787-RA	SINLEJ015331
PMZ_0006798-RA	SINLEJ000437
PMZ_0006809-RA	SINLEJ013385
PMZ_0006818-RA	SINLEJ013389
PMZ_0006820-RA	SINLEJ011658
PMZ_0006821-RA	SINLEJ011659
PMZ_0006824-RA	SINLEJ017941
PMZ_0006837-RA	SINLEJ014607
PMZ_0006839-RA	SINLEJ014606
PMZ_0006840-RA	SINLEJ014604
PMZ_0006842-RA	SINLEJ600387
PMZ_0006852-RA	SINLEJ001924
PMZ_0006857-RA	SINLEJ001919
PMZ_0006870-RA	SINLEJ010195
PMZ_0006879-RA	SINLEJ011699
PMZ_0006880-RA	SINLEJ011697
PMZ_0006881-RA	SINLEJ011700
PMZ_0006888-RA	SINLEJ005837
PMZ_0006892-RA	SINLEJ009171
PMZ_0006894-RA	SINLEJ009175
PMZ_0006900-RA	SINLEJ012646
PMZ_0006902-RA	SINLEJ009301
PMZ_0006905-RA	SINLEJ010660
PMZ_0006908-RA	SINLEJ010663
PMZ_0006924-RA	SINLEJ007870
PMZ_0006925-RA	SINLEJ007868
PMZ_0006933-RA	SINLEJ005149
PMZ_0006934-RA	SINLEJ005150
PMZ_0006939-RA	SINLEJ005152
PMZ_0006945-RA	SINLEJ016213
PMZ_0006952-RA	SINLEJ006556
PMZ_0006963-RA	SINLEJ006561
PMZ_0006968-RA	SINLEJ002068
PMZ_0006978-RA	SINLEJ006162
PMZ_0006997-RA	SINLEJ000725
PMZ_0006998-RA	SINLEJ000727
PMZ_0007001-RA	SINLEJ000733
PMZ_0007010-RA	SINLEJ001903
PMZ_0007011-RA	SINLEJ001906
PMZ_0007012-RA	SINLEJ007773
PMZ_0007035-RA	SINLEJ009847
PMZ_0007037-RA	SINLEJ009846
PMZ_0007061-RA	SINLEJ017008
PMZ_0007062-RA	SINLEJ000853
PMZ_0007063-RA	SINLEJ012993
PMZ_0007064-RA	SINLEJ012995
PMZ_0007073-RA	SINLEJ006327
PMZ_0007074-RA	SINLEJ006329
PMZ_0007086-RA	SINLEJ014592
PMZ_0007097-RA	SINLEJ000736
PMZ_0007098-RA	SINLEJ018125
PMZ_0007109-RA	SINLEJ003408
PMZ_0007118-RA	SINLEJ003439
PMZ_0007119-RA	SINLEJ006108
PMZ_0007146-RA	SINLEJ012282
PMZ_0007161-RA	SINLEJ010673
PMZ_0007162-RA	SINLEJ015448
PMZ_0007167-RA	SINLEJ001219
PMZ_0007175-RA	SINLEJ006155
PMZ_0007186-RA	SINLEJ005802
PMZ_0007189-RA	SINLEJ005798
PMZ_0007193-RA	SINLEJ001216
PMZ_0007200-RA	SINLEJ006683
PMZ_0007204-RA	SINLEJ010430
PMZ_0007211-RA	SINLEJ012407
PMZ_0007213-RA	SINLEJ016399
PMZ_0007232-RA	SINLEJ001840
PMZ_0007239-RA	SINLEJ001848
PMZ_0007251-RA	SINLEJ004113
PMZ_0007253-RA	SINLEJ004111
PMZ_0007255-RA	SINLEJ004110
PMZ_0007256-RA	SINLEJ004109
PMZ_0007258-RA	SINLEJ002956
PMZ_0007263-RA	SINLEJ017598
PMZ_0007264-RA	SINLEJ016273
PMZ_0007267-RA	SINLEJ011438
PMZ_0007288-RA	SINLEJ010145
PMZ_0007289-RA	SINLEJ010143
PMZ_0007293-RA	SINLEJ003272
PMZ_0007294-RA	SINLEJ003273
PMZ_0007317-RA	SINLEJ002144
PMZ_0007328-RA	SINLEJ004068
PMZ_0007329-RA	SINLEJ004069
PMZ_0007335-RA	SINLEJ004081
PMZ_0007336-RA	SINLEJ009729
PMZ_0007341-RA	SINLEJ009724
PMZ_0007373-RA	SINLEJ003157
PMZ_0007376-RA	SINLEJ003162
PMZ_0007379-RA	SINLEJ004712
PMZ_0007388-RA	SINLEJ008147
PMZ_0007389-RA	SINLEJ000466
PMZ_0007396-RA	SINLEJ016169
PMZ_0007399-RA	SINLEJ006943
PMZ_0007403-RA	SINLEJ011803
PMZ_0007410-RA	SINLEJ015748
PMZ_0007413-RA	SINLEJ004364
PMZ_0007415-RA	SINLEJ004366
PMZ_0007431-RA	SINLEJ003641
PMZ_0007432-RA	SINLEJ014925
PMZ_0007438-RA	SINLEJ014927
PMZ_0007445-RA	SINLEJ009241
PMZ_0007453-RA	SINLEJ600471
PMZ_0007493-RA	SINLEJ005706
PMZ_0007514-RA	SINLEJ000453
PMZ_0007515-RA	SINLEJ000452
PMZ_0007516-RA	SINLEJ000451
PMZ_0007517-RA	SINLEJ000450
PMZ_0007521-RA	SINLEJ009176
PMZ_0007535-RA	SINLEJ000114
PMZ_0007537-RA	SINLEJ011329
PMZ_0007546-RA	SINLEJ009515
PMZ_0007556-RA	SINLEJ015878
PMZ_0007560-RA	SINLEJ009085
PMZ_0007568-RA	SINLEJ009078
PMZ_0007569-RA	SINLEJ009077
PMZ_0007575-RA	SINLEJ004459
PMZ_0007579-RA	SINLEJ004458
PMZ_0007580-RA	SINLEJ004457
PMZ_0007583-RA	SINLEJ001221
PMZ_0007585-RA	SINLEJ009653
PMZ_0007587-RA	SINLEJ009652
PMZ_0007588-RA	SINLEJ009651
PMZ_0007599-RA	SINLEJ013341
PMZ_0007600-RA	SINLEJ013343
PMZ_0007613-RA	SINLEJ010384
PMZ_0007620-RA	SINLEJ009884
PMZ_0007625-RA	SINLEJ009889
PMZ_0007629-RA	SINLEJ006477
PMZ_0007634-RA	SINLEJ006484
PMZ_0007638-RA	SINLEJ013206
PMZ_0007639-RA	SINLEJ013205
PMZ_0007640-RA	SINLEJ008408
PMZ_0007641-RA	SINLEJ008409
PMZ_0007646-RA	SINLEJ002097
PMZ_0007648-RA	SINLEJ002096
PMZ_0007656-RA	SINLEJ010942
PMZ_0007659-RA	SINLEJ015522
PMZ_0007666-RA	SINLEJ014954
PMZ_0007668-RA	SINLEJ016160
PMZ_0007669-RA	SINLEJ016162
PMZ_0007678-RA	SINLEJ006914
PMZ_0007690-RA	SINLEJ006259
PMZ_0007693-RA	SINLEJ013404
PMZ_0007698-RA	SINLEJ006515
PMZ_0007701-RA	SINLEJ014699
PMZ_0007703-RA	SINLEJ001730
PMZ_0007705-RA	SINLEJ001736
PMZ_0007744-RA	SINLEJ003520
PMZ_0007760-RA	SINLEJ005296
PMZ_0007764-RA	SINLEJ005290
PMZ_0007801-RA	SINLEJ600286
PMZ_0007807-RA	SINLEJ001478
PMZ_0007827-RA	SINLEJ016341
PMZ_0007830-RA	SINLEJ006168
PMZ_0007835-RA	SINLEJ004225
PMZ_0007836-RA	SINLEJ004223
PMZ_0007843-RA	SINLEJ010753
PMZ_0007844-RA	SINLEJ010754
PMZ_0007846-RA	SINLEJ015868
PMZ_0007849-RA	SINLEJ010418
PMZ_0007850-RA	SINLEJ015915
PMZ_0007851-RA	SINLEJ015914
PMZ_0007859-RA	SINLEJ006344
PMZ_0007861-RA	SINLEJ006342
PMZ_0007866-RA	SINLEJ000273
PMZ_0007876-RA	SINLEJ011989
PMZ_0007878-RA	SINLEJ004444
PMZ_0007879-RA	SINLEJ004441
PMZ_0007887-RA	SINLEJ007143
PMZ_0007888-RA	SINLEJ005556
PMZ_0007890-RA	SINLEJ005553
PMZ_0007911-RA	SINLEJ007264
PMZ_0007913-RA	SINLEJ008387
PMZ_0007931-RA	SINLEJ001282
PMZ_0007934-RA	SINLEJ010839
PMZ_0007945-RA	SINLEJ015174
PMZ_0007951-RA	SINLEJ015178
PMZ_0007955-RA	SINLEJ002838
PMZ_0007965-RA	SINLEJ003179
PMZ_0007970-RA	SINLEJ004488
PMZ_0007982-RA	SINLEJ007611
PMZ_0007985-RA	SINLEJ007613
PMZ_0007986-RA	SINLEJ007614
PMZ_0007987-RA	SINLEJ007615
PMZ_0007988-RA	SINLEJ007616
PMZ_0008004-RA	SINLEJ017246
PMZ_0008007-RA	SINLEJ000310
PMZ_0008016-RA	SINLEJ002762
PMZ_0008019-RA	SINLEJ016802
PMZ_0008023-RA	SINLEJ013561
PMZ_0008032-RA	SINLEJ007930
PMZ_0008095-RA	SINLEJ010085
PMZ_0008097-RA	SINLEJ010082
PMZ_0008104-RA	SINLEJ010090
PMZ_0008105-RA	SINLEJ010091
PMZ_0008109-RA	SINLEJ015842
PMZ_0008112-RA	SINLEJ007031
PMZ_0008116-RA	SINLEJ002033
PMZ_0008119-RA	SINLEJ002036
PMZ_0008120-RA	SINLEJ002040
PMZ_0008122-RA	SINLEJ009494
PMZ_0008124-RA	SINLEJ011645
PMZ_0008131-RA	SINLEJ012017
PMZ_0008148-RA	SINLEJ012863
PMZ_0008153-RA	SINLEJ005696
PMZ_0008155-RA	SINLEJ010101
PMZ_0008166-RA	SINLEJ014441
PMZ_0008200-RA	SINLEJ011629
PMZ_0008206-RA	SINLEJ011022
PMZ_0008218-RA	SINLEJ017128
PMZ_0008219-RA	SINLEJ017127
PMZ_0008228-RA	SINLEJ004577
PMZ_0008229-RA	SINLEJ004580
PMZ_0008240-RA	SINLEJ003631
PMZ_0008243-RA	SINLEJ014937
PMZ_0008246-RA	SINLEJ010689
PMZ_0008249-RA	SINLEJ012984
PMZ_0008250-RA	SINLEJ012986
PMZ_0008251-RA	SINLEJ012987
PMZ_0008258-RA	SINLEJ003692
PMZ_0008265-RA	SINLEJ010909
PMZ_0008269-RA	SINLEJ011437
PMZ_0008277-RA	SINLEJ017025
PMZ_0008278-RA	SINLEJ017026
PMZ_0008287-RA	SINLEJ008856
PMZ_0008288-RA	SINLEJ008857
PMZ_0008293-RA	SINLEJ015566
PMZ_0008296-RA	SINLEJ018079
PMZ_0008298-RA	SINLEJ018080
PMZ_0008316-RA	SINLEJ001822
PMZ_0008323-RA	SINLEJ012498
PMZ_0008325-RA	SINLEJ000521
PMZ_0008326-RA	SINLEJ000519
PMZ_0008350-RA	SINLEJ005627
PMZ_0008356-RA	SINLEJ014482
PMZ_0008365-RA	SINLEJ003533
PMZ_0008366-RA	SINLEJ003535
PMZ_0008371-RA	SINLEJ007326
PMZ_0008372-RA	SINLEJ004455
PMZ_0008376-RA	SINLEJ004452
PMZ_0008377-RA	SINLEJ004451
PMZ_0008378-RA	SINLEJ004449
PMZ_0008379-RA	SINLEJ004448
PMZ_0008393-RA	SINLEJ003183
PMZ_0008394-RA	SINLEJ003182
PMZ_0008396-RA	SINLEJ003997
PMZ_0008397-RA	SINLEJ003996
PMZ_0008419-RA	SINLEJ008737
PMZ_0008427-RA	SINLEJ005693
PMZ_0008428-RA	SINLEJ005694
PMZ_0008440-RA	SINLEJ013044
PMZ_0008443-RA	SINLEJ005494
PMZ_0008452-RA	SINLEJ002823
PMZ_0008455-RA	SINLEJ010925
PMZ_0008463-RA	SINLEJ600097
PMZ_0008467-RA	SINLEJ016188
PMZ_0008472-RA	SINLEJ003779
PMZ_0008473-RA	SINLEJ017318
PMZ_0008475-RA	SINLEJ017313
PMZ_0008476-RA	SINLEJ017312
PMZ_0008490-RA	SINLEJ012304
PMZ_0008504-RA	SINLEJ006101
PMZ_0008517-RA	SINLEJ012605
PMZ_0008518-RA	SINLEJ012622
PMZ_0008519-RA	SINLEJ012621
PMZ_0008520-RA	SINLEJ012620
PMZ_0008536-RA	SINLEJ010317
PMZ_0008543-RA	SINLEJ009073
PMZ_0008545-RA	SINLEJ009984
PMZ_0008546-RA	SINLEJ009541
PMZ_0008553-RA	SINLEJ001432
PMZ_0008561-RA	SINLEJ007238
PMZ_0008562-RA	SINLEJ015672
PMZ_0008565-RA	SINLEJ010923
PMZ_0008568-RA	SINLEJ011942
PMZ_0008573-RA	SINLEJ007028
PMZ_0008574-RA	SINLEJ007026
PMZ_0008579-RA	SINLEJ006633
PMZ_0008587-RA	SINLEJ600326
PMZ_0008604-RA	SINLEJ010831
PMZ_0008627-RA	SINLEJ001228
PMZ_0008628-RA	SINLEJ001226
PMZ_0008630-RA	SINLEJ004256
PMZ_0008654-RA	SINLEJ011924
PMZ_0008656-RA	SINLEJ004401
PMZ_0008664-RA	SINLEJ005121
PMZ_0008676-RA	SINLEJ004009
PMZ_0008677-RA	SINLEJ004012
PMZ_0008687-RA	SINLEJ003487
PMZ_0008688-RA	SINLEJ009867
PMZ_0008690-RA	SINLEJ009872
PMZ_0008701-RA	SINLEJ600289
PMZ_0008702-RA	SINLEJ600288
PMZ_0008709-RA	SINLEJ003853
PMZ_0008710-RA	SINLEJ003852
PMZ_0008714-RA	SINLEJ000976
PMZ_0008724-RA	SINLEJ010842
PMZ_0008725-RA	SINLEJ600461
PMZ_0008726-RA	SINLEJ004684
PMZ_0008729-RA	SINLEJ004681
PMZ_0008730-RA	SINLEJ004680
PMZ_0008755-RA	SINLEJ004149
PMZ_0008756-RA	SINLEJ004148
PMZ_0008761-RA	SINLEJ001266
PMZ_0008762-RA	SINLEJ001265
PMZ_0008764-RA	SINLEJ009582
PMZ_0008767-RA	SINLEJ009575
PMZ_0008769-RA	SINLEJ003721
PMZ_0008770-RA	SINLEJ003715
PMZ_0008776-RA	SINLEJ006518
PMZ_0008777-RA	SINLEJ006519
PMZ_0008778-RA	SINLEJ006521
PMZ_0008779-RA	SINLEJ006522
PMZ_0008781-RA	SINLEJ006525
PMZ_0008787-RA	SINLEJ014842
PMZ_0008790-RA	SINLEJ000505
PMZ_0008791-RA	SINLEJ000504
PMZ_0008796-RA	SINLEJ011625
PMZ_0008802-RA	SINLEJ011623
PMZ_0008806-RA	SINLEJ011616
PMZ_0008822-RA	SINLEJ011799
PMZ_0008824-RA	SINLEJ001695
PMZ_0008840-RA	SINLEJ011325
PMZ_0008854-RA	SINLEJ016712
PMZ_0008855-RA	SINLEJ016713
PMZ_0008858-RA	SINLEJ016715
PMZ_0008859-RA	SINLEJ016716
PMZ_0008869-RA	SINLEJ016409
PMZ_0008876-RA	SINLEJ018447
PMZ_0008885-RA	SINLEJ003445
PMZ_0008886-RA	SINLEJ007770
PMZ_0008902-RA	SINLEJ004217
PMZ_0008904-RA	SINLEJ004214
PMZ_0008905-RA	SINLEJ004213
PMZ_0008920-RA	SINLEJ005528
PMZ_0008939-RA	SINLEJ012048
PMZ_0008947-RA	SINLEJ000703
PMZ_0008974-RA	SINLEJ008307
PMZ_0008979-RA	SINLEJ014371
PMZ_0008984-RA	SINLEJ006033
PMZ_0008995-RA	SINLEJ017893
PMZ_0009009-RA	SINLEJ015438
PMZ_0009017-RA	SINLEJ005171
PMZ_0009021-RA	SINLEJ008460
PMZ_0009034-RA	SINLEJ009823
PMZ_0009055-RA	SINLEJ015634
PMZ_0009056-RA	SINLEJ015635
PMZ_0009057-RA	SINLEJ003502
PMZ_0009066-RA	SINLEJ012820
PMZ_0009072-RA	SINLEJ007534
PMZ_0009076-RA	SINLEJ007526
PMZ_0009080-RA	SINLEJ002800
PMZ_0009098-RA	SINLEJ006936
PMZ_0009101-RA	SINLEJ006940
PMZ_0009105-RA	SINLEJ004258
PMZ_0009110-RA	SINLEJ000654
PMZ_0009116-RA	SINLEJ017627
PMZ_0009119-RA	SINLEJ012231
PMZ_0009134-RA	SINLEJ008390
PMZ_0009146-RA	SINLEJ002170
PMZ_0009156-RA	SINLEJ007106
PMZ_0009157-RA	SINLEJ005768
PMZ_0009161-RA	SINLEJ006480
PMZ_0009163-RA	SINLEJ017599
PMZ_0009168-RA	SINLEJ001461
PMZ_0009175-RA	SINLEJ005591
PMZ_0009192-RA	SINLEJ008606
PMZ_0009202-RA	SINLEJ012990
PMZ_0009203-RA	SINLEJ009440
PMZ_0009210-RA	SINLEJ018055
PMZ_0009220-RA	SINLEJ010750
PMZ_0009228-RA	SINLEJ006020
PMZ_0009229-RA	SINLEJ011056
PMZ_0009236-RA	SINLEJ016141
PMZ_0009245-RA	SINLEJ007597
PMZ_0009246-RA	SINLEJ007596
PMZ_0009257-RA	SINLEJ018742
PMZ_0009265-RA	SINLEJ600035
PMZ_0009266-RA	SINLEJ600034
PMZ_0009267-RA	SINLEJ600033
PMZ_0009268-RA	SINLEJ600032
PMZ_0009269-RA	SINLEJ003505
PMZ_0009292-RA	SINLEJ006350
PMZ_0009297-RA	SINLEJ014571
PMZ_0009299-RA	SINLEJ016007
PMZ_0009303-RA	SINLEJ003802
PMZ_0009304-RA	SINLEJ015628
PMZ_0009308-RA	SINLEJ011823
PMZ_0009309-RA	SINLEJ011824
PMZ_0009324-RA	SINLEJ012892
PMZ_0009327-RA	SINLEJ012896
PMZ_0009330-RA	SINLEJ012897
PMZ_0009346-RA	SINLEJ001724
PMZ_0009349-RA	SINLEJ001727
PMZ_0009362-RA	SINLEJ017035
PMZ_0009368-RA	SINLEJ009508
PMZ_0009373-RA	SINLEJ005712
PMZ_0009376-RA	SINLEJ004487
PMZ_0009380-RA	SINLEJ009865
PMZ_0009382-RA	SINLEJ009864
PMZ_0009388-RA	SINLEJ001591
PMZ_0009392-RA	SINLEJ008577
PMZ_0009393-RA	SINLEJ008576
PMZ_0009404-RA	SINLEJ013586
PMZ_0009405-RA	SINLEJ013587
PMZ_0009406-RA	SINLEJ016819
PMZ_0009407-RA	SINLEJ000447
PMZ_0009408-RA	SINLEJ000446
PMZ_0009409-RA	SINLEJ008362
PMZ_0009411-RA	SINLEJ008361
PMZ_0009413-RA	SINLEJ008360
PMZ_0009427-RA	SINLEJ018266
PMZ_0009436-RA	SINLEJ012556
PMZ_0009438-RA	SINLEJ005342
PMZ_0009441-RA	SINLEJ010521
PMZ_0009445-RA	SINLEJ010915
PMZ_0009447-RA	SINLEJ010157
PMZ_0009457-RA	SINLEJ015671
PMZ_0009469-RA	SINLEJ007547
PMZ_0009470-RA	SINLEJ007546
PMZ_0009471-RA	SINLEJ007545
PMZ_0009488-RA	SINLEJ008683
PMZ_0009490-RA	SINLEJ008678
PMZ_0009491-RA	SINLEJ013666
PMZ_0009503-RA	SINLEJ001611
PMZ_0009504-RA	SINLEJ001610
PMZ_0009505-RA	SINLEJ001613
PMZ_0009507-RA	SINLEJ013733
PMZ_0009511-RA	SINLEJ006535
PMZ_0009530-RA	SINLEJ011141
PMZ_0009535-RA	SINLEJ009848
PMZ_0009543-RA	SINLEJ007967
PMZ_0009545-RA	SINLEJ007981
PMZ_0009552-RA	SINLEJ001111
PMZ_0009553-RA	SINLEJ001110
PMZ_0009565-RA	SINLEJ003713
PMZ_0009568-RA	SINLEJ004399
PMZ_0009571-RA	SINLEJ004396
PMZ_0009580-RA	SINLEJ012076
PMZ_0009583-RA	SINLEJ012079
PMZ_0009585-RA	SINLEJ012090
PMZ_0009603-RA	SINLEJ003800
PMZ_0009640-RA	SINLEJ004040
PMZ_0009641-RA	SINLEJ004041
PMZ_0009669-RA	SINLEJ017126
PMZ_0009670-RA	SINLEJ011191
PMZ_0009682-RA	SINLEJ005736
PMZ_0009683-RA	SINLEJ017524
PMZ_0009691-RA	SINLEJ018124
PMZ_0009732-RA	SINLEJ000259
PMZ_0009735-RA	SINLEJ004810
PMZ_0009743-RA	SINLEJ011059
PMZ_0009763-RA	SINLEJ016742
PMZ_0009766-RA	SINLEJ016480
PMZ_0009768-RA	SINLEJ016479
PMZ_0009771-RA	SINLEJ014440
PMZ_0009777-RA	SINLEJ015840
PMZ_0009778-RA	SINLEJ600242
PMZ_0009782-RA	SINLEJ008078
PMZ_0009783-RA	SINLEJ007689
PMZ_0009789-RA	SINLEJ001738
PMZ_0009790-RA	SINLEJ001734
PMZ_0009791-RA	SINLEJ001732
PMZ_0009794-RA	SINLEJ008783
PMZ_0009795-RA	SINLEJ008784
PMZ_0009796-RA	SINLEJ008787
PMZ_0009797-RA	SINLEJ008788
PMZ_0009826-RA	SINLEJ003545
PMZ_0009827-RA	SINLEJ015469
PMZ_0009828-RA	SINLEJ005037
PMZ_0009835-RA	SINLEJ007519
PMZ_0009841-RA	SINLEJ005818
PMZ_0009871-RA	SINLEJ002801
PMZ_0009872-RA	SINLEJ002802
PMZ_0009874-RA	SINLEJ002778
PMZ_0009877-RA	SINLEJ002780
PMZ_0009880-RA	SINLEJ008688
PMZ_0009881-RA	SINLEJ008687
PMZ_0009882-RA	SINLEJ002790
PMZ_0009884-RA	SINLEJ015336
PMZ_0009890-RA	SINLEJ018305
PMZ_0009895-RA	SINLEJ015061
PMZ_0009896-RA	SINLEJ015062
PMZ_0009901-RA	SINLEJ004165
PMZ_0009910-RA	SINLEJ001672
PMZ_0009915-RA	SINLEJ012520
PMZ_0009922-RA	SINLEJ011575
PMZ_0009925-RA	SINLEJ000375
PMZ_0009942-RA	SINLEJ016911
PMZ_0009955-RA	SINLEJ010872
PMZ_0009964-RA	SINLEJ001067
PMZ_0009966-RA	SINLEJ001073
PMZ_0009967-RA	SINLEJ001074
PMZ_0009968-RA	SINLEJ004447
PMZ_0009984-RA	SINLEJ001959
PMZ_0009992-RA	SINLEJ001025
PMZ_0009993-RA	SINLEJ001026
PMZ_0009996-RA	SINLEJ012779
PMZ_0010003-RA	SINLEJ013398
PMZ_0010004-RA	SINLEJ013396
PMZ_0010009-RA	SINLEJ003793
PMZ_0010014-RA	SINLEJ003795
PMZ_0010023-RA	SINLEJ009254
PMZ_0010026-RA	SINLEJ011379
PMZ_0010027-RA	SINLEJ011383
PMZ_0010034-RA	SINLEJ013321
PMZ_0010040-RA	SINLEJ004750
PMZ_0010041-RA	SINLEJ004749
PMZ_0010046-RA	SINLEJ004747
PMZ_0010047-RA	SINLEJ004745
PMZ_0010050-RA	SINLEJ004124
PMZ_0010060-RA	SINLEJ018280
PMZ_0010061-RA	SINLEJ010119
PMZ_0010063-RA	SINLEJ005310
PMZ_0010064-RA	SINLEJ005313
PMZ_0010065-RA	SINLEJ002169
PMZ_0010066-RA	SINLEJ007775
PMZ_0010094-RA	SINLEJ009569
PMZ_0010111-RA	SINLEJ001425
PMZ_0010112-RA	SINLEJ001426
PMZ_0010120-RA	SINLEJ016045
PMZ_0010126-RA	SINLEJ012347
PMZ_0010142-RA	SINLEJ003741
PMZ_0010154-RA	SINLEJ007411
PMZ_0010155-RA	SINLEJ015031
PMZ_0010160-RA	SINLEJ007442
PMZ_0010167-RA	SINLEJ005521
PMZ_0010169-RA	SINLEJ013669
PMZ_0010206-RA	SINLEJ004263
PMZ_0010207-RA	SINLEJ004264
PMZ_0010209-RA	SINLEJ004265
PMZ_0010213-RA	SINLEJ012302
PMZ_0010217-RA	SINLEJ016837
PMZ_0010219-RA	SINLEJ005185
PMZ_0010226-RA	SINLEJ003257
PMZ_0010227-RA	SINLEJ012793
PMZ_0010235-RA	SINLEJ017944
PMZ_0010251-RA	SINLEJ008187
PMZ_0010254-RA	SINLEJ017110
PMZ_0010263-RA	SINLEJ017994
PMZ_0010266-RA	SINLEJ001487
PMZ_0010285-RA	SINLEJ008210
PMZ_0010299-RA	SINLEJ011350
PMZ_0010300-RA	SINLEJ011349
PMZ_0010306-RA	SINLEJ004026
PMZ_0010318-RA	SINLEJ016175
PMZ_0010322-RA	SINLEJ018011
PMZ_0010329-RA	SINLEJ011416
PMZ_0010331-RA	SINLEJ600332
PMZ_0010340-RA	SINLEJ001326
PMZ_0010349-RA	SINLEJ002854
PMZ_0010350-RA	SINLEJ002853
PMZ_0010352-RA	SINLEJ003512
PMZ_0010353-RA	SINLEJ002852
PMZ_0010355-RA	SINLEJ002850
PMZ_0010360-RA	SINLEJ000662
PMZ_0010362-RA	SINLEJ000663
PMZ_0010373-RA	SINLEJ000668
PMZ_0010379-RA	SINLEJ003293
PMZ_0010380-RA	SINLEJ003292
PMZ_0010399-RA	SINLEJ008869
PMZ_0010418-RA	SINLEJ008994
PMZ_0010422-RA	SINLEJ008996
PMZ_0010425-RA	SINLEJ007633
PMZ_0010427-RA	SINLEJ007635
PMZ_0010428-RA	SINLEJ007636
PMZ_0010433-RA	SINLEJ016293
PMZ_0010449-RA	SINLEJ003986
PMZ_0010450-RA	SINLEJ003987
PMZ_0010455-RA	SINLEJ005445
PMZ_0010463-RA	SINLEJ019041
PMZ_0010464-RA	SINLEJ009287
PMZ_0010468-RA	SINLEJ001194
PMZ_0010469-RA	SINLEJ010425
PMZ_0010471-RA	SINLEJ007010
PMZ_0010477-RA	SINLEJ004063
PMZ_0010493-RA	SINLEJ001824
PMZ_0010501-RA	SINLEJ004618
PMZ_0010503-RA	SINLEJ005440
PMZ_0010504-RA	SINLEJ005442
PMZ_0010505-RA	SINLEJ005443
PMZ_0010508-RA	SINLEJ008072
PMZ_0010509-RA	SINLEJ009219
PMZ_0010510-RA	SINLEJ009220
PMZ_0010511-RA	SINLEJ009221
PMZ_0010521-RA	SINLEJ002849
PMZ_0010522-RA	SINLEJ002848
PMZ_0010529-RA	SINLEJ008384
PMZ_0010533-RA	SINLEJ011945
PMZ_0010534-RA	SINLEJ011946
PMZ_0010536-RA	SINLEJ011948
PMZ_0010550-RA	SINLEJ010204
PMZ_0010551-RA	SINLEJ017045
PMZ_0010552-RA	SINLEJ017046
PMZ_0010586-RA	SINLEJ006077
PMZ_0010591-RA	SINLEJ006992
PMZ_0010592-RA	SINLEJ016216
PMZ_0010598-RA	SINLEJ009318
PMZ_0010623-RA	SINLEJ016316
PMZ_0010624-RA	SINLEJ016794
PMZ_0010630-RA	SINLEJ016796
PMZ_0010637-RA	SINLEJ600463
PMZ_0010641-RA	SINLEJ600335
PMZ_0010645-RA	SINLEJ001746
PMZ_0010646-RA	SINLEJ001745
PMZ_0010649-RA	SINLEJ001742
PMZ_0010650-RA	SINLEJ003130
PMZ_0010660-RA	SINLEJ006308
PMZ_0010668-RA	SINLEJ001911
PMZ_0010673-RA	SINLEJ001886
PMZ_0010677-RA	SINLEJ014643
PMZ_0010690-RA	SINLEJ016274
PMZ_0010714-RA	SINLEJ015152
PMZ_0010728-RA	SINLEJ600241
PMZ_0010731-RA	SINLEJ004137
PMZ_0010749-RA	SINLEJ003539
PMZ_0010765-RA	SINLEJ003190
PMZ_0010766-RA	SINLEJ008965
PMZ_0010768-RA	SINLEJ008966
PMZ_0010771-RA	SINLEJ010046
PMZ_0010796-RA	SINLEJ003827
PMZ_0010800-RA	SINLEJ009279
PMZ_0010801-RA	SINLEJ003087
PMZ_0010803-RA	SINLEJ000957
PMZ_0010805-RA	SINLEJ000959
PMZ_0010821-RA	SINLEJ005074
PMZ_0010831-RA	SINLEJ017100
PMZ_0010836-RA	SINLEJ013591
PMZ_0010837-RA	SINLEJ013589
PMZ_0010844-RA	SINLEJ011588
PMZ_0010845-RA	SINLEJ011589
PMZ_0010846-RA	SINLEJ011591
PMZ_0010848-RA	SINLEJ010207
PMZ_0010849-RA	SINLEJ010206
PMZ_0010856-RA	SINLEJ016583
PMZ_0010858-RA	SINLEJ016582
PMZ_0010859-RA	SINLEJ016581
PMZ_0010860-RA	SINLEJ016580
PMZ_0010873-RA	SINLEJ001188
PMZ_0010874-RA	SINLEJ001189
PMZ_0010891-RA	SINLEJ014446
PMZ_0010892-RA	SINLEJ001992
PMZ_0010893-RA	SINLEJ001994
PMZ_0010896-RA	SINLEJ001996
PMZ_0010899-RA	SINLEJ008837
PMZ_0010903-RA	SINLEJ014589
PMZ_0010907-RA	SINLEJ006253
PMZ_0010910-RA	SINLEJ600104
PMZ_0010929-RA	SINLEJ015383
PMZ_0010935-RA	SINLEJ017508
PMZ_0010944-RA	SINLEJ000371
PMZ_0010968-RA	SINLEJ001330
PMZ_0010970-RA	SINLEJ002049
PMZ_0010971-RA	SINLEJ002052
PMZ_0010972-RA	SINLEJ014971
PMZ_0010974-RA	SINLEJ003591
PMZ_0010979-RA	SINLEJ003241
PMZ_0010980-RA	SINLEJ003240
PMZ_0010987-RA	SINLEJ011333
PMZ_0010990-RA	SINLEJ011336
PMZ_0010991-RA	SINLEJ006030
PMZ_0011005-RA	SINLEJ002112
PMZ_0011007-RA	SINLEJ014383
PMZ_0011010-RA	SINLEJ013457
PMZ_0011015-RA	SINLEJ600439
PMZ_0011022-RA	SINLEJ009448
PMZ_0011026-RA	SINLEJ004024
PMZ_0011029-RA	SINLEJ004023
PMZ_0011030-RA	SINLEJ004022
PMZ_0011037-RA	SINLEJ007279
PMZ_0011038-RA	SINLEJ007290
PMZ_0011039-RA	SINLEJ007291
PMZ_0011055-RA	SINLEJ010118
PMZ_0011065-RA	SINLEJ009719
PMZ_0011075-RA	SINLEJ000300
PMZ_0011079-RA	SINLEJ001476
PMZ_0011095-RA	SINLEJ017378
PMZ_0011104-RA	SINLEJ016025
PMZ_0011106-RA	SINLEJ016026
PMZ_0011115-RA	SINLEJ007810
PMZ_0011119-RA	SINLEJ009272
PMZ_0011121-RA	SINLEJ009271
PMZ_0011124-RA	SINLEJ007020
PMZ_0011125-RA	SINLEJ005437
PMZ_0011129-RA	SINLEJ008478
PMZ_0011133-RA	SINLEJ600360
PMZ_0011154-RA	SINLEJ000153
PMZ_0011155-RA	SINLEJ006686
PMZ_0011158-RA	SINLEJ009561
PMZ_0011160-RA	SINLEJ009564
PMZ_0011169-RA	SINLEJ009035
PMZ_0011173-RA	SINLEJ006079
PMZ_0011181-RA	SINLEJ600195
PMZ_0011182-RA	SINLEJ600417
PMZ_0011185-RA	SINLEJ013696
PMZ_0011187-RA	SINLEJ007844
PMZ_0011188-RA	SINLEJ600456
PMZ_0011201-RA	SINLEJ016595
PMZ_0011208-RA	SINLEJ010540
PMZ_0011217-RA	SINLEJ013554
PMZ_0011220-RA	SINLEJ009657
PMZ_0011224-RA	SINLEJ001383
PMZ_0011240-RA	SINLEJ008520
PMZ_0011244-RA	SINLEJ006237
PMZ_0011247-RA	SINLEJ006238
PMZ_0011250-RA	SINLEJ009166
PMZ_0011252-RA	SINLEJ009168
PMZ_0011260-RA	SINLEJ002993
PMZ_0011291-RA	SINLEJ017362
PMZ_0011296-RA	SINLEJ011006
PMZ_0011299-RA	SINLEJ004608
PMZ_0011314-RA	SINLEJ003185
PMZ_0011324-RA	SINLEJ008834
PMZ_0011335-RA	SINLEJ019166
PMZ_0011344-RA	SINLEJ012533
PMZ_0011345-RA	SINLEJ600270
PMZ_0011349-RA	SINLEJ600393
PMZ_0011353-RA	SINLEJ010236
PMZ_0011363-RA	SINLEJ016121
PMZ_0011367-RA	SINLEJ006616
PMZ_0011368-RA	SINLEJ006615
PMZ_0011369-RA	SINLEJ006613
PMZ_0011370-RA	SINLEJ002859
PMZ_0011373-RA	SINLEJ000441
PMZ_0011375-RA	SINLEJ012754
PMZ_0011378-RA	SINLEJ014612
PMZ_0011380-RA	SINLEJ003118
PMZ_0011381-RA	SINLEJ003117
PMZ_0011382-RA	SINLEJ003116
PMZ_0011391-RA	SINLEJ004685
PMZ_0011397-RA	SINLEJ014963
PMZ_0011398-RA	SINLEJ003600
PMZ_0011413-RA	SINLEJ003666
PMZ_0011415-RA	SINLEJ008100
PMZ_0011426-RA	SINLEJ600381
PMZ_0011428-RA	SINLEJ004467
PMZ_0011430-RA	SINLEJ004469
PMZ_0011441-RA	SINLEJ009365
PMZ_0011452-RA	SINLEJ003841
PMZ_0011463-RA	SINLEJ008964
PMZ_0011467-RA	SINLEJ008962
PMZ_0011468-RA	SINLEJ007632
PMZ_0011471-RA	SINLEJ016241
PMZ_0011474-RA	SINLEJ001991
PMZ_0011475-RA	SINLEJ001990
PMZ_0011476-RA	SINLEJ001989
PMZ_0011477-RA	SINLEJ001988
PMZ_0011480-RA	SINLEJ007051
PMZ_0011482-RA	SINLEJ010151
PMZ_0011483-RA	SINLEJ010152
PMZ_0011487-RA	SINLEJ007267
PMZ_0011489-RA	SINLEJ007269
PMZ_0011506-RA	SINLEJ013716
PMZ_0011513-RA	SINLEJ004709
PMZ_0011515-RA	SINLEJ001377
PMZ_0011516-RA	SINLEJ001379
PMZ_0011517-RA	SINLEJ001381
PMZ_0011527-RA	SINLEJ011417
PMZ_0011531-RA	SINLEJ017876
PMZ_0011536-RA	SINLEJ004034
PMZ_0011537-RA	SINLEJ004035
PMZ_0011540-RA	SINLEJ006977
PMZ_0011567-RA	SINLEJ000260
PMZ_0011568-RA	SINLEJ006720
PMZ_0011571-RA	SINLEJ006718
PMZ_0011575-RA	SINLEJ014942
PMZ_0011591-RA	SINLEJ003113
PMZ_0011592-RA	SINLEJ003114
PMZ_0011593-RA	SINLEJ007540
PMZ_0011606-RA	SINLEJ007040
PMZ_0011607-RA	SINLEJ007038
PMZ_0011609-RA	SINLEJ014384
PMZ_0011611-RA	SINLEJ017584
PMZ_0011613-RA	SINLEJ002001
PMZ_0011614-RA	SINLEJ001474
PMZ_0011615-RA	SINLEJ001472
PMZ_0011618-RA	SINLEJ005684
PMZ_0011621-RA	SINLEJ006040
PMZ_0011641-RA	SINLEJ012721
PMZ_0011645-RA	SINLEJ014838
PMZ_0011653-RA	SINLEJ011716
PMZ_0011656-RA	SINLEJ003416
PMZ_0011657-RA	SINLEJ003415
PMZ_0011674-RA	SINLEJ007133
PMZ_0011678-RA	SINLEJ011044
PMZ_0011701-RA	SINLEJ006516
PMZ_0011703-RA	SINLEJ017624
PMZ_0011708-RA	SINLEJ006455
PMZ_0011709-RA	SINLEJ006457
PMZ_0011710-RA	SINLEJ000417
PMZ_0011715-RA	SINLEJ012580
PMZ_0011716-RA	SINLEJ012577
PMZ_0011721-RA	SINLEJ008514
PMZ_0011722-RA	SINLEJ004834
PMZ_0011723-RA	SINLEJ004833
PMZ_0011728-RA	SINLEJ600404
PMZ_0011729-RA	SINLEJ600258
PMZ_0011730-RA	SINLEJ600257
PMZ_0011732-RA	SINLEJ600370
PMZ_0011735-RA	SINLEJ600371
PMZ_0011745-RA	SINLEJ010172
PMZ_0011751-RA	SINLEJ001335
PMZ_0011762-RA	SINLEJ012467
PMZ_0011764-RA	SINLEJ012464
PMZ_0011769-RA	SINLEJ010159
PMZ_0011774-RA	SINLEJ003838
PMZ_0011783-RA	SINLEJ012382
PMZ_0011789-RA	SINLEJ003139
PMZ_0011818-RA	SINLEJ015300
PMZ_0011821-RA	SINLEJ005614
PMZ_0011824-RA	SINLEJ005613
PMZ_0011827-RA	SINLEJ009711
PMZ_0011828-RA	SINLEJ009710
PMZ_0011832-RA	SINLEJ004077
PMZ_0011833-RA	SINLEJ004075
PMZ_0011834-RA	SINLEJ004074
PMZ_0011836-RA	SINLEJ003804
PMZ_0011852-RA	SINLEJ009296
PMZ_0011859-RA	SINLEJ001941
PMZ_0011864-RA	SINLEJ007310
PMZ_0011867-RA	SINLEJ002751
PMZ_0011870-RA	SINLEJ003103
PMZ_0011872-RA	SINLEJ014109
PMZ_0011874-RA	SINLEJ004529
PMZ_0011876-RA	SINLEJ012138
PMZ_0011877-RA	SINLEJ012139
PMZ_0011880-RA	SINLEJ013352
PMZ_0011885-RA	SINLEJ003095
PMZ_0011889-RA	SINLEJ003098
PMZ_0011897-RA	SINLEJ013684
PMZ_0011898-RA	SINLEJ013685
PMZ_0011899-RA	SINLEJ013687
PMZ_0011902-RA	SINLEJ008957
PMZ_0011903-RA	SINLEJ008956
PMZ_0011920-RA	SINLEJ002013
PMZ_0011922-RA	SINLEJ000756
PMZ_0011927-RA	SINLEJ015451
PMZ_0011936-RA	SINLEJ005399
PMZ_0011946-RA	SINLEJ014947
PMZ_0011953-RA	SINLEJ004055
PMZ_0011957-RA	SINLEJ008421
PMZ_0011959-RA	SINLEJ008586
PMZ_0011960-RA	SINLEJ008585
PMZ_0011974-RA	SINLEJ005607
PMZ_0011975-RA	SINLEJ016840
PMZ_0011976-RA	SINLEJ006293
PMZ_0011986-RA	SINLEJ003181
PMZ_0011997-RA	SINLEJ010246
PMZ_0011998-RA	SINLEJ010244
PMZ_0011999-RA	SINLEJ010243
PMZ_0012004-RA	SINLEJ006416
PMZ_0012005-RA	SINLEJ006414
PMZ_0012009-RA	SINLEJ013648
PMZ_0012021-RA	SINLEJ000706
PMZ_0012022-RA	SINLEJ000707
PMZ_0012026-RA	SINLEJ000708
PMZ_0012028-RA	SINLEJ010139
PMZ_0012029-RA	SINLEJ600436
PMZ_0012036-RA	SINLEJ015165
PMZ_0012037-RA	SINLEJ015163
PMZ_0012038-RA	SINLEJ015162
PMZ_0012044-RA	SINLEJ009300
PMZ_0012071-RA	SINLEJ011999
PMZ_0012085-RA	SINLEJ004050
PMZ_0012092-RA	SINLEJ004048
PMZ_0012093-RA	SINLEJ004047
PMZ_0012094-RA	SINLEJ007676
PMZ_0012117-RA	SINLEJ012612
PMZ_0012118-RA	SINLEJ012613
PMZ_0012120-RA	SINLEJ012614
PMZ_0012122-RA	SINLEJ012616
PMZ_0012130-RA	SINLEJ007359
PMZ_0012131-RA	SINLEJ001141
PMZ_0012138-RA	SINLEJ008945
PMZ_0012142-RA	SINLEJ012155
PMZ_0012150-RA	SINLEJ600156
PMZ_0012153-RA	SINLEJ006228
PMZ_0012176-RA	SINLEJ017505
PMZ_0012196-RA	SINLEJ018760
PMZ_0012202-RA	SINLEJ007276
PMZ_0012203-RA	SINLEJ007278
PMZ_0012215-RA	SINLEJ013693
PMZ_0012219-RA	SINLEJ004363
PMZ_0012221-RA	SINLEJ004361
PMZ_0012231-RA	SINLEJ003465
PMZ_0012232-RA	SINLEJ003464
PMZ_0012237-RA	SINLEJ006600
PMZ_0012239-RA	SINLEJ006601
PMZ_0012241-RA	SINLEJ009191
PMZ_0012251-RA	SINLEJ009061
PMZ_0012254-RA	SINLEJ007992
PMZ_0012258-RA	SINLEJ003373
PMZ_0012259-RA	SINLEJ003376
PMZ_0012261-RA	SINLEJ003378
PMZ_0012264-RA	SINLEJ011709
PMZ_0012278-RA	SINLEJ003660
PMZ_0012287-RA	SINLEJ011090
PMZ_0012289-RA	SINLEJ011089
PMZ_0012290-RA	SINLEJ010808
PMZ_0012292-RA	SINLEJ001003
PMZ_0012293-RA	SINLEJ006935
PMZ_0012300-RA	SINLEJ015853
PMZ_0012304-RA	SINLEJ015858
PMZ_0012318-RA	SINLEJ600047
PMZ_0012322-RA	SINLEJ015443
PMZ_0012328-RA	SINLEJ003783
PMZ_0012337-RA	SINLEJ000876
PMZ_0012341-RA	SINLEJ000419
PMZ_0012342-RA	SINLEJ007307
PMZ_0012351-RA	SINLEJ010775
PMZ_0012353-RA	SINLEJ000154
PMZ_0012358-RA	SINLEJ006983
PMZ_0012359-RA	SINLEJ006984
PMZ_0012365-RA	SINLEJ000470
PMZ_0012368-RA	SINLEJ008207
PMZ_0012373-RA	SINLEJ005402
PMZ_0012376-RA	SINLEJ005400
PMZ_0012384-RA	SINLEJ015053
PMZ_0012387-RA	SINLEJ000678
PMZ_0012389-RA	SINLEJ000679
PMZ_0012398-RA	SINLEJ015371
PMZ_0012401-RA	SINLEJ015374
PMZ_0012403-RA	SINLEJ016947
PMZ_0012405-RA	SINLEJ001116
PMZ_0012408-RA	SINLEJ001118
PMZ_0012411-RA	SINLEJ001121
PMZ_0012412-RA	SINLEJ012764
PMZ_0012418-RA	SINLEJ003732
PMZ_0012441-RA	SINLEJ006115
PMZ_0012447-RA	SINLEJ009525
PMZ_0012458-RA	SINLEJ012081
PMZ_0012467-RA	SINLEJ001126
PMZ_0012474-RA	SINLEJ005257
PMZ_0012486-RA	SINLEJ008993
PMZ_0012497-RA	SINLEJ000263
PMZ_0012499-RA	SINLEJ000265
PMZ_0012500-RA	SINLEJ010671
PMZ_0012509-RA	SINLEJ014639
PMZ_0012516-RA	SINLEJ006662
PMZ_0012529-RA	SINLEJ002173
PMZ_0012531-RA	SINLEJ007331
PMZ_0012536-RA	SINLEJ012085
PMZ_0012537-RA	SINLEJ012084
PMZ_0012538-RA	SINLEJ012083
PMZ_0012555-RA	SINLEJ007149
PMZ_0012559-RA	SINLEJ009529
PMZ_0012560-RA	SINLEJ009528
PMZ_0012561-RA	SINLEJ008669
PMZ_0012563-RA	SINLEJ008668
PMZ_0012577-RA	SINLEJ000479
PMZ_0012580-RA	SINLEJ000477
PMZ_0012590-RA	SINLEJ012819
PMZ_0012614-RA	SINLEJ006050
PMZ_0012619-RA	SINLEJ009074
PMZ_0012621-RA	SINLEJ009075
PMZ_0012631-RA	SINLEJ001722
PMZ_0012634-RA	SINLEJ010420
PMZ_0012639-RA	SINLEJ000295
PMZ_0012671-RA	SINLEJ001299
PMZ_0012680-RA	SINLEJ008065
PMZ_0012681-RA	SINLEJ008066
PMZ_0012685-RA	SINLEJ014676
PMZ_0012688-RA	SINLEJ013028
PMZ_0012701-RA	SINLEJ003148
PMZ_0012710-RA	SINLEJ012541
PMZ_0012716-RA	SINLEJ005682
PMZ_0012718-RA	SINLEJ015328
PMZ_0012720-RA	SINLEJ015329
PMZ_0012734-RA	SINLEJ017020
PMZ_0012739-RA	SINLEJ007765
PMZ_0012747-RA	SINLEJ005382
PMZ_0012748-RA	SINLEJ005383
PMZ_0012749-RA	SINLEJ005385
PMZ_0012753-RA	SINLEJ016365
PMZ_0012758-RA	SINLEJ013070
PMZ_0012760-RA	SINLEJ007902
PMZ_0012762-RA	SINLEJ005107
PMZ_0012763-RA	SINLEJ005108
PMZ_0012767-RA	SINLEJ007682
PMZ_0012769-RA	SINLEJ009068
PMZ_0012771-RA	SINLEJ009069
PMZ_0012776-RA	SINLEJ016360
PMZ_0012777-RA	SINLEJ016359
PMZ_0012781-RA	SINLEJ013434
PMZ_0012791-RA	SINLEJ003418
PMZ_0012795-RA	SINLEJ003421
PMZ_0012801-RA	SINLEJ008511
PMZ_0012806-RA	SINLEJ001896
PMZ_0012808-RA	SINLEJ019426
PMZ_0012813-RA	SINLEJ015134
[truncated: 10,057 more rows]
