# Supplementary material for: Reconstruction of proto-vertebrate, proto-cyclostome and proto-gnathostome genomes provides new insights into early vertebrate evolution
Source: Nat Commun. 2021 Jul 23;12:4489. doi: 10.1038/s41467-021-24573-z (PMC8302630; doi:10.1038/s41467-021-24573-z)
Supplement: Supplementary file 4 — Supplementary Data 1 [file 41467_2021_24573_MOESM4_ESM.zip › SuppData1/orthologs/PETMA-NEMVE.txt]

PMZ_0031287-RA	EDO25316
PMZ_0033139-RA	EDO25322
PMZ_0036000-RA	EDO25338
PMZ_0030833-RA	EDO25344
PMZ_0041904-RA	EDO25344
PMZ_0042165-RA	EDO25345
PMZ_0044852-RA	EDO25383
PMZ_0045723-RA	EDO25386
PMZ_0045836-RA	EDO25387
PMZ_0035435-RA	EDO25388
PMZ_0011818-RA	EDO25405
PMZ_0040167-RA	EDO25410
PMZ_0046619-RA	EDO25439
PMZ_0046944-RA	EDO25442
PMZ_0041461-RA	EDO25448
PMZ_0026276-RA	EDO25453
PMZ_0038765-RA	EDO25459
PMZ_0030852-RA	EDO25459
PMZ_0000126-RA	EDO25459
PMZ_0000160-RA	EDO25459
PMZ_0048174-RA	EDO25466
PMZ_0000399-RA	EDO25466
PMZ_0039238-RA	EDO25466
PMZ_0000394-RA	EDO25466
PMZ_0011495-RA	EDO25475
PMZ_0041213-RA	EDO25479
PMZ_0031895-RA	EDO25495
PMZ_0047312-RA	EDO25495
PMZ_0008561-RA	EDO25499
PMZ_0045364-RA	EDO25503
PMZ_0000397-RA	EDO25514
PMZ_0020025-RA	EDO25516
PMZ_0030423-RA	EDO25523
PMZ_0045590-RA	EDO25563
PMZ_0047741-RA	EDO25564
PMZ_0044854-RA	EDO25565
PMZ_0039103-RA	EDO25565
PMZ_0037069-RA	EDO25572
PMZ_0042788-RA	EDO25572
PMZ_0035236-RA	EDO25591
PMZ_0032059-RA	EDO25595
PMZ_0029036-RA	EDO25598
PMZ_0016745-RA	EDO25620
PMZ_0001728-RA	EDO25628
PMZ_0047768-RA	EDO25629
PMZ_0016803-RA	EDO25629
PMZ_0029341-RA	EDO25633
PMZ_0043282-RA	EDO25637
PMZ_0016222-RA	EDO25642
PMZ_0044663-RA	EDO25647
PMZ_0028411-RA	EDO25662
PMZ_0047295-RA	EDO25662
PMZ_0004204-RA	EDO25670
PMZ_0030081-RA	EDO25673
PMZ_0000277-RA	EDO25674
PMZ_0037152-RA	EDO25693
PMZ_0037065-RA	EDO25699
PMZ_0021598-RA	EDO25716
PMZ_0035362-RA	EDO25716
PMZ_0010875-RA	EDO25728
PMZ_0048654-RA	EDO25728
PMZ_0016859-RA	EDO25739
PMZ_0028359-RA	EDO25739
PMZ_0020912-RA	EDO25751
PMZ_0034977-RA	EDO25760
PMZ_0016432-RA	EDO25767
PMZ_0038090-RA	EDO25767
PMZ_0048368-RA	EDO25781
PMZ_0043429-RA	EDO25785
PMZ_0021080-RA	EDO25785
PMZ_0009280-RA	EDO25785
PMZ_0042869-RA	EDO25789
PMZ_0048488-RA	EDO25800
PMZ_0034530-RA	EDO25811
PMZ_0020272-RA	EDO25837
PMZ_0048703-RA	EDO25846
PMZ_0026866-RA	EDO25846
PMZ_0046474-RA	EDO25859
PMZ_0044152-RA	EDO25862
PMZ_0029386-RA	EDO25867
PMZ_0046574-RA	EDO25871
PMZ_0049012-RA	EDO25873
PMZ_0030704-RA	EDO25873
PMZ_0015065-RA	EDO25874
PMZ_0044123-RA	EDO25879
PMZ_0041093-RA	EDO25879
PMZ_0046561-RA	EDO25893
PMZ_0032309-RA	EDO25895
PMZ_0044954-RA	EDO25905
PMZ_0046649-RA	EDO25915
PMZ_0030441-RA	EDO25915
PMZ_0021008-RA	EDO25925
PMZ_0008573-RA	EDO25928
PMZ_0041949-RA	EDO25932
PMZ_0013457-RA	EDO25934
PMZ_0045580-RA	EDO25935
PMZ_0034384-RA	EDO26003
PMZ_0040934-RA	EDO26013
PMZ_0040217-RA	EDO26017
PMZ_0034674-RA	EDO26017
PMZ_0018869-RA	EDO26042
PMZ_0030949-RA	EDO26048
PMZ_0045670-RA	EDO26048
PMZ_0040804-RA	EDO26062
PMZ_0026392-RA	EDO26067
PMZ_0036763-RA	EDO26067
PMZ_0032344-RA	EDO26072
PMZ_0040403-RA	EDO26072
PMZ_0047462-RA	EDO26076
PMZ_0000524-RA	EDO26094
PMZ_0035291-RA	EDO26094
PMZ_0023526-RA	EDO26107
PMZ_0030358-RA	EDO26115
PMZ_0047033-RA	EDO26116
PMZ_0048239-RA	EDO26116
PMZ_0037975-RA	EDO26116
PMZ_0045938-RA	EDO26116
PMZ_0030862-RA	EDO26149
PMZ_0042754-RA	EDO26149
PMZ_0002936-RA	EDO26151
PMZ_0048266-RA	EDO26151
PMZ_0042659-RA	EDO26151
PMZ_0042310-RA	EDO26151
PMZ_0047901-RA	EDO26161
PMZ_0031044-RA	EDO26163
PMZ_0030532-RA	EDO26185
PMZ_0036673-RA	EDO26193
PMZ_0012300-RA	EDO26197
PMZ_0048441-RA	EDO26201
PMZ_0047277-RA	EDO26203
PMZ_0048072-RA	EDO26218
PMZ_0042607-RA	EDO26270
PMZ_0007035-RA	EDO26294
PMZ_0045595-RA	EDO26298
PMZ_0015494-RA	EDO26315
PMZ_0047697-RA	EDO26320
PMZ_0042746-RA	EDO26321
PMZ_0000142-RA	EDO26334
PMZ_0035030-RA	EDO26342
PMZ_0035281-RA	EDO26343
PMZ_0002832-RA	EDO26355
PMZ_0002833-RA	EDO26355
PMZ_0047687-RA	EDO26359
PMZ_0042598-RA	EDO26360
PMZ_0042744-RA	EDO26365
PMZ_0048388-RA	EDO26368
PMZ_0040727-RA	EDO26381
PMZ_0009409-RA	EDO26384
PMZ_0027933-RA	EDO26384
PMZ_0041036-RA	EDO26406
PMZ_0032559-RA	EDO26409
PMZ_0043941-RA	EDO26410
PMZ_0036840-RA	EDO26410
PMZ_0034374-RA	EDO26410
PMZ_0014026-RA	EDO26415
PMZ_0039431-RA	EDO26421
PMZ_0002656-RA	EDO26431
PMZ_0048090-RA	EDO26431
PMZ_0048610-RA	EDO26431
PMZ_0048658-RA	EDO26431
PMZ_0037925-RA	EDO26436
PMZ_0036775-RA	EDO26441
PMZ_0044614-RA	EDO26443
PMZ_0006403-RA	EDO26451
PMZ_0046235-RA	EDO26465
PMZ_0049027-RA	EDO26471
PMZ_0047718-RA	EDO26481
PMZ_0035433-RA	EDO26481
PMZ_0040718-RA	EDO26481
PMZ_0048231-RA	EDO26485
PMZ_0042796-RA	EDO26492
PMZ_0048273-RA	EDO26495
PMZ_0026716-RA	EDO26497
PMZ_0036891-RA	EDO26509
PMZ_0032670-RA	EDO26519
PMZ_0048459-RA	EDO26552
PMZ_0026657-RA	EDO26567
PMZ_0037076-RA	EDO26568
PMZ_0009066-RA	EDO26569
PMZ_0040531-RA	EDO26587
PMZ_0041455-RA	EDO26590
PMZ_0047890-RA	EDO26591
PMZ_0046717-RA	EDO26597
PMZ_0043203-RA	EDO26623
PMZ_0043706-RA	EDO26650
PMZ_0015971-RA	EDO26650
PMZ_0043818-RA	EDO26652
PMZ_0041676-RA	EDO26670
PMZ_0047790-RA	EDO26680
PMZ_0030874-RA	EDO26698
PMZ_0046681-RA	EDO26719
PMZ_0029642-RA	EDO26719
PMZ_0004771-RA	EDO26725
PMZ_0035136-RA	EDO26725
PMZ_0048995-RA	EDO26725
PMZ_0020341-RA	EDO26725
PMZ_0037015-RA	EDO26730
PMZ_0043464-RA	EDO26743
PMZ_0044198-RA	EDO26763
PMZ_0027956-RA	EDO26770
PMZ_0043233-RA	EDO26779
PMZ_0048222-RA	EDO26784
PMZ_0047622-RA	EDO26794
PMZ_0016473-RA	EDO26797
PMZ_0041973-RA	EDO26798
PMZ_0044179-RA	EDO26809
PMZ_0045495-RA	EDO26819
PMZ_0002777-RA	EDO26822
PMZ_0022569-RA	EDO26827
PMZ_0049037-RA	EDO26829
PMZ_0042884-RA	EDO26861
PMZ_0028962-RA	EDO26865
PMZ_0037385-RA	EDO26865
PMZ_0048010-RA	EDO26873
PMZ_0010380-RA	EDO26875
PMZ_0029963-RA	EDO26877
PMZ_0048046-RA	EDO26879
PMZ_0041130-RA	EDO26879
PMZ_0027767-RA	EDO26879
PMZ_0037105-RA	EDO26879
PMZ_0045983-RA	EDO26885
PMZ_0036441-RA	EDO26905
PMZ_0037403-RA	EDO26914
PMZ_0036837-RA	EDO26921
PMZ_0032577-RA	EDO26925
PMZ_0043849-RA	EDO26933
PMZ_0044941-RA	EDO26937
PMZ_0042369-RA	EDO26939
PMZ_0015820-RA	EDO26950
PMZ_0043924-RA	EDO26953
PMZ_0044019-RA	EDO26964
PMZ_0048710-RA	EDO26964
PMZ_0044386-RA	EDO26964
PMZ_0048783-RA	EDO26964
PMZ_0029108-RA	EDO26966
PMZ_0047164-RA	EDO26970
PMZ_0034463-RA	EDO26986
PMZ_0037815-RA	EDO26989
PMZ_0030518-RA	EDO27017
PMZ_0044190-RA	EDO27017
PMZ_0018505-RA	EDO27017
PMZ_0031112-RA	EDO27017
PMZ_0045181-RA	EDO27021
PMZ_0032388-RA	EDO27022
PMZ_0044066-RA	EDO27025
PMZ_0020432-RA	EDO27025
PMZ_0047594-RA	EDO27025
PMZ_0033838-RA	EDO27052
PMZ_0040954-RA	EDO27055
PMZ_0019219-RA	EDO27065
PMZ_0015123-RA	EDO27071
PMZ_0006231-RA	EDO27071
PMZ_0041530-RA	EDO27075
PMZ_0048435-RA	EDO27078
PMZ_0045485-RA	EDO27090
PMZ_0020983-RA	EDO27094
PMZ_0042257-RA	EDO27102
PMZ_0043078-RA	EDO27112
PMZ_0044332-RA	EDO27141
PMZ_0043873-RA	EDO27141
PMZ_0035685-RA	EDO27141
PMZ_0034543-RA	EDO27141
PMZ_0042952-RA	EDO27152
PMZ_0043539-RA	EDO27163
PMZ_0045490-RA	EDO27196
PMZ_0045053-RA	EDO27206
PMZ_0010833-RA	EDO27207
PMZ_0046780-RA	EDO27219
PMZ_0041210-RA	EDO27238
PMZ_0010550-RA	EDO27257
PMZ_0035958-RA	EDO27257
PMZ_0045731-RA	EDO27257
PMZ_0044034-RA	EDO27257
PMZ_0005978-RA	EDO27267
PMZ_0031749-RA	EDO27268
PMZ_0035221-RA	EDO27269
PMZ_0048277-RA	EDO27293
PMZ_0007097-RA	EDO27295
PMZ_0029460-RA	EDO27295
PMZ_0045008-RA	EDO27309
PMZ_0035055-RA	EDO27315
PMZ_0036145-RA	EDO27317
PMZ_0042947-RA	EDO27319
PMZ_0035749-RA	EDO27335
PMZ_0048365-RA	EDO27335
PMZ_0040482-RA	EDO27335
PMZ_0029028-RA	EDO27335
PMZ_0018203-RA	EDO27336
PMZ_0042550-RA	EDO27349
PMZ_0017179-RA	EDO27353
PMZ_0045539-RA	EDO27372
PMZ_0041778-RA	EDO27372
PMZ_0046249-RA	EDO27372
PMZ_0040394-RA	EDO27372
PMZ_0032955-RA	EDO27382
PMZ_0008725-RA	EDO27384
PMZ_0041084-RA	EDO27384
PMZ_0018229-RA	EDO27387
PMZ_0035485-RA	EDO27406
PMZ_0042267-RA	EDO27407
PMZ_0028775-RA	EDO27416
PMZ_0008975-RA	EDO27422
PMZ_0002725-RA	EDO27430
PMZ_0043112-RA	EDO27463
PMZ_0031779-RA	EDO27469
PMZ_0037990-RA	EDO27472
PMZ_0047362-RA	EDO27472
PMZ_0001053-RA	EDO27476
PMZ_0048924-RA	EDO27480
PMZ_0037034-RA	EDO27481
PMZ_0038233-RA	EDO27481
PMZ_0032883-RA	EDO27494
PMZ_0045587-RA	EDO27494
PMZ_0048833-RA	EDO27495
PMZ_0046314-RA	EDO27509
PMZ_0005210-RA	EDO27514
PMZ_0045687-RA	EDO27519
PMZ_0017450-RA	EDO27524
PMZ_0032481-RA	EDO27525
PMZ_0046530-RA	EDO27525
PMZ_0014325-RA	EDO27528
PMZ_0041999-RA	EDO27529
PMZ_0041145-RA	EDO27532
PMZ_0000336-RA	EDO27536
PMZ_0049028-RA	EDO27536
PMZ_0040970-RA	EDO27539
PMZ_0005619-RA	EDO27551
PMZ_0048179-RA	EDO27553
PMZ_0040632-RA	EDO27556
PMZ_0010190-RA	EDO27560
PMZ_0046633-RA	EDO27563
PMZ_0046254-RA	EDO27566
PMZ_0027442-RA	EDO27575
PMZ_0037405-RA	EDO27580
PMZ_0048889-RA	EDO27586
PMZ_0045624-RA	EDO27598
PMZ_0044567-RA	EDO27616
PMZ_0040787-RA	EDO27635
PMZ_0014380-RA	EDO27656
PMZ_0034015-RA	EDO27664
PMZ_0030856-RA	EDO27673
PMZ_0012777-RA	EDO27705
PMZ_0029884-RA	EDO27705
PMZ_0043732-RA	EDO27705
PMZ_0044437-RA	EDO27708
PMZ_0033818-RA	EDO27708
PMZ_0030028-RA	EDO27708
PMZ_0036974-RA	EDO27708
PMZ_0004900-RA	EDO27713
PMZ_0027847-RA	EDO27720
PMZ_0033996-RA	EDO27720
PMZ_0037375-RA	EDO27720
PMZ_0045314-RA	EDO27720
PMZ_0030661-RA	EDO27724
PMZ_0047531-RA	EDO27724
PMZ_0037473-RA	EDO27725
PMZ_0048077-RA	EDO27734
PMZ_0040059-RA	EDO27736
PMZ_0047169-RA	EDO27757
PMZ_0042042-RA	EDO27772
PMZ_0041595-RA	EDO27778
PMZ_0044255-RA	EDO27798
PMZ_0018032-RA	EDO27798
PMZ_0035396-RA	EDO27822
PMZ_0047071-RA	EDO27822
PMZ_0045853-RA	EDO27824
PMZ_0030606-RA	EDO27824
PMZ_0041529-RA	EDO27824
PMZ_0034918-RA	EDO27834
PMZ_0043656-RA	EDO27834
PMZ_0046930-RA	EDO27836
PMZ_0029774-RA	EDO27838
PMZ_0026258-RA	EDO27839
PMZ_0042851-RA	EDO27841
PMZ_0046144-RA	EDO27841
PMZ_0031834-RA	EDO27856
PMZ_0022848-RA	EDO27857
PMZ_0040819-RA	EDO27858
PMZ_0041830-RA	EDO27880
PMZ_0030520-RA	EDO27881
PMZ_0005254-RA	EDO27882
PMZ_0044619-RA	EDO27911
PMZ_0036138-RA	EDO27912
PMZ_0005448-RA	EDO27921
PMZ_0046826-RA	EDO27921
PMZ_0003604-RA	EDO27921
PMZ_0048163-RA	EDO27921
PMZ_0029408-RA	EDO27931
PMZ_0043154-RA	EDO27937
PMZ_0043031-RA	EDO27941
PMZ_0032566-RA	EDO27941
PMZ_0018529-RA	EDO27947
PMZ_0005053-RA	EDO27959
PMZ_0030996-RA	EDO27959
PMZ_0007175-RA	EDO27959
PMZ_0036390-RA	EDO27959
PMZ_0043608-RA	EDO27980
PMZ_0030973-RA	EDO27989
PMZ_0028011-RA	EDO27994
PMZ_0014262-RA	EDO28035
PMZ_0043921-RA	EDO28045
PMZ_0032516-RA	EDO28066
PMZ_0033036-RA	EDO28081
PMZ_0019863-RA	EDO28095
PMZ_0036359-RA	EDO28096
PMZ_0032839-RA	EDO28096
PMZ_0007264-RA	EDO28097
PMZ_0007263-RA	EDO28097
PMZ_0034811-RA	EDO28097
PMZ_0007265-RA	EDO28097
PMZ_0043385-RA	EDO28098
PMZ_0033309-RA	EDO28098
PMZ_0044831-RA	EDO28101
PMZ_0040627-RA	EDO28105
PMZ_0028656-RA	EDO28105
PMZ_0031530-RA	EDO28120
PMZ_0042344-RA	EDO28121
PMZ_0044033-RA	EDO28136
PMZ_0027757-RA	EDO28144
PMZ_0047258-RA	EDO28144
PMZ_0034534-RA	EDO28147
PMZ_0042333-RA	EDO28155
PMZ_0044299-RA	EDO28178
PMZ_0027484-RA	EDO28178
PMZ_0044890-RA	EDO28178
PMZ_0044692-RA	EDO28178
PMZ_0047618-RA	EDO28185
PMZ_0009456-RA	EDO28203
PMZ_0045702-RA	EDO28208
PMZ_0026429-RA	EDO28210
PMZ_0045525-RA	EDO28210
PMZ_0009037-RA	EDO28212
PMZ_0028639-RA	EDO28217
PMZ_0045761-RA	EDO28217
PMZ_0044505-RA	EDO28219
PMZ_0041017-RA	EDO28224
PMZ_0046423-RA	EDO28226
PMZ_0043848-RA	EDO28231
PMZ_0043001-RA	EDO28237
PMZ_0017336-RA	EDO28237
PMZ_0009393-RA	EDO28268
PMZ_0033251-RA	EDO28268
PMZ_0046516-RA	EDO28281
PMZ_0028020-RA	EDO28288
PMZ_0029092-RA	EDO28288
PMZ_0040270-RA	EDO28296
PMZ_0043905-RA	EDO28305
PMZ_0040396-RA	EDO28308
PMZ_0030489-RA	EDO28309
PMZ_0045773-RA	EDO28309
PMZ_0029101-RA	EDO28318
PMZ_0040129-RA	EDO28323
PMZ_0033689-RA	EDO28327
PMZ_0042106-RA	EDO28327
PMZ_0043375-RA	EDO28327
PMZ_0041568-RA	EDO28336
PMZ_0032434-RA	EDO28337
PMZ_0032827-RA	EDO28349
PMZ_0040161-RA	EDO28356
PMZ_0044073-RA	EDO28360
PMZ_0043677-RA	EDO28364
PMZ_0044534-RA	EDO28369
PMZ_0029361-RA	EDO28397
PMZ_0048385-RA	EDO28398
PMZ_0029976-RA	EDO28399
PMZ_0044403-RA	EDO28399
PMZ_0000720-RA	EDO28399
PMZ_0037742-RA	EDO28409
PMZ_0047536-RA	EDO28412
PMZ_0001741-RA	EDO28418
PMZ_0030768-RA	EDO28418
PMZ_0034578-RA	EDO28418
PMZ_0036732-RA	EDO28422
PMZ_0043183-RA	EDO28424
PMZ_0034316-RA	EDO28430
PMZ_0036375-RA	EDO28437
PMZ_0026283-RA	EDO28444
PMZ_0015500-RA	EDO28446
PMZ_0042882-RA	EDO28447
PMZ_0010521-RA	EDO28452
PMZ_0005422-RA	EDO28460
PMZ_0046320-RA	EDO28460
PMZ_0036778-RA	EDO28460
PMZ_0043214-RA	EDO28463
PMZ_0045010-RA	EDO28467
PMZ_0048251-RA	EDO28468
PMZ_0045421-RA	EDO28472
PMZ_0040436-RA	EDO28477
PMZ_0047400-RA	EDO28477
PMZ_0029659-RA	EDO28477
PMZ_0032663-RA	EDO28480
PMZ_0042486-RA	EDO28487
PMZ_0032858-RA	EDO28487
PMZ_0005560-RA	EDO28496
PMZ_0013574-RA	EDO28502
PMZ_0010268-RA	EDO28502
PMZ_0047544-RA	EDO28519
PMZ_0046112-RA	EDO28528
PMZ_0046986-RA	EDO28528
PMZ_0008806-RA	EDO28534
PMZ_0026008-RA	EDO28535
PMZ_0033083-RA	EDO28539
PMZ_0046160-RA	EDO28543
PMZ_0022428-RA	EDO28546
PMZ_0029034-RA	EDO28570
PMZ_0043617-RA	EDO28570
PMZ_0031903-RA	EDO28571
PMZ_0027894-RA	EDO28578
PMZ_0006902-RA	EDO28584
PMZ_0047625-RA	EDO28584
PMZ_0042876-RA	EDO28586
PMZ_0029558-RA	EDO28588
PMZ_0037907-RA	EDO28592
PMZ_0045817-RA	EDO28592
PMZ_0045816-RA	EDO28592
PMZ_0033355-RA	EDO28592
PMZ_0045780-RA	EDO28593
PMZ_0041092-RA	EDO28602
PMZ_0034938-RA	EDO28603
PMZ_0009405-RA	EDO28603
PMZ_0034458-RA	EDO28603
PMZ_0038274-RA	EDO28603
PMZ_0032144-RA	EDO28605
PMZ_0043570-RA	EDO28630
PMZ_0044250-RA	EDO28644
PMZ_0047525-RA	EDO28648
PMZ_0047676-RA	EDO28653
PMZ_0040491-RA	EDO28665
PMZ_0032191-RA	EDO28667
PMZ_0045597-RA	EDO28687
PMZ_0040457-RA	EDO28714
PMZ_0022544-RA	EDO28714
PMZ_0045755-RA	EDO28716
PMZ_0048413-RA	EDO28717
PMZ_0045564-RA	EDO28717
PMZ_0005598-RA	EDO28723
PMZ_0040774-RA	EDO28725
PMZ_0002751-RA	EDO28728
PMZ_0014638-RA	EDO28730
PMZ_0041567-RA	EDO28739
PMZ_0037617-RA	EDO28740
PMZ_0046321-RA	EDO28754
PMZ_0047000-RA	EDO28755
PMZ_0010821-RA	EDO28760
PMZ_0012935-RA	EDO28769
PMZ_0048089-RA	EDO28794
PMZ_0036781-RA	EDO28796
PMZ_0045940-RA	EDO28796
PMZ_0047710-RA	EDO28801
PMZ_0008366-RA	EDO28803
PMZ_0036748-RA	EDO28813
PMZ_0043087-RA	EDO28813
PMZ_0040973-RA	EDO28817
PMZ_0040137-RA	EDO28817
PMZ_0041068-RA	EDO28821
PMZ_0044499-RA	EDO28841
PMZ_0044569-RA	EDO28841
PMZ_0033875-RA	EDO28841
PMZ_0003166-RA	EDO28841
PMZ_0045875-RA	EDO28854
PMZ_0029455-RA	EDO28860
PMZ_0040185-RA	EDO28862
PMZ_0043073-RA	EDO28862
PMZ_0048097-RA	EDO28863
PMZ_0041566-RA	EDO28863
PMZ_0045133-RA	EDO28863
PMZ_0027060-RA	EDO28866
PMZ_0012387-RA	EDO28875
PMZ_0034390-RA	EDO28875
PMZ_0047941-RA	EDO28882
PMZ_0041877-RA	EDO28883
PMZ_0032750-RA	EDO28892
PMZ_0032249-RA	EDO28892
PMZ_0046654-RA	EDO28902
PMZ_0041575-RA	EDO28923
PMZ_0030100-RA	EDO28923
PMZ_0029681-RA	EDO28935
PMZ_0037288-RA	EDO28945
PMZ_0036519-RA	EDO28945
PMZ_0022986-RA	EDO28946
PMZ_0010469-RA	EDO28946
PMZ_0030133-RA	EDO28946
PMZ_0035311-RA	EDO28946
PMZ_0047098-RA	EDO28949
PMZ_0045367-RA	EDO28955
PMZ_0016581-RA	EDO28961
PMZ_0030064-RA	EDO28968
PMZ_0038345-RA	EDO28971
PMZ_0048209-RA	EDO28980
PMZ_0044645-RA	EDO28980
PMZ_0047668-RA	EDO28980
PMZ_0039241-RA	EDO28980
PMZ_0044752-RA	EDO28993
PMZ_0048301-RA	EDO28995
PMZ_0034714-RA	EDO29009
PMZ_0000762-RA	EDO29015
PMZ_0043498-RA	EDO29015
PMZ_0011735-RA	EDO29022
PMZ_0042117-RA	EDO29023
PMZ_0042226-RA	EDO29030
PMZ_0029990-RA	EDO29035
PMZ_0033080-RA	EDO29038
PMZ_0040266-RA	EDO29039
PMZ_0046016-RA	EDO29045
PMZ_0038097-RA	EDO29045
PMZ_0038757-RA	EDO29048
PMZ_0007659-RA	EDO29054
PMZ_0031703-RA	EDO29055
PMZ_0035331-RA	EDO29063
PMZ_0018906-RA	EDO29065
PMZ_0046222-RA	EDO29066
PMZ_0034306-RA	EDO29066
PMZ_0004654-RA	EDO29068
PMZ_0038979-RA	EDO29068
PMZ_0042711-RA	EDO29072
PMZ_0047146-RA	EDO29072
PMZ_0031945-RA	EDO29078
PMZ_0007006-RA	EDO29081
PMZ_0047684-RA	EDO29086
PMZ_0033914-RA	EDO29086
PMZ_0045666-RA	EDO29092
PMZ_0041062-RA	EDO29093
PMZ_0047801-RA	EDO29094
PMZ_0034919-RA	EDO29094
PMZ_0039081-RA	EDO29101
PMZ_0014614-RA	EDO29103
PMZ_0040178-RA	EDO29109
PMZ_0016554-RA	EDO29112
PMZ_0046349-RA	EDO29112
PMZ_0031086-RA	EDO29125
PMZ_0047192-RA	EDO29126
PMZ_0026925-RB	EDO29126
PMZ_0046168-RA	EDO29126
PMZ_0026575-RA	EDO29138
PMZ_0041988-RA	EDO29146
PMZ_0042894-RA	EDO29146
PMZ_0037729-RA	EDO29151
PMZ_0042386-RA	EDO29153
PMZ_0040432-RA	EDO29157
PMZ_0033610-RA	EDO29158
PMZ_0026854-RA	EDO29161
PMZ_0032957-RA	EDO29162
PMZ_0026496-RA	EDO29171
PMZ_0035924-RA	EDO29172
PMZ_0037755-RA	EDO29176
PMZ_0026883-RA	EDO29184
PMZ_0036824-RA	EDO29184
PMZ_0032260-RA	EDO29184
PMZ_0040042-RA	EDO29184
PMZ_0034265-RA	EDO29186
PMZ_0040839-RA	EDO29199
PMZ_0036836-RA	EDO29202
PMZ_0037865-RA	EDO29202
PMZ_0041309-RA	EDO29204
PMZ_0032081-RA	EDO29209
PMZ_0035834-RA	EDO29209
PMZ_0035064-RA	EDO29209
PMZ_0016290-RA	EDO29209
PMZ_0037468-RA	EDO29214
PMZ_0038212-RA	EDO29214
PMZ_0041735-RA	EDO29217
PMZ_0045201-RA	EDO29225
PMZ_0031582-RA	EDO29227
PMZ_0045950-RA	EDO29231
PMZ_0015897-RA	EDO29231
PMZ_0043489-RA	EDO29232
PMZ_0038778-RA	EDO29236
PMZ_0037766-RA	EDO29236
PMZ_0038819-RA	EDO29236
PMZ_0043944-RA	EDO29236
PMZ_0033959-RA	EDO29237
PMZ_0026136-RA	EDO29239
PMZ_0029814-RA	EDO29244
PMZ_0030192-RA	EDO29248
PMZ_0047615-RA	EDO29248
PMZ_0042351-RA	EDO29256
PMZ_0040116-RA	EDO29276
PMZ_0039039-RA	EDO29278
PMZ_0048508-RA	EDO29278
PMZ_0026972-RA	EDO29280
PMZ_0030701-RA	EDO29280
PMZ_0029156-RA	EDO29280
PMZ_0032160-RA	EDO29280
PMZ_0001289-RA	EDO29286
PMZ_0000658-RA	EDO29288
PMZ_0042865-RA	EDO29292
PMZ_0013033-RA	EDO29292
PMZ_0047641-RA	EDO29293
PMZ_0017234-RA	EDO29311
PMZ_0032850-RA	EDO29317
PMZ_0031840-RA	EDO29328
PMZ_0036971-RA	EDO29336
PMZ_0039450-RA	EDO29336
PMZ_0044670-RA	EDO29351
PMZ_0032416-RA	EDO29365
PMZ_0040725-RA	EDO29375
PMZ_0030919-RA	EDO29378
PMZ_0029493-RA	EDO29379
PMZ_0029753-RA	EDO29379
PMZ_0037820-RA	EDO29382
PMZ_0043810-RA	EDO29384
PMZ_0044371-RA	EDO29387
PMZ_0036424-RA	EDO29391
PMZ_0037789-RA	EDO29391
PMZ_0047765-RA	EDO29392
PMZ_0048776-RA	EDO29398
PMZ_0045351-RA	EDO29401
PMZ_0048450-RA	EDO29408
PMZ_0004021-RA	EDO29413
PMZ_0048811-RA	EDO29413
PMZ_0033802-RA	EDO29413
PMZ_0043213-RA	EDO29421
PMZ_0034807-RA	EDO29422
PMZ_0029019-RA	EDO29422
PMZ_0017106-RA	EDO29426
PMZ_0047413-RA	EDO29426
PMZ_0034673-RA	EDO29428
PMZ_0020091-RA	EDO29435
PMZ_0048136-RA	EDO29435
PMZ_0036718-RA	EDO29435
PMZ_0044254-RA	EDO29443
PMZ_0046127-RA	EDO29444
PMZ_0034567-RA	EDO29455
PMZ_0048298-RA	EDO29455
PMZ_0019584-RA	EDO29469
PMZ_0030295-RA	EDO29469
PMZ_0041791-RA	EDO29492
PMZ_0038405-RA	EDO29492
PMZ_0047922-RA	EDO29492
PMZ_0030947-RA	EDO29496
PMZ_0011832-RA	EDO29497
PMZ_0048280-RA	EDO29498
PMZ_0047489-RA	EDO29512
PMZ_0030867-RA	EDO29519
PMZ_0025021-RA	EDO29525
PMZ_0047456-RA	EDO29529
PMZ_0033977-RA	EDO29538
PMZ_0045128-RA	EDO29543
PMZ_0018454-RA	EDO29544
PMZ_0044079-RA	EDO29544
PMZ_0034866-RA	EDO29548
PMZ_0006132-RA	EDO29550
PMZ_0029424-RA	EDO29570
PMZ_0048652-RA	EDO29570
PMZ_0012408-RA	EDO29572
PMZ_0038248-RA	EDO29573
PMZ_0012614-RA	EDO29576
PMZ_0040122-RA	EDO29577
PMZ_0016577-RA	EDO29578
PMZ_0042766-RA	EDO29580
PMZ_0001346-RA	EDO29582
PMZ_0007147-RA	EDO29585
PMZ_0045215-RA	EDO29587
PMZ_0011854-RA	EDO29587
PMZ_0040750-RA	EDO29595
PMZ_0019633-RA	EDO29601
PMZ_0037505-RA	EDO29601
PMZ_0047908-RA	EDO29603
PMZ_0043017-RA	EDO29612
PMZ_0045546-RA	EDO29612
PMZ_0046853-RA	EDO29615
PMZ_0028727-RA	EDO29616
PMZ_0038831-RA	EDO29616
PMZ_0047434-RA	EDO29616
PMZ_0014388-RA	EDO29616
PMZ_0031278-RA	EDO29623
PMZ_0044489-RA	EDO29627
PMZ_0041076-RA	EDO29630
PMZ_0003268-RA	EDO29631
PMZ_0011675-RA	EDO29637
PMZ_0011496-RA	EDO29640
PMZ_0039108-RA	EDO29640
PMZ_0035118-RA	EDO29648
PMZ_0043273-RA	EDO29651
PMZ_0017023-RA	EDO29653
PMZ_0037478-RA	EDO29659
PMZ_0034760-RA	EDO29661
PMZ_0045074-RA	EDO29665
PMZ_0044313-RA	EDO29666
PMZ_0005725-RA	EDO29666
PMZ_0040642-RA	EDO29666
PMZ_0033911-RA	EDO29667
PMZ_0042758-RA	EDO29668
PMZ_0046589-RA	EDO29670
PMZ_0042680-RA	EDO29671
PMZ_0043454-RA	EDO29673
PMZ_0034663-RA	EDO29673
PMZ_0037169-RA	EDO29674
PMZ_0002018-RA	EDO29675
PMZ_0026265-RA	EDO29675
PMZ_0045728-RA	EDO29684
PMZ_0036607-RA	EDO29699
PMZ_0031693-RA	EDO29702
PMZ_0041171-RA	EDO29702
PMZ_0031587-RA	EDO29702
PMZ_0027664-RA	EDO29702
PMZ_0040093-RA	EDO29718
PMZ_0033273-RA	EDO29720
PMZ_0018375-RA	EDO29720
PMZ_0030689-RA	EDO29722
PMZ_0000385-RA	EDO29728
PMZ_0048219-RA	EDO29729
PMZ_0029474-RA	EDO29732
PMZ_0004977-RA	EDO29737
PMZ_0045550-RA	EDO29742
PMZ_0031720-RA	EDO29743
PMZ_0046116-RA	EDO29744
PMZ_0029569-RA	EDO29744
PMZ_0048351-RA	EDO29759
PMZ_0044294-RA	EDO29759
PMZ_0030777-RA	EDO29763
PMZ_0040030-RA	EDO29763
PMZ_0044922-RA	EDO29765
PMZ_0045020-RA	EDO29765
PMZ_0034283-RA	EDO29765
PMZ_0034647-RA	EDO29765
PMZ_0014782-RA	EDO29770
PMZ_0038571-RA	EDO29771
PMZ_0042415-RA	EDO29771
PMZ_0008155-RA	EDO29774
PMZ_0042458-RA	EDO29784
PMZ_0006277-RA	EDO29788
PMZ_0043916-RA	EDO29788
PMZ_0040808-RA	EDO29788
PMZ_0046296-RA	EDO29795
PMZ_0047721-RA	EDO29795
PMZ_0023301-RA	EDO29795
PMZ_0010244-RA	EDO29803
PMZ_0033405-RA	EDO29815
PMZ_0040546-RA	EDO29819
PMZ_0047657-RA	EDO29819
PMZ_0029551-RA	EDO29819
PMZ_0043488-RA	EDO29819
PMZ_0048014-RA	EDO29824
PMZ_0032299-RA	EDO29824
PMZ_0036229-RA	EDO29829
PMZ_0032231-RA	EDO29833
PMZ_0039055-RA	EDO29835
PMZ_0030364-RA	EDO29842
PMZ_0045586-RA	EDO29842
PMZ_0045653-RA	EDO29850
PMZ_0022166-RA	EDO29851
PMZ_0036155-RA	EDO29851
PMZ_0046678-RA	EDO29851
PMZ_0041666-RA	EDO29852
PMZ_0044606-RA	EDO29852
PMZ_0042822-RA	EDO29852
PMZ_0038654-RA	EDO29852
PMZ_0027196-RA	EDO29853
PMZ_0042681-RA	EDO29859
PMZ_0038283-RA	EDO29864
PMZ_0019526-RA	EDO29865
PMZ_0044495-RA	EDO29868
PMZ_0029061-RA	EDO29869
PMZ_0046393-RA	EDO29874
PMZ_0045193-RA	EDO29879
PMZ_0016858-RA	EDO29879
PMZ_0048907-RA	EDO29879
PMZ_0036194-RA	EDO29879
PMZ_0035211-RA	EDO29880
PMZ_0038266-RA	EDO29880
PMZ_0048527-RA	EDO29880
PMZ_0041176-RA	EDO29885
PMZ_0006215-RA	EDO29888
PMZ_0046895-RA	EDO29888
PMZ_0041158-RA	EDO29889
PMZ_0041797-RA	EDO29891
PMZ_0041796-RA	EDO29891
PMZ_0041795-RA	EDO29891
PMZ_0048224-RA	EDO29891
PMZ_0045583-RA	EDO29896
PMZ_0039095-RA	EDO29902
PMZ_0007341-RA	EDO29907
PMZ_0004322-RA	EDO29907
PMZ_0015564-RA	EDO29907
PMZ_0044717-RA	EDO29907
PMZ_0026069-RA	EDO29908
PMZ_0018309-RA	EDO29908
PMZ_0040559-RA	EDO29908
PMZ_0044918-RA	EDO29908
PMZ_0042087-RA	EDO29913
PMZ_0045369-RA	EDO29917
PMZ_0047298-RA	EDO29919
PMZ_0048541-RA	EDO29925
PMZ_0046482-RA	EDO29925
PMZ_0047478-RA	EDO29925
PMZ_0038261-RA	EDO29925
PMZ_0006617-RA	EDO29929
PMZ_0009583-RA	EDO29930
PMZ_0029504-RA	EDO29930
PMZ_0037714-RA	EDO29930
PMZ_0011475-RA	EDO29932
PMZ_0040204-RA	EDO29933
PMZ_0012122-RA	EDO29934
PMZ_0041168-RA	EDO29936
PMZ_0033110-RA	EDO29936
PMZ_0042944-RA	EDO29937
PMZ_0029974-RA	EDO29938
PMZ_0035174-RA	EDO29939
PMZ_0042945-RA	EDO29941
PMZ_0012516-RA	EDO29943
PMZ_0046343-RA	EDO29943
PMZ_0047338-RA	EDO29946
PMZ_0018640-RA	EDO29952
PMZ_0045146-RA	EDO29953
PMZ_0047010-RA	EDO29953
PMZ_0040578-RA	EDO29954
PMZ_0048226-RA	EDO29956
PMZ_0042329-RA	EDO29959
PMZ_0040433-RA	EDO29974
PMZ_0037760-RA	EDO29974
PMZ_0029195-RA	EDO29976
PMZ_0021477-RA	EDO29978
PMZ_0041836-RA	EDO29979
PMZ_0041409-RA	EDO29982
PMZ_0021299-RA	EDO29989
PMZ_0044058-RA	EDO29990
PMZ_0031381-RA	EDO29993
PMZ_0033532-RA	EDO29997
PMZ_0006692-RA	EDO30000
PMZ_0038002-RA	EDO30001
PMZ_0047569-RA	EDO30001
PMZ_0045707-RA	EDO30001
PMZ_0044056-RA	EDO30004
PMZ_0047855-RA	EDO30005
PMZ_0026667-RA	EDO30013
PMZ_0033301-RA	EDO30014
PMZ_0041627-RA	EDO30014
PMZ_0032701-RA	EDO30014
PMZ_0014656-RA	EDO30017
PMZ_0032676-RA	EDO30019
PMZ_0030712-RA	EDO30028
PMZ_0045741-RA	EDO30028
PMZ_0041446-RA	EDO30029
PMZ_0040362-RA	EDO30041
PMZ_0045872-RA	EDO30044
PMZ_0003011-RA	EDO30046
PMZ_0030697-RA	EDO30052
PMZ_0045433-RA	EDO30056
PMZ_0048601-RA	EDO30061
PMZ_0036409-RA	EDO30063
PMZ_0046284-RA	EDO30063
PMZ_0029300-RA	EDO30063
PMZ_0034313-RA	EDO30063
PMZ_0040332-RA	EDO30064
PMZ_0040466-RA	EDO30068
PMZ_0033916-RA	EDO30075
PMZ_0035010-RA	EDO30075
PMZ_0045529-RA	EDO30077
PMZ_0012867-RA	EDO30084
PMZ_0047095-RA	EDO30084
PMZ_0042474-RA	EDO30084
PMZ_0046317-RA	EDO30084
PMZ_0046197-RA	EDO30094
PMZ_0019382-RA	EDO30095
PMZ_0036776-RA	EDO30099
PMZ_0023426-RA	EDO30109
PMZ_0000135-RA	EDO30112
PMZ_0021333-RA	EDO30112
PMZ_0031231-RA	EDO30119
PMZ_0039150-RA	EDO30122
PMZ_0037460-RA	EDO30122
PMZ_0038292-RA	EDO30122
PMZ_0045861-RA	EDO30125
PMZ_0003302-RA	EDO30126
PMZ_0036613-RA	EDO30132
PMZ_0040914-RA	EDO30135
PMZ_0042847-RA	EDO30135
PMZ_0040237-RA	EDO30135
PMZ_0037038-RA	EDO30135
PMZ_0048872-RA	EDO30136
PMZ_0010961-RA	EDO30137
PMZ_0043684-RA	EDO30138
PMZ_0035756-RA	EDO30139
PMZ_0026640-RA	EDO30140
PMZ_0043549-RA	EDO30140
PMZ_0034619-RA	EDO30140
PMZ_0002097-RA	EDO30140
PMZ_0044848-RA	EDO30141
PMZ_0044396-RA	EDO30144
PMZ_0044736-RA	EDO30146
PMZ_0017801-RA	EDO30148
PMZ_0027547-RA	EDO30148
PMZ_0043321-RA	EDO30150
PMZ_0041197-RA	EDO30154
PMZ_0028930-RA	EDO30154
PMZ_0048619-RA	EDO30158
PMZ_0015369-RA	EDO30160
PMZ_0047915-RA	EDO30162
PMZ_0033518-RA	EDO30169
PMZ_0030703-RA	EDO30170
PMZ_0031395-RA	EDO30175
PMZ_0041696-RA	EDO30176
PMZ_0011468-RA	EDO30176
PMZ_0040952-RA	EDO30185
PMZ_0028888-RA	EDO30185
PMZ_0036319-RA	EDO30194
PMZ_0042133-RA	EDO30198
PMZ_0043475-RA	EDO30200
PMZ_0045632-RA	EDO30202
PMZ_0036760-RA	EDO30203
PMZ_0034051-RA	EDO30203
PMZ_0044276-RA	EDO30203
PMZ_0036747-RA	EDO30203
PMZ_0036248-RA	EDO30204
PMZ_0038891-RA	EDO30206
PMZ_0042225-RA	EDO30208
PMZ_0031681-RA	EDO30209
PMZ_0046581-RA	EDO30215
PMZ_0015101-RA	EDO30215
PMZ_0035011-RA	EDO30215
PMZ_0048128-RA	EDO30215
PMZ_0044267-RA	EDO30217
PMZ_0043812-RA	EDO30219
PMZ_0004075-RA	EDO30220
PMZ_0011953-RA	EDO30220
PMZ_0041765-RA	EDO30220
PMZ_0028610-RA	EDO30220
PMZ_0031777-RA	EDO30221
PMZ_0038885-RA	EDO30221
PMZ_0013520-RA	EDO30223
PMZ_0037491-RA	EDO30223
PMZ_0042097-RA	EDO30223
PMZ_0045312-RA	EDO30224
PMZ_0036654-RA	EDO30224
PMZ_0041004-RA	EDO30224
PMZ_0045664-RA	EDO30224
PMZ_0046304-RA	EDO30228
PMZ_0041763-RA	EDO30230
PMZ_0001435-RA	EDO30230
PMZ_0047228-RA	EDO30230
PMZ_0018334-RA	EDO30232
PMZ_0004949-RA	EDO30233
PMZ_0036520-RA	EDO30233
PMZ_0036995-RA	EDO30233
PMZ_0042506-RA	EDO30239
PMZ_0046486-RA	EDO30239
PMZ_0042313-RA	EDO30242
PMZ_0038506-RA	EDO30245
PMZ_0001421-RA	EDO30245
PMZ_0031181-RA	EDO30247
PMZ_0038382-RA	EDO30247
PMZ_0048921-RA	EDO30247
PMZ_0034895-RA	EDO30249
PMZ_0042353-RA	EDO30253
PMZ_0043398-RA	EDO30253
PMZ_0044793-RA	EDO30253
PMZ_0035528-RA	EDO30256
PMZ_0002272-RA	EDO30257
PMZ_0029257-RA	EDO30260
PMZ_0040930-RA	EDO30260
PMZ_0030424-RA	EDO30260
PMZ_0048565-RA	EDO30260
PMZ_0036947-RA	EDO30263
PMZ_0017276-RA	EDO30268
PMZ_0029708-RA	EDO30269
PMZ_0026169-RA	EDO30269
PMZ_0037614-RA	EDO30269
PMZ_0020942-RA	EDO30269
PMZ_0012454-RA	EDO30271
PMZ_0004600-RA	EDO30279
PMZ_0031784-RA	EDO30279
PMZ_0044749-RA	EDO30281
PMZ_0042411-RA	EDO30281
PMZ_0042412-RA	EDO30281
PMZ_0032163-RA	EDO30281
PMZ_0048766-RA	EDO30289
PMZ_0047270-RA	EDO30290
PMZ_0036404-RA	EDO30290
PMZ_0012344-RA	EDO30290
PMZ_0031061-RA	EDO30290
PMZ_0044546-RA	EDO30292
PMZ_0047849-RA	EDO30292
PMZ_0044926-RA	EDO30294
PMZ_0044925-RA	EDO30294
PMZ_0045258-RA	EDO30294
PMZ_0040293-RA	EDO30294
PMZ_0023284-RA	EDO30295
PMZ_0038331-RA	EDO30295
PMZ_0045537-RA	EDO30295
PMZ_0048003-RA	EDO30295
PMZ_0044942-RA	EDO30297
PMZ_0021897-RA	EDO30298
PMZ_0020238-RA	EDO30302
PMZ_0031049-RA	EDO30306
PMZ_0004216-RA	EDO30311
PMZ_0042445-RA	EDO30311
PMZ_0034970-RA	EDO30311
PMZ_0045388-RA	EDO30312
PMZ_0030568-RA	EDO30312
PMZ_0046119-RA	EDO30312
PMZ_0045713-RA	EDO30312
PMZ_0032104-RA	EDO30313
PMZ_0030101-RA	EDO30318
PMZ_0034570-RA	EDO30319
PMZ_0041827-RA	EDO30320
PMZ_0048539-RA	EDO30320
PMZ_0016099-RA	EDO30322
PMZ_0037066-RA	EDO30322
PMZ_0048714-RA	EDO30322
PMZ_0031864-RA	EDO30323
PMZ_0021619-RA	EDO30325
PMZ_0034056-RA	EDO30326
PMZ_0005029-RA	EDO30326
PMZ_0043135-RA	EDO30326
PMZ_0040242-RA	EDO30326
PMZ_0030129-RA	EDO30330
PMZ_0030130-RA	EDO30330
PMZ_0013764-RA	EDO30332
PMZ_0011037-RA	EDO30333
PMZ_0036324-RA	EDO30333
PMZ_0016587-RA	EDO30333
PMZ_0040677-RA	EDO30333
PMZ_0010858-RA	EDO30334
PMZ_0038694-RA	EDO30334
PMZ_0045674-RA	EDO30335
PMZ_0005588-RA	EDO30336
PMZ_0043298-RA	EDO30336
PMZ_0047282-RA	EDO30336
PMZ_0047133-RA	EDO30339
PMZ_0006324-RA	EDO30342
PMZ_0048517-RA	EDO30342
PMZ_0048633-RA	EDO30342
PMZ_0045956-RA	EDO30342
PMZ_0032172-RA	EDO30345
PMZ_0033427-RA	EDO30345
PMZ_0008472-RA	EDO30353
PMZ_0041146-RA	EDO30360
PMZ_0017446-RA	EDO30360
PMZ_0042801-RA	EDO30362
PMZ_0042802-RA	EDO30362
PMZ_0048964-RA	EDO30362
PMZ_0010660-RA	EDO30364
PMZ_0034814-RA	EDO30364
PMZ_0042846-RA	EDO30364
PMZ_0036257-RA	EDO30364
PMZ_0042900-RA	EDO30379
PMZ_0027483-RA	EDO30379
PMZ_0030931-RA	EDO30379
PMZ_0007885-RA	EDO30379
PMZ_0035603-RA	EDO30380
PMZ_0037383-RA	EDO30380
PMZ_0028767-RA	EDO30380
PMZ_0034862-RA	EDO30383
PMZ_0017500-RA	EDO30384
PMZ_0047959-RA	EDO30384
PMZ_0020582-RA	EDO30397
PMZ_0044739-RA	EDO30399
PMZ_0048028-RA	EDO30400
PMZ_0042712-RA	EDO30403
PMZ_0046208-RA	EDO30406
PMZ_0038048-RA	EDO30406
PMZ_0037996-RA	EDO30409
PMZ_0045309-RA	EDO30411
PMZ_0038428-RA	EDO30411
PMZ_0035456-RA	EDO30411
PMZ_0042663-RA	EDO30411
PMZ_0037912-RA	EDO30416
PMZ_0040949-RA	EDO30416
PMZ_0035384-RA	EDO30416
PMZ_0043388-RA	EDO30416
PMZ_0033889-RA	EDO30417
PMZ_0042208-RA	EDO30420
PMZ_0042290-RA	EDO30421
PMZ_0046716-RA	EDO30421
PMZ_0032338-RA	EDO30422
PMZ_0043878-RA	EDO30422
PMZ_0029209-RA	EDO30424
PMZ_0006074-RA	EDO30424
PMZ_0003691-RA	EDO30424
PMZ_0034778-RA	EDO30424
PMZ_0043834-RA	EDO30426
PMZ_0035056-RA	EDO30427
PMZ_0020760-RA	EDO30428
PMZ_0040010-RA	EDO30428
PMZ_0027985-RA	EDO30428
PMZ_0044952-RA	EDO30428
PMZ_0021413-RA	EDO30432
PMZ_0040830-RA	EDO30432
PMZ_0003990-RA	EDO30432
PMZ_0045356-RA	EDO30433
PMZ_0010112-RA	EDO30434
PMZ_0043529-RA	EDO30434
PMZ_0043457-RA	EDO30434
PMZ_0034980-RA	EDO30434
PMZ_0037039-RA	EDO30437
PMZ_0035155-RA	EDO30437
PMZ_0019915-RA	EDO30437
PMZ_0026350-RA	EDO30438
PMZ_0037183-RA	EDO30440
PMZ_0043027-RA	EDO30440
PMZ_0040268-RA	EDO30440
PMZ_0047014-RA	EDO30443
PMZ_0041028-RA	EDO30444
PMZ_0033117-RA	EDO30445
PMZ_0047021-RA	EDO30445
PMZ_0009890-RA	EDO30445
PMZ_0031682-RA	EDO30447
PMZ_0006217-RA	EDO30447
PMZ_0042203-RA	EDO30448
PMZ_0021793-RA	EDO30448
PMZ_0035128-RA	EDO30448
PMZ_0029468-RA	EDO30449
PMZ_0020576-RA	EDO30450
PMZ_0034436-RA	EDO30450
PMZ_0045243-RA	EDO30462
PMZ_0046407-RA	EDO30463
PMZ_0014928-RA	EDO30465
PMZ_0035135-RA	EDO30468
PMZ_0045645-RA	EDO30468
PMZ_0042683-RA	EDO30476
PMZ_0012497-RA	EDO30481
PMZ_0031335-RA	EDO30482
PMZ_0047981-RA	EDO30482
PMZ_0042228-RA	EDO30486
PMZ_0044222-RA	EDO30487
PMZ_0044244-RA	EDO30494
PMZ_0013290-RA	EDO30495
PMZ_0045801-RA	EDO30495
PMZ_0043387-RA	EDO30495
PMZ_0026425-RA	EDO30501
PMZ_0046831-RA	EDO30504
PMZ_0036963-RA	EDO30505
PMZ_0022286-RA	EDO30506
PMZ_0034228-RA	EDO30506
PMZ_0048162-RA	EDO30506
PMZ_0032092-RA	EDO30506
PMZ_0042722-RA	EDO30507
PMZ_0011104-RA	EDO30510
PMZ_0036266-RA	EDO30510
PMZ_0042543-RA	EDO30512
PMZ_0004836-RA	EDO30512
PMZ_0027734-RA	EDO30521
PMZ_0021584-RA	EDO30524
PMZ_0044994-RA	EDO30525
PMZ_0048104-RA	EDO30526
PMZ_0028833-RA	EDO30527
PMZ_0048137-RA	EDO30527
PMZ_0001234-RA	EDO30528
PMZ_0045923-RA	EDO30536
PMZ_0043395-RA	EDO30537
PMZ_0035833-RA	EDO30537
PMZ_0043394-RA	EDO30537
PMZ_0031566-RA	EDO30537
PMZ_0042338-RA	EDO30541
PMZ_0046773-RA	EDO30543
PMZ_0042285-RA	EDO30549
PMZ_0043495-RA	EDO30549
PMZ_0040801-RA	EDO30550
PMZ_0031685-RA	EDO30552
PMZ_0031684-RA	EDO30552
PMZ_0043688-RA	EDO30554
PMZ_0043008-RA	EDO30554
PMZ_0030172-RA	EDO30559
PMZ_0026096-RA	EDO30560
PMZ_0043382-RA	EDO30561
PMZ_0017693-RA	EDO30561
PMZ_0007086-RA	EDO30566
PMZ_0042930-RA	EDO30569
PMZ_0020990-RA	EDO30576
PMZ_0009782-RA	EDO30576
PMZ_0030868-RA	EDO30576
PMZ_0047700-RA	EDO30577
PMZ_0043461-RA	EDO30588
PMZ_0010501-RA	EDO30588
PMZ_0030656-RA	EDO30601
PMZ_0031680-RA	EDO30602
PMZ_0035227-RA	EDO30610
PMZ_0033107-RA	EDO30615
PMZ_0042193-RA	EDO30616
PMZ_0040391-RA	EDO30625
PMZ_0035164-RA	EDO30626
PMZ_0041289-RA	EDO30626
PMZ_0032584-RA	EDO30633
PMZ_0045016-RA	EDO30633
PMZ_0005494-RA	EDO30637
PMZ_0040886-RA	EDO30639
PMZ_0021297-RA	EDO30641
PMZ_0019470-RA	EDO30641
PMZ_0022926-RA	EDO30641
PMZ_0040304-RA	EDO30641
PMZ_0035059-RA	EDO30642
PMZ_0048076-RA	EDO30642
PMZ_0031581-RA	EDO30642
PMZ_0042618-RA	EDO30642
PMZ_0026545-RA	EDO30644
PMZ_0020619-RA	EDO30645
PMZ_0044697-RA	EDO30645
PMZ_0040157-RA	EDO30648
PMZ_0042687-RA	EDO30648
PMZ_0043165-RA	EDO30648
PMZ_0041182-RA	EDO30651
PMZ_0026142-RA	EDO30653
PMZ_0044316-RA	EDO30655
PMZ_0035035-RA	EDO30658
PMZ_0048928-RA	EDO30663
PMZ_0048930-RA	EDO30663
PMZ_0006435-RA	EDO30665
PMZ_0048217-RA	EDO30665
PMZ_0045986-RA	EDO30671
PMZ_0012603-RA	EDO30674
PMZ_0036307-RA	EDO30675
PMZ_0036897-RA	EDO30675
PMZ_0044471-RA	EDO30675
PMZ_0036771-RA	EDO30681
PMZ_0027232-RA	EDO30690
PMZ_0014256-RA	EDO30690
PMZ_0044054-RA	EDO30690
PMZ_0032576-RA	EDO30690
PMZ_0032800-RA	EDO30691
PMZ_0029182-RA	EDO30691
PMZ_0041976-RA	EDO30692
PMZ_0043560-RA	EDO30692
PMZ_0042508-RA	EDO30699
PMZ_0042507-RA	EDO30699
PMZ_0032656-RA	EDO30702
PMZ_0041170-RA	EDO30702
PMZ_0038558-RA	EDO30703
PMZ_0016375-RA	EDO30704
PMZ_0040471-RA	EDO30704
PMZ_0026915-RA	EDO30706
PMZ_0040136-RA	EDO30709
PMZ_0032116-RA	EDO30710
PMZ_0002617-RA	EDO30710
PMZ_0043994-RA	EDO30710
PMZ_0043224-RA	EDO30710
PMZ_0044565-RA	EDO30712
PMZ_0046616-RA	EDO30726
PMZ_0026512-RA	EDO30733
PMZ_0014237-RA	EDO30733
PMZ_0033906-RA	EDO30738
PMZ_0017584-RA	EDO30746
PMZ_0030709-RA	EDO30752
PMZ_0033010-RA	EDO30753
PMZ_0041588-RA	EDO30754
PMZ_0046779-RA	EDO30757
PMZ_0008979-RA	EDO30759
PMZ_0003192-RA	EDO30759
PMZ_0017109-RA	EDO30759
PMZ_0042052-RA	EDO30763
PMZ_0045096-RA	EDO30765
PMZ_0042625-RA	EDO30766
PMZ_0034721-RA	EDO30766
PMZ_0031856-RA	EDO30766
PMZ_0006141-RA	EDO30766
PMZ_0021794-RA	EDO30767
PMZ_0028707-RA	EDO30768
PMZ_0032661-RA	EDO30768
PMZ_0026465-RA	EDO30768
PMZ_0030092-RA	EDO30768
PMZ_0044381-RA	EDO30769
PMZ_0017707-RA	EDO30771
PMZ_0034244-RA	EDO30788
PMZ_0038223-RA	EDO30788
PMZ_0044598-RA	EDO30788
PMZ_0032379-RA	EDO30788
PMZ_0046497-RA	EDO30794
PMZ_0003963-RA	EDO30796
PMZ_0027194-RA	EDO30796
PMZ_0045182-RA	EDO30801
PMZ_0034643-RA	EDO30802
PMZ_0017055-RA	EDO30803
PMZ_0048362-RA	EDO30803
PMZ_0005522-RA	EDO30806
PMZ_0040965-RA	EDO30806
PMZ_0015007-RA	EDO30807
PMZ_0047163-RA	EDO30813
PMZ_0012005-RA	EDO30815
PMZ_0019261-RA	EDO30816
PMZ_0005568-RA	EDO30816
PMZ_0028684-RA	EDO30817
PMZ_0015243-RA	EDO30819
PMZ_0033934-RA	EDO30829
PMZ_0041104-RA	EDO30830
PMZ_0038726-RA	EDO30832
PMZ_0046845-RA	EDO30832
PMZ_0031495-RA	EDO30834
PMZ_0046592-RA	EDO30835
PMZ_0045277-RA	EDO30836
PMZ_0045155-RA	EDO30836
PMZ_0039192-RA	EDO30837
PMZ_0038623-RA	EDO30837
PMZ_0040951-RA	EDO30837
PMZ_0030054-RA	EDO30840
PMZ_0029047-RA	EDO30842
PMZ_0046102-RA	EDO30843
PMZ_0048877-RA	EDO30854
PMZ_0031408-RA	EDO30857
PMZ_0038317-RA	EDO30857
PMZ_0044589-RA	EDO30859
PMZ_0033583-RA	EDO30864
PMZ_0041184-RA	EDO30865
PMZ_0043062-RA	EDO30872
PMZ_0020732-RA	EDO30872
PMZ_0029289-RA	EDO30872
PMZ_0043393-RA	EDO30872
PMZ_0047187-RA	EDO30873
PMZ_0047113-RA	EDO30873
PMZ_0027606-RA	EDO30875
PMZ_0041599-RA	EDO30876
PMZ_0046597-RA	EDO30877
PMZ_0037208-RA	EDO30880
PMZ_0042591-RA	EDO30885
PMZ_0041492-RA	EDO30887
PMZ_0034826-RA	EDO30887
PMZ_0014880-RA	EDO30887
PMZ_0041840-RA	EDO30890
PMZ_0043379-RA	EDO30890
PMZ_0026643-RA	EDO30898
PMZ_0038267-RA	EDO30899
PMZ_0045300-RA	EDO30900
PMZ_0035967-RA	EDO30901
PMZ_0043427-RA	EDO30902
PMZ_0040986-RA	EDO30902
PMZ_0044845-RA	EDO30905
PMZ_0044844-RA	EDO30905
PMZ_0004613-RA	EDO30905
PMZ_0044838-RA	EDO30907
PMZ_0004610-RA	EDO30907
PMZ_0044842-RA	EDO30907
PMZ_0046490-RA	EDO30907
PMZ_0039280-RA	EDO30908
PMZ_0012092-RA	EDO30910
PMZ_0044441-RA	EDO30911
PMZ_0041837-RA	EDO30912
PMZ_0029373-RA	EDO30912
PMZ_0043343-RA	EDO30912
PMZ_0041938-RA	EDO30916
PMZ_0037568-RA	EDO30918
PMZ_0046540-RA	EDO30918
PMZ_0016871-RA	EDO30919
PMZ_0044523-RA	EDO30922
PMZ_0044524-RA	EDO30922
PMZ_0031426-RA	EDO30945
PMZ_0041786-RA	EDO30947
PMZ_0041785-RA	EDO30947
PMZ_0043743-RA	EDO30947
PMZ_0041784-RA	EDO30947
PMZ_0033599-RA	EDO30954
PMZ_0028629-RA	EDO30957
PMZ_0030873-RA	EDO30957
PMZ_0040448-RA	EDO30958
PMZ_0040098-RA	EDO30959
PMZ_0035522-RA	EDO30959
PMZ_0029594-RA	EDO30959
PMZ_0026327-RA	EDO30959
PMZ_0047652-RA	EDO30964
PMZ_0042721-RA	EDO30965
PMZ_0030185-RA	EDO30976
PMZ_0028186-RA	EDO30979
PMZ_0046852-RA	EDO30979
PMZ_0030383-RA	EDO30985
PMZ_0026582-RA	EDO30985
PMZ_0023160-RA	EDO30987
PMZ_0048177-RA	EDO30987
PMZ_0043222-RA	EDO30989
PMZ_0044878-RA	EDO30990
PMZ_0048347-RA	EDO31000
PMZ_0034505-RA	EDO31000
PMZ_0030639-RA	EDO31000
PMZ_0037410-RA	EDO31000
PMZ_0008886-RA	EDO31001
PMZ_0032357-RA	EDO31001
PMZ_0046861-RA	EDO31001
PMZ_0036298-RA	EDO31001
PMZ_0032635-RA	EDO31003
PMZ_0040451-RA	EDO31005
PMZ_0021304-RA	EDO31006
PMZ_0021500-RA	EDO31006
PMZ_0048335-RA	EDO31006
PMZ_0003796-RA	EDO31009
PMZ_0044789-RA	EDO31010
PMZ_0044791-RA	EDO31011
PMZ_0041911-RA	EDO31013
PMZ_0003618-RA	EDO31020
PMZ_0037165-RA	EDO31021
PMZ_0046066-RA	EDO31021
PMZ_0031492-RA	EDO31034
PMZ_0030672-RA	EDO31034
PMZ_0031737-RA	EDO31034
PMZ_0043122-RA	EDO31035
PMZ_0031063-RA	EDO31035
PMZ_0043119-RA	EDO31035
PMZ_0048171-RA	EDO31037
PMZ_0048213-RA	EDO31038
PMZ_0008729-RA	EDO31039
PMZ_0041596-RA	EDO31039
PMZ_0017046-RA	EDO31042
PMZ_0045210-RA	EDO31042
PMZ_0027266-RA	EDO31044
PMZ_0048398-RA	EDO31045
PMZ_0029259-RA	EDO31045
PMZ_0009072-RA	EDO31046
PMZ_0035643-RA	EDO31048
PMZ_0038149-RA	EDO31051
PMZ_0040019-RA	EDO31051
PMZ_0043690-RA	EDO31056
PMZ_0040841-RA	EDO31056
PMZ_0031234-RA	EDO31056
PMZ_0029950-RA	EDO31057
PMZ_0041249-RA	EDO31057
PMZ_0047511-RA	EDO31059
PMZ_0047355-RA	EDO31059
PMZ_0045334-RA	EDO31059
PMZ_0047828-RA	EDO31059
PMZ_0019747-RA	EDO31070
PMZ_0043674-RA	EDO31070
PMZ_0042356-RA	EDO31071
PMZ_0036694-RA	EDO31076
PMZ_0003890-RA	EDO31076
PMZ_0010209-RA	EDO31080
PMZ_0030407-RA	EDO31081
PMZ_0004734-RA	EDO31081
PMZ_0041493-RA	EDO31082
PMZ_0028931-RA	EDO31087
PMZ_0042490-RA	EDO31089
PMZ_0040814-RA	EDO31100
PMZ_0026433-RA	EDO31103
PMZ_0048054-RA	EDO31103
PMZ_0027726-RA	EDO31108
PMZ_0016710-RA	EDO31108
PMZ_0046658-RA	EDO31108
PMZ_0040336-RA	EDO31108
PMZ_0019523-RA	EDO31110
PMZ_0047159-RA	EDO31113
PMZ_0031559-RA	EDO31117
PMZ_0030463-RA	EDO31117
PMZ_0041541-RA	EDO31117
PMZ_0045746-RA	EDO31117
PMZ_0032997-RA	EDO31121
PMZ_0031279-RA	EDO31121
PMZ_0048340-RA	EDO31125
PMZ_0038521-RA	EDO31127
PMZ_0048463-RA	EDO31130
PMZ_0000857-RA	EDO31130
PMZ_0039402-RA	EDO31130
PMZ_0048628-RA	EDO31130
PMZ_0016372-RA	EDO31145
PMZ_0032650-RA	EDO31150
PMZ_0046162-RA	EDO31156
PMZ_0004313-RA	EDO31160
PMZ_0003298-RA	EDO31161
PMZ_0043217-RA	EDO31161
PMZ_0034702-RA	EDO31161
PMZ_0026340-RA	EDO31161
PMZ_0046059-RA	EDO31162
PMZ_0047772-RA	EDO31163
PMZ_0044576-RA	EDO31165
PMZ_0041764-RA	EDO31167
PMZ_0015526-RA	EDO31177
PMZ_0043436-RA	EDO31180
PMZ_0030595-RA	EDO31183
PMZ_0048070-RA	EDO31184
PMZ_0033601-RA	EDO31186
PMZ_0017865-RA	EDO31186
PMZ_0045718-RA	EDO31186
PMZ_0028183-RA	EDO31186
PMZ_0034412-RA	EDO31188
PMZ_0036020-RA	EDO31188
PMZ_0035252-RA	EDO31188
PMZ_0011154-RA	EDO31188
PMZ_0019777-RA	EDO31189
PMZ_0045959-RA	EDO31189
PMZ_0045775-RA	EDO31189
PMZ_0034849-RA	EDO31189
PMZ_0040484-RA	EDO31190
PMZ_0037184-RA	EDO31190
PMZ_0040496-RA	EDO31191
PMZ_0004865-RA	EDO31193
PMZ_0040025-RA	EDO31193
PMZ_0008323-RA	EDO31193
PMZ_0033534-RA	EDO31194
PMZ_0017842-RA	EDO31204
PMZ_0046261-RA	EDO31204
PMZ_0044834-RA	EDO31207
PMZ_0044376-RA	EDO31207
PMZ_0005234-RA	EDO31207
PMZ_0045377-RA	EDO31207
PMZ_0043144-RA	EDO31208
PMZ_0013455-RA	EDO31208
PMZ_0031808-RA	EDO31208
PMZ_0030396-RA	EDO31211
PMZ_0007062-RA	EDO31212
PMZ_0035212-RA	EDO31212
PMZ_0029968-RA	EDO31214
PMZ_0027658-RA	EDO31220
PMZ_0030069-RA	EDO31220
PMZ_0044424-RA	EDO31221
PMZ_0031355-RA	EDO31221
PMZ_0045199-RA	EDO31222
PMZ_0018580-RA	EDO31223
PMZ_0042811-RA	EDO31223
PMZ_0044755-RA	EDO31224
PMZ_0024025-RA	EDO31227
PMZ_0037279-RA	EDO31227
PMZ_0035242-RA	EDO31227
PMZ_0035648-RA	EDO31227
PMZ_0035107-RA	EDO31230
PMZ_0044392-RA	EDO31230
PMZ_0034873-RA	EDO31234
PMZ_0046912-RA	EDO31242
PMZ_0031328-RA	EDO31244
PMZ_0020826-RA	EDO31245
PMZ_0045868-RA	EDO31262
PMZ_0034247-RA	EDO31265
PMZ_0030488-RA	EDO31266
PMZ_0026387-RA	EDO31275
PMZ_0015830-RA	EDO31278
PMZ_0046901-RA	EDO31278
PMZ_0038845-RA	EDO31278
PMZ_0046902-RA	EDO31278
PMZ_0046575-RA	EDO31279
PMZ_0048114-RA	EDO31279
PMZ_0045873-RA	EDO31279
PMZ_0046982-RA	EDO31287
PMZ_0019721-RA	EDO31288
PMZ_0041484-RA	EDO31290
PMZ_0017341-RA	EDO31290
PMZ_0037506-RA	EDO31293
PMZ_0020641-RA	EDO31294
PMZ_0015843-RA	EDO31296
PMZ_0029135-RA	EDO31298
PMZ_0041061-RA	EDO31298
PMZ_0046747-RA	EDO31298
PMZ_0046748-RA	EDO31298
PMZ_0017089-RA	EDO31299
PMZ_0026921-RA	EDO31300
PMZ_0040767-RA	EDO31301
PMZ_0016301-RA	EDO31301
PMZ_0007955-RA	EDO31301
PMZ_0007913-RA	EDO31301
PMZ_0043937-RA	EDO31302
PMZ_0007987-RA	EDO31304
PMZ_0040515-RA	EDO31304
PMZ_0038210-RA	EDO31304
PMZ_0033340-RA	EDO31305
PMZ_0036881-RA	EDO31305
PMZ_0030674-RA	EDO31305
PMZ_0043902-RA	EDO31306
PMZ_0035803-RA	EDO31309
PMZ_0019437-RA	EDO31316
PMZ_0045552-RA	EDO31318
PMZ_0045980-RA	EDO31318
PMZ_0042834-RA	EDO31321
PMZ_0041630-RA	EDO31321
PMZ_0033030-RA	EDO31321
PMZ_0029700-RA	EDO31325
PMZ_0002631-RA	EDO31328
PMZ_0019408-RA	EDO31329
PMZ_0029803-RA	EDO31329
PMZ_0047735-RA	EDO31331
PMZ_0013456-RA	EDO31332
PMZ_0041244-RA	EDO31333
PMZ_0041243-RA	EDO31333
PMZ_0041252-RA	EDO31334
PMZ_0045331-RA	EDO31335
PMZ_0015006-RA	EDO31336
PMZ_0045301-RA	EDO31341
PMZ_0048568-RA	EDO31342
PMZ_0043936-RA	EDO31351
PMZ_0031916-RA	EDO31361
PMZ_0032000-RA	EDO31363
PMZ_0018811-RA	EDO31365
PMZ_0034080-RA	EDO31372
PMZ_0029891-RA	EDO31375
PMZ_0040018-RA	EDO31379
PMZ_0046238-RA	EDO31381
PMZ_0031403-RA	EDO31382
PMZ_0015482-RA	EDO31382
PMZ_0040743-RA	EDO31382
PMZ_0038511-RA	EDO31384
PMZ_0047688-RA	EDO31384
PMZ_0046851-RA	EDO31384
PMZ_0037936-RA	EDO31384
PMZ_0027720-RA	EDO31386
PMZ_0030498-RA	EDO31386
PMZ_0022100-RA	EDO31386
PMZ_0046763-RA	EDO31386
PMZ_0014081-RA	EDO31390
PMZ_0048296-RA	EDO31396
PMZ_0028942-RA	EDO31406
PMZ_0044591-RA	EDO31406
PMZ_0028082-RA	EDO31406
PMZ_0031192-RA	EDO31406
PMZ_0044579-RA	EDO31407
PMZ_0015067-RA	EDO31414
PMZ_0046244-RA	EDO31417
PMZ_0012246-RA	EDO31418
PMZ_0022560-RA	EDO31419
PMZ_0008288-RA	EDO31420
PMZ_0034556-RA	EDO31420
PMZ_0004676-RA	EDO31422
PMZ_0043408-RA	EDO31422
PMZ_0002676-RA	EDO31423
PMZ_0042222-RA	EDO31423
PMZ_0048789-RA	EDO31424
PMZ_0040980-RA	EDO31424
PMZ_0028757-RA	EDO31425
PMZ_0043755-RA	EDO31427
PMZ_0044102-RA	EDO31428
PMZ_0032951-RA	EDO31436
PMZ_0022433-RA	EDO31439
PMZ_0046376-RA	EDO31441
PMZ_0009076-RA	EDO31441
PMZ_0046961-RA	EDO31441
PMZ_0046375-RA	EDO31441
PMZ_0019049-RA	EDO31445
PMZ_0007982-RA	EDO31446
PMZ_0030663-RA	EDO31446
PMZ_0028526-RA	EDO31446
PMZ_0047221-RA	EDO31450
PMZ_0043448-RA	EDO31455
PMZ_0032053-RA	EDO31457
PMZ_0044013-RA	EDO31457
PMZ_0033178-RA	EDO31458
PMZ_0028983-RA	EDO31459
PMZ_0027874-RA	EDO31461
PMZ_0012322-RA	EDO31461
PMZ_0010611-RA	EDO31463
PMZ_0009579-RA	EDO31465
PMZ_0009304-RA	EDO31470
PMZ_0047131-RA	EDO31470
PMZ_0009996-RA	EDO31471
PMZ_0011382-RA	EDO31473
PMZ_0041711-RA	EDO31474
PMZ_0041709-RA	EDO31475
PMZ_0041710-RA	EDO31475
PMZ_0018722-RA	EDO31475
PMZ_0031665-RA	EDO31475
PMZ_0013879-RA	EDO31476
PMZ_0029114-RA	EDO31477
PMZ_0026284-RA	EDO31480
PMZ_0010014-RA	EDO31482
PMZ_0031390-RA	EDO31484
PMZ_0046875-RA	EDO31484
PMZ_0022050-RA	EDO31489
PMZ_0031515-RA	EDO31490
PMZ_0046178-RA	EDO31490
PMZ_0046148-RA	EDO31491
PMZ_0027755-RA	EDO31496
PMZ_0029904-RA	EDO31501
PMZ_0017429-RA	EDO31502
PMZ_0035052-RA	EDO31503
PMZ_0046165-RA	EDO31509
PMZ_0039136-RA	EDO31509
PMZ_0000281-RA	EDO31510
PMZ_0046868-RA	EDO31510
PMZ_0014853-RA	EDO31511
PMZ_0041114-RA	EDO31512
PMZ_0035415-RA	EDO31512
PMZ_0010147-RA	EDO31514
PMZ_0000875-RA	EDO31514
PMZ_0020317-RA	EDO31514
PMZ_0022727-RA	EDO31514
PMZ_0028074-RA	EDO31515
PMZ_0047173-RA	EDO31516
PMZ_0045785-RA	EDO31520
PMZ_0014511-RA	EDO31523
PMZ_0042055-RA	EDO31525
PMZ_0042054-RA	EDO31525
PMZ_0045077-RA	EDO31526
PMZ_0016511-RA	EDO31528
PMZ_0026697-RA	EDO31530
PMZ_0031008-RA	EDO31530
PMZ_0040000-RA	EDO31530
PMZ_0031739-RA	EDO31530
PMZ_0017103-RA	EDO31533
PMZ_0017286-RA	EDO31533
PMZ_0047171-RA	EDO31533
PMZ_0036973-RA	EDO31537
PMZ_0026188-RA	EDO31538
PMZ_0043410-RA	EDO31538
PMZ_0030123-RA	EDO31538
PMZ_0037095-RA	EDO31538
PMZ_0042337-RA	EDO31539
PMZ_0045224-RA	EDO31541
PMZ_0036624-RA	EDO31541
PMZ_0026402-RA	EDO31543
PMZ_0017583-RA	EDO31545
PMZ_0043881-RA	EDO31545
PMZ_0036555-RA	EDO31545
PMZ_0035455-RA	EDO31545
PMZ_0041707-RA	EDO31547
PMZ_0028700-RA	EDO31552
PMZ_0033910-RA	EDO31555
PMZ_0038474-RA	EDO31555
PMZ_0043741-RA	EDO31560
PMZ_0013610-RA	EDO31562
PMZ_0028732-RA	EDO31562
PMZ_0018366-RA	EDO31568
PMZ_0047819-RA	EDO31568
PMZ_0040709-RA	EDO31572
PMZ_0044908-RA	EDO31573
PMZ_0010283-RA	EDO31573
PMZ_0002508-RA	EDO31574
PMZ_0016045-RA	EDO31577
PMZ_0012680-RA	EDO31578
PMZ_0023255-RA	EDO31578
PMZ_0047200-RA	EDO31578
PMZ_0048772-RA	EDO31581
PMZ_0033284-RA	EDO31581
PMZ_0030029-RA	EDO31584
PMZ_0031650-RA	EDO31588
PMZ_0036910-RA	EDO31591
PMZ_0040790-RA	EDO31592
PMZ_0034596-RA	EDO31594
PMZ_0045174-RA	EDO31595
PMZ_0044153-RA	EDO31597
PMZ_0046297-RA	EDO31599
PMZ_0044200-RA	EDO31599
PMZ_0043030-RA	EDO31599
PMZ_0007294-RA	EDO31601
PMZ_0040108-RA	EDO31605
PMZ_0015322-RA	EDO31606
PMZ_0043296-RA	EDO31606
PMZ_0045556-RA	EDO31607
PMZ_0045563-RA	EDO31608
PMZ_0026913-RA	EDO31608
PMZ_0047043-RA	EDO31608
PMZ_0048009-RA	EDO31610
PMZ_0031589-RA	EDO31612
PMZ_0045507-RA	EDO31613
PMZ_0001423-RA	EDO31613
PMZ_0047939-RA	EDO31613
PMZ_0014121-RA	EDO31616
PMZ_0032781-RA	EDO31616
PMZ_0044353-RA	EDO31616
PMZ_0046367-RA	EDO31616
PMZ_0032782-RA	EDO31619
PMZ_0045593-RA	EDO31624
PMZ_0011030-RA	EDO31625
PMZ_0042350-RA	EDO31629
PMZ_0017634-RA	EDO31634
PMZ_0045536-RA	EDO31635
PMZ_0032354-RA	EDO31635
PMZ_0043195-RA	EDO31635
PMZ_0038423-RA	EDO31635
PMZ_0026960-RA	EDO31643
PMZ_0045178-RA	EDO31647
PMZ_0040989-RA	EDO31647
PMZ_0045179-RA	EDO31647
PMZ_0037365-RA	EDO31647
PMZ_0019398-RA	EDO31650
PMZ_0026842-RA	EDO31650
PMZ_0047128-RA	EDO31650
PMZ_0029102-RA	EDO31651
PMZ_0010860-RA	EDO31652
PMZ_0043181-RA	EDO31653
PMZ_0030257-RA	EDO31653
PMZ_0042963-RA	EDO31653
PMZ_0043178-RA	EDO31653
PMZ_0007328-RA	EDO31657
PMZ_0037224-RA	EDO31657
PMZ_0036210-RA	EDO31657
PMZ_0007329-RA	EDO31658
PMZ_0034495-RA	EDO31658
PMZ_0023490-RA	EDO31660
PMZ_0040701-RA	EDO31660
PMZ_0015524-RA	EDO31666
PMZ_0016926-RA	EDO31666
PMZ_0036780-RA	EDO31669
PMZ_0008902-RA	EDO31669
PMZ_0028730-RA	EDO31669
PMZ_0004535-RA	EDO31669
PMZ_0005019-RA	EDO31673
PMZ_0026302-RA	EDO31677
PMZ_0004655-RA	EDO31677
PMZ_0031936-RA	EDO31678
PMZ_0042806-RA	EDO31681
PMZ_0048406-RA	EDO31687
PMZ_0047428-RA	EDO31691
PMZ_0040708-RA	EDO31700
PMZ_0045963-RA	EDO31701
PMZ_0041759-RA	EDO31701
PMZ_0046501-RA	EDO31703
PMZ_0048479-RA	EDO31703
PMZ_0001804-RA	EDO31703
PMZ_0035534-RA	EDO31703
PMZ_0041525-RA	EDO31705
PMZ_0036502-RA	EDO31705
PMZ_0005093-RA	EDO31706
PMZ_0000475-RA	EDO31706
PMZ_0012984-RA	EDO31707
PMZ_0040318-RA	EDO31707
PMZ_0012983-RA	EDO31707
PMZ_0034932-RA	EDO31708
PMZ_0031757-RA	EDO31709
PMZ_0033038-RA	EDO31709
PMZ_0011415-RA	EDO31711
PMZ_0046170-RA	EDO31711
PMZ_0042927-RA	EDO31711
PMZ_0037094-RA	EDO31712
PMZ_0034917-RA	EDO31712
PMZ_0001165-RA	EDO31713
PMZ_0041506-RA	EDO31716
PMZ_0042455-RA	EDO31716
PMZ_0019403-RA	EDO31716
PMZ_0031013-RA	EDO31716
PMZ_0014321-RA	EDO31718
PMZ_0030247-RA	EDO31718
PMZ_0042009-RA	EDO31719
PMZ_0043330-RA	EDO31722
PMZ_0044481-RA	EDO31722
PMZ_0009880-RA	EDO31722
PMZ_0044480-RA	EDO31722
PMZ_0006023-RA	EDO31736
PMZ_0043662-RA	EDO31736
PMZ_0001334-RA	EDO31736
PMZ_0041977-RA	EDO31745
PMZ_0026587-RA	EDO31745
PMZ_0003423-RA	EDO31745
PMZ_0036073-RA	EDO31745
PMZ_0032720-RA	EDO31746
PMZ_0017844-RA	EDO31746
PMZ_0038916-RA	EDO31746
PMZ_0041966-RA	EDO31746
PMZ_0040919-RA	EDO31747
PMZ_0010425-RA	EDO31747
PMZ_0040037-RA	EDO31750
PMZ_0027002-RA	EDO31751
PMZ_0046276-RA	EDO31751
PMZ_0002049-RA	EDO31754
PMZ_0029459-RA	EDO31754
PMZ_0041720-RA	EDO31755
PMZ_0007736-RA	EDO31756
PMZ_0043485-RA	EDO31757
PMZ_0035820-RA	EDO31767
PMZ_0047552-RA	EDO31767
PMZ_0010026-RA	EDO31767
PMZ_0034771-RA	EDO31767
PMZ_0028352-RA	EDO31769
PMZ_0035742-RA	EDO31769
PMZ_0043572-RA	EDO31769
PMZ_0048469-RA	EDO31770
PMZ_0011920-RA	EDO31771
PMZ_0044234-RA	EDO31776
PMZ_0043950-RA	EDO31776
PMZ_0042565-RA	EDO31776
PMZ_0026594-RA	EDO31781
PMZ_0030465-RA	EDO31781
PMZ_0033901-RA	EDO31784
PMZ_0047791-RA	EDO31784
PMZ_0046735-RA	EDO31786
PMZ_0047404-RA	EDO31789
PMZ_0048288-RA	EDO31789
PMZ_0038338-RA	EDO31791
PMZ_0011808-RA	EDO31792
PMZ_0044995-RA	EDO31793
PMZ_0006258-RA	EDO31793
PMZ_0032952-RA	EDO31793
PMZ_0036449-RA	EDO31793
PMZ_0029641-RA	EDO31794
PMZ_0042912-RA	EDO31796
PMZ_0033647-RA	EDO31796
PMZ_0032731-RA	EDO31796
PMZ_0010154-RA	EDO31798
PMZ_0040487-RA	EDO31800
PMZ_0045024-RA	EDO31800
PMZ_0044753-RA	EDO31800
PMZ_0007638-RA	EDO31800
PMZ_0037979-RA	EDO31803
PMZ_0037980-RA	EDO31803
PMZ_0010416-RA	EDO31803
PMZ_0041388-RA	EDO31804
PMZ_0044661-RA	EDO31805
PMZ_0043630-RA	EDO31805
PMZ_0044444-RA	EDO31806
PMZ_0044443-RA	EDO31806
PMZ_0012118-RA	EDO31807
PMZ_0045989-RA	EDO31808
PMZ_0046363-RA	EDO31811
PMZ_0013932-RA	EDO31815
PMZ_0040824-RA	EDO31817
PMZ_0022371-RA	EDO31822
PMZ_0037022-RA	EDO31823
PMZ_0014395-RA	EDO31824
PMZ_0008419-RA	EDO31824
PMZ_0001793-RA	EDO31824
PMZ_0016875-RA	EDO31824
PMZ_0028907-RA	EDO31825
PMZ_0043800-RA	EDO31825
PMZ_0031586-RA	EDO31827
PMZ_0031128-RA	EDO31828
PMZ_0042495-RA	EDO31830
PMZ_0037573-RA	EDO31830
PMZ_0042315-RA	EDO31834
PMZ_0015068-RA	EDO31835
PMZ_0015261-RA	EDO31835
PMZ_0023818-RA	EDO31838
PMZ_0036629-RA	EDO31838
PMZ_0019601-RA	EDO31838
PMZ_0023448-RA	EDO31838
PMZ_0022870-RA	EDO31841
PMZ_0046494-RA	EDO31845
PMZ_0031136-RA	EDO31845
PMZ_0036696-RA	EDO31845
PMZ_0037519-RA	EDO31845
PMZ_0045697-RA	EDO31846
PMZ_0008767-RA	EDO31847
PMZ_0011821-RA	EDO31849
[truncated: 15,527 more rows]
