# Supplementary material for: Reconstruction of proto-vertebrate, proto-cyclostome and proto-gnathostome genomes provides new insights into early vertebrate evolution
Source: Nat Commun. 2021 Jul 23;12:4489. doi: 10.1038/s41467-021-24573-z (PMC8302630; doi:10.1038/s41467-021-24573-z)
Supplement: Supplementary file 4 — Supplementary Data 1 [file 41467_2021_24573_MOESM4_ESM.zip › SuppData1/orthologs/PETMA-TRIAD.txt]

ENSPMAP00000002486	TriadP1002
ENSPMAP00000007397	TriadP10055
ENSPMAP00000002483	TriadP10137
ENSPMAP00000005275	TriadP10137
ENSPMAP00000004100	TriadP10137
ENSPMAP00000006825	TriadP10137
ENSPMAP00000005672	TriadP10167
ENSPMAP00000005067	TriadP10167
ENSPMAP00000006097	TriadP1023
ENSPMAP00000006549	TriadP1026
ENSPMAP00000004147	TriadP1026
ENSPMAP00000003528	TriadP10277
ENSPMAP00000010638	TriadP10294
ENSPMAP00000007254	TriadP10380
ENSPMAP00000002170	TriadP10380
ENSPMAP00000004605	TriadP10520
ENSPMAP00000000758	TriadP10718
ENSPMAP00000000275	TriadP10718
ENSPMAP00000003063	TriadP10718
ENSPMAP00000004964	TriadP1077
ENSPMAP00000001070	TriadP10795
ENSPMAP00000007660	TriadP10795
ENSPMAP00000003045	TriadP10828
ENSPMAP00000010571	TriadP1085
ENSPMAP00000006140	TriadP10976
ENSPMAP00000004935	TriadP10976
ENSPMAP00000007556	TriadP11098
ENSPMAP00000003004	TriadP11098
ENSPMAP00000011123	TriadP11108
ENSPMAP00000005389	TriadP11173
ENSPMAP00000007693	TriadP11246
ENSPMAP00000005959	TriadP11272
ENSPMAP00000006401	TriadP11272
ENSPMAP00000001060	TriadP11306
ENSPMAP00000000619	TriadP11306
ENSPMAP00000006177	TriadP11306
ENSPMAP00000009023	TriadP11320
ENSPMAP00000003494	TriadP11340
ENSPMAP00000000764	TriadP11420
ENSPMAP00000002837	TriadP11420
ENSPMAP00000000739	TriadP11420
ENSPMAP00000001194	TriadP11420
ENSPMAP00000009360	TriadP11565
ENSPMAP00000009453	TriadP11602
ENSPMAP00000010720	TriadP11741
ENSPMAP00000005579	TriadP11741
ENSPMAP00000006834	TriadP11741
ENSPMAP00000001688	TriadP11741
ENSPMAP00000005676	TriadP1179
ENSPMAP00000009962	TriadP11807
ENSPMAP00000003184	TriadP11855
ENSPMAP00000000726	TriadP11944
ENSPMAP00000008502	TriadP11944
ENSPMAP00000009016	TriadP11944
ENSPMAP00000009779	TriadP11944
ENSPMAP00000010521	TriadP12078
ENSPMAP00000004586	TriadP12078
ENSPMAP00000002490	TriadP12078
ENSPMAP00000007602	TriadP12078
ENSPMAP00000005507	TriadP1215
ENSPMAP00000007171	TriadP1215
ENSPMAP00000002929	TriadP1215
ENSPMAP00000010964	TriadP12196
ENSPMAP00000011358	TriadP12196
ENSPMAP00000010963	TriadP12196
ENSPMAP00000000914	TriadP12196
ENSPMAP00000007596	TriadP12205
ENSPMAP00000006721	TriadP1234
ENSPMAP00000007951	TriadP12344
ENSPMAP00000007260	TriadP12344
ENSPMAP00000010202	TriadP12344
ENSPMAP00000009793	TriadP12344
ENSPMAP00000004044	TriadP12575
ENSPMAP00000010671	TriadP12696
ENSPMAP00000005858	TriadP12696
ENSPMAP00000008732	TriadP12816
ENSPMAP00000004402	TriadP1282
ENSPMAP00000005533	TriadP1282
ENSPMAP00000004310	TriadP1282
ENSPMAP00000009372	TriadP12911
ENSPMAP00000006762	TriadP12963
ENSPMAP00000006574	TriadP12963
ENSPMAP00000009232	TriadP12963
ENSPMAP00000000022	TriadP13000
ENSPMAP00000000042	TriadP13008
ENSPMAP00000006527	TriadP13058
ENSPMAP00000006075	TriadP1306
ENSPMAP00000001910	TriadP13081
ENSPMAP00000008604	TriadP13097
ENSPMAP00000004679	TriadP13097
ENSPMAP00000001441	TriadP13161
ENSPMAP00000001020	TriadP13161
ENSPMAP00000003143	TriadP13161
ENSPMAP00000002472	TriadP13161
ENSPMAP00000010353	TriadP13231
ENSPMAP00000003863	TriadP13231
ENSPMAP00000003492	TriadP13231
ENSPMAP00000000594	TriadP13274
ENSPMAP00000005523	TriadP13686
ENSPMAP00000008428	TriadP13757
ENSPMAP00000004083	TriadP13838
ENSPMAP00000004612	TriadP13838
ENSPMAP00000000980	TriadP13838
ENSPMAP00000008990	TriadP13838
ENSPMAP00000008503	TriadP13868
ENSPMAP00000009531	TriadP13916
ENSPMAP00000004560	TriadP14211
ENSPMAP00000002809	TriadP14211
ENSPMAP00000008090	TriadP14211
ENSPMAP00000002953	TriadP14211
ENSPMAP00000008240	TriadP14248
ENSPMAP00000001037	TriadP14248
ENSPMAP00000009864	TriadP14293
ENSPMAP00000008550	TriadP14382
ENSPMAP00000003965	TriadP14428
ENSPMAP00000005179	TriadP14457
ENSPMAP00000006105	TriadP14507
ENSPMAP00000000620	TriadP14565
ENSPMAP00000002491	TriadP14565
ENSPMAP00000010554	TriadP14565
ENSPMAP00000011034	TriadP14615
ENSPMAP00000010290	TriadP14661
ENSPMAP00000003465	TriadP14780
ENSPMAP00000004463	TriadP14780
ENSPMAP00000002679	TriadP14780
ENSPMAP00000010289	TriadP14780
ENSPMAP00000006211	TriadP14802
ENSPMAP00000000488	TriadP14836
ENSPMAP00000009394	TriadP14836
ENSPMAP00000007696	TriadP14880
ENSPMAP00000009084	TriadP14880
ENSPMAP00000006205	TriadP14897
ENSPMAP00000008984	TriadP14897
ENSPMAP00000010843	TriadP14897
ENSPMAP00000010842	TriadP14897
ENSPMAP00000001378	TriadP14905
ENSPMAP00000010474	TriadP14905
ENSPMAP00000009357	TriadP14905
ENSPMAP00000005364	TriadP14906
ENSPMAP00000006722	TriadP14952
ENSPMAP00000008765	TriadP14979
ENSPMAP00000007913	TriadP15005
ENSPMAP00000003188	TriadP15005
ENSPMAP00000003930	TriadP15077
ENSPMAP00000002262	TriadP15307
ENSPMAP00000004099	TriadP1535
ENSPMAP00000006014	TriadP15389
ENSPMAP00000002955	TriadP15389
ENSPMAP00000010120	TriadP15389
ENSPMAP00000011407	TriadP15389
ENSPMAP00000011098	TriadP15459
ENSPMAP00000002256	TriadP15459
ENSPMAP00000000288	TriadP15459
ENSPMAP00000003782	TriadP15459
ENSPMAP00000011235	TriadP15472
ENSPMAP00000008908	TriadP15472
ENSPMAP00000000353	TriadP15472
ENSPMAP00000001656	TriadP15472
ENSPMAP00000002060	TriadP15482
ENSPMAP00000002398	TriadP15695
ENSPMAP00000009845	TriadP15757
ENSPMAP00000011296	TriadP15826
ENSPMAP00000004736	TriadP15826
ENSPMAP00000011061	TriadP15826
ENSPMAP00000011234	TriadP15826
ENSPMAP00000003878	TriadP15923
ENSPMAP00000005872	TriadP15923
ENSPMAP00000003719	TriadP15952
ENSPMAP00000008329	TriadP1604
ENSPMAP00000004017	TriadP1612
ENSPMAP00000008489	TriadP16140
ENSPMAP00000002043	TriadP16140
ENSPMAP00000002009	TriadP16177
ENSPMAP00000005419	TriadP16213
ENSPMAP00000006199	TriadP16213
ENSPMAP00000006949	TriadP16229
ENSPMAP00000001589	TriadP16260
ENSPMAP00000004200	TriadP16260
ENSPMAP00000000281	TriadP16335
ENSPMAP00000006266	TriadP16340
ENSPMAP00000008576	TriadP16340
ENSPMAP00000003433	TriadP16340
ENSPMAP00000007811	TriadP16340
ENSPMAP00000004018	TriadP16471
ENSPMAP00000005320	TriadP16471
ENSPMAP00000004969	TriadP16489
ENSPMAP00000005130	TriadP16489
ENSPMAP00000009031	TriadP16489
ENSPMAP00000002662	TriadP16489
ENSPMAP00000008156	TriadP1653
ENSPMAP00000002078	TriadP1653
ENSPMAP00000010247	TriadP1653
ENSPMAP00000000981	TriadP1653
ENSPMAP00000003136	TriadP16582
ENSPMAP00000007003	TriadP16626
ENSPMAP00000001834	TriadP16650
ENSPMAP00000011379	TriadP16656
ENSPMAP00000002692	TriadP16711
ENSPMAP00000008960	TriadP16711
ENSPMAP00000000100	TriadP16711
ENSPMAP00000007854	TriadP16711
ENSPMAP00000000484	TriadP16798
ENSPMAP00000000429	TriadP16798
ENSPMAP00000005794	TriadP16798
ENSPMAP00000006791	TriadP16904
ENSPMAP00000010996	TriadP16904
ENSPMAP00000003910	TriadP16904
ENSPMAP00000011284	TriadP16904
ENSPMAP00000006479	TriadP1695
ENSPMAP00000001633	TriadP1695
ENSPMAP00000002401	TriadP16993
ENSPMAP00000009027	TriadP170
ENSPMAP00000005005	TriadP170
ENSPMAP00000010001	TriadP17307
ENSPMAP00000003982	TriadP17307
ENSPMAP00000003141	TriadP17307
ENSPMAP00000000134	TriadP17350
ENSPMAP00000001822	TriadP17350
ENSPMAP00000003715	TriadP17368
ENSPMAP00000008085	TriadP17411
ENSPMAP00000008020	TriadP17427
ENSPMAP00000006048	TriadP17427
ENSPMAP00000006571	TriadP17444
ENSPMAP00000007303	TriadP17444
ENSPMAP00000011378	TriadP17444
ENSPMAP00000000431	TriadP17488
ENSPMAP00000004971	TriadP17488
ENSPMAP00000003249	TriadP1749
ENSPMAP00000010824	TriadP17503
ENSPMAP00000002286	TriadP17503
ENSPMAP00000004884	TriadP17518
ENSPMAP00000007892	TriadP17577
ENSPMAP00000001253	TriadP1761
ENSPMAP00000007878	TriadP17632
ENSPMAP00000001191	TriadP17678
ENSPMAP00000006158	TriadP17694
ENSPMAP00000003613	TriadP1773
ENSPMAP00000008533	TriadP1773
ENSPMAP00000004570	TriadP1773
ENSPMAP00000003338	TriadP17859
ENSPMAP00000009769	TriadP17859
ENSPMAP00000003671	TriadP17867
ENSPMAP00000011157	TriadP17867
ENSPMAP00000001058	TriadP17867
ENSPMAP00000000766	TriadP17867
ENSPMAP00000001587	TriadP17871
ENSPMAP00000006555	TriadP17871
ENSPMAP00000001365	TriadP17877
ENSPMAP00000002097	TriadP17879
ENSPMAP00000002537	TriadP17953
ENSPMAP00000005643	TriadP17953
ENSPMAP00000005136	TriadP17956
ENSPMAP00000006318	TriadP17956
ENSPMAP00000008045	TriadP17956
ENSPMAP00000004048	TriadP17958
ENSPMAP00000008129	TriadP17959
ENSPMAP00000004534	TriadP17959
ENSPMAP00000004895	TriadP17961
ENSPMAP00000002027	TriadP18001
ENSPMAP00000003002	TriadP18001
ENSPMAP00000003381	TriadP18006
ENSPMAP00000000492	TriadP1807
ENSPMAP00000001104	TriadP1807
ENSPMAP00000005354	TriadP18102
ENSPMAP00000010814	TriadP18102
ENSPMAP00000010602	TriadP18128
ENSPMAP00000002646	TriadP18179
ENSPMAP00000003155	TriadP18179
ENSPMAP00000008964	TriadP18188
ENSPMAP00000010524	TriadP18188
ENSPMAP00000002664	TriadP18188
ENSPMAP00000004583	TriadP18188
ENSPMAP00000010741	TriadP18196
ENSPMAP00000000002	TriadP18203
ENSPMAP00000005032	TriadP18203
ENSPMAP00000004434	TriadP18236
ENSPMAP00000008926	TriadP18236
ENSPMAP00000009270	TriadP18245
ENSPMAP00000008262	TriadP18249
ENSPMAP00000001471	TriadP18249
ENSPMAP00000008163	TriadP18250
ENSPMAP00000003262	TriadP18255
ENSPMAP00000001968	TriadP18263
ENSPMAP00000003521	TriadP18263
ENSPMAP00000009538	TriadP18273
ENSPMAP00000010853	TriadP18274
ENSPMAP00000005860	TriadP18274
ENSPMAP00000002212	TriadP18281
ENSPMAP00000007678	TriadP18299
ENSPMAP00000011345	TriadP18299
ENSPMAP00000011306	TriadP18299
ENSPMAP00000000568	TriadP18299
ENSPMAP00000009366	TriadP18324
ENSPMAP00000010728	TriadP18324
ENSPMAP00000010384	TriadP18339
ENSPMAP00000003353	TriadP18343
ENSPMAP00000009629	TriadP18345
ENSPMAP00000010768	TriadP18345
ENSPMAP00000002135	TriadP18345
ENSPMAP00000007238	TriadP18345
ENSPMAP00000005156	TriadP18350
ENSPMAP00000004487	TriadP18352
ENSPMAP00000008577	TriadP18356
ENSPMAP00000010611	TriadP18356
ENSPMAP00000004904	TriadP18356
ENSPMAP00000007778	TriadP1836
ENSPMAP00000005652	TriadP18386
ENSPMAP00000005576	TriadP18386
ENSPMAP00000003866	TriadP18386
ENSPMAP00000005946	TriadP18386
ENSPMAP00000009348	TriadP18390
ENSPMAP00000006253	TriadP18395
ENSPMAP00000004473	TriadP18412
ENSPMAP00000002526	TriadP18415
ENSPMAP00000000756	TriadP18418
ENSPMAP00000006309	TriadP1842
ENSPMAP00000006175	TriadP18427
ENSPMAP00000000478	TriadP18433
ENSPMAP00000001742	TriadP18436
ENSPMAP00000007583	TriadP18453
ENSPMAP00000005186	TriadP18459
ENSPMAP00000006910	TriadP18460
ENSPMAP00000002054	TriadP18460
ENSPMAP00000002694	TriadP18460
ENSPMAP00000011233	TriadP18460
ENSPMAP00000000182	TriadP18467
ENSPMAP00000004185	TriadP18468
ENSPMAP00000010574	TriadP18468
ENSPMAP00000002113	TriadP18468
ENSPMAP00000007310	TriadP18483
ENSPMAP00000005905	TriadP18497
ENSPMAP00000008722	TriadP18506
ENSPMAP00000004501	TriadP18506
ENSPMAP00000005360	TriadP18537
ENSPMAP00000010288	TriadP18549
ENSPMAP00000006869	TriadP18564
ENSPMAP00000006819	TriadP18584
ENSPMAP00000009296	TriadP18599
ENSPMAP00000002332	TriadP18599
ENSPMAP00000009584	TriadP18599
ENSPMAP00000000558	TriadP18613
ENSPMAP00000009880	TriadP18628
ENSPMAP00000010279	TriadP18628
ENSPMAP00000005240	TriadP18628
ENSPMAP00000009897	TriadP18628
ENSPMAP00000005022	TriadP18639
ENSPMAP00000007165	TriadP18641
ENSPMAP00000007663	TriadP18642
ENSPMAP00000008592	TriadP18642
ENSPMAP00000005283	TriadP18642
ENSPMAP00000003238	TriadP18642
ENSPMAP00000000823	TriadP18672
ENSPMAP00000009295	TriadP18676
ENSPMAP00000000670	TriadP18685
ENSPMAP00000003808	TriadP18691
ENSPMAP00000007276	TriadP18691
ENSPMAP00000005243	TriadP18691
ENSPMAP00000007865	TriadP18703
ENSPMAP00000000385	TriadP18721
ENSPMAP00000000371	TriadP18721
ENSPMAP00000007574	TriadP18721
ENSPMAP00000009226	TriadP18721
ENSPMAP00000004693	TriadP18732
ENSPMAP00000004011	TriadP18732
ENSPMAP00000005455	TriadP18732
ENSPMAP00000006975	TriadP18756
ENSPMAP00000008728	TriadP18756
ENSPMAP00000010751	TriadP18774
ENSPMAP00000001117	TriadP18774
ENSPMAP00000009328	TriadP18774
ENSPMAP00000003073	TriadP18785
ENSPMAP00000001721	TriadP18790
ENSPMAP00000006883	TriadP18802
ENSPMAP00000008464	TriadP18846
ENSPMAP00000000858	TriadP18847
ENSPMAP00000000851	TriadP18881
ENSPMAP00000005397	TriadP18881
ENSPMAP00000002354	TriadP18893
ENSPMAP00000004111	TriadP18899
ENSPMAP00000000063	TriadP18906
ENSPMAP00000005607	TriadP18924
ENSPMAP00000001255	TriadP18938
ENSPMAP00000004073	TriadP18952
ENSPMAP00000010368	TriadP18952
ENSPMAP00000009342	TriadP18952
ENSPMAP00000005087	TriadP18952
ENSPMAP00000004963	TriadP18962
ENSPMAP00000000817	TriadP18977
ENSPMAP00000002259	TriadP18979
ENSPMAP00000002469	TriadP18979
ENSPMAP00000007673	TriadP18987
ENSPMAP00000007771	TriadP19019
ENSPMAP00000004988	TriadP19026
ENSPMAP00000009826	TriadP19032
ENSPMAP00000008569	TriadP19032
ENSPMAP00000002958	TriadP19032
ENSPMAP00000010591	TriadP19042
ENSPMAP00000007856	TriadP19045
ENSPMAP00000003367	TriadP19061
ENSPMAP00000005986	TriadP19118
ENSPMAP00000008199	TriadP19119
ENSPMAP00000007184	TriadP19119
ENSPMAP00000002479	TriadP19120
ENSPMAP00000001508	TriadP19129
ENSPMAP00000007885	TriadP1914
ENSPMAP00000006357	TriadP19156
ENSPMAP00000003005	TriadP19158
ENSPMAP00000005035	TriadP19171
ENSPMAP00000009569	TriadP19171
ENSPMAP00000008766	TriadP19172
ENSPMAP00000010657	TriadP19174
ENSPMAP00000003358	TriadP19187
ENSPMAP00000003466	TriadP19198
ENSPMAP00000006251	TriadP19201
ENSPMAP00000002238	TriadP19202
ENSPMAP00000003799	TriadP19205
ENSPMAP00000000737	TriadP19205
ENSPMAP00000000551	TriadP19205
ENSPMAP00000005772	TriadP1922
ENSPMAP00000007555	TriadP1922
ENSPMAP00000008529	TriadP1922
ENSPMAP00000010144	TriadP19226
ENSPMAP00000001303	TriadP19282
ENSPMAP00000010852	TriadP19282
ENSPMAP00000006425	TriadP19283
ENSPMAP00000006761	TriadP19292
ENSPMAP00000006777	TriadP19305
ENSPMAP00000000113	TriadP19305
ENSPMAP00000005734	TriadP19325
ENSPMAP00000009003	TriadP19344
ENSPMAP00000007717	TriadP19354
ENSPMAP00000004916	TriadP19360
ENSPMAP00000002859	TriadP19360
ENSPMAP00000007077	TriadP19365
ENSPMAP00000000632	TriadP19369
ENSPMAP00000010754	TriadP19383
ENSPMAP00000005065	TriadP19383
ENSPMAP00000004907	TriadP19397
ENSPMAP00000008074	TriadP19400
ENSPMAP00000000222	TriadP19404
ENSPMAP00000000444	TriadP19404
ENSPMAP00000008206	TriadP19410
ENSPMAP00000003806	TriadP19410
ENSPMAP00000003123	TriadP19413
ENSPMAP00000002108	TriadP19420
ENSPMAP00000000025	TriadP19420
ENSPMAP00000003395	TriadP19420
ENSPMAP00000007753	TriadP19420
ENSPMAP00000007372	TriadP19422
ENSPMAP00000005782	TriadP19422
ENSPMAP00000006907	TriadP19424
ENSPMAP00000004159	TriadP19424
ENSPMAP00000009333	TriadP19424
ENSPMAP00000001140	TriadP19424
ENSPMAP00000008083	TriadP19436
ENSPMAP00000004212	TriadP19437
ENSPMAP00000004410	TriadP19465
ENSPMAP00000007573	TriadP19465
ENSPMAP00000006033	TriadP19466
ENSPMAP00000002133	TriadP19466
ENSPMAP00000006619	TriadP19473
ENSPMAP00000010018	TriadP19476
ENSPMAP00000004429	TriadP19476
ENSPMAP00000001632	TriadP19479
ENSPMAP00000007738	TriadP19479
ENSPMAP00000003260	TriadP19479
ENSPMAP00000001049	TriadP19511
ENSPMAP00000002126	TriadP19518
ENSPMAP00000007327	TriadP19518
ENSPMAP00000006808	TriadP19546
ENSPMAP00000010510	TriadP19562
ENSPMAP00000009164	TriadP19562
ENSPMAP00000009142	TriadP19562
ENSPMAP00000005459	TriadP1957
ENSPMAP00000002989	TriadP19575
ENSPMAP00000009698	TriadP19575
ENSPMAP00000009343	TriadP19575
ENSPMAP00000010124	TriadP19587
ENSPMAP00000003469	TriadP19587
ENSPMAP00000011336	TriadP19608
ENSPMAP00000006654	TriadP19608
ENSPMAP00000000991	TriadP19619
ENSPMAP00000007394	TriadP19620
ENSPMAP00000007871	TriadP19623
ENSPMAP00000007859	TriadP19623
ENSPMAP00000001813	TriadP19623
ENSPMAP00000009121	TriadP19623
ENSPMAP00000002715	TriadP19638
ENSPMAP00000009316	TriadP19665
ENSPMAP00000000525	TriadP19665
ENSPMAP00000003920	TriadP19665
ENSPMAP00000008461	TriadP19668
ENSPMAP00000008272	TriadP19675
ENSPMAP00000005529	TriadP19675
ENSPMAP00000004989	TriadP19675
ENSPMAP00000006450	TriadP19677
ENSPMAP00000001971	TriadP19677
ENSPMAP00000002145	TriadP19677
ENSPMAP00000001559	TriadP19677
ENSPMAP00000001142	TriadP19682
ENSPMAP00000003879	TriadP19695
ENSPMAP00000000412	TriadP19695
ENSPMAP00000007676	TriadP19695
ENSPMAP00000010463	TriadP19695
ENSPMAP00000001839	TriadP19704
ENSPMAP00000003693	TriadP19714
ENSPMAP00000001746	TriadP19721
ENSPMAP00000004654	TriadP19732
ENSPMAP00000007641	TriadP19734
ENSPMAP00000005011	TriadP19748
ENSPMAP00000006922	TriadP19758
ENSPMAP00000008161	TriadP19759
ENSPMAP00000005340	TriadP19764
ENSPMAP00000001623	TriadP19777
ENSPMAP00000000778	TriadP19777
ENSPMAP00000004411	TriadP19777
ENSPMAP00000006062	TriadP19777
ENSPMAP00000003760	TriadP19795
ENSPMAP00000007718	TriadP19795
ENSPMAP00000010149	TriadP19795
ENSPMAP00000002527	TriadP19795
ENSPMAP00000007460	TriadP19797
ENSPMAP00000003201	TriadP19797
ENSPMAP00000000052	TriadP19797
ENSPMAP00000005669	TriadP19802
ENSPMAP00000005630	TriadP19802
ENSPMAP00000009245	TriadP19817
ENSPMAP00000005509	TriadP19834
ENSPMAP00000003056	TriadP19844
ENSPMAP00000010640	TriadP19844
ENSPMAP00000007008	TriadP19862
ENSPMAP00000009272	TriadP19874
ENSPMAP00000010241	TriadP19874
ENSPMAP00000004472	TriadP19890
ENSPMAP00000001395	TriadP19905
ENSPMAP00000009113	TriadP19907
ENSPMAP00000006043	TriadP19907
ENSPMAP00000000061	TriadP19907
ENSPMAP00000009302	TriadP19907
ENSPMAP00000003539	TriadP19919
ENSPMAP00000006109	TriadP19930
ENSPMAP00000007615	TriadP19936
ENSPMAP00000009345	TriadP19936
ENSPMAP00000002462	TriadP19936
ENSPMAP00000006011	TriadP19938
ENSPMAP00000008811	TriadP19948
ENSPMAP00000000562	TriadP19950
ENSPMAP00000001027	TriadP19963
ENSPMAP00000001995	TriadP19964
ENSPMAP00000001157	TriadP19964
ENSPMAP00000003164	TriadP19964
ENSPMAP00000001842	TriadP19965
ENSPMAP00000001456	TriadP19965
ENSPMAP00000006821	TriadP19969
ENSPMAP00000006461	TriadP19973
ENSPMAP00000008595	TriadP19973
ENSPMAP00000009137	TriadP19973
ENSPMAP00000004245	TriadP19977
ENSPMAP00000011386	TriadP19977
ENSPMAP00000003098	TriadP19981
ENSPMAP00000005376	TriadP19989
ENSPMAP00000006599	TriadP19990
ENSPMAP00000004737	TriadP20003
ENSPMAP00000001702	TriadP20008
ENSPMAP00000005972	TriadP20009
ENSPMAP00000004016	TriadP20052
ENSPMAP00000009677	TriadP20052
ENSPMAP00000008528	TriadP20056
ENSPMAP00000004478	TriadP20056
ENSPMAP00000010769	TriadP20056
ENSPMAP00000001003	TriadP20056
ENSPMAP00000002345	TriadP20060
ENSPMAP00000000252	TriadP20060
ENSPMAP00000001977	TriadP20067
ENSPMAP00000009672	TriadP20071
ENSPMAP00000011206	TriadP20071
ENSPMAP00000001145	TriadP20075
ENSPMAP00000005152	TriadP2009
ENSPMAP00000001736	TriadP20105
ENSPMAP00000003700	TriadP20120
ENSPMAP00000003135	TriadP20120
ENSPMAP00000009409	TriadP20121
ENSPMAP00000003570	TriadP20121
ENSPMAP00000009509	TriadP20121
ENSPMAP00000009442	TriadP20128
ENSPMAP00000002372	TriadP20128
ENSPMAP00000008067	TriadP20128
ENSPMAP00000000382	TriadP20129
ENSPMAP00000010207	TriadP20140
ENSPMAP00000010211	TriadP20140
ENSPMAP00000008942	TriadP20144
ENSPMAP00000000319	TriadP20144
ENSPMAP00000009183	TriadP20152
ENSPMAP00000006296	TriadP20152
ENSPMAP00000008289	TriadP20152
ENSPMAP00000003985	TriadP20160
ENSPMAP00000010087	TriadP20166
ENSPMAP00000002443	TriadP20166
ENSPMAP00000007294	TriadP20192
ENSPMAP00000001317	TriadP20192
ENSPMAP00000001710	TriadP20194
ENSPMAP00000007378	TriadP20201
ENSPMAP00000007977	TriadP20204
ENSPMAP00000007511	TriadP20204
ENSPMAP00000007957	TriadP20207
ENSPMAP00000005233	TriadP20207
ENSPMAP00000009953	TriadP20208
ENSPMAP00000001204	TriadP20213
ENSPMAP00000000456	TriadP20218
ENSPMAP00000009535	TriadP20246
ENSPMAP00000005983	TriadP20253
ENSPMAP00000000883	TriadP20265
ENSPMAP00000006786	TriadP20265
ENSPMAP00000007797	TriadP20272
ENSPMAP00000001254	TriadP20276
ENSPMAP00000008991	TriadP20291
ENSPMAP00000006190	TriadP20295
ENSPMAP00000009648	TriadP20295
ENSPMAP00000002854	TriadP20308
ENSPMAP00000000964	TriadP20314
ENSPMAP00000004443	TriadP20325
ENSPMAP00000002821	TriadP20328
ENSPMAP00000008455	TriadP20328
ENSPMAP00000002703	TriadP20339
ENSPMAP00000003304	TriadP20339
ENSPMAP00000000077	TriadP20340
ENSPMAP00000009900	TriadP20343
ENSPMAP00000005016	TriadP20343
ENSPMAP00000008549	TriadP20343
ENSPMAP00000006243	TriadP20343
ENSPMAP00000002803	TriadP20368
ENSPMAP00000007880	TriadP20368
ENSPMAP00000009803	TriadP20368
ENSPMAP00000007826	TriadP20368
ENSPMAP00000004422	TriadP20369
ENSPMAP00000001828	TriadP20369
ENSPMAP00000002741	TriadP20369
ENSPMAP00000008788	TriadP20369
ENSPMAP00000003327	TriadP20386
ENSPMAP00000007850	TriadP20390
ENSPMAP00000008018	TriadP20408
ENSPMAP00000005663	TriadP20411
ENSPMAP00000005708	TriadP20411
ENSPMAP00000008111	TriadP20411
ENSPMAP00000010812	TriadP20411
ENSPMAP00000009251	TriadP20412
ENSPMAP00000004191	TriadP20412
ENSPMAP00000000986	TriadP20417
ENSPMAP00000001428	TriadP20417
ENSPMAP00000004123	TriadP20417
ENSPMAP00000006752	TriadP20417
ENSPMAP00000000165	TriadP20418
ENSPMAP00000005461	TriadP20418
ENSPMAP00000006751	TriadP20426
ENSPMAP00000008298	TriadP20428
ENSPMAP00000004849	TriadP20428
ENSPMAP00000007035	TriadP20429
ENSPMAP00000006325	TriadP20429
ENSPMAP00000000933	TriadP20429
ENSPMAP00000003582	TriadP20429
ENSPMAP00000004130	TriadP20443
ENSPMAP00000011277	TriadP20490
ENSPMAP00000008301	TriadP20496
ENSPMAP00000002856	TriadP20496
ENSPMAP00000003677	TriadP20496
ENSPMAP00000008062	TriadP20501
ENSPMAP00000002717	TriadP20501
ENSPMAP00000008773	TriadP20501
ENSPMAP00000010349	TriadP20514
ENSPMAP00000008988	TriadP20515
ENSPMAP00000005103	TriadP20516
ENSPMAP00000007776	TriadP20532
ENSPMAP00000004140	TriadP20532
ENSPMAP00000010143	TriadP20543
ENSPMAP00000001640	TriadP20548
ENSPMAP00000009289	TriadP20559
ENSPMAP00000004247	TriadP20559
ENSPMAP00000007140	TriadP20563
ENSPMAP00000009586	TriadP20563
ENSPMAP00000008110	TriadP20563
ENSPMAP00000002058	TriadP20566
ENSPMAP00000000746	TriadP20570
ENSPMAP00000000584	TriadP20586
ENSPMAP00000002005	TriadP20587
ENSPMAP00000010135	TriadP20587
ENSPMAP00000005589	TriadP20587
ENSPMAP00000009840	TriadP20615
ENSPMAP00000009369	TriadP20616
ENSPMAP00000006438	TriadP20616
ENSPMAP00000010834	TriadP20625
ENSPMAP00000005367	TriadP20628
ENSPMAP00000000636	TriadP20628
ENSPMAP00000001691	TriadP20634
ENSPMAP00000003932	TriadP20634
ENSPMAP00000007040	TriadP20645
ENSPMAP00000008523	TriadP20645
ENSPMAP00000009805	TriadP20654
ENSPMAP00000001498	TriadP20666
ENSPMAP00000004986	TriadP20668
ENSPMAP00000003368	TriadP20674
ENSPMAP00000005235	TriadP20674
ENSPMAP00000006799	TriadP20682
ENSPMAP00000002115	TriadP20682
ENSPMAP00000010668	TriadP20691
ENSPMAP00000001514	TriadP20699
ENSPMAP00000002166	TriadP20735
ENSPMAP00000007631	TriadP20735
ENSPMAP00000002776	TriadP20746
ENSPMAP00000001190	TriadP20748
ENSPMAP00000001248	TriadP20754
ENSPMAP00000008667	TriadP20754
ENSPMAP00000004007	TriadP20755
ENSPMAP00000009421	TriadP20762
ENSPMAP00000001432	TriadP20762
ENSPMAP00000003805	TriadP20764
ENSPMAP00000005561	TriadP20764
ENSPMAP00000004061	TriadP20764
ENSPMAP00000002718	TriadP20764
ENSPMAP00000004521	TriadP20780
ENSPMAP00000010856	TriadP20786
ENSPMAP00000001276	TriadP20786
ENSPMAP00000005756	TriadP20796
ENSPMAP00000002814	TriadP20796
ENSPMAP00000010481	TriadP20803
ENSPMAP00000007126	TriadP20807
ENSPMAP00000010954	TriadP20807
ENSPMAP00000009252	TriadP20821
ENSPMAP00000005051	TriadP20821
ENSPMAP00000009896	TriadP20832
ENSPMAP00000000699	TriadP20833
ENSPMAP00000010428	TriadP20833
ENSPMAP00000006866	TriadP20854
ENSPMAP00000008739	TriadP20854
ENSPMAP00000001095	TriadP20860
ENSPMAP00000009546	TriadP20863
ENSPMAP00000008563	TriadP20863
ENSPMAP00000008716	TriadP20888
ENSPMAP00000005200	TriadP20890
ENSPMAP00000007791	TriadP20906
ENSPMAP00000003949	TriadP20912
ENSPMAP00000010081	TriadP20923
ENSPMAP00000009430	TriadP20924
ENSPMAP00000005550	TriadP20929
ENSPMAP00000004639	TriadP20939
ENSPMAP00000002998	TriadP20939
ENSPMAP00000009212	TriadP20946
ENSPMAP00000001689	TriadP20955
ENSPMAP00000007244	TriadP20955
ENSPMAP00000009705	TriadP20956
ENSPMAP00000008439	TriadP20995
ENSPMAP00000005197	TriadP21001
ENSPMAP00000009494	TriadP21006
ENSPMAP00000005268	TriadP21017
ENSPMAP00000009050	TriadP21017
ENSPMAP00000008920	TriadP21017
ENSPMAP00000011218	TriadP21018
ENSPMAP00000001575	TriadP21019
ENSPMAP00000006147	TriadP21019
ENSPMAP00000000020	TriadP21020
ENSPMAP00000009931	TriadP21022
ENSPMAP00000010664	TriadP21022
ENSPMAP00000008589	TriadP21030
ENSPMAP00000004760	TriadP21033
ENSPMAP00000005802	TriadP21043
ENSPMAP00000005601	TriadP21064
ENSPMAP00000007762	TriadP21066
ENSPMAP00000002991	TriadP21077
ENSPMAP00000003928	TriadP21078
ENSPMAP00000001518	TriadP21081
ENSPMAP00000010050	TriadP21081
ENSPMAP00000007890	TriadP21084
ENSPMAP00000009248	TriadP21089
ENSPMAP00000001868	TriadP2109
ENSPMAP00000010062	TriadP21099
ENSPMAP00000004494	TriadP21099
ENSPMAP00000009721	TriadP21099
ENSPMAP00000003747	TriadP21100
ENSPMAP00000004590	TriadP21102
ENSPMAP00000000432	TriadP21102
ENSPMAP00000000199	TriadP21124
ENSPMAP00000007908	TriadP21132
ENSPMAP00000003544	TriadP21141
ENSPMAP00000010502	TriadP21151
ENSPMAP00000007083	TriadP21151
ENSPMAP00000007987	TriadP21151
ENSPMAP00000007929	TriadP21151
ENSPMAP00000010433	TriadP21157
ENSPMAP00000000235	TriadP21157
ENSPMAP00000011223	TriadP21157
ENSPMAP00000005566	TriadP21181
ENSPMAP00000001173	TriadP21182
ENSPMAP00000000267	TriadP21182
ENSPMAP00000007681	TriadP21193
ENSPMAP00000003668	TriadP21224
ENSPMAP00000001422	TriadP21225
ENSPMAP00000002475	TriadP21225
ENSPMAP00000000446	TriadP21225
ENSPMAP00000001522	TriadP21225
ENSPMAP00000008175	TriadP21244
ENSPMAP00000001391	TriadP21249
ENSPMAP00000000567	TriadP21249
ENSPMAP00000009663	TriadP21249
ENSPMAP00000011374	TriadP21255
ENSPMAP00000011321	TriadP21255
ENSPMAP00000011420	TriadP21255
ENSPMAP00000009351	TriadP21255
ENSPMAP00000009651	TriadP21281
ENSPMAP00000004532	TriadP21300
ENSPMAP00000009256	TriadP21306
ENSPMAP00000009350	TriadP21306
ENSPMAP00000006063	TriadP21306
ENSPMAP00000005620	TriadP21320
ENSPMAP00000008462	TriadP21322
ENSPMAP00000010455	TriadP21352
ENSPMAP00000006608	TriadP21381
ENSPMAP00000005286	TriadP21381
ENSPMAP00000010639	TriadP21387
ENSPMAP00000000349	TriadP21397
ENSPMAP00000007405	TriadP21397
ENSPMAP00000008107	TriadP21397
ENSPMAP00000007477	TriadP21397
ENSPMAP00000007183	TriadP21399
ENSPMAP00000004976	TriadP21411
ENSPMAP00000007716	TriadP21411
ENSPMAP00000000213	TriadP21429
ENSPMAP00000000184	TriadP21433
ENSPMAP00000009641	TriadP21436
ENSPMAP00000004587	TriadP21436
ENSPMAP00000007749	TriadP21436
ENSPMAP00000004142	TriadP21436
ENSPMAP00000001412	TriadP21452
ENSPMAP00000008179	TriadP21455
ENSPMAP00000005211	TriadP21455
ENSPMAP00000008396	TriadP21456
ENSPMAP00000007879	TriadP21456
ENSPMAP00000003705	TriadP21456
ENSPMAP00000005423	TriadP21462
ENSPMAP00000005451	TriadP21462
ENSPMAP00000009761	TriadP21462
ENSPMAP00000006656	TriadP21462
ENSPMAP00000009398	TriadP21464
ENSPMAP00000008098	TriadP21483
ENSPMAP00000001533	TriadP21486
ENSPMAP00000004040	TriadP21490
ENSPMAP00000004558	TriadP21490
ENSPMAP00000006021	TriadP21490
ENSPMAP00000002770	TriadP21492
ENSPMAP00000005965	TriadP21493
ENSPMAP00000010030	TriadP21493
ENSPMAP00000001647	TriadP21502
ENSPMAP00000001890	TriadP21513
ENSPMAP00000001894	TriadP21513
ENSPMAP00000009059	TriadP21513
ENSPMAP00000005875	TriadP21521
ENSPMAP00000002007	TriadP21526
ENSPMAP00000005341	TriadP21526
ENSPMAP00000009238	TriadP21526
ENSPMAP00000001249	TriadP21553
ENSPMAP00000009857	TriadP21554
ENSPMAP00000009299	TriadP21564
ENSPMAP00000006516	TriadP21564
ENSPMAP00000000216	TriadP21567
ENSPMAP00000006415	TriadP21576
ENSPMAP00000009872	TriadP21576
ENSPMAP00000002352	TriadP21576
ENSPMAP00000001830	TriadP21576
ENSPMAP00000006857	TriadP21587
ENSPMAP00000002784	TriadP21588
ENSPMAP00000000194	TriadP21593
ENSPMAP00000002265	TriadP21598
ENSPMAP00000006544	TriadP21598
ENSPMAP00000011222	TriadP21598
ENSPMAP00000002610	TriadP21607
ENSPMAP00000000899	TriadP21607
ENSPMAP00000001291	TriadP21607
ENSPMAP00000003403	TriadP21612
ENSPMAP00000004269	TriadP21614
ENSPMAP00000005164	TriadP21627
ENSPMAP00000007045	TriadP21627
ENSPMAP00000003899	TriadP21629
ENSPMAP00000009868	TriadP21637
ENSPMAP00000010209	TriadP21637
ENSPMAP00000000556	TriadP21641
ENSPMAP00000006269	TriadP21641
ENSPMAP00000003009	TriadP21641
ENSPMAP00000005173	TriadP21641
ENSPMAP00000000301	TriadP21648
ENSPMAP00000006463	TriadP21648
ENSPMAP00000004504	TriadP21652
ENSPMAP00000000048	TriadP21656
ENSPMAP00000010762	TriadP21656
ENSPMAP00000000201	TriadP21656
ENSPMAP00000006773	TriadP21656
ENSPMAP00000005925	TriadP21658
ENSPMAP00000000600	TriadP21658
ENSPMAP00000005833	TriadP21659
ENSPMAP00000003018	TriadP21661
ENSPMAP00000006371	TriadP21672
ENSPMAP00000004172	TriadP21689
ENSPMAP00000011091	TriadP21690
ENSPMAP00000008872	TriadP21692
ENSPMAP00000006022	TriadP21698
ENSPMAP00000005528	TriadP21706
ENSPMAP00000006200	TriadP21706
ENSPMAP00000002600	TriadP21706
ENSPMAP00000002344	TriadP21707
ENSPMAP00000001547	TriadP21712
ENSPMAP00000008941	TriadP21712
ENSPMAP00000008121	TriadP21712
ENSPMAP00000005900	TriadP21712
ENSPMAP00000004611	TriadP21737
ENSPMAP00000004597	TriadP21752
ENSPMAP00000007505	TriadP21752
ENSPMAP00000000041	TriadP21754
ENSPMAP00000007669	TriadP21755
ENSPMAP00000011324	TriadP21755
ENSPMAP00000011352	TriadP21755
ENSPMAP00000006300	TriadP21756
ENSPMAP00000006674	TriadP21756
ENSPMAP00000005254	TriadP21756
ENSPMAP00000000418	TriadP21756
ENSPMAP00000000099	TriadP21768
ENSPMAP00000007972	TriadP21768
ENSPMAP00000002915	TriadP21777
ENSPMAP00000009684	TriadP21777
ENSPMAP00000007031	TriadP21777
ENSPMAP00000006162	TriadP21784
ENSPMAP00000004854	TriadP21784
ENSPMAP00000001799	TriadP21796
ENSPMAP00000005636	TriadP21810
ENSPMAP00000001961	TriadP21825
ENSPMAP00000009329	TriadP21825
ENSPMAP00000004312	TriadP21825
ENSPMAP00000004745	TriadP21825
ENSPMAP00000000264	TriadP21834
ENSPMAP00000006963	TriadP21834
ENSPMAP00000007197	TriadP21862
ENSPMAP00000002888	TriadP21862
ENSPMAP00000003187	TriadP21863
ENSPMAP00000004623	TriadP21872
ENSPMAP00000005927	TriadP21889
ENSPMAP00000008127	TriadP21897
ENSPMAP00000003847	TriadP21906
ENSPMAP00000011397	TriadP21906
ENSPMAP00000004616	TriadP21914
ENSPMAP00000000854	TriadP21914
ENSPMAP00000008727	TriadP21914
ENSPMAP00000005997	TriadP21914
ENSPMAP00000000124	TriadP21915
ENSPMAP00000006713	TriadP21915
ENSPMAP00000005998	TriadP21918
ENSPMAP00000003138	TriadP21924
ENSPMAP00000008734	TriadP21952
ENSPMAP00000010473	TriadP21952
ENSPMAP00000008677	TriadP21952
ENSPMAP00000008614	TriadP21952
ENSPMAP00000008069	TriadP21977
ENSPMAP00000010330	TriadP21978
ENSPMAP00000004977	TriadP21978
ENSPMAP00000001446	TriadP21978
ENSPMAP00000002654	TriadP21981
ENSPMAP00000001331	TriadP21982
ENSPMAP00000003621	TriadP21983
ENSPMAP00000010992	TriadP21983
ENSPMAP00000003152	TriadP21990
ENSPMAP00000010300	TriadP21996
ENSPMAP00000005046	TriadP22006
ENSPMAP00000009133	TriadP22006
ENSPMAP00000005552	TriadP22012
ENSPMAP00000002467	TriadP22026
ENSPMAP00000001897	TriadP22026
ENSPMAP00000008024	TriadP22031
ENSPMAP00000001556	TriadP22031
ENSPMAP00000003868	TriadP22031
ENSPMAP00000000713	TriadP22031
ENSPMAP00000003625	TriadP22061
ENSPMAP00000000879	TriadP22061
ENSPMAP00000009499	TriadP22061
ENSPMAP00000000010	TriadP22087
ENSPMAP00000006892	TriadP22091
ENSPMAP00000006131	TriadP22095
ENSPMAP00000004320	TriadP22095
ENSPMAP00000010901	TriadP22095
ENSPMAP00000006088	TriadP22095
ENSPMAP00000000533	TriadP22097
ENSPMAP00000000599	TriadP22099
ENSPMAP00000010017	TriadP22099
ENSPMAP00000010058	TriadP22099
ENSPMAP00000010310	TriadP22099
ENSPMAP00000008971	TriadP22109
ENSPMAP00000006176	TriadP22109
ENSPMAP00000008980	TriadP22121
ENSPMAP00000008740	TriadP22133
ENSPMAP00000003649	TriadP22154
ENSPMAP00000009980	TriadP22163
ENSPMAP00000005783	TriadP22163
ENSPMAP00000006422	TriadP22163
ENSPMAP00000007652	TriadP22163
ENSPMAP00000003913	TriadP22168
ENSPMAP00000007492	TriadP22183
ENSPMAP00000005919	TriadP22183
ENSPMAP00000003940	TriadP22183
ENSPMAP00000008769	TriadP22183
ENSPMAP00000009279	TriadP22184
ENSPMAP00000005922	TriadP22184
ENSPMAP00000007833	TriadP22188
ENSPMAP00000003468	TriadP22195
ENSPMAP00000009462	TriadP22195
ENSPMAP00000006034	TriadP22195
ENSPMAP00000001477	TriadP22201
ENSPMAP00000008691	TriadP22201
ENSPMAP00000010759	TriadP22201
ENSPMAP00000005712	TriadP22201
ENSPMAP00000001119	TriadP22228
ENSPMAP00000001943	TriadP22251
ENSPMAP00000002457	TriadP22252
ENSPMAP00000006226	TriadP22252
ENSPMAP00000003632	TriadP22262
ENSPMAP00000006163	TriadP22262
ENSPMAP00000006195	TriadP22271
ENSPMAP00000007858	TriadP22276
ENSPMAP00000007016	TriadP22276
ENSPMAP00000004602	TriadP22278
ENSPMAP00000000932	TriadP22286
ENSPMAP00000004645	TriadP22290
ENSPMAP00000008862	TriadP22294
ENSPMAP00000000549	TriadP22294
ENSPMAP00000004573	TriadP22294
ENSPMAP00000009020	TriadP22316
ENSPMAP00000007975	TriadP22317
ENSPMAP00000010587	TriadP22326
ENSPMAP00000002045	TriadP22326
ENSPMAP00000006526	TriadP22336
ENSPMAP00000000017	TriadP22336
ENSPMAP00000008815	TriadP22336
ENSPMAP00000005378	TriadP22336
ENSPMAP00000002777	TriadP22345
ENSPMAP00000000305	TriadP22351
ENSPMAP00000001812	TriadP22356
ENSPMAP00000009602	TriadP22362
ENSPMAP00000007468	TriadP22371
ENSPMAP00000008072	TriadP22371
ENSPMAP00000000462	TriadP22373
ENSPMAP00000002686	TriadP22373
ENSPMAP00000010943	TriadP22374
ENSPMAP00000011189	TriadP22374
ENSPMAP00000000045	TriadP22387
ENSPMAP00000000811	TriadP22397
ENSPMAP00000009155	TriadP22398
ENSPMAP00000005313	TriadP22398
ENSPMAP00000006346	TriadP22420
ENSPMAP00000002674	TriadP22423
ENSPMAP00000004694	TriadP22433
ENSPMAP00000003244	TriadP22433
ENSPMAP00000003895	TriadP22435
ENSPMAP00000006959	TriadP22452
ENSPMAP00000005834	TriadP22452
ENSPMAP00000009635	TriadP22452
ENSPMAP00000000807	TriadP22456
ENSPMAP00000003891	TriadP22456
ENSPMAP00000007813	TriadP22456
ENSPMAP00000003889	TriadP22465
ENSPMAP00000007094	TriadP22465
ENSPMAP00000000853	TriadP22473
ENSPMAP00000001429	TriadP22476
ENSPMAP00000005985	TriadP22479
ENSPMAP00000004996	TriadP22479
ENSPMAP00000005896	TriadP22479
ENSPMAP00000003690	TriadP22483
ENSPMAP00000004754	TriadP22484
ENSPMAP00000009923	TriadP22484
ENSPMAP00000005105	TriadP22517
ENSPMAP00000009727	TriadP22517
ENSPMAP00000000249	TriadP22525
ENSPMAP00000000472	TriadP22530
ENSPMAP00000001751	TriadP22532
ENSPMAP00000004220	TriadP22532
ENSPMAP00000001507	TriadP22532
ENSPMAP00000004717	TriadP22538
ENSPMAP00000010626	TriadP22538
ENSPMAP00000007841	TriadP22540
ENSPMAP00000003598	TriadP22544
ENSPMAP00000000009	TriadP22550
ENSPMAP00000008660	TriadP22550
ENSPMAP00000001541	TriadP22550
ENSPMAP00000001545	TriadP22550
ENSPMAP00000005048	TriadP22565
ENSPMAP00000010755	TriadP22565
ENSPMAP00000002231	TriadP22565
ENSPMAP00000006060	TriadP22565
ENSPMAP00000004741	TriadP22566
ENSPMAP00000004176	TriadP22586
ENSPMAP00000001442	TriadP22596
ENSPMAP00000004166	TriadP22596
ENSPMAP00000006285	TriadP22609
ENSPMAP00000007613	TriadP22620
ENSPMAP00000004726	TriadP22633
ENSPMAP00000000388	TriadP22634
ENSPMAP00000001380	TriadP22640
ENSPMAP00000002061	TriadP22640
ENSPMAP00000006867	TriadP22640
ENSPMAP00000000771	TriadP22640
ENSPMAP00000006801	TriadP22642
ENSPMAP00000002024	TriadP22642
ENSPMAP00000003058	TriadP22645
ENSPMAP00000008235	TriadP22667
ENSPMAP00000008382	TriadP22681
ENSPMAP00000000228	TriadP22681
ENSPMAP00000002291	TriadP22684
ENSPMAP00000001008	TriadP22704
ENSPMAP00000004144	TriadP22731
ENSPMAP00000010789	TriadP22755
ENSPMAP00000002451	TriadP22755
ENSPMAP00000000175	TriadP22755
ENSPMAP00000010777	TriadP22755
ENSPMAP00000001004	TriadP22758
ENSPMAP00000000712	TriadP22765
ENSPMAP00000003670	TriadP22766
ENSPMAP00000001846	TriadP22766
ENSPMAP00000001214	TriadP22769
ENSPMAP00000002094	TriadP22771
ENSPMAP00000010838	TriadP22773
ENSPMAP00000005920	TriadP22773
ENSPMAP00000008519	TriadP22773
ENSPMAP00000005073	TriadP22780
ENSPMAP00000008526	TriadP22780
ENSPMAP00000010078	TriadP22780
ENSPMAP00000010710	TriadP22780
ENSPMAP00000008404	TriadP22801
ENSPMAP00000007834	TriadP22803
ENSPMAP00000001927	TriadP22803
ENSPMAP00000010836	TriadP22803
ENSPMAP00000000140	TriadP22806
ENSPMAP00000000652	TriadP22811
ENSPMAP00000002063	TriadP22811
ENSPMAP00000006514	TriadP22822
ENSPMAP00000002745	TriadP22834
ENSPMAP00000008061	TriadP22839
ENSPMAP00000004716	TriadP22839
ENSPMAP00000005271	TriadP22839
ENSPMAP00000005226	TriadP22839
ENSPMAP00000003580	TriadP22842
ENSPMAP00000004387	TriadP22844
ENSPMAP00000000841	TriadP22848
ENSPMAP00000010413	TriadP22848
ENSPMAP00000003330	TriadP22849
ENSPMAP00000005554	TriadP22852
ENSPMAP00000009441	TriadP22855
ENSPMAP00000005801	TriadP22855
ENSPMAP00000000311	TriadP22855
ENSPMAP00000003186	TriadP22855
ENSPMAP00000003297	TriadP22857
ENSPMAP00000000172	TriadP22861
ENSPMAP00000008350	TriadP22861
ENSPMAP00000010302	TriadP22890
ENSPMAP00000004877	TriadP22890
ENSPMAP00000001573	TriadP22890
ENSPMAP00000006227	TriadP22897
ENSPMAP00000001066	TriadP22897
ENSPMAP00000001704	TriadP22897
ENSPMAP00000007285	TriadP22897
ENSPMAP00000004250	TriadP22902
ENSPMAP00000004459	TriadP22905
ENSPMAP00000000414	TriadP22905
ENSPMAP00000005608	TriadP22911
ENSPMAP00000001509	TriadP22916
ENSPMAP00000005517	TriadP22916
ENSPMAP00000005098	TriadP22916
ENSPMAP00000003628	TriadP22916
ENSPMAP00000002975	TriadP22923
ENSPMAP00000009842	TriadP22925
ENSPMAP00000001737	TriadP22925
ENSPMAP00000009963	TriadP22932
ENSPMAP00000006364	TriadP22941
ENSPMAP00000009870	TriadP22944
ENSPMAP00000002073	TriadP22946
ENSPMAP00000010665	TriadP22946
ENSPMAP00000000585	TriadP22946
ENSPMAP00000001041	TriadP22947
ENSPMAP00000000006	TriadP22959
ENSPMAP00000003497	TriadP22959
ENSPMAP00000010075	TriadP22960
ENSPMAP00000000476	TriadP22976
ENSPMAP00000002327	TriadP22976
ENSPMAP00000008326	TriadP22976
ENSPMAP00000007318	TriadP22982
ENSPMAP00000000731	TriadP22993
ENSPMAP00000001753	TriadP22993
ENSPMAP00000008152	TriadP22994
ENSPMAP00000011215	TriadP23008
ENSPMAP00000003825	TriadP23032
ENSPMAP00000010816	TriadP23032
ENSPMAP00000003023	TriadP23032
ENSPMAP00000008555	TriadP23032
ENSPMAP00000007650	TriadP23034
ENSPMAP00000002897	TriadP23038
ENSPMAP00000000679	TriadP23038
ENSPMAP00000001420	TriadP23038
ENSPMAP00000006328	TriadP23040
ENSPMAP00000007937	TriadP23041
ENSPMAP00000010423	TriadP23041
ENSPMAP00000009762	TriadP23041
ENSPMAP00000010804	TriadP23043
ENSPMAP00000003362	TriadP23045
ENSPMAP00000006087	TriadP23045
ENSPMAP00000002930	TriadP23050
ENSPMAP00000000815	TriadP23050
ENSPMAP00000007270	TriadP23051
ENSPMAP00000007945	TriadP23075
ENSPMAP00000004818	TriadP23084
ENSPMAP00000011241	TriadP23088
ENSPMAP00000009553	TriadP23088
ENSPMAP00000007915	TriadP23088
ENSPMAP00000000139	TriadP23096
ENSPMAP00000003684	TriadP23096
ENSPMAP00000003892	TriadP23096
ENSPMAP00000008278	TriadP23101
ENSPMAP00000003087	TriadP23101
ENSPMAP00000005671	TriadP23101
ENSPMAP00000010328	TriadP23113
ENSPMAP00000005819	TriadP23113
ENSPMAP00000000847	TriadP23127
ENSPMAP00000010919	TriadP23132
ENSPMAP00000009795	TriadP23183
ENSPMAP00000005656	TriadP23191
ENSPMAP00000002188	TriadP23191
ENSPMAP00000000179	TriadP23196
ENSPMAP00000002299	TriadP23196
ENSPMAP00000010896	TriadP23196
ENSPMAP00000010354	TriadP23196
ENSPMAP00000002752	TriadP23199
ENSPMAP00000007861	TriadP23201
ENSPMAP00000007727	TriadP23201
ENSPMAP00000003854	TriadP23229
ENSPMAP00000003816	TriadP23231
ENSPMAP00000003078	TriadP23232
ENSPMAP00000009218	TriadP23237
ENSPMAP00000009378	TriadP23253
ENSPMAP00000003089	TriadP23253
ENSPMAP00000006531	TriadP23262
ENSPMAP00000002337	TriadP23262
ENSPMAP00000009162	TriadP23272
ENSPMAP00000003366	TriadP23299
ENSPMAP00000007235	TriadP23301
ENSPMAP00000006675	TriadP23301
ENSPMAP00000001208	TriadP23304
ENSPMAP00000007774	TriadP23331
ENSPMAP00000004216	TriadP23332
ENSPMAP00000002389	TriadP23332
ENSPMAP00000007968	TriadP23340
ENSPMAP00000002292	TriadP23340
ENSPMAP00000000616	TriadP23340
ENSPMAP00000010522	TriadP23340
ENSPMAP00000008547	TriadP23343
ENSPMAP00000007882	TriadP23353
ENSPMAP00000007897	TriadP23353
ENSPMAP00000005402	TriadP23354
ENSPMAP00000008483	TriadP23354
ENSPMAP00000005071	TriadP23376
ENSPMAP00000010362	TriadP23390
ENSPMAP00000005495	TriadP23391
ENSPMAP00000000630	TriadP23391
ENSPMAP00000009820	TriadP23402
ENSPMAP00000008457	TriadP23402
ENSPMAP00000003404	TriadP23405
ENSPMAP00000004035	TriadP23407
ENSPMAP00000001252	TriadP23407
ENSPMAP00000001195	TriadP23415
ENSPMAP00000009414	TriadP23419
ENSPMAP00000000261	TriadP23425
ENSPMAP00000001798	TriadP23427
ENSPMAP00000007852	TriadP23436
ENSPMAP00000010070	TriadP23455
ENSPMAP00000008878	TriadP23458
ENSPMAP00000007536	TriadP23466
ENSPMAP00000003298	TriadP23466
ENSPMAP00000005739	TriadP23466
ENSPMAP00000010787	TriadP23475
ENSPMAP00000005019	TriadP23475
ENSPMAP00000000691	TriadP23478
ENSPMAP00000005261	TriadP23478
ENSPMAP00000001139	TriadP23482
ENSPMAP00000007018	TriadP23488
ENSPMAP00000006860	TriadP23499
ENSPMAP00000004390	TriadP23502
ENSPMAP00000008611	TriadP23507
ENSPMAP00000000320	TriadP23507
ENSPMAP00000005259	TriadP23507
ENSPMAP00000004221	TriadP23507
ENSPMAP00000009493	TriadP23540
ENSPMAP00000005440	TriadP23547
ENSPMAP00000007506	TriadP23574
ENSPMAP00000009561	TriadP23582
ENSPMAP00000010325	TriadP23606
ENSPMAP00000000946	TriadP23609
ENSPMAP00000008738	TriadP23613
ENSPMAP00000008542	TriadP23613
ENSPMAP00000005025	TriadP23617
ENSPMAP00000009163	TriadP23638
ENSPMAP00000003075	TriadP23638
ENSPMAP00000009090	TriadP23638
ENSPMAP00000003197	TriadP23639
ENSPMAP00000011313	TriadP23639
ENSPMAP00000000928	TriadP23653
ENSPMAP00000010331	TriadP23659
ENSPMAP00000008582	TriadP23659
ENSPMAP00000008822	TriadP23659
ENSPMAP00000003689	TriadP23663
ENSPMAP00000002516	TriadP23664
ENSPMAP00000000714	TriadP23674
ENSPMAP00000006375	TriadP23687
ENSPMAP00000007011	TriadP23687
ENSPMAP00000002844	TriadP23687
ENSPMAP00000008145	TriadP23687
ENSPMAP00000005347	TriadP23688
ENSPMAP00000010115	TriadP23688
ENSPMAP00000008208	TriadP23692
ENSPMAP00000008147	TriadP23710
ENSPMAP00000003208	TriadP23710
ENSPMAP00000003319	TriadP23713
ENSPMAP00000010477	TriadP23713
ENSPMAP00000009148	TriadP23713
ENSPMAP00000005570	TriadP23713
ENSPMAP00000001218	TriadP23726
ENSPMAP00000000871	TriadP23727
ENSPMAP00000007788	TriadP23729
ENSPMAP00000003558	TriadP23778
ENSPMAP00000009700	TriadP23778
ENSPMAP00000004165	TriadP23779
ENSPMAP00000007030	TriadP23790
ENSPMAP00000006973	TriadP23790
ENSPMAP00000007825	TriadP23795
ENSPMAP00000007824	TriadP23795
ENSPMAP00000000508	TriadP23818
ENSPMAP00000004951	TriadP2382
ENSPMAP00000006245	TriadP23825
ENSPMAP00000005586	TriadP23825
ENSPMAP00000010094	TriadP23833
ENSPMAP00000010154	TriadP23841
ENSPMAP00000008219	TriadP23843
ENSPMAP00000008194	TriadP23843
ENSPMAP00000003722	TriadP23888
ENSPMAP00000003316	TriadP23891
ENSPMAP00000009293	TriadP23895
ENSPMAP00000002597	TriadP23897
ENSPMAP00000009098	TriadP23904
ENSPMAP00000002139	TriadP23916
ENSPMAP00000000146	TriadP23916
ENSPMAP00000006837	TriadP23922
ENSPMAP00000009652	TriadP23924
ENSPMAP00000008858	TriadP23934
ENSPMAP00000009058	TriadP23934
ENSPMAP00000008748	TriadP23934
ENSPMAP00000005380	TriadP23935
ENSPMAP00000002621	TriadP23937
ENSPMAP00000000229	TriadP23940
ENSPMAP00000010723	TriadP23944
ENSPMAP00000008695	TriadP23944
ENSPMAP00000001367	TriadP23961
ENSPMAP00000005434	TriadP23971
ENSPMAP00000002887	TriadP23971
ENSPMAP00000002835	TriadP23972
ENSPMAP00000008495	TriadP23972
ENSPMAP00000007449	TriadP23972
ENSPMAP00000010898	TriadP23972
ENSPMAP00000008661	TriadP23982
ENSPMAP00000001694	TriadP23982
ENSPMAP00000008847	TriadP23982
ENSPMAP00000002867	TriadP23982
ENSPMAP00000002653	TriadP23991
ENSPMAP00000006727	TriadP23991
ENSPMAP00000004649	TriadP24021
ENSPMAP00000003236	TriadP24021
ENSPMAP00000006391	TriadP24037
ENSPMAP00000010141	TriadP24043
ENSPMAP00000002544	TriadP24056
ENSPMAP00000006605	TriadP24066
ENSPMAP00000008659	TriadP24066
ENSPMAP00000001932	TriadP24075
ENSPMAP00000001386	TriadP24080
ENSPMAP00000001775	TriadP24087
ENSPMAP00000010582	TriadP24107
ENSPMAP00000006419	TriadP24131
ENSPMAP00000007042	TriadP24131
ENSPMAP00000005298	TriadP24132
ENSPMAP00000002435	TriadP24138
ENSPMAP00000002852	TriadP24138
ENSPMAP00000006472	TriadP24155
ENSPMAP00000006448	TriadP24155
ENSPMAP00000001602	TriadP24155
ENSPMAP00000000519	TriadP24164
ENSPMAP00000005740	TriadP24172
ENSPMAP00000007514	TriadP24172
ENSPMAP00000001278	TriadP24172
ENSPMAP00000003234	TriadP24172
ENSPMAP00000010528	TriadP24180
ENSPMAP00000007178	TriadP24180
ENSPMAP00000010565	TriadP24180
ENSPMAP00000006435	TriadP24180
ENSPMAP00000002763	TriadP24181
ENSPMAP00000010403	TriadP24189
ENSPMAP00000010719	TriadP24189
ENSPMAP00000007116	TriadP24189
ENSPMAP00000003688	TriadP24195
ENSPMAP00000007866	TriadP24195
ENSPMAP00000003263	TriadP24195
ENSPMAP00000003659	TriadP2420
ENSPMAP00000008973	TriadP2420
ENSPMAP00000003998	TriadP2420
ENSPMAP00000007395	TriadP2420
ENSPMAP00000000334	TriadP24206
ENSPMAP00000008946	TriadP24207
ENSPMAP00000010405	TriadP24211
ENSPMAP00000008541	TriadP24214
ENSPMAP00000000644	TriadP24219
ENSPMAP00000001703	TriadP24232
ENSPMAP00000006489	TriadP24232
ENSPMAP00000002017	TriadP24239
ENSPMAP00000005052	TriadP24254
ENSPMAP00000006400	TriadP24254
ENSPMAP00000000623	TriadP24254
ENSPMAP00000002608	TriadP24265
ENSPMAP00000010737	TriadP24265
ENSPMAP00000008400	TriadP24265
ENSPMAP00000006502	TriadP24276
ENSPMAP00000007996	TriadP24276
ENSPMAP00000003254	TriadP24276
ENSPMAP00000006164	TriadP24279
ENSPMAP00000003800	TriadP24279
ENSPMAP00000008157	TriadP24287
ENSPMAP00000000796	TriadP24288
ENSPMAP00000007994	TriadP24288
ENSPMAP00000002973	TriadP24298
ENSPMAP00000001700	TriadP24299
ENSPMAP00000005963	TriadP24314
ENSPMAP00000001234	TriadP24314
ENSPMAP00000008509	TriadP24314
ENSPMAP00000002505	TriadP24319
ENSPMAP00000010446	TriadP24319
ENSPMAP00000008932	TriadP24320
ENSPMAP00000004297	TriadP24324
ENSPMAP00000005654	TriadP24341
ENSPMAP00000000225	TriadP24341
ENSPMAP00000008324	TriadP24343
ENSPMAP00000000497	TriadP24346
ENSPMAP00000000624	TriadP24346
ENSPMAP00000003305	TriadP24346
ENSPMAP00000001461	TriadP24346
ENSPMAP00000007282	TriadP24372
ENSPMAP00000001635	TriadP24378
ENSPMAP00000006915	TriadP24380
ENSPMAP00000008151	TriadP24387
ENSPMAP00000009631	TriadP24388
ENSPMAP00000009124	TriadP24415
ENSPMAP00000010815	TriadP24417
ENSPMAP00000004553	TriadP24419
ENSPMAP00000010109	TriadP24419
ENSPMAP00000005699	TriadP24419
ENSPMAP00000009939	TriadP24447
ENSPMAP00000010817	TriadP24447
ENSPMAP00000005876	TriadP24447
ENSPMAP00000007702	TriadP24450
ENSPMAP00000005231	TriadP24452
ENSPMAP00000005202	TriadP24452
ENSPMAP00000006311	TriadP24460
ENSPMAP00000002533	TriadP24469
ENSPMAP00000010595	TriadP24469
ENSPMAP00000006332	TriadP24481
ENSPMAP00000000331	TriadP24504
ENSPMAP00000008475	TriadP24514
ENSPMAP00000006094	TriadP24515
ENSPMAP00000010705	TriadP24518
ENSPMAP00000010178	TriadP24518
ENSPMAP00000006588	TriadP24524
ENSPMAP00000004306	TriadP24524
ENSPMAP00000009182	TriadP24524
ENSPMAP00000006875	TriadP24527
ENSPMAP00000009703	TriadP24527
ENSPMAP00000007531	TriadP24527
ENSPMAP00000003351	TriadP24556
ENSPMAP00000003246	TriadP24556
ENSPMAP00000004811	TriadP24556
ENSPMAP00000001630	TriadP24556
ENSPMAP00000003196	TriadP24562
ENSPMAP00000010389	TriadP24563
ENSPMAP00000002504	TriadP24563
ENSPMAP00000000440	TriadP24566
ENSPMAP00000006649	TriadP24577
ENSPMAP00000001312	TriadP24577
ENSPMAP00000001188	TriadP24579
ENSPMAP00000006932	TriadP24582
ENSPMAP00000009749	TriadP24589
ENSPMAP00000003165	TriadP24598
ENSPMAP00000002649	TriadP24598
ENSPMAP00000000021	TriadP24598
ENSPMAP00000006191	TriadP24598
ENSPMAP00000009036	TriadP24608
ENSPMAP00000001185	TriadP24616
ENSPMAP00000009985	TriadP24616
ENSPMAP00000001220	TriadP24616
ENSPMAP00000009559	TriadP24625
ENSPMAP00000000557	TriadP24631
ENSPMAP00000001580	TriadP24633
ENSPMAP00000002511	TriadP24653
ENSPMAP00000009241	TriadP24656
ENSPMAP00000010732	TriadP24656
ENSPMAP00000000159	TriadP24656
ENSPMAP00000001718	TriadP24662
ENSPMAP00000004502	TriadP24667
ENSPMAP00000002067	TriadP24696
ENSPMAP00000004931	TriadP24699
ENSPMAP00000002141	TriadP24726
ENSPMAP00000010061	TriadP24752
ENSPMAP00000005091	TriadP24784
ENSPMAP00000002226	TriadP24785
ENSPMAP00000000046	TriadP24805
ENSPMAP00000011229	TriadP2482
ENSPMAP00000011156	TriadP2482
ENSPMAP00000006537	TriadP2482
ENSPMAP00000006089	TriadP2482
ENSPMAP00000008859	TriadP24833
ENSPMAP00000006254	TriadP24835
ENSPMAP00000000458	TriadP24848
ENSPMAP00000007625	TriadP24848
ENSPMAP00000004309	TriadP24848
ENSPMAP00000004787	TriadP24848
ENSPMAP00000004677	TriadP24851
ENSPMAP00000009942	TriadP24853
ENSPMAP00000005851	TriadP24853
ENSPMAP00000002374	TriadP24875
ENSPMAP00000011008	TriadP24875
ENSPMAP00000011012	TriadP24875
ENSPMAP00000011019	TriadP24875
ENSPMAP00000004162	TriadP24878
ENSPMAP00000007552	TriadP2488
ENSPMAP00000009821	TriadP24883
ENSPMAP00000005598	TriadP24886
ENSPMAP00000009918	TriadP24886
ENSPMAP00000004456	TriadP24890
ENSPMAP00000009859	TriadP24890
ENSPMAP00000000190	TriadP24890
ENSPMAP00000008571	TriadP24890
ENSPMAP00000001786	TriadP24893
ENSPMAP00000004313	TriadP24904
ENSPMAP00000003412	TriadP24909
ENSPMAP00000002202	TriadP24909
ENSPMAP00000003683	TriadP24909
ENSPMAP00000006587	TriadP24909
ENSPMAP00000007922	TriadP24913
ENSPMAP00000004711	TriadP24913
ENSPMAP00000001699	TriadP24922
ENSPMAP00000002616	TriadP24936
ENSPMAP00000000702	TriadP24941
ENSPMAP00000001531	TriadP24944
ENSPMAP00000000810	TriadP24944
ENSPMAP00000000499	TriadP24944
ENSPMAP00000003105	TriadP24944
ENSPMAP00000006500	TriadP24957
ENSPMAP00000000143	TriadP24969
ENSPMAP00000009039	TriadP24969
ENSPMAP00000003984	TriadP25002
ENSPMAP00000001719	TriadP25018
ENSPMAP00000002444	TriadP25022
ENSPMAP00000011232	TriadP25022
ENSPMAP00000001308	TriadP2504
ENSPMAP00000006897	TriadP2504
ENSPMAP00000002858	TriadP25047
ENSPMAP00000002705	TriadP25047
ENSPMAP00000002893	TriadP25047
ENSPMAP00000003025	TriadP25051
ENSPMAP00000002429	TriadP25061
ENSPMAP00000001627	TriadP25061
ENSPMAP00000006071	TriadP25066
ENSPMAP00000002892	TriadP25066
ENSPMAP00000004257	TriadP25066
ENSPMAP00000007910	TriadP25069
ENSPMAP00000010880	TriadP25073
ENSPMAP00000005175	TriadP25080
ENSPMAP00000002704	TriadP25080
ENSPMAP00000008101	TriadP25083
ENSPMAP00000004852	TriadP25085
ENSPMAP00000009930	TriadP25090
ENSPMAP00000008009	TriadP25090
ENSPMAP00000008724	TriadP25090
ENSPMAP00000009695	TriadP25090
ENSPMAP00000005503	TriadP25103
ENSPMAP00000005952	TriadP25103
ENSPMAP00000005036	TriadP25104
ENSPMAP00000002710	TriadP25111
ENSPMAP00000010763	TriadP25111
ENSPMAP00000005473	TriadP25111
ENSPMAP00000005765	TriadP25111
ENSPMAP00000008778	TriadP25115
ENSPMAP00000006182	TriadP25115
ENSPMAP00000008705	TriadP25123
ENSPMAP00000005184	TriadP25123
ENSPMAP00000006446	TriadP25131
ENSPMAP00000010925	TriadP25138
ENSPMAP00000003257	TriadP25141
ENSPMAP00000003851	TriadP25151
ENSPMAP00000010501	TriadP25151
ENSPMAP00000002754	TriadP25151
ENSPMAP00000008479	TriadP25152
ENSPMAP00000006965	TriadP25152
ENSPMAP00000000660	TriadP25152
ENSPMAP00000005810	TriadP25152
ENSPMAP00000010167	TriadP25162
ENSPMAP00000004863	TriadP25163
ENSPMAP00000008006	TriadP25177
ENSPMAP00000006929	TriadP25177
ENSPMAP00000007786	TriadP2519
ENSPMAP00000001406	TriadP2519
ENSPMAP00000004122	TriadP25192
ENSPMAP00000001009	TriadP25192
ENSPMAP00000010827	TriadP25209
ENSPMAP00000004771	TriadP25226
ENSPMAP00000007382	TriadP25231
ENSPMAP00000009309	TriadP25231
ENSPMAP00000007997	TriadP25276
ENSPMAP00000009435	TriadP25276
ENSPMAP00000004619	TriadP25295
ENSPMAP00000003681	TriadP25295
ENSPMAP00000009379	TriadP25296
ENSPMAP00000011293	TriadP25301
ENSPMAP00000007412	TriadP25305
ENSPMAP00000009653	TriadP25305
ENSPMAP00000006134	TriadP25305
ENSPMAP00000002797	TriadP25305
ENSPMAP00000005582	TriadP25308
ENSPMAP00000004179	TriadP25309
ENSPMAP00000009457	TriadP25311
ENSPMAP00000007877	TriadP25320
ENSPMAP00000007471	TriadP25320
ENSPMAP00000002762	TriadP25320
ENSPMAP00000010043	TriadP25320
ENSPMAP00000008610	TriadP25328
ENSPMAP00000006582	TriadP25329
ENSPMAP00000000598	TriadP25333
ENSPMAP00000002993	TriadP25351
ENSPMAP00000009924	TriadP25365
ENSPMAP00000005513	TriadP25372
ENSPMAP00000008182	TriadP25386
ENSPMAP00000007732	TriadP25393
ENSPMAP00000008781	TriadP25417
ENSPMAP00000000659	TriadP25420
ENSPMAP00000004430	TriadP25423
ENSPMAP00000008899	TriadP25424
ENSPMAP00000000559	TriadP25440
ENSPMAP00000003463	TriadP25440
ENSPMAP00000001490	TriadP25440
ENSPMAP00000007153	TriadP25442
ENSPMAP00000010496	TriadP25442
ENSPMAP00000002517	TriadP25445
ENSPMAP00000010847	TriadP25447
ENSPMAP00000006432	TriadP25450
ENSPMAP00000000749	TriadP25466
ENSPMAP00000010090	TriadP25466
ENSPMAP00000007138	TriadP25466
ENSPMAP00000001361	TriadP25469
ENSPMAP00000010201	TriadP25477
ENSPMAP00000005547	TriadP25477
ENSPMAP00000008481	TriadP25477
ENSPMAP00000000800	TriadP25487
ENSPMAP00000002619	TriadP25488
ENSPMAP00000002086	TriadP25500
ENSPMAP00000005289	TriadP25535
ENSPMAP00000007645	TriadP25536
ENSPMAP00000003943	TriadP25541
ENSPMAP00000010265	TriadP25541
ENSPMAP00000009324	TriadP25548
ENSPMAP00000004137	TriadP25549
ENSPMAP00000005861	TriadP25549
ENSPMAP00000008041	TriadP25549
ENSPMAP00000004813	TriadP25549
ENSPMAP00000009601	TriadP25566
ENSPMAP00000007513	TriadP25588
ENSPMAP00000001262	TriadP25605
ENSPMAP00000001176	TriadP25606
ENSPMAP00000007906	TriadP25611
ENSPMAP00000006592	TriadP25611
ENSPMAP00000003974	TriadP25626
ENSPMAP00000000093	TriadP25626
ENSPMAP00000007919	TriadP25626
ENSPMAP00000009568	TriadP25626
ENSPMAP00000007311	TriadP25635
ENSPMAP00000009227	TriadP25635
ENSPMAP00000009178	TriadP25635
ENSPMAP00000008688	TriadP25635
ENSPMAP00000008717	TriadP25636
ENSPMAP00000005752	TriadP25641
ENSPMAP00000008813	TriadP25655
ENSPMAP00000011243	TriadP25655
ENSPMAP00000001450	TriadP25655
ENSPMAP00000007004	TriadP25672
ENSPMAP00000006299	TriadP25672
ENSPMAP00000004704	TriadP25672
ENSPMAP00000004869	TriadP25674
ENSPMAP00000010079	TriadP25679
ENSPMAP00000007754	TriadP25681
ENSPMAP00000006611	TriadP25686
ENSPMAP00000006482	TriadP25686
ENSPMAP00000007347	TriadP25686
ENSPMAP00000009997	TriadP25686
ENSPMAP00000005050	TriadP25695
ENSPMAP00000004898	TriadP25701
ENSPMAP00000006485	TriadP25702
ENSPMAP00000003820	TriadP25702
ENSPMAP00000007985	TriadP25702
ENSPMAP00000007517	TriadP25702
ENSPMAP00000002456	TriadP25705
ENSPMAP00000008341	TriadP25724
ENSPMAP00000004498	TriadP25724
ENSPMAP00000005644	TriadP25731
ENSPMAP00000004700	TriadP25765
ENSPMAP00000005276	TriadP25765
ENSPMAP00000008997	TriadP25768
ENSPMAP00000003337	TriadP25768
ENSPMAP00000003170	TriadP25776
ENSPMAP00000008620	TriadP25783
ENSPMAP00000005960	TriadP25783
ENSPMAP00000007529	TriadP25794
ENSPMAP00000000583	TriadP25814
ENSPMAP00000002729	TriadP25818
ENSPMAP00000001034	TriadP25819
ENSPMAP00000008767	TriadP25821
ENSPMAP00000004311	TriadP25833
ENSPMAP00000000346	TriadP25837
ENSPMAP00000002572	TriadP25837
ENSPMAP00000000377	TriadP25841
ENSPMAP00000002586	TriadP25844
ENSPMAP00000006624	TriadP25845
ENSPMAP00000007580	TriadP25848
ENSPMAP00000005944	TriadP25870
ENSPMAP00000001915	TriadP25870
ENSPMAP00000006154	TriadP25871
ENSPMAP00000005332	TriadP25896
ENSPMAP00000007048	TriadP25898
ENSPMAP00000009966	TriadP25898
ENSPMAP00000003572	TriadP25898
ENSPMAP00000003060	TriadP25898
ENSPMAP00000008229	TriadP25901
ENSPMAP00000009080	TriadP25928
ENSPMAP00000008546	TriadP25932
ENSPMAP00000000907	TriadP25932
ENSPMAP00000001726	TriadP25933
ENSPMAP00000007401	TriadP25960
ENSPMAP00000000602	TriadP25963
ENSPMAP00000008655	TriadP25964
ENSPMAP00000007437	TriadP25969
ENSPMAP00000010807	TriadP25969
ENSPMAP00000005489	TriadP25970
ENSPMAP00000004839	TriadP25971
ENSPMAP00000003587	TriadP25986
ENSPMAP00000002373	TriadP25989
ENSPMAP00000003175	TriadP25989
ENSPMAP00000004778	TriadP25989
ENSPMAP00000004450	TriadP25989
ENSPMAP00000007463	TriadP25991
ENSPMAP00000011242	TriadP25991
ENSPMAP00000002546	TriadP25991
ENSPMAP00000003538	TriadP25991
ENSPMAP00000007179	TriadP25994
ENSPMAP00000008842	TriadP25995
ENSPMAP00000001427	TriadP25997
ENSPMAP00000007634	TriadP25997
ENSPMAP00000005072	TriadP26003
ENSPMAP00000008654	TriadP26003
ENSPMAP00000008676	TriadP26003
ENSPMAP00000003215	TriadP26003
ENSPMAP00000000271	TriadP26009
ENSPMAP00000001480	TriadP26009
ENSPMAP00000006019	TriadP26009
ENSPMAP00000007070	TriadP26009
ENSPMAP00000003581	TriadP26011
ENSPMAP00000010457	TriadP26011
ENSPMAP00000010699	TriadP26013
ENSPMAP00000008036	TriadP26014
ENSPMAP00000008650	TriadP26016
ENSPMAP00000008136	TriadP26025
ENSPMAP00000009088	TriadP26040
ENSPMAP00000001351	TriadP26040
ENSPMAP00000008322	TriadP26040
ENSPMAP00000000680	TriadP26040
ENSPMAP00000007958	TriadP26054
ENSPMAP00000004555	TriadP26073
ENSPMAP00000007777	TriadP26078
ENSPMAP00000001358	TriadP26083
ENSPMAP00000010133	TriadP26083
ENSPMAP00000006925	TriadP26086
ENSPMAP00000010390	TriadP26089
ENSPMAP00000009367	TriadP26089
ENSPMAP00000003126	TriadP26095
ENSPMAP00000009002	TriadP26098
ENSPMAP00000009711	TriadP26103
ENSPMAP00000003942	TriadP26103
ENSPMAP00000000360	TriadP26114
ENSPMAP00000007998	TriadP26114
ENSPMAP00000007860	TriadP26121
ENSPMAP00000000592	TriadP26135
ENSPMAP00000003841	TriadP26143
ENSPMAP00000001297	TriadP26146
ENSPMAP00000001833	TriadP26146
ENSPMAP00000010725	TriadP26147
ENSPMAP00000007413	TriadP2617
ENSPMAP00000002482	TriadP26181
ENSPMAP00000007210	TriadP26181
ENSPMAP00000007729	TriadP26202
ENSPMAP00000009802	TriadP26208
ENSPMAP00000003548	TriadP26225
ENSPMAP00000007192	TriadP26227
ENSPMAP00000002706	TriadP26229
ENSPMAP00000001320	TriadP26229
ENSPMAP00000006594	TriadP26233
ENSPMAP00000000357	TriadP26253
ENSPMAP00000005287	TriadP26257
ENSPMAP00000003635	TriadP26257
ENSPMAP00000003224	TriadP26257
ENSPMAP00000006567	TriadP26265
ENSPMAP00000010503	TriadP26265
ENSPMAP00000008762	TriadP26265
ENSPMAP00000005428	TriadP26269
ENSPMAP00000001848	TriadP26270
ENSPMAP00000010163	TriadP26270
ENSPMAP00000005247	TriadP26270
ENSPMAP00000008545	TriadP26273
ENSPMAP00000008629	TriadP26280
ENSPMAP00000001674	TriadP26280
ENSPMAP00000002771	TriadP26283
ENSPMAP00000008191	TriadP26285
ENSPMAP00000003171	TriadP26286
ENSPMAP00000010319	TriadP26286
ENSPMAP00000001309	TriadP26286
ENSPMAP00000003762	TriadP26286
ENSPMAP00000006115	TriadP26289
ENSPMAP00000002849	TriadP26293
ENSPMAP00000002441	TriadP26293
ENSPMAP00000006896	TriadP26293
ENSPMAP00000010027	TriadP26293
ENSPMAP00000004358	TriadP26300
ENSPMAP00000009263	TriadP26322
ENSPMAP00000000765	TriadP26327
ENSPMAP00000009895	TriadP26340
ENSPMAP00000007541	TriadP26340
ENSPMAP00000002111	TriadP26341
ENSPMAP00000008338	TriadP26362
ENSPMAP00000008995	TriadP2637
ENSPMAP00000004598	TriadP2637
ENSPMAP00000003458	TriadP2637
ENSPMAP00000005633	TriadP2637
ENSPMAP00000005500	TriadP26370
ENSPMAP00000006570	TriadP26378
ENSPMAP00000002121	TriadP26378
ENSPMAP00000007925	TriadP26388
ENSPMAP00000010380	TriadP26388
ENSPMAP00000000960	TriadP26392
ENSPMAP00000007246	TriadP26392
ENSPMAP00000009427	TriadP26392
ENSPMAP00000004317	TriadP26404
ENSPMAP00000000177	TriadP26416
ENSPMAP00000007626	TriadP26445
ENSPMAP00000001445	TriadP26453
ENSPMAP00000009062	TriadP26462
ENSPMAP00000003921	TriadP26468
ENSPMAP00000000428	TriadP26468
ENSPMAP00000001738	TriadP26468
ENSPMAP00000003945	TriadP26468
ENSPMAP00000008302	TriadP26472
ENSPMAP00000008363	TriadP26472
ENSPMAP00000008358	TriadP26486
ENSPMAP00000009549	TriadP26486
ENSPMAP00000005726	TriadP26486
ENSPMAP00000002016	TriadP26486
ENSPMAP00000002974	TriadP26517
ENSPMAP00000006659	TriadP26536
ENSPMAP00000003250	TriadP26537
ENSPMAP00000001978	TriadP26553
ENSPMAP00000009887	TriadP26575
ENSPMAP00000010345	TriadP26585
ENSPMAP00000009250	TriadP26585
ENSPMAP00000000604	TriadP26585
ENSPMAP00000004182	TriadP26600
ENSPMAP00000002267	TriadP26606
ENSPMAP00000001299	TriadP26627
ENSPMAP00000004343	TriadP26628
ENSPMAP00000005449	TriadP26633
ENSPMAP00000006634	TriadP26634
ENSPMAP00000008411	TriadP26635
ENSPMAP00000005250	TriadP26639
ENSPMAP00000009592	TriadP26639
ENSPMAP00000007649	TriadP2664
ENSPMAP00000006529	TriadP26650
ENSPMAP00000002099	TriadP26650
ENSPMAP00000010488	TriadP26661
ENSPMAP00000002622	TriadP26664
ENSPMAP00000007121	TriadP26675
ENSPMAP00000008637	TriadP26675
ENSPMAP00000010783	TriadP26681
ENSPMAP00000005778	TriadP26703
ENSPMAP00000006731	TriadP26726
ENSPMAP00000006295	TriadP26735
ENSPMAP00000006532	TriadP26755
ENSPMAP00000004240	TriadP26765
ENSPMAP00000002197	TriadP26765
ENSPMAP00000002353	TriadP26766
ENSPMAP00000000279	TriadP26766
ENSPMAP00000002056	TriadP26766
ENSPMAP00000003969	TriadP26766
ENSPMAP00000005928	TriadP2681
ENSPMAP00000008131	TriadP26813
ENSPMAP00000006534	TriadP26813
ENSPMAP00000002105	TriadP26821
ENSPMAP00000002786	TriadP26822
ENSPMAP00000005882	TriadP26822
ENSPMAP00000006483	TriadP26843
ENSPMAP00000006741	TriadP26843
ENSPMAP00000000359	TriadP26844
ENSPMAP00000008760	TriadP26875
ENSPMAP00000004867	TriadP26875
ENSPMAP00000008491	TriadP26877
ENSPMAP00000001986	TriadP26904
ENSPMAP00000008080	TriadP26925
ENSPMAP00000008644	TriadP26932
ENSPMAP00000000715	TriadP26945
ENSPMAP00000011138	TriadP26969
ENSPMAP00000004444	TriadP26973
ENSPMAP00000003615	TriadP26979
ENSPMAP00000009913	TriadP26984
ENSPMAP00000002119	TriadP26989
ENSPMAP00000000074	TriadP26989
ENSPMAP00000001778	TriadP26989
ENSPMAP00000002369	TriadP26989
ENSPMAP00000002148	TriadP27001
ENSPMAP00000006381	TriadP27001
ENSPMAP00000006604	TriadP27001
ENSPMAP00000002760	TriadP27001
ENSPMAP00000008466	TriadP27010
ENSPMAP00000007629	TriadP27020
ENSPMAP00000007633	TriadP27020
ENSPMAP00000007097	TriadP27020
ENSPMAP00000007099	TriadP27020
ENSPMAP00000008357	TriadP27023
ENSPMAP00000006222	TriadP27025
ENSPMAP00000008525	TriadP27037
ENSPMAP00000011323	TriadP27037
ENSPMAP00000010695	TriadP27052
ENSPMAP00000010016	TriadP27052
ENSPMAP00000004820	TriadP27056
ENSPMAP00000000003	TriadP27056
ENSPMAP00000006792	TriadP27059
ENSPMAP00000009514	TriadP27065
ENSPMAP00000005058	TriadP27065
ENSPMAP00000009388	TriadP27065
ENSPMAP00000003128	TriadP2707
ENSPMAP00000006607	TriadP27077
ENSPMAP00000000071	TriadP27087
ENSPMAP00000001900	TriadP27087
ENSPMAP00000005064	TriadP27102
ENSPMAP00000007166	TriadP27111
ENSPMAP00000008055	TriadP27129
ENSPMAP00000000358	TriadP27135
ENSPMAP00000003947	TriadP27142
ENSPMAP00000006114	TriadP27142
ENSPMAP00000004479	TriadP27148
ENSPMAP00000004201	TriadP27180
ENSPMAP00000001243	TriadP27180
ENSPMAP00000009108	TriadP27184
ENSPMAP00000006078	TriadP27184
ENSPMAP00000003577	TriadP27191
ENSPMAP00000003374	TriadP27232
ENSPMAP00000008856	TriadP27246
ENSPMAP00000006629	TriadP27264
ENSPMAP00000005147	TriadP27264
ENSPMAP00000003239	TriadP27286
ENSPMAP00000004511	TriadP27299
ENSPMAP00000010731	TriadP27299
ENSPMAP00000003394	TriadP27302
ENSPMAP00000002362	TriadP27303
ENSPMAP00000004060	TriadP27318
ENSPMAP00000004188	TriadP27323
ENSPMAP00000002306	TriadP27324
ENSPMAP00000001796	TriadP27335
ENSPMAP00000006844	TriadP27346
ENSPMAP00000009334	TriadP27353
ENSPMAP00000008386	TriadP27372
ENSPMAP00000010791	TriadP27374
ENSPMAP00000001133	TriadP27379
ENSPMAP00000007884	TriadP27379
ENSPMAP00000005317	TriadP27379
ENSPMAP00000010760	TriadP27379
ENSPMAP00000004878	TriadP27397
ENSPMAP00000007560	TriadP27419
ENSPMAP00000008279	TriadP27423
ENSPMAP00000008998	TriadP27423
ENSPMAP00000002725	TriadP27423
ENSPMAP00000002623	TriadP27423
ENSPMAP00000008282	TriadP27429
ENSPMAP00000003923	TriadP27441
ENSPMAP00000008430	TriadP27441
ENSPMAP00000000303	TriadP27441
ENSPMAP00000010518	TriadP27441
[truncated: 6,773 more rows]
